# Supplementary material for: Improvement of Electrospray Ionization Response Linearity and Quantification in Dissolved Organic Matter Using Synthetic Deuterated Internal Standards
Source: Anal Chem. 2025 Aug 22;97(34):18562–72. doi: 10.1021/acs.analchem.5c02463 (PMC12409698; doi:10.1021/acs.analchem.5c02463)
Supplement: Supplementary file 2 [file ac5c02463_si_002.zip]

Archive with 274 entries (266 files):
- Final code for SI Aug15/
- Final code for SI Aug15/DI and LC data FT and Orb/
- Final code for SI Aug15/DI and LC data FT and Orb/assigned_data.csv
- Final code for SI Aug15/DI and LC data FT and Orb/assigned_data_d5.csv
- Final code for SI Aug15/DI and LC data FT and Orb/assigned_percentages.xlsx
- Final code for SI Aug15/DI and LC data FT and Orb/calibration.m
- Final code for SI Aug15/DI and LC data FT and Orb/chromatograms d5 in TRM.xlsx
- Final code for SI Aug15/DI and LC data FT and Orb/csvwrite_with_headers.m
- Final code for SI Aug15/DI and LC data FT and Orb/csv_assign_v9_Orbi_FT_Run_this_code_for_figures.m
- Final code for SI Aug15/DI and LC data FT and Orb/d2-d5.xlsx
- Final code for SI Aug15/DI and LC data FT and Orb/DIspike_cal.xlsx
- Final code for SI Aug15/DI and LC data FT and Orb/element_matrix.m
- Final code for SI Aug15/DI and LC data FT and Orb/formula_assignment.m
- Final code for SI Aug15/DI and LC data FT and Orb/Formula_attribution_isotopexverifiedx(likeliestxmatch)x_x_anonymous_8922286.csv
- Final code for SI Aug15/DI and LC data FT and Orb/FTICR_data.m
- Final code for SI Aug15/DI and LC data FT and Orb/FTICR_raw_single_examples.csv
- Final code for SI Aug15/DI and LC data FT and Orb/FTICR_raw_single_examples_assigned.csv
- Final code for SI Aug15/DI and LC data FT and Orb/isofind.m
- Final code for SI Aug15/DI and LC data FT and Orb/Junction.csv
- Final code for SI Aug15/DI and LC data FT and Orb/mzXML/
- Final code for SI Aug15/DI and LC data FT and Orb/mzXML/blankb-qb.mzXML
- Final code for SI Aug15/DI and LC data FT and Orb/mzXML/blankc-qb.mzXML
- Final code for SI Aug15/DI and LC data FT and Orb/mzXML/Nelha_D5-1_0-qb.mzXML
- Final code for SI Aug15/DI and LC data FT and Orb/mzXML/Nelha_D5-1_0_b-qb.mzXML
- Final code for SI Aug15/DI and LC data FT and Orb/mzXML/Nelha_D5-1_1-qb.mzXML
- Final code for SI Aug15/DI and LC data FT and Orb/mzXML/Nelha_D5-1_10-qb.mzXML
- Final code for SI Aug15/DI and LC data FT and Orb/mzXML/Nelha_D5-1_10_b-qb.mzXML
- Final code for SI Aug15/DI and LC data FT and Orb/mzXML/Nelha_D5-1_15-qb.mzXML
- Final code for SI Aug15/DI and LC data FT and Orb/mzXML/Nelha_D5-1_15_b-qb.mzXML
- Final code for SI Aug15/DI and LC data FT and Orb/mzXML/Nelha_D5-1_1pt5-qb.mzXML
- Final code for SI Aug15/DI and LC data FT and Orb/mzXML/Nelha_D5-1_1pt5_b-qb.mzXML
- Final code for SI Aug15/DI and LC data FT and Orb/mzXML/Nelha_D5-1_1_b-qb.mzXML
- Final code for SI Aug15/DI and LC data FT and Orb/mzXML/Nelha_D5-1_2-qb.mzXML
- Final code for SI Aug15/DI and LC data FT and Orb/mzXML/Nelha_D5-1_20-qb.mzXML
- Final code for SI Aug15/DI and LC data FT and Orb/mzXML/Nelha_D5-1_20_b-qb.mzXML
- Final code for SI Aug15/DI and LC data FT and Orb/mzXML/Nelha_D5-1_2_b-qb.mzXML
- Final code for SI Aug15/DI and LC data FT and Orb/mzXML/Nelha_D5-1_5-qb.mzXML
- Final code for SI Aug15/DI and LC data FT and Orb/mzXML/Nelha_D5-1_5_b-qb.mzXML
- Final code for SI Aug15/DI and LC data FT and Orb/mzXML/Nelha_D5-1_pt5-qb.mzXML
- Final code for SI Aug15/DI and LC data FT and Orb/mzXML/Nelha_D5-1_pt5_b-qb.mzXML
- Final code for SI Aug15/DI and LC data FT and Orb/mzXML/solvent_D5-1_0-qb.mzXML
- Final code for SI Aug15/DI and LC data FT and Orb/mzXML/solvent_D5-1_0_b-qb.mzXML
- Final code for SI Aug15/DI and LC data FT and Orb/mzXML/solvent_D5-1_1-qb.mzXML
- Final code for SI Aug15/DI and LC data FT and Orb/mzXML/solvent_D5-1_10-qb.mzXML
- Final code for SI Aug15/DI and LC data FT and Orb/mzXML/solvent_D5-1_10_b-qb.mzXML
- Final code for SI Aug15/DI and LC data FT and Orb/mzXML/solvent_D5-1_10_c-qb.mzXML
- Final code for SI Aug15/DI and LC data FT and Orb/mzXML/solvent_D5-1_15-qb.mzXML
- Final code for SI Aug15/DI and LC data FT and Orb/mzXML/solvent_D5-1_15_b-qb.mzXML
- Final code for SI Aug15/DI and LC data FT and Orb/mzXML/solvent_D5-1_1pt5-qb.mzXML
- Final code for SI Aug15/DI and LC data FT and Orb/mzXML/solvent_D5-1_1pt5_b-qb.mzXML
- Final code for SI Aug15/DI and LC data FT and Orb/mzXML/solvent_D5-1_1_b-qb.mzXML
- Final code for SI Aug15/DI and LC data FT and Orb/mzXML/solvent_D5-1_2-qb.mzXML
- Final code for SI Aug15/DI and LC data FT and Orb/mzXML/solvent_D5-1_20-qb.mzXML
- Final code for SI Aug15/DI and LC data FT and Orb/mzXML/solvent_D5-1_20_b-qb.mzXML
- Final code for SI Aug15/DI and LC data FT and Orb/mzXML/solvent_D5-1_2_b-qb.mzXML
- Final code for SI Aug15/DI and LC data FT and Orb/mzXML/solvent_D5-1_5-qb.mzXML
- Final code for SI Aug15/DI and LC data FT and Orb/mzXML/solvent_D5-1_5_b-qb.mzXML
- Final code for SI Aug15/DI and LC data FT and Orb/mzXML/solvent_D5-1_pt5-qb.mzXML
- Final code for SI Aug15/DI and LC data FT and Orb/mzXML/solvent_D5-1_pt5_b-qb.mzXML
- Final code for SI Aug15/DI and LC data FT and Orb/mzXML/SRFA_D5-1_0-qb.mzXML
- Final code for SI Aug15/DI and LC data FT and Orb/mzXML/SRFA_D5-1_0_b-qb.mzXML
- Final code for SI Aug15/DI and LC data FT and Orb/mzXML/SRFA_D5-1_1-qb.mzXML
- Final code for SI Aug15/DI and LC data FT and Orb/mzXML/SRFA_D5-1_10-qb.mzXML
- Final code for SI Aug15/DI and LC data FT and Orb/mzXML/SRFA_D5-1_10_b-qb.mzXML
- Final code for SI Aug15/DI and LC data FT and Orb/mzXML/SRFA_D5-1_15-qb.mzXML
- Final code for SI Aug15/DI and LC data FT and Orb/mzXML/SRFA_D5-1_15_b-qb.mzXML
- Final code for SI Aug15/DI and LC data FT and Orb/mzXML/SRFA_D5-1_1pt5-qb.mzXML
- Final code for SI Aug15/DI and LC data FT and Orb/mzXML/SRFA_D5-1_1pt5_b-qb.mzXML
- Final code for SI Aug15/DI and LC data FT and Orb/mzXML/SRFA_D5-1_1_b-qb.mzXML
- Final code for SI Aug15/DI and LC data FT and Orb/mzXML/SRFA_D5-1_2-qb.mzXML
- Final code for SI Aug15/DI and LC data FT and Orb/mzXML/SRFA_D5-1_20-qb.mzXML
- Final code for SI Aug15/DI and LC data FT and Orb/mzXML/SRFA_D5-1_20_b-qb.mzXML
- Final code for SI Aug15/DI and LC data FT and Orb/mzXML/SRFA_D5-1_2_b-qb.mzXML
- Final code for SI Aug15/DI and LC data FT and Orb/mzXML/SRFA_D5-1_5-qb.mzXML
- Final code for SI Aug15/DI and LC data FT and Orb/mzXML/SRFA_D5-1_5_b-qb.mzXML
- Final code for SI Aug15/DI and LC data FT and Orb/mzXML/SRFA_D5-1_pt5-qb.mzXML
- Final code for SI Aug15/DI and LC data FT and Orb/mzXML/SRFA_D5-1_pt5_b-qb.mzXML
- Final code for SI Aug15/DI and LC data FT and Orb/mzXML/T-d5-1-10A-qb.mzXML
- Final code for SI Aug15/DI and LC data FT and Orb/mzXML/T-d5-1-10B-qb.mzXML
- Final code for SI Aug15/DI and LC data FT and Orb/mzXML/T-d5-1-10C-qb.mzXML
- Final code for SI Aug15/DI and LC data FT and Orb/mzXML/T-d5-1-10D-qb.mzXML
- Final code for SI Aug15/DI and LC data FT and Orb/mzXML/T-d5-1-15A-qb.mzXML
- Final code for SI Aug15/DI and LC data FT and Orb/mzXML/T-d5-1-15B-qb.mzXML
- Final code for SI Aug15/DI and LC data FT and Orb/mzXML/T-d5-1-15C-qb.mzXML
- Final code for SI Aug15/DI and LC data FT and Orb/mzXML/T-d5-1-15D-qb.mzXML
- Final code for SI Aug15/DI and LC data FT and Orb/mzXML/T-d5-1-20A-qb.mzXML
- Final code for SI Aug15/DI and LC data FT and Orb/mzXML/T-d5-1-20B-qb.mzXML
- Final code for SI Aug15/DI and LC data FT and Orb/mzXML/T-d5-1-20C-qb.mzXML
- Final code for SI Aug15/DI and LC data FT and Orb/mzXML/T-d5-1-20D-qb.mzXML
- Final code for SI Aug15/DI and LC data FT and Orb/mzXML/T-d5-1-5A-qb.mzXML
- Final code for SI Aug15/DI and LC data FT and Orb/mzXML/T-d5-1-5B-qb.mzXML
- Final code for SI Aug15/DI and LC data FT and Orb/mzXML/T-d5-1-5C-qb.mzXML
- Final code for SI Aug15/DI and LC data FT and Orb/mzXML/T-d5-1-5D-qb.mzXML
- Final code for SI Aug15/DI and LC data FT and Orb/mzXML/T-d5-2-10A-qb.mzXML
- Final code for SI Aug15/DI and LC data FT and Orb/mzXML/T-d5-2-10B-qb.mzXML
- Final code for SI Aug15/DI and LC data FT and Orb/mzXML/T-d5-2-15A-qb.mzXML
- Final code for SI Aug15/DI and LC data FT and Orb/mzXML/T-d5-2-15B-qb.mzXML
- Final code for SI Aug15/DI and LC data FT and Orb/mzXML/T-d5-2-20A-qb.mzXML
- Final code for SI Aug15/DI and LC data FT and Orb/mzXML/T-d5-2-20B-qb.mzXML
- Final code for SI Aug15/DI and LC data FT and Orb/mzXML/T-d5-2-5A-qb.mzXML
- Final code for SI Aug15/DI and LC data FT and Orb/mzXML/T-d5-2-5B-qb.mzXML
- Final code for SI Aug15/DI and LC data FT and Orb/mzXML/T-d5-m-10A-qb.mzXML
- Final code for SI Aug15/DI and LC data FT and Orb/mzXML/T-d5-m-10B-qb.mzXML
- Final code for SI Aug15/DI and LC data FT and Orb/mzXML/T-d5-m-15A-qb.mzXML
- Final code for SI Aug15/DI and LC data FT and Orb/mzXML/T-d5-m-15B-qb.mzXML
- Final code for SI Aug15/DI and LC data FT and Orb/mzXML/T-d5-m-20A-qb.mzXML
- Final code for SI Aug15/DI and LC data FT and Orb/mzXML/T-d5-m-20B-qb.mzXML
- Final code for SI Aug15/DI and LC data FT and Orb/mzXML/T-d5-m-5A-qb.mzXML
- Final code for SI Aug15/DI and LC data FT and Orb/mzXML/T-d5-m-5B-qb.mzXML
- Final code for SI Aug15/DI and LC data FT and Orb/mzXML/t.txt
- Final code for SI Aug15/DI and LC data FT and Orb/mzXML/T0-D5-1-10-qb.mzXML
- Final code for SI Aug15/DI and LC data FT and Orb/mzXML/T0-D5-1-10_b-qb.mzXML
- Final code for SI Aug15/DI and LC data FT and Orb/mzXML/T10-D5-1-10-qb.mzXML
- Final code for SI Aug15/DI and LC data FT and Orb/mzXML/T10-D5-1-10_b-qb.mzXML
- Final code for SI Aug15/DI and LC data FT and Orb/mzXML/T25-D5-1-10-qb.mzXML
- Final code for SI Aug15/DI and LC data FT and Orb/mzXML/T25-D5-1-10_b-qb.mzXML
- Final code for SI Aug15/DI and LC data FT and Orb/mzXML/T5-D5-1-10-qb.mzXML
- Final code for SI Aug15/DI and LC data FT and Orb/mzXML/T5-D5-1-10_b-qb.mzXML
- Final code for SI Aug15/DI and LC data FT and Orb/mzXML/T50-D5-1-10-qb.mzXML
- Final code for SI Aug15/DI and LC data FT and Orb/mzXML/T50-D5-1-10_b-qb.mzXML
- Final code for SI Aug15/DI and LC data FT and Orb/mzXML/T75-D5-1-10-qb.mzXML
- Final code for SI Aug15/DI and LC data FT and Orb/mzXML/T75-D5-1-10_b-qb.mzXML
- Final code for SI Aug15/DI and LC data FT and Orb/mzXML/TRM_D5-1_0-qb.mzXML
- Final code for SI Aug15/DI and LC data FT and Orb/mzXML/TRM_D5-1_0_b-qb.mzXML
- Final code for SI Aug15/DI and LC data FT and Orb/mzXML/TRM_D5-1_1-qb.mzXML
- Final code for SI Aug15/DI and LC data FT and Orb/mzXML/TRM_D5-1_10-qb.mzXML
- Final code for SI Aug15/DI and LC data FT and Orb/mzXML/TRM_D5-1_100-qb.mzXML
- Final code for SI Aug15/DI and LC data FT and Orb/mzXML/TRM_D5-1_100_b-qb.mzXML
- Final code for SI Aug15/DI and LC data FT and Orb/mzXML/TRM_D5-1_10_b-qb.mzXML
- Final code for SI Aug15/DI and LC data FT and Orb/mzXML/TRM_D5-1_15-qb.mzXML
- Final code for SI Aug15/DI and LC data FT and Orb/mzXML/TRM_D5-1_15_b-qb.mzXML
- Final code for SI Aug15/DI and LC data FT and Orb/mzXML/TRM_D5-1_1pt5-qb.mzXML
- Final code for SI Aug15/DI and LC data FT and Orb/mzXML/TRM_D5-1_1pt5_b-qb.mzXML
- Final code for SI Aug15/DI and LC data FT and Orb/mzXML/TRM_D5-1_1_b-qb.mzXML
- Final code for SI Aug15/DI and LC data FT and Orb/mzXML/TRM_D5-1_2-qb.mzXML
- Final code for SI Aug15/DI and LC data FT and Orb/mzXML/TRM_D5-1_20-qb.mzXML
- Final code for SI Aug15/DI and LC data FT and Orb/mzXML/TRM_D5-1_20_b-qb.mzXML
- Final code for SI Aug15/DI and LC data FT and Orb/mzXML/TRM_D5-1_2_b-qb.mzXML
- Final code for SI Aug15/DI and LC data FT and Orb/mzXML/TRM_D5-1_5-qb.mzXML
- Final code for SI Aug15/DI and LC data FT and Orb/mzXML/TRM_D5-1_50-qb.mzXML
- Final code for SI Aug15/DI and LC data FT and Orb/mzXML/TRM_D5-1_50_b-qb.mzXML
- Final code for SI Aug15/DI and LC data FT and Orb/mzXML/TRM_D5-1_5_b-qb.mzXML
- Final code for SI Aug15/DI and LC data FT and Orb/mzXML/TRM_D5-1_pt5-qb.mzXML
- Final code for SI Aug15/DI and LC data FT and Orb/mzXML/TRM_D5-1_pt5_b-qb.mzXML
- Final code for SI Aug15/DI and LC data FT and Orb/mzXML/TRM_D5-2_10-qb.mzXML
- Final code for SI Aug15/DI and LC data FT and Orb/mzXML/TRM_D5-2_15-qb.mzXML
- Final code for SI Aug15/DI and LC data FT and Orb/mzXML/TRM_D5-2_15_b-qb.mzXML
- Final code for SI Aug15/DI and LC data FT and Orb/mzXML/TRM_D5-2_1_b-qb.mzXML
- Final code for SI Aug15/DI and LC data FT and Orb/mzXML/TRM_D5-2_20-qb.mzXML
- Final code for SI Aug15/DI and LC data FT and Orb/mzXML/TRM_D5-2_20_b-qb.mzXML
- Final code for SI Aug15/DI and LC data FT and Orb/mzXML/TRM_D5-2_5-qb.mzXML
- Final code for SI Aug15/DI and LC data FT and Orb/mzXML/TRM_D5-2_5_b-qb.mzXML
- Final code for SI Aug15/DI and LC data FT and Orb/mzXML/TRM_D5-M_10-qb.mzXML
- Final code for SI Aug15/DI and LC data FT and Orb/mzXML/TRM_D5-M_10_b-qb.mzXML
- Final code for SI Aug15/DI and LC data FT and Orb/mzXML/TRM_D5-M_15-qb.mzXML
- Final code for SI Aug15/DI and LC data FT and Orb/mzXML/TRM_D5-M_15_b-qb.mzXML
- Final code for SI Aug15/DI and LC data FT and Orb/mzXML/TRM_D5-M_20-qb.mzXML
- Final code for SI Aug15/DI and LC data FT and Orb/mzXML/TRM_D5-M_20_b-qb.mzXML
- Final code for SI Aug15/DI and LC data FT and Orb/mzXML/TRM_D5-M_5-qb.mzXML
- Final code for SI Aug15/DI and LC data FT and Orb/mzXML/TRM_D5-M_5_b-qb.mzXML
- Final code for SI Aug15/DI and LC data FT and Orb/mzXML/x/
- Final code for SI Aug15/DI and LC data FT and Orb/namelist.xlsx
- Final code for SI Aug15/DI and LC data FT and Orb/peak_assessment.m
- Final code for SI Aug15/DI and LC data FT and Orb/Quant table.xlsx
- Final code for SI Aug15/DI and LC data FT and Orb/run_statistics.m
- Final code for SI Aug15/DI and LC data FT and Orb/samples_metadata_DIcal.xlsx
- Final code for SI Aug15/DI and LC data FT and Orb/spike compounds.xlsx
- Final code for SI Aug15/Multispike data/
- Final code for SI Aug15/Multispike data/assigned_data.csv
- Final code for SI Aug15/Multispike data/calibration.m
- Final code for SI Aug15/Multispike data/csvwrite_with_headers.m
- Final code for SI Aug15/Multispike data/csv_assign_v9_Feb1_run_this_code_for_figures.m
- Final code for SI Aug15/Multispike data/element_matrix.m
- Final code for SI Aug15/Multispike data/Equations for molecular categories JH2.xlsm
- Final code for SI Aug15/Multispike data/Equations for molecular categories JH2x.xlsm
- Final code for SI Aug15/Multispike data/formula_assignment.m
- Final code for SI Aug15/Multispike data/Multispike prep.xlsx
- Final code for SI Aug15/Multispike data/peak_assessment.m
- Final code for SI Aug15/Multispike data/run_statistics.m
- Final code for SI Aug15/Multispike data/samplenames.xlsx
- Final code for SI Aug15/Multispike data/samples/
- Final code for SI Aug15/Multispike data/samples/blank_Feb14-qb.mzXML
- Final code for SI Aug15/Multispike data/samples/Nelha_17feb_s1-qb.mzXML
- Final code for SI Aug15/Multispike data/samples/Nelha_17feb_s2-qb.mzXML
- Final code for SI Aug15/Multispike data/samples/Nelha_17feb_s3-qb.mzXML
- Final code for SI Aug15/Multispike data/samples/Nelha_n1_150_Feb14-qb.mzXML
- Final code for SI Aug15/Multispike data/samples/Nelha_n2_150_Feb14-qb.mzXML
- Final code for SI Aug15/Multispike data/samples/Nelha_n3_150_Feb14-qb.mzXML
- Final code for SI Aug15/Multispike data/samples/Nelha_s1_150_Feb14-qb.mzXML
- Final code for SI Aug15/Multispike data/samples/Nelha_s2_150_Feb14-qb.mzXML
- Final code for SI Aug15/Multispike data/samples/Nelha_s3_150_Feb14-qb.mzXML
- Final code for SI Aug15/Multispike data/samples/Nel_s1-qb.mzXML
- Final code for SI Aug15/Multispike data/samples/Nel_s2-qb.mzXML
- Final code for SI Aug15/Multispike data/samples/Nel_s3-qb.mzXML
- Final code for SI Aug15/Multispike data/samples/Solv_17feb_s1-qb.mzXML
- Final code for SI Aug15/Multispike data/samples/Solv_17feb_s2-qb.mzXML
- Final code for SI Aug15/Multispike data/samples/Solv_17feb_s3-qb.mzXML
- Final code for SI Aug15/Multispike data/samples/Solv_n1_150_Feb14-qb.mzXML
- Final code for SI Aug15/Multispike data/samples/Solv_n2_150_Feb14-qb.mzXML
- Final code for SI Aug15/Multispike data/samples/Solv_n3_150_Feb14-qb.mzXML
- Final code for SI Aug15/Multispike data/samples/Solv_s1_150_Feb14-qb.mzXML
- Final code for SI Aug15/Multispike data/samples/Solv_s2_150_Feb14-qb.mzXML
- Final code for SI Aug15/Multispike data/samples/Solv_s3_150_Feb14-qb.mzXML
- Final code for SI Aug15/Multispike data/samples/SRFA_17feb_s1-qb.mzXML
- Final code for SI Aug15/Multispike data/samples/SRFA_17feb_s2-qb.mzXML
- Final code for SI Aug15/Multispike data/samples/SRFA_17feb_s3-qb.mzXML
- Final code for SI Aug15/Multispike data/samples/SRFA_n1_150_Feb14-qb.mzXML
- Final code for SI Aug15/Multispike data/samples/SRFA_n2_150_Feb14-qb.mzXML
- Final code for SI Aug15/Multispike data/samples/SRFA_n3_150_Feb14-qb.mzXML
- Final code for SI Aug15/Multispike data/samples/SRFA_s1_150_Feb14-qb.mzXML
- Final code for SI Aug15/Multispike data/samples/SRFA_s2_150_Feb14-qb.mzXML
- Final code for SI Aug15/Multispike data/samples/SRFA_s3_150_Feb14-qb.mzXML
- Final code for SI Aug15/Multispike data/samples/SRF_s1-qb.mzXML
- Final code for SI Aug15/Multispike data/samples/SRF_s2-qb.mzXML
- Final code for SI Aug15/Multispike data/samples/SRF_s3-qb.mzXML
- Final code for SI Aug15/Multispike data/samples/SRNOM_17feb_s1-qb.mzXML
- Final code for SI Aug15/Multispike data/samples/SRNOM_17feb_s2-qb.mzXML
- Final code for SI Aug15/Multispike data/samples/SRNOM_17feb_s3-qb.mzXML
- Final code for SI Aug15/Multispike data/samples/SRNOM_n1_150_Feb14-qb.mzXML
- Final code for SI Aug15/Multispike data/samples/SRNOM_n2_150_Feb14-qb.mzXML
- Final code for SI Aug15/Multispike data/samples/SRNOM_n3_150_Feb14-qb.mzXML
- Final code for SI Aug15/Multispike data/samples/SRNOM_s1_150_Feb14-qb.mzXML
- Final code for SI Aug15/Multispike data/samples/SRNOM_s2_150_Feb14-qb.mzXML
- Final code for SI Aug15/Multispike data/samples/SRNOM_s3_150_Feb14-qb.mzXML
- Final code for SI Aug15/Multispike data/samples/SRN_s1-qb.mzXML
- Final code for SI Aug15/Multispike data/samples/SRN_s2-qb.mzXML
- Final code for SI Aug15/Multispike data/samples/SRN_s3-qb.mzXML
- Final code for SI Aug15/Multispike data/samples/t.txt
- Final code for SI Aug15/Multispike data/samples/test_s1-qb.mzXML
- Final code for SI Aug15/Multispike data/samples/test_s2-qb.mzXML
- Final code for SI Aug15/Multispike data/samples/test_s3-qb.mzXML
- Final code for SI Aug15/Multispike data/samples/TRM_17feb_s1-qb.mzXML
- Final code for SI Aug15/Multispike data/samples/TRM_17feb_s2-qb.mzXML
- Final code for SI Aug15/Multispike data/samples/TRM_17feb_s3-qb.mzXML
- Final code for SI Aug15/Multispike data/samples/TRM_n1_150_Feb14-qb.mzXML
- Final code for SI Aug15/Multispike data/samples/TRM_n2_150_Feb14-qb.mzXML
- Final code for SI Aug15/Multispike data/samples/TRM_n3_150_Feb14-qb.mzXML
- Final code for SI Aug15/Multispike data/samples/TRM_s1_150_Feb14-qb.mzXML
- Final code for SI Aug15/Multispike data/samples/TRM_s1_new-qb.mzXML
- Final code for SI Aug15/Multispike data/samples/TRM_s2_150_Feb14-qb.mzXML
- Final code for SI Aug15/Multispike data/samples/TRM_s2_new-qb.mzXML
- Final code for SI Aug15/Multispike data/samples/TRM_s3_150_Feb14-qb.mzXML
- Final code for SI Aug15/Multispike data/samples/TRM_s3_new-qb.mzXML
- Final code for SI Aug15/Multispike data/samples_metadata.xlsx
- Final code for SI Aug15/Multispike data/spike compounds.xlsx
- Final code for SI Aug15/Multispike data/spike compounds_Feb18.xlsx
- Final code for SI Aug15/Multispike data/Table2.xlsx
- Final code for SI Aug15/TRM concentration series/
- Final code for SI Aug15/TRM concentration series/assigned_data_TRM.csv
- Final code for SI Aug15/TRM concentration series/calibration.m
- Final code for SI Aug15/TRM concentration series/csvwrite_with_headers.m
- Final code for SI Aug15/TRM concentration series/csv_assign_v9_TRMseries_Run_this_code_for_figures.m
- Final code for SI Aug15/TRM concentration series/element_matrix.m
- Final code for SI Aug15/TRM concentration series/Figure_2Matlab.pdf
- Final code for SI Aug15/TRM concentration series/formula_assignment.m
- Final code for SI Aug15/TRM concentration series/mzXML_TRM/
- Final code for SI Aug15/TRM concentration series/mzXML_TRM/blankc-qb.mzXML
- Final code for SI Aug15/TRM concentration series/mzXML_TRM/t.txt
- Final code for SI Aug15/TRM concentration series/mzXML_TRM/T0-D5-1-10-qb.mzXML
- Final code for SI Aug15/TRM concentration series/mzXML_TRM/T0-D5-1-10_b-qb.mzXML
- Final code for SI Aug15/TRM concentration series/mzXML_TRM/T10-D5-1-10-qb.mzXML
- Final code for SI Aug15/TRM concentration series/mzXML_TRM/T10-D5-1-10_b-qb.mzXML
- Final code for SI Aug15/TRM concentration series/mzXML_TRM/T25-D5-1-10-qb.mzXML
- Final code for SI Aug15/TRM concentration series/mzXML_TRM/T25-D5-1-10_b-qb.mzXML
- Final code for SI Aug15/TRM concentration series/mzXML_TRM/T5-D5-1-10-qb.mzXML
- Final code for SI Aug15/TRM concentration series/mzXML_TRM/T5-D5-1-10_b-qb.mzXML
- Final code for SI Aug15/TRM concentration series/mzXML_TRM/T50-D5-1-10-qb.mzXML
- Final code for SI Aug15/TRM concentration series/mzXML_TRM/T50-D5-1-10_b-qb.mzXML
- Final code for SI Aug15/TRM concentration series/mzXML_TRM/T75-D5-1-10-qb.mzXML
- Final code for SI Aug15/TRM concentration series/mzXML_TRM/T75-D5-1-10_b-qb.mzXML
- Final code for SI Aug15/TRM concentration series/peak_assessment.m
- Final code for SI Aug15/TRM concentration series/run_statistics.m
- Final code for SI Aug15/TRM concentration series/samplenames_TRM.xlsx
- Final code for SI Aug15/TRM concentration series/samples_metadata_TRM.xlsx
