# Supplementary material for: Improvement of Electrospray Ionization Response Linearity and Quantification in Dissolved Organic Matter Using Synthetic Deuterated Internal Standards
Source: Anal Chem. 2025 Aug 22;97(34):18562–72. doi: 10.1021/acs.analchem.5c02463 (PMC12409698; doi:10.1021/acs.analchem.5c02463)
Supplement: Supplementary file 2 [file ac5c02463_si_002.zip › Final code for SI Aug15/DI and LC data FT and Orb/assigned_data.csv]

C	H	O	N	S	P	Se	Na	Cl	13C	m/z	H/C	O/C	KM	NKM	KMD	DBE	DBE-O	13Cratio	AImod	blankb-qb.mzXML	blankc-qb.mzXML	Nelha_D5-1_0-qb.mzXML	Nelha_D5-1_0_b-qb.mzXML	Nelha_D5-1_1-qb.mzXML	Nelha_D5-1_10-qb.mzXML	Nelha_D5-1_10_b-qb.mzXML	Nelha_D5-1_15-qb.mzXML	Nelha_D5-1_15_b-qb.mzXML	Nelha_D5-1_1pt5-qb.mzXML	Nelha_D5-1_1pt5_b-qb.mzXML	Nelha_D5-1_1_b-qb.mzXML	Nelha_D5-1_2-qb.mzXML	Nelha_D5-1_20-qb.mzXML	Nelha_D5-1_20_b-qb.mzXML	Nelha_D5-1_2_b-qb.mzXML	Nelha_D5-1_5-qb.mzXML	Nelha_D5-1_5_b-qb.mzXML	Nelha_D5-1_pt5-qb.mzXML	Nelha_D5-1_pt5_b-qb.mzXML	solvent_D5-1_0-qb.mzXML	solvent_D5-1_0_b-qb.mzXML	solvent_D5-1_1-qb.mzXML	solvent_D5-1_10-qb.mzXML	solvent_D5-1_10_b-qb.mzXML	solvent_D5-1_10_c-qb.mzXML	solvent_D5-1_15-qb.mzXML	solvent_D5-1_15_b-qb.mzXML	solvent_D5-1_1pt5-qb.mzXML	solvent_D5-1_1pt5_b-qb.mzXML
8	9	2	1	0	0	0	0	0	0	150.056052	1.125	0.25	149.888498	150	0.111502228	4	2	0.0889787664	0.5	0	0	0	0	0	0	0	0	0	0	0	0	0	0	0	0	0	0	0	0	0	0	0	0	0	2264.87842	0	0	0	0
7	4	4	0	0	0	0	0	0	0	151.003682	0.571428571	0.571428571	150.83507	151	0.16493016	6	2	0.0778564206	0.8	0	167.044769	0	0	0	0	0	0	0	0	0	0	0	0	0	0	0	0	0	0	0	0	0	0	0	0	0	0	0	0
4	8	4	0	1	0	0	0	0	0	151.007053	2	1	150.838437	151	0.161562924	1	-3	0.0444893832	0	0	0	0	0	0	0	0	0	0	0	0	0	0	0	0	0	0	0	0	0	0	0	0	0	758.777039	0	0	0	0	0
8	8	3	0	0	0	0	0	0	0	151.040067	1	0.375	150.871415	151	0.128585388	5	2	0.0889787664	0.538461538	0	0	0	0	0	0	0	0	0	0	0	0	0	0	0	0	0	0	0	0	0	0	0	0	15120.1016	0	0	0	0	0
7	8	2	2	0	0	0	0	0	0	151.051301	1.14285714	0.285714286	150.882635	151	0.117364532	3	1	0.0778564206	0.5	0	0	0	0	0	0	0	0	0	0	0	0	0	0	0	0	0	0	0	0	0	0	0	0	0	0	0	0	0	0
9	12	2	0	0	0	0	0	0	0	151.076453	1.33333333	0.222222222	150.907759	151	0.0922406167	4	2	0.100101112	0.375	0	220.769516	0	0	1342.20337	0	0	0	0	0	0	0	0	0	0	0	0	0	0	0	0	0	0	0	18131.9824	18062.5391	0	0	0	0
7	7	3	1	0	0	0	0	0	0	152.035316	1	0.428571429	151.865552	152	0.134447692	4	1	0.0778564206	0.555555556	0	0	0	0	0	0	0	0	1558.48413	0	0	0	0	0	0	0	0	0	0	0	0	0	0	0	454.485748	0	0	0	0	0
8	11	2	1	0	0	0	0	0	0	152.071702	1.375	0.25	151.901897	152	0.0981029207	3	1	0.0889787664	0.333333333	0	0	0	0	0	0	0	0	0	0	0	0	0	0	0	0	0	0	0	0	0	0	0	0	0	0	0	0	0	0
7	6	4	0	0	0	0	0	0	0	153.019332	0.857142857	0.571428571	152.848469	153	0.151530853	5	1	0.0778564206	0.6	0	0	0	0	0	0	0	0	0	0	0	0	0	0	0	0	0	0	0	0	0	0	0	0	6831.6626	0	0	1511.0863	0	0
6	6	3	2	0	0	0	0	0	0	153.030565	1	0.5	152.85969	153	0.140309996	3	0	0.0667340748	0.6	0	1912.70483	0	0	0	0	0	0	0	0	0	0	0	0	0	0	0	0	0	0	0	0	0	0	0	0	0	0	0	0
8	10	3	0	0	0	0	0	0	0	153.055717	1.25	0.375	152.884814	153	0.115186081	4	1	0.0889787664	0.384615385	0	0	0	0	4329.38574	0	0	0	0	0	0	0	0	0	0	0	0	0	0	0	0	0	0	0	0	39760.8008	0	0	0	0
7	10	2	2	0	0	0	0	0	0	153.066951	1.42857143	0.285714286	152.896035	153	0.103965225	2	0	0.0778564206	0.25	0	988.809082	0	0	0	0	0	0	0	0	0	0	0	0	0	0	0	0	0	0	0	0	0	0	0	0	0	0	0	0
9	14	2	0	0	0	0	0	0	0	153.092103	1.55555556	0.222222222	152.921159	153	0.0788413095	3	1	0.100101112	0.25	0	0	0	0	791.719543	0	1814.62549	0	0	0	0	0	0	0	0	0	0	0	0	0	0	0	0	0	0	91543.2422	0	0	0	0
6	5	4	1	0	0	0	0	0	0	154.014581	0.833333333	0.666666667	153.842607	154	0.157393157	4	0	0.0667340748	0.666666667	0	521.655945	0	0	0	0	0	0	0	0	0	0	0	0	0	0	0	0	0	0	0	0	0	0	0	0	0	0	0	0
7	9	3	1	0	0	0	0	0	0	154.050966	1.28571429	0.428571429	153.878952	154	0.121048385	3	0	0.0778564206	0.333333333	0	0	0	0	1431.31067	0	0	0	0	0	0	0	0	0	0	0	0	0	0	0	0	0	0	0	0	0	0	1224.17224	0	0
8	13	2	1	0	0	0	0	0	0	154.087352	1.625	0.25	153.915296	154	0.0847036135	2	0	0.0889787664	0.166666667	0	166.934677	0	0	0	0	0	0	0	0	0	0	0	0	0	0	0	0	0	0	0	0	0	0	0	0	0	0	0	0
6	4	5	0	0	0	0	0	0	0	154.998596	0.666666667	0.833333333	154.825524	155	0.174476318	5	0	0.0667340748	0.714285714	0	1319.24683	0	0	0	0	0	0	0	0	0	0	0	0	0	0	0	0	0	0	0	0	0	0	1134.48352	1134.39111	0	0	0	0
7	8	2	0	1	0	0	0	0	0	155.017224	1.14285714	0.285714286	154.84413	155	0.155869917	4	2	0.0778564206	0.4	0	0	0	0	0	0	0	0	0	0	0	0	0	0	0	0	0	0	0	0	0	0	0	0	0	0	0	0	0	0
7	8	4	0	0	0	0	0	0	0	155.034982	1.14285714	0.571428571	154.861868	155	0.138131546	4	0	0.0778564206	0.4	0	0	0	0	0	0	0	0	0	0	0	5155.92383	0	0	0	0	0	0	0	0	0	0	0	0	0	50644.6172	0	0	0	0
6	8	3	2	0	0	0	0	0	0	155.046215	1.33333333	0.5	154.873089	155	0.126910689	2	-1	0.0667340748	0.2	0	695.128601	0	0	0	0	0	0	0	0	0	0	0	0	0	0	0	0	0	0	0	0	0	0	0	879.714172	0	0	0	0
8	12	3	0	0	0	0	0	0	0	155.071367	1.5	0.375	154.898213	155	0.101786774	3	0	0.0889787664	0.230769231	0	0	0	0	0	0	0	0	0	0	0	0	0	0	0	0	0	0	0	0	0	0	0	0	0	121688.773	0	0	0	0
7	12	2	2	0	0	0	0	0	0	155.082601	1.71428571	0.285714286	154.909434	155	0.0905659174	1	-1	0.0778564206	0	0	661.079163	0	0	0	0	0	0	0	0	0	0	0	0	0	0	0	0	0	0	0	0	0	0	0	0	0	0	0	0
9	16	2	0	0	0	0	0	0	0	155.107753	1.77777778	0.222222222	154.934558	155	0.0654420023	2	0	0.100101112	0.125	0	5668.95459	0	0	0	0	0	0	14928.4629	0	0	0	0	0	0	0	0	0	0	0	0	0	0	0	0	124901.68	0	0	0	0
6	7	4	1	0	0	0	0	0	0	156.030231	1.16666667	0.666666667	155.856006	156	0.14399385	3	-1	0.0667340748	0.333333333	0	0	0	0	0	0	0	0	0	0	0	0	0	0	0	0	0	0	0	0	0	0	0	0	1929.07935	0	0	0	0	0
7	11	3	1	0	0	0	0	0	0	156.066616	1.57142857	0.428571429	155.892351	156	0.107649078	2	-1	0.0778564206	0.111111111	0	0	0	0	0	0	0	0	0	0	0	0	0	0	0	0	0	0	0	0	0	0	0	0	0	0	0	0	0	0
6	6	5	0	0	0	0	0	0	0	157.014246	1	0.833333333	156.838923	157	0.16107701	4	-1	0.0667340748	0.428571429	0	0	0	0	0	0	0	0	0	0	0	0	0	0	0	0	0	0	0	0	0	0	0	0	8085.01074	0	0	0	0	0
5	6	4	2	0	0	0	0	0	0	157.02548	1.2	0.8	156.850144	157	0.149856154	2	-2	0.055611729	0	0	2320.48267	0	0	0	0	0	0	0	0	3337.44849	0	0	0	0	4064.63232	2273.79639	0	0	0	0	0	0	0	0	0	0	0	0	0
10	6	2	0	0	0	0	0	0	0	157.029503	0.6	0.2	156.854162	157	0.145837846	8	6	0.111223458	0.777777778	0	0	0	0	0	0	0	0	0	0	0	0	0	0	0	0	0	0	0	0	0	0	0	0	0	0	0	1131.17139	0	0
7	10	2	0	1	0	0	0	0	0	157.032874	1.42857143	0.285714286	156.857529	157	0.14247061	3	1	0.0778564206	0.2	0	0	0	0	0	0	0	0	0	0	0	0	0	0	0	0	0	0	0	0	0	4561.5332	0	0	0	0	0	0	0	0
7	10	4	0	0	0	0	0	0	0	157.050632	1.42857143	0.571428571	156.875268	157	0.124732239	3	-1	0.0778564206	0.2	0	0	0	0	0	0	0	0	0	0	0	0	0	0	0	0	0	0	0	0	47208	0	0	0	478420.25	462721.156	0	0	0	0
6	10	3	2	0	0	0	0	0	0	157.061865	1.66666667	0.5	156.886489	157	0.113511382	1	-2	0.0667340748	0	0	2294.0896	0	0	0	0	0	0	0	0	0	0	0	0	0	0	0	0	0	0	0	0	0	0	0	0	0	0	0	0
8	14	3	0	0	0	0	0	0	0	157.087017	1.75	0.375	156.911613	157	0.0883874669	2	-1	0.0889787664	0.0769230769	0	4233.74023	0	0	0	0	0	0	0	0	0	0	0	0	0	0	0	0	0	0	47952.9258	0	0	0	120444.891	102422.812	0	0	0	0
9	18	2	0	0	0	0	0	0	0	157.123403	2	0.222222222	156.947957	157	0.0520426951	1	-1	0.100101112	0	0	2381606.75	0	0	0	0	1897695.38	0	4952186.5	0	0	0	0	0	0	0	0	0	0	0	0	0	0	0	2651104.5	2593386.25	0	0	0	0
5	5	5	1	0	0	0	0	0	0	158.009495	1	1	157.833061	158	0.166939314	3	-2	0.055611729	0.333333333	0	0	0	0	0	0	0	0	0	0	0	0	0	0	0	0	0	0	0	0	0	0	0	0	341.660919	664.172363	0	0	0	0
6	9	4	1	0	0	0	0	0	0	158.045881	1.5	0.666666667	157.869405	158	0.130594543	2	-2	0.0667340748	0	0	6917.27734	0	0	0	0	0	0	0	0	0	0	0	0	0	0	0	0	0	0	0	0	0	0	0	0	0	0	0	0
7	13	3	1	0	0	0	0	0	0	158.082266	1.85714286	0.428571429	157.90575	158	0.0942497708	1	-2	0.0778564206	0	0	0	0	0	0	0	0	0	0	0	0	0	0	0	0	0	0	0	0	0	0	0	0	0	2985.34692	0	0	0	0	0
6	8	3	0	1	0	0	0	0	0	159.012138	1.33333333	0.5	158.834584	159	0.165416074	3	0	0.0667340748	0.142857143	0	0	0	0	0	0	0	0	0	0	0	0	0	0	0	0	0	0	0	0	0	4185.74805	0	0	0	0	0	0	0	2734.82788
6	8	5	0	0	0	0	0	0	0	159.029897	1.33333333	0.833333333	158.852322	159	0.147677703	3	-2	0.0667340748	0.142857143	252.790802	0	0	0	9947.60547	0	0	0	7980.99561	0	0	5238.47217	0	0	0	0	0	0	0	0	0	0	0	0	74820.8203	75881.0625	0	4422.9873	0	0
5	8	4	2	0	0	0	0	0	0	159.04113	1.6	0.8	158.863543	159	0.136456846	1	-3	0.055611729	0	0	5001.26904	0	0	0	0	0	0	0	0	0	0	0	0	0	0	0	0	0	0	0	0	0	0	0	0	0	0	0	0
10	8	2	0	0	0	0	0	0	0	159.045153	0.8	0.2	158.867561	159	0.132438538	7	5	0.111223458	0.666666667	0	0	0	0	0	0	4319.28955	0	0	0	0	2620.44067	0	0	0	0	0	0	0	0	0	0	0	0	148.251404	0	0	0	0	0
7	12	2	0	1	0	0	0	0	0	159.048524	1.71428571	0.285714286	158.870929	159	0.129071302	2	0	0.0778564206	0	14344.3096	0	0	0	0	0	0	0	0	0	0	0	0	0	0	0	0	0	0	0	0	254196.844	0	0	0	0	0	0	0	13442.2119
7	12	4	0	0	0	0	0	0	0	159.066282	1.71428571	0.571428571	158.888667	159	0.111332931	2	-2	0.0778564206	0	1016.59778	0	0	0	0	0	0	0	0	0	0	0	0	0	0	0	0	0	0	0	44702.3828	0	0	0	759764.5	735687.812	0	0	0	0
6	12	3	2	0	0	0	0	0	0	159.077515	2	0.5	158.899888	159	0.100112075	0	-3	0.0667340748	0	0	413.815643	0	0	0	0	0	0	0	0	0	0	0	0	0	0	0	0	0	0	0	0	0	0	0	0	0	0	0	0
8	16	3	0	0	0	0	0	0	0	159.102667	2	0.375	158.925012	159	0.0749881597	1	-2	0.0889787664	0	477.608093	0	0	0	0	0	0	0	11439.5107	0	0	0	0	0	0	0	0	0	0	0	94397.1641	0	0	0	27664.418	0	0	0	0	0
5	7	5	1	0	0	0	0	0	0	160.025145	1.4	1	159.84646	160	0.153540007	2	-3	0.055611729	0	0	7591.00098	0	0	0	0	0	0	0	0	0	0	0	0	0	0	0	0	0	0	0	0	0	0	8547.77734	7339.25244	0	0	0	0
9	7	2	1	0	0	0	0	0	0	160.040402	0.777777778	0.222222222	159.861699	160	0.138300842	6	4	0.100101112	0.714285714	0	1707.1084	0	0	0	0	0	0	0	0	0	0	0	0	0	0	0	0	0	0	0	0	0	0	0	0	0	0	0	0
6	11	4	1	0	0	0	0	0	0	160.061531	1.83333333	0.666666667	159.882805	160	0.117195235	1	-3	0.0667340748	0	0	8911.1377	0	0	0	0	0	0	0	0	0	0	0	0	0	0	0	0	0	0	0	0	0	0	0	0	0	0	0	0
7	15	3	1	0	0	0	0	0	0	160.097916	2.14285714	0.428571429	159.91915	160	0.0808504636	0	-3	0.0778564206	0	0	244.87114	0	0	0	0	0	0	0	0	0	0	0	0	0	0	0	0	0	0	0	0	0	0	0	0	0	0	0	0
5	6	4	0	1	0	0	0	0	0	160.991403	1.2	0.8	160.811638	161	0.188361539	3	-1	0.055611729	0	0	0	0	0	0	0	0	0	0	0	0	0	0	0	0	0	0	0	0	0	0	0	0	0	336.507385	331.504608	0	0	0	0
9	6	3	0	0	0	0	0	0	0	161.024417	0.666666667	0.333333333	160.844616	161	0.155384003	7	4	0.100101112	0.733333333	0	0	0	0	0	0	0	0	0	0	0	1633.96582	0	0	0	0	0	0	0	0	0	0	0	0	0	0	0	0	0	0
6	10	3	0	1	0	0	0	0	0	161.027788	1.66666667	0.5	160.847983	161	0.152016767	2	-1	0.0667340748	0	0	0	0	0	0	0	0	0	0	0	0	0	0	0	0	0	0	0	0	0	0	3678.54761	0	0	0	0	0	0	0	2332.41553
6	10	5	0	0	0	0	0	0	0	161.045547	1.66666667	0.833333333	160.865722	161	0.134278396	2	-3	0.0667340748	0	0	13705.1221	0	0	0	0	0	0	0	0	0	0	0	0	0	0	0	0	0	0	0	0	0	0	358645.625	354470.875	0	0	0	0
5	10	4	2	0	0	0	0	0	0	161.05678	2	0.8	160.876942	161	0.123057539	0	-4	0.055611729	0	0	7284.31934	0	0	0	0	0	0	0	0	0	0	0	0	0	0	0	0	0	0	0	0	0	0	0	0	0	0	0	0
10	10	2	0	0	0	0	0	0	0	161.060803	1	0.2	160.880961	161	0.119039231	6	4	0.111223458	0.555555556	0	0	7283.95459	0	14991.291	0	5936.2334	0	9498.92969	0	0	8568.65039	0	0	0	0	0	0	0	0	0	0	0	0	3973.43311	4593.59229	0	0	0	0
7	14	2	0	1	0	0	0	0	0	161.064174	2	0.285714286	160.884328	161	0.115671995	1	-1	0.0778564206	0	0	0	0	0	0	0	0	0	0	0	0	0	0	0	0	0	0	0	0	0	0	36803.707	0	0	0	0	0	0	0	35945.2266
7	14	4	0	0	0	0	0	0	0	161.081932	2	0.571428571	160.902066	161	0.0979336242	1	-3	0.0778564206	0	0	9114.37109	0	0	0	0	0	0	0	0	0	0	0	0	0	0	0	0	0	0	0	0	0	0	20405.0605	20979.9336	0	0	0	0
8	5	3	1	0	0	0	0	0	0	162.019666	0.625	0.375	161.838754	162	0.161246307	6	3	0.0889787664	0.818181818	0	0	0	0	0	0	0	0	0	0	0	0	0	0	0	0	0	0	0	0	0	0	0	0	0	0	0	0	0	0
5	9	5	1	0	0	0	0	0	0	162.040795	1.8	1	161.859859	162	0.1401407	1	-4	0.055611729	0	0	19533.8066	0	0	0	0	0	0	0	0	0	0	0	0	0	0	0	0	0	0	0	0	0	0	0	20903.4883	0	0	16599.2402	0
9	9	2	1	0	0	0	0	0	0	162.056052	1	0.222222222	161.875098	162	0.124901535	5	3	0.100101112	0.571428571	0	489.275574	0	0	1490.04553	0	1852.04529	0	4961.58691	0	0	2974.50342	0	0	0	0	0	0	0	0	0	0	0	0	0	0	0	0	0	0
6	13	4	1	0	0	0	0	0	0	162.077181	2.16666667	0.666666667	161.896204	162	0.103795928	0	-4	0.0667340748	0	0	27611.2539	0	0	0	0	0	0	0	0	0	0	0	0	0	0	0	0	0	0	102282.352	0	103328.5	0	0	0	0	0	75193.9844	0
8	4	4	0	0	0	0	0	0	0	163.003682	0.5	0.5	162.821671	163	0.178329467	7	3	0.0889787664	0.833333333	0	0	0	0	0	0	0	0	0	0	0	0	0	0	0	0	0	0	0	0	0	0	0	0	0	0	0	0	0	0
5	8	4	0	1	0	0	0	0	0	163.007053	1.6	0.8	162.825038	163	0.174962232	2	-2	0.055611729	0	0	0	0	0	0	0	0	0	0	0	0	0	0	0	0	0	0	0	0	0	0	0	0	0	4838.51025	5250.73828	0	0	0	0
9	8	3	0	0	0	0	0	0	0	163.040067	0.888888889	0.333333333	162.858015	163	0.141984696	6	3	0.100101112	0.6	0	0	0	0	0	0	0	0	0	0	0	0	0	0	0	0	0	0	0	0	0	0	0	0	22686.3398	22395.832	0	0	0	0
6	12	3	0	1	0	0	0	0	0	163.043438	2	0.5	162.861383	163	0.13861746	1	-2	0.0667340748	0	0	274.426025	0	0	0	0	0	0	0	0	0	0	0	0	0	0	0	0	0	0	0	7627.54492	0	0	0	0	0	0	0	4339.55762
8	8	2	2	0	0	0	0	0	0	163.051301	1	0.25	162.869236	163	0.130763839	4	2	0.0889787664	0.6	0	0	0	0	0	0	0	0	0	0	0	0	0	0	0	0	0	0	0	0	0	0	0	0	2321.12817	0	0	0	0	0
6	12	5	0	0	0	0	0	0	0	163.061196	2	0.833333333	162.879121	163	0.120879089	1	-4	0.0667340748	0	0	3468.85596	0	0	0	0	0	0	0	0	0	0	0	0	0	0	0	0	0	0	0	0	0	0	8901.0498	8183.90234	0	0	0	0
10	12	2	0	0	0	0	0	0	0	163.076453	1.2	0.2	162.89436	163	0.105639924	5	3	0.111223458	0.444444444	0	0	10657.2041	0	13404.5977	0	11799.2363	0	8364.16797	0	0	6809.54102	0	0	0	0	0	0	0	0	0	0	0	0	26758.75	25540.2422	0	0	0	0
8	7	3	1	0	0	0	0	0	0	164.035316	0.875	0.375	163.852153	164	0.147847	5	2	0.0889787664	0.636363636	0	0	0	0	1628.41797	0	0	0	0	0	0	0	0	0	0	0	0	0	0	0	0	0	0	0	531.274841	0	0	0	0	0
5	11	5	1	0	0	0	0	0	0	164.056445	2.2	1	163.873259	164	0.126741393	0	-5	0.055611729	0	0	28361.1172	0	0	0	0	0	0	0	0	0	0	0	0	0	0	0	0	0	0	0	0	39743.043	0	0	0	0	0	37131.0898	0
9	11	2	1	0	0	0	0	0	0	164.071702	1.22222222	0.222222222	163.888498	164	0.111502228	4	2	0.100101112	0.428571429	0	180939.469	0	0	0	0	0	0	0	0	0	0	0	0	0	0	0	0	0	0	0	0	0	0	0	0	0	0	0	0
8	6	2	0	1	0	0	0	0	0	165.001574	0.75	0.25	164.817331	165	0.182668531	6	4	0.0889787664	0.666666667	0	0	0	0	0	0	0	0	0	0	0	0	0	0	0	0	0	0	0	0	0	0	0	0	0	0	0	0	0	0
8	6	4	0	0	0	0	0	0	0	165.019332	0.75	0.5	164.83507	165	0.16493016	6	2	0.0889787664	0.666666667	0	0	0	0	0	0	0	0	0	0	0	0	0	0	0	0	0	0	0	0	0	0	0	0	8972.74805	0	0	0	0	0
5	10	4	0	1	0	0	0	0	0	165.022703	2	0.8	164.838437	165	0.161562924	1	-3	0.055611729	0	0	0	0	0	0	0	0	0	0	0	0	0	0	0	0	0	0	0	0	0	0	0	0	0	0	0	0	0	0	0
7	6	3	2	0	0	0	0	0	0	165.030565	0.857142857	0.428571429	164.846291	165	0.153709304	4	1	0.0778564206	0.714285714	0	0	0	0	0	0	0	0	0	0	0	0	0	0	0	0	0	0	0	0	0	0	0	0	0	0	0	0	0	0
9	10	3	0	0	0	0	0	0	0	165.055717	1.11111111	0.333333333	164.871415	165	0.128585388	5	2	0.100101112	0.466666667	0	0	0	0	24167.6562	0	18578.9473	0	0	0	0	14883.4883	0	0	0	0	0	0	0	0	0	0	0	0	51222.2578	48828.6094	0	0	0	0
8	10	2	2	0	0	0	0	0	0	165.066951	1.25	0.25	164.882635	165	0.117364532	3	1	0.0889787664	0.4	0	0	0	0	0	0	0	0	0	0	0	0	0	0	0	0	0	0	0	773.564636	0	0	0	0	3883.45532	0	0	0	0	0
10	14	2	0	0	0	0	0	0	0	165.092103	1.4	0.2	164.907759	165	0.0922406167	4	2	0.111223458	0.333333333	0	0	6723.67383	0	0	0	7122.65771	0	11762.9365	0	0	0	0	0	0	0	0	0	0	0	0	0	0	0	34897.3516	34250.2773	0	0	0	0
7	5	4	1	0	0	0	0	0	0	166.014581	0.714285714	0.571428571	165.829208	166	0.170792464	5	1	0.0778564206	0.75	0	0	0	0	0	0	0	0	0	0	0	0	0	0	0	0	0	0	0	0	0	0	0	0	0	0	0	0	0	0
8	9	3	1	0	0	0	0	0	0	166.050966	1.125	0.375	165.865552	166	0.134447692	4	1	0.0889787664	0.454545455	0	0	0	0	4653.60303	0	0	0	6675.60889	0	0	6554.80566	0	0	0	0	0	0	0	0	0	0	0	0	8428.40137	8462.05664	0	0	0	0
9	13	2	1	0	0	0	0	0	0	166.087352	1.44444444	0.222222222	165.901897	166	0.0981029207	3	1	0.100101112	0.285714286	0	0	0	0	0	0	861.632141	0	699.248474	0	0	796.731079	0	0	0	0	0	0	0	0	0	0	0	0	0	0	0	0	0	0
7	4	5	0	0	0	0	0	0	0	166.998596	0.571428571	0.714285714	166.812124	167	0.187875625	6	1	0.0778564206	0.777777778	0	723.319214	0	0	0	0	0	0	0	0	0	0	0	0	0	0	0	0	0	0	0	0	0	0	0	0	0	0	0	0
8	8	2	0	1	0	0	0	0	0	167.017224	1	0.25	166.830731	167	0.169269224	5	3	0.0889787664	0.5	0	0	0	0	0	0	0	0	0	0	0	0	0	0	0	0	0	0	0	0	0	0	0	0	0	0	0	0	0	0
8	8	4	0	0	0	0	0	0	0	167.034982	1	0.5	166.848469	167	0.151530853	5	1	0.0889787664	0.5	0	0	0	0	0	591.71875	13728.5947	0	0	0	0	11307.3223	0	0	0	0	0	0	0	0	0	0	0	0	56205.8672	56224.0234	0	0	0	0
7	8	3	2	0	0	0	0	0	0	167.046215	1.14285714	0.428571429	166.85969	167	0.140309996	3	0	0.0778564206	0.428571429	0	0	0	0	1056.47375	0	0	0	1044.85645	0	0	764.705688	0	0	0	0	0	0	0	1208.96887	0	0	0	0	0	0	0	0	0	0
9	12	3	0	0	0	0	0	0	0	167.071367	1.33333333	0.333333333	166.884814	167	0.115186081	4	1	0.100101112	0.333333333	0	0	0	0	13168.8857	0	9909.33008	0	9802.58984	0	0	16354.5	0	0	0	0	0	0	0	0	0	0	0	0	102542.109	100773.227	0	0	0	0
8	12	2	2	0	0	0	0	0	0	167.082601	1.5	0.25	166.896035	167	0.103965225	2	0	0.0889787664	0.2	0	149.949814	0	0	0	0	0	0	0	0	0	0	0	0	0	0	0	0	0	0	0	0	0	0	0	0	0	0	0	0
10	16	2	0	0	0	0	0	0	0	167.107753	1.6	0.2	166.921159	167	0.0788413095	3	1	0.111223458	0.222222222	0	0	0	0	0	0	0	0	1253.4303	0	0	0	0	0	0	0	0	0	0	0	0	0	0	0	43074.0195	39242.2383	0	0	0	0
7	7	4	1	0	0	0	0	0	0	168.030231	1	0.571428571	167.842607	168	0.157393157	4	0	0.0778564206	0.5	0	0	0	0	0	0	0	0	4064.36865	0	0	4227.81104	0	0	0	0	0	0	0	0	0	0	0	0	1245.65771	0	0	0	0	0
8	11	3	1	0	0	0	0	0	0	168.066616	1.375	0.375	167.878952	168	0.121048385	3	0	0.0889787664	0.272727273	0	0	4488.56348	0	0	0	0	0	0	0	0	2953.59375	0	0	0	0	0	0	0	614.364197	0	0	0	0	410.939575	0	0	0	0	0
9	15	2	1	0	0	0	0	0	0	168.103002	1.66666667	0.222222222	167.915296	168	0.0847036135	2	0	0.100101112	0.142857143	0	0	0	0	0	0	0	0	0	0	0	0	0	0	0	0	0	0	0	0	0	0	0	0	332.411835	0	0	0	0	0
7	6	3	0	1	0	0	0	0	0	168.996488	0.857142857	0.428571429	168.807785	169	0.192214689	5	2	0.0778564206	0.555555556	0	0	0	0	0	0	0	0	0	0	0	0	0	0	0	0	0	0	0	0	0	0	0	0	0	0	0	0	0	0
7	6	5	0	0	0	0	0	0	0	169.014246	0.857142857	0.714285714	168.825524	169	0.174476318	5	0	0.0778564206	0.555555556	0	0	0	0	0	0	6954.40283	0	0	0	0	0	0	0	0	0	0	0	0	0	0	0	0	0	6150.73438	0	0	2280.03174	0	0
6	6	4	2	0	0	0	0	0	0	169.02548	1	0.666666667	168.836745	169	0.163255461	3	-1	0.0667340748	0.5	0	551.199219	0	0	0	0	0	0	0	0	0	0	0	0	0	0	0	0	0	0	0	0	0	0	0	1101.62256	0	0	0	0
8	10	2	0	1	0	0	0	0	0	169.032874	1.25	0.25	168.84413	169	0.155869917	4	2	0.0889787664	0.333333333	0	0	0	0	0	0	0	0	0	0	0	0	0	0	0	0	0	0	0	0	0	0	0	0	0	0	0	0	0	0
8	10	4	0	0	0	0	0	0	0	169.050632	1.25	0.5	168.861868	169	0.138131546	4	0	0.0889787664	0.333333333	0	0	25901.3789	0	25668.2695	0	32521.3887	0	22353.4238	0	0	16061.5908	0	0	0	0	0	0	0	0	0	0	0	0	243924.391	235523.188	0	2733.98169	0	3176.6543
7	10	3	2	0	0	0	0	0	0	169.061865	1.42857143	0.428571429	168.873089	169	0.126910689	2	-1	0.0778564206	0.142857143	0	5715.66309	0	0	0	0	0	0	0	0	0	0	0	0	0	0	0	0	0	0	0	0	0	0	0	0	0	0	0	0
9	14	3	0	0	0	0	0	0	0	169.087017	1.55555556	0.333333333	168.898213	169	0.101786774	3	0	0.100101112	0.2	0	0	0	0	0	0	0	0	0	0	0	0	0	0	0	0	0	0	0	0	55354.8164	0	55564.6641	0	244219.766	220514.266	0	1193.38782	40307.582	0
8	14	2	2	0	0	0	0	0	0	169.098251	1.75	0.25	168.909434	169	0.0905659174	1	-1	0.0889787664	0	0	275.649933	0	0	0	0	0	0	0	0	0	0	0	0	0	0	0	0	0	0	0	0	0	0	0	0	0	0	0	0
10	18	2	0	0	0	0	0	0	0	169.123403	1.8	0.2	168.934558	169	0.0654420023	2	0	0.111223458	0.111111111	0	4155.66895	0	0	0	0	0	0	0	0	0	0	0	0	0	0	0	0	0	0	0	0	0	0	70946.0312	66703.2031	0	0	0	0
6	5	5	1	0	0	0	0	0	0	170.009495	0.833333333	0.833333333	169.819661	170	0.180338621	4	-1	0.0667340748	0.6	0	526.261047	0	0	0	0	0	0	0	0	0	0	0	0	0	0	0	0	0	0	0	0	0	0	0	0	0	3411.70288	0	4207.48047
10	5	2	1	0	0	0	0	0	0	170.024752	0.5	0.2	169.834901	170	0.165099457	8	6	0.111223458	0.875	8204.25586	0	0	0	0	0	0	0	0	0	0	0	0	0	0	0	0	0	0	0	0	0	0	0	0	0	0	0	0	0
7	9	4	1	0	0	0	0	0	0	170.045881	1.28571429	0.571428571	169.856006	170	0.14399385	3	-1	0.0778564206	0.25	0	0	0	0	0	0	0	0	0	0	0	0	0	0	0	0	0	0	0	0	0	0	0	0	4889.01758	4783.29785	0	0	0	0
8	13	3	1	0	0	0	0	0	0	170.082266	1.625	0.375	169.892351	170	0.107649078	2	-1	0.0889787664	0.0909090909	0	0	0	0	0	0	0	0	0	0	0	0	0	0	0	0	0	0	0	0	0	0	0	0	466.030426	0	0	0	0	0
9	17	2	1	0	0	0	0	0	0	170.118652	1.88888889	0.222222222	169.928696	170	0.0713043063	1	-1	0.100101112	0	0	181.737122	0	0	0	0	0	0	0	0	0	0	0	0	0	0	0	0	0	0	0	0	0	0	1764.70654	1046.98743	0	0	0	0
6	4	4	0	1	0	0	0	0	0	170.975753	0.666666667	0.666666667	170.78484	171	0.215160153	5	1	0.0667340748	0.666666667	0	0	0	0	0	0	0	0	0	0	0	0	0	0	0	0	0	0	0	0	0	0	0	0	0	0	0	0	0	0
6	4	6	0	0	0	0	0	0	0	170.993511	0.666666667	1	170.802578	171	0.197421782	5	-1	0.0667340748	0.666666667	1060.41443	0	0	0	0	0	0	0	0	0	0	0	0	0	0	0	0	0	0	0	0	0	0	0	0	0	0	7062.71436	0	0
10	4	3	0	0	0	0	0	0	0	171.008767	0.4	0.3	170.817817	171	0.182182617	9	6	0.111223458	0.882352941	1637.09106	0	0	0	0	0	0	0	0	0	0	0	0	0	0	0	0	0	0	0	0	0	0	0	0	0	0	0	0	0
7	8	3	0	1	0	0	0	0	0	171.012138	1.14285714	0.428571429	170.821185	171	0.178815381	4	1	0.0778564206	0.333333333	0	57755.9648	0	0	0	0	0	0	0	0	0	0	0	0	0	0	0	0	0	0	0	0	0	0	0	0	0	0	0	0
9	4	2	2	0	0	0	0	0	0	171.020001	0.444444444	0.222222222	170.829038	171	0.170961761	7	5	0.100101112	1	642.352661	0	0	0	0	0	0	0	0	0	0	0	0	0	0	0	0	0	0	0	0	0	0	0	0	0	0	0	0	0
7	8	5	0	0	0	0	0	0	0	171.029897	1.14285714	0.714285714	170.838923	171	0.16107701	4	-1	0.0778564206	0.333333333	4090.11377	0	0	0	6026.77148	0	5818.54346	0	4222.38037	0	0	6450.1626	0	0	0	0	0	0	0	0	0	0	0	0	68100.6875	63462.625	0	0	0	0
6	8	4	2	0	0	0	0	0	0	171.04113	1.33333333	0.666666667	170.850144	171	0.149856154	2	-2	0.0667340748	0	0	5562.96729	0	0	0	0	0	0	0	0	0	0	0	0	0	0	0	0	0	0	0	0	0	0	0	0	0	0	0	0
11	8	2	0	0	0	0	0	0	0	171.045153	0.727272727	0.181818182	170.854162	171	0.145837846	8	6	0.122345804	0.7	2126.82715	0	0	0	0	0	0	0	0	0	0	0	0	0	0	0	0	0	0	0	0	0	0	0	0	0	0	0	0	0
8	12	2	0	1	0	0	0	0	0	171.048524	1.5	0.25	170.857529	171	0.14247061	3	1	0.0889787664	0.166666667	0	0	0	0	3090.08203	0	0	0	0	0	0	4633.01025	0	0	0	0	0	0	0	0	0	0	0	0	2915.63013	4149.04004	0	0	0	0
8	12	4	0	0	0	0	0	0	0	171.066282	1.5	0.5	170.875268	171	0.124732239	3	-1	0.0889787664	0.166666667	322.630798	0	0	0	0	0	0	0	0	0	0	0	0	0	0	0	0	0	0	0	116909.469	0	99058.8984	0	325143.875	313096.531	0	0	76015.7266	1658.07971
7	12	3	2	0	0	0	0	0	0	171.077515	1.71428571	0.428571429	170.886489	171	0.113511382	1	-2	0.0778564206	0	0	8966.11914	0	0	0	0	0	0	0	0	0	0	0	0	0	0	0	0	0	0	0	0	0	0	0	0	0	0	0	0
9	16	3	0	0	0	0	0	0	0	171.102667	1.77777778	0.333333333	170.911613	171	0.0883874669	2	-1	0.100101112	0.0666666667	0	10092.8252	0	0	0	0	0	0	0	0	0	0	0	0	0	0	0	0	0	0	160471.016	0	153092.172	0	856517.875	814074.188	0	0	59580.4336	0
10	20	2	0	0	0	0	0	0	0	171.139053	2	0.2	170.947957	171	0.0520426951	1	-1	0.111223458	0	0	291413.25	0	0	0	0	0	0	0	0	0	0	0	0	0	0	0	0	0	0	330773.75	0	393979.25	0	371287.969	355397.781	0	0	427803.156	0
6	7	5	1	0	0	0	0	0	0	172.025145	1.16666667	0.833333333	171.833061	172	0.166939314	3	-2	0.0667340748	0.2	0	0	0	0	0	0	0	0	0	0	0	0	0	0	0	0	0	0	0	0	0	0	0	0	3049.40967	3406.97461	0	0	0	0
10	7	2	1	0	0	0	0	0	0	172.040402	0.7	0.2	171.8483	172	0.151700149	7	5	0.111223458	0.75	0	0	0	0	0	0	0	0	0	0	0	0	0	0	0	0	0	0	0	0	0	0	0	0	0	0	0	0	0	0
7	11	4	1	0	0	0	0	0	0	172.061531	1.57142857	0.571428571	171.869405	172	0.130594543	2	-2	0.0778564206	0	0	897.76355	0	0	0	0	0	0	2622.55493	0	0	1233.06995	0	0	2408.97192	0	0	0	0	0	0	0	0	0	6056.16602	6447.48975	0	0	0	0
8	15	3	1	0	0	0	0	0	0	172.097916	1.875	0.375	171.90575	172	0.0942497708	1	-2	0.0889787664	0	0	4175.4043	0	0	0	0	0	0	0	0	0	0	0	0	0	0	0	0	0	0	0	0	0	0	7625.82715	7306.85889	0	0	0	0
9	19	2	1	0	0	0	0	0	0	172.134302	2.11111111	0.222222222	171.942095	172	0.0579049991	0	-2	0.100101112	0	0	138.515259	0	0	0	0	0	0	0	0	0	0	0	0	0	0	0	0	0	0	0	0	0	0	0	0	0	0	0	0
6	6	4	0	1	0	0	0	0	0	172.991403	1	0.666666667	172.798239	173	0.201760846	4	0	0.0667340748	0.333333333	0	0	0	0	0	0	0	0	0	0	0	0	0	0	0	0	0	0	0	0	0	0	0	0	0	0	0	0	0	0
6	6	6	0	0	0	0	0	0	0	173.009161	1	1	172.815978	173	0.184022475	4	-2	0.0667340748	0.333333333	0	0	0	0	0	0	0	0	740.063721	0	0	706.54895	0	0	0	0	0	789.27478	0	0	0	0	0	110627.836	26674.9492	24214.4629	0	42743.2656	0	0
5	6	5	2	0	0	0	0	0	0	173.020394	1.2	1	172.827198	173	0.172801618	2	-3	0.055611729	0	0	0	0	0	0	0	0	0	0	0	0	0	0	0	0	0	0	0	0	0	0	0	0	0	1292.03687	888.954712	0	0	0	0
10	6	3	0	0	0	0	0	0	0	173.024417	0.6	0.3	172.831217	173	0.16878331	8	5	0.111223458	0.764705882	7642.30762	0	0	0	0	0	0	0	0	0	0	0	0	0	0	0	0	0	0	0	0	0	0	0	0	0	0	0	0	0
7	10	3	0	1	0	0	0	0	0	173.027788	1.42857143	0.428571429	172.834584	173	0.165416074	3	0	0.0778564206	0.111111111	807.515686	0	0	0	0	0	0	0	0	0	0	0	0	0	0	0	0	0	0	0	0	20857.1562	0	0	0	0	0	0	0	6637.80469
7	10	5	0	0	0	0	0	0	0	173.045547	1.42857143	0.714285714	172.852322	173	0.147677703	3	-2	0.0778564206	0.111111111	0	0	0	0	0	0	23796.082	0	0	0	0	0	0	0	0	0	0	0	0	0	140893.453	0	0	0	2263968.5	2195048.75	0	2451.65625	20833.9473	1888.0918
6	10	4	2	0	0	0	0	0	0	173.05678	1.66666667	0.666666667	172.863543	173	0.136456846	1	-3	0.0667340748	0	0	6115.8252	0	0	0	0	0	0	0	0	0	0	0	0	0	0	0	0	0	0	0	0	0	0	5817.99219	5074.69336	0	0	0	0
11	10	2	0	0	0	0	0	0	0	173.060803	0.909090909	0.181818182	172.867561	173	0.132438538	7	5	0.122345804	0.6	0	0	0	0	17374.7617	0	12572.1758	0	7746.36035	0	0	8911.72559	0	0	0	0	0	0	0	9611.83887	0	0	0	0	728.107483	0	0	0	0	0
8	14	2	0	1	0	0	0	0	0	173.064174	1.75	0.25	172.870929	173	0.129071302	2	0	0.0889787664	0	237.877777	0	0	0	0	0	0	0	0	0	0	0	0	0	0	0	0	0	0	0	0	7988.104	0	0	5612.85156	0	0	0	0	0
8	14	4	0	0	0	0	0	0	0	173.081932	1.75	0.5	172.888667	173	0.111332931	2	-2	0.0889787664	0	0	0	0	0	0	0	0	0	0	0	0	0	0	0	0	0	0	0	0	0	67889.0156	0	0	0	542999.438	531929.062	0	0	0	0
7	14	3	2	0	0	0	0	0	0	173.093165	2	0.428571429	172.899888	173	0.100112075	0	-3	0.0778564206	0	375.038147	0	0	0	0	0	0	0	0	0	0	0	0	0	0	0	0	0	0	0	0	0	0	0	0	0	0	0	0	0
9	18	3	0	0	0	0	0	0	0	173.118317	2	0.333333333	172.925012	173	0.0749881597	1	-2	0.100101112	0	0	0	0	0	0	0	0	0	26924.1562	0	0	0	0	0	0	0	0	0	0	0	209323.609	0	197094.188	0	138532.188	131421.531	0	0	157380.688	0
6	9	5	1	0	0	0	0	0	0	174.040795	1.5	0.833333333	173.84646	174	0.153540007	2	-3	0.0667340748	0	0	0	0	0	0	0	0	0	0	0	0	0	0	0	0	0	0	0	0	0	0	0	0	0	9995.9209	9883.99219	0	0	0	0
10	9	2	1	0	0	0	0	0	0	174.056052	0.9	0.2	173.861699	174	0.138300842	6	4	0.111223458	0.625	0	863.592957	4576.44873	0	1648.47571	0	3793.59009	0	0	3205.46411	0	0	0	0	0	0	0	0	0	3823.44336	0	0	0	0	0	0	0	0	0	0
7	13	4	1	0	0	0	0	0	0	174.077181	1.85714286	0.571428571	173.882805	174	0.117195235	1	-3	0.0778564206	0	0	1852.71826	0	0	0	0	0	0	0	0	0	0	0	0	0	0	0	0	0	0	0	0	0	0	2709.49316	2274.4707	0	0	0	0
9	4	4	0	0	0	0	0	0	0	175.003682	0.444444444	0.444444444	174.808271	175	0.191728775	8	4	0.100101112	0.857142857	0	0	0	0	0	0	0	0	0	0	0	0	0	0	0	0	0	0	0	0	0	0	0	0	0	0	0	0	0	0
6	8	6	0	0	0	0	0	0	0	175.024811	1.33333333	1	174.829377	175	0.170623168	3	-3	0.0667340748	0	0	9303.41211	0	0	0	0	0	0	0	0	0	0	0	0	0	0	0	0	0	0	0	0	0	0	46274.1406	43543.9727	0	0	0	0
5	8	5	2	0	0	0	0	0	0	175.036045	1.6	1	174.840598	175	0.159402311	1	-4	0.055611729	0	0	3982.21338	0	0	0	0	0	0	0	0	0	0	0	0	0	0	0	0	0	0	0	0	0	0	0	0	0	0	0	0
10	8	3	0	0	0	0	0	0	0	175.040067	0.8	0.3	174.844616	175	0.155384003	7	4	0.111223458	0.647058824	0	0	7410.40527	0	0	0	7334.81934	0	8135.3374	0	0	7720.72949	0	0	0	0	0	0	0	5936.98389	0	0	0	0	1240.84802	0	0	0	0	0
7	12	3	0	1	0	0	0	0	0	175.043438	1.71428571	0.428571429	174.847983	175	0.152016767	2	-1	0.0778564206	0	0	0	0	0	0	0	0	0	0	0	0	0	0	0	0	0	0	0	0	0	0	26508.4863	0	31013.0566	0	0	0	0	0	0
7	12	5	0	0	0	0	0	0	0	175.061196	1.71428571	0.714285714	174.865722	175	0.134278396	2	-3	0.0778564206	0	0	0	0	0	0	0	0	0	0	0	0	0	0	0	0	0	0	0	0	0	0	0	0	0	187813.719	180769.312	0	0	0	0
6	12	4	2	0	0	0	0	0	0	175.07243	2	0.666666667	174.876942	175	0.123057539	0	-4	0.0667340748	0	0	8163.40918	0	0	0	0	0	0	0	0	0	0	0	0	0	0	0	0	0	0	0	0	0	0	0	0	0	0	0	0
11	12	2	0	0	0	0	0	0	0	175.076453	1.09090909	0.181818182	174.880961	175	0.119039231	6	4	0.122345804	0.5	0	0	29216.9785	0	29832.2207	0	22588.6816	0	27270.7832	0	0	13895.5938	0	0	21139.8711	0	0	0	34025.3203	15614.4121	0	0	0	0	8234.04004	7375.29199	0	0	0	0
8	16	2	0	1	0	0	0	0	0	175.079824	2	0.25	174.884328	175	0.115671995	1	-1	0.0889787664	0	0	0	0	0	0	0	0	0	0	0	0	0	0	0	0	0	0	0	0	0	0	0	0	0	0	0	0	0	0	0
8	16	4	0	0	0	0	0	0	0	175.097582	2	0.5	174.902066	175	0.0979336242	1	-3	0.0889787664	0	0	66078.5938	0	0	0	0	0	0	0	0	0	0	0	0	0	0	0	0	0	0	68453.625	0	62655.7109	0	0	0	0	0	51413.0508	0
9	7	3	1	0	0	0	0	0	0	176.035316	0.777777778	0.333333333	175.838754	176	0.161246307	6	3	0.100101112	0.692307692	0	0	0	0	0	0	0	0	3226.78003	0	0	0	0	0	0	0	0	0	0	0	0	0	0	0	462.24707	0	0	0	0	0
6	11	5	1	0	0	0	0	0	0	176.056445	1.83333333	0.833333333	175.859859	176	0.1401407	1	-4	0.0667340748	0	0	17504.5898	0	0	0	0	0	0	0	0	0	0	0	0	0	0	0	0	0	0	0	0	0	0	14352.8223	0	0	0	0	0
10	11	2	1	0	0	0	0	0	0	176.071702	1.1	0.2	175.875098	176	0.124901535	5	3	0.111223458	0.5	0	178.173767	2637.41553	0	12148.7041	0	1493.55115	0	2061.40918	0	0	4794.40723	0	8176.66943	0	0	0	0	0	0	0	0	0	0	0	0	0	0	0	0
7	15	4	1	0	0	0	0	0	0	176.092831	2.14285714	0.571428571	175.896204	176	0.103795928	0	-4	0.0778564206	0	0	2564.8186	0	0	0	0	0	0	0	0	0	0	0	0	0	0	0	0	0	0	0	0	0	0	0	0	0	0	0	0
5	6	5	0	1	0	0	0	0	0	176.986317	1.2	1	176.788693	177	0.211307003	3	-2	0.055611729	0	0	0	0	0	0	0	0	0	0	0	0	0	0	0	0	0	0	0	0	0	0	0	0	0	0	0	0	5148.71289	0	0
9	6	2	0	1	0	0	0	0	0	177.001574	0.666666667	0.222222222	176.803932	177	0.196067838	7	5	0.100101112	0.714285714	0	0	0	0	0	0	0	0	0	0	0	0	0	0	0	0	0	0	0	0	0	0	0	0	0	0	0	0	0	0
9	6	4	0	0	0	0	0	0	0	177.019332	0.666666667	0.444444444	176.821671	177	0.178329467	7	3	0.100101112	0.714285714	0	0	0	2356.05835	0	0	0	0	0	0	0	0	0	0	0	0	0	0	0	0	0	0	0	0	568.908569	0	0	0	0	0
8	6	3	2	0	0	0	0	0	0	177.030565	0.75	0.375	176.832891	177	0.167108611	5	2	0.0889787664	0.777777778	0	0	0	0	0	0	0	0	0	0	0	0	0	0	0	0	0	0	0	0	0	0	0	0	391.265045	0	0	0	0	0
6	10	6	0	0	0	0	0	0	0	177.040461	1.66666667	1	176.842776	177	0.15722386	2	-4	0.0667340748	0	0	33068.6133	29895.3965	0	29938.3867	0	0	0	0	0	0	0	0	0	0	0	0	27298.8535	30278.7305	0	0	0	0	0	61094.7891	60711.4805	0	0	0	0
5	10	5	2	0	0	0	0	0	0	177.051694	2	1	176.853997	177	0.146003004	0	-5	0.055611729	0	0	8582.4375	0	0	0	0	0	0	0	0	0	0	0	0	0	0	0	0	0	0	0	0	0	0	0	0	0	0	0	0
10	10	3	0	0	0	0	0	0	0	177.055717	1	0.3	176.858015	177	0.141984696	6	3	0.111223458	0.529411765	0	0	16671.6309	0	15105.3965	0	15845.4668	0	6315.85547	15141.542	0	9711.68652	0	0	0	0	0	0	0	0	0	0	0	0	11593.6523	13495.1045	0	0	0	0
7	14	3	0	1	0	0	0	0	0	177.059088	2	0.428571429	176.861383	177	0.13861746	1	-2	0.0778564206	0	0	0	0	0	0	0	0	0	0	0	0	0	0	0	0	0	0	0	0	0	0	9371.80859	0	0	0	293.625397	0	0	0	0
7	14	5	0	0	0	0	0	0	0	177.076846	2	0.714285714	176.879121	177	0.120879089	1	-4	0.0778564206	0	0	3765.71387	0	0	0	0	0	3338.37598	0	0	0	0	0	0	3641.98584	0	0	0	0	0	0	0	0	0	19449.3203	20605.4648	0	0	0	0
11	14	2	0	0	0	0	0	0	0	177.092103	1.27272727	0.181818182	176.89436	177	0.105639924	5	3	0.122345804	0.4	0	1160.8717	34883.707	0	24986.7969	0	19279.7422	0	0	0	0	17131.4238	0	0	0	0	0	0	0	0	54038.8008	0	61365.2617	0	35004.3047	33156.4414	0	0	37279.75	0
8	5	4	1	0	0	0	0	0	0	178.014581	0.625	0.5	177.815808	178	0.184191771	6	2	0.0889787664	0.8	0	0	0	0	0	0	0	0	0	0	0	0	0	0	0	0	0	0	956.441528	0	0	0	0	0	0	0	0	0	0	0
9	9	3	1	0	0	0	0	0	0	178.050966	1	0.333333333	177.852153	178	0.147847	5	2	0.100101112	0.538461538	0	0	1761.55762	1984.73059	0	0	0	0	0	0	0	0	0	0	1152.896	1748.05701	0	0	6096.76953	0	0	0	0	0	3640.76489	0	0	0	0	0
6	13	5	1	0	0	0	0	0	0	178.072095	2.16666667	0.833333333	177.873259	178	0.126741393	0	-5	0.0667340748	0	0	14992.2402	0	0	0	0	0	0	0	0	0	0	0	0	0	0	0	0	0	0	0	0	0	0	11360.7109	12232.9102	0	0	23470.1504	0
10	13	2	1	0	0	0	0	0	0	178.087352	1.3	0.2	177.888498	178	0.111502228	4	2	0.111223458	0.375	0	0	0	5888.37305	2507.14771	0	3996.54688	0	3137.55884	4098.06543	0	3937.19531	0	0	0	0	0	0	5968.24609	0	0	0	0	0	891.909058	956.362183	0	0	0	0
8	4	5	0	0	0	0	0	0	0	178.998596	0.5	0.625	178.798725	179	0.201274932	7	2	0.0889787664	0.818181818	0	0	0	0	0	0	0	0	0	0	0	0	0	0	0	0	0	0	0	0	0	0	0	0	0	0	0	0	0	0
5	8	5	0	1	0	0	0	0	0	179.001968	1.6	1	178.802092	179	0.197907696	2	-3	0.055611729	0	0	0	0	716.152283	937.133545	0	0	0	694.580261	0	0	694.263672	0	989.052307	0	0	0	0	0	961.391785	0	0	0	0	0	270.745148	0	0	0	0
9	8	2	0	1	0	0	0	0	0	179.017224	0.888888889	0.222222222	178.817331	179	0.182668531	6	4	0.100101112	0.571428571	0	0	0	0	0	0	0	0	0	0	0	0	0	0	0	0	0	0	0	0	0	0	0	0	0	0	0	0	0	0
9	8	4	0	0	0	0	0	0	0	179.034982	0.888888889	0.444444444	178.83507	179	0.16493016	6	2	0.100101112	0.571428571	258.888916	0	0	0	0	0	0	0	0	0	0	0	0	0	0	0	0	0	0	0	0	0	0	0	48305.125	43957.0469	0	0	0	0
6	12	4	0	1	0	0	0	0	0	179.038353	2	0.666666667	178.838437	179	0.161562924	1	-3	0.0667340748	0	0	257.47052	0	0	0	0	0	0	0	0	0	0	0	0	0	0	0	0	0	0	0	0	0	0	0	0	0	0	0	0
8	8	3	2	0	0	0	0	0	0	179.046215	1	0.375	178.846291	179	0.153709304	4	1	0.0889787664	0.555555556	0	1950.69873	0	0	2385.70557	0	1727.75378	0	3234.29761	0	0	0	0	0	0	0	0	0	0	0	0	0	0	0	2076.97339	0	0	0	0	0
6	12	6	0	0	0	0	0	0	0	179.056111	2	1	178.856175	179	0.143824553	1	-5	0.0667340748	0	0	86344.2812	0	0	0	0	0	0	0	0	0	0	0	0	0	0	0	0	0	0	0	0	0	0	0	0	0	0	0	0
10	12	3	0	0	0	0	0	0	0	179.071367	1.2	0.3	178.871415	179	0.128585388	5	2	0.111223458	0.411764706	0	0	25953.7324	0	38435.3008	33689.207	25509.9336	40435.3789	19208.6895	30953.3496	0	27150.3242	0	0	0	0	0	0	33930.8086	16471.0645	0	0	0	0	171693	172604.266	0	0	0	0
9	12	2	2	0	0	0	0	0	0	179.082601	1.33333333	0.222222222	178.882635	179	0.117364532	3	1	0.100101112	0.333333333	0	0	0	0	0	1336.96179	0	0	1423.69739	1614.00488	0	0	0	1673.63806	1725.25659	0	1312.64075	0	0	1415.16333	0	0	0	0	6827.21094	0	0	0	0	0
11	16	2	0	0	0	0	0	0	0	179.107753	1.45454545	0.181818182	178.907759	179	0.0922406167	4	2	0.122345804	0.3	0	0	12862.5605	9455.98047	16893.4062	10689.0205	3910.01367	12748.3105	5918.31592	12016.7627	0	11297.373	0	0	14351.0527	0	16468.4883	11295.8291	11207.5889	5400.81445	0	0	0	0	29961.0117	31846.7969	0	0	0	0
8	7	4	1	0	0	0	0	0	0	180.030231	0.875	0.5	179.829208	180	0.170792464	5	1	0.0889787664	0.6	0	0	0	0	0	0	0	0	0	0	0	0	0	0	0	0	0	0	0	0	0	0	0	0	14502.792	11699.8535	0	0	0	0
9	11	3	1	0	0	0	0	0	0	180.066616	1.22222222	0.333333333	179.865552	180	0.134447692	4	1	0.100101112	0.384615385	0	252969.188	0	0	0	0	0	0	0	0	0	0	0	0	0	0	0	0	0	0	0	0	0	0	0	0	0	0	0	0
10	15	2	1	0	0	0	0	0	0	180.103002	1.5	0.2	179.901897	180	0.0981029207	3	1	0.111223458	0.25	0	0	0	0	0	635.874451	1199.97827	951.213257	1253.06323	1278.96436	0	0	0	2149.82178	0	0	0	1190.18042	1109.20642	0	0	0	0	0	0	0	0	0	0	0
8	6	3	0	1	0	0	0	0	0	180.996488	0.75	0.375	180.794386	181	0.205613996	6	3	0.0889787664	0.636363636	0	0	0	0	0	0	0	0	0	0	0	0	0	0	0	0	0	0	0	0	0	0	0	0	0	0	0	0	0	0
8	6	5	0	0	0	0	0	0	0	181.014246	0.75	0.625	180.812124	181	0.187875625	6	1	0.0889787664	0.636363636	0	0	0	0	0	0	0	0	0	0	0	0	0	0	0	0	0	0	0	0	0	0	0	0	43281	42446.9023	0	0	0	0
5	10	5	0	1	0	0	0	0	0	181.017618	2	1	180.815492	181	0.184508389	1	-4	0.055611729	0	0	0	0	1444.86584	1289.78149	0	0	0	1127.73425	0	1452.59875	1088.02429	1736.66748	1306.901	1176.67432	0	0	1446.02051	1129.01111	0	0	0	0	0	1686.89526	0	0	0	0	0
7	6	4	2	0	0	0	0	0	0	181.02548	0.857142857	0.571428571	180.823345	181	0.176654768	4	0	0.0778564206	0.666666667	1139.13892	0	0	0	0	0	0	0	0	0	0	0	0	0	0	0	0	0	0	0	0	0	0	0	0	0	0	0	0	0
9	10	2	0	1	0	0	0	0	0	181.032874	1.11111111	0.222222222	180.830731	181	0.169269224	5	3	0.100101112	0.428571429	0	0	0	0	5643.51514	0	0	0	0	0	0	0	0	0	0	0	0	0	0	0	0	0	0	0	170.896072	206.835785	0	0	0	0
9	10	4	0	0	0	0	0	0	0	181.050632	1.11111111	0.444444444	180.848469	181	0.151530853	5	1	0.100101112	0.428571429	0	0	43258.8164	12666.2578	42324.4297	42916.6289	38162.0898	55687.7461	42521.7461	44493.3438	0	43731.3398	34493.8398	41712.0547	34427.2305	0	21692.4531	22395.5586	44820.2617	31358.7031	0	0	0	0	25623.7852	21180.6504	0	0	0	0
8	10	3	2	0	0	0	0	0	0	181.061865	1.25	0.375	180.85969	181	0.140309996	3	0	0.0889787664	0.333333333	0	424.885651	0	0	1383.58545	0	2030.84045	0	1432.84314	0	826.511047	0	0	0	0	0	0	1323.35693	0	681.403381	0	0	0	0	347.356781	0	0	0	0	0
10	14	3	0	0	0	0	0	0	0	181.087017	1.4	0.3	180.884814	181	0.115186081	4	1	0.111223458	0.294117647	0	0	12887.5273	8347.72168	8934.8418	8594.3291	9294.87012	0	10382.3164	10536.1787	0	7356.63965	0	8371.76465	12985.9746	0	7094.75879	0	15492.8086	14098.7217	0	0	0	0	80793.4062	77380.2266	0	0	0	0
9	14	2	2	0	0	0	0	0	0	181.098251	1.55555556	0.222222222	180.896035	181	0.103965225	2	0	0.100101112	0.166666667	0	227.31134	0	0	0	0	0	0	0	0	0	0	0	0	0	0	0	0	0	0	0	0	0	0	0	0	0	0	0	0
11	18	2	0	0	0	0	0	0	0	181.123403	1.63636364	0.181818182	180.921159	181	0.0788413095	3	1	0.122345804	0.2	0	0	0	910.974731	0	0	0	920.419067	1100.78638	1140.62097	0	0	0	0	1235.0271	0	0	0	0	0	0	0	0	0	26028.6738	25907.1543	0	0	0	0
7	5	5	1	0	0	0	0	0	0	182.009495	0.714285714	0.714285714	181.806262	182	0.193737929	5	0	0.0778564206	0.714285714	0	0	0	0	0	0	0	0	0	0	0	0	0	0	0	0	0	0	0	0	0	0	0	0	0	0	0	1213.09692	0	0
11	5	2	1	0	0	0	0	0	0	182.024752	0.454545455	0.181818182	181.821501	182	0.178498764	9	7	0.122345804	0.888888889	2321.84839	0	0	0	0	0	0	0	0	0	0	0	0	0	0	0	0	0	0	0	0	0	0	0	0	0	0	0	0	0
8	9	4	1	0	0	0	0	0	0	182.045881	1.125	0.5	181.842607	182	0.157393157	4	0	0.0889787664	0.4	2402.75806	0	12239.1299	0	4717.08789	0	7169.73193	0	0	7673.77441	0	5485.90674	0	0	0	0	7568.21729	0	8734.31152	0	0	13172.7617	0	0	0	0	0	0	0	0
9	13	3	1	0	0	0	0	0	0	182.082266	1.44444444	0.333333333	181.878952	182	0.121048385	3	0	0.100101112	0.230769231	0	0	0	678.822388	0	0	0	3362.4729	840.467041	0	0	0	0	2676.98682	0	0	0	2139.20264	1854.60864	0	0	0	0	0	659.418518	0	0	0	0	0
10	17	2	1	0	0	0	0	0	0	182.118652	1.7	0.2	181.915296	182	0.0847036135	2	0	0.111223458	0.125	0	0	0	0	0	0	0	0	0	0	0	0	0	0	0	0	0	0	0	0	0	0	0	0	339.72522	0	0	0	0	0
7	4	6	0	0	0	0	0	0	0	182.993511	0.571428571	0.857142857	182.789179	183	0.210821089	6	0	0.0778564206	0.75	0	0	0	0	0	0	0	0	0	0	0	0	0	0	0	0	0	0	0	0	0	0	0	0	0	0	0	1512.00537	0	0
6	4	5	2	0	0	0	0	0	0	183.004744	0.666666667	0.833333333	182.8004	183	0.199600233	4	-1	0.0667340748	1	0	0	0	0	0	0	0	0	0	0	0	0	0	0	0	0	0	0	0	0	0	0	0	0	0	0	0	0	0	0
8	8	3	0	1	0	0	0	0	0	183.012138	1	0.375	182.807785	183	0.192214689	5	2	0.0889787664	0.454545455	0	0	1274.24707	0	780.949646	1633.77051	0	1657.44373	0	1380.7605	0	0	0	0	1344.1748	0	0	1119.10596	0	0	0	0	0	0	130.259155	0	0	0	0	0
10	4	2	2	0	0	0	0	0	0	183.020001	0.4	0.2	182.815639	183	0.184361068	8	6	0.111223458	1	1087.79431	0	0	0	0	0	0	0	0	0	0	0	0	0	0	0	0	0	0	0	0	0	0	0	0	0	0	0	0	0
8	8	5	0	0	0	0	0	0	0	183.029897	1	0.625	182.825524	183	0.174476318	5	0	0.0889787664	0.454545455	0	0	28793.0859	0	36927.1328	24633.5137	26560.3652	0	17984.1465	28684.4141	0	21466.9961	0	26013.7988	0	15354.5127	29297.0566	0	28685.666	13865.7959	0	0	0	0	7318.21777	0	0	0	0	0
7	8	4	2	0	0	0	0	0	0	183.04113	1.14285714	0.571428571	182.836745	183	0.163255461	3	-1	0.0778564206	0.333333333	0	2736.31592	0	0	0	0	0	0	0	0	0	0	0	0	0	0	0	0	0	0	0	0	0	0	0	0	0	0	0	0
12	8	2	0	0	0	0	0	0	0	183.045153	0.666666667	0.166666667	182.840763	183	0.159237153	9	7	0.13346815	0.727272727	0	268.048126	0	1005.10443	0	0	0	0	0	0	0	644.524109	1117.56226	0	0	0	0	0	0	0	0	0	0	0	0	0	0	0	0	0
9	12	2	0	1	0	0	0	0	0	183.048524	1.33333333	0.222222222	182.84413	183	0.155869917	4	2	0.100101112	0.285714286	0	0	0	0	0	0	0	0	0	0	0	0	0	0	0	0	0	0	0	0	0	0	0	0	1903.24744	0	0	0	0	0
9	12	4	0	0	0	0	0	0	0	183.066282	1.33333333	0.444444444	182.861868	183	0.138131546	4	0	0.100101112	0.285714286	0	0	20046.9219	17494.9473	38044.5391	24606.5176	34164.707	44680.9609	29004.1309	34726.3008	0	34676.9961	0	0	19213.1309	0	0	0	13299.5273	21344.4531	0	4421.37402	0	0	186849.109	174902.734	0	12623.3594	0	13627.1914
8	12	3	2	0	0	0	0	0	0	183.077515	1.5	0.375	182.873089	183	0.126910689	2	-1	0.0889787664	0.111111111	659.99115	0	0	0	0	0	0	0	0	0	0	0	0	0	0	0	0	0	0	0	0	0	0	0	0	0	0	0	0	0
10	16	3	0	0	0	0	0	0	0	183.102667	1.6	0.3	182.898213	183	0.101786774	3	0	0.111223458	0.176470588	0	0	0	0	0	0	0	0	0	0	0	0	0	0	0	0	0	0	0	0	149220.625	0	155184.75	114183.852	118291.914	0	0	960.806519	126559.117	1980.45764
9	16	2	2	0	0	0	0	0	0	183.113901	1.77777778	0.222222222	182.909434	183	0.0905659174	1	-1	0.100101112	0	0	0	0	0	0	0	0	0	0	0	0	0	0	0	0	0	0	0	0	0	0	0	0	0	0	0	0	0	0	0
11	20	2	0	0	0	0	0	0	0	183.139053	1.81818182	0.181818182	182.934558	183	0.0654420023	2	0	0.122345804	0.1	0	0	0	0	0	0	0	0	0	0	0	0	0	0	0	0	0	0	0	0	0	0	0	0	50485.9375	49213.8203	0	0	0	0
7	7	5	1	0	0	0	0	0	0	184.025145	1	0.714285714	183.819661	184	0.180338621	4	-1	0.0778564206	0.428571429	1341.19458	0	0	0	0	0	0	1504.15479	0	1749.83008	0	0	0	0	0	0	1643.55188	0	0	0	0	0	0	0	0	0	0	0	0	0
11	7	2	1	0	0	0	0	0	0	184.040402	0.636363636	0.181818182	183.834901	184	0.165099457	8	6	0.122345804	0.777777778	6485.57617	0	0	0	0	0	0	0	0	0	0	0	0	0	0	0	0	0	0	0	0	0	0	0	0	0	0	0	0	0
8	11	4	1	0	0	0	0	0	0	184.061531	1.375	0.5	183.856006	184	0.14399385	3	-1	0.0889787664	0.2	0	0	0	0	0	0	0	0	0	0	0	0	0	3199.22168	0	0	0	0	0	0	0	0	0	0	4290.41846	0	0	0	0	0
9	15	3	1	0	0	0	0	0	0	184.097916	1.66666667	0.333333333	183.892351	184	0.107649078	2	-1	0.100101112	0.0769230769	0	0	0	0	0	0	0	0	0	0	0	0	0	0	0	0	0	0	0	0	0	0	0	0	0	0	0	0	0	0
10	19	2	1	0	0	0	0	0	0	184.134302	1.9	0.2	183.928696	184	0.0713043063	1	-1	0.111223458	0	0	0	0	0	0	0	0	0	0	0	0	0	0	0	0	0	0	0	0	0	0	0	0	0	261.81366	169.959564	0	0	0	0
7	6	4	0	1	0	0	0	0	0	184.991403	0.857142857	0.571428571	184.78484	185	0.215160153	5	1	0.0778564206	0.5	0	963.04895	0	0	0	0	0	0	0	0	0	0	0	0	0	0	0	0	0	0	0	0	0	0	0	0	0	0	0	0
7	6	6	0	0	0	0	0	0	0	185.009161	0.857142857	0.857142857	184.802578	185	0.197421782	5	-1	0.0778564206	0.5	8390.20801	0	0	0	0	0	0	0	0	0	0	0	0	0	0	0	0	0	0	0	0	0	0	0	0	0	0	0	0	0
6	6	5	2	0	0	0	0	0	0	185.020394	1	0.833333333	184.813799	185	0.186200925	3	-2	0.0667340748	0.333333333	0	933.536926	0	0	0	0	0	0	0	0	0	0	0	0	0	0	0	0	0	0	0	0	0	0	830.552002	0	0	1806.47888	0	2080.87329
11	6	3	0	0	0	0	0	0	0	185.024417	0.545454545	0.272727273	184.817817	185	0.182182617	9	6	0.122345804	0.789473684	12743.7578	0	0	0	0	0	0	0	0	0	0	0	0	0	0	0	0	0	0	0	0	0	0	0	0	0	0	0	0	0
8	10	3	0	1	0	0	0	0	0	185.027788	1.25	0.375	184.821185	185	0.178815381	4	1	0.0889787664	0.272727273	0	4490.94385	0	0	0	0	0	0	0	0	0	0	0	0	0	0	0	0	0	0	0	0	0	0	0	0	0	0	0	0
10	6	2	2	0	0	0	0	0	0	185.035651	0.6	0.2	184.829038	185	0.170961761	7	5	0.111223458	0.857142857	3295.5686	0	0	0	0	0	0	0	0	0	0	0	0	0	0	0	0	0	0	0	0	0	0	0	0	0	0	0	0	0
8	10	5	0	0	0	0	0	0	0	185.045547	1.25	0.625	184.838923	185	0.16107701	4	-1	0.0889787664	0.272727273	0	0	43032.2852	16465.6836	35257.3867	32858.5781	26031.7969	46650.9023	35231.4219	29414.25	0	21183.9434	33186.0156	46267.1211	35387.9492	0	26330.3477	0	40635.8008	18052.0898	0	0	0	0	177650.688	170582.984	0	0	0	0
7	10	4	2	0	0	0	0	0	0	185.05678	1.42857143	0.571428571	184.850144	185	0.149856154	2	-2	0.0778564206	0	0	26658.709	0	0	0	0	0	0	0	0	0	0	0	0	0	0	0	0	0	0	0	0	0	0	0	0	0	0	0	0
12	10	2	0	0	0	0	0	0	0	185.060803	0.833333333	0.166666667	184.854162	185	0.145837846	8	6	0.13346815	0.636363636	0	0	2095.4585	4429.17139	1471.21643	6904.62988	4418.80273	3724.45044	0	5786.90771	0	0	3687.50562	7346.48877	0	5832.28125	5872.07959	3350.27539	5801.71191	3134.42578	0	0	0	0	0	0	0	0	0	0
9	14	2	0	1	0	0	0	0	0	185.064174	1.55555556	0.222222222	184.857529	185	0.14247061	3	1	0.100101112	0.142857143	0	0	5752.14551	0	8609.75293	0	0	0	0	0	0	9605.37305	0	0	0	0	0	0	0	0	0	0	0	0	4994.76514	4624.8042	0	0	0	0
9	14	4	0	0	0	0	0	0	0	185.081932	1.55555556	0.444444444	184.875268	185	0.124732239	3	-1	0.100101112	0.142857143	0	0	0	0	0	0	0	0	0	0	0	0	0	0	0	0	0	0	0	0	75590.75	0	76082.0625	0	499709.031	475215.406	0	0	45237.4141	0
8	14	3	2	0	0	0	0	0	0	185.093165	1.75	0.375	184.886489	185	0.113511382	1	-2	0.0889787664	0	0	2841.91016	0	0	0	0	0	0	0	0	0	0	0	0	0	0	0	0	0	0	0	0	0	0	0	0	0	0	0	0
10	18	3	0	0	0	0	0	0	0	185.118317	1.8	0.3	184.911613	185	0.0883874669	2	-1	0.111223458	0.0588235294	0	0	0	0	0	0	0	0	0	0	0	0	0	0	0	0	0	0	0	0	78158.1484	0	81903.7578	37415.7539	357407.5	328002.625	0	0	55146.2227	0
11	22	2	0	0	0	0	0	0	0	185.154703	2	0.181818182	184.947957	185	0.0520426951	1	-1	0.122345804	0	0	53159.5195	0	0	0	0	0	0	0	54032.8086	41431.332	0	0	0	0	0	0	0	0	0	55296.3984	0	77306.9141	84875.1484	132431.547	124932.508	0	0	82797.7031	0
6	5	6	1	0	0	0	0	0	0	186.00441	0.833333333	1	185.796716	186	0.203284086	4	-2	0.0667340748	0.5	0	0	0	0	0	0	0	0	0	0	0	0	0	0	0	0	0	0	0	0	0	0	0	0	0	0	0	4289.21777	0	3730.30542
10	5	3	1	0	0	0	0	0	0	186.019666	0.5	0.3	185.811955	186	0.188044921	8	5	0.111223458	0.866666667	2649.1333	0	0	0	0	0	0	0	0	0	0	0	0	0	0	0	0	0	0	0	0	0	0	0	0	0	0	0	0	0
7	9	5	1	0	0	0	0	0	0	186.040795	1.28571429	0.714285714	185.833061	186	0.166939314	3	-2	0.0778564206	0.142857143	0	0	0	0	0	0	0	0	0	0	0	0	0	0	0	0	0	0	0	0	0	87579.1875	0	0	6125.69092	5617.2793	0	0	0	0
11	9	2	1	0	0	0	0	0	0	186.056052	0.818181818	0.181818182	185.8483	186	0.151700149	7	5	0.122345804	0.666666667	455.252991	0	0	1395.6344	0	1184.29138	0	0	0	0	898.128723	0	0	1212.56067	0	0	0	0	1825.27588	0	0	0	0	0	0	0	0	0	0	0
8	13	4	1	0	0	0	0	0	0	186.077181	1.625	0.5	185.869405	186	0.130594543	2	-2	0.0889787664	0	0	2711.74487	0	0	0	0	0	0	0	0	0	0	0	0	0	0	0	0	0	0	0	0	0	0	4217.49023	4842.75586	0	0	0	0
9	17	3	1	0	0	0	0	0	0	186.113566	1.88888889	0.333333333	185.90575	186	0.0942497708	1	-2	0.100101112	0	0	14594.7891	0	0	0	0	0	0	0	0	0	0	0	0	0	0	0	0	0	0	0	0	259892.141	0	34661.0703	26887.3652	0	0	0	0
10	4	2	0	1	0	0	0	0	0	186.985924	0.4	0.2	186.777134	187	0.222866453	9	7	0.111223458	0.875	0	0	0	0	0	0	0	0	0	0	0	0	0	0	0	0	0	0	0	0	0	0	0	0	1028.16577	1263.33923	0	0	0	0
10	4	4	0	0	0	0	0	0	0	187.003682	0.4	0.4	186.794872	187	0.205128082	9	5	0.111223458	0.875	0	0	0	0	0	0	0	0	0	0	0	0	0	0	0	0	0	0	0	0	0	0	0	0	182.994156	0	0	0	0	0
7	8	4	0	1	0	0	0	0	0	187.007053	1.14285714	0.571428571	186.798239	187	0.201760846	4	0	0.0778564206	0.25	0	1878.53137	0	0	0	0	0	0	0	0	0	0	0	0	0	0	0	0	0	0	0	0	0	0	0	0	0	0	0	0
9	4	3	2	0	0	0	0	0	0	187.014915	0.444444444	0.333333333	186.806093	187	0.193907225	7	4	0.100101112	1	0	0	0	0	0	0	0	0	0	0	0	0	0	0	0	0	0	0	0	0	0	0	0	0	0	0	0	0	0	0
7	8	6	0	0	0	0	0	0	0	187.024811	1.14285714	0.857142857	186.815978	187	0.184022475	4	-2	0.0778564206	0.25	166921.422	0	0	0	0	0	0	0	0	0	0	0	0	0	0	0	0	0	0	0	0	148858.484	0	0	0	0	0	0	0	0
6	8	5	2	0	0	0	0	0	0	187.036045	1.33333333	0.833333333	186.827198	187	0.172801618	2	-3	0.0667340748	0	0	4837.98389	0	0	0	0	0	0	0	0	0	0	0	0	0	0	0	0	0	0	0	5214.70605	0	0	0	0	18365.3535	0	0	0
11	8	3	0	0	0	0	0	0	0	187.040067	0.727272727	0.272727273	186.831217	187	0.16878331	8	5	0.122345804	0.684210526	35664.125	0	0	0	0	0	0	0	0	0	0	0	0	0	0	0	0	0	0	0	0	0	0	0	0	0	0	0	0	0
8	12	3	0	1	0	0	0	0	0	187.043438	1.5	0.375	186.834584	187	0.165416074	3	0	0.0889787664	0.0909090909	0	270.455139	0	0	0	0	0	0	0	0	0	0	0	0	0	0	0	0	0	0	0	0	0	0	0	0	0	0	0	3429.68311
10	8	2	2	0	0	0	0	0	0	187.051301	0.8	0.2	186.842438	187	0.157562453	6	4	0.111223458	0.714285714	0	0	0	0	0	0	0	0	0	0	0	6587.75439	0	0	0	0	0	0	0	0	0	0	0	0	0	0	0	0	0	0
8	12	5	0	0	0	0	0	0	0	187.061196	1.5	0.625	186.852322	187	0.147677703	3	-2	0.0889787664	0.0909090909	0	0	0	0	0	0	0	0	8173.39258	0	0	0	0	0	0	0	0	0	0	0	0	0	0	0	551809.625	537763.062	0	0	0	0
7	12	4	2	0	0	0	0	0	0	187.07243	1.71428571	0.571428571	186.863543	187	0.136456846	1	-3	0.0778564206	0	0	3892.13916	0	0	0	0	0	0	0	0	0	0	0	0	0	0	0	0	0	0	0	0	0	0	0	0	0	0	0	0
12	12	2	0	0	0	0	0	0	0	187.076453	1	0.166666667	186.867561	187	0.132438538	7	5	0.13346815	0.545454545	0	0	23826.832	15995.3623	32479.8906	30301.8672	17036.3145	24504.7051	16285.7256	20913.084	16385.1953	17181.4023	25401.9453	33026.3438	11922.2061	8810.73145	20874.5234	18617.3672	22854.918	18580.0859	0	0	0	0	305.835388	1080.72278	0	0	0	0
9	16	2	0	1	0	0	0	0	0	187.079824	1.77777778	0.222222222	186.870929	187	0.129071302	2	0	0.100101112	0	0	0	0	0	0	0	0	0	0	0	0	0	0	0	0	0	0	0	0	0	0	5131.09961	0	0	10010.8545	10194.2734	0	0	0	0
9	16	4	0	0	0	0	0	0	0	187.097582	1.77777778	0.444444444	186.888667	187	0.111332931	2	-2	0.100101112	0	0	333238.875	0	0	0	0	0	0	0	0	0	0	0	0	0	0	0	0	0	0	0	0	0	0	693351.938	664469.5	0	0	0	0
8	16	3	2	0	0	0	0	0	0	187.108815	2	0.375	186.899888	187	0.100112075	0	-3	0.0889787664	0	364.710175	0	0	0	0	0	0	0	0	0	0	0	0	0	0	0	0	0	0	0	0	0	0	0	0	0	0	0	0	0
10	20	3	0	0	0	0	0	0	0	187.133967	2	0.3	186.925012	187	0.0749881597	1	-2	0.111223458	0	0	40544.9531	0	0	0	59073.9766	44352.9727	110832.227	87141.7109	127840.234	116064.32	0	85106.7266	100588.938	78049.8281	53185.457	85751.8516	84165.7578	0	0	211972.141	0	186379.359	121860.297	174306.312	163154.469	0	0	163104.484	0
6	7	6	1	0	0	0	0	0	0	188.02006	1.16666667	1	187.810115	188	0.189884779	3	-3	0.0667340748	0	0	1801.26233	0	0	0	0	0	0	0	0	0	0	0	0	0	0	0	0	0	0	0	0	0	0	2098.76978	0	0	3305.07959	0	3599.12524
10	7	3	1	0	0	0	0	0	0	188.035316	0.7	0.3	187.825354	188	0.174645614	7	4	0.111223458	0.733333333	1879.58887	0	0	0	0	0	0	0	0	0	0	0	0	0	0	0	0	0	0	0	0	0	0	0	0	0	0	0	0	0
7	11	5	1	0	0	0	0	0	0	188.056445	1.57142857	0.714285714	187.84646	188	0.153540007	2	-3	0.0778564206	0	0	8580.31152	0	0	0	0	0	0	0	0	0	0	0	0	0	0	0	0	0	0	0	0	0	0	10603.6328	9231.30078	0	0	0	0
11	11	2	1	0	0	0	0	0	0	188.071702	1	0.181818182	187.861699	188	0.138300842	6	4	0.122345804	0.555555556	0	0	3296.67334	4963.05371	7546.89355	6141.22803	0	9435.1875	0	3268.29468	1485.24951	2024.74402	9973.74121	4137.5166	0	0	13734.9736	6611.93262	10282.6162	0	0	0	0	0	0	0	0	0	0	0
8	15	4	1	0	0	0	0	0	0	188.092831	1.875	0.5	187.882805	188	0.117195235	1	-3	0.0889787664	0	0	41880.8086	0	0	0	0	0	0	0	0	0	0	0	0	0	0	0	0	0	0	0	0	0	0	0	0	0	0	0	0
10	6	2	0	1	0	0	0	0	0	189.001574	0.6	0.2	188.790533	189	0.209467146	8	6	0.111223458	0.75	0	222.759399	0	0	0	0	0	0	0	0	0	0	0	0	0	0	0	0	0	0	0	0	0	0	0	0	0	0	0	0
10	6	4	0	0	0	0	0	0	0	189.019332	0.6	0.4	188.808271	189	0.191728775	8	4	0.111223458	0.75	0	0	0	0	0	874.801392	0	0	0	0	0	0	0	0	0	0	0	0	0	0	0	0	0	0	0	0	0	0	0	0
7	10	4	0	1	0	0	0	0	0	189.022703	1.42857143	0.571428571	188.811638	189	0.188361539	3	-1	0.0778564206	0	0	0	0	0	0	0	0	0	0	0	0	0	0	0	0	0	0	0	0	0	0	0	0	0	0	0	0	0	0	0
9	6	3	2	0	0	0	0	0	0	189.030565	0.666666667	0.333333333	188.819492	189	0.180507918	6	3	0.100101112	0.818181818	0	0	0	0	0	0	0	0	0	0	0	0	0	0	0	0	0	0	0	0	0	0	0	0	0	0	0	0	0	0
7	10	6	0	0	0	0	0	0	0	189.040461	1.42857143	0.857142857	188.829377	189	0.170623168	3	-3	0.0778564206	0	0	556.072266	0	0	0	0	0	1148.3855	0	0	0	0	5265.29736	0	0	0	0	0	0	2192.97339	0	3801.48535	0	0	264882.062	251942.812	0	12423.6426	0	12824.7656
6	10	5	2	0	0	0	0	0	0	189.051694	1.66666667	0.833333333	188.840598	189	0.159402311	1	-4	0.0667340748	0	0	7980.9707	0	0	0	0	0	0	0	0	0	0	0	0	0	0	0	0	0	0	0	0	0	0	0	0	0	0	0	0
11	10	3	0	0	0	0	0	0	0	189.055717	0.909090909	0.272727273	188.844616	189	0.155384003	7	4	0.122345804	0.578947368	0	0	19463.9219	10246.4736	30426.7812	26926.1113	13808.5254	25678.6484	0	15141.9639	13157.0371	25617.9961	18058.4922	15470.9844	12539.2441	30526.2109	9733.91113	7018.84961	16181.1289	13583.7969	0	0	0	0	2238.25073	0	25886.041	0	0	0
8	14	3	0	1	0	0	0	0	0	189.059088	1.75	0.375	188.847983	189	0.152016767	2	-1	0.0889787664	0	0	260.578339	0	0	0	0	0	0	0	0	0	0	0	0	0	0	0	0	0	0	0	0	0	0	0	0	0	0	0	0
10	10	2	2	0	0	0	0	0	0	189.066951	1	0.2	188.855837	189	0.144163146	5	3	0.111223458	0.571428571	0	0	0	0	34401.9219	0	12225.0176	0	32018.2871	0	0	0	0	0	0	0	0	0	0	0	0	3513.41919	0	0	0	0	0	0	0	0
8	14	5	0	0	0	0	0	0	0	189.076846	1.75	0.625	188.865722	189	0.134278396	2	-3	0.0889787664	0	0	0	0	0	0	0	0	0	0	0	0	0	0	0	0	0	0	0	1646.68225	0	0	0	0	0	169595.359	167862.953	0	0	0	0
7	14	4	2	0	0	0	0	0	0	189.08808	2	0.571428571	188.876942	189	0.123057539	0	-4	0.0778564206	0	0	4998.55371	0	0	0	0	0	0	0	0	0	0	0	0	0	0	0	0	0	0	0	0	0	0	0	0	0	0	0	0
12	14	2	0	0	0	0	0	0	0	189.092103	1.16666667	0.166666667	188.880961	189	0.119039231	6	4	0.13346815	0.454545455	0	0	47888.6953	37739.0508	52443.1758	50261.375	34017.4297	50614.9883	40074.7734	55011.7617	33836.4883	45871.9492	42838.5195	49531.3398	25975.4648	31152.9883	43890.0273	41463.8984	49242.5508	27055.3418	0	0	0	0	4459.55908	3734.47559	0	0	0	0
9	18	2	0	1	0	0	0	0	0	189.095474	2	0.222222222	188.884328	189	0.115671995	1	-1	0.100101112	0	0	3485.89819	0	0	0	0	0	0	0	0	0	0	0	0	0	0	0	0	0	0	0	0	0	0	0	0	0	0	0	0
9	18	4	0	0	0	0	0	0	0	189.113232	2	0.444444444	188.902066	189	0.0979336242	1	-3	0.100101112	0	0	24784.5605	0	0	0	0	0	0	0	0	0	0	0	0	0	0	0	0	0	0	65468.2227	0	57794.2422	0	41690.0234	35903.6055	0	0	47797.5352	0
9	5	4	1	0	0	0	0	0	0	190.014581	0.555555556	0.444444444	189.802409	190	0.197591079	7	3	0.100101112	0.833333333	0	0	0	0	0	0	0	0	0	0	0	0	0	0	0	0	0	0	0	0	0	0	0	0	154.582779	0	0	0	0	0
6	9	6	1	0	0	0	0	0	0	190.03571	1.5	1	189.823515	190	0.176485472	2	-4	0.0667340748	0	0	10926.5713	0	0	0	0	0	0	0	0	0	0	0	0	0	0	0	0	0	0	0	0	0	0	14148.6367	14414.0254	0	0	0	0
10	9	3	1	0	0	0	0	0	0	190.050966	0.9	0.3	189.838754	190	0.161246307	6	3	0.111223458	0.6	0	3782.28979	0	0	0	0	0	0	0	0	0	0	0	0	0	0	0	5403.22168	0	0	0	0	0	0	0	0	0	0	0	0
7	13	5	1	0	0	0	0	0	0	190.072095	1.85714286	0.714285714	189.859859	190	0.1401407	1	-4	0.0778564206	0	0	9910.91699	0	0	0	0	0	0	0	0	0	0	0	0	0	0	0	0	0	0	0	0	0	0	7584.53955	8291.18652	0	0	0	0
11	13	2	1	0	0	0	0	0	0	190.087352	1.18181818	0.181818182	189.875098	190	0.124901535	5	3	0.122345804	0.444444444	0	0	14579.7246	3928.79321	17901.1914	13532.9648	12420.7793	19477.7715	7168.52051	12475.9297	12120.209	13041.1914	19668.1035	6626.5376	0	10027.9287	17554.3848	4829.63965	11926.4414	4843.95312	0	0	0	0	0	0	0	0	0	0
8	17	4	1	0	0	0	0	0	0	190.108481	2.125	0.5	189.896204	190	0.103795928	0	-4	0.0889787664	0	0	139.313187	0	0	0	0	0	0	0	0	0	0	0	0	0	0	0	0	0	0	0	0	0	0	0	0	0	0	0	0
9	4	5	0	0	0	0	0	0	0	190.998596	0.444444444	0.555555556	190.785326	191	0.214674239	8	3	0.100101112	0.846153846	0	0	0	0	0	0	0	0	0	0	0	0	0	0	0	0	0	0	0	0	0	0	0	0	199.485825	0	0	0	0	0
6	8	5	0	1	0	0	0	0	0	191.001968	1.33333333	0.833333333	190.788693	191	0.211307003	3	-2	0.0667340748	0	0	348.016846	0	0	0	0	0	0	0	0	0	0	0	0	0	0	0	0	0	0	0	0	0	0	0	0	0	0	0	0
8	4	4	2	0	0	0	0	0	0	191.00983	0.5	0.5	190.796547	191	0.203453382	6	2	0.0889787664	1	0	0	0	0	0	0	0	0	0	0	0	0	0	0	0	0	0	0	0	0	0	0	0	0	0	0	0	0	0	0
13	4	2	0	0	0	0	0	0	0	191.013853	0.307692308	0.153846154	190.800565	191	0.199435074	12	10	0.144590495	0.916666667	0	189.553024	0	0	0	0	0	0	0	0	0	0	0	0	0	0	0	0	0	0	0	0	0	0	0	0	0	0	0	0
10	8	2	0	1	0	0	0	0	0	191.017224	0.8	0.2	190.803932	191	0.196067838	7	5	0.111223458	0.625	0	0	0	0	0	0	0	0	0	0	0	0	0	0	0	0	0	0	0	0	0	0	0	0	0	0	0	0	0	0
10	8	4	0	0	0	0	0	0	0	191.034982	0.8	0.4	190.821671	191	0.178329467	7	3	0.111223458	0.625	0	0	0	3487.12524	0	0	5517.97754	0	0	0	0	0	0	0	0	0	0	0	0	1403.88232	0	0	0	0	1810.77283	0	0	0	0	0
7	12	4	0	1	0	0	0	0	0	191.038353	1.71428571	0.571428571	190.825038	191	0.174962232	2	-2	0.0778564206	0	0	0	0	0	0	0	0	0	0	0	0	0	0	0	0	0	0	0	0	0	0	0	0	0	0	0	0	0	0	0
9	8	3	2	0	0	0	0	0	0	191.046215	0.888888889	0.333333333	190.832891	191	0.167108611	5	2	0.100101112	0.636363636	0	0	0	0	66455.7812	0	0	0	0	0	0	0	0	0	0	0	0	0	0	0	0	0	0	0	0	0	0	0	0	0
7	12	6	0	0	0	0	0	0	0	191.056111	1.71428571	0.857142857	190.842776	191	0.15722386	2	-4	0.0778564206	0	0	0	17241.1074	7008.35254	9471.00879	14237.6406	10002.2217	12558.7373	10077.708	11846.4414	9768.19922	11505.8457	15928.8994	18912.4219	3928.65234	21203.1719	15125.9072	10015.1387	20710.8203	22564.9668	0	0	0	0	42987.8281	43410.5234	0	0	0	0
6	12	5	2	0	0	0	0	0	0	191.067344	2	0.833333333	190.853997	191	0.146003004	0	-5	0.0667340748	0	0	16047.0586	0	0	0	0	0	0	0	0	0	0	0	0	0	0	0	0	0	0	0	0	0	0	0	0	0	0	0	0
11	12	3	0	0	0	0	0	0	0	191.071367	1.09090909	0.272727273	190.858015	191	0.141984696	6	3	0.122345804	0.473684211	0	0	37160.9844	22052.168	56064.7734	47636.8242	37351.8164	52589.2578	35711.125	42405.0469	31417.0098	39225.2773	45778.3086	39151.3477	33648.1406	31880.8184	44031.4727	25523.0391	39759.1172	29861.6699	0	0	0	0	23560.8848	20844.8535	0	0	0	0
10	12	2	2	0	0	0	0	0	0	191.082601	1.2	0.2	190.869236	191	0.130763839	4	2	0.111223458	0.428571429	0	0	4728.95264	3994.80591	1947.58057	0	5229.18701	7437.02051	0	5667.80127	0	7711.49023	4026.88428	6910.2251	0	1338.60376	3544.1377	0	0	5016.98584	0	0	0	0	0	0	0	0	0	0
8	16	5	0	0	0	0	0	0	0	191.092496	2	0.625	190.879121	191	0.120879089	1	-4	0.0889787664	0	0	1354.25366	0	0	0	0	3994.48755	0	0	0	1534.34033	0	2401.77808	1848.30518	0	0	0	0	0	2811.46045	0	0	0	0	10378.6006	9728.83887	0	0	0	0
12	16	2	0	0	0	0	0	0	0	191.107753	1.33333333	0.166666667	190.89436	191	0.105639924	5	3	0.13346815	0.363636364	0	2121.61621	44029.0664	31846.9766	53418.918	42570.6953	37177.4102	51232.918	32424.627	45565.6875	37881.2539	40389.2812	44373.4336	52133.957	37399.1094	31379.2852	44542.6016	32200.8457	50300.2305	30613.4727	0	0	0	0	22675.6523	21672.6855	0	0	0	0
9	7	4	1	0	0	0	0	0	0	192.030231	0.777777778	0.444444444	191.815808	192	0.184191771	6	2	0.100101112	0.666666667	0	0	1222.38306	1139.30127	0	2267.7207	1820.26685	630.075806	0	3649.0686	0	1441.5072	5148.73291	0	2984.78906	0	0	1107.80164	865.519714	4123.3916	0	0	0	0	188.52803	765.664368	0	0	0	0
6	11	6	1	0	0	0	0	0	0	192.05136	1.83333333	1	191.836914	192	0.163086164	1	-5	0.0667340748	0	0	27731	0	0	0	0	0	0	0	0	0	0	0	0	0	0	0	0	0	0	0	0	0	0	26109.3242	26906.2168	0	0	28636.1816	0
10	11	3	1	0	0	0	0	0	0	192.066616	1.1	0.3	191.852153	192	0.147847	5	2	0.111223458	0.466666667	0	0	7125.55225	2509.34082	3276.37915	15650.7344	10146.9766	10998.1201	6745.77539	6317.92871	6110.87305	10714.2402	3737.36938	8206.29785	0	0	1276.57263	0	12676.9697	2736.21973	0	0	0	0	5133.43262	5675.38281	0	0	0	0
7	15	5	1	0	0	0	0	0	0	192.087745	2.14285714	0.714285714	191.873259	192	0.126741393	0	-5	0.0778564206	0	0	5548.47559	0	0	0	0	0	0	0	0	0	0	0	0	0	0	0	0	0	0	0	0	0	0	0	0	0	0	0	0
11	15	2	1	0	0	0	0	0	0	192.103002	1.36363636	0.181818182	191.888498	192	0.111502228	4	2	0.122345804	0.333333333	0	353.652954	6101.00879	3107.63647	0	7427.57715	4661.46826	8119.30518	1731.95215	7677.30762	0	2954.58984	0	3437.7478	0	3313.25122	5185.03564	7422.37598	5397.47217	1217.97437	0	0	0	0	1749.63135	1132.61316	0	0	0	0
9	6	3	0	1	0	0	0	0	0	192.996488	0.666666667	0.333333333	192.780987	193	0.219013303	7	4	0.100101112	0.692307692	0	0	0	0	0	0	0	0	0	0	0	0	0	0	0	0	0	0	0	0	0	0	0	0	0	0	0	0	0	0
9	6	5	0	0	0	0	0	0	0	193.014246	0.666666667	0.555555556	192.798725	193	0.201274932	7	2	0.100101112	0.692307692	0	0	0	0	0	0	0	0	0	1848.37988	0	0	0	0	0	0	0	0	0	1865.86487	0	0	0	0	2931.07324	0	0	0	0	0
6	10	5	0	1	0	0	0	0	0	193.017618	1.66666667	0.833333333	192.802092	193	0.197907696	2	-3	0.0667340748	0	0	0	0	0	981.902161	1364.43237	0	0	1239.59888	0	0	960.308167	0	1161.9646	0	0	979.386719	0	1275.59338	0	0	0	0	0	0	0	0	0	0	0
8	6	4	2	0	0	0	0	0	0	193.02548	0.75	0.5	192.809946	193	0.190054075	5	1	0.0889787664	0.75	0	0	0	0	0	0	1145.7655	0	0	0	0	0	0	0	0	0	0	0	776.402893	0	0	0	0	0	0	0	0	0	0	0
10	10	2	0	1	0	0	0	0	0	193.032874	1	0.2	192.817331	193	0.182668531	6	4	0.111223458	0.5	0	0	1438.75854	0	0	0	1321.61133	845.622192	0	0	864.968811	812.491882	0	0	0	0	0	0	0	0	0	0	0	0	0	0	0	0	0	0
10	10	4	0	0	0	0	0	0	0	193.050632	1	0.4	192.83507	193	0.16493016	6	2	0.111223458	0.5	0	0	21813.3633	7197.39062	17328.1309	0	13654.502	33070.0273	16131.7979	13562.2822	0	20114.5215	25868.7539	20627.1953	0	14311.3818	0	13953.5635	15549.1191	18350.7383	0	0	0	0	30421.7344	27914.3789	0	3213.23267	0	3788.50562
9	10	3	2	0	0	0	0	0	0	193.061865	1.11111111	0.333333333	192.846291	193	0.153709304	4	1	0.100101112	0.454545455	0	0	0	2639.35254	9679.63477	0	0	0	0	0	3318.92725	0	0	7074.67188	0	0	0	0	7111.19385	0	0	0	0	0	0	0	0	0	0	0
7	14	6	0	0	0	0	0	0	0	193.071761	2	0.857142857	192.856175	193	0.143824553	1	-5	0.0778564206	0	0	14143.166	0	0	11688.708	0	0	0	0	0	0	0	0	0	0	0	0	0	0	0	0	0	0	0	12980.5977	12164.4502	0	0	18796.5801	0
11	14	3	0	0	0	0	0	0	0	193.087017	1.27272727	0.272727273	192.871415	193	0.128585388	5	2	0.122345804	0.368421053	0	0	52944.7383	45367.9609	46817.2461	46094.2617	53550.9531	48838.2227	35479.6211	49775.7969	45275.5352	37896.9414	46563.9375	54882.3242	28719.5605	34781.1992	44232.0039	41827.5352	44526.918	28357.3984	0	0	0	0	62890.1719	58689.9141	0	0	0	0
10	14	2	2	0	0	0	0	0	0	193.098251	1.4	0.2	192.882635	193	0.117364532	3	1	0.111223458	0.285714286	0	0	1264.99329	0	0	758.699646	0	858.837341	0	729.025513	0	1049.15735	1397.74194	0	0	0	0	0	0	0	0	0	0	0	0	0	0	0	0	0
12	18	2	0	0	0	0	0	0	0	193.123403	1.5	0.166666667	192.907759	193	0.0922406167	4	2	0.13346815	0.272727273	0	0	12669.7275	5572.94678	10034.9561	8723.19238	9304.94824	20018.8789	11848.0566	9466.03516	13908.6201	13975.0146	9113.41602	16674.8535	12094.8779	0	10758.2764	12252.0527	9867.55469	8389.83203	0	0	0	0	18435.082	18886	0	0	0	0
8	5	5	1	0	0	0	0	0	0	194.009495	0.625	0.625	193.792863	194	0.207137236	6	1	0.0889787664	0.777777778	0	0	0	0	0	0	0	0	0	0	0	0	0	889.166382	0	0	0	0	0	0	0	0	0	0	0	0	0	0	0	0
12	5	2	1	0	0	0	0	0	0	194.024752	0.416666667	0.166666667	193.808102	194	0.191898071	10	8	0.13346815	0.9	0	0	0	0	0	0	0	0	0	0	0	0	0	0	0	0	0	0	0	0	0	0	0	0	0	0	0	0	0	0
9	9	4	1	0	0	0	0	0	0	194.045881	1	0.444444444	193.829208	194	0.170792464	5	1	0.100101112	0.5	0	0	7673.19775	1117.93481	14903.1514	8880.2373	3626.33228	8068.75488	10855.459	7217.72119	9262.13184	11056.0352	2965.44995	7643.87256	0	5356.60693	5998.8374	12499.2139	10419.9072	3591.13794	0	0	0	0	2002.42102	0	0	0	0	0
6	13	6	1	0	0	0	0	0	0	194.06701	2.16666667	1	193.850313	194	0.149686857	0	-6	0.0667340748	0	0	28314.332	0	0	0	0	0	0	0	0	0	0	0	0	0	0	0	0	0	0	0	0	0	0	0	0	0	0	21971.7969	0
10	13	3	1	0	0	0	0	0	0	194.082266	1.3	0.3	193.865552	194	0.134447692	4	1	0.111223458	0.333333333	0	0	4550.80713	0	10979.8154	9283.32422	3616.59497	7403.64355	0	5423.78223	0	5507.28857	16413.7324	14008.5625	10541.125	7356.05859	10672.1289	6334.11328	5475.14307	9205.08984	0	0	0	0	1560.90881	0	0	0	0	0
11	17	2	1	0	0	0	0	0	0	194.118652	1.54545455	0.181818182	193.901897	194	0.0981029207	3	1	0.122345804	0.222222222	0	0	0	0	0	0	1018.13684	0	0	0	0	0	0	0	0	0	0	0	0	0	0	0	0	0	0	0	0	0	0	0
8	4	6	0	0	0	0	0	0	0	194.993511	0.5	0.75	194.77578	195	0.224220396	7	1	0.0889787664	0.8	0	2827.09399	0	0	0	0	0	0	0	0	0	0	0	0	0	0	0	0	0	0	0	0	0	0	0	0	0	0	0	0
9	8	3	0	1	0	0	0	0	0	195.012138	0.888888889	0.333333333	194.794386	195	0.205613996	6	3	0.100101112	0.538461538	0	0	0	0	0	584.688293	0	0	0	0	0	0	0	0	0	0	0	0	0	0	0	0	0	0	0	0	0	0	0	0
9	8	5	0	0	0	0	0	0	0	195.029897	0.888888889	0.555555556	194.812124	195	0.187875625	6	1	0.100101112	0.538461538	0	0	17245.0723	15576.7441	20593.6777	12980.7637	19228.0273	21266.5332	21104.666	11410.4297	11502.8232	21000.2715	15654.4268	21021.8086	20453.5371	10862.1162	23443.3359	7470.2002	15496.9277	19652.293	0	0	0	0	38331.9922	34696.9688	0	0	0	0
8	8	4	2	0	0	0	0	0	0	195.04113	1	0.5	194.823345	195	0.176654768	4	0	0.0889787664	0.5	0	408.872162	0	0	1680.40564	3847.29346	0	2565.51123	0	2213.11304	1949.63464	3010.36572	0	0	0	0	0	0	0	2142.29907	0	0	0	0	0	0	0	0	0	0
13	8	2	0	0	0	0	0	0	0	195.045153	0.615384615	0.153846154	194.827364	195	0.17263646	10	8	0.144590495	0.75	0	0	0	0	0	0	0	0	0	0	0	0	0	0	0	0	0	0	0	0	0	0	0	0	0	0	0	0	0	0
10	12	2	0	1	0	0	0	0	0	195.048524	1.2	0.2	194.830731	195	0.169269224	5	3	0.111223458	0.375	0	2742.31226	0	0	31909.7773	30015.5898	0	0	0	26139.7773	26273.0352	0	0	31743.2402	26182.9453	15262.6699	0	0	25232.0059	0	0	0	0	0	0	0	0	0	0	0
10	12	4	0	0	0	0	0	0	0	195.066282	1.2	0.4	194.848469	195	0.151530853	5	1	0.111223458	0.375	0	0	55408.25	36769.8398	57034.4336	64278.2031	46069.2148	70497.9609	71378.6719	64499.4883	33234.0195	65410.7266	46021.8086	68282.6094	53401.4375	31532.123	51920.4492	30371.123	62096.1172	31695.4102	0	0	0	0	67540.9766	68882.3828	0	0	0	0
9	12	3	2	0	0	0	0	0	0	195.077515	1.33333333	0.333333333	194.85969	195	0.140309996	3	0	0.100101112	0.272727273	0	595.099854	1280.8783	1048.79272	0	1931.97644	2376.35596	2197.75854	0	0	2294.15845	0	0	0	0	0	0	0	1344.40564	1096.56421	0	0	0	0	0	0	0	0	0	0
11	16	3	0	0	0	0	0	0	0	195.102667	1.45454545	0.272727273	194.884814	195	0.115186081	4	1	0.122345804	0.263157895	0	0	8106.8584	4999.58545	10620.7441	5042.97754	9969.03223	6807.11572	6164.64111	18383.1191	0	4745.89355	0	5239.28076	13594.0303	0	8356.38672	13119.2207	6977.52686	7254.73047	0	0	0	0	113847.109	109038.281	0	0	0	0
10	16	2	2	0	0	0	0	0	0	195.113901	1.6	0.2	194.896035	195	0.103965225	2	0	0.111223458	0.142857143	0	0	0	0	0	0	0	0	0	0	0	0	0	0	0	0	0	0	0	0	0	0	0	0	0	0	0	0	0	0
12	20	2	0	0	0	0	0	0	0	195.139053	1.66666667	0.166666667	194.921159	195	0.0788413095	3	1	0.13346815	0.181818182	0	18066.832	0	0	0	0	0	32872.8633	28295.7383	51842.832	40273.5664	0	0	32949.5664	16907.9414	0	24043.1875	25527.0859	0	0	59997.5781	0	56598.1133	0	67030.4531	65417.8945	0	0	41195.5781	0
8	7	5	1	0	0	0	0	0	0	196.025145	0.875	0.625	195.806262	196	0.193737929	5	0	0.0889787664	0.555555556	0	0	0	2049.75854	0	6671.02393	5101.58887	5742.77148	5887.6709	3352.71582	2795.57373	2400.01392	1822.55676	5872.94971	0	5413.19336	4775.84912	6474.95703	7397.41162	0	0	227146.031	0	0	3205.38721	3385.07056	0	0	0	0
12	7	2	1	0	0	0	0	0	0	196.040402	0.583333333	0.166666667	195.821501	196	0.178498764	9	7	0.13346815	0.8	1485.927	0	0	0	0	0	0	0	0	0	0	0	0	0	0	0	0	0	0	0	0	0	0	0	0	0	0	0	0	0
9	11	4	1	0	0	0	0	0	0	196.061531	1.22222222	0.444444444	195.842607	196	0.157393157	4	0	0.100101112	0.333333333	0	0	30119.1582	14756.8271	27741.0195	28085.7227	22644.9805	26765.6699	13935.6719	28851.3145	25173.7129	23646.6328	17791.4766	18039.875	17547.6953	11890.8682	30997.6719	12218.6543	23587.4531	14664.2432	0	0	0	0	2070.86108	0	0	0	0	0
10	15	3	1	0	0	0	0	0	0	196.097916	1.5	0.3	195.878952	196	0.121048385	3	0	0.111223458	0.2	0	385.310638	1009.80371	1311.82275	1456.98889	1285.25818	1282.66565	0	0	1684.97632	1343.40137	1588.11523	2096.75122	0	0	0	2000.80322	1436.94617	0	964.690002	0	0	0	0	0	0	0	0	0	0
11	19	2	1	0	0	0	0	0	0	196.134302	1.72727273	0.181818182	195.915296	196	0.0847036135	2	0	0.122345804	0.111111111	0	0	0	0	0	0	0	0	0	0	0	0	0	0	0	0	0	0	0	0	0	0	0	0	524.298767	432.669769	0	0	0	0
8	6	4	0	1	0	0	0	0	0	196.991403	0.75	0.5	196.771441	197	0.22855946	6	2	0.0889787664	0.6	0	375.454071	0	0	0	0	0	0	0	0	0	0	0	0	0	0	0	0	0	0	0	0	0	0	0	0	0	0	0	0
8	6	6	0	0	0	0	0	0	0	197.009161	0.75	0.75	196.789179	197	0.210821089	6	0	0.0889787664	0.6	929.080872	0	1259.92688	0	0	976.952881	1140.17639	0	0	0	1160.46838	0	0	818.521729	0	0	834.589111	0	0	869.800781	0	0	0	0	7643.3374	6824.28223	0	0	0	0
7	6	5	2	0	0	0	0	0	0	197.020394	0.857142857	0.714285714	196.8004	197	0.199600233	4	-1	0.0778564206	0.6	0	0	0	0	0	0	0	0	0	861.128784	0	0	0	0	0	0	0	0	0	0	0	14575.5508	0	0	0	0	0	0	0	0
12	6	3	0	0	0	0	0	0	0	197.024417	0.5	0.25	196.804418	197	0.195581924	10	7	0.13346815	0.80952381	310.321014	0	0	0	0	0	0	0	0	0	0	0	0	0	0	0	0	0	0	0	0	0	0	0	0	0	0	0	0	0
9	10	3	0	1	0	0	0	0	0	197.027788	1.11111111	0.333333333	196.807785	197	0.192214689	5	2	0.100101112	0.384615385	0	0	10122.9746	7686.02344	14163.1973	15611.2695	0	0	8854.52832	13035.124	5389.59473	0	13544.8682	11838.0576	0	0	0	5683.73975	0	0	0	14381.1416	0	0	0	0	0	0	0	0
11	6	2	2	0	0	0	0	0	0	197.035651	0.545454545	0.181818182	196.815639	197	0.184361068	8	6	0.122345804	0.875	2634.87036	0	0	0	0	0	0	0	0	0	0	0	0	0	0	0	0	0	0	0	0	0	0	0	0	0	0	0	0	0
9	10	5	0	0	0	0	0	0	0	197.045547	1.11111111	0.555555556	196.825524	197	0.174476318	5	0	0.100101112	0.384615385	1367.38635	0	130236.383	70015.7734	135775.844	127430.883	100887.414	0	0	0	78805.8281	72433.6172	97896.3438	0	0	0	0	0	104732.508	58126.2891	0	0	0	0	48434.1641	46214.2852	0	0	0	0
8	10	4	2	0	0	0	0	0	0	197.05678	1.25	0.5	196.836745	197	0.163255461	3	-1	0.0889787664	0.25	0	503.91983	0	893.788757	870.747131	748.549255	0	0	948.164246	0	0	837.721252	0	1110.45325	0	0	0	793.597595	0	0	0	0	0	0	1041.87451	0	0	0	0	0
13	10	2	0	0	0	0	0	0	0	197.060803	0.769230769	0.153846154	196.840763	197	0.159237153	9	7	0.144590495	0.666666667	0	0	1725.3678	0	0	0	0	0	2343.58228	0	0	0	4012.63623	3562.61255	0	0	0	0	1447.27026	1792.19666	0	0	0	0	0	0	0	0	0	0
10	14	2	0	1	0	0	0	0	0	197.064174	1.4	0.2	196.84413	197	0.155869917	4	2	0.111223458	0.25	0	1259.09229	57591.4883	0	0	0	46086.1016	0	0	0	0	0	0	0	42448.6523	0	51128.9648	0	53444.5273	0	0	5779.0791	0	0	0	4354.16602	0	0	0	0
10	14	4	0	0	0	0	0	0	0	197.081932	1.4	0.4	196.861868	197	0.138131546	4	0	0.111223458	0.25	0	0	17137.8184	13843.4707	21693.0176	17917.916	21199.0977	23520.4688	31992.2266	19697.8691	10482.1504	13669.2363	11168.7412	32623.9668	12293.0068	0	18484.0352	0	24766.7969	10033.2832	0	3659.35034	0	0	367211.438	363904.094	0	10333.9209	0	10739.165
9	14	3	2	0	0	0	0	0	0	197.093165	1.55555556	0.333333333	196.873089	197	0.126910689	2	-1	0.100101112	0.0909090909	0	175.733429	0	0	0	693.586548	0	0	0	0	0	0	0	0	0	0	0	0	0	0	0	0	0	0	0	276.346741	0	0	0	0
11	18	3	0	0	0	0	0	0	0	197.118317	1.63636364	0.272727273	196.898213	197	0.101786774	3	0	0.122345804	0.157894737	0	0	0	0	0	0	0	0	0	0	0	0	0	0	0	0	0	0	0	0	0	0	0	0	121138.922	120608.844	0	4311.72168	0	5486.52881
10	18	2	2	0	0	0	0	0	0	197.129551	1.8	0.2	196.909434	197	0.0905659174	1	-1	0.111223458	0	0	1620.98547	0	0	0	0	0	0	0	0	0	0	0	0	0	0	0	0	0	0	0	0	0	0	0	0	0	0	0	0
12	22	2	0	0	0	0	0	0	0	197.154703	1.83333333	0.166666667	196.934558	197	0.0654420023	2	0	0.13346815	0.0909090909	0	4777.12158	0	0	0	0	0	0	0	0	0	0	0	0	0	0	0	0	0	0	0	0	0	0	52312.2031	52161.3086	0	0	0	0
7	5	6	1	0	0	0	0	0	0	198.00441	0.714285714	0.857142857	197.783317	198	0.216683393	5	-1	0.0778564206	0.666666667	0	0	0	0	0	0	0	0	0	0	0	0	0	0	0	0	0	0	0	0	0	0	0	0	0	0	0	0	0	1411.21387
11	5	3	1	0	0	0	0	0	0	198.019666	0.454545455	0.272727273	197.798556	198	0.201444228	9	6	0.122345804	0.882352941	4626.99609	0	0	0	0	0	0	0	0	0	0	0	0	0	0	0	0	0	0	0	0	0	0	0	0	0	0	0	0	0
8	9	5	1	0	0	0	0	0	0	198.040795	1.125	0.625	197.819661	198	0.180338621	4	-1	0.0889787664	0.333333333	1533.04443	0	4057.30176	7019.73584	0	0	0	0	0	0	0	0	0	0	5490.73975	2377.9729	0	6587.4707	0	5369.94336	0	0	0	0	1981.3175	2228.85767	0	0	0	2581.16748
12	9	2	1	0	0	0	0	0	0	198.056052	0.75	0.166666667	197.834901	198	0.165099457	8	6	0.13346815	0.7	2990.06494	0	0	0	0	0	0	2613.46411	0	0	0	0	0	0	0	0	0	0	0	0	0	0	0	0	0	0	0	0	0	0
9	13	4	1	0	0	0	0	0	0	198.077181	1.44444444	0.444444444	197.856006	198	0.14399385	3	-1	0.100101112	0.166666667	5453.43359	0	0	0	0	0	0	0	0	0	0	0	0	0	0	5878.00732	0	0	0	0	0	79359.6875	0	0	5029.62109	5332.35938	0	0	0	0
10	17	3	1	0	0	0	0	0	0	198.113566	1.7	0.3	197.892351	198	0.107649078	2	-1	0.111223458	0.0666666667	0	0	0	0	0	0	0	0	0	0	0	0	0	0	0	0	0	0	0	0	0	0	0	0	0	1204.03271	0	0	0	0
11	21	2	1	0	0	0	0	0	0	198.149952	1.90909091	0.181818182	197.928696	198	0.0713043063	1	-1	0.122345804	0	0	0	0	0	0	0	0	0	0	0	0	0	0	0	0	0	0	0	0	0	0	0	0	0	1109.99048	1370.5459	0	0	0	0
11	4	2	0	1	0	0	0	0	0	198.985924	0.363636364	0.181818182	198.763734	199	0.23626576	10	8	0.122345804	0.888888889	0	0	0	0	0	0	0	0	0	0	0	0	0	0	0	0	0	0	0	0	0	0	0	0	789.138794	718.000549	0	2177.93579	0	1876.5553
7	4	7	0	0	0	0	0	0	0	198.988426	0.571428571	1	198.766233	199	0.233766554	6	-1	0.0778564206	0.714285714	0	2222.17261	0	0	0	0	0	0	0	0	0	0	0	0	0	0	0	0	0	0	0	0	0	0	1933.11865	0	0	0	0	0
6	4	6	2	0	0	0	0	0	0	198.999659	0.666666667	1	198.777454	199	0.222545697	4	-2	0.0667340748	1	0	2936.33179	0	0	0	0	0	0	0	0	0	0	0	0	0	0	0	0	0	0	0	0	0	0	0	0	0	0	0	0
11	4	4	0	0	0	0	0	0	0	199.003682	0.363636364	0.363636364	198.781473	199	0.218527389	10	6	0.122345804	0.888888889	238.015945	0	0	0	0	0	0	0	0	0	0	0	0	0	0	0	0	0	0	0	0	0	0	0	0	0	0	0	0	0
8	8	4	0	1	0	0	0	0	0	199.007053	1	0.5	198.78484	199	0.215160153	5	1	0.0889787664	0.4	0	3029.65112	0	0	0	0	0	0	0	0	0	0	0	0	0	0	0	2352.78271	0	0	0	0	0	0	2770.30518	2698.65259	0	0	0	0
10	4	3	2	0	0	0	0	0	0	199.014915	0.4	0.3	198.792693	199	0.207306532	8	5	0.111223458	1	0	0	0	0	0	0	0	0	0	0	0	0	0	0	0	0	0	0	0	0	0	0	0	0	0	0	0	0	0	0
8	8	6	0	0	0	0	0	0	0	199.024811	1	0.75	198.802578	199	0.197421782	5	-1	0.0889787664	0.4	0	0	7383.34131	8240.25488	5053.56104	2790.18506	1391.10303	3387.30249	6900.61523	0	5074.16455	0	5601.67188	11872.3721	0	0	12944.4697	2874.12695	2312.21655	4136.07275	0	12637.3193	0	0	13590.9795	13609.5039	0	0	0	0
7	8	5	2	0	0	0	0	0	0	199.036045	1.14285714	0.714285714	198.813799	199	0.186200925	3	-2	0.0778564206	0.2	3110.25513	0	0	0	0	0	0	0	0	0	0	0	0	0	0	0	0	0	0	0	0	10893.1104	0	0	0	0	0	0	0	0
12	8	3	0	0	0	0	0	0	0	199.040067	0.666666667	0.25	198.817817	199	0.182182617	9	6	0.13346815	0.714285714	0	0	0	1534.29919	0	0	0	1809.10535	0	0	0	0	0	0	0	0	0	0	0	2221.18018	0	0	0	0	422.974609	0	0	0	0	0
9	12	3	0	1	0	0	0	0	0	199.043438	1.33333333	0.333333333	198.821185	199	0.178815381	4	1	0.100101112	0.230769231	0	6610.40332	37118.0352	37462.3711	37191.9258	41316.6641	0	41299.7422	0	47752.9492	0	0	31869.2324	0	0	20952.5859	29590.6211	0	39873.0352	0	0	0	0	0	7138.43115	5553.94824	0	0	0	0
11	8	2	2	0	0	0	0	0	0	199.051301	0.727272727	0.181818182	198.829038	199	0.170961761	7	5	0.122345804	0.75	2872.70581	0	0	0	0	0	0	0	0	0	0	0	0	0	0	0	0	0	0	0	0	0	0	0	0	0	0	0	0	0
9	12	5	0	0	0	0	0	0	0	199.061196	1.33333333	0.555555556	198.838923	199	0.16107701	4	-1	0.100101112	0.230769231	0	0	60927.2578	25911.7793	70005.8672	62822.1992	47523.8516	73113.0625	0	55522.375	35421.8164	50090.2695	48408.0117	92506.8672	48453.6211	40762.4336	53579.1562	0	61633.1484	41665.3086	0	0	0	0	436844.625	436957.062	0	1388.3429	0	3243.91528
8	12	4	2	0	0	0	0	0	0	199.07243	1.5	0.5	198.850144	199	0.149856154	2	-2	0.0889787664	0	0	0	0	0	0	0	0	0	0	0	0	0	0	0	0	0	0	0	0	0	0	0	0	0	0	0	0	0	0	0
13	12	2	0	0	0	0	0	0	0	199.076453	0.923076923	0.153846154	198.854162	199	0.145837846	8	6	0.144590495	0.583333333	0	0	10051.0508	0	7682.60303	8088.21338	5921.19189	5552.52148	4790.58789	8434.25098	6230.14795	1412.36206	12111.6182	10002.2324	8704.58691	0	8837.39746	7986.92334	8242.53613	2639.81226	0	0	0	0	800.338806	1227.6731	0	0	0	0
10	16	2	0	1	0	0	0	0	0	199.079824	1.6	0.2	198.857529	199	0.14247061	3	1	0.111223458	0.125	0	0	0	2848.33911	5159.92139	3742.1377	0	0	5667.33447	4759.16162	0	6622.56543	0	5361.10938	0	0	2827.91675	0	0	2594.35376	0	4992.2251	0	0	0	8209.12402	0	0	0	0
10	16	4	0	0	0	0	0	0	0	199.097582	1.6	0.4	198.875268	199	0.124732239	3	-1	0.111223458	0.125	0	0	0	0	0	0	0	0	0	0	0	0	0	0	0	0	0	0	0	0	58962.5859	0	58337.168	0	655843.25	642469.75	0	0	43118.2461	0
9	16	3	2	0	0	0	0	0	0	199.108815	1.77777778	0.333333333	198.886489	199	0.113511382	1	-2	0.100101112	0	0	0	0	0	0	0	0	0	0	0	0	0	0	0	0	0	0	0	0	0	0	0	0	0	149.760559	0	0	0	0	0
11	20	3	0	0	0	0	0	0	0	199.133967	1.81818182	0.272727273	198.911613	199	0.0883874669	2	-1	0.122345804	0.0526315789	0	0	0	0	0	0	0	0	0	0	0	0	0	0	0	0	0	0	0	0	53611.7812	0	48915.1484	0	162502.094	156465.188	0	0	24449.7969	0
12	24	2	0	0	0	0	0	0	0	199.170353	2	0.166666667	198.947957	199	0.0520426951	1	-1	0.13346815	0	0	122236.094	0	0	0	0	0	0	0	0	0	0	0	0	0	0	0	0	0	0	124286.688	0	185372.875	0	329406.875	318419.281	0	0	168397.141	0
7	7	6	1	0	0	0	0	0	0	200.02006	1	0.857142857	199.796716	200	0.203284086	4	-2	0.0778564206	0.333333333	2021.4292	0	0	0	0	0	0	0	0	0	0	0	0	0	0	0	0	0	0	0	0	0	0	0	0	0	0	0	0	0
11	7	3	1	0	0	0	0	0	0	200.035316	0.636363636	0.272727273	199.811955	200	0.188044921	8	5	0.122345804	0.764705882	14127.291	0	0	0	0	0	0	0	0	0	0	0	0	0	0	0	0	0	0	0	0	0	0	0	0	0	0	0	0	0
8	11	5	1	0	0	0	0	0	0	200.056445	1.375	0.625	199.833061	200	0.166939314	3	-2	0.0889787664	0.111111111	5685.47363	0	0	0	0	0	0	0	0	0	0	0	0	0	0	0	0	0	0	0	0	29300.4414	0	0	6957.63965	5598.09424	0	0	0	0
12	11	2	1	0	0	0	0	0	0	200.071702	0.916666667	0.166666667	199.8483	200	0.151700149	7	5	0.13346815	0.6	4179.72021	0	0	0	4538.6333	0	0	0	0	0	3250.89404	0	0	4667.44824	0	0	0	0	0	0	0	0	0	0	0	0	0	0	0	0
9	15	4	1	0	0	0	0	0	0	200.092831	1.66666667	0.444444444	199.869405	200	0.130594543	2	-2	0.100101112	0	0	870.632507	0	0	0	0	0	0	0	0	0	0	0	0	0	0	0	0	0	0	0	0	0	0	3396.72144	2816.34497	0	0	0	0
10	19	3	1	0	0	0	0	0	0	200.129216	1.9	0.3	199.90575	200	0.0942497708	1	-2	0.111223458	0	0	3534.90137	0	0	0	0	0	0	0	0	0	0	0	0	0	0	0	0	0	0	0	0	0	0	18961.1758	19728.873	0	0	0	0
11	23	2	1	0	0	0	0	0	0	200.165602	2.09090909	0.181818182	199.942095	200	0.0579049991	0	-2	0.122345804	0	0	0	0	0	0	0	0	0	0	0	0	0	0	0	0	0	0	0	0	0	0	0	0	0	130.637131	0	0	0	0	0
7	6	5	0	1	0	0	0	0	0	200.986317	0.857142857	0.714285714	200.761894	201	0.238105618	5	0	0.0778564206	0.428571429	0	0	0	0	0	0	0	0	0	0	0	0	0	0	0	0	0	0	0	0	0	0	0	0	0	0	0	0	0	0
11	6	2	0	1	0	0	0	0	0	201.001574	0.545454545	0.181818182	200.777134	201	0.222866453	9	7	0.122345804	0.777777778	0	4355.72217	0	0	0	0	0	0	0	0	0	0	0	0	0	0	0	0	0	0	0	0	0	0	4110.97852	5368.53125	0	0	0	0
7	6	7	0	0	0	0	0	0	0	201.004076	0.857142857	1	200.779633	201	0.220367247	5	-2	0.0778564206	0.428571429	2010.18542	0	0	0	0	0	0	0	0	0	0	0	0	0	0	0	0	0	0	0	0	5889.63623	0	0	0	0	0	7484.10059	0	8511.25098
6	6	6	2	0	0	0	0	0	0	201.015309	1	1	200.790854	201	0.20914639	3	-3	0.0667340748	0	252.625702	0	0	0	0	0	0	0	0	0	0	0	0	0	0	0	0	0	0	0	0	0	0	0	253.648621	0	0	0	0	0
11	6	4	0	0	0	0	0	0	0	201.019332	0.545454545	0.363636364	200.794872	201	0.205128082	9	5	0.122345804	0.777777778	2424.68457	0	0	0	0	0	0	0	0	0	0	0	0	0	0	0	0	0	0	0	0	0	0	0	0	0	0	0	0	0
8	10	4	0	1	0	0	0	0	0	201.022703	1.25	0.5	200.798239	201	0.201760846	4	0	0.0889787664	0.2	0	0	0	0	0	0	0	0	0	0	0	0	0	0	0	0	0	0	0	0	0	0	0	0	0	0	0	0	0	0
10	6	3	2	0	0	0	0	0	0	201.030565	0.6	0.3	200.806093	201	0.193907225	7	4	0.111223458	0.846153846	0	0	0	0	1818.05469	0	2501.64648	2617.04883	0	0	3127.1626	0	0	0	2235.92847	0	0	0	0	0	0	0	0	0	216.594559	0	0	0	0	0
8	10	6	0	0	0	0	0	0	0	201.040461	1.25	0.75	200.815978	201	0.184022475	4	-2	0.0889787664	0.2	0	209.272171	0	12481.1963	6259.2749	4256.93701	0	9202.99414	0	7505.06152	2574.73999	3272.12988	0	3604.48975	1977.56165	6181.5415	0	2600.14209	5452.45215	4837.75293	0	584884.75	0	0	108558.312	111768.203	0	0	0	0
12	10	3	0	0	0	0	0	0	0	201.055717	0.833333333	0.25	200.831217	201	0.16878331	8	5	0.13346815	0.619047619	1951.58862	0	7651.88623	8873.6377	12493.1748	5249.40381	0	4773.49658	0	0	5263.2085	4016.12231	3674.94263	13981.6484	3212.68945	3597.93286	0	10735.2783	5460.7207	7153.08057	0	0	0	0	0	0	0	0	0	0
9	14	3	0	1	0	0	0	0	0	201.059088	1.55555556	0.333333333	200.834584	201	0.165416074	3	0	0.100101112	0.0769230769	0	0	1200.17249	0	0	0	1352.56677	0	0	0	0	0	0	0	1935.3147	0	1289.47559	0	0	0	0	0	0	0	0	913.095032	0	0	0	0
11	10	2	2	0	0	0	0	0	0	201.066951	0.909090909	0.181818182	200.842438	201	0.157562453	6	4	0.122345804	0.625	458.871582	0	11006.709	4895.64746	10922.625	0	0	12921.0605	11200.1709	13540.9229	13108.7275	10405.2705	0	0	0	0	7062.00342	0	0	0	0	0	0	0	0	0	0	0	0	0
9	14	5	0	0	0	0	0	0	0	201.076846	1.55555556	0.555555556	200.852322	201	0.147677703	3	-2	0.100101112	0.0769230769	0	0	0	0	0	0	0	0	0	0	0	0	0	10080.2861	0	0	0	0	0	0	51147.418	0	32251.002	0	1027571.75	1031024.75	0	0	0	0
8	14	4	2	0	0	0	0	0	0	201.08808	1.75	0.5	200.863543	201	0.136456846	1	-3	0.0889787664	0	0	3814.28418	0	0	0	0	0	0	0	0	0	0	0	0	0	0	0	0	0	0	0	0	0	0	0	0	0	0	0	0
13	14	2	0	0	0	0	0	0	0	201.092103	1.07692308	0.153846154	200.867561	201	0.132438538	7	5	0.144590495	0.5	0	0	39193.8945	6669.65576	36026.25	36787.0078	16580.6543	41029.9766	19768.5273	33063.9102	23327.0566	19329.9414	30478.6348	30066.877	29390.6699	24057.4746	35348.4297	24315.5195	36095.6797	20670.8203	0	0	0	0	0	629.064941	0	0	0	0
10	18	2	0	1	0	0	0	0	0	201.095474	1.8	0.2	200.870929	201	0.129071302	2	0	0.111223458	0	0	0	0	0	0	0	0	0	0	0	0	0	0	0	0	0	0	0	0	0	0	0	0	0	9006.1709	7751.1665	0	0	0	0
10	18	4	0	0	0	0	0	0	0	201.113232	1.8	0.4	200.888667	201	0.111332931	2	-2	0.111223458	0	0	56572.9336	0	0	0	0	0	0	0	0	0	0	0	0	0	0	0	0	0	0	66705.5234	0	49654.2734	0	962592.5	946772.375	0	0	0	0
9	18	3	2	0	0	0	0	0	0	201.124465	2	0.333333333	200.899888	201	0.100112075	0	-3	0.100101112	0	0	3804.17432	0	0	0	0	0	0	0	0	0	0	0	0	0	0	0	0	0	0	0	0	0	0	0	0	0	0	0	0
11	22	3	0	0	0	0	0	0	0	201.149617	2	0.272727273	200.925012	201	0.0749881597	1	-2	0.122345804	0	0	7602.125	0	0	0	0	15940.6992	27228.7012	21176.7871	30891.875	22653.0996	0	7258.52734	31336.3926	16326.6934	9330.36133	19801.3125	6147.24951	0	0	101181.312	0	81564.0234	0	49022.4727	40343.2656	0	0	67127.9453	0
10	5	4	1	0	0	0	0	0	0	202.014581	0.5	0.4	201.78901	202	0.210990386	8	4	0.111223458	0.857142857	5002.87109	0	0	0	0	0	0	0	0	0	0	0	0	0	0	0	0	0	0	0	0	0	0	0	0	0	0	0	0	0
7	9	6	1	0	0	0	0	0	0	202.03571	1.28571429	0.857142857	201.810115	202	0.189884779	3	-3	0.0778564206	0	54422.4375	0	0	0	0	0	0	0	0	0	0	0	0	0	0	0	0	0	0	0	0	58488.1211	0	0	0	0	0	0	0	0
11	9	3	1	0	0	0	0	0	0	202.050966	0.818181818	0.272727273	201.825354	202	0.174645614	7	4	0.122345804	0.647058824	473.135254	0	0	0	0	0	0	0	0	0	0	2848.14478	0	0	0	0	0	2600.8103	0	1382.33167	0	5444.79297	0	0	0	0	0	0	0	0
8	13	5	1	0	0	0	0	0	0	202.072095	1.625	0.625	201.84646	202	0.153540007	2	-3	0.0889787664	0	0	1197.57642	0	0	0	0	0	0	1379.86462	0	0	1026.65369	0	0	0	1175.74585	0	0	0	0	0	0	0	0	8269.18164	9520.27246	0	0	0	0
12	13	2	1	0	0	0	0	0	0	202.087352	1.08333333	0.166666667	201.861699	202	0.138300842	6	4	0.13346815	0.5	0	0	10317.7959	4941.57568	6981.05225	8878.94727	9428.69434	8476.03613	12254.6963	9759.64062	3403.61206	7614.62061	12839.791	19169.2207	9343.35547	3121.46484	9647.19922	0	13598.5195	3485.1123	0	0	0	0	0	0	0	0	0	0
9	17	4	1	0	0	0	0	0	0	202.108481	1.88888889	0.444444444	201.882805	202	0.117195235	1	-3	0.100101112	0	0	38995.8477	0	0	0	0	0	0	0	0	0	0	0	0	0	0	0	0	0	0	0	0	0	0	0	0	0	0	0	0
10	4	5	0	0	0	0	0	0	0	202.998596	0.4	0.5	202.771926	203	0.228073546	9	4	0.111223458	0.866666667	22969.4668	0	0	0	0	0	0	0	0	0	0	0	0	0	0	0	0	0	0	0	0	0	0	0	0	0	0	0	0	0
7	8	5	0	1	0	0	0	0	0	203.001968	1.14285714	0.714285714	202.775294	203	0.22470631	4	-1	0.0778564206	0.142857143	0	0	0	0	0	0	0	0	0	0	0	0	0	0	0	0	0	0	0	0	0	0	0	0	0	0	0	0	0	0
9	4	4	2	0	0	0	0	0	0	203.00983	0.444444444	0.444444444	202.783147	203	0.21685269	7	3	0.100101112	1	0	0	0	0	0	0	0	0	0	0	0	0	0	0	0	0	0	0	0	0	0	0	0	0	0	0	0	0	0	0
11	8	2	0	1	0	0	0	0	0	203.017224	0.727272727	0.181818182	202.790533	203	0.209467146	8	6	0.122345804	0.666666667	0	21317.0859	0	0	0	0	0	0	0	0	0	0	0	0	0	0	0	0	0	0	0	0	49247.9258	0	0	0	0	0	47899.1016	0
7	8	7	0	0	0	0	0	0	0	203.019726	1.14285714	1	202.793032	203	0.206967939	4	-3	0.0778564206	0.142857143	8651.31738	0	0	0	0	0	0	0	0	0	0	0	0	0	0	0	0	0	0	0	0	28017.9941	0	0	13747.2578	13025.5264	0	28019.1387	0	28861.8359
6	8	6	2	0	0	0	0	0	0	203.030959	1.33333333	1	202.804253	203	0.195747083	2	-4	0.0667340748	0	0	1040.76587	0	0	0	0	0	0	0	0	0	0	0	0	0	0	0	0	0	0	0	0	0	0	0	0	0	0	0	0
11	8	4	0	0	0	0	0	0	0	203.034982	0.727272727	0.363636364	202.808271	203	0.191728775	8	4	0.122345804	0.666666667	6472.37354	0	0	0	0	0	0	0	5033.83057	0	0	0	0	0	0	0	0	0	0	0	0	0	0	0	0	0	0	0	0	0
8	12	4	0	1	0	0	0	0	0	203.038353	1.5	0.5	202.811638	203	0.188361539	3	-1	0.0889787664	0	0	0	0	0	0	0	0	0	0	0	0	0	0	0	0	0	0	0	0	0	0	0	0	0	0	0	0	0	0	0
10	8	3	2	0	0	0	0	0	0	203.046215	0.8	0.3	202.819492	203	0.180507918	6	3	0.111223458	0.692307692	0	0	0	0	79699.1094	0	60359.25	77358.4688	0	0	0	0	0	0	0	38740.4414	62364.0703	0	72063.2188	41400.625	0	0	0	0	0	0	0	0	0	0
8	12	6	0	0	0	0	0	0	0	203.056111	1.5	0.75	202.829377	203	0.170623168	3	-3	0.0889787664	0	0	0	0	0	0	0	0	0	0	0	0	0	0	0	0	0	0	0	0	6660.5752	0	0	0	0	352645.094	351614.031	0	3215.53442	0	3439.92847
7	12	5	2	0	0	0	0	0	0	203.067344	1.71428571	0.714285714	202.840598	203	0.159402311	1	-4	0.0778564206	0	0	15245.752	0	0	0	0	0	0	0	0	0	0	0	0	0	0	0	0	0	0	0	0	0	0	0	0	0	0	0	0
12	12	3	0	0	0	0	0	0	0	203.071367	1	0.25	202.844616	203	0.155384003	7	4	0.13346815	0.523809524	0	0	37384.8672	27688.5879	42286.1758	37331.4492	23185.709	34875.2461	17608.457	36836.4336	27141.0547	31903.9102	40890.6211	46530.0195	25508.1836	19503.7891	31135.5723	28052.1895	43890.7617	32234.7461	0	0	0	0	1585.68848	2150.77881	0	0	0	0
9	16	3	0	1	0	0	0	0	0	203.074738	1.77777778	0.333333333	202.847983	203	0.152016767	2	-1	0.100101112	0	0	249.151993	0	0	0	0	0	0	0	0	0	0	0	0	0	0	0	0	0	0	0	0	0	0	0	0	0	0	0	0
11	12	2	2	0	0	0	0	0	0	203.082601	1.09090909	0.181818182	202.855837	203	0.144163146	5	3	0.122345804	0.5	0	4722.47705	18334.6074	0	15170.1729	17730.8613	0	22065.5176	16362.4971	0	22878.2344	16368.126	9450.11816	20544.9844	14543.1162	5616.37158	11630.083	0	0	0	0	0	0	0	0	0	0	0	0	0
9	16	5	0	0	0	0	0	0	0	203.092496	1.77777778	0.555555556	202.865722	203	0.134278396	2	-3	0.100101112	0	0	3823.55127	0	0	0	0	0	0	0	0	0	0	0	0	0	0	0	0	0	0	0	0	0	0	365336.656	365088.438	0	0	0	0
8	16	4	2	0	0	0	0	0	0	203.10373	2	0.5	202.876942	203	0.123057539	0	-4	0.0889787664	0	0	3568.04492	0	0	0	0	0	0	0	0	0	0	0	0	0	0	0	0	0	0	0	0	0	0	0	0	0	0	0	0
13	16	2	0	0	0	0	0	0	0	203.107753	1.23076923	0.153846154	202.880961	203	0.119039231	6	4	0.144590495	0.416666667	0	0	43835.168	34573.8281	51723.8359	51177.9492	31430.5645	52249.9492	34453.9141	47029.0117	30113.0215	36238.7773	44924.3398	58222.8164	34620.8164	36558.3086	46127.8398	35040.9375	47498.0391	31789.2324	0	0	0	0	3222.06055	2166.77905	0	0	0	0
10	20	2	0	1	0	0	0	0	0	203.111124	2	0.2	202.884328	203	0.115671995	1	-1	0.111223458	0	0	4736.2207	0	0	0	0	0	0	0	0	0	0	0	0	0	0	0	0	0	0	0	0	0	0	0	0	0	0	0	0
10	20	4	0	0	0	0	0	0	0	203.128882	2	0.4	202.902066	203	0.0979336242	1	-3	0.111223458	0	0	96256.875	0	0	0	0	0	0	0	0	0	0	0	0	0	0	0	0	0	0	0	0	0	0	0	0	0	0	0	0
7	11	6	1	0	0	0	0	0	0	204.05136	1.57142857	0.857142857	203.823515	204	0.176485472	2	-4	0.0778564206	0	0	10819.7471	0	0	0	0	0	0	0	0	0	0	0	0	0	0	0	0	0	0	0	0	0	0	12626.415	11100.9697	0	0	0	0
11	11	3	1	0	0	0	0	0	0	204.066616	1	0.272727273	203.838754	204	0.161246307	6	3	0.122345804	0.529411765	0	0	0	0	0	0	0	0	5953.58545	0	0	6090.42432	17288.7441	0	3978.13916	0	15997.0186	0	0	5601.18604	0	0	0	0	0	0	0	0	0	0
8	15	5	1	0	0	0	0	0	0	204.087745	1.875	0.625	203.859859	204	0.1401407	1	-4	0.0889787664	0	0	3793.83691	0	0	0	0	0	0	0	0	0	0	0	0	0	0	0	0	0	0	0	0	0	0	0	0	0	0	0	0
12	15	2	1	0	0	0	0	0	0	204.103002	1.25	0.166666667	203.875098	204	0.124901535	5	3	0.13346815	0.4	0	0	13392.0957	9174.2793	19792.8145	10580.2617	22258.041	17050.1523	1617.07141	14342.1865	15277.3613	17871.0234	18858.2773	19267.0488	3668.54102	6246.94092	12295.5859	4425.43994	11452.8223	7654.31885	0	0	0	0	0	0	0	0	0	0
9	19	4	1	0	0	0	0	0	0	204.124131	2.11111111	0.444444444	203.896204	204	0.103795928	0	-4	0.100101112	0	0	0	0	0	0	0	0	0	0	0	0	0	0	0	0	0	0	0	0	0	0	0	0	0	0	0	0	0	0	0
6	6	6	0	1	0	0	0	0	0	204.981232	1	1	204.752348	205	0.247651775	4	-2	0.0667340748	0	539.472656	0	0	0	0	0	0	0	0	0	0	0	0	0	0	0	0	0	0	0	0	0	0	0	0	0	0	0	0	0
10	6	3	0	1	0	0	0	0	0	204.996488	0.6	0.3	204.767587	205	0.23241261	8	5	0.111223458	0.733333333	451.803497	0	0	0	0	0	0	0	0	0	0	0	0	0	0	0	0	0	0	0	0	0	0	0	0	0	0	0	0	0
10	6	5	0	0	0	0	0	0	0	205.014246	0.6	0.5	204.785326	205	0.214674239	8	3	0.111223458	0.733333333	0	0	0	739.623718	0	0	0	0	0	0	945.660645	962.516968	0	919.559021	0	0	0	0	0	0	0	0	0	0	0	0	0	0	0	0
7	10	5	0	1	0	0	0	0	0	205.017618	1.42857143	0.714285714	204.788693	205	0.211307003	3	-2	0.0778564206	0	262.087341	0	0	0	0	482.736206	0	0	0	0	0	0	0	0	0	0	0	0	0	0	0	0	0	0	0	0	0	0	0	0
9	6	4	2	0	0	0	0	0	0	205.02548	0.666666667	0.444444444	204.796547	205	0.203453382	6	2	0.100101112	0.8	0	0	8961.64062	0	0	9826.73828	0	9094.00586	0	0	7700.22119	0	0	0	0	4617.46191	0	6564.125	10926.751	3808.51172	0	29427.9746	0	0	0	127.045937	0	0	0	0
14	6	2	0	0	0	0	0	0	0	205.029503	0.428571429	0.142857143	204.800565	205	0.199435074	12	10	0.155712841	0.846153846	0	1942.49634	0	0	0	0	0	0	0	0	0	0	0	0	0	0	0	0	0	0	0	0	0	0	0	0	0	0	0	0
11	10	2	0	1	0	0	0	0	0	205.032874	0.909090909	0.181818182	204.803932	205	0.196067838	7	5	0.122345804	0.555555556	0	0	0	0	0	0	0	0	0	0	0	0	0	0	0	0	0	0	0	0	0	0	0	0	0	0	0	0	0	0
7	10	7	0	0	0	0	0	0	0	205.035376	1.42857143	1	204.806431	205	0.193568632	3	-4	0.0778564206	0	0	8645.80957	0	0	0	0	0	0	0	0	0	0	0	0	0	0	0	0	0	0	0	0	0	0	29966.9199	26306.7188	0	0	0	0
6	10	6	2	0	0	0	0	0	0	205.046609	1.66666667	1	204.817652	205	0.182347776	1	-5	0.0667340748	0	0	4367.99365	0	0	0	0	0	0	0	0	0	0	0	0	0	0	0	0	0	0	0	0	0	0	3360.01465	3341.31616	0	0	0	0
11	10	4	0	0	0	0	0	0	0	205.050632	0.909090909	0.363636364	204.821671	205	0.178329467	7	3	0.122345804	0.555555556	0	0	20710.9688	4485.03027	14793.6992	5385.37646	14233.4365	15229.3447	0	7973.30908	5797.44824	15717.3486	0	11131.042	6827.97217	8087.88379	0	7837.55615	9101.87402	12958.5195	0	0	0	0	6783.61914	0	14178.1533	0	0	0
8	14	4	0	1	0	0	0	0	0	205.054003	1.75	0.5	204.825038	205	0.174962232	2	-2	0.0889787664	0	0	0	0	0	0	0	0	0	0	0	0	0	0	0	0	0	0	0	0	0	0	0	0	0	0	0	0	0	0	0
8	14	6	0	0	0	0	0	0	0	205.071761	1.75	0.75	204.842776	205	0.15722386	2	-4	0.0889787664	0	239.780762	0	14384.6836	4680.66016	10413.5029	7220.32031	7393.50977	13922.8711	5364.09717	3309.82178	0	10294.2852	8929.35254	5452.84961	2795.86255	13972.9111	0	15254.5146	10240.6445	3820.93774	0	0	0	0	66500.8984	63194.082	0	0	0	0
7	14	5	2	0	0	0	0	0	0	205.082994	2	0.714285714	204.853997	205	0.146003004	0	-5	0.0778564206	0	0	10775.3037	0	0	0	0	0	0	0	0	0	0	0	0	0	0	0	0	0	0	0	0	0	0	0	0	0	0	0	0
12	14	3	0	0	0	0	0	0	0	205.087017	1.16666667	0.25	204.858015	205	0.141984696	6	3	0.13346815	0.428571429	0	0	80744.9531	37216.2266	86562.1562	69256.9922	50244.3203	61978.3828	49947.9883	61210.9102	53572.2344	52386.9688	70754.2578	57772.9062	49142.5273	54271.7656	71232	50958.0742	73924.8906	47376.918	0	0	0	0	12258.9268	10278.1318	0	0	0	0
11	14	2	2	0	0	0	0	0	0	205.098251	1.27272727	0.181818182	204.869236	205	0.130763839	4	2	0.122345804	0.375	0	0	3973.53711	0	6105.61133	2183.23779	0	3530.73071	1645.13318	6917.71826	0	6135.08545	0	6421.55371	3775.6062	0	2714.12378	3322.823	0	1919.68311	0	0	0	0	0	0	0	0	0	0
9	18	5	0	0	0	0	0	0	0	205.108146	2	0.555555556	204.879121	205	0.120879089	1	-4	0.100101112	0	0	6846.55664	0	0	0	0	0	0	0	0	0	0	0	0	0	0	0	0	0	0	0	0	0	0	8513.54297	7233.27832	0	0	0	0
13	18	2	0	0	0	0	0	0	0	205.123403	1.38461538	0.153846154	204.89436	205	0.105639924	5	3	0.144590495	0.333333333	0	4179.63428	44435.3047	26930.7949	45068.125	39474.5391	36113.4961	51040.6562	31337.1992	43112.5898	26533.9668	41534.6719	48612.8867	45043.6992	38895.8242	29128.0195	45366.9883	31549.0742	46282.0234	27658.5254	0	0	0	0	10532.792	9553.84473	0	0	0	0
10	22	2	0	1	0	0	0	0	0	205.126774	2.2	0.2	204.897727	205	0.102272688	0	-2	0.111223458	0	0	7060.35645	0	0	0	0	0	0	0	0	0	0	0	0	0	0	0	0	0	0	0	0	0	0	0	0	0	0	0	0
10	22	4	0	0	0	0	0	0	0	205.144532	2.2	0.4	204.915466	205	0.084534317	0	-4	0.111223458	0	0	0	0	0	0	0	0	0	0	0	0	0	0	0	0	0	0	0	0	0	0	0	0	0	680.276855	818.719543	0	0	0	0
9	5	5	1	0	0	0	0	0	0	206.009495	0.555555556	0.555555556	205.779463	206	0.220536543	7	2	0.100101112	0.818181818	0	0	0	0	0	614.922607	0	0	0	679.25708	0	0	0	0	0	0	0	0	0	0	0	0	0	0	0	0	0	0	0	0
10	9	4	1	0	0	0	0	0	0	206.045881	0.9	0.4	205.815808	206	0.184191771	6	2	0.111223458	0.571428571	0	0	0	0	0	0	0	0	8279.13379	0	0	8963.27441	4213.2832	0	4894.40234	0	0	0	0	0	0	0	0	0	0	0	0	0	0	0
7	13	6	1	0	0	0	0	0	0	206.06701	1.85714286	0.857142857	205.836914	206	0.163086164	1	-5	0.0778564206	0	0	55898.3945	0	0	0	0	0	0	0	0	0	0	0	0	0	0	0	0	0	0	0	0	0	0	0	0	0	0	0	0
11	13	3	1	0	0	0	0	0	0	206.082266	1.18181818	0.272727273	205.852153	206	0.147847	5	2	0.122345804	0.411764706	0	0	29401.8184	15937.9355	24888.1172	27877.2676	29784.3633	22535.373	19936.5918	23326.4805	21064.6328	10153.2246	30151.0781	26483.4551	20110.8184	17929.9395	22068.1934	16877.6855	20380.7812	12268.1045	0	0	0	0	0	0	0	0	0	0
8	17	5	1	0	0	0	0	0	0	206.103396	2.125	0.625	205.873259	206	0.126741393	0	-5	0.0889787664	0	0	1673.74402	0	0	0	0	0	0	0	0	0	0	0	0	0	0	0	0	0	0	0	0	0	0	0	0	0	0	0	0
12	17	2	1	0	0	0	0	0	0	206.118652	1.41666667	0.166666667	205.888498	206	0.111502228	4	2	0.13346815	0.3	0	0	2421.60205	4904.36279	0	4662.54639	0	2025.52368	0	3133.58276	4277.30859	4451.60693	1779.12585	4818.99756	5162.58594	4778.14941	5184.1582	2556.52539	1471.21021	0	0	0	0	0	0	0	0	0	0	0
9	4	4	0	1	0	0	0	0	0	206.975753	0.444444444	0.444444444	206.744642	207	0.255358075	8	4	0.100101112	0.833333333	0	0	0	0	0	0	0	0	0	0	0	0	0	0	0	0	0	0	0	0	0	0	0	0	0	467.571594	0	0	0	0
9	4	6	0	0	0	0	0	0	0	206.993511	0.444444444	0.666666667	206.76238	207	0.237619704	8	2	0.100101112	0.833333333	0	0	0	0	0	0	0	0	0	0	0	0	0	0	0	0	0	0	0	0	0	0	0	0	481.568207	664.39978	0	0	0	0
6	8	6	0	1	0	0	0	0	0	206.996882	1.33333333	1	206.765748	207	0.234252468	3	-3	0.0667340748	0	0	0	0	0	0	0	0	0	0	0	0	0	0	0	0	0	0	0	0	0	0	0	0	0	0	0	0	2224.04272	0	1737.82483
8	4	5	2	0	0	0	0	0	0	207.004744	0.5	0.625	206.773601	207	0.226398847	6	1	0.0889787664	1	0	0	0	0	0	0	0	0	0	0	0	0	0	0	0	0	0	0	0	0	0	0	0	0	0	0	0	0	0	0
10	8	3	0	1	0	0	0	0	0	207.012138	0.8	0.3	206.780987	207	0.219013303	7	4	0.111223458	0.6	0	8361.07617	0	0	0	0	0	0	0	0	0	0	0	0	0	0	0	0	0	0	0	0	0	0	0	0	0	0	0	0
12	4	2	2	0	0	0	0	0	0	207.020001	0.333333333	0.166666667	206.78884	207	0.211159682	10	8	0.13346815	1	0	0	0	0	0	0	0	0	0	0	0	0	0	0	0	0	0	0	0	0	0	0	0	0	0	0	0	0	0	0
10	8	5	0	0	0	0	0	0	0	207.029897	0.8	0.5	206.798725	207	0.201274932	7	2	0.111223458	0.6	0	0	0	0	0	0	0	0	0	0	0	0	0	0	0	0	0	0	0	0	0	0	0	0	9729.64062	8321.57617	0	0	0	0
7	12	5	0	1	0	0	0	0	0	207.033267	1.71428571	0.714285714	206.802092	207	0.197907696	2	-3	0.0778564206	0	0	0	0	0	0	0	0	0	0	0	0	0	0	0	0	0	0	0	0	0	0	0	0	0	0	0	0	0	0	0
9	8	4	2	0	0	0	0	0	0	207.04113	0.888888889	0.444444444	206.809946	207	0.190054075	5	1	0.100101112	0.6	436.465973	0	0	4759.43359	12350.2217	0	7271.50635	0	10288.7051	13480.1006	0	0	0	15845.501	10627.7666	11389.7402	10016.8428	0	0	0	0	3371.14453	0	0	0	0	0	0	0	0
14	8	2	0	0	0	0	0	0	0	207.045153	0.571428571	0.142857143	206.813964	207	0.186035767	11	9	0.155712841	0.769230769	0	0	0	0	0	0	0	0	0	0	0	0	0	0	0	0	0	0	0	0	0	0	0	0	0	0	0	0	0	0
11	12	2	0	1	0	0	0	0	0	207.048524	1.09090909	0.181818182	206.817331	207	0.182668531	6	4	0.122345804	0.444444444	0	745.172913	0	1100.23975	0	2246.03589	0	1960.73706	0	2929.60889	0	2259.43506	0	3794.41479	0	0	0	0	0	0	0	0	0	0	0	0	0	0	0	0
7	12	7	0	0	0	0	0	0	0	207.051026	1.71428571	1	206.819831	207	0.180169325	2	-5	0.0778564206	0	0	32102.9668	0	0	0	0	0	0	0	0	0	0	0	0	0	0	0	0	0	0	0	0	0	0	31644.0176	32536.5391	0	0	0	0
6	12	6	2	0	0	0	0	0	0	207.062259	2	1	206.831052	207	0.168948468	0	-6	0.0667340748	0	0	14350.8037	0	0	0	0	0	0	0	0	0	0	0	0	0	0	0	0	0	0	0	0	0	0	0	0	0	0	0	0
11	12	4	0	0	0	0	0	0	0	207.066282	1.09090909	0.363636364	206.83507	207	0.16493016	6	2	0.122345804	0.444444444	0	0	33057.293	7507.29053	19565.4629	21793.9355	17319.1602	29470.8496	0	23635.1113	6004.81396	9602.66113	20291.043	29402.6328	0	5703.61963	7594.87549	15735.583	24069.2559	14575.9473	0	0	0	0	0	0	0	0	0	0
8	16	4	0	1	0	0	0	0	0	207.069653	2	0.5	206.838437	207	0.161562924	1	-3	0.0889787664	0	0	3031.47339	0	0	0	0	0	0	0	0	0	0	0	0	0	0	0	0	0	0	0	0	0	0	0	0	0	0	0	0
10	12	3	2	0	0	0	0	0	0	207.077515	1.2	0.3	206.846291	207	0.153709304	4	1	0.111223458	0.384615385	0	9634.95215	7842.9668	0	0	7643.91992	0	10497.1182	10623.751	7814.97412	0	0	0	8166.79492	0	0	0	0	0	0	0	0	0	0	0	0	0	0	0	0
8	16	6	0	0	0	0	0	0	0	207.087411	2	0.75	206.856175	207	0.143824553	1	-5	0.0889787664	0	0	5583.70703	0	0	6577.80371	5110.04297	0	0	0	0	0	0	0	5998.02002	4995.20117	4796.47168	0	0	0	8429.92773	0	0	0	0	6966.74561	7865.00391	0	0	0	0
12	16	3	0	0	0	0	0	0	0	207.102667	1.33333333	0.25	206.871415	207	0.128585388	5	2	0.13346815	0.333333333	0	0	58829.168	38249.043	58547.1445	62377.1953	45340.7695	66625.4688	40173.0977	61706.8789	40888.2266	46141.8555	61330.707	60324.4258	55811.0234	44884.3086	67362.1562	41171.8047	61255.332	47163.8008	0	0	0	0	28159.8242	25458.3477	0	0	0	0
11	16	2	2	0	0	0	0	0	0	207.113901	1.45454545	0.181818182	206.882635	207	0.117364532	3	1	0.122345804	0.25	0	0	0	1228.77283	0	1119.17065	0	1122.64026	0	1242.33923	0	0	1501.65234	1145.07715	1023.72717	0	796.483887	0	0	0	0	0	0	0	0	0	0	0	0	0
13	20	2	0	0	0	0	0	0	0	207.139053	1.53846154	0.153846154	206.907759	207	0.0922406167	4	2	0.144590495	0.25	0	0	0	0	0	0	0	0	0	0	0	0	0	0	0	0	0	0	0	0	0	0	0	0	0	0	0	0	0	0
9	7	5	1	0	0	0	0	0	0	208.025145	0.777777778	0.555555556	207.792863	208	0.207137236	6	1	0.100101112	0.636363636	0	0	2304.42456	0	0	0	2968.67456	0	0	3296.84229	0	1746.62952	0	2798.97266	3254.65942	0	1294.79053	0	3901.0332	2381.23389	0	0	0	0	0	0	0	0	0	0
10	11	4	1	0	0	0	0	0	0	208.061531	1.1	0.4	207.829208	208	0.170792464	5	1	0.111223458	0.428571429	0	0	15530.1045	16092.1963	30766.6621	26518.707	19169.8164	26860.5156	11013.5273	25046.8887	16608.2109	21800.9062	23965.4766	22872.2773	19017.6191	14700.5762	15061.0156	8923.95215	38027.1055	12305.7969	0	0	0	0	0	0	0	0	0	0
7	15	6	1	0	0	0	0	0	0	208.08266	2.14285714	0.857142857	207.850313	208	0.149686857	0	-6	0.0778564206	0	0	23364.3496	0	0	0	0	0	0	0	0	0	0	0	0	0	0	0	0	0	0	0	0	30945.8125	0	0	0	0	0	28128.0801	0
11	15	3	1	0	0	0	0	0	0	208.097916	1.36363636	0.272727273	207.865552	208	0.134447692	4	1	0.122345804	0.294117647	0	667.335754	14178.8457	7972.02002	10721.0742	14881.4355	2584.89038	14655.7314	4438.80908	10756.167	0	13461.2314	9229.8623	8588.20996	8872.35547	2001.31055	1374.25037	10444.5908	14797.6992	2059.37671	0	0	0	0	2221.78711	2275.07471	0	0	0	0
12	19	2	1	0	0	0	0	0	0	208.134302	1.58333333	0.166666667	207.901897	208	0.0981029207	3	1	0.13346815	0.2	0	0	0	0	0	0	0	0	0	0	0	0	0	0	0	0	0	0	0	0	0	0	0	0	131.067474	0	0	0	0	0
9	6	4	0	1	0	0	0	0	0	208.991403	0.666666667	0.444444444	208.758041	209	0.241958768	7	3	0.100101112	0.666666667	0	0	0	0	0	0	0	0	0	0	0	0	0	0	0	0	0	0	0	0	0	0	0	0	0	0	0	0	0	0
9	6	6	0	0	0	0	0	0	0	209.009161	0.666666667	0.666666667	208.77578	209	0.224220396	7	1	0.100101112	0.666666667	0	0	0	0	0	0	0	0	0	0	0	508.288544	0	0	0	0	0	0	0	0	0	0	0	0	10922.8604	8611.08984	0	0	0	0
6	10	6	0	1	0	0	0	0	0	209.012532	1.66666667	1	208.779147	209	0.220853161	2	-4	0.0667340748	0	0	0	3258.63721	1927.83044	2650.46436	4814.70508	0	3945.10889	0	1563.62463	4104.97363	4165.49219	0	2368.04248	0	2725.3479	0	0	3854.21484	2319.77881	0	0	0	0	0	0	0	0	0	0
8	6	5	2	0	0	0	0	0	0	209.020394	0.75	0.625	208.787	209	0.21299954	5	0	0.0889787664	0.714285714	0	0	0	0	0	0	0	0	0	0	0	0	0	0	0	0	0	0	0	0	0	0	0	0	0	0	0	0	0	0
13	6	3	0	0	0	0	0	0	0	209.024417	0.461538462	0.230769231	208.791019	209	0.208981232	11	8	0.144590495	0.826086957	0	0	0	0	0	0	0	0	0	0	0	0	0	0	0	0	0	0	0	0	0	0	0	0	0	0	0	0	0	0
10	10	3	0	1	0	0	0	0	0	209.027788	1	0.3	208.794386	209	0.205613996	6	3	0.111223458	0.466666667	0	0	0	1139.39038	0	0	684.48407	3653.13452	0	2860.99463	0	0	3767.61084	4074.46289	0	3338.05469	0	0	0	0	0	0	0	0	163.820465	0	0	0	0	0
12	6	2	2	0	0	0	0	0	0	209.035651	0.5	0.166666667	208.80224	209	0.197760375	9	7	0.13346815	0.888888889	464.37442	0	0	0	0	0	0	0	0	0	0	0	0	0	0	0	0	0	0	0	0	0	0	0	0	0	0	0	0	0
10	10	5	0	0	0	0	0	0	0	209.045547	1	0.5	208.812124	209	0.187875625	6	1	0.111223458	0.466666667	0	0	64921.625	39779.7578	73183.1641	54130.793	37876.9766	82195.7266	49266.4766	68384.3438	33632.0898	54793.5039	63025.1719	67360.8672	61427.6992	39875.2031	47209.4531	40367.043	69681.9688	45796.6797	0	0	0	0	14354.4648	12232.7568	0	0	0	0
9	10	4	2	0	0	0	0	0	0	209.05678	1.11111111	0.444444444	208.823345	209	0.176654768	4	0	0.100101112	0.4	0	628.748413	0	0	7681.41895	0	4900.4165	7376.77881	5235.85107	4276.95947	5186.40918	3898.37378	0	3716.63379	0	0	5439.26953	4381.12012	5084.89209	5041.65771	0	0	0	0	0	957.105957	0	0	0	0
14	10	2	0	0	0	0	0	0	0	209.060803	0.714285714	0.142857143	208.827364	209	0.17263646	10	8	0.155712841	0.692307692	0	0	0	0	0	0	0	0	0	0	0	0	0	0	1181.13477	0	0	0	0	0	0	0	0	0	0	0	0	0	0	0
11	14	2	0	1	0	0	0	0	0	209.064174	1.27272727	0.181818182	208.830731	209	0.169269224	5	3	0.122345804	0.333333333	0	985.443848	0	0	0	0	13348.001	0	0	0	0	0	0	0	0	0	0	14533.4033	0	11311.9824	0	0	0	0	2126.13623	2649.55396	0	0	0	0
7	14	7	0	0	0	0	0	0	0	209.066676	2	1	208.83323	209	0.166770018	1	-6	0.0778564206	0	0	63980.4336	0	0	0	0	0	0	0	0	0	0	0	0	0	0	0	0	0	0	0	0	0	0	0	0	0	0	0	0
11	14	4	0	0	0	0	0	0	0	209.081932	1.27272727	0.363636364	208.848469	209	0.151530853	5	1	0.122345804	0.333333333	0	0	52050.9102	49757.3555	68663.5547	67116.5781	69986.6328	82376.1484	58364.0352	67803.8281	60610.8906	59102.6016	69880.2109	82824.6562	62569.6016	48238.4805	70705.125	51978.7422	68578.5938	34933.3984	0	17139.2051	0	0	70555.9609	71881.9609	0	0	0	0
10	14	3	2	0	0	0	0	0	0	209.093165	1.4	0.3	208.85969	209	0.140309996	3	0	0.111223458	0.230769231	0	0	1271.90186	0	2329.55298	679.819458	1747.83472	2230.61792	726.590759	1980.87952	0	0	0	1098.04553	0	0	1334.02258	1013.50177	0	0	0	0	0	0	0	0	0	0	0	0
12	18	3	0	0	0	0	0	0	0	209.118317	1.5	0.25	208.884814	209	0.115186081	4	1	0.13346815	0.238095238	0	0	8987.05566	4545.07373	10815.4131	14692.1631	7829.43555	8069.48145	7959.53809	8656.11328	7740.77686	562.252686	0	19483.8848	13887.4512	5997.31543	10670.3086	6881.73096	8507.41016	11594.5391	0	0	0	0	53953.9336	51992.1992	0	0	0	0
13	22	2	0	0	0	0	0	0	0	209.154703	1.69230769	0.153846154	208.921159	209	0.0788413095	3	1	0.144590495	0.166666667	0	0	0	0	0	0	0	0	0	0	0	0	0	0	0	0	0	0	0	0	0	0	0	0	31462.0117	28255.4473	0	0	0	0
8	5	6	1	0	0	0	0	0	0	210.00441	0.625	0.75	209.769917	210	0.2300827	6	0	0.0889787664	0.75	0	0	0	0	0	0	0	0	0	0	0	0	0	0	0	0	0	0	0	0	0	0	0	0	137.981857	0	0	0	0	0
9	9	5	1	0	0	0	0	0	0	210.040795	1	0.555555556	209.806262	210	0.193737929	5	0	0.100101112	0.454545455	4950.83594	0	29284.6738	9403.84766	30229.6055	38967.8281	18410.3027	29544.1094	7238.63623	28191.1035	18152.1445	16240.3115	29762.0215	21992.2285	20260.5527	20267.4961	25408.3379	11945.2275	24616.3926	14318.2402	0	0	0	0	0	0	0	0	0	0
13	9	2	1	0	0	0	0	0	0	210.056052	0.692307692	0.153846154	209.821501	210	0.178498764	9	7	0.144590495	0.727272727	335.248108	0	0	0	0	0	825.715515	0	0	0	0	0	0	887.985229	0	0	0	0	837.549011	757.068787	0	0	0	0	0	0	0	0	0	0
10	13	4	1	0	0	0	0	0	0	210.077181	1.3	0.4	209.842607	210	0.157393157	4	0	0.111223458	0.285714286	0	1675.14111	14028.2803	16559.7285	16895.8457	19363.5762	20155.3086	22663.6016	13318.5371	15577.0254	5429.02197	13441.7549	14557.7568	14563.1865	0	15955.3574	13749.4395	17673.623	8710.63184	6606.33838	0	0	0	0	1959.81555	1801.34216	0	0	0	0
11	17	3	1	0	0	0	0	0	0	210.113566	1.54545455	0.272727273	209.878952	210	0.121048385	3	0	0.122345804	0.176470588	0	222.892776	985.36261	888.803894	0	0	1464.72522	1101.87903	1049.92468	0	1334.9635	1077.07202	0	1006.09344	1776.4375	0	0	1269.73096	0	0	0	0	0	0	763.517822	0	0	0	0	0
12	21	2	1	0	0	0	0	0	0	210.149952	1.75	0.166666667	209.915296	210	0.0847036135	2	0	0.13346815	0.1	0	0	0	0	0	0	0	0	0	0	0	0	0	0	0	0	0	0	0	0	0	0	0	0	693.863892	576.417114	0	0	0	0
8	4	5	0	1	0	0	0	0	0	210.970667	0.5	0.625	210.735096	211	0.264904232	7	2	0.0889787664	0.777777778	678.883118	0	0	0	0	0	0	0	0	0	0	0	0	0	0	0	0	0	0	0	0	0	0	0	0	0	0	0	0	0
12	4	2	0	1	0	0	0	0	0	210.985924	0.333333333	0.166666667	210.750335	211	0.249665067	11	9	0.13346815	0.9	2105.64307	0	0	0	0	0	0	0	0	0	0	0	0	0	0	0	0	0	0	0	0	13186.8467	0	0	0	0	0	6639.45361	0	8663.65137
8	4	7	0	0	0	0	0	0	0	210.988426	0.5	0.875	210.752834	211	0.247165861	7	0	0.0889787664	0.777777778	0	0	0	0	0	0	0	0	0	0	0	0	0	0	0	0	0	0	0	0	0	0	0	21969.9258	0	0	0	0	0	0
12	4	4	0	0	0	0	0	0	0	211.003682	0.333333333	0.333333333	210.768073	211	0.231926696	11	7	0.13346815	0.9	0	0	0	0	0	0	0	0	0	0	0	0	0	0	0	0	0	0	0	0	0	0	0	0	0	0	0	0	0	0
9	8	4	0	1	0	0	0	0	0	211.007053	0.888888889	0.444444444	210.771441	211	0.22855946	6	2	0.100101112	0.5	0	0	0	0	0	0	0	0	0	0	0	0	0	0	0	0	0	0	0	0	0	0	0	0	0	0	0	0	0	0
11	4	3	2	0	0	0	0	0	0	211.014915	0.363636364	0.272727273	210.779294	211	0.22070584	9	6	0.122345804	1	0	0	0	0	0	0	0	0	0	0	0	0	0	0	0	0	0	0	0	0	0	0	0	0	0	0	0	0	0	0
9	8	6	0	0	0	0	0	0	0	211.024811	0.888888889	0.666666667	210.789179	211	0.210821089	6	0	0.100101112	0.5	0	0	9397.23047	0	22830.7578	16838.2012	0	0	0	11325.7383	0	0	13012.8711	13082.3311	0	12022.7949	15151.0557	0	12525.4141	0	0	0	0	0	5071.96289	6046.5415	0	0	0	0
8	8	5	2	0	0	0	0	0	0	211.036045	1	0.625	210.8004	211	0.199600233	4	-1	0.0889787664	0.428571429	780.328552	0	1470.7135	0	1241.86487	974.873047	0	2751.71582	0	0	0	0	2618.81641	3161.46484	0	0	0	2992.25293	958.077637	0	0	0	0	0	0	0	0	0	0	0
13	8	3	0	0	0	0	0	0	0	211.040067	0.615384615	0.230769231	210.804418	211	0.195581924	10	7	0.144590495	0.739130435	0	246.797699	0	0	0	0	1009.44373	0	1251.22656	0	0	0	0	0	0	0	0	794.963684	0	0	0	0	0	0	0	0	0	0	0	0
10	12	3	0	1	0	0	0	0	0	211.043438	1.2	0.3	210.807785	211	0.192214689	5	2	0.111223458	0.333333333	0	0	0	44154.793	0	0	51849.082	0	0	0	0	0	103815.203	0	0	24219.1445	0	0	90758.1406	0	0	0	0	0	799.368408	0	0	0	0	0
12	8	2	2	0	0	0	0	0	0	211.051301	0.666666667	0.166666667	210.815639	211	0.184361068	8	6	0.13346815	0.777777778	2238.52222	0	0	0	0	0	0	0	0	0	0	0	0	0	0	0	0	0	0	0	0	0	0	0	0	0	0	0	0	0
10	12	5	0	0	0	0	0	0	0	211.061196	1.2	0.5	210.825524	211	0.174476318	5	0	0.111223458	0.333333333	0	33801.0391	346752.219	214398.344	297507.25	205925.5	156524.25	0	0	199176.328	113444.492	0	191322.859	0	131936.922	0	0	70367.3125	283201.719	0	0	0	0	0	212200.297	207072.688	0	0	0	0
9	12	4	2	0	0	0	0	0	0	211.07243	1.33333333	0.444444444	210.836745	211	0.163255461	3	-1	0.100101112	0.2	0	3929.72363	0	0	0	0	0	0	0	0	0	0	0	0	0	0	0	0	0	0	0	0	0	0	0	0	0	0	0	0
14	12	2	0	0	0	0	0	0	0	211.076453	0.857142857	0.142857143	210.840763	211	0.159237153	9	7	0.155712841	0.615384615	0	0	2274.56787	0	0	0	0	0	0	0	4054.32251	0	0	0	3882.47192	0	0	0	0	0	0	0	0	0	0	0	0	0	0	0
11	16	2	0	1	0	0	0	0	0	211.079824	1.45454545	0.181818182	210.84413	211	0.155869917	4	2	0.122345804	0.222222222	0	1619.89429	30738.332	16256.2607	0	48135.5078	0	0	0	48328.3281	0	40130.3398	30112.7695	0	0	0	30209.1309	0	0	0	0	0	0	0	3811.94458	3905.69531	0	0	0	0
11	16	4	0	0	0	0	0	0	0	211.097582	1.45454545	0.363636364	210.861868	211	0.138131546	4	0	0.122345804	0.222222222	0	0	13928.6553	9674.84375	6693.65088	8534.41699	9055.42871	16242.6533	11367.7441	14994.2715	7623.59131	5755.05713	8937.55078	27893.9707	20043.9688	1734.94678	8982.8252	6839.28516	0	5702.37646	0	7923.76611	0	0	422518.438	425535	0	10796.2539	0	14652.2979
10	16	3	2	0	0	0	0	0	0	211.108815	1.6	0.3	210.873089	211	0.126910689	2	-1	0.111223458	0.0769230769	0	0	0	0	0	0	0	0	0	0	0	0	0	0	0	0	0	0	0	0	0	0	0	0	0	0	0	0	0	0
12	20	3	0	0	0	0	0	0	0	211.133967	1.66666667	0.25	210.898213	211	0.101786774	3	0	0.13346815	0.142857143	0	26312.5977	0	0	0	0	0	0	0	0	0	0	0	0	0	0	0	0	0	0	73157.8125	0	44400.5781	0	229713.5	221795.25	0	0	0	0
13	24	2	0	0	0	0	0	0	0	211.170353	1.84615385	0.153846154	210.934558	211	0.0654420023	2	0	0.144590495	0.0833333333	0	4611.89844	0	0	0	0	0	0	0	0	0	0	0	0	0	0	0	0	0	0	0	0	0	0	42092.1406	43431.5469	0	0	0	0
8	7	6	1	0	0	0	0	0	0	212.02006	0.875	0.75	211.783317	212	0.216683393	5	-1	0.0889787664	0.5	244.399872	0	0	0	0	0	0	0	0	0	692.018127	0	0	0	0	0	0	0	0	0	0	0	0	0	579.403381	0	0	0	0	0
12	7	3	1	0	0	0	0	0	0	212.035316	0.583333333	0.25	211.798556	212	0.201444228	9	6	0.13346815	0.789473684	1942.10303	0	0	0	0	0	0	0	0	0	0	0	0	0	0	0	0	0	0	0	0	0	0	0	0	0	0	0	0	0
9	11	5	1	0	0	0	0	0	0	212.056445	1.22222222	0.555555556	211.819661	212	0.180338621	4	-1	0.100101112	0.272727273	1052.75781	0	21312.3945	7510.29883	15268.1104	9799.36816	13842.5234	26940.6914	0	21198.709	7319.71094	14669.6221	13539.835	21390.6465	10682.4697	15684.1279	0	7668.64355	19325.6426	6479.65039	0	0	0	0	2658.65283	4218.2002	0	0	0	0
13	11	2	1	0	0	0	0	0	0	212.071702	0.846153846	0.153846154	211.834901	212	0.165099457	8	6	0.144590495	0.636363636	0	0	2585.7583	0	0	0	0	0	0	0	0	0	0	0	1039.01611	1207.98169	1701.14014	803.070312	0	0	0	0	0	0	0	0	0	0	0	0
10	15	4	1	0	0	0	0	0	0	212.092831	1.5	0.4	211.856006	212	0.14399385	3	-1	0.111223458	0.142857143	0	0	0	0	0	0	3059.71851	0	1031.90051	2650.61694	0	0	0	1973.21228	0	0	0	0	0	0	0	0	0	0	2969.00562	1817.58643	0	0	0	0
11	19	3	1	0	0	0	0	0	0	212.129216	1.72727273	0.272727273	211.892351	212	0.107649078	2	-1	0.122345804	0.0588235294	0	773.465271	0	0	0	0	0	0	0	0	0	0	0	0	0	0	0	0	0	0	0	0	0	0	0	648.074951	0	0	0	0
12	23	2	1	0	0	0	0	0	0	212.165602	1.91666667	0.166666667	211.928696	212	0.0713043063	1	-1	0.13346815	0	0	0	0	0	0	0	0	0	0	0	0	0	0	0	0	0	0	0	0	0	0	0	0	0	3238.16455	2661.22388	0	0	0	0
8	6	5	0	1	0	0	0	0	0	212.986317	0.75	0.625	212.748495	213	0.251504925	6	1	0.0889787664	0.555555556	0	0	0	0	0	0	0	0	0	0	0	0	0	0	0	0	0	0	0	0	0	0	0	0	0	0	0	0	0	0
12	6	2	0	1	0	0	0	0	0	213.001574	0.5	0.166666667	212.763734	213	0.23626576	10	8	0.13346815	0.8	0	285.607147	0	0	0	0	0	0	0	0	0	0	0	0	0	0	0	0	0	0	0	0	0	0	3255.85254	2997.41333	0	3242.77271	0	3063.24878
8	6	7	0	0	0	0	0	0	0	213.004076	0.75	0.875	212.766233	213	0.233766554	6	-1	0.0889787664	0.555555556	0	2043.86462	0	0	0	0	0	0	0	0	0	0	0	0	0	0	0	0	0	0	0	0	0	0	0	0	0	1654.45837	0	2184.78784
12	6	4	0	0	0	0	0	0	0	213.019332	0.5	0.333333333	212.781473	213	0.218527389	10	6	0.13346815	0.8	0	211.410278	0	0	0	0	0	0	0	0	0	0	0	0	0	0	0	0	0	0	0	0	0	0	0	278.33728	0	0	0	0
9	10	4	0	1	0	0	0	0	0	213.022703	1.11111111	0.444444444	212.78484	213	0.215160153	5	1	0.100101112	0.333333333	0	0	1216.66248	0	0	0	1410.81787	2474.18896	1452.68274	2154.53369	0	0	0	0	2190.61182	0	0	0	0	1881.37573	0	0	0	0	273.992859	0	0	0	0	0
11	6	3	2	0	0	0	0	0	0	213.030565	0.545454545	0.272727273	212.792693	213	0.207306532	8	5	0.122345804	0.866666667	1191.17065	0	0	0	0	0	0	0	0	0	0	0	0	0	0	0	0	0	0	0	0	0	0	0	0	0	0	0	0	0
9	10	6	0	0	0	0	0	0	0	213.040461	1.11111111	0.666666667	212.802578	213	0.197421782	5	-1	0.100101112	0.333333333	0	0	71462.1016	48313.3594	74662.5312	68107.4062	52324.4414	73186.9062	33065.6797	71432.7109	0	32262.2734	65948.4688	69328.1484	52165.5195	0	59717.4805	29204.4746	67630.4766	45733.4375	0	0	0	0	53981.9492	56231.5859	0	0	0	0
8	10	5	2	0	0	0	0	0	0	213.051694	1.25	0.625	212.813799	213	0.186200925	3	-2	0.0889787664	0.142857143	0	4078.37671	0	0	0	0	0	0	0	0	0	0	0	0	0	0	0	0	0	0	0	3998.56348	0	0	0	0	0	0	0	0
13	10	3	0	0	0	0	0	0	0	213.055717	0.769230769	0.230769231	212.817817	213	0.182182617	9	6	0.144590495	0.652173913	0	0	0	0	0	0	0	0	0	0	0	0	0	0	1452.15747	0	0	0	0	0	0	0	0	0	0	0	0	0	0	0
10	14	3	0	1	0	0	0	0	0	213.059088	1.4	0.3	212.821185	213	0.178815381	4	1	0.111223458	0.2	0	0	0	0	0	0	0	0	68673.5469	0	67186.1719	0	0	0	48679.4844	0	0	0	0	34304.5742	0	0	0	0	4253.88525	3170.90381	0	0	0	0
12	10	2	2	0	0	0	0	0	0	213.066951	0.833333333	0.166666667	212.829038	213	0.170961761	7	5	0.13346815	0.666666667	1253.53625	0	0	0	0	0	0	2376.59595	0	0	0	0	0	0	0	0	0	0	0	0	0	0	0	0	4216.63818	4729.18555	0	0	0	0
10	14	5	0	0	0	0	0	0	0	213.076846	1.4	0.5	212.838923	213	0.16107701	4	-1	0.111223458	0.2	0	0	36067.8086	0	34922.0586	0	0	72951.4141	29774.918	34569.3594	27975.2676	0	32399.5117	53671.4062	26577.5898	11047.6904	0	0	0	21008.6836	0	0	0	0	869855.188	871146	0	2730.68896	0	4045.40308
9	14	4	2	0	0	0	0	0	0	213.08808	1.55555556	0.444444444	212.850144	213	0.149856154	2	-2	0.100101112	0	4493.45898	0	0	0	0	0	0	0	0	0	0	0	0	0	0	0	0	0	0	0	0	6038.97461	0	0	0	0	0	0	0	0
14	14	2	0	0	0	0	0	0	0	213.092103	1	0.142857143	212.854162	213	0.145837846	8	6	0.155712841	0.538461538	0	0	16093.0039	1556.54858	12240.8311	21562.7383	9306.05566	19051.959	2935.72754	6673.61426	16376.8955	16426.4551	8145.78613	21720.4297	14543.7168	8241.70117	20590.6758	9415.46387	14641.8555	5019.39258	0	0	0	0	0	0	0	0	0	0
11	18	2	0	1	0	0	0	0	0	213.095474	1.63636364	0.181818182	212.857529	213	0.14247061	3	1	0.122345804	0.111111111	0	0	0	1342.09314	1071.86108	1865.49194	1458.39502	0	1940.91125	0	0	1194.24597	0	0	1462.06067	0	0	0	795.122375	772.643555	0	0	0	0	6584.17383	7015.28418	0	0	0	0
11	18	4	0	0	0	0	0	0	0	213.113232	1.63636364	0.363636364	212.875268	213	0.124732239	3	-1	0.122345804	0.111111111	0	0	0	0	0	0	0	0	0	0	0	0	0	2631.84302	0	0	0	0	0	0	43029.0625	0	35623.582	0	465401.719	469912.031	0	0	25442.3535	0
10	18	3	2	0	0	0	0	0	0	213.124465	1.8	0.3	212.886489	213	0.113511382	1	-2	0.111223458	0	0	3542.02197	0	0	0	0	0	0	0	0	0	0	0	0	0	0	0	0	0	0	0	0	0	0	0	0	0	0	0	0
12	22	3	0	0	0	0	0	0	0	213.149617	1.83333333	0.25	212.911613	213	0.0883874669	2	-1	0.13346815	0.0476190476	0	0	0	0	0	0	0	0	0	0	0	0	0	0	0	0	0	0	0	0	75938.3906	0	64639.0156	0	1274848	1261497.38	0	0	43888.0781	0
13	26	2	0	0	0	0	0	0	0	213.186003	2	0.153846154	212.947957	213	0.0520426951	1	-1	0.144590495	0	0	63683.7266	0	0	0	0	0	0	0	0	0	0	0	0	0	0	0	0	0	0	79005.4453	0	114374.367	0	235403.047	234764.547	0	0	100309.398	0
11	5	4	1	0	0	0	0	0	0	214.014581	0.454545455	0.363636364	213.77561	214	0.224389693	9	5	0.122345804	0.875	541.694214	0	0	0	0	0	0	0	0	0	0	0	0	0	0	0	0	0	0	0	0	0	0	0	0	0	0	0	0	0
8	9	6	1	0	0	0	0	0	0	214.03571	1.125	0.75	213.796716	214	0.203284086	4	-2	0.0889787664	0.25	0	0	0	0	0	0	0	0	0	0	0	0	0	0	0	0	0	0	0	0	0	16314.9092	0	0	1694.04443	1628.85425	0	0	0	0
12	9	3	1	0	0	0	0	0	0	214.050966	0.75	0.25	213.811955	214	0.188044921	8	5	0.13346815	0.684210526	339.954437	0	0	0	0	0	0	0	0	0	0	0	0	0	0	0	0	0	0	0	0	9936.20312	0	0	0	0	0	0	0	0
9	13	5	1	0	0	0	0	0	0	214.072095	1.44444444	0.555555556	213.833061	214	0.166939314	3	-2	0.100101112	0.0909090909	0	0	0	0	0	0	0	0	0	0	0	0	0	5563.99658	0	0	0	4535.99707	0	0	0	4291.10352	0	0	6981.00293	6099.44238	0	0	0	0
13	13	2	1	0	0	0	0	0	0	214.087352	1	0.153846154	213.8483	214	0.151700149	7	5	0.144590495	0.545454545	0	0	3426.98657	4683.50049	3396.31787	5792.14453	3500.44531	2820.06177	0	5353.45166	776.129211	0	4086.90356	5421.93604	2865.51367	0	3895.14502	2542.35693	4860.60986	1645.56543	0	0	0	0	0	0	0	0	0	0
10	17	4	1	0	0	0	0	0	0	214.108481	1.7	0.4	213.869405	214	0.130594543	2	-2	0.111223458	0	0	13291.8203	0	0	0	0	0	0	0	0	0	0	0	0	0	0	0	0	0	0	0	0	0	0	0	0	0	0	0	0
11	21	3	1	0	0	0	0	0	0	214.144866	1.90909091	0.272727273	213.90575	214	0.0942497708	1	-2	0.122345804	0	0	0	0	0	0	0	0	0	0	0	0	0	0	0	0	0	0	0	0	0	0	0	32672.4453	0	79144.8672	80849.2812	0	0	0	0
12	25	2	1	0	0	0	0	0	0	214.181252	2.08333333	0.166666667	213.942095	214	0.0579049991	0	-2	0.13346815	0	0	478.262177	0	0	0	0	0	0	0	0	0	0	0	0	0	0	0	0	0	0	0	0	0	0	0	567.002014	0	0	0	0
7	4	6	0	1	0	0	0	0	0	214.965582	0.571428571	0.857142857	214.72555	215	0.274450389	6	0	0.0778564206	0.666666667	0	0	0	0	0	0	0	0	0	0	0	0	0	0	0	0	0	0	0	0	0	0	0	0	0	0	0	0	0	0
11	4	5	0	0	0	0	0	0	0	214.998596	0.363636364	0.454545455	214.758527	215	0.241472854	10	5	0.122345804	0.882352941	0	0	0	0	0	0	0	0	0	0	0	0	0	0	0	0	0	0	0	0	0	0	0	0	0	0	0	0	0	0
8	8	5	0	1	0	0	0	0	0	215.001968	1	0.625	214.761894	215	0.238105618	5	0	0.0889787664	0.333333333	0	0	0	0	0	0	0	0	0	0	0	0	0	0	0	0	0	0	0	0	0	0	0	0	0	0	0	0	0	0
10	4	4	2	0	0	0	0	0	0	215.00983	0.4	0.4	214.769748	215	0.230251997	8	4	0.111223458	1	0	0	0	0	0	0	0	0	0	0	0	0	0	0	0	0	0	0	0	0	0	0	0	0	0	0	0	0	0	0
12	8	2	0	1	0	0	0	0	0	215.017224	0.666666667	0.166666667	214.777134	215	0.222866453	9	7	0.13346815	0.7	0	3551.6604	0	0	0	0	0	0	0	0	0	0	0	0	0	0	0	0	0	0	0	0	0	0	4092.66772	3018.76514	0	0	0	0
8	8	7	0	0	0	0	0	0	0	215.019726	1	0.875	214.779633	215	0.220367247	5	-2	0.0889787664	0.333333333	4891.15527	0	0	0	0	0	0	0	0	0	0	0	0	0	0	0	0	0	0	0	0	6400.65137	0	0	9595.66602	8731.10449	0	4690.04199	0	4905.89355
7	8	6	2	0	0	0	0	0	0	215.030959	1.14285714	0.857142857	214.790854	215	0.20914639	3	-3	0.0778564206	0	2313.66821	0	0	0	0	0	0	0	0	0	0	0	0	0	0	0	0	0	0	0	0	3397.64404	0	0	0	0	0	0	0	0
12	8	4	0	0	0	0	0	0	0	215.034982	0.666666667	0.333333333	214.794872	215	0.205128082	9	5	0.13346815	0.7	0	0	1789.85815	1952.33765	0	1996.91321	2091.2522	0	2088.61816	2015.51233	3012.35596	0	2567.62158	0	0	2256.4624	1775.58118	0	0	0	0	24000.1523	0	0	0	0	0	0	0	0
9	12	4	0	1	0	0	0	0	0	215.038353	1.33333333	0.444444444	214.798239	215	0.201760846	4	0	0.100101112	0.166666667	0	399.171265	2272.32812	0	1999.29211	2579.90649	0	0	0	0	0	2734.52026	1366.85718	0	0	2331.62402	904.584229	1667.26465	0	1592.21252	0	0	0	0	0	0	0	0	0	0
11	8	3	2	0	0	0	0	0	0	215.046215	0.727272727	0.272727273	214.806093	215	0.193907225	7	4	0.122345804	0.733333333	11407.0957	0	0	0	0	0	0	0	0	9095.96484	10159.0391	0	0	0	0	0	0	0	0	0	0	0	0	0	0	0	0	0	0	0
9	12	6	0	0	0	0	0	0	0	215.056111	1.33333333	0.666666667	214.815978	215	0.184022475	4	-2	0.100101112	0.166666667	0	0	14174.5898	14882.1016	9042.09277	26796.0391	20127.3691	22628.7871	19143.4141	16004.0605	10851.6357	15064.8184	17928.0176	22571.0371	27714.1445	8101.90479	12236.4668	12967.3828	24688.1367	15369.5215	0	3380.66992	0	0	432324.25	427124.719	0	0	0	0
8	12	5	2	0	0	0	0	0	0	215.067344	1.5	0.625	214.827198	215	0.172801618	2	-3	0.0889787664	0	0	51023.2461	0	0	0	0	0	0	0	0	0	0	0	0	0	0	0	0	0	0	0	0	0	0	0	0	0	0	0	0
13	12	3	0	0	0	0	0	0	0	215.071367	0.923076923	0.230769231	214.831217	215	0.16878331	8	5	0.144590495	0.565217391	0	0	23432.0781	13570.2344	27283.1328	17552.498	15697.918	16585.7578	7532.9624	13534.9248	9057.44922	10842.8203	18269.6367	20316.5137	15017.3184	15374.1943	21147.1719	6969.98193	16713.625	0	0	0	0	0	0	0	0	0	0	0
10	16	3	0	1	0	0	0	0	0	215.074738	1.6	0.3	214.834584	215	0.165416074	3	0	0.111223458	0.0666666667	0	0	0	0	2081.57764	2484.37451	0	0	0	1767.10962	1674.04578	0	0	0	0	0	0	1196.77844	0	1236.07471	0	0	0	0	4529.41553	0	0	0	0	0
12	12	2	2	0	0	0	0	0	0	215.082601	1	0.166666667	214.842438	215	0.157562453	6	4	0.13346815	0.555555556	0	0	0	0	11605.1348	9273.97754	0	10968.9287	17413.4707	12262.9258	18263.8203	8649.72656	7778.57861	7671.36621	9767.11914	0	9317.30078	5642.73145	0	0	0	0	0	0	0	0	0	0	0	0
10	16	5	0	0	0	0	0	0	0	215.092496	1.6	0.5	214.852322	215	0.147677703	3	-2	0.111223458	0.0666666667	0	0	0	0	0	0	0	0	0	0	0	0	0	0	0	0	0	0	0	0	58186.9297	0	39472.1211	0	2853045.5	2812687.5	0	0	25233.8379	0
9	16	4	2	0	0	0	0	0	0	215.10373	1.77777778	0.444444444	214.863543	215	0.136456846	1	-3	0.100101112	0	0	0	0	0	0	0	0	0	0	0	0	0	0	0	0	0	0	0	0	0	0	0	0	0	1694.90906	1643.59937	0	0	0	0
14	16	2	0	0	0	0	0	0	0	215.107753	1.14285714	0.142857143	214.867561	215	0.132438538	7	5	0.155712841	0.461538462	0	170.904297	34409.2305	8374.79785	38732.1172	32582.0645	19308.6055	26495.0898	19537.918	26440.5898	27392.9531	24007.9453	43112.6602	36468.6602	26656.8809	17422.3008	26384.4434	16422.791	36177.6719	19186.1836	0	0	0	0	2875.53271	3362.20605	0	0	0	0
11	20	2	0	1	0	0	0	0	0	215.111124	1.81818182	0.181818182	214.870929	215	0.129071302	2	0	0.122345804	0	0	0	0	0	0	0	0	0	0	0	0	0	0	0	0	0	0	0	0	0	0	0	0	0	0	0	0	0	0	0
11	20	4	0	0	0	0	0	0	0	215.128882	1.81818182	0.363636364	214.888667	215	0.111332931	2	-2	0.122345804	0	362.584778	0	0	0	0	0	0	0	0	0	0	0	0	0	0	0	0	0	0	0	0	0	32627.1172	0	509176.094	494511.531	0	0	0	0
10	20	3	2	0	0	0	0	0	0	215.140115	2	0.3	214.899888	215	0.100112075	0	-3	0.111223458	0	0	856.629089	0	0	0	0	0	0	0	0	0	0	0	0	0	0	0	0	0	0	0	0	0	0	0	0	0	0	0	0
12	24	3	0	0	0	0	0	0	0	215.165267	2	0.25	214.925012	215	0.0749881597	1	-2	0.13346815	0	0	0	0	0	0	16002.2363	15784.6816	34949.8281	18505.0195	52494.8984	39535.082	0	19003.7676	54856.7656	35728.1836	4142.25342	24480.9609	14237.6465	0	0	147510.234	0	126721.039	0	155969.344	150339.625	0	0	95139.0859	0
7	7	7	1	0	0	0	0	0	0	216.014975	1	1	215.77377	216	0.226229551	4	-3	0.0778564206	0.2	962.541321	0	0	0	0	0	0	0	0	0	0	0	0	0	0	0	0	0	0	0	0	0	0	0	0	0	0	0	0	0
11	7	4	1	0	0	0	0	0	0	216.030231	0.636363636	0.363636364	215.78901	216	0.210990386	8	4	0.122345804	0.75	6358.94092	0	0	0	0	0	0	0	0	0	0	0	0	0	0	0	0	0	0	0	0	0	0	0	0	0	0	0	0	0
8	11	6	1	0	0	0	0	0	0	216.05136	1.375	0.75	215.810115	216	0.189884779	3	-3	0.0889787664	0	0	0	0	0	0	0	0	0	0	0	0	0	0	689.88562	0	0	1392.36719	0	0	0	0	348724.531	0	0	7636.60254	7213.4248	0	0	0	0
12	11	3	1	0	0	0	0	0	0	216.066616	0.916666667	0.25	215.825354	216	0.174645614	7	4	0.13346815	0.578947368	284.224701	0	0	0	0	0	2342.79297	0	0	0	0	0	0	0	0	0	12565.1982	0	0	0	0	0	0	0	0	0	0	0	0	0
9	15	5	1	0	0	0	0	0	0	216.087745	1.66666667	0.555555556	215.84646	216	0.153540007	2	-3	0.100101112	0	0	1628.0116	0	0	0	0	0	0	0	0	0	0	0	0	0	0	0	0	0	0	0	0	0	0	7566.66211	6807.76318	0	0	0	0
13	15	2	1	0	0	0	0	0	0	216.103002	1.15384615	0.153846154	215.861699	216	0.138300842	6	4	0.144590495	0.454545455	0	0	1497.08728	5415.22021	11571.9629	11342.5723	7937.03857	8231.00195	6901.60352	4635.729	10087.0469	8384.43652	7649.52344	12331.1416	4915.31543	10747.0176	10836.6328	4881.38379	2071.27881	6529.9248	0	0	0	0	0	123.332069	0	0	0	0
10	19	4	1	0	0	0	0	0	0	216.124131	1.9	0.4	215.882805	216	0.117195235	1	-3	0.111223458	0	0	29520.2949	0	0	0	0	0	0	0	0	0	0	0	0	0	0	0	0	0	0	0	0	0	0	0	0	0	0	0	0
7	6	6	0	1	0	0	0	0	0	216.981232	0.857142857	0.857142857	216.738949	217	0.261051082	5	-1	0.0778564206	0.333333333	0	0	0	0	0	0	0	0	0	0	0	0	0	0	0	0	0	0	0	0	0	0	0	0	0	0	0	0	0	0
11	6	3	0	1	0	0	0	0	0	216.996488	0.545454545	0.272727273	216.754188	217	0.245811917	9	6	0.122345804	0.764705882	0	0	0	0	0	0	0	0	0	0	0	0	0	0	0	0	0	0	0	0	0	0	0	0	570.107483	517.135498	0	0	0	0
11	6	5	0	0	0	0	0	0	0	217.014247	0.545454545	0.454545455	216.771926	217	0.228073546	9	4	0.122345804	0.764705882	0	0	0	0	0	581.053284	0	0	0	0	0	575.656555	0	0	0	0	0	0	0	0	0	11965.0537	0	0	0	0	0	0	0	0
8	10	5	0	1	0	0	0	0	0	217.017618	1.25	0.625	216.775294	217	0.22470631	4	-1	0.0889787664	0.111111111	0	0	1065.51428	1131.19934	1342.70251	0	0	0	711.833313	0	0	541.93457	1618.59326	1597.56628	0	1369.97986	0	0	0	1627.38208	0	0	0	0	0	0	0	0	0	0
10	6	4	2	0	0	0	0	0	0	217.02548	0.6	0.4	216.783147	217	0.21685269	7	3	0.111223458	0.833333333	1310.77124	0	0	0	0	0	5115.44775	0	0	6260.96729	0	0	0	0	0	0	0	0	5423.94385	2504.27905	0	0	0	0	0	0	0	0	0	0
12	10	2	0	1	0	0	0	0	0	217.032874	0.833333333	0.166666667	216.790533	217	0.209467146	8	6	0.13346815	0.6	0	61730.8125	0	0	0	0	0	0	0	0	0	0	0	0	0	0	0	0	0	0	0	0	0	0	0	0	0	0	0	0
8	10	7	0	0	0	0	0	0	0	217.035376	1.25	0.875	216.793032	217	0.206967939	4	-3	0.0889787664	0.111111111	73228.1172	0	0	0	0	0	0	0	0	0	0	0	0	0	0	0	0	0	0	0	0	61553.625	0	0	0	55522.1211	0	0	0	0
7	10	6	2	0	0	0	0	0	0	217.046609	1.42857143	0.857142857	216.804253	217	0.195747083	2	-4	0.0778564206	0	418.281433	0	0	0	0	0	0	0	0	0	0	0	0	0	0	0	0	0	0	0	0	0	0	0	0	0	0	0	0	0
12	10	4	0	0	0	0	0	0	0	217.050632	0.833333333	0.333333333	216.808271	217	0.191728775	8	4	0.13346815	0.6	0	0	0	5000.33252	0	2543.11914	4553.56543	0	3471.67822	0	0	0	6972.2168	2873.9314	10418.1484	0	2138.25635	8898.30371	6001.31445	0	0	21856.2324	0	0	0	0	0	1995.70007	0	0
9	14	4	0	1	0	0	0	0	0	217.054003	1.55555556	0.444444444	216.811638	217	0.188361539	3	-1	0.100101112	0	0	0	0	0	0	0	0	0	0	0	0	0	0	0	0	0	0	0	0	0	0	0	0	0	0	0	0	0	0	0
11	10	3	2	0	0	0	0	0	0	217.061865	0.909090909	0.272727273	216.819492	217	0.180507918	6	3	0.122345804	0.6	0	0	0	0	0	0	0	109196.852	0	0	0	0	89909.6641	0	0	40419.7969	0	55237.6133	0	0	0	0	0	0	0	0	0	0	0	0
9	14	6	0	0	0	0	0	0	0	217.071761	1.55555556	0.666666667	216.829377	217	0.170623168	3	-3	0.100101112	0	0	0	0	0	0	0	0	0	0	0	0	0	0	0	0	0	0	0	0	0	0	0	0	0	369263.625	373102.969	0	0	0	0
8	14	5	2	0	0	0	0	0	0	217.082994	1.75	0.625	216.840598	217	0.159402311	1	-4	0.0889787664	0	0	0	0	0	0	0	0	0	0	0	889.241272	0	0	0	0	0	0	0	736.391785	0	0	0	0	0	0	0	0	0	0	0
13	14	3	0	0	0	0	0	0	0	217.087017	1.07692308	0.230769231	216.844616	217	0.155384003	7	4	0.144590495	0.47826087	0	0	60173.168	41647.4023	57559.0586	65473.9727	50356.3281	73517.7422	50790.3359	70593.2578	42401.2773	43904.0586	56193.125	63667.6211	42733.3789	44362.6719	57333.2266	35393.4297	64122.0859	35743.8359	0	0	0	0	5514.72998	4892.78418	0	0	0	0
10	18	3	0	1	0	0	0	0	0	217.090388	1.8	0.3	216.847983	217	0.152016767	2	-1	0.111223458	0	0	0	0	0	0	0	0	0	0	0	0	0	0	0	0	0	0	0	0	0	0	0	0	0	337.601074	0	0	0	0	0
12	14	2	2	0	0	0	0	0	0	217.098251	1.16666667	0.166666667	216.855837	217	0.144163146	5	3	0.13346815	0.444444444	0	0	4823.55664	0	9399.12109	10202.8076	5356.88721	0	7905.8999	6113.69678	5043.15869	9612.85059	7962.49072	12406.7178	11268.6465	0	4971.78271	2643.88574	0	4505.06543	0	0	0	0	0	0	0	0	0	0
10	18	5	0	0	0	0	0	0	0	217.108147	1.8	0.5	216.865722	217	0.134278396	2	-3	0.111223458	0	0	0	0	0	0	0	0	0	0	0	0	0	0	0	0	0	0	0	0	0	0	0	29594.0625	0	605781.125	605607.25	0	0	0	0
9	18	4	2	0	0	0	0	0	0	217.11938	2	0.444444444	216.876942	217	0.123057539	0	-4	0.100101112	0	0	0	0	0	0	0	0	0	0	0	0	0	0	0	0	0	0	0	0	0	0	0	0	0	0	0	0	0	0	0
14	18	2	0	0	0	0	0	0	0	217.123403	1.28571429	0.142857143	216.880961	217	0.119039231	6	4	0.155712841	0.384615385	0	0	35596.5312	27923.9688	48386.1016	49681.8867	33186.0781	41702.8633	24721.6328	42719.5195	24439.5918	34776.4531	29009.2207	35268.0586	17864.6719	23491.4922	38456.3594	27176.6895	39529.9922	32997.8711	0	0	0	0	0	0	0	0	0	0
11	22	2	0	1	0	0	0	0	0	217.126774	2	0.181818182	216.884328	217	0.115671995	1	-1	0.122345804	0	0	3211.4978	0	0	0	0	0	0	0	0	0	0	0	0	0	0	0	0	0	0	0	0	0	0	0	0	0	0	0	0
11	22	4	0	0	0	0	0	0	0	217.144532	2	0.363636364	216.902066	217	0.0979336242	1	-3	0.122345804	0	0	0	37887.4922	36425.1484	53999.0977	54167.6406	49715.043	68154.8125	48826.8867	68559.5312	66430.3906	40570.1133	65789.7266	92035.2109	71738.3516	48582.75	45374.0742	39645.0469	50266.7031	29691.4941	145745.812	0	125228.734	0	35839.5586	36986.6797	0	0	108874.992	0
10	22	3	2	0	0	0	0	0	0	217.155765	2.2	0.3	216.913287	217	0.0867127675	-1	-4	0.111223458	0	0	0	0	0	0	0	0	0	0	0	0	0	0	0	0	0	0	0	0	0	0	0	0	0	0	147.629745	0	0	0	0
10	5	5	1	0	0	0	0	0	0	218.009495	0.5	0.5	217.766064	218	0.23393585	8	3	0.111223458	0.846153846	8057.81543	0	0	0	0	0	0	0	0	0	0	0	0	0	0	0	0	0	0	0	0	0	0	0	0	0	0	0	0	0
14	5	2	1	0	0	0	0	0	0	218.024752	0.357142857	0.142857143	217.781303	218	0.218696685	12	10	0.155712841	0.916666667	568.443665	0	0	0	0	0	0	0	0	0	0	0	0	0	0	0	0	0	0	0	0	0	0	0	0	0	0	0	0	0
7	9	7	1	0	0	0	0	0	0	218.030625	1.28571429	1	217.78717	218	0.212830243	3	-4	0.0778564206	0	0	2693.05469	0	0	0	0	0	0	0	0	0	0	0	0	0	0	0	0	0	0	0	0	0	0	3660.86328	3757.9104	0	2335.50781	0	0
11	9	4	1	0	0	0	0	0	0	218.045881	0.818181818	0.363636364	217.802409	218	0.197591079	7	3	0.122345804	0.625	0	0	0	0	0	0	0	0	0	0	0	0	0	0	5143.06885	0	0	0	0	0	0	0	0	0	0	0	0	0	0	0
8	13	6	1	0	0	0	0	0	0	218.06701	1.625	0.75	217.823515	218	0.176485472	2	-4	0.0889787664	0	0	0	1696.81042	0	0	0	1027.11951	0	0	0	2533.11523	0	0	0	0	0	0	0	0	1454.69604	0	0	0	0	9209.24609	7943.19629	0	0	0	0
12	13	3	1	0	0	0	0	0	0	218.082266	1.08333333	0.25	217.838754	218	0.161246307	6	3	0.13346815	0.473684211	0	0	25112.8672	17622.9824	21890.8223	23804.6055	11883.6689	31840.0566	18673.7188	26751.4766	21216.7031	22779.2012	27834.127	23004.2812	14369.5713	14604.8809	21061.875	14882.8379	26708.3613	18369.9336	0	0	0	0	0	0	0	0	0	0
9	17	5	1	0	0	0	0	0	0	218.103396	1.88888889	0.555555556	217.859859	218	0.1401407	1	-4	0.100101112	0	0	0	0	0	0	0	0	0	0	0	1052.40833	0	0	0	0	0	0	0	0	0	0	0	0	0	0	0	0	0	0	0
13	17	2	1	0	0	0	0	0	0	218.118652	1.30769231	0.153846154	217.875098	218	0.124901535	5	3	0.144590495	0.363636364	0	0	9004.71875	2630.9397	10366.5732	4617.55664	1736.82324	7987.42432	6093.07812	3307.20361	4578.38086	4798.05957	5513.78613	4845.22559	5894.39893	0	3467.76807	1796.06165	0	0	0	0	0	0	0	0	0	0	0	0
10	21	4	1	0	0	0	0	0	0	218.139781	2.1	0.4	217.896204	218	0.103795928	0	-4	0.111223458	0	0	590.76178	0	0	0	0	0	0	0	0	0	0	0	0	0	0	0	0	0	0	0	0	0	0	0	0	0	0	0	0
10	4	6	0	0	0	0	0	0	0	218.993511	0.4	0.6	218.748981	219	0.251019011	9	3	0.111223458	0.857142857	0	0	0	0	0	0	0	0	0	0	0	0	0	0	0	0	0	0	0	0	0	0	0	0	0	0	0	0	0	0
7	8	6	0	1	0	0	0	0	0	218.996882	1.14285714	0.857142857	218.752348	219	0.247651775	4	-2	0.0778564206	0	474.664398	0	0	0	0	579.002075	0	0	0	0	0	0	0	0	0	0	0	0	0	0	0	0	0	0	0	0	0	0	0	0
11	8	3	0	1	0	0	0	0	0	219.012138	0.727272727	0.272727273	218.767587	219	0.23241261	8	5	0.122345804	0.647058824	0	0	0	0	0	0	0	0	0	0	0	0	0	0	0	0	0	0	0	0	0	0	0	0	0	156.687347	0	0	0	0
11	8	5	0	0	0	0	0	0	0	219.029897	0.727272727	0.454545455	218.785326	219	0.214674239	8	3	0.122345804	0.647058824	0	0	0	1891.41992	0	0	0	0	0	0	0	0	0	4045.13013	0	1545.23279	0	0	0	0	0	0	0	0	0	0	0	0	0	0
8	12	5	0	1	0	0	0	0	0	219.033267	1.5	0.625	218.788693	219	0.211307003	3	-2	0.0889787664	0	0	0	0	0	0	0	0	0	0	0	0	0	0	0	0	0	0	0	0	1262.42126	0	0	0	0	0	0	0	0	0	0
10	8	4	2	0	0	0	0	0	0	219.04113	0.8	0.4	218.796547	219	0.203453382	6	2	0.111223458	0.666666667	0	0	0	0	0	0	0	87164.3984	0	84007.9766	0	0	0	86761.4062	54820.6289	42923.0547	0	0	93986.3359	43549.9883	0	0	0	0	0	0	0	0	0	0
15	8	2	0	0	0	0	0	0	0	219.045153	0.533333333	0.133333333	218.800565	219	0.199435074	12	10	0.166835187	0.785714286	0	11761.3232	0	0	0	0	0	0	0	0	0	0	0	0	0	0	0	0	0	0	0	0	0	0	0	0	0	0	0	0
12	12	2	0	1	0	0	0	0	0	219.048524	1	0.166666667	218.803932	219	0.196067838	7	5	0.13346815	0.5	0	0	0	0	0	0	0	0	0	0	0	0	0	0	0	0	0	0	0	0	0	0	0	0	707.775391	0	0	0	0	0
8	12	7	0	0	0	0	0	0	0	219.051026	1.5	0.875	218.806431	219	0.193568632	3	-4	0.0889787664	0	0	5240.61816	8592.47461	0	12905.6162	7977.44385	0	9334.46289	14728.3789	0	0	0	0	10893.5312	0	0	0	8363.22363	7228.85107	4959.9458	0	0	0	0	57717.4336	54966.6445	0	7288.52344	0	7557.68213
7	12	6	2	0	0	0	0	0	0	219.062259	1.71428571	0.857142857	218.817652	219	0.182347776	1	-5	0.0778564206	0	0	12688.1631	0	0	0	0	0	0	0	0	0	0	0	0	0	0	0	0	0	0	0	0	0	0	0	0	0	0	0	0
12	12	4	0	0	0	0	0	0	0	219.066282	1	0.333333333	218.821671	219	0.178329467	7	3	0.13346815	0.5	0	0	36260.3945	23696.7129	45865.7031	29996.418	22698.4473	20393.5293	23408.3535	35307.6797	20323.832	40402.3906	25602.9688	33446.5039	28813.9727	10931.8184	29815.0488	22294.3008	41407.3672	16417.25	0	0	0	0	0	0	22532.123	0	0	0
9	16	4	0	1	0	0	0	0	0	219.069653	1.77777778	0.444444444	218.825038	219	0.174962232	2	-2	0.100101112	0	0	0	0	0	0	0	0	0	0	0	0	0	0	0	0	0	0	0	0	0	0	0	0	0	0	0	0	0	0	0
11	12	3	2	0	0	0	0	0	0	219.077515	1.09090909	0.272727273	218.832891	219	0.167108611	5	2	0.122345804	0.466666667	0	0	0	0	0	0	72761.9844	0	0	0	0	79147.25	73992.3359	0	0	45313.1445	0	0	71482.8828	0	0	0	0	0	0	0	0	0	0	0
9	16	6	0	0	0	0	0	0	0	219.087411	1.77777778	0.666666667	218.842776	219	0.15722386	2	-4	0.100101112	0	0	67765.8359	0	0	0	0	0	0	0	0	0	0	0	0	0	0	0	0	0	0	0	0	0	0	149408.438	152950.766	0	0	0	0
8	16	5	2	0	0	0	0	0	0	219.098644	2	0.625	218.853997	219	0.146003004	0	-5	0.0889787664	0	0	7326.93018	0	0	0	0	0	0	0	0	0	0	0	0	0	0	0	0	0	0	0	0	0	0	0	0	0	0	19112.0996	0
13	16	3	0	0	0	0	0	0	0	219.102667	1.23076923	0.230769231	218.858015	219	0.141984696	6	3	0.144590495	0.391304348	0	0	89999.2969	59675.5156	97772.5625	90321.3906	57321.6797	91458.1875	75469.5781	83565.3125	46942.2188	60840.2383	66627.5078	84488.8984	62674.3828	64801.1953	73505.5859	62431.8008	85712.25	63587.4023	0	0	0	0	0	0	0	0	0	0
12	16	2	2	0	0	0	0	0	0	219.113901	1.33333333	0.166666667	218.869236	219	0.130763839	4	2	0.13346815	0.333333333	0	0	0	0	2508.81616	3725.08008	3437.5896	2675.08008	1853.71411	0	4140.91455	2937.98633	0	5094.97363	0	0	0	1589.06689	5010.99268	4786.49902	0	0	0	0	0	0	0	0	0	0
10	20	5	0	0	0	0	0	0	0	219.123796	2	0.5	218.879121	219	0.120879089	1	-4	0.111223458	0	0	9686.78711	0	0	0	0	0	0	0	0	0	0	0	0	0	0	0	0	0	0	0	0	0	0	21871.1953	20742.4023	0	0	0	0
14	20	2	0	0	0	0	0	0	0	219.139053	1.42857143	0.142857143	218.89436	219	0.105639924	5	3	0.155712841	0.307692308	0	0	14598.0791	1577.24561	16752.5781	6695.08643	11328.7881	12982.9385	0	5114.65039	0	8147.3457	7840.57617	14755.2402	0	5095.83154	15409.5293	6217.9502	17561.8359	2559.28516	0	0	0	0	0	0	0	0	0	0
11	24	2	0	1	0	0	0	0	0	219.142424	2.18181818	0.181818182	218.897727	219	0.102272688	0	-2	0.122345804	0	0	0	0	0	0	0	0	0	0	0	0	0	0	0	0	0	0	0	0	0	0	0	0	0	0	0	0	0	0	0
10	7	5	1	0	0	0	0	0	0	220.025145	0.7	0.5	219.779463	220	0.220536543	7	2	0.111223458	0.692307692	0	229.25563	1605.25879	0	0	0	0	0	0	0	2481.58472	1851.99658	2383.57275	0	0	1894.70837	0	0	2495.27051	2034.76465	0	0	0	0	0	0	0	0	0	0
7	11	7	1	0	0	0	0	0	0	220.046275	1.57142857	1	219.800569	220	0.199430936	2	-5	0.0778564206	0	0	10476.3262	0	0	0	0	0	0	0	0	0	0	0	0	0	0	0	0	0	0	0	0	0	0	12452.9736	12664.001	0	0	0	0
11	11	4	1	0	0	0	0	0	0	220.061531	1	0.363636364	219.815808	220	0.184191771	6	2	0.122345804	0.5	0	0	26044.9473	14068.167	0	0	0	0	0	0	0	0	0	0	0	0	0	12212.8711	0	0	0	0	0	0	0	0	0	0	0	0
8	15	6	1	0	0	0	0	0	0	220.08266	1.875	0.75	219.836914	220	0.163086164	1	-5	0.0889787664	0	0	11649.416	0	0	0	0	0	0	0	0	0	0	0	0	0	0	0	0	0	0	0	0	0	0	0	0	0	0	0	0
12	15	3	1	0	0	0	0	0	0	220.097916	1.25	0.25	219.852153	220	0.147847	5	2	0.13346815	0.368421053	0	141.592545	30556.043	26862.9355	35611.1523	34899.9961	20003.877	33911.2148	10899.4736	28739.6992	24495.7324	23823.2461	32141.1914	31477.4453	21151.3223	23792.0098	25172.8711	17662.3086	42831.4844	20915.1484	0	0	0	0	0	602.524963	0	0	0	0
9	19	5	1	0	0	0	0	0	0	220.119045	2.11111111	0.555555556	219.873259	220	0.126741393	0	-5	0.100101112	0	0	398.711365	0	0	0	0	0	0	0	0	0	0	0	0	0	0	0	0	0	0	0	0	0	0	0	0	0	0	0	0
13	19	2	1	0	0	0	0	0	0	220.134302	1.46153846	0.153846154	219.888498	220	0.111502228	4	2	0.144590495	0.272727273	0	253.312119	0	1300.4093	0	576.543884	0	1270.25903	1372.82178	874.636658	1679.1156	0	1361.2533	0	1074.77234	0	0	0	1336.04895	682.760925	0	0	0	0	0	498.049927	0	0	0	0
10	6	4	0	1	0	0	0	0	0	220.991403	0.6	0.4	220.744642	221	0.255358075	8	4	0.111223458	0.714285714	0	0	0	0	0	0	0	0	0	0	0	0	0	0	0	0	0	0	0	0	0	0	0	0	0	0	0	0	0	0
10	6	6	0	0	0	0	0	0	0	221.009161	0.6	0.6	220.76238	221	0.237619704	8	2	0.111223458	0.714285714	0	0	0	0	0	0	0	0	0	0	0	0	0	0	973.587891	0	0	0	1243.99561	0	0	0	0	0	0	0	0	0	0	0
7	10	6	0	1	0	0	0	0	0	221.012532	1.42857143	0.857142857	220.765748	221	0.234252468	3	-3	0.0778564206	0	0	0	1195.86548	0	0	0	635.811279	822.289551	0	729.492065	0	1009.16125	1309.05872	0	0	0	0	0	0	0	0	0	0	0	0	0	0	0	0	0
9	6	5	2	0	0	0	0	0	0	221.020394	0.666666667	0.555555556	220.773601	221	0.226398847	6	1	0.100101112	0.777777778	0	0	0	1565.20972	0	2342.62256	2060.44775	1873.82996	2431.81348	0	1193.56201	1961.36633	1880.8822	0	0	2023.55493	2573.27637	0	1983.30273	1280.39221	0	0	0	0	0	0	0	0	0	0
11	10	3	0	1	0	0	0	0	0	221.027788	0.909090909	0.272727273	220.780987	221	0.219013303	7	4	0.122345804	0.529411765	0	0	0	0	0	0	0	0	0	0	0	0	0	0	0	0	0	0	0	0	0	0	0	0	0	0	0	0	0	0
13	6	2	2	0	0	0	0	0	0	221.035651	0.461538462	0.153846154	220.78884	221	0.211159682	10	8	0.144590495	0.9	0	0	0	0	0	0	0	0	0	0	0	0	0	0	0	0	0	1119.36389	0	0	0	0	0	0	0	0	0	0	0	0
11	10	5	0	0	0	0	0	0	0	221.045547	0.909090909	0.454545455	220.798725	221	0.201274932	7	2	0.122345804	0.529411765	0	0	0	5460.875	11012.2666	11774.2891	0	844.818359	15033.4209	4184.6167	0	0	6319.78418	14244.2402	0	6428.69141	9965.77734	6806.99854	16013.7627	5565.2373	0	0	0	0	24748.5684	23790.9785	0	0	0	0
8	14	5	0	1	0	0	0	0	0	221.048917	1.75	0.625	220.802092	221	0.197907696	2	-3	0.0889787664	0	0	0	0	0	0	0	0	0	0	0	0	0	0	0	0	0	0	0	0	0	0	0	0	0	0	0	0	0	0	0
10	10	4	2	0	0	0	0	0	0	221.05678	1	0.4	220.809946	221	0.190054075	5	1	0.111223458	0.5	0	0	56996.4648	0	0	0	0	72088.2109	52446.6562	71547.0938	0	47237.4141	50833.25	62211.6289	47727.918	0	52476.3164	0	52961.9375	0	0	0	0	0	0	0	0	0	0	0
15	10	2	0	0	0	0	0	0	0	221.060803	0.666666667	0.133333333	220.813964	221	0.186035767	11	9	0.166835187	0.714285714	0	0	0	0	0	0	0	0	0	0	0	0	0	0	0	0	0	0	0	0	0	0	0	0	0	0	0	0	0	0
12	14	2	0	1	0	0	0	0	0	221.064174	1.16666667	0.166666667	220.817331	221	0.182668531	6	4	0.13346815	0.4	0	473.506683	0	0	4315.13232	0	2485.05835	0	0	2805.35889	0	4225.55469	2140.17871	0	0	3811.14575	3372.81372	0	1867.48682	0	0	0	0	0	0	0	0	0	0	0
8	14	7	0	0	0	0	0	0	0	221.066676	1.75	0.875	220.819831	221	0.180169325	2	-5	0.0889787664	0	0	11036.3828	0	11954.5693	0	0	0	0	0	0	0	0	0	0	0	0	0	8334.74414	0	0	0	0	0	0	19810.5137	17192.0879	0	0	0	0
7	14	6	2	0	0	0	0	0	0	221.077909	2	0.857142857	220.831052	221	0.168948468	0	-6	0.0778564206	0	0	13615.002	0	0	0	0	0	0	0	0	0	0	0	0	0	0	0	0	0	0	0	0	0	12017.3691	0	0	0	0	0	0
12	14	4	0	0	0	0	0	0	0	221.081932	1.16666667	0.333333333	220.83507	221	0.16493016	6	2	0.13346815	0.4	0	0	51313.5898	34059.3789	76308.7188	59349.1211	47357.5742	62602.7656	27650.7637	74331.0078	32023.7305	39013.4844	56221.0117	78244.9453	26267.0742	33422.3516	56720.3281	19306.2891	69600.6328	33326.7461	0	0	0	0	45684.2695	39792.1836	13942.4521	0	0	0
9	18	4	0	1	0	0	0	0	0	221.085303	2	0.444444444	220.838437	221	0.161562924	1	-3	0.100101112	0	0	0	0	0	0	0	0	0	0	0	0	0	0	0	0	0	0	0	0	0	0	0	0	0	0	0	0	0	0	0
11	14	3	2	0	0	0	0	0	0	221.093165	1.27272727	0.272727273	220.846291	221	0.153709304	4	1	0.122345804	0.333333333	0	2302.70068	5566.0415	4345.24414	7574.34912	3885.86548	4832.3501	5981.97656	9365.05859	8777.70312	0	0	10841.627	8416.20312	4580.21436	1968.90247	0	2276.68481	8183.35986	4999.82715	0	0	0	0	0	0	0	0	0	0
9	18	6	0	0	0	0	0	0	0	221.103061	2	0.666666667	220.856175	221	0.143824553	1	-5	0.100101112	0	0	4113.03955	0	0	0	0	0	0	0	0	0	0	0	0	0	0	0	0	0	0	0	0	0	0	9738.1377	9175.5918	0	0	0	0
13	18	3	0	0	0	0	0	0	0	221.118317	1.38461538	0.230769231	220.871415	221	0.128585388	5	2	0.144590495	0.304347826	0	0	62571.4766	42441.3945	72647.5078	65498.1914	51144.5273	75144.5312	59879.6523	69643.1797	45371.6016	47576.7656	67713.9609	64920.8477	49660.5898	42510.1719	66549.4141	60026.3164	67652.6016	45088.9219	0	0	0	0	14293.8311	14213.335	0	0	0	0
12	18	2	2	0	0	0	0	0	0	221.129551	1.5	0.166666667	220.882635	221	0.117364532	3	1	0.13346815	0.222222222	0	0	1034.09912	1257.59619	960.729065	0	0	1242.99194	0	1384.27527	0	0	0	1354.16174	1094.40259	1180.28796	0	0	1276.323	0	0	0	0	0	0	0	0	0	0	0
10	22	5	0	0	0	0	0	0	0	221.139446	2.2	0.5	220.89252	221	0.107479782	0	-5	0.111223458	0	0	1148.17566	0	0	0	0	0	0	0	884.672791	0	0	0	0	0	0	0	0	0	0	0	0	0	0	976.174988	1383.28711	0	0	0	0
14	22	2	0	0	0	0	0	0	0	221.154703	1.57142857	0.142857143	220.907759	221	0.0922406167	4	2	0.155712841	0.230769231	0	565083.438	619185.438	432220.531	588123.438	916941.688	701656.562	1486254.12	1075843.62	1655391	1278487.88	472355.062	819202.062	1396602.75	1005852.88	555825.938	1066071.25	675954.125	513053.844	0	2122101.75	0	1373590.38	810838.562	452324.219	453501.031	0	0	1126527.38	0
9	5	6	1	0	0	0	0	0	0	222.00441	0.555555556	0.666666667	221.756518	222	0.243482008	7	1	0.100101112	0.8	0	0	0	0	0	0	0	0	0	0	0	0	0	0	0	0	0	0	0	0	0	0	0	0	5868.51611	3848.77637	0	0	0	0
13	5	3	1	0	0	0	0	0	0	222.019666	0.384615385	0.230769231	221.771757	222	0.228242843	11	8	0.144590495	0.904761905	0	0	0	0	0	0	0	0	0	0	0	0	0	0	0	0	0	0	0	0	0	0	0	0	0	0	0	0	0	0
10	9	5	1	0	0	0	0	0	0	222.040796	0.9	0.5	221.792863	222	0.207137236	6	1	0.111223458	0.538461538	0	0	12575.3545	7007.96094	16855.8379	4789.70801	3943.16211	14595.4531	10306.1475	7033.55078	11130.2607	14258.7842	10181.2979	8535.55762	0	2989.01514	11859.9951	5430.7251	11375.7744	2716.81958	0	0	0	0	12022.9619	9393.93945	0	0	0	0
7	13	7	1	0	0	0	0	0	0	222.061925	1.85714286	1	221.813968	222	0.186031629	1	-6	0.0778564206	0	0	26030.8867	0	0	0	0	0	0	0	0	0	0	0	0	0	0	0	0	0	0	0	0	0	0	0	0	0	0	0	0
11	13	4	1	0	0	0	0	0	0	222.077181	1.18181818	0.363636364	221.829208	222	0.170792464	5	1	0.122345804	0.375	0	0	32740.0527	23285.7656	37822.8633	26176.1621	23298.1152	36545.6641	14893.0898	30356.5801	21710.2559	23940.0742	27195.8809	36280.3398	11984.124	30074.0977	31205.3008	11371.8447	40024.3633	18733.6914	0	0	0	0	0	0	0	0	0	0
8	17	6	1	0	0	0	0	0	0	222.09831	2.125	0.75	221.850313	222	0.149686857	0	-6	0.0889787664	0	0	4726.01123	0	0	0	0	0	0	0	0	0	0	0	0	0	0	0	0	0	0	0	0	0	0	0	0	0	0	0	0
12	17	3	1	0	0	0	0	0	0	222.113566	1.41666667	0.25	221.865552	222	0.134447692	4	1	0.13346815	0.263157895	0	0	11251.9336	2527.16479	8143.09131	8452.74805	1430.01074	14043.1514	5755.61621	10960.4795	2706.02295	7890.33643	13405.6934	4931.99609	6734.03564	3660.83936	5981.81055	10164.2393	12537.2246	4996.59326	0	0	0	0	698.766602	0	0	1002.98285	0	1937.88208
13	21	2	1	0	0	0	0	0	0	222.149952	1.61538462	0.153846154	221.901897	222	0.0981029207	3	1	0.144590495	0.181818182	0	139.563263	0	0	0	0	0	0	0	0	0	0	0	0	0	0	0	0	0	0	0	0	0	0	0	0	0	0	0	0
13	4	2	0	1	0	0	0	0	0	222.985924	0.307692308	0.153846154	222.736936	223	0.263064374	12	10	0.144590495	0.909090909	0	0	0	0	0	0	0	0	0	0	0	0	0	0	0	0	0	0	0	0	0	3859.87134	0	0	0	0	0	0	0	0
9	4	7	0	0	0	0	0	0	0	222.988426	0.444444444	0.777777778	222.739435	223	0.260565168	8	1	0.100101112	0.818181818	0	554.902649	0	0	0	0	0	0	0	0	0	0	0	0	0	0	0	0	0	0	0	0	0	0	0	0	0	0	0	0
8	4	6	2	0	0	0	0	0	0	222.999659	0.5	0.75	222.750656	223	0.249344312	6	0	0.0889787664	1	0	0	0	0	0	0	0	0	0	0	0	0	0	0	0	0	0	0	0	0	0	0	0	0	0	0	0	0	0	0
10	8	4	0	1	0	0	0	0	0	223.007053	0.8	0.4	222.758041	223	0.241958768	7	3	0.111223458	0.571428571	0	0	0	0	0	0	0	0	0	0	0	0	0	0	0	0	0	0	0	0	0	0	0	0	0	0	0	0	0	0
10	8	6	0	0	0	0	0	0	0	223.024811	0.8	0.6	222.77578	223	0.224220396	7	1	0.111223458	0.571428571	0	0	0	0	0	0	0	0	0	6666.73193	0	0	0	0	6335.94092	0	0	4354.85498	2958.77612	0	0	0	0	0	16888.6387	14524.8955	0	0	0	0
7	12	6	0	1	0	0	0	0	0	223.028182	1.71428571	0.857142857	222.779147	223	0.220853161	2	-4	0.0778564206	0	0	0	0	0	0	0	0	0	0	0	0	0	0	0	0	0	0	0	0	0	0	0	0	0	0	0	0	0	0	0
9	8	5	2	0	0	0	0	0	0	223.036045	0.888888889	0.555555556	222.787	223	0.21299954	5	0	0.100101112	0.555555556	775.99408	0	0	0	0	0	0	0	0	0	0	2098.03442	0	0	0	2462.06909	2660.78979	0	0	0	0	0	0	0	0	0	0	0	0	0
11	12	3	0	1	0	0	0	0	0	223.043438	1.09090909	0.272727273	222.794386	223	0.205613996	6	3	0.122345804	0.411764706	0	0	17164.1094	0	14821.7617	16899.6934	0	16565.5723	12992.6826	21475.3516	0	0	24223.8125	0	0	10358.1895	0	0	0	6779.4502	0	0	0	0	940.376648	0	0	0	0	0
13	8	2	2	0	0	0	0	0	0	223.051301	0.615384615	0.153846154	222.80224	223	0.197760375	9	7	0.144590495	0.8	494.957092	0	0	0	0	0	0	0	0	0	0	0	0	0	0	0	0	0	0	0	0	0	0	0	0	0	0	0	0	0
11	12	5	0	0	0	0	0	0	0	223.061196	1.09090909	0.454545455	222.812124	223	0.187875625	6	1	0.122345804	0.411764706	0	0	90640.1719	60898.375	108709.156	88040.1406	46739.6953	91479.6562	0	81962.3125	0	63368.5273	69256.1094	91616.4766	48443.9219	41284.9883	62945.5586	47303.7344	81318.7422	0	0	0	0	0	63804.9336	60057.1953	0	0	0	0
8	16	5	0	1	0	0	0	0	0	223.064567	2	0.625	222.815492	223	0.184508389	1	-4	0.0889787664	0	0	0	0	951.270142	0	0	739.952942	0	0	0	0	538.516479	0	0	0	0	0	0	0	862.683167	0	0	0	0	0	189.4841	0	0	0	0
10	12	4	2	0	0	0	0	0	0	223.07243	1.2	0.4	222.823345	223	0.176654768	4	0	0.111223458	0.333333333	0	0	0	7591.39111	4559.98486	3700.32568	7574.99756	10296.5713	0	7156.78271	8322.30762	3373.35547	8349.2373	11186.6201	2393.09644	2314.58301	3897.927	0	6512.86426	0	0	0	0	0	0	0	0	0	0	0
15	12	2	0	0	0	0	0	0	0	223.076453	0.8	0.133333333	222.827364	223	0.17263646	10	8	0.166835187	0.642857143	0	0	0	0	0	0	0	0	1261.99487	1298.87817	0	0	0	0	0	0	0	0	1353.04639	0	0	0	0	0	2073.20654	1648.26306	0	0	0	0
12	16	2	0	1	0	0	0	0	0	223.079824	1.33333333	0.166666667	222.830731	223	0.169269224	5	3	0.13346815	0.3	0	0	0	11358.8799	0	0	0	0	0	0	0	0	0	28901.0957	26718.3203	0	0	0	10305.6846	0	0	0	0	0	0	839.206543	0	0	0	0
8	16	7	0	0	0	0	0	0	0	223.082326	2	0.875	222.83323	223	0.166770018	1	-6	0.0889787664	0	0	9128.43262	0	0	0	0	0	0	0	0	0	0	0	0	0	0	0	0	0	0	0	0	0	10997.9072	0	0	0	0	0	0
12	16	4	0	0	0	0	0	0	0	223.097582	1.33333333	0.333333333	222.848469	223	0.151530853	5	1	0.13346815	0.3	0	0	73298.1406	47654.8633	85972.375	77192.9844	60537.75	89138.0391	60658.0156	80546.3438	54601.3711	65254.0977	66172.7578	95021.8984	67225.4688	43280.7031	71492.7812	49261.5625	74923.3516	46533.0234	0	0	0	0	80710.3125	81260.1172	0	0	0	0
11	16	3	2	0	0	0	0	0	0	223.108815	1.45454545	0.272727273	222.85969	223	0.140309996	3	0	0.122345804	0.2	0	0	2352.48608	2098.55225	0	0	1685.96973	2915.04492	3893.48486	0	981.363403	0	2309.09644	0	1463.89819	2099.92993	0	0	0	0	0	0	0	0	0	0	0	0	0	0
13	20	3	0	0	0	0	0	0	0	223.133967	1.53846154	0.230769231	222.884814	223	0.115186081	4	1	0.144590495	0.217391304	0	0	0	1704.04565	6256.81592	0	0	9187.85547	0	0	0	0	0	6701.65088	0	0	2418.61719	0	0	0	0	0	0	0	25319.6504	22739.1914	0	0	0	0
14	24	2	0	0	0	0	0	0	0	223.170353	1.71428571	0.142857143	222.921159	223	0.0788413095	3	1	0.155712841	0.153846154	0	0	0	0	0	0	0	0	0	0	0	0	0	0	0	0	0	0	0	0	0	0	0	0	6114.00293	5292.03271	0	0	0	0
9	7	6	1	0	0	0	0	0	0	224.02006	0.777777778	0.666666667	223.769917	224	0.2300827	6	0	0.100101112	0.6	5112.5459	0	0	0	0	0	0	0	0	0	0	0	0	0	0	0	0	0	0	0	0	4407.38574	0	0	0	0	0	0	0	0
13	7	3	1	0	0	0	0	0	0	224.035316	0.538461538	0.230769231	223.785156	224	0.214843536	10	7	0.144590495	0.80952381	0	0	0	0	0	0	0	0	2070.06006	0	0	0	0	0	0	0	0	0	0	0	0	0	0	0	0	0	0	0	0	0
10	11	5	1	0	0	0	0	0	0	224.056445	1.1	0.5	223.806262	224	0.193737929	5	0	0.111223458	0.384615385	326.588593	0	35244.4883	24195.2812	46151.668	54076.5469	26384.6895	40951.0156	21149.9824	44473.7969	22418.9453	31392.4902	39832.9492	47904.6172	26762.8535	18151.8066	34937.3516	22201.459	39525.6094	25186.9961	0	0	0	0	0	0	0	0	0	0
14	11	2	1	0	0	0	0	0	0	224.071702	0.785714286	0.142857143	223.821501	224	0.178498764	9	7	0.155712841	0.666666667	0	0	0	0	0	0	0	0	0	0	0	0	0	0	0	0	0	0	0	722.0849	0	0	0	0	570.519226	458.197418	0	0	0	0
7	15	7	1	0	0	0	0	0	0	224.077575	2.14285714	1	223.827368	224	0.172632322	0	-7	0.0778564206	0	0	48638.3164	0	0	0	0	0	0	0	0	0	0	0	0	0	0	0	0	0	0	0	0	0	0	0	0	0	0	0	0
11	15	4	1	0	0	0	0	0	0	224.092831	1.36363636	0.363636364	223.842607	224	0.157393157	4	0	0.122345804	0.25	0	0	14988.2539	16103.6191	5020.02637	12576.335	7409.45068	16710.3691	14080.0059	11112.2012	13021.7178	5088.84814	13851.5537	12674.5869	5912.18506	14240.5518	20563.9844	13118.6299	12503.875	13163.7451	0	0	0	0	2460.47217	3004.8103	0	0	0	0
12	19	3	1	0	0	0	0	0	0	224.129216	1.58333333	0.25	223.878952	224	0.121048385	3	0	0.13346815	0.157894737	0	0	0	0	0	0	0	0	0	0	0	659.175903	0	0	0	0	0	0	0	0	0	0	0	0	0	211.928543	0	2481.58716	0	4245.79639
13	23	2	1	0	0	0	0	0	0	224.165602	1.76923077	0.153846154	223.915296	224	0.0847036135	2	0	0.144590495	0.0909090909	0	0	0	0	0	0	0	0	0	0	0	0	0	0	0	0	0	0	0	0	0	0	0	0	9020.77246	9297.31641	0	0	0	0
9	6	5	0	1	0	0	0	0	0	224.986317	0.666666667	0.555555556	224.735096	225	0.264904232	7	2	0.100101112	0.636363636	0	0	0	0	0	0	0	0	0	0	0	0	0	0	0	0	0	0	0	0	0	0	0	0	0	0	0	0	0	0
13	6	2	0	1	0	0	0	0	0	225.001574	0.461538462	0.153846154	224.750335	225	0.249665067	11	9	0.144590495	0.818181818	0	0	0	0	0	0	0	0	0	0	0	0	0	0	0	0	0	0	0	0	0	88118.9375	0	0	0	0	0	0	0	0
9	6	7	0	0	0	0	0	0	0	225.004076	0.666666667	0.777777778	224.752834	225	0.247165861	7	0	0.100101112	0.636363636	0	703.836792	0	0	0	0	0	0	0	0	0	0	0	0	0	0	0	0	0	0	0	0	0	0	8104.76807	7569.64697	0	0	0	0
8	6	6	2	0	0	0	0	0	0	225.015309	0.75	0.75	224.764055	225	0.235945004	5	-1	0.0889787664	0.666666667	0	0	0	0	0	0	0	0	0	0	0	0	0	0	0	0	0	0	0	0	0	0	0	0	0	0	0	0	0	0
13	6	4	0	0	0	0	0	0	0	225.019332	0.461538462	0.307692308	224.768073	225	0.231926696	11	7	0.144590495	0.818181818	0	0	0	0	0	0	0	0	0	0	0	0	0	0	0	0	0	0	0	0	0	0	0	0	0	0	0	0	0	0
10	10	4	0	1	0	0	0	0	0	225.022703	1	0.4	224.771441	225	0.22855946	6	2	0.111223458	0.428571429	0	0	0	2194.14941	0	0	0	3598.53223	3874.99658	0	0	2505.79297	3313.95483	3461.74512	3550.09546	0	2855.06201	0	4924.02002	1503.72681	0	0	0	0	0	384.095825	0	0	0	0
12	6	3	2	0	0	0	0	0	0	225.030565	0.5	0.25	224.779294	225	0.22070584	9	6	0.13346815	0.882352941	0	0	0	0	0	0	0	0	0	0	0	0	0	0	0	0	0	0	0	0	0	0	0	0	0	0	0	0	0	0
10	10	6	0	0	0	0	0	0	0	225.040461	1	0.6	224.789179	225	0.210821089	6	0	0.111223458	0.428571429	370.91922	0	105153.484	59416.9062	0	105150.633	67349.4375	94371.0781	68362.1641	98614.4141	61065.4062	0	97567.3516	0	71961.1562	0	87139	0	95636.6719	59885.9766	0	0	0	0	12482.6328	10472.543	0	0	0	0
7	14	6	0	1	0	0	0	0	0	225.043832	2	0.857142857	224.792546	225	0.207453853	1	-5	0.0778564206	0	0	0	0	0	0	0	0	0	0	0	0	0	0	0	0	0	0	0	0	0	0	0	0	0	0	0	0	0	0	0
9	10	5	2	0	0	0	0	0	0	225.051694	1.11111111	0.555555556	224.8004	225	0.199600233	4	-1	0.100101112	0.333333333	7714.28125	0	0	0	0	0	0	0	0	0	0	0	0	0	0	0	0	0	0	0	0	22055.4219	0	0	0	0	0	0	0	0
14	10	3	0	0	0	0	0	0	0	225.055717	0.714285714	0.214285714	224.804418	225	0.195581924	10	7	0.155712841	0.68	0	0	5061.54346	1127.64514	0	0	0	0	0	0	0	0	0	0	0	0	0	0	0	0	0	0	0	0	1245.67065	1548.10779	0	0	0	0
11	14	3	0	1	0	0	0	0	0	225.059088	1.27272727	0.272727273	224.807785	225	0.192214689	5	2	0.122345804	0.294117647	0	0	0	0	0	0	0	0	0	0	0	122294.953	0	0	0	70846.6016	0	0	0	0	0	0	0	0	4053.4812	3975.62451	0	0	0	0
13	10	2	2	0	0	0	0	0	0	225.066951	0.769230769	0.153846154	224.815639	225	0.184361068	8	6	0.144590495	0.7	718.174744	0	0	0	0	0	0	0	0	0	0	0	0	0	0	0	0	0	0	0	0	0	0	0	0	0	0	0	0	0
11	14	5	0	0	0	0	0	0	0	225.076847	1.27272727	0.454545455	224.825524	225	0.174476318	5	0	0.122345804	0.294117647	0	0	128012.969	83924.3359	147583.312	0	91231.5312	0	136210.266	0	111002.789	0	125514.711	157960.312	105879.219	0	0	0	133288.875	77308.5156	0	0	0	0	247980.547	241566.359	0	0	0	0
10	14	4	2	0	0	0	0	0	0	225.08808	1.4	0.4	224.836745	225	0.163255461	3	-1	0.111223458	0.166666667	0	4250.37939	0	0	0	0	0	0	0	0	0	0	0	0	0	0	0	0	0	0	0	0	0	0	0	0	0	0	0	0
15	14	2	0	0	0	0	0	0	0	225.092103	0.933333333	0.133333333	224.840763	225	0.159237153	9	7	0.166835187	0.571428571	0	0	0	1601.68921	0	0	0	4627.41943	723.416443	0	0	0	0	4260.23633	0	2579.41113	5647.41016	0	4773.50684	2678.73901	0	0	0	0	0	0	0	0	0	0
12	18	2	0	1	0	0	0	0	0	225.095474	1.5	0.166666667	224.84413	225	0.155869917	4	2	0.13346815	0.2	0	0	11153.1709	0	15381.3477	0	0	0	13132.9033	7694.50781	20926.9863	0	0	0	13956.1484	5205.05176	7083.63281	3762.33667	0	0	0	0	0	0	1591.64539	1326.44995	0	0	0	0
12	18	4	0	0	0	0	0	0	0	225.113232	1.5	0.333333333	224.861868	225	0.138131546	4	0	0.13346815	0.2	743.995056	0	12221.292	5994.92139	14498.0742	14805.6943	11292.7217	14670.2578	11508.2412	7119.41846	16745.0781	10730.3271	13167.498	16986.8086	9487.58105	0	8269.17676	6615.0542	9692.43066	3597.84351	0	212609.172	0	0	579215.438	571050.5	0	61255.9258	0	120582.383
11	18	3	2	0	0	0	0	0	0	225.124465	1.63636364	0.272727273	224.873089	225	0.126910689	2	-1	0.122345804	0.0666666667	0	225.878204	0	0	0	0	0	0	0	0	0	0	0	0	0	0	0	0	0	0	0	0	0	0	0	0	0	0	0	0
13	22	3	0	0	0	0	0	0	0	225.149617	1.69230769	0.230769231	224.898213	225	0.101786774	3	0	0.144590495	0.130434783	0	0	0	0	0	0	0	0	0	0	0	0	0	0	0	0	0	0	0	0	0	0	0	0	100498.492	96251.7344	0	0	0	0
12	22	2	2	0	0	0	0	0	0	225.160851	1.83333333	0.166666667	224.909434	225	0.0905659174	1	-1	0.13346815	0	0	0	3103.16528	3901.74243	2938.06396	3031.95312	1499.47522	1547.82056	0	4311.5708	4644.07422	0	0	3225.06958	7924.92041	0	2087.84473	969.023315	0	1895.9342	0	0	0	0	0	0	0	0	0	0
14	26	2	0	0	0	0	0	0	0	225.186003	1.85714286	0.142857143	224.934558	225	0.0654420023	2	0	0.155712841	0.0769230769	0	0	0	0	0	0	0	0	0	0	0	0	0	0	0	0	0	0	0	0	0	0	49618.2188	46840.5273	46148.5547	45830.5391	0	0	32299.3652	0
8	5	7	1	0	0	0	0	0	0	225.999325	0.625	0.875	225.746972	226	0.253028165	6	-1	0.0889787664	0.714285714	0	0	0	0	0	0	0	0	0	0	0	0	0	0	0	0	0	0	0	0	0	0	0	0	0	0	0	0	0	0
12	5	4	1	0	0	0	0	0	0	226.014581	0.416666667	0.333333333	225.762211	226	0.237789	10	6	0.13346815	0.888888889	266.308197	0	0	0	0	0	0	0	0	0	0	0	0	0	0	0	0	0	0	0	0	0	0	0	0	0	0	0	0	0
9	9	6	1	0	0	0	0	0	0	226.03571	1	0.666666667	225.783317	226	0.216683393	5	-1	0.100101112	0.4	45083.5859	0	0	0	0	0	0	0	0	0	0	0	0	0	0	0	0	0	0	0	0	39684.2227	0	0	0	0	0	0	0	0
13	9	3	1	0	0	0	0	0	0	226.050966	0.692307692	0.230769231	225.798556	226	0.201444228	9	6	0.144590495	0.714285714	424.12738	0	0	0	1802.53625	2725.24829	0	0	0	0	0	962.131836	2149.64844	2262.56177	0	0	0	1987.651	0	0	0	0	0	0	0	0	0	0	0	0
10	13	5	1	0	0	0	0	0	0	226.072095	1.3	0.5	225.819661	226	0.180338621	4	-1	0.111223458	0.230769231	0	0	23879.2246	8093.73682	29786.3594	20954.4609	29890.3906	30727.6816	22677.1934	21162.1699	14825.9736	11907.3896	13822.8984	34124.2461	9998.61328	12964.0645	19531.9473	0	21341.9316	11238.4814	0	8737.78223	0	0	3389.72412	3529.55005	0	0	0	0
14	13	2	1	0	0	0	0	0	0	226.087352	0.928571429	0.142857143	225.834901	226	0.165099457	8	6	0.155712841	0.583333333	0	0	0	0	0	0	640.919067	0	0	0	0	0	1021.63696	0	0	0	0	0	0	0	0	0	0	0	0	0	0	0	0	0
11	17	4	1	0	0	0	0	0	0	226.108481	1.54545455	0.363636364	225.856006	226	0.14399385	3	-1	0.122345804	0.125	0	2617.11011	0	2489.72607	0	0	0	0	0	0	0	0	0	0	0	0	0	0	0	0	0	0	0	0	3595.80176	2837.9856	0	4960.2876	0	8423.16504
12	21	3	1	0	0	0	0	0	0	226.144866	1.75	0.25	225.892351	226	0.107649078	2	-1	0.13346815	0.0526315789	0	237.353699	0	0	0	0	0	0	0	0	0	0	0	0	0	0	0	0	0	0	0	0	0	0	1755.02319	630.63501	0	0	0	0
13	25	2	1	0	0	0	0	0	0	226.181252	1.92307692	0.153846154	225.928696	226	0.0713043063	1	-1	0.144590495	0	0	1030.93591	0	0	0	0	0	0	0	0	0	0	0	0	0	0	0	0	0	0	0	0	0	0	11565.1436	10913.3896	0	0	0	0
8	4	8	0	0	0	0	0	0	0	226.98334	0.5	1	226.729889	227	0.270111326	7	-1	0.0889787664	0.75	0	0	0	0	0	0	0	0	0	0	0	0	0	0	0	0	0	0	0	0	0	0	0	0	0	0	0	0	0	0
12	4	5	0	0	0	0	0	0	0	226.998596	0.333333333	0.416666667	226.745128	227	0.254872161	11	6	0.13346815	0.894736842	0	0	0	0	0	0	0	0	0	0	0	0	0	0	0	0	0	0	0	0	0	0	0	0	0	0	0	0	0	0
9	8	5	0	1	0	0	0	0	0	227.001968	0.888888889	0.555555556	226.748495	227	0.251504925	6	1	0.100101112	0.454545455	0	0	0	0	0	0	0	0	0	0	0	0	0	0	0	0	0	0	0	0	0	0	0	0	1793.89819	2446.58105	0	0	0	0
13	8	2	0	1	0	0	0	0	0	227.017224	0.615384615	0.153846154	226.763734	227	0.23626576	10	8	0.144590495	0.727272727	0	651.694519	0	0	0	0	0	0	0	0	0	0	0	0	0	0	0	0	0	0	0	0	0	0	1606.75439	1959.56689	0	1102.86353	0	0
9	8	7	0	0	0	0	0	0	0	227.019726	0.888888889	0.777777778	226.766233	227	0.233766554	6	-1	0.100101112	0.454545455	412.385437	0	0	0	1865.55066	0	0	2282.07593	0	0	0	0	0	0	2064.34961	0	0	1906.9447	0	2862.05591	0	0	0	0	899.078003	0	0	0	0	0
8	8	6	2	0	0	0	0	0	0	227.030959	1	0.75	226.777454	227	0.222545697	4	-2	0.0889787664	0.333333333	0	0	0	0	0	0	0	0	0	0	0	0	0	0	0	0	0	0	0	0	0	0	0	0	0	0	0	1112.01428	0	0
13	8	4	0	0	0	0	0	0	0	227.034982	0.615384615	0.307692308	226.781473	227	0.218527389	10	6	0.144590495	0.727272727	0	0	1833.43433	0	0	1446.09888	1592.52417	0	0	0	0	0	1665.11597	1363.40344	0	0	0	872.802246	0	0	0	0	0	0	0	0	0	0	0	0
10	12	4	0	1	0	0	0	0	0	227.038353	1.2	0.4	226.78484	227	0.215160153	5	1	0.111223458	0.285714286	0	0	40479.8633	0	44064.7617	38282.1289	0	0	18222.5508	31533.5781	0	0	0	0	13000.1494	0	27329.4121	0	0	0	0	0	0	0	2065.79736	2349.65527	0	0	0	0
12	8	3	2	0	0	0	0	0	0	227.046215	0.666666667	0.25	226.792693	227	0.207306532	8	5	0.13346815	0.764705882	1801.24902	0	0	0	0	0	0	0	0	0	0	0	0	0	0	0	0	0	0	0	0	0	0	0	0	0	0	0	0	0
10	12	6	0	0	0	0	0	0	0	227.056111	1.2	0.6	226.802578	227	0.197421782	5	-1	0.111223458	0.285714286	0	0	163221.391	79550.5938	0	0	111072.438	0	0	187924.453	98144.1094	0	163354.25	0	94140.0469	81086.9766	0	75586.6953	173223.609	0	0	0	0	0	145325.875	148625.031	0	0	0	0
9	12	5	2	0	0	0	0	0	0	227.067344	1.33333333	0.555555556	226.813799	227	0.186200925	3	-2	0.100101112	0.111111111	243.47879	0	0	0	0	0	0	0	0	0	0	0	0	0	0	0	0	0	0	0	0	0	0	0	1030.05029	1471.51404	0	0	0	0
14	12	3	0	0	0	0	0	0	0	227.071367	0.857142857	0.214285714	226.817817	227	0.182182617	9	6	0.155712841	0.6	0	0	9640.22559	2747.71948	10563.5742	11539.708	0	11757.9824	0	0	0	0	7605.79883	4195.14111	0	0	0	0	0	0	0	0	0	0	0	0	0	0	0	0
11	16	3	0	1	0	0	0	0	0	227.074738	1.45454545	0.272727273	226.821185	227	0.178815381	4	1	0.122345804	0.176470588	0	0	0	0	0	0	71184.3281	0	0	0	0	0	88866.7969	0	0	0	0	0	77723.9062	42037.0859	0	0	0	0	0	6438.78809	0	0	0	0
13	12	2	2	0	0	0	0	0	0	227.082601	0.923076923	0.153846154	226.829038	227	0.170961761	7	5	0.144590495	0.6	358.269043	0	1184.88013	0	0	0	0	0	0	1897.3623	0	2154.76636	0	0	2445.67676	0	1028.36487	1202.21082	0	0	0	0	0	0	0	0	0	0	0	0
11	16	5	0	0	0	0	0	0	0	227.092497	1.45454545	0.454545455	226.838923	227	0.16107701	4	-1	0.122345804	0.176470588	0	0	26771.5938	8334.25781	17515.6348	27473.0137	14773.7256	38368.2188	26753.6445	32950.082	23930.6152	17489.6133	13390.2256	41407.8945	27139.8633	0	10849.6641	14341.6523	17877.6172	9303.2168	0	0	0	0	961988.188	961886.188	0	0	0	2198.52539
10	16	4	2	0	0	0	0	0	0	227.10373	1.6	0.4	226.850144	227	0.149856154	2	-2	0.111223458	0	0	147442.109	0	0	0	0	0	0	0	0	0	0	0	0	0	0	0	0	0	0	0	0	0	0	0	0	0	0	0	0
15	16	2	0	0	0	0	0	0	0	227.107753	1.06666667	0.133333333	226.854162	227	0.145837846	8	6	0.166835187	0.5	0	861.869629	11390.0361	2386.97656	15067.1123	12531.1279	10854.8008	17230.7734	13479.5889	12662.2139	10253.1191	9159.09766	16183.1182	12089.4053	11017.0654	13871.0938	9513.36035	5451.80566	5813.27246	0	0	0	0	0	0	0	0	0	0	0
12	20	2	0	1	0	0	0	0	0	227.111124	1.66666667	0.166666667	226.857529	227	0.14247061	3	1	0.13346815	0.1	0	0	0	0	0	0	0	0	0	0	0	0	0	0	0	0	0	0	0	0	0	0	0	0	0	6080.07568	0	0	0	0
12	20	4	0	0	0	0	0	0	0	227.128882	1.66666667	0.333333333	226.875268	227	0.124732239	3	-1	0.13346815	0.1	0	0	0	0	0	0	0	0	0	0	0	0	0	0	0	0	0	0	0	0	0	0	32234.6367	0	673902.625	662422.75	0	0	0	0
11	20	3	2	0	0	0	0	0	0	227.140115	1.81818182	0.272727273	226.886489	227	0.113511382	1	-2	0.122345804	0	0	0	0	0	0	0	0	0	0	0	0	0	0	0	0	0	0	0	0	0	0	0	0	0	0	0	0	0	0	0
13	24	3	0	0	0	0	0	0	0	227.165267	1.84615385	0.230769231	226.911613	227	0.0883874669	2	-1	0.144590495	0.0434782609	0	0	0	0	0	0	0	0	0	0	0	0	0	0	0	0	0	0	0	0	46432.8125	0	37948.875	13477.4346	333188	322051.781	0	0	21106.2695	0
12	24	2	2	0	0	0	0	0	0	227.176501	2	0.166666667	226.922833	227	0.0771666102	0	-2	0.13346815	0	0	0	0	0	0	0	0	0	0	0	0	0	0	0	0	0	0	0	0	0	0	0	0	0	0	0	0	0	0	0
14	28	2	0	0	0	0	0	0	0	227.201653	2	0.142857143	226.947957	227	0.0520426951	1	-1	0.155712841	0	2872.25488	0	0	0	0	0	0	0	0	0	0	0	0	0	0	0	0	0	0	0	153807.094	4498.92432	290117.812	361064.062	426116.719	401020.938	0	0	238702.703	0
8	7	7	1	0	0	0	0	0	0	228.014975	0.875	0.875	227.760371	228	0.239628858	5	-2	0.0889787664	0.428571429	0	0	0	0	0	0	0	0	0	0	0	0	0	0	0	0	0	0	0	0	0	0	0	0	0	0	0	1392.77795	0	0
12	7	4	1	0	0	0	0	0	0	228.030231	0.583333333	0.333333333	227.77561	228	0.224389693	9	5	0.13346815	0.777777778	2779.60376	0	0	0	0	0	0	0	0	0	0	0	0	0	0	0	0	0	0	0	0	0	0	0	0	0	0	0	0	0
9	11	6	1	0	0	0	0	0	0	228.05136	1.22222222	0.666666667	227.796716	228	0.203284086	4	-2	0.100101112	0.2	0	0	0	0	0	0	0	0	0	0	0	0	0	0	0	0	0	0	0	1745.83887	0	4364.5752	0	0	3326.0979	3704.85278	0	0	0	0
13	11	3	1	0	0	0	0	0	0	228.066616	0.846153846	0.230769231	227.811955	228	0.188044921	8	5	0.144590495	0.619047619	696.608459	0	0	0	0	1534.22839	0	0	0	0	0	572.722168	0	0	0	0	0	0	0	1751.38635	0	0	0	0	0	0	0	0	0	0
10	15	5	1	0	0	0	0	0	0	228.087745	1.5	0.5	227.833061	228	0.166939314	3	-2	0.111223458	0.0769230769	3534.8335	0	3133.03735	4293.87695	4012.94629	0	0	0	0	0	0	4482.29785	0	3112.33667	0	0	0	0	0	0	0	30465.1309	0	0	5090.38965	4043.18042	0	0	0	0
14	15	2	1	0	0	0	0	0	0	228.103002	1.07142857	0.142857143	227.8483	228	0.151700149	7	5	0.155712841	0.5	0	0	2093.51758	0	0	1747.68945	1123.13684	2908.06689	3078.40771	2632.91943	3086.72339	3238.69727	0	0	3378.20068	0	0	1254.45276	0	0	0	0	0	0	0	0	0	0	0	0
11	19	4	1	0	0	0	0	0	0	228.124131	1.72727273	0.363636364	227.869405	228	0.130594543	2	-2	0.122345804	0	0	0	0	0	0	0	0	0	0	0	0	0	0	0	0	0	0	0	0	0	0	0	0	0	4496.77246	2929.47217	0	0	0	0
12	23	3	1	0	0	0	0	0	0	228.160516	1.91666667	0.25	227.90575	228	0.0942497708	1	-2	0.13346815	0	0	0	0	0	0	0	1387.94421	0	0	0	0	0	0	0	1946.80872	0	0	0	0	0	41700.3398	0	37365.5508	32184.5352	235425.375	242026.016	0	0	0	0
8	6	6	0	1	0	0	0	0	0	228.981232	0.75	0.75	228.72555	229	0.274450389	6	0	0.0889787664	0.5	0	0	0	0	0	0	0	0	0	0	0	0	0	0	0	0	0	0	0	0	0	0	0	0	0	0	0	0	0	0
12	6	3	0	1	0	0	0	0	0	228.996488	0.5	0.25	228.740789	229	0.259211225	10	7	0.13346815	0.789473684	0	0	0	0	0	0	0	0	0	0	0	0	0	0	0	0	0	0	0	0	0	0	0	0	423.588104	511.547852	0	0	0	0
8	6	8	0	0	0	0	0	0	0	228.99899	0.75	1	228.743288	229	0.256712018	6	-2	0.0889787664	0.5	0	656.638245	0	0	0	0	0	0	0	0	0	0	0	0	0	0	0	0	0	0	0	0	0	0	0	0	0	0	0	0
12	6	5	0	0	0	0	0	0	0	229.014247	0.5	0.416666667	228.758527	229	0.241472854	10	5	0.13346815	0.789473684	743.246033	0	0	0	0	0	0	0	0	0	0	0	0	0	0	0	0	0	0	0	0	0	0	0	0	0	0	0	0	0
9	10	5	0	1	0	0	0	0	0	229.017618	1.11111111	0.555555556	228.761894	229	0.238105618	5	0	0.100101112	0.272727273	0	0	0	0	0	0	0	0	0	0	0	0	0	0	0	0	0	0	0	0	0	0	0	0	0	0	0	0	0	0
11	6	4	2	0	0	0	0	0	0	229.02548	0.545454545	0.363636364	228.769748	229	0.230251997	8	4	0.122345804	0.857142857	0	0	0	0	0	0	0	0	0	0	0	0	0	0	0	0	0	0	0	0	0	0	0	0	0	173.582764	0	0	0	0
13	10	2	0	1	0	0	0	0	0	229.032874	0.769230769	0.153846154	228.777134	229	0.222866453	9	7	0.144590495	0.636363636	0	0	0	0	0	0	0	0	0	0	0	0	0	0	0	0	0	0	0	0	0	0	0	0	2573.69702	3780.66187	0	0	0	0
9	10	7	0	0	0	0	0	0	0	229.035376	1.11111111	0.777777778	228.779633	229	0.220367247	5	-2	0.100101112	0.272727273	0	0	8389.54785	0	4665.79199	0	0	7059.72314	11474.877	5612.29248	0	6975.47217	4773.89111	0	6689.40918	9785.51465	0	0	0	3857.56201	0	3697.53247	0	0	26049.041	26396.0664	0	0	0	0
8	10	6	2	0	0	0	0	0	0	229.046609	1.25	0.75	228.790854	229	0.20914639	3	-3	0.0889787664	0	5126.77002	0	0	0	0	0	0	0	0	0	0	0	0	0	0	0	0	0	0	0	0	9188.80371	0	0	0	0	0	0	0	0
13	10	4	0	0	0	0	0	0	0	229.050632	0.769230769	0.307692308	228.794872	229	0.205128082	9	5	0.144590495	0.636363636	0	0	0	0	0	0	0	0	0	0	4302.30908	0	0	0	0	2636.25122	0	0	0	2961.46875	0	0	0	0	0	0	0	0	0	0
10	14	4	0	1	0	0	0	0	0	229.054003	1.4	0.4	228.798239	229	0.201760846	4	0	0.111223458	0.142857143	0	0	14890.6045	0	23690.416	17835.5918	0	20947.4023	0	17371.7793	0	0	16120.5811	14145.2139	0	11314.0811	19261.2832	7038.18799	0	10351.7314	0	0	0	0	0	0	0	0	0	0
12	10	3	2	0	0	0	0	0	0	229.061865	0.833333333	0.25	228.806093	229	0.193907225	7	4	0.13346815	0.647058824	3792.11646	0	0	0	0	0	0	18623.8711	0	14583.5352	0	0	0	0	0	0	0	0	0	11978.1846	0	0	0	0	0	0	0	0	0	0
10	14	6	0	0	0	0	0	0	0	229.071761	1.4	0.6	228.815978	229	0.184022475	4	-2	0.111223458	0.142857143	0	0	40876.7773	29938.8945	31040.5898	35112.0156	31621.2734	41460.3828	36909.8633	26008.3691	0	20814.0605	30079.541	48755.7422	32920.793	14243.4355	29411.7754	25364.7617	40832.8164	35973.0391	0	0	0	0	545394	551237.875	0	0	0	0
9	14	5	2	0	0	0	0	0	0	229.082994	1.55555556	0.555555556	228.827198	229	0.172801618	2	-3	0.100101112	0	5854.87988	0	0	0	0	0	0	0	0	0	0	0	0	0	0	0	0	0	0	0	0	8292.94531	0	0	0	0	0	0	0	0
14	14	3	0	0	0	0	0	0	0	229.087017	1	0.214285714	228.831217	229	0.16878331	8	5	0.155712841	0.52	0	0	28792.5762	14900.2549	44234.6914	33378.1992	22174.2207	39160.1953	21294.1816	24318.4805	26344.7422	19665.5	26950.1875	35312.5977	29224.2656	15532.2461	35889.8086	14575.9512	32508.7344	26908.9824	0	0	0	0	0	0	0	0	0	0
11	18	3	0	1	0	0	0	0	0	229.090388	1.63636364	0.272727273	228.834584	229	0.165416074	3	0	0.122345804	0.0588235294	0	0	0	0	0	0	1512.80542	0	2591.23291	0	0	0	1735.04321	1223.6803	2109.20435	0	0	0	0	0	0	0	0	0	6552.11621	0	0	0	0	0
13	14	2	2	0	0	0	0	0	0	229.098251	1.07692308	0.153846154	228.842438	229	0.157562453	6	4	0.144590495	0.5	0	0	3968.51587	2035.89587	0	0	0	7162.53906	0	5452.14014	4847.61621	0	0	6711.5918	2762.79028	0	1160.15588	2100.271	5111.09277	4924.83545	0	0	0	0	0	0	0	0	0	0
11	18	5	0	0	0	0	0	0	0	229.108147	1.63636364	0.454545455	228.852322	229	0.147677703	3	-2	0.122345804	0.0588235294	0	0	0	0	0	0	0	0	0	0	0	0	0	0	0	0	0	0	0	0	0	0	0	0	1068222.25	1079928.5	0	0	0	0
10	18	4	2	0	0	0	0	0	0	229.11938	1.8	0.4	228.863543	229	0.136456846	1	-3	0.111223458	0	0	4921.93604	0	0	0	0	0	0	0	0	0	0	0	0	0	0	0	0	0	0	0	0	0	0	0	0	0	0	0	0
15	18	2	0	0	0	0	0	0	0	229.123403	1.2	0.133333333	228.867561	229	0.132438538	7	5	0.166835187	0.428571429	0	0	22469.0977	8345.95508	21534.5254	22173.3477	21424.8027	28669.6562	21398.6152	27759.168	22622.0332	22086.7129	27100.9512	19467.8242	24848.8887	12473.9561	20067.2227	14130.8672	14508.5127	16891.4668	0	0	0	0	368.734131	559.119141	0	0	0	0
12	22	2	0	1	0	0	0	0	0	229.126774	1.83333333	0.166666667	228.870929	229	0.129071302	2	0	0.13346815	0	0	191.631561	0	0	0	0	0	0	0	0	0	0	0	0	0	0	0	0	0	0	0	0	0	0	6038.90967	6814.08154	0	0	0	0
12	22	4	0	0	0	0	0	0	0	229.144532	1.83333333	0.333333333	228.888667	229	0.111332931	2	-2	0.13346815	0	0	0	0	0	0	0	0	0	0	0	0	0	0	0	0	0	0	0	0	0	49942.1875	0	45539.5078	0	723274.812	719988.812	0	0	27828.8867	0
11	22	3	2	0	0	0	0	0	0	229.155765	2	0.272727273	228.899888	229	0.100112075	0	-3	0.122345804	0	0	0	0	0	0	0	0	0	0	0	0	0	0	0	0	0	0	0	0	0	0	0	0	0	0	204.888611	0	0	0	0
13	26	3	0	0	0	0	0	0	0	229.180917	2	0.230769231	228.925012	229	0.0749881597	1	-2	0.144590495	0	0	0	46247.3984	15662.1865	60796.043	58277.6641	42545.5039	69222.1875	48123.875	56730.7305	35946.2539	29491.5801	47732.1445	76308.5859	55751.9219	28844.6641	33051.457	24416.4395	49746.7266	30048.8555	232346.781	0	170591.641	144888.641	133078.672	124582	0	0	148268.562	0
11	5	5	1	0	0	0	0	0	0	230.009496	0.454545455	0.454545455	229.752665	230	0.247335157	9	4	0.122345804	0.866666667	0	0	0	0	0	0	0	0	0	0	0	0	0	0	0	0	0	0	0	0	0	0	0	0	140.670853	0	0	0	0	0
8	9	7	1	0	0	0	0	0	0	230.030625	1.125	0.875	229.77377	230	0.226229551	4	-3	0.0889787664	0.142857143	8979.90527	0	0	0	0	0	0	0	0	0	0	0	0	0	0	0	0	0	0	0	0	9425.59375	0	0	0	0	0	0	0	0
12	9	4	1	0	0	0	0	0	0	230.045881	0.75	0.333333333	229.78901	230	0.210990386	8	4	0.13346815	0.666666667	5522.10791	0	0	0	0	0	0	0	0	0	0	0	0	0	0	0	0	0	0	0	0	0	0	0	0	0	0	0	0	0
9	13	6	1	0	0	0	0	0	0	230.06701	1.44444444	0.666666667	229.810115	230	0.189884779	3	-3	0.100101112	0	0	0	0	0	0	0	1667.90894	0	0	0	1591.14966	0	0	1606.62	0	0	1935.40186	0	0	0	0	82305.6406	0	0	7328.77686	6990.18311	0	0	0	2893.52417
13	13	3	1	0	0	0	0	0	0	230.082266	1	0.230769231	229.825354	230	0.174645614	7	4	0.144590495	0.523809524	0	0	11142.9561	0	0	12800.2812	3736.46411	14792.7959	0	13225.9795	0	7308.88818	9814.02344	0	0	0	11683.1143	5888.82227	18087.0879	9218.86719	0	0	0	0	0	0	0	0	0	0
10	17	5	1	0	0	0	0	0	0	230.103395	1.7	0.5	229.84646	230	0.153540007	2	-3	0.111223458	0	0	0	0	0	0	0	0	0	0	0	0	0	0	0	0	0	0	0	0	0	0	0	0	0	0	3122.06274	0	0	0	0
14	17	2	1	0	0	0	0	0	0	230.118652	1.21428571	0.142857143	229.861699	230	0.138300842	6	4	0.155712841	0.416666667	0	0	2600.9375	3865.78467	2416.93701	2640.68115	4267.66895	6642.64551	4681.98633	4491.12305	4765.65869	0	0	5145.45166	1111.96729	0	5248.08496	4340.72705	0	3341.9812	0	0	0	0	0	0	0	0	0	0
11	21	4	1	0	0	0	0	0	0	230.139781	1.90909091	0.363636364	229.882805	230	0.117195235	1	-3	0.122345804	0	0	0	0	0	0	0	0	0	0	0	0	0	0	0	0	0	0	0	0	0	0	0	0	0	4654.09814	3851.03638	0	0	0	0
12	25	3	1	0	0	0	0	0	0	230.176166	2.08333333	0.25	229.91915	230	0.0808504636	0	-3	0.13346815	0	0	12669.3916	0	0	0	0	0	0	0	0	0	0	0	0	0	0	0	0	0	0	56240.4453	0	39257.8164	19867.7168	0	0	0	0	28714.9629	0
11	4	6	0	0	0	0	0	0	0	230.993511	0.363636364	0.545454545	230.735582	231	0.264418318	10	4	0.122345804	0.875	0	0	0	0	0	0	0	0	0	0	0	0	0	0	0	0	0	0	0	0	0	0	0	0	4450.13525	0	0	0	0	0
8	8	6	0	1	0	0	0	0	0	230.996882	1	0.75	230.738949	231	0.261051082	5	-1	0.0889787664	0.25	0	0	0	0	0	0	0	0	0	0	0	0	0	0	0	0	0	0	0	0	0	0	0	0	0	0	0	0	0	0
10	4	5	2	0	0	0	0	0	0	231.004744	0.4	0.5	230.746803	231	0.253197461	8	3	0.111223458	1	0	0	0	0	0	0	0	0	0	0	0	0	0	0	0	0	0	0	0	0	0	0	0	0	0	0	0	0	0	0
12	8	3	0	1	0	0	0	0	0	231.012138	0.666666667	0.25	230.754188	231	0.245811917	9	6	0.13346815	0.684210526	0	3667.60938	0	0	0	0	0	0	0	0	0	0	0	0	0	0	0	0	0	0	0	0	0	0	0	0	0	0	0	0
8	8	8	0	0	0	0	0	0	0	231.01464	1	1	230.756687	231	0.243312711	5	-3	0.0889787664	0.25	403.83078	0	0	0	0	0	0	0	0	0	0	0	0	0	0	0	0	0	0	0	0	3948.47119	0	0	926.535828	1024.85693	0	6665.65674	0	6428.69482
7	8	7	2	0	0	0	0	0	0	231.025874	1.14285714	1	230.767908	231	0.232091854	3	-4	0.0778564206	0	0	0	0	0	0	0	0	0	0	0	0	0	0	0	0	0	0	0	0	0	0	0	0	0	218.40007	253.210785	0	0	0	0
12	8	5	0	0	0	0	0	0	0	231.029897	0.666666667	0.416666667	230.771926	231	0.228073546	9	4	0.13346815	0.684210526	1422.81616	0	0	1452.25964	0	1828.17139	0	0	1544.72913	0	0	0	1679.3031	0	0	1341.64465	2205.21826	0	0	0	0	0	0	0	0	0	0	0	0	0
9	12	5	0	1	0	0	0	0	0	231.033267	1.33333333	0.555555556	230.775294	231	0.22470631	4	-1	0.100101112	0.0909090909	0	165.269897	0	0	0	2315.50586	0	0	0	0	0	0	2302.41602	0	0	0	0	3450.62329	0	0	0	0	0	0	0	0	0	0	0	0
11	8	4	2	0	0	0	0	0	0	231.04113	0.727272727	0.363636364	230.783147	231	0.21685269	7	3	0.122345804	0.714285714	2655.72827	0	0	0	0	0	0	36017.0898	0	34912.3359	14366.4775	0	0	47246.6367	0	20697.2266	33295.3516	0	0	0	0	0	0	0	0	0	0	0	0	0
13	12	2	0	1	0	0	0	0	0	231.048524	0.923076923	0.153846154	230.790533	231	0.209467146	8	6	0.144590495	0.545454545	0	2885.22314	0	0	0	0	0	0	0	0	0	0	0	0	0	0	0	0	0	0	0	0	0	0	0	0	0	0	0	0
9	12	7	0	0	0	0	0	0	0	231.051026	1.33333333	0.777777778	230.793032	231	0.206967939	4	-3	0.100101112	0.0909090909	10349.0527	0	0	0	0	0	0	14793.2803	0	0	0	0	0	21915.3652	0	10471.8965	0	0	12973.9922	8977.52637	0	7815.14453	0	0	166787.062	175495.922	0	0	0	0
8	12	6	2	0	0	0	0	0	0	231.062259	1.5	0.75	230.804253	231	0.195747083	2	-4	0.0889787664	0	0	0	0	0	0	0	0	0	0	0	0	0	0	0	0	0	0	0	0	0	0	75637.6641	0	0	3994.45483	3031.92065	0	0	0	0
13	12	4	0	0	0	0	0	0	0	231.066282	0.923076923	0.307692308	230.808271	231	0.191728775	8	4	0.144590495	0.545454545	0	0	18251.4746	15287.3896	18436.0293	18656.0352	0	20497.6523	11827.5312	8919.25293	14097.7373	20395.3066	21040.252	21912.6602	0	7770.42236	5881.77539	16507.5938	10968.9355	22632.248	0	0	0	0	0	0	0	0	0	0
10	16	4	0	1	0	0	0	0	0	231.069653	1.6	0.4	230.811638	231	0.188361539	3	-1	0.111223458	0	0	0	0	0	903.887146	0	0	0	0	0	0	0	0	0	0	0	0	1256.66699	0	0	0	0	0	0	0	0	0	0	0	0
12	12	3	2	0	0	0	0	0	0	231.077515	1	0.25	230.819492	231	0.180507918	6	3	0.13346815	0.529411765	0	0	0	0	87103.6719	0	0	0	0	94773.6797	0	0	74922.2031	0	0	33384.5312	0	0	57339.0586	0	0	0	0	0	0	0	0	0	0	0
10	16	6	0	0	0	0	0	0	0	231.087411	1.6	0.6	230.829377	231	0.170623168	3	-3	0.111223458	0	0	0	0	0	0	0	0	0	0	0	0	0	0	6166.29346	0	0	0	0	0	0	0	0	0	0	1468727.5	1479307.38	0	0	0	0
9	16	5	2	0	0	0	0	0	0	231.098644	1.77777778	0.555555556	230.840598	231	0.159402311	1	-4	0.100101112	0	0	0	0	0	0	0	0	0	0	0	0	0	0	0	0	0	0	0	0	0	0	0	0	0	2825.33032	2950.81934	0	0	0	0
14	16	3	0	0	0	0	0	0	0	231.102667	1.14285714	0.214285714	230.844616	231	0.155384003	7	4	0.155712841	0.44	0	0	75775.3516	44203.5664	82128.6953	75845.3281	47939.9258	77231.1562	61813.9492	67576.5156	55396.0391	61870.2188	77502.1641	70824.6719	46965.5898	52693.168	63493.8086	38991.9375	69433.5625	52735.9883	0	0	0	0	0	0	0	0	0	0
11	20	3	0	1	0	0	0	0	0	231.106038	1.81818182	0.272727273	230.847983	231	0.152016767	2	-1	0.122345804	0	0	1198.5332	0	0	0	0	0	0	0	0	0	0	0	0	0	0	0	0	0	0	0	0	0	0	0	0	0	0	0	0
13	16	2	2	0	0	0	0	0	0	231.113901	1.23076923	0.153846154	230.855837	231	0.144163146	5	3	0.144590495	0.4	0	0	3206.49512	0	5040.74121	2523.74048	0	4519.14111	3845.79517	4506.80908	3645.802	0	1821.58435	0	0	1558.16345	4294.84912	4930.40869	3871.85156	3150.48828	0	0	0	0	0	0	0	0	0	0
11	20	5	0	0	0	0	0	0	0	231.123796	1.81818182	0.454545455	230.865722	231	0.134278396	2	-3	0.122345804	0	989.651978	0	0	0	0	0	0	0	0	0	0	0	0	0	0	0	0	0	0	0	0	0	0	0	336847.656	336924.938	0	0	0	0
10	20	4	2	0	0	0	0	0	0	231.13503	2	0.4	230.876942	231	0.123057539	0	-4	0.111223458	0	0	0	0	0	0	0	0	0	0	0	0	0	0	0	0	0	0	0	0	0	0	0	0	0	0	0	0	0	0	0
15	20	2	0	0	0	0	0	0	0	231.139053	1.33333333	0.133333333	230.880961	231	0.119039231	6	4	0.166835187	0.357142857	0	0	11558.3955	14962.9648	19559.3633	29728.7637	11390.9219	20042.7617	19490.8477	23442.5098	6215.74756	18643.7617	10900.5283	28774.5996	15614.4971	11717.8496	24872.4766	13826.6543	20837.5762	5018.72607	0	0	0	0	0	0	0	0	0	0
12	24	2	0	1	0	0	0	0	0	231.142424	2	0.166666667	230.884328	231	0.115671995	1	-1	0.13346815	0	0	141.727371	0	0	0	0	0	0	0	0	0	0	0	0	0	0	0	0	0	0	0	0	0	0	0	0	0	0	0	0
12	24	4	0	0	0	0	0	0	0	231.160182	2	0.333333333	230.902066	231	0.0979336242	1	-3	0.13346815	0	0	0	23770.2422	24414.1914	30635.6895	36688.957	25593.5215	35302.8398	20406.6602	33950.1641	17922.1016	18437.8555	25872.0918	50000.9258	41470.0742	22207.9922	19655.3887	3895.58594	32537.4746	15735.4756	103334.43	0	84759.8828	58268.8164	52841.6289	47932.4805	0	0	73456.7031	0
11	7	5	1	0	0	0	0	0	0	232.025146	0.636363636	0.454545455	231.766064	232	0.23393585	8	3	0.122345804	0.733333333	0	801.978638	0	0	840.760193	0	0	0	0	0	0	0	0	0	0	0	0	0	0	0	0	7829.33691	0	0	0	0	0	0	0	0
15	7	2	1	0	0	0	0	0	0	232.040402	0.466666667	0.133333333	231.781303	232	0.218696685	12	10	0.166835187	0.846153846	0	2490.64429	0	0	0	0	0	0	0	0	0	0	0	0	0	0	0	0	0	0	0	0	0	0	0	0	0	0	0	0
8	11	7	1	0	0	0	0	0	0	232.046275	1.375	0.875	231.78717	232	0.212830243	3	-4	0.0889787664	0	24944.8594	0	0	0	0	0	0	0	0	0	0	0	0	0	0	0	0	0	0	0	0	23296.752	0	0	0	0	0	0	0	0
12	11	4	1	0	0	0	0	0	0	232.061531	0.916666667	0.333333333	231.802409	232	0.197591079	7	3	0.13346815	0.555555556	0	0	0	0	0	0	0	0	0	0	0	0	0	0	0	0	0	0	0	0	0	34759.5742	0	0	0	0	0	0	0	0
9	15	6	1	0	0	0	0	0	0	232.08266	1.66666667	0.666666667	231.823515	232	0.176485472	2	-4	0.100101112	0	0	0	0	0	0	0	0	0	0	0	903.273987	0	0	0	0	0	0	0	0	0	0	0	0	0	5341.0625	5765.42627	0	0	0	0
13	15	3	1	0	0	0	0	0	0	232.097916	1.15384615	0.230769231	231.838754	232	0.161246307	6	3	0.144590495	0.428571429	0	0	30634.9316	24599.5527	41871.7461	31132.7852	21081.1816	43654.1914	24137.2578	39327.0195	23406.9238	24376.7988	34058.9922	40717.1562	37375.0312	17688.2461	22439.8477	25775.8301	36261.1953	27351.0391	0	0	0	0	0	0	0	0	0	0
10	19	5	1	0	0	0	0	0	0	232.119045	1.9	0.5	231.859859	232	0.1401407	1	-4	0.111223458	0	0	21483.9688	0	0	0	0	0	0	0	0	0	0	0	0	0	0	0	0	0	0	0	0	0	0	0	0	0	0	0	0
14	19	2	1	0	0	0	0	0	0	232.134302	1.35714286	0.142857143	231.875098	232	0.124901535	5	3	0.155712841	0.333333333	0	0	1246.44495	1676.34473	2015.55688	816.691895	2063.94727	1532.06165	0	1325.10437	1064.01599	1648.08447	0	0	2498.3772	0	1690.1781	1197.94495	0	0	0	0	0	0	0	0	0	0	0	0
11	23	4	1	0	0	0	0	0	0	232.155431	2.09090909	0.363636364	231.896204	232	0.103795928	0	-4	0.122345804	0	0	4699.2915	0	0	0	0	0	0	0	0	0	0	0	0	0	0	0	0	0	0	0	0	0	0	0	0	0	0	0	0
7	6	7	0	1	0	0	0	0	0	232.976147	0.857142857	1	232.716003	233	0.283996547	5	-2	0.0778564206	0.2	0	0	0	0	0	0	0	0	0	0	0	0	0	0	0	0	0	0	0	0	0	0	0	0	0	0	0	0	0	0
11	6	4	0	1	0	0	0	0	0	232.991403	0.545454545	0.363636364	232.731243	233	0.268757382	9	5	0.122345804	0.75	0	0	0	0	0	0	0	0	0	0	0	0	0	0	0	0	0	0	0	0	0	0	0	0	0	0	0	0	0	0
11	6	6	0	0	0	0	0	0	0	233.009161	0.545454545	0.545454545	232.748981	233	0.251019011	9	3	0.122345804	0.75	8363.12793	0	0	0	0	0	0	0	0	0	0	0	0	0	0	0	0	0	0	0	0	0	0	0	0	0	0	0	0	0
8	10	6	0	1	0	0	0	0	0	233.012532	1.25	0.75	232.752348	233	0.247651775	4	-2	0.0889787664	0	244.287674	0	0	0	0	0	0	0	0	981.753723	0	0	0	0	0	0	0	0	0	0	0	0	0	0	0	0	0	0	0	0
10	6	5	2	0	0	0	0	0	0	233.020394	0.6	0.5	232.760202	233	0.239798154	7	2	0.111223458	0.818181818	0	0	2036.96362	0	0	1150.85754	0	0	0	0	0	1378.84985	0	0	0	1158.40808	1545.58582	1597.88879	0	0	0	0	0	0	0	0	0	0	0	0
12	10	3	0	1	0	0	0	0	0	233.027788	0.833333333	0.25	232.767587	233	0.23241261	8	5	0.13346815	0.578947368	0	13543.7959	0	0	0	0	0	0	0	0	0	0	0	0	0	0	0	0	0	0	0	0	0	23268.5332	0	0	0	0	0	0
8	10	8	0	0	0	0	0	0	0	233.03029	1.25	1	232.770087	233	0.229913404	4	-4	0.0889787664	0	2678.78101	0	0	0	0	0	0	0	0	0	0	0	0	0	0	0	0	0	0	0	0	15027.2324	0	0	9693.27051	10622.5566	0	16133.1436	0	16727.9258
14	6	2	2	0	0	0	0	0	0	233.035651	0.428571429	0.142857143	232.775441	233	0.224558989	11	9	0.155712841	0.909090909	0	0	0	0	0	0	0	0	0	0	0	0	0	0	0	0	0	0	0	0	0	0	0	0	0	0	0	0	0	0
7	10	7	2	0	0	0	0	0	0	233.041524	1.42857143	1	232.781307	233	0.218692547	2	-5	0.0778564206	0	0	0	0	0	0	0	0	0	0	0	0	0	0	0	0	0	0	0	0	0	0	0	0	0	809.401672	761.951721	0	0	0	0
12	10	5	0	0	0	0	0	0	0	233.045547	0.833333333	0.416666667	232.785326	233	0.214674239	8	3	0.13346815	0.578947368	1274.52808	0	0	2694.4353	0	0	2990.82837	0	0	0	0	0	0	0	0	4247.5332	8155.42725	0	11453.8389	0	0	0	0	0	0	0	0	0	0	0
9	14	5	0	1	0	0	0	0	0	233.048917	1.55555556	0.555555556	232.788693	233	0.211307003	3	-2	0.100101112	0	0	0	0	0	0	0	0	0	0	0	0	0	0	0	0	0	0	0	0	0	0	0	0	0	0	0	0	0	0	0
11	10	4	2	0	0	0	0	0	0	233.05678	0.909090909	0.363636364	232.796547	233	0.203453382	6	2	0.122345804	0.571428571	578.744019	0	0	0	0	0	0	0	0	0	0	0	0	0	0	0	0	0	0	85995.7578	0	0	0	0	0	0	0	0	0	0
16	10	2	0	0	0	0	0	0	0	233.060803	0.625	0.125	232.800565	233	0.199435074	12	10	0.177957533	0.733333333	0	0	0	0	0	0	0	0	0	0	0	0	0	0	0	0	0	0	0	0	0	0	0	0	0	0	0	2657.23022	0	3076.5415
13	14	2	0	1	0	0	0	0	0	233.064174	1.07692308	0.153846154	232.803932	233	0.196067838	7	5	0.144590495	0.454545455	247.287399	0	0	0	0	0	0	0	0	0	0	0	0	0	0	0	0	0	0	0	0	0	0	0	0	390.535431	0	0	0	0
9	14	7	0	0	0	0	0	0	0	233.066676	1.55555556	0.777777778	232.806431	233	0.193568632	3	-4	0.100101112	0	235.205231	0	0	0	12742.4453	11565.6973	12405.0859	0	0	13353.707	0	0	9673.5791	10199.8076	14834.9883	0	2190.44897	7321.81641	0	0	0	0	0	0	76248.9297	77839.6562	0	1957.80725	0	1832.48853
8	14	6	2	0	0	0	0	0	0	233.077909	1.75	0.75	232.817652	233	0.182347776	1	-5	0.0889787664	0	0	0	0	0	0	0	0	0	0	0	0	0	0	0	0	0	0	0	0	0	0	0	0	0	0	0	0	0	0	0
13	14	4	0	0	0	0	0	0	0	233.081932	1.07692308	0.307692308	232.821671	233	0.178329467	7	3	0.144590495	0.454545455	0	0	82345.5859	50965.4258	81230.0547	82327.4688	53749.9297	75270.0859	58911.5703	78805.3828	50302.4375	60147.9688	80333.4844	71754.0625	47909.625	45808.3516	83120.6328	48767.7344	83286.6328	53917.8359	0	0	0	0	0	0	0	0	0	0
10	18	4	0	1	0	0	0	0	0	233.085303	1.8	0.4	232.825038	233	0.174962232	2	-2	0.111223458	0	0	0	0	0	0	629.796814	0	0	0	0	0	0	0	0	0	0	0	0	0	0	0	0	0	0	0	0	0	0	0	0
12	14	3	2	0	0	0	0	0	0	233.093165	1.16666667	0.25	232.832891	233	0.167108611	5	2	0.13346815	0.411764706	0	0	41466.2578	29218.418	0	59776.6367	0	67196.9297	0	53663.2188	0	40548.3984	35855.6445	0	46757.9414	15048.2959	32136.1855	18828.8672	38992.2969	27993.7383	0	0	0	0	0	0	0	0	0	0
10	18	6	0	0	0	0	0	0	0	233.103061	1.8	0.6	232.842776	233	0.15722386	2	-4	0.111223458	0	0	0	0	0	0	0	0	0	0	0	0	0	0	0	0	0	0	0	0	0	0	0	0	0	198229.188	193791.094	0	0	0	0
9	18	5	2	0	0	0	0	0	0	233.114294	2	0.555555556	232.853997	233	0.146003004	0	-5	0.100101112	0	0	0	0	0	0	0	0	0	0	0	0	0	0	0	0	0	0	0	0	0	0	0	0	0	182.244461	322.5401	0	0	0	0
14	18	3	0	0	0	0	0	0	0	233.118317	1.28571429	0.214285714	232.858015	233	0.141984696	6	3	0.155712841	0.36	0	0	72936.0625	57211.3203	91908.8125	78355.1797	64587.1641	93532.8125	66264.7031	83198.0156	49510.2852	63032.5469	74583.2422	88953.9844	68074.9219	59724.8086	76090.0938	49465.8711	89290.4688	59373.25	0	0	0	0	8606.94629	8950.36523	0	0	0	0
11	22	3	0	1	0	0	0	0	0	233.121688	2	0.272727273	232.861383	233	0.13861746	1	-2	0.122345804	0	0	1806.78552	0	0	0	0	0	0	0	0	0	0	0	0	0	0	0	0	0	0	0	0	0	0	0	0	0	0	0	0
13	18	2	2	0	0	0	0	0	0	233.129551	1.38461538	0.153846154	232.869236	233	0.130763839	4	2	0.144590495	0.3	0	0	0	0	1411.24084	0	1547.31226	0	1814.78174	2015.3573	0	1117.08533	0	1755.76294	0	1327.94238	0	947.874451	0	864.8349	0	0	0	0	0	0	0	0	0	0
11	22	5	0	0	0	0	0	0	0	233.139446	2	0.454545455	232.879121	233	0.120879089	1	-4	0.122345804	0	0	0	0	1279.24731	0	1197.17346	1429.33167	0	4636.53125	3888.97266	7407.35547	0	2013.57422	1990.74097	3478.49854	4972.41455	2366.36133	5618.51855	0	1379.72583	0	0	0	0	12645.166	11325.1699	0	0	0	0
15	22	2	0	0	0	0	0	0	0	233.154703	1.46666667	0.133333333	232.89436	233	0.105639924	5	3	0.166835187	0.285714286	0	0	0	0	0	0	0	0	0	0	0	0	0	0	0	0	0	0	0	0	0	0	0	0	0	0	0	0	0	0
12	26	4	0	0	0	0	0	0	0	233.175832	2.16666667	0.333333333	232.915466	233	0.084534317	0	-4	0.13346815	0	0	0	0	0	0	0	0	0	0	0	0	0	0	0	0	0	0	0	0	0	0	0	0	0	235.675644	0	0	0	0	0
10	5	6	1	0	0	0	0	0	0	234.00441	0.5	0.6	233.743119	234	0.256881315	8	2	0.111223458	0.833333333	0	717.390015	0	0	0	0	0	0	0	0	0	0	0	0	0	0	0	0	0	0	0	0	0	0	0	0	0	0	0	0
14	5	3	1	0	0	0	0	0	0	234.019666	0.357142857	0.214285714	233.758358	234	0.24164215	12	9	0.155712841	0.913043478	0	0	0	0	0	0	0	0	0	0	0	0	0	0	0	0	0	0	0	0	0	0	0	0	0	0	0	0	0	0
11	9	5	1	0	0	0	0	0	0	234.040796	0.818181818	0.454545455	233.779463	234	0.220536543	7	2	0.122345804	0.6	0	0	0	0	3406.84985	0	0	0	0	3966.60596	0	0	5779.10303	0	0	0	0	0	0	0	0	0	0	0	0	0	0	0	0	0
15	9	2	1	0	0	0	0	0	0	234.056052	0.6	0.133333333	233.794703	234	0.205297378	11	9	0.166835187	0.769230769	0	0	0	0	0	0	8660.37598	0	0	0	0	0	0	0	0	0	9435.44531	0	0	0	0	0	0	0	0	0	0	0	0	0
8	13	7	1	0	0	0	0	0	0	234.061925	1.625	0.875	233.800569	234	0.199430936	2	-5	0.0889787664	0	0	9552.02148	0	0	0	0	0	0	0	0	0	0	0	0	0	0	0	0	0	0	0	0	0	0	10842.9648	11522.8525	0	0	0	0
12	13	4	1	0	0	0	0	0	0	234.077181	1.08333333	0.333333333	233.815808	234	0.184191771	6	2	0.13346815	0.444444444	0	0	40569.207	22571.3672	49272.0469	50910.0039	27893.5488	46871.9023	0	38019.6992	0	34724.1133	40049.5742	34673.0781	26107.5703	22804.334	37825.8047	24163.8047	44998.2539	23626.7715	0	0	0	0	0	0	0	0	0	0
9	17	6	1	0	0	0	0	0	0	234.09831	1.88888889	0.666666667	233.836914	234	0.163086164	1	-5	0.100101112	0	0	2986.99512	0	0	0	0	0	0	0	0	0	0	0	0	0	0	0	0	0	0	0	0	0	0	0	0	0	0	0	0
13	17	3	1	0	0	0	0	0	0	234.113566	1.30769231	0.230769231	233.852153	234	0.147847	5	2	0.144590495	0.333333333	0	0	29143.4648	29984.2637	32353.457	36542.9844	24055.3203	34380.3203	11260.2266	22759.2988	18861.5664	22742.5527	35732.3555	39958.1875	22575.873	27254.1367	30719.9062	20668.4453	31146.7734	10028.4297	0	0	0	0	0	0	0	0	0	0
10	21	5	1	0	0	0	0	0	0	234.134695	2.1	0.5	233.873259	234	0.126741393	0	-5	0.111223458	0	0	136.293503	0	0	0	0	0	0	0	0	0	0	0	0	0	0	0	0	0	0	0	0	0	0	0	0	0	0	0	0
14	21	2	1	0	0	0	0	0	0	234.149952	1.5	0.142857143	233.888498	234	0.111502228	4	2	0.155712841	0.25	0	0	0	0	0	1018.54865	0	1302.53662	0	762.729187	0	0	0	1508.22327	0	1215.6897	0	1021.61127	0	0	0	0	0	0	0	0	0	0	0	0
10	4	7	0	0	0	0	0	0	0	234.988426	0.4	0.7	234.726036	235	0.273964475	9	2	0.111223458	0.846153846	0	0	0	0	0	0	0	0	0	0	0	0	0	0	0	0	0	0	0	0	0	0	0	0	308.260437	0	0	0	0	0
7	8	7	0	1	0	0	0	0	0	234.991797	1.14285714	1	234.729403	235	0.27059724	4	-3	0.0778564206	0	496.817169	0	0	0	0	0	0	0	0	0	0	0	0	0	0	0	0	0	0	0	0	0	0	0	0	0	0	0	0	0
9	4	6	2	0	0	0	0	0	0	234.999659	0.444444444	0.666666667	234.737256	235	0.262743619	7	1	0.100101112	1	2312.37817	0	0	0	0	0	0	0	0	0	0	0	0	0	0	0	0	0	0	0	0	0	0	0	0	0	0	0	0	0
11	8	4	0	1	0	0	0	0	0	235.007053	0.727272727	0.363636364	234.744642	235	0.255358075	8	4	0.122345804	0.625	0	0	0	0	0	0	0	0	0	0	0	0	0	0	0	0	0	0	0	0	0	0	0	0	0	0	0	0	0	0
11	8	6	0	0	0	0	0	0	0	235.024811	0.727272727	0.545454545	234.76238	235	0.237619704	8	2	0.122345804	0.625	0	0	1855.29602	0	0	0	0	3826.83203	0	0	3175.03833	0	0	4695.47168	0	0	0	3079.68311	5738.89209	799.035034	0	0	0	0	0	0	0	0	0	0
8	12	6	0	1	0	0	0	0	0	235.028182	1.5	0.75	234.765748	235	0.234252468	3	-3	0.0889787664	0	0	0	0	0	0	0	757.155273	0	0	1642.7616	1062.19507	0	0	0	0	0	0	0	0	0	0	0	0	0	0	0	0	0	0	0
10	8	5	2	0	0	0	0	0	0	235.036045	0.8	0.5	234.773601	235	0.226398847	6	1	0.111223458	0.636363636	10014.5225	0	15052.1475	0	13801.252	14062.9541	0	13242.9326	0	13215.0947	0	0	15631.9365	9364.29297	0	15793.4521	9853.25586	0	17063.9492	0	0	0	0	0	0	0	0	0	0	0
15	8	3	0	0	0	0	0	0	0	235.040067	0.533333333	0.2	234.777619	235	0.222380539	12	9	0.166835187	0.777777778	0	611.389771	0	0	0	0	0	0	0	0	0	0	0	0	0	0	0	0	0	0	0	0	0	0	0	0	0	0	0	0
12	12	3	0	1	0	0	0	0	0	235.043438	1	0.25	234.780987	235	0.219013303	7	4	0.13346815	0.473684211	0	0	0	0	0	0	0	0	0	0	0	0	0	0	0	0	0	0	0	0	0	0	0	0	0	149.394531	0	0	0	0
8	12	8	0	0	0	0	0	0	0	235.04594	1.5	1	234.783486	235	0.216514097	3	-5	0.0889787664	0	0	11027.3076	0	0	0	0	0	0	0	0	0	0	0	0	0	0	0	0	0	0	0	0	0	0	17421.9531	18314.2148	0	0	0	0
14	8	2	2	0	0	0	0	0	0	235.051301	0.571428571	0.142857143	234.78884	235	0.211159682	10	8	0.155712841	0.818181818	0	0	0	0	0	0	0	0	0	0	0	1913.03027	0	0	0	0	0	0	0	0	0	0	0	0	0	0	0	0	0	0
7	12	7	2	0	0	0	0	0	0	235.057174	1.71428571	1	234.794707	235	0.20529324	1	-6	0.0778564206	0	0	4727.16113	0	0	0	0	0	0	0	0	0	0	0	0	0	0	0	0	0	0	0	0	0	0	0	0	0	0	0	0
12	12	5	0	0	0	0	0	0	0	235.061196	1	0.416666667	234.798725	235	0.201274932	7	2	0.13346815	0.473684211	0	0	37569.4141	15900.0635	37398.3008	36008.6914	20878.4492	23480.0391	19236.6738	34636.7656	15435.75	19598.5977	30976.1094	20154.5273	0	24433.8125	28319.248	27154.3008	30171.1855	26402.3867	0	0	0	0	0	0	0	0	0	0
9	16	5	0	1	0	0	0	0	0	235.064567	1.77777778	0.555555556	234.802092	235	0.197907696	2	-3	0.100101112	0	0	0	0	4387.37891	0	0	0	0	0	0	0	0	0	0	0	0	0	0	0	0	0	0	0	0	0	0	0	0	0	0
11	12	4	2	0	0	0	0	0	0	235.07243	1.09090909	0.363636364	234.809946	235	0.190054075	5	1	0.122345804	0.428571429	0	0	75338.7266	0	0	94212.5625	0	92152.2812	70803.0938	0	0	65826.5078	72919.0078	97944.9922	53624.4453	0	72343.8203	0	72808.5781	45100.1016	0	0	0	0	0	0	0	0	0	0
16	12	2	0	0	0	0	0	0	0	235.076453	0.75	0.125	234.813964	235	0.186035767	11	9	0.177957533	0.666666667	0	0	0	0	0	0	0	0	0	0	0	0	0	0	0	0	0	0	0	0	0	0	0	0	0	0	0	1539.90137	0	0
13	16	2	0	1	0	0	0	0	0	235.079824	1.23076923	0.153846154	234.817331	235	0.182668531	6	4	0.144590495	0.363636364	0	0	2169.10913	0	0	0	0	0	3633.23389	1557.45691	0	0	2052.35229	0	0	0	0	0	0	0	0	0	0	0	255.744843	257.860474	0	0	0	0
9	16	7	0	0	0	0	0	0	0	235.082326	1.77777778	0.777777778	234.819831	235	0.180169325	2	-5	0.100101112	0	0	6114.89453	0	7024.70264	0	0	0	6735.52979	0	0	9153.75879	8410.70605	0	0	0	0	8718.44727	0	8011.02637	0	0	0	0	0	20385.4492	18658	0	0	0	0
8	16	6	2	0	0	0	0	0	0	235.093559	2	0.75	234.831052	235	0.168948468	0	-6	0.0889787664	0	0	8534.95703	0	0	0	0	0	0	0	0	0	0	0	0	0	0	0	0	0	0	0	0	0	0	0	0	0	0	0	0
13	16	4	0	0	0	0	0	0	0	235.097582	1.23076923	0.307692308	234.83507	235	0.16493016	6	2	0.144590495	0.363636364	0	0	123619.875	91395.0312	142941.969	140480.812	98143.9922	138349.312	101097.547	129427.641	87907.4062	102293.164	125908.938	126547.32	79940.0391	86348.2344	138891.812	96390.6797	126095.031	76881.0859	0	0	0	0	29244.3047	32083.959	0	0	0	0
10	20	4	0	1	0	0	0	0	0	235.100953	2	0.4	234.838437	235	0.161562924	1	-3	0.111223458	0	0	0	0	0	0	0	0	0	0	0	0	0	0	0	0	0	0	0	0	0	0	0	0	0	0	0	0	0	0	0
12	16	3	2	0	0	0	0	0	0	235.108815	1.33333333	0.25	234.846291	235	0.153709304	4	1	0.13346815	0.294117647	0	0	12121.7568	2308.28027	11344.04	4453.9248	7005.84521	11759.2939	5044.23291	9167.63574	8380.43359	5008.39648	5656.89307	7468.9873	0	6835.57617	6471.58105	3580.92798	2736.78638	0	0	0	0	0	0	0	0	0	0	0
10	20	6	0	0	0	0	0	0	0	235.118711	2	0.6	234.856175	235	0.143824553	1	-5	0.111223458	0	0	6127.31934	0	0	0	0	0	0	0	0	0	0	0	0	0	0	0	0	0	0	0	0	0	0	16517.3828	13909.6611	0	0	0	0
14	20	3	0	0	0	0	0	0	0	235.133967	1.42857143	0.214285714	234.871415	235	0.128585388	5	2	0.155712841	0.28	0	0	38512.2383	25564.9297	52103.5977	37833.1094	27910.4512	50086.5898	32976.5938	41575.6562	43251.2109	42526.5312	49890.3398	47365.2734	31699.4863	36414.2344	47519.2617	38020.9531	48398.2148	31512.6465	0	0	0	0	15721.0244	16945.1055	0	0	0	0
11	24	3	0	1	0	0	0	0	0	235.137338	2.18181818	0.272727273	234.874782	235	0.125218153	0	-3	0.122345804	0	0	0	0	0	0	0	0	0	0	797.266052	0	0	0	0	0	0	0	0	0	0	0	0	0	0	0	0	0	0	0	0
11	24	5	0	0	0	0	0	0	0	235.155097	2.18181818	0.454545455	234.89252	235	0.107479782	0	-5	0.122345804	0	0	1591.44653	0	0	0	0	0	0	0	0	0	0	0	0	0	0	0	0	0	0	0	0	0	0	0	0	0	0	0	0
15	24	2	0	0	0	0	0	0	0	235.170353	1.6	0.133333333	234.907759	235	0.0922406167	4	2	0.166835187	0.214285714	0	8475.0625	0	0	0	0	0	0	0	7904.34131	6454.82568	0	0	0	0	0	0	7806.89746	0	0	0	0	0	0	7455.08691	7265.66699	0	0	0	0
10	7	6	1	0	0	0	0	0	0	236.02006	0.7	0.6	235.756518	236	0.243482008	7	1	0.111223458	0.666666667	0	4754.66211	0	0	0	0	0	0	0	0	0	0	0	0	0	0	0	0	0	0	0	0	0	0	0	0	0	0	0	0
14	7	3	1	0	0	0	0	0	0	236.035316	0.5	0.214285714	235.771757	236	0.228242843	11	8	0.155712841	0.826086957	0	0	0	0	0	0	0	0	0	0	0	0	0	0	0	13445.7939	0	0	0	0	0	0	0	0	0	0	0	0	0	0
11	11	5	1	0	0	0	0	0	0	236.056445	1	0.454545455	235.792863	236	0.207137236	6	1	0.122345804	0.466666667	0	0	41869.5117	22377.5566	36989.3633	28923.1699	32037.2109	33242.6445	19474.541	30518.1719	35860.2852	18374.6523	35920.3242	41203.7344	32066.8945	22986.6855	47570.6328	21468.8145	43293.2617	13849.1992	0	0	0	0	0	0	0	0	0	0
15	11	2	1	0	0	0	0	0	0	236.071702	0.733333333	0.133333333	235.808102	236	0.191898071	10	8	0.166835187	0.692307692	0	0	0	0	0	0	0	0	0	0	0	0	0	0	0	0	0	4349.2124	0	0	0	0	0	0	0	0	0	0	0	0
8	15	7	1	0	0	0	0	0	0	236.077575	1.875	0.875	235.813968	236	0.186031629	1	-6	0.0889787664	0	0	19024.0879	0	0	0	0	0	0	0	0	0	0	0	0	0	0	0	0	0	0	0	0	0	0	0	0	0	0	0	0
12	15	4	1	0	0	0	0	0	0	236.092831	1.25	0.333333333	235.829208	236	0.170792464	5	1	0.13346815	0.333333333	0	13442.2119	43831.8398	31036.9609	43242.0664	46598.3281	25429.5117	42692.418	38261.1602	45789.1406	31267.3887	39417.0273	38854.5625	55610.7031	33595.4922	24720.8887	44579.125	29845.8945	38980.2773	37847.7109	0	0	0	0	0	0	0	0	0	0
9	19	6	1	0	0	0	0	0	0	236.11396	2.11111111	0.666666667	235.850313	236	0.149686857	0	-6	0.100101112	0	0	0	0	0	0	0	0	0	0	0	0	0	0	0	0	0	0	0	0	0	0	0	0	0	251.264877	194.512604	0	1663.79016	0	2814.03564
13	19	3	1	0	0	0	0	0	0	236.129216	1.46153846	0.230769231	235.865552	236	0.134447692	4	1	0.144590495	0.238095238	0	0	3266.57666	0	3816.51367	6395.35107	2342.06128	4152.36182	889.088379	5562.37695	3510.18066	2602.41382	6361.28076	0	0	0	2752.54321	5131.88184	0	4147.5	0	0	0	0	291.401306	151.548477	0	0	0	0
10	6	5	0	1	0	0	0	0	0	236.986317	0.6	0.5	236.721696	237	0.278303539	8	3	0.111223458	0.692307692	0	0	0	0	0	0	0	0	0	0	0	0	0	0	0	0	0	0	0	0	0	0	0	0	0	0	0	0	0	0
14	6	2	0	1	0	0	0	0	0	237.001574	0.428571429	0.142857143	236.736936	237	0.263064374	12	10	0.155712841	0.833333333	271.569214	0	0	0	0	0	0	0	0	0	0	0	0	0	0	0	0	0	0	0	0	0	0	0	0	0	0	0	0	0
10	6	7	0	0	0	0	0	0	0	237.004076	0.6	0.7	236.739435	237	0.260565168	8	1	0.111223458	0.692307692	0	0	0	0	0	0	0	0	0	0	0	0	0	0	0	0	0	0	0	0	0	0	0	0	0	0	0	0	0	0
7	10	7	0	1	0	0	0	0	0	237.007447	1.42857143	1	236.742802	237	0.257197932	3	-4	0.0778564206	0	0	0	0	2201.86499	0	2133.79761	0	1872.77637	2257.24268	1397.75049	1801.58752	1903.75159	2143.97339	2741.3457	2886.7373	2411.18994	2842.7915	1923.80554	2229.70776	2507.91797	0	0	0	0	0	0	0	0	0	0
9	6	6	2	0	0	0	0	0	0	237.015309	0.666666667	0.666666667	236.750656	237	0.249344312	6	0	0.100101112	0.75	0	0	0	0	0	0	0	0	0	0	0	0	0	0	0	0	0	0	0	0	0	0	0	0	0	0	0	0	0	0
11	10	4	0	1	0	0	0	0	0	237.022703	0.909090909	0.363636364	236.758041	237	0.241958768	7	3	0.122345804	0.5	0	0	0	0	0	0	0	0	0	0	0	0	0	0	0	0	1596.92676	0	0	0	0	0	0	0	0	0	0	0	0	0
13	6	3	2	0	0	0	0	0	0	237.030565	0.461538462	0.230769231	236.765895	237	0.234105147	10	7	0.144590495	0.894736842	0	0	0	0	0	0	0	0	0	0	0	0	0	0	0	0	0	0	0	0	0	0	0	0	0	0	0	0	0	0
11	10	6	0	0	0	0	0	0	0	237.040461	0.909090909	0.545454545	236.77578	237	0.224220396	7	1	0.122345804	0.5	0	0	0	11268.335	33385.125	0	15068.3379	19241.1738	0	28758.3848	0	0	20821.9004	15054.0947	6672.43896	14735.4199	12172.4502	0	24800.2422	0	0	0	0	0	12182.7871	13480.3125	0	0	0	0
8	14	6	0	1	0	0	0	0	0	237.043832	1.75	0.75	236.779147	237	0.220853161	2	-4	0.0889787664	0	0	0	0	0	0	0	0	0	0	0	0	0	0	0	0	0	0	0	0	0	0	0	0	0	0	0	0	0	0	0
10	10	5	2	0	0	0	0	0	0	237.051694	1	0.5	236.787	237	0.21299954	5	0	0.111223458	0.454545455	646.967163	0	7588.86963	0	6346.49072	6418.72363	0	10568.6357	9452.22852	9654.71387	0	5241.99023	8959.28418	0	0	0	8801.86621	3517.43921	7684.17773	0	0	0	0	0	0	0	0	0	0	0
15	10	3	0	0	0	0	0	0	0	237.055717	0.666666667	0.2	236.791019	237	0.208981232	11	8	0.166835187	0.703703704	0	0	0	0	0	0	0	0	0	0	0	0	0	0	0	0	0	0	0	1176.47473	0	0	0	0	0	0	0	0	0	0
12	14	3	0	1	0	0	0	0	0	237.059088	1.16666667	0.25	236.794386	237	0.205613996	6	3	0.13346815	0.368421053	0	0	22806.2188	0	0	20339.9062	21560.7422	0	0	0	19734.6426	0	20154.2012	28405.8086	0	19576.9023	0	0	29603.0078	0	0	0	0	0	579.820435	659.73938	0	0	0	0
8	14	8	0	0	0	0	0	0	0	237.06159	1.75	1	236.796885	237	0.20311479	2	-6	0.0889787664	0	0	27249.4902	0	0	0	0	0	0	0	0	0	0	0	0	0	0	0	0	0	0	0	0	0	0	24032.2715	22576.998	0	0	0	0
14	10	2	2	0	0	0	0	0	0	237.066951	0.714285714	0.142857143	236.80224	237	0.197760375	9	7	0.155712841	0.727272727	260.149811	0	0	0	0	0	0	0	0	0	0	0	0	0	0	0	0	0	0	0	0	0	0	0	0	0	0	0	0	0
7	14	7	2	0	0	0	0	0	0	237.072824	2	1	236.808106	237	0.191893933	0	-7	0.0778564206	0	0	12276.1348	0	0	0	0	0	0	0	0	0	0	0	0	0	0	0	0	0	0	0	0	0	0	0	0	0	0	0	0
12	14	5	0	0	0	0	0	0	0	237.076847	1.16666667	0.416666667	236.812124	237	0.187875625	6	1	0.13346815	0.368421053	0	0	100428.555	60464.6211	122015.703	115877.156	81735.1719	122683.617	83766.1562	108848.609	61231.5352	85397.5625	100752.25	102417.852	74794.0312	58889.9531	102370.586	68946.4609	97343.2812	62894.7344	0	0	0	0	84626.3359	85517.875	0	0	0	0
9	18	5	0	1	0	0	0	0	0	237.080217	2	0.555555556	236.815492	237	0.184508389	1	-4	0.100101112	0	0	0	0	0	0	0	0	0	0	0	0	0	0	0	0	0	0	0	0	0	0	0	0	0	184.013214	0	0	0	0	0
11	14	4	2	0	0	0	0	0	0	237.08808	1.27272727	0.363636364	236.823345	237	0.176654768	4	0	0.122345804	0.285714286	0	0	8979.53027	0	18269.6973	6898.29443	0	7657.84326	12342.3174	11528.7441	10832.9385	7370.7417	4476.66846	10039.3877	6493.83838	4195.61475	9461.49805	12013.042	11945.9668	12024.4873	0	0	0	0	0	0	0	0	0	0
16	14	2	0	0	0	0	0	0	0	237.092103	0.875	0.125	236.827364	237	0.17263646	10	8	0.177957533	0.6	0	0	0	0	0	0	0	0	0	0	0	0	0	0	0	0	0	0	0	0	0	0	0	0	0	0	0	0	0	0
13	18	2	0	1	0	0	0	0	0	237.095474	1.38461538	0.153846154	236.830731	237	0.169269224	5	3	0.144590495	0.272727273	0	1039.91125	0	7121.63965	9709.53516	0	0	12378.1602	13985.4902	11564.6143	0	0	5278.24365	7799.71289	10026.1982	0	0	0	0	0	0	0	0	0	0	0	0	0	0	0
9	18	7	0	0	0	0	0	0	0	237.097976	2	0.777777778	236.83323	237	0.166770018	1	-6	0.100101112	0	0	1711.68823	0	0	0	0	0	1967.89648	0	0	0	0	0	0	0	0	0	0	0	0	0	0	0	0	2018.75012	2081.31274	0	0	0	0
13	18	4	0	0	0	0	0	0	0	237.113232	1.38461538	0.307692308	236.848469	237	0.151530853	5	1	0.144590495	0.272727273	0	0	107124.375	77874.7422	111626.234	107262.32	84024.2344	125893.594	94855.9922	126605.398	92925.6953	84188.7734	112922.117	121310.383	91582.1094	77982.0469	117359.531	84495.9062	106217.188	80803.8359	0	0	0	11469.1074	70267.2422	65064.3398	0	0	17775.5801	0
10	22	4	0	1	0	0	0	0	0	237.116603	2.2	0.4	236.851836	237	0.148163617	0	-4	0.111223458	0	0	0	0	0	0	0	0	0	0	0	0	0	0	0	0	0	0	0	0	0	0	0	0	0	2180.55151	1494.302	0	0	0	0
12	18	3	2	0	0	0	0	0	0	237.124465	1.5	0.25	236.85969	237	0.140309996	3	0	0.13346815	0.176470588	0	0	1377.41187	0	0	971.875061	1152.7395	970.319458	0	1202.5625	1316.43201	1828.18689	1210.38879	0	0	1548.67847	1731.15808	0	0	0	0	0	0	0	0	1731.77258	0	0	0	0
10	22	6	0	0	0	0	0	0	0	237.134361	2.2	0.6	236.869575	237	0.130425246	0	-6	0.111223458	0	0	180.730316	0	0	0	0	0	0	0	0	0	0	0	0	0	0	0	0	0	0	0	0	0	0	0	0	0	0	0	0
14	22	3	0	0	0	0	0	0	0	237.149617	1.57142857	0.214285714	236.884814	237	0.115186081	4	1	0.155712841	0.2	0	0	0	0	0	0	2179.53467	0	6367.28662	0	4913.39355	0	0	10041.4512	0	0	0	0	0	0	0	0	0	0	21388.3047	19292.4453	0	0	0	0
15	26	2	0	0	0	0	0	0	0	237.186003	1.73333333	0.133333333	236.921159	237	0.0788413095	3	1	0.166835187	0.142857143	0	0	0	0	0	0	0	0	0	0	0	0	0	0	0	0	0	0	0	0	0	0	0	0	5689.97607	5765.67285	0	0	0	0
9	5	7	1	0	0	0	0	0	0	237.999325	0.555555556	0.777777778	237.733573	238	0.266427472	7	0	0.100101112	0.777777778	0	7779.28564	0	0	0	0	0	0	0	0	0	0	0	0	0	0	0	0	0	0	0	0	0	0	0	0	0	0	0	0
10	9	6	1	0	0	0	0	0	0	238.03571	0.9	0.6	237.769917	238	0.2300827	6	0	0.111223458	0.5	0	217.469147	6739.76611	4646.12793	11317.3105	0	5419.23535	8393.15723	6262.85693	9620.6084	0	0	8659.12598	8165.99902	0	0	12124.5869	12892.8926	13578.3154	2756.89087	0	0	0	0	0	0	0	0	0	0
14	9	3	1	0	0	0	0	0	0	238.050966	0.642857143	0.214285714	237.785156	238	0.214843536	10	7	0.155712841	0.739130435	0	0	0	5888.98975	0	0	4684.65625	0	0	0	0	7820.61426	0	0	2663.86865	9106.82715	0	4030.53955	0	0	0	0	0	0	0	0	0	0	0	0
11	13	5	1	0	0	0	0	0	0	238.072095	1.18181818	0.454545455	237.806262	238	0.193737929	5	0	0.122345804	0.333333333	0	0	46890.5938	33328.5508	53911.4219	48839.1562	45211.3203	50381.2773	45020.2773	55938.8359	28550.3984	33319.0977	45270.418	41860.7773	28706.127	26943.4785	41649.0234	36198.8359	62492.0586	28748.3711	0	0	0	0	0	0	0	0	0	0
8	17	7	1	0	0	0	0	0	0	238.093225	2.125	0.875	237.827368	238	0.172632322	0	-7	0.0889787664	0	0	20438.2637	0	0	0	0	0	0	0	0	0	0	0	0	0	0	0	0	0	0	0	0	0	22549.1387	0	0	0	0	0	0
12	17	4	1	0	0	0	0	0	0	238.108481	1.41666667	0.333333333	237.842607	238	0.157393157	4	0	0.13346815	0.222222222	0	4425.1748	9710.0791	8663.26074	12797.8545	6783.26709	12719.6748	13878.583	11333.5771	15268.5332	0	7376.49707	10749.3945	20572.3262	20418.2461	0	14209.4297	7641.73828	12774.5254	7085.42285	0	0	0	0	0	0	0	0	0	0
13	21	3	1	0	0	0	0	0	0	238.144866	1.61538462	0.230769231	237.878952	238	0.121048385	3	0	0.144590495	0.142857143	0	0	0	0	0	0	0	0	0	0	0	0	0	0	0	0	0	0	0	0	0	0	0	0	537.946838	0	0	0	0	0
13	4	3	0	1	0	0	0	0	0	238.980838	0.307692308	0.230769231	238.71399	239	0.286009839	12	9	0.144590495	0.904761905	0	0	0	0	0	0	0	0	0	0	0	0	0	0	0	0	0	0	0	0	0	0	0	0	0	0	0	0	0	0
9	4	8	0	0	0	0	0	0	0	238.98334	0.444444444	0.888888889	238.716489	239	0.283510633	8	0	0.100101112	0.8	0	147.82222	0	0	0	0	0	0	0	0	0	0	0	0	0	0	0	0	0	0	0	0	0	0	0	0	0	0	0	0
8	4	7	2	0	0	0	0	0	0	238.994574	0.5	0.875	238.72771	239	0.272289776	6	-1	0.0889787664	1	0	0	0	0	0	0	0	0	0	0	0	0	0	0	0	0	0	0	0	0	0	0	0	0	0	252.967651	0	1316.64795	0	0
13	4	5	0	0	0	0	0	0	0	238.998596	0.307692308	0.384615385	238.731729	239	0.268271468	12	7	0.144590495	0.904761905	0	0	0	0	0	0	0	0	0	0	0	0	0	0	0	0	0	0	0	0	0	0	0	0	0	0	0	0	0	0
10	8	5	0	1	0	0	0	0	0	239.001968	0.8	0.5	238.735096	239	0.264904232	7	2	0.111223458	0.538461538	0	0	0	0	0	0	0	0	0	0	0	0	0	0	0	0	0	0	0	0	0	0	0	0	0	0	0	0	0	0
12	4	4	2	0	0	0	0	0	0	239.00983	0.333333333	0.333333333	238.742949	239	0.257050611	10	6	0.13346815	1	0	0	0	0	0	0	0	0	0	0	0	0	0	0	0	0	0	0	0	0	0	0	0	0	0	0	0	0	0	0
14	8	2	0	1	0	0	0	0	0	239.017224	0.571428571	0.142857143	238.750335	239	0.249665067	11	9	0.155712841	0.75	0	0	0	0	0	0	0	0	0	0	0	0	0	0	0	0	0	0	0	0	0	0	0	0	835.697815	2131.17017	0	0	0	0
10	8	7	0	0	0	0	0	0	0	239.019726	0.8	0.7	238.752834	239	0.247165861	7	0	0.111223458	0.538461538	0	0	0	0	0	0	0	0	0	0	0	0	1910.61243	0	0	1737.09644	5236.04102	2945.37915	0	0	0	0	0	0	0	0	0	0	0	0
7	12	7	0	1	0	0	0	0	0	239.023097	1.71428571	1	238.756201	239	0.243798625	2	-5	0.0778564206	0	0	0	0	2148.61865	0	0	3234.80493	0	0	0	0	3393.47217	1490.31421	0	0	4029.83765	955.335999	3448.34033	3757.58447	0	0	0	0	0	0	0	0	0	0	0
9	8	6	2	0	0	0	0	0	0	239.030959	0.888888889	0.666666667	238.764055	239	0.235945004	5	-1	0.100101112	0.5	0	0	0	0	0	0	0	0	0	0	0	0	0	0	0	0	0	0	0	0	0	0	0	0	0	0	0	0	0	0
11	12	4	0	1	0	0	0	0	0	239.038353	1.09090909	0.363636364	238.771441	239	0.22855946	6	2	0.122345804	0.375	0	0	39176.5117	0	44476.0078	0	0	0	0	40704.5156	16992.7051	11354.9385	38233.5273	14784.0361	0	11234.0742	0	0	33133.8047	18328.1152	0	0	0	0	262.97876	161.568863	0	0	0	0
13	8	3	2	0	0	0	0	0	0	239.046215	0.615384615	0.230769231	238.779294	239	0.22070584	9	6	0.144590495	0.789473684	0	0	0	0	0	0	0	0	0	0	0	0	0	0	0	0	0	0	0	0	0	0	0	0	0	0	0	0	0	0
11	12	6	0	0	0	0	0	0	0	239.056111	1.09090909	0.545454545	238.789179	239	0.210821089	6	0	0.122345804	0.375	0	0	0	0	0	0	116992.578	0	126933.305	0	0	0	0	0	119955.852	95800.5	0	104352.75	0	75976.3047	0	0	0	0	41727.2812	41300.9805	0	0	0	0
8	16	6	0	1	0	0	0	0	0	239.059482	2	0.75	238.792546	239	0.207453853	1	-5	0.0889787664	0	0	0	0	0	0	0	0	0	0	0	0	0	0	0	0	0	0	0	0	0	0	0	0	0	0	0	0	0	0	0
10	12	5	2	0	0	0	0	0	0	239.067344	1.2	0.5	238.8004	239	0.199600233	4	-1	0.111223458	0.272727273	3474.61694	0	0	11974.7646	0	7671.14111	5296.09717	13085.5264	10323.6309	10437.5117	13927.1797	0	6472.43848	9753.66406	5840.1543	6582.14941	0	0	12345.7891	0	0	12844.5176	0	0	0	2856.2832	0	0	0	0
15	12	3	0	0	0	0	0	0	0	239.071367	0.8	0.2	238.804418	239	0.195581924	10	7	0.166835187	0.62962963	0	0	0	0	4326.60156	0	0	0	0	0	0	0	6574.68066	0	0	0	0	0	0	0	0	0	0	0	0	0	0	0	0	0
12	16	3	0	1	0	0	0	0	0	239.074738	1.33333333	0.25	238.807785	239	0.192214689	5	2	0.13346815	0.263157895	0	0	0	61276.7656	0	120596.883	0	0	0	0	0	0	0	0	0	0	0	0	0	0	0	0	0	0	2160.83057	2601.5105	21108.8262	0	0	0
8	16	8	0	0	0	0	0	0	0	239.07724	2	1	238.810285	239	0.189715482	1	-7	0.0889787664	0	0	73528.0312	0	0	0	0	0	0	0	0	0	0	0	0	0	0	0	0	0	0	0	0	0	0	0	0	0	0	0	0
14	12	2	2	0	0	0	0	0	0	239.082601	0.857142857	0.142857143	238.815639	239	0.184361068	8	6	0.155712841	0.636363636	0	0	0	0	0	0	0	0	0	0	0	0	0	0	0	0	0	0	0	0	0	0	0	0	0	0	0	0	0	0
12	16	5	0	0	0	0	0	0	0	239.092497	1.33333333	0.416666667	238.825524	239	0.174476318	5	0	0.13346815	0.263157895	0	0	118469.125	67759.4219	135149.641	116741.367	75840.6641	124055.609	97803.3984	104857.18	94489.8281	92839.0625	90627.7969	132741.125	90675.9297	80661.375	81121.0547	69569.4922	96827.7266	66336.5781	0	0	0	0	599517.75	602045.938	0	0	0	0
11	16	4	2	0	0	0	0	0	0	239.10373	1.45454545	0.363636364	238.836745	239	0.163255461	3	-1	0.122345804	0.142857143	0	0	3017.90137	0	0	5327.30127	0	0	5615.4502	2083.78052	0	5092.48535	0	3048.10352	2190.65186	0	0	1591.34705	5171.51025	0	0	0	0	0	0	0	0	0	0	0
16	16	2	0	0	0	0	0	0	0	239.107753	1	0.125	238.840763	239	0.159237153	9	7	0.177957533	0.533333333	0	0	2611.00708	0	0	1998.0697	1394.29822	0	2262.83765	1924.87866	1178.79175	0	0	0	2051.73022	1127.05798	2413.41406	2211.97168	1990.00732	1485.51685	0	0	0	0	0	0	0	0	0	0
13	20	2	0	1	0	0	0	0	0	239.111124	1.53846154	0.153846154	238.84413	239	0.155869917	4	2	0.144590495	0.181818182	0	0	978.664062	2198.06714	2205.74976	0	1562.82068	2296.30518	0	0	3105.09229	2701.75781	0	2777.93506	0	1827.06531	0	1754.92908	1313.65002	0	0	0	0	0	884.989319	751.891724	0	0	0	0
13	20	4	0	0	0	0	0	0	0	239.128882	1.53846154	0.307692308	238.861868	239	0.138131546	4	0	0.144590495	0.181818182	0	33270.6094	43142.1367	32821.2891	36750.5898	63341.1094	38662.0469	118277.32	109640.125	139449.203	116315.078	33912.8086	74170.2656	114853.242	85987.3828	37729.2617	117992.211	74665.4922	28225.3398	0	113580.039	0	116648.383	48827.0938	347053.938	341057.281	0	0	80367.3438	0
12	20	3	2	0	0	0	0	0	0	239.140115	1.66666667	0.25	238.873089	239	0.126910689	2	-1	0.13346815	0.0588235294	0	0	0	0	0	0	0	0	0	0	0	0	0	0	0	0	0	0	0	0	0	0	0	0	0	0	0	0	0	0
14	24	3	0	0	0	0	0	0	0	239.165267	1.71428571	0.214285714	238.898213	239	0.101786774	3	0	0.155712841	0.12	0	0	0	0	0	0	0	0	0	0	2136.25244	0	0	0	0	0	0	0	0	0	0	0	0	0	51704.4688	51388.4219	0	0	0	0
13	24	2	2	0	0	0	0	0	0	239.176501	1.84615385	0.153846154	238.909434	239	0.0905659174	1	-1	0.144590495	0	0	0	0	0	0	0	0	0	0	0	0	0	0	0	0	0	0	0	0	0	0	0	0	0	0	0	0	0	0	0
15	28	2	0	0	0	0	0	0	0	239.201653	1.86666667	0.133333333	238.934558	239	0.0654420023	2	0	0.166835187	0.0714285714	0	0	0	0	0	0	0	0	0	0	0	0	0	0	0	0	0	0	0	0	0	0	43654.8516	39721.6445	37206.3867	33181.0234	0	0	31116.7344	0
9	7	7	1	0	0	0	0	0	0	240.014975	0.777777778	0.777777778	239.746972	240	0.253028165	6	-1	0.100101112	0.555555556	0	0	0	0	0	536.691101	0	0	0	0	0	0	0	0	0	0	0	0	0	0	0	0	0	0	0	0	0	0	0	0
13	7	4	1	0	0	0	0	0	0	240.030231	0.538461538	0.307692308	239.762211	240	0.237789	10	6	0.144590495	0.8	893.283142	0	0	0	0	0	0	0	0	0	0	0	0	0	0	0	0	0	0	0	0	0	0	0	0	0	0	0	0	0
10	11	6	1	0	0	0	0	0	0	240.05136	1.1	0.6	239.783317	240	0.216683393	5	-1	0.111223458	0.333333333	0	0	39071.25	23198.2871	33462.125	26286.2285	18149.125	24839.0586	0	39106.3906	23541.0547	0	37597.5312	36205.7695	0	22764.498	35956.5625	17342.1699	44147.6836	23517.4512	0	219142.297	0	0	596.183899	268.990417	0	0	0	0
14	11	3	1	0	0	0	0	0	0	240.066616	0.785714286	0.214285714	239.798556	240	0.201444228	9	6	0.155712841	0.652173913	0	0	0	0	0	0	0	0	1292.17664	0	962.808899	0	0	0	0	0	0	0	0	1133.01318	0	0	0	0	0	0	0	0	0	0
11	15	5	1	0	0	0	0	0	0	240.087746	1.36363636	0.454545455	239.819661	240	0.180338621	4	-1	0.122345804	0.2	0	0	16483.6914	10331.918	31300.4297	21683.8105	20278.4414	28996.9141	16493.6133	24372.4707	11288.6143	15210.2393	25029.9824	27641.0215	12942.4521	16571.0859	16752.373	17809.4199	12272.1826	17794.3945	0	0	0	0	6258.54785	3682.05542	0	0	0	0
15	15	2	1	0	0	0	0	0	0	240.103002	1	0.133333333	239.834901	240	0.165099457	8	6	0.166835187	0.538461538	0	0	0	0	0	0	0	0	0	0	0	857.847473	0	0	0	0	0	0	0	0	0	0	0	0	0	0	0	0	0	0
12	19	4	1	0	0	0	0	0	0	240.124131	1.58333333	0.333333333	239.856006	240	0.14399385	3	-1	0.13346815	0.111111111	0	1871.95471	0	0	0	1467.37964	0	0	0	1433.0752	0	2482.23071	2500.05127	0	1893.92236	0	1666.93201	0	2211.77686	0	0	0	0	0	0	0	0	0	0	0
13	23	3	1	0	0	0	0	0	0	240.160516	1.76923077	0.230769231	239.892351	240	0.107649078	2	-1	0.144590495	0.0476190476	0	264.662415	0	0	0	0	0	0	0	0	0	0	0	0	0	0	0	0	0	0	0	0	0	0	13563.751	12775.3408	0	0	0	0
9	6	6	0	1	0	0	0	0	0	240.981232	0.666666667	0.666666667	240.71215	241	0.287849697	7	1	0.100101112	0.6	0	0	0	0	0	0	0	0	0	0	0	0	0	0	0	0	0	0	0	0	0	0	0	0	0	0	0	0	0	0
13	6	3	0	1	0	0	0	0	0	240.996488	0.461538462	0.230769231	240.727389	241	0.272610532	11	8	0.144590495	0.80952381	235.333252	0	0	0	0	0	0	0	0	0	0	0	0	0	0	0	0	0	0	0	0	6417.18652	0	0	0	0	0	4701.93164	0	5477.2793
9	6	8	0	0	0	0	0	0	0	240.99899	0.666666667	0.888888889	240.729889	241	0.270111326	7	-1	0.100101112	0.6	0	878.243164	0	0	0	0	0	0	0	0	0	0	0	0	0	0	0	0	0	0	0	0	0	0	0	0	0	0	0	0
8	6	7	2	0	0	0	0	0	0	241.010224	0.75	0.875	240.74111	241	0.258890469	5	-2	0.0889787664	0.6	0	0	0	0	0	0	0	0	0	0	0	0	0	0	0	0	0	0	0	0	0	0	0	0	0	0	0	0	0	0
13	6	5	0	0	0	0	0	0	0	241.014247	0.461538462	0.384615385	240.745128	241	0.254872161	11	6	0.144590495	0.80952381	0	0	0	0	0	0	0	0	0	0	0	0	0	0	0	0	0	0	0	0	0	0	0	0	0	0	0	0	0	0
10	10	5	0	1	0	0	0	0	0	241.017618	1	0.5	240.748495	241	0.251504925	6	1	0.111223458	0.384615385	0	0	4263.49121	0	2256.96143	1524.52295	0	2730.79028	0	1576.15369	2512.17261	0	0	2822.04688	1532.95386	2635.65796	3077.7312	1209.72083	0	0	0	0	0	0	0	0	0	0	0	0
12	6	4	2	0	0	0	0	0	0	241.02548	0.5	0.333333333	240.756349	241	0.243651304	9	5	0.13346815	0.875	1355.37463	0	0	0	0	0	0	0	0	0	0	0	0	0	0	0	0	0	0	0	0	0	0	0	0	0	0	0	0	0
14	10	2	0	1	0	0	0	0	0	241.032874	0.714285714	0.142857143	240.763734	241	0.23626576	10	8	0.155712841	0.666666667	0	0	0	0	0	0	0	0	0	0	0	0	0	0	0	0	0	0	0	0	0	0	0	0	8216.35449	5323.73193	0	1816.0238	0	2597.28027
10	10	7	0	0	0	0	0	0	0	241.035376	1	0.7	240.766233	241	0.233766554	6	-1	0.111223458	0.384615385	0	0	38936.6602	26733.4141	16521.2676	36771.168	9754.71875	22251.9355	0	30424.0742	0	19657.2129	20785.4238	27922.8125	0	0	29887.6426	21904.1777	31547.0469	0	0	0	0	0	6693.87061	8875.50195	0	0	0	0
7	14	7	0	1	0	0	0	0	0	241.038747	2	1	240.769601	241	0.230399318	1	-6	0.0778564206	0	0	0	0	0	0	0	1183.12781	0	0	0	0	0	0	0	0	0	0	0	0	0	0	0	0	0	0	0	0	0	0	0
9	10	6	2	0	0	0	0	0	0	241.046609	1.11111111	0.666666667	240.777454	241	0.222545697	4	-2	0.100101112	0.25	696.433411	0	0	0	0	0	0	0	0	0	0	0	0	0	0	0	0	0	0	0	0	0	0	0	0	0	0	0	0	0
14	10	4	0	0	0	0	0	0	0	241.050632	0.714285714	0.285714286	240.781473	241	0.218527389	10	6	0.155712841	0.666666667	0	0	0	0	0	0	0	4509.55322	0	4368.68018	0	0	0	0	0	0	0	0	0	0	0	0	0	0	0	0	0	0	0	0
11	14	4	0	1	0	0	0	0	0	241.054003	1.27272727	0.363636364	240.78484	241	0.215160153	5	1	0.122345804	0.25	0	0	0	46572.6328	0	0	0	0	53671.9102	0	77038.25	87791.1328	0	0	0	0	114438.422	61179.9727	116010.664	0	0	0	0	0	961.574707	669.501953	0	0	0	0
13	10	3	2	0	0	0	0	0	0	241.061865	0.769230769	0.230769231	240.792693	241	0.207306532	8	5	0.144590495	0.684210526	0	0	0	0	0	0	0	0	0	0	0	0	0	0	0	0	0	0	0	0	0	0	0	0	0	0	0	0	0	0
11	14	6	0	0	0	0	0	0	0	241.071761	1.27272727	0.545454545	240.802578	241	0.197421782	5	-1	0.122345804	0.25	0	0	184631.469	117669.023	0	0	0	0	153711.594	0	0	0	0	0	0	113104.461	171182.875	79285.6016	0	0	0	0	0	0	336945.156	339810.281	0	0	0	0
10	14	5	2	0	0	0	0	0	0	241.082994	1.4	0.5	240.813799	241	0.186200925	3	-2	0.111223458	0.0909090909	2628.89404	0	0	0	0	0	0	0	0	2310.34985	0	2187.57275	0	0	0	0	0	0	0	2703.10498	0	5412.43652	0	0	0	0	0	0	0	0
15	14	3	0	0	0	0	0	0	0	241.087017	0.933333333	0.2	240.817817	241	0.182182617	9	6	0.166835187	0.555555556	0	0	0	0	0	12468.0332	0	0	0	0	0	0	11570.0879	0	0	0	9174.93555	0	5532.03418	0	0	4302.63623	0	0	0	0	0	0	0	0
12	18	3	0	1	0	0	0	0	0	241.090388	1.5	0.25	240.821185	241	0.178815381	4	1	0.13346815	0.157894737	0	0	0	0	59144.9492	55307.7383	0	0	0	0	0	0	33117.0117	52336.4688	54979.125	14232.3525	0	8156.91162	40134.668	11759.8105	0	0	0	0	5123.21826	5070.34375	0	0	0	0
14	14	2	2	0	0	0	0	0	0	241.098251	1	0.142857143	240.829038	241	0.170961761	7	5	0.155712841	0.545454545	0	0	0	0	0	1203.66772	938.441345	0	1080.68262	0	1396.50513	1316.87476	0	1447.24866	0	1298.22595	0	0	0	657.188599	0	0	0	0	0	0	0	0	0	0
12	18	5	0	0	0	0	0	0	0	241.108147	1.5	0.416666667	240.838923	241	0.16107701	4	-1	0.13346815	0.157894737	0	0	17475.082	0	11639.8867	14728.9922	18508.7305	20114.5488	0	12967.3447	12646.084	6233.70654	16656.582	31618.2617	13446.0127	0	5454.44678	7328.44971	15573.4355	11449.8701	0	0	0	0	1187208.12	1193738.75	0	0	0	3304.47168
11	18	4	2	0	0	0	0	0	0	241.11938	1.63636364	0.363636364	240.850144	241	0.149856154	2	-2	0.122345804	0	0	47111.9062	0	0	0	0	0	0	0	0	0	0	0	0	0	0	0	0	0	0	0	0	0	0	0	0	0	0	0	0
16	18	2	0	0	0	0	0	0	0	241.123403	1.125	0.125	240.854162	241	0.145837846	8	6	0.177957533	0.466666667	0	0	10170.4961	3249.20337	8048.38379	7780.1626	2260.88696	4166.7793	4128.31104	8359.54102	1873.08374	8584.88086	7058.85156	6822.39209	4150.09766	6129.97168	2929.20728	3786.28198	5275.22314	3190.55664	0	0	0	0	404.068695	319.886353	0	0	0	0
13	22	2	0	1	0	0	0	0	0	241.126774	1.69230769	0.153846154	240.857529	241	0.14247061	3	1	0.144590495	0.0909090909	0	0	0	0	0	0	0	0	0	0	0	0	0	0	0	0	0	0	0	0	0	0	0	0	4819.76172	0	0	0	0	0
13	22	4	0	0	0	0	0	0	0	241.144532	1.69230769	0.307692308	240.875268	241	0.124732239	3	-1	0.144590495	0.0909090909	0	0	105069.023	64163.4375	0	0	0	0	0	0	0	10180.6328	0	0	0	0	0	0	13217.1006	11938.1943	0	0	29467.0469	63803.3516	650402.75	634801.188	0	0	20503.0117	0
14	26	3	0	0	0	0	0	0	0	241.180917	1.85714286	0.214285714	240.911613	241	0.0883874669	2	-1	0.155712841	0.04	0	0	0	0	0	0	0	0	0	0	0	0	0	0	0	0	0	0	0	0	72957.1328	0	53821.2148	26782.8652	133645.703	126477.891	0	0	36752.2734	0
15	30	2	0	0	0	0	0	0	0	241.217303	2	0.133333333	240.947957	241	0.0520426951	1	-1	0.166835187	0	0	0	0	0	0	0	0	0	0	0	0	0	0	0	0	0	0	0	0	0	121400.086	4464.96924	240672.25	288273.438	374489.875	349273.219	0	0	199151.047	0
8	5	8	1	0	0	0	0	0	0	241.994239	0.625	1	241.724026	242	0.275973629	6	-2	0.0889787664	0.666666667	0	0	0	0	0	0	0	0	0	0	0	0	0	0	0	0	0	0	0	0	0	0	0	0	0	0	0	0	0	0
12	5	5	1	0	0	0	0	0	0	242.009496	0.416666667	0.416666667	241.739266	242	0.260734465	10	5	0.13346815	0.882352941	7603.48291	0	0	0	0	0	0	0	0	0	0	0	0	0	0	0	0	0	0	0	0	0	0	0	0	0	0	0	0	0
9	9	7	1	0	0	0	0	0	0	242.030625	1	0.777777778	241.760371	242	0.239628858	5	-2	0.100101112	0.333333333	603.024658	0	0	0	0	0	0	0	0	0	0	0	0	0	0	0	0	0	0	0	0	0	0	0	0	0	0	0	0	0
13	9	4	1	0	0	0	0	0	0	242.045881	0.692307692	0.307692308	241.77561	242	0.224389693	9	5	0.144590495	0.7	3878.75049	0	0	0	0	0	0	0	0	0	0	0	0	0	0	0	0	0	0	0	0	0	0	0	0	0	0	0	0	0
10	13	6	1	0	0	0	0	0	0	242.06701	1.3	0.6	241.796716	242	0.203284086	4	-2	0.111223458	0.166666667	0	0	0	0	2681.19629	0	5895.56055	0	0	0	0	0	0	0	0	0	5709.36328	0	0	5087.36035	0	0	0	0	6591.75439	6158.81543	0	0	0	0
14	13	3	1	0	0	0	0	0	0	242.082266	0.928571429	0.214285714	241.811955	242	0.188044921	8	5	0.155712841	0.565217391	0	0	0	0	0	0	0	0	0	0	0	0	0	0	0	0	0	0	0	0	0	0	0	0	0	0	0	0	0	0
11	17	5	1	0	0	0	0	0	0	242.103396	1.54545455	0.454545455	241.833061	242	0.166939314	3	-2	0.122345804	0.0666666667	0	809.390503	0	1659.49707	0	0	1860.04822	1979.95776	0	3312.89282	2773.75488	1850.65173	0	4100.94336	0	0	3021.56177	3758.09058	1928.44788	1120.4812	0	40812.8242	0	0	7154.24219	8101.19336	0	0	0	0
15	17	2	1	0	0	0	0	0	0	242.118652	1.13333333	0.133333333	241.8483	242	0.151700149	7	5	0.166835187	0.461538462	0	0	1236.32117	0	0	536.22998	0	0	0	0	784.858765	686.395813	0	716.669495	0	0	0	0	0	745.208374	0	0	0	0	0	0	0	0	0	0
12	21	4	1	0	0	0	0	0	0	242.139781	1.75	0.333333333	241.869405	242	0.130594543	2	-2	0.13346815	0	0	9215.32324	0	0	0	0	0	0	0	0	0	0	0	0	0	0	0	0	0	0	0	0	0	0	0	0	0	0	0	0
13	25	3	1	0	0	0	0	0	0	242.176166	1.92307692	0.230769231	241.90575	242	0.0942497708	1	-2	0.144590495	0	298.044464	0	0	0	0	0	0	24519.8203	0	0	0	0	0	63404.1328	62674.418	0	0	0	0	0	345206.531	0	381740.125	729020.438	4090515.75	4011271.5	0	0	110209.992	0
14	29	2	1	0	0	0	0	0	0	242.212552	2.07142857	0.142857143	241.942095	242	0.0579049991	0	-2	0.155712841	0	0	0	0	0	0	0	0	0	0	0	0	0	0	0	0	0	0	0	0	0	0	0	0	0	143.511597	0	0	0	0	0
8	4	7	0	1	0	0	0	0	0	242.960497	0.5	0.875	242.689205	243	0.310795161	7	0	0.0889787664	0.714285714	920.070374	0	0	0	0	0	0	0	0	0	0	0	0	0	0	0	0	0	0	0	0	0	0	0	0	0	0	0	0	0
12	4	6	0	0	0	0	0	0	0	242.993511	0.333333333	0.5	242.722182	243	0.277817625	11	5	0.13346815	0.888888889	0	0	0	0	0	0	0	0	0	0	0	0	0	0	0	0	0	0	0	0	0	0	0	0	0	0	0	0	0	0
9	8	6	0	1	0	0	0	0	0	242.996882	0.888888889	0.666666667	242.72555	243	0.274450389	6	0	0.100101112	0.4	0	0	0	0	0	0	0	0	0	0	0	0	0	0	0	0	0	0	0	0	0	0	0	0	0	0	0	0	0	0
13	8	3	0	1	0	0	0	0	0	243.012138	0.615384615	0.230769231	242.740789	243	0.259211225	10	7	0.144590495	0.714285714	0	0	0	0	0	0	0	0	0	0	0	0	0	0	0	0	0	0	0	0	0	0	0	0	0	391.95517	0	0	0	0
9	8	8	0	0	0	0	0	0	0	243.01464	0.888888889	0.888888889	242.743288	243	0.256712018	6	-2	0.100101112	0.4	0	0	0	0	0	0	0	0	0	0	0	0	0	0	0	0	0	0	0	0	0	0	0	0	878.39917	892.393005	0	1300.51013	0	1398.91492
8	8	7	2	0	0	0	0	0	0	243.025874	1	0.875	242.754509	243	0.245491162	4	-3	0.0889787664	0.2	382.029205	0	0	0	0	0	0	0	0	0	0	0	0	0	0	0	0	0	0	0	0	0	0	0	0	0	0	0	0	0
13	8	5	0	0	0	0	0	0	0	243.029897	0.615384615	0.384615385	242.758527	243	0.241472854	10	5	0.144590495	0.714285714	1772.81384	0	0	0	0	0	0	0	0	0	0	0	0	0	0	0	0	0	0	0	0	0	0	0	0	0	0	0	0	0
10	12	5	0	1	0	0	0	0	0	243.033267	1.2	0.5	242.761894	243	0.238105618	5	0	0.111223458	0.230769231	0	0	0	0	0	0	0	0	0	0	2289.12305	0	0	1797.09778	2412.05151	0	4094.6731	3626.6084	3680.96558	1990.74548	0	0	0	0	0	0	0	0	0	0
12	8	4	2	0	0	0	0	0	0	243.04113	0.666666667	0.333333333	242.769748	243	0.230251997	8	4	0.13346815	0.75	521.886963	0	0	0	0	0	0	0	0	0	0	0	0	0	0	0	0	0	0	0	0	0	0	0	0	0	0	0	0	0
14	12	2	0	1	0	0	0	0	0	243.048524	0.857142857	0.142857143	242.777134	243	0.222866453	9	7	0.155712841	0.583333333	0	0	0	0	0	999.164001	0	0	0	0	0	0	0	0	0	0	0	0	0	0	0	0	0	0	3228.0105	2755.073	0	0	0	0
10	12	7	0	0	0	0	0	0	0	243.051026	1.2	0.7	242.779633	243	0.220367247	5	-2	0.111223458	0.230769231	0	0	36280.3281	19238.5215	31881.834	45113.5938	28422.7832	21867.7617	25668.2637	44937.1445	20855.1465	27120.5566	41461.1562	32802.4141	7545.02686	37732.6172	29342.2832	21355.2363	35609.5859	14385.9541	0	0	0	0	84370.7031	80967.125	0	0	0	0
9	12	6	2	0	0	0	0	0	0	243.062259	1.33333333	0.666666667	242.790854	243	0.20914639	3	-3	0.100101112	0	0	0	0	0	0	0	0	0	0	0	0	0	0	0	0	0	0	0	0	0	0	11879.4941	0	0	0	0	0	0	0	0
14	12	4	0	0	0	0	0	0	0	243.066282	0.857142857	0.285714286	242.794872	243	0.205128082	9	5	0.155712841	0.583333333	0	0	7414.95605	0	9366.13281	7249.4082	0	9256.73145	0	4190.31348	0	6295.78711	0	0	7926.12451	0	10632.9219	8303.14355	0	0	0	0	0	0	0	0	0	0	0	0
11	16	4	0	1	0	0	0	0	0	243.069653	1.45454545	0.363636364	242.798239	243	0.201760846	4	0	0.122345804	0.125	0	0	29539.9688	0	37863.8906	40635.8594	36548.3086	0	34953.6836	0	0	24493.5234	27993.6992	24712.5039	0	24863.5078	24755.2676	0	32402.7324	0	0	0	0	0	0	2553.65625	0	0	0	0
13	12	3	2	0	0	0	0	0	0	243.077515	0.923076923	0.230769231	242.806093	243	0.193907225	7	4	0.144590495	0.578947368	1365.96436	0	0	0	0	14475.8652	14930.5752	26273.1387	0	17289.0781	0	0	0	0	14851.3828	0	0	0	0	0	0	0	0	0	0	0	0	0	0	0
11	16	6	0	0	0	0	0	0	0	243.087411	1.45454545	0.545454545	242.815978	243	0.184022475	4	-2	0.122345804	0.125	0	0	34675.7031	16883.4922	26959.793	44424.6133	26937.0859	40384.3867	21818.2285	27542.5254	31540.3203	0	22229.8047	37551.0117	24222.3223	23472.4941	10670.667	10162.9434	19999.4609	24919.8496	0	4464.84521	0	0	825805.75	804430.062	0	0	0	1291.86426
10	16	5	2	0	0	0	0	0	0	243.098644	1.6	0.5	242.827198	243	0.172801618	2	-3	0.111223458	0	0	0	0	0	837.666199	0	0	1226.84302	0	984.914978	821.888306	0	0	0	0	0	0	915.994995	853.984802	0	0	36974.9141	0	0	0	0	0	0	0	0
15	16	3	0	0	0	0	0	0	0	243.102667	1.06666667	0.2	242.831217	243	0.16878331	8	5	0.166835187	0.481481481	0	0	38386.6484	25821.6289	40615.1836	27399.9531	33807.0781	37618.3086	23330.4609	31467.6777	16331.3936	36504.5664	32171.8652	39353.4375	12204.332	20589.7012	37435.3047	21445.748	36154.0781	12231.4941	0	0	0	0	243.913528	0	0	0	0	0
12	20	3	0	1	0	0	0	0	0	243.106038	1.66666667	0.25	242.834584	243	0.165416074	3	0	0.13346815	0.0526315789	0	0	0	0	1024.43689	0	2039.79541	0	0	1628.26697	1199.35913	0	1344.19434	1157.56165	1638.35156	0	2012.81946	1247.7926	1847.14758	757.899231	0	0	0	0	7650.32471	6511.08203	0	0	0	0
14	16	2	2	0	0	0	0	0	0	243.113901	1.14285714	0.142857143	242.842438	243	0.157562453	6	4	0.155712841	0.454545455	0	0	0	2741.21313	3093.71631	3572.77417	0	2937.03711	4318.57178	0	4135.24072	0	0	2900.82715	0	0	3127.77295	0	2822.01367	0	0	0	0	0	0	0	0	0	0	0
12	20	5	0	0	0	0	0	0	0	243.123796	1.66666667	0.416666667	242.852322	243	0.147677703	3	-2	0.13346815	0.0526315789	0	0	0	0	0	0	0	0	0	0	0	0	0	13404.0293	0	0	0	0	0	0	62927.4492	0	49432.0742	15253.7607	1048691.88	1030729.5	0	0	31309.9297	0
11	20	4	2	0	0	0	0	0	0	243.13503	1.81818182	0.363636364	242.863543	243	0.136456846	1	-3	0.122345804	0	0	0	0	0	0	0	0	0	0	0	0	0	0	0	0	0	0	0	0	0	0	0	0	0	284.412231	383.178009	0	0	0	0
16	20	2	0	0	0	0	0	0	0	243.139053	1.25	0.125	242.867561	243	0.132438538	7	5	0.177957533	0.4	0	0	7786.66309	2625.70093	15869.3096	14370.0869	8653.81934	6718.51807	9220.01562	0	10144.5498	15491.7109	11217.7432	9569.82324	11576.1455	4714.83789	7521.60254	4373.01367	13754.0059	3949.41235	0	0	0	0	674.41925	582.869751	0	0	0	0
13	24	2	0	1	0	0	0	0	0	243.142424	1.84615385	0.153846154	242.870929	243	0.129071302	2	0	0.144590495	0	0	799.971375	0	0	0	0	0	0	0	0	0	0	0	0	0	0	0	0	0	0	0	0	0	0	5593.98975	0	0	0	0	0
13	24	4	0	0	0	0	0	0	0	243.160182	1.84615385	0.307692308	242.888667	243	0.111332931	2	-2	0.144590495	0	0	0	0	0	0	0	0	0	0	0	0	0	0	0	0	0	0	0	0	0	0	0	27773.4258	0	872548.312	849287.688	0	0	0	0
12	24	3	2	0	0	0	0	0	0	243.171415	2	0.25	242.899888	243	0.100112075	0	-3	0.13346815	0	0	0	0	3064.60693	9512.34766	8446.61914	9072.37988	8259.13281	14322.9219	5213.1377	4376.71338	5922.33398	0	2868.57324	5144.87451	6536.32031	0	2259.20215	0	0	0	0	0	0	0	0	0	0	0	0
14	28	3	0	0	0	0	0	0	0	243.196567	2	0.214285714	242.925012	243	0.0749881597	1	-2	0.155712841	0	0	0	0	0	0	0	0	0	0	0	0	0	0	0	0	0	0	0	0	0	83951.4141	0	68794.4531	41278.3398	0	0	0	0	53441.3516	0
12	7	5	1	0	0	0	0	0	0	244.025146	0.583333333	0.416666667	243.752665	244	0.247335157	9	4	0.13346815	0.764705882	0	0	0	0	0	0	0	0	0	0	0	0	0	0	0	0	0	0	0	0	0	0	0	0	0	0	0	0	0	0
9	11	7	1	0	0	0	0	0	0	244.046275	1.22222222	0.777777778	243.77377	244	0.226229551	4	-3	0.100101112	0.111111111	0	1322.75378	0	0	0	0	0	0	0	0	0	0	0	0	0	0	0	0	0	0	0	23045.709	0	0	1779.47009	2165.28979	0	0	0	0
13	11	4	1	0	0	0	0	0	0	244.061531	0.846153846	0.307692308	243.78901	244	0.210990386	8	4	0.144590495	0.6	5362.98633	0	0	0	0	0	0	0	0	0	0	0	0	0	0	0	0	0	0	0	0	0	0	0	0	0	0	0	0	0
10	15	6	1	0	0	0	0	0	0	244.08266	1.5	0.6	243.810115	244	0.189884779	3	-3	0.111223458	0	383.458527	0	0	0	0	0	0	0	0	0	0	0	0	0	0	0	0	0	0	0	0	0	0	0	10421.3047	8759.97363	0	0	0	0
14	15	3	1	0	0	0	0	0	0	244.097916	1.07142857	0.214285714	243.825354	244	0.174645614	7	4	0.155712841	0.47826087	0	860.863525	16176.0498	2543.58203	16422.3262	13600.207	3878.39185	11500.9395	6458.05566	11429.3828	2815.79028	8236.37109	15297.2217	9971.63281	6323.10352	12740.5967	9371.06543	6204.95703	11652.1582	5848.98682	0	0	0	0	0	0	0	0	0	0
11	19	5	1	0	0	0	0	0	0	244.119045	1.72727273	0.454545455	243.84646	244	0.153540007	2	-3	0.122345804	0	0	0	0	0	0	0	0	0	0	0	0	0	0	0	0	0	0	0	0	0	0	0	0	0	0	4574.35254	0	0	0	0
15	19	2	1	0	0	0	0	0	0	244.134302	1.26666667	0.133333333	243.861699	244	0.138300842	6	4	0.166835187	0.384615385	0	0	0	0	0	727.924927	633.026733	0	0	0	0	1054.12439	0	0	954.524963	0	0	0	745.625916	0	0	0	0	0	0	0	0	0	0	0
12	23	4	1	0	0	0	0	0	0	244.155431	1.91666667	0.333333333	243.882805	244	0.117195235	1	-3	0.13346815	0	0	0	0	0	0	0	0	0	0	0	0	0	0	0	0	0	0	0	0	0	0	0	0	0	5512.33545	6325.45117	0	0	0	0
8	6	7	0	1	0	0	0	0	0	244.976147	0.75	0.875	244.702604	245	0.297395854	6	-1	0.0889787664	0.428571429	0	0	0	0	0	0	0	0	0	0	0	0	0	0	0	0	0	0	0	0	0	0	0	0	0	0	0	0	0	0
12	6	4	0	1	0	0	0	0	0	244.991403	0.5	0.333333333	244.717843	245	0.282156689	10	6	0.13346815	0.777777778	0	0	0	0	0	0	0	0	0	0	0	0	0	0	0	0	0	0	0	0	0	0	0	0	0	0	0	0	0	0
12	6	6	0	0	0	0	0	0	0	245.009161	0.5	0.5	244.735582	245	0.264418318	10	4	0.13346815	0.777777778	0	0	0	0	0	0	0	0	0	0	0	0	0	0	0	0	0	0	0	0	0	0	0	0	0	0	0	0	0	0
9	10	6	0	1	0	0	0	0	0	245.012532	1.11111111	0.666666667	244.738949	245	0.261051082	5	-1	0.100101112	0.2	0	0	0	0	0	0	0	0	0	0	0	0	0	0	0	0	0	0	0	0	0	0	0	0	0	0	0	0	0	0
11	6	5	2	0	0	0	0	0	0	245.020395	0.545454545	0.454545455	244.746803	245	0.253197461	8	3	0.122345804	0.846153846	0	0	1694.38403	0	0	470.940338	0	1249.78271	0	0	0	0	0	0	0	0	1534.00146	883.884888	0	0	0	0	0	0	0	0	0	0	0	0
13	10	3	0	1	0	0	0	0	0	245.027788	0.769230769	0.230769231	244.754188	245	0.245811917	9	6	0.144590495	0.619047619	0	0	0	0	0	0	0	0	0	0	0	0	0	0	0	0	0	0	0	0	0	0	0	0	600.169006	465.209839	0	0	0	0
9	10	8	0	0	0	0	0	0	0	245.03029	1.11111111	0.888888889	244.756687	245	0.243312711	5	-3	0.100101112	0.2	2506.11011	0	0	0	0	0	0	2536.60498	0	0	0	0	0	0	0	1969.62549	0	0	0	0	0	5204.23389	0	0	8877.14258	9135.9043	0	4677.59424	0	4909.63916
13	10	5	0	0	0	0	0	0	0	245.045547	0.769230769	0.384615385	244.771926	245	0.228073546	9	4	0.144590495	0.619047619	0	0	0	0	0	0	0	0	6833.24707	0	0	0	0	0	1893.62012	7271.74072	5413.72705	0	8025.36279	0	0	4677.83154	0	0	0	0	0	0	0	0
10	14	5	0	1	0	0	0	0	0	245.048917	1.4	0.5	244.775294	245	0.22470631	4	-1	0.111223458	0.0769230769	0	0	0	0	0	0	0	5502.50635	4729.18848	5324.93164	0	0	0	0	0	0	4750.51172	4364.63428	6188.41748	0	0	0	0	0	0	0	0	0	0	0
12	10	4	2	0	0	0	0	0	0	245.05678	0.833333333	0.333333333	244.783147	245	0.21685269	7	3	0.13346815	0.625	940.41095	0	0	0	0	0	0	0	0	83662.5312	0	0	0	0	0	0	0	0	0	0	0	0	0	0	0	0	0	0	0	0
10	14	7	0	0	0	0	0	0	0	245.066676	1.4	0.7	244.793032	245	0.206967939	4	-3	0.111223458	0.0769230769	0	0	13700.3848	6681.76855	8595.69336	9137.23535	6350.86426	9566.75	0	0	0	7899.02002	10266.1514	26981.625	0	7195.87207	0	0	8650.58398	0	0	0	0	0	283760.438	289715.562	0	0	0	0
9	14	6	2	0	0	0	0	0	0	245.077909	1.55555556	0.666666667	244.804253	245	0.195747083	2	-4	0.100101112	0	0	3809.61597	0	0	0	0	0	0	0	0	0	0	0	0	0	0	0	0	0	0	0	30462.8711	0	0	4007.46582	4755.38379	0	0	0	0
14	14	4	0	0	0	0	0	0	0	245.081932	1	0.285714286	244.808271	245	0.191728775	8	4	0.155712841	0.5	0	0	41510.1836	24958.0078	39423.875	59630.082	34849.6211	47264.9023	30782.541	36584.5078	21413.4258	35582.0312	42806.2266	48733.5273	28667.7559	27957.7305	28984.291	23704.4414	41431.7617	29383.9336	0	0	0	0	0	0	0	0	0	0
11	18	4	0	1	0	0	0	0	0	245.085303	1.63636364	0.363636364	244.811638	245	0.188361539	3	-1	0.122345804	0	0	0	0	0	0	0	0	0	0	0	994.839172	0	0	0	0	0	0	0	886.617798	0	0	0	0	0	0	0	0	0	0	0
13	14	3	2	0	0	0	0	0	0	245.093165	1.07692308	0.230769231	244.819492	245	0.180507918	6	3	0.144590495	0.473684211	0	0	0	30735.7227	61016.1602	50709.1445	46655.9258	62713.332	0	52783.8203	0	43583.8438	39495.6289	44717.9219	39822.0508	0	30620.0215	22300.0586	42807.6797	21873.0059	0	0	0	0	0	0	0	0	0	0
11	18	6	0	0	0	0	0	0	0	245.103061	1.63636364	0.545454545	244.829377	245	0.170623168	3	-3	0.122345804	0	0	0	0	0	0	0	0	23858.9492	0	0	0	0	14232.9033	0	0	0	0	0	0	0	0	0	0	0	1571277.62	1560262.38	0	0	0	0
10	18	5	2	0	0	0	0	0	0	245.114294	1.8	0.5	244.840598	245	0.159402311	1	-4	0.111223458	0	0	0	0	0	0	0	0	0	0	0	0	0	0	0	0	0	0	0	0	0	0	0	0	0	0	0	0	0	0	0
15	18	3	0	0	0	0	0	0	0	245.118317	1.2	0.2	244.844616	245	0.155384003	7	4	0.166835187	0.407407407	0	0	69628.125	36039.7383	77526.0938	66701.7109	44011.7188	76080.2891	37438.3438	64452.3047	43460.5898	49889.082	59297.7109	58443.8242	40865.8125	47354.168	57872.1562	43273.7539	65047.0469	32395.1211	0	0	0	0	0	0	0	0	0	0
12	22	3	0	1	0	0	0	0	0	245.121688	1.83333333	0.25	244.847983	245	0.152016767	2	-1	0.13346815	0	0	1752.92664	0	0	0	0	0	0	0	0	0	0	0	0	0	0	0	0	0	0	0	0	0	0	0	0	0	0	0	0
14	18	2	2	0	0	0	0	0	0	245.129551	1.28571429	0.142857143	244.855837	245	0.144163146	5	3	0.155712841	0.363636364	0	0	0	3047.44995	3031.12988	3160.03564	5525.88086	5442.7749	2946.67285	2047.7804	1483.60901	2542.23755	3159.11182	0	0	2744.17798	2964.28833	1280.59204	2661.08374	3269.95312	0	0	0	0	0	0	0	0	0	0
12	22	5	0	0	0	0	0	0	0	245.139446	1.83333333	0.416666667	244.865722	245	0.134278396	2	-3	0.13346815	0	0	0	0	0	0	0	0	0	0	0	0	0	0	0	0	0	0	0	0	0	0	0	0	0	280811.969	278429.094	0	0	0	0
11	22	4	2	0	0	0	0	0	0	245.15068	2	0.363636364	244.876942	245	0.123057539	0	-4	0.122345804	0	0	0	0	0	0	0	0	0	0	0	0	0	0	0	0	0	0	0	0	0	0	0	0	0	0	0	0	0	0	0
16	22	2	0	0	0	0	0	0	0	245.154703	1.375	0.125	244.880961	245	0.119039231	6	4	0.177957533	0.333333333	0	0	7044.62402	4440.36328	4544.75049	0	0	9153.9375	2793.52515	6613.18994	0	0	5898.26025	12543.8867	7443.53516	3031.67993	3558.92725	0	0	2064.42676	0	0	0	0	171.149567	0	0	0	0	0
13	26	2	0	1	0	0	0	0	0	245.158074	2	0.153846154	244.884328	245	0.115671995	1	-1	0.144590495	0	0	2476.19873	0	0	0	0	0	0	0	0	0	0	0	0	0	0	0	0	0	0	0	0	0	0	0	0	0	0	0	0
13	26	4	0	0	0	0	0	0	0	245.175832	2	0.307692308	244.902066	245	0.0979336242	1	-3	0.144590495	0	0	0	3193.25024	0	0	0	3792.28076	0	4943.02637	0	0	0	0	16405.9062	6804.1958	0	0	0	0	0	49285.9336	0	45705.543	29981.3438	57168.2227	55698.8711	0	0	36539.9062	0
15	5	3	1	0	0	0	0	0	0	246.019666	0.333333333	0.2	245.744959	246	0.255041457	13	10	0.166835187	0.92	0	0	0	0	0	0	0	0	0	0	0	0	0	0	0	0	0	0	0	0	0	0	0	0	0	0	0	0	0	0
8	9	8	1	0	0	0	0	0	0	246.025539	1.125	1	245.750825	246	0.249175015	4	-4	0.0889787664	0	0	0	0	0	0	0	0	0	0	0	0	0	0	0	0	0	0	0	0	0	0	0	0	0	0	0	0	2268.9895	0	2302.76855
12	9	5	1	0	0	0	0	0	0	246.040796	0.75	0.416666667	245.766064	246	0.23393585	8	3	0.13346815	0.647058824	0	0	0	0	0	0	0	0	2686.68896	0	0	0	0	0	0	2528.37158	0	0	0	0	0	0	0	0	0	0	0	0	0	0
16	9	2	1	0	0	0	0	0	0	246.056052	0.5625	0.125	245.781303	246	0.218696685	12	10	0.177957533	0.785714286	0	300.487	0	0	0	0	0	0	3261.53589	0	0	0	0	4067.71338	0	0	0	0	0	0	0	0	0	0	0	0	0	0	0	0
9	13	7	1	0	0	0	0	0	0	246.061925	1.44444444	0.777777778	245.78717	246	0.212830243	3	-4	0.100101112	0	9433.10938	0	0	0	0	0	0	0	0	0	0	0	0	0	0	0	0	0	0	0	0	9235.64941	0	0	0	0	0	0	0	0
13	13	4	1	0	0	0	0	0	0	246.077181	1	0.307692308	245.802409	246	0.197591079	7	3	0.144590495	0.5	0	0	0	0	0	0	0	0	0	0	0	0	0	0	0	0	0	0	0	14702.3691	0	0	0	0	0	0	0	0	0	0
10	17	6	1	0	0	0	0	0	0	246.09831	1.7	0.6	245.823515	246	0.176485472	2	-4	0.111223458	0	0	0	0	0	0	0	0	0	0	0	0	0	0	0	0	0	0	0	0	0	0	0	0	0	0	3574.76904	0	0	0	0
14	17	3	1	0	0	0	0	0	0	246.113566	1.21428571	0.214285714	245.838754	246	0.161246307	6	3	0.155712841	0.391304348	0	148.349579	17388.8262	20369.0801	29741.7656	33441.2812	21195.0527	33819.7578	18332.1484	34774.5078	19244.3652	26461.0293	29089.4824	33774.8359	27563.0195	25114.4199	27531.8008	7135.59277	29797.6602	18568.8887	0	0	0	0	0	0	0	0	0	0
11	21	5	1	0	0	0	0	0	0	246.134695	1.90909091	0.454545455	245.859859	246	0.1401407	1	-4	0.122345804	0	0	0	0	0	0	0	0	0	0	0	0	0	0	0	0	0	0	0	0	0	0	0	0	0	4275.11914	3730.91479	0	0	0	0
15	21	2	1	0	0	0	0	0	0	246.149952	1.4	0.133333333	245.875098	246	0.124901535	5	3	0.166835187	0.307692308	0	1370.8269	0	0	0	0	0	0	0	0	0	0	0	0	0	0	0	0	0	0	0	0	0	0	0	0	0	0	0	0
12	25	4	1	0	0	0	0	0	0	246.171081	2.08333333	0.333333333	245.896204	246	0.103795928	0	-4	0.13346815	0	0	0	0	0	0	0	0	0	0	0	0	0	0	0	0	0	0	0	0	0	0	0	0	0	377.838226	195.679092	0	0	0	0
11	4	7	0	0	0	0	0	0	0	246.988426	0.363636364	0.636363636	246.712636	247	0.287363783	10	3	0.122345804	0.866666667	0	0	0	0	0	0	0	0	0	0	0	0	0	0	0	0	0	0	0	0	0	0	0	0	0	0	0	0	0	0
8	8	7	0	1	0	0	0	0	0	246.991797	1	0.875	246.716003	247	0.283996547	5	-2	0.0889787664	0.142857143	0	0	0	0	0	0	0	0	0	0	0	0	0	0	0	0	0	0	0	0	0	0	0	0	0	0	0	0	0	0
10	4	6	2	0	0	0	0	0	0	246.999659	0.4	0.6	246.723857	247	0.276142926	8	2	0.111223458	1	0	0	0	0	0	0	0	0	0	0	0	0	0	0	0	0	0	0	0	0	0	0	0	0	0	0	0	0	0	0
12	8	4	0	1	0	0	0	0	0	247.007053	0.666666667	0.333333333	246.731243	247	0.268757382	9	5	0.13346815	0.666666667	0	0	0	0	0	0	0	0	0	0	0	0	0	0	0	0	0	0	0	0	0	0	0	0	0	0	0	0	0	0
12	8	6	0	0	0	0	0	0	0	247.024811	0.666666667	0.5	246.748981	247	0.251019011	9	3	0.13346815	0.666666667	378.969635	0	0	1689.89551	0	0	0	0	0	0	0	2120.70312	0	0	0	0	0	0	0	0	0	0	0	0	0	0	0	0	0	0
9	12	6	0	1	0	0	0	0	0	247.028182	1.33333333	0.666666667	246.752348	247	0.247651775	4	-2	0.100101112	0	0	0	3548.20288	0	0	2806.99097	2553.34009	0	0	1542.33337	0	0	0	0	0	0	0	0	3116.09106	3185.33032	0	0	0	0	0	0	0	0	0	0
11	8	5	2	0	0	0	0	0	0	247.036045	0.727272727	0.454545455	246.760202	247	0.239798154	7	2	0.122345804	0.692307692	0	0	25025.8457	0	0	37077.1445	22886.1504	22875.0293	0	0	0	0	24992.5781	37751.2383	0	0	33832.1758	16089.084	0	0	0	0	0	0	0	0	0	0	0	0
16	8	3	0	0	0	0	0	0	0	247.040067	0.5	0.1875	246.76422	247	0.235779846	13	10	0.177957533	0.793103448	0	2058.43701	0	0	0	0	0	0	0	0	0	0	0	0	0	0	0	0	0	0	0	0	0	0	0	0	0	0	0	0
13	12	3	0	1	0	0	0	0	0	247.043438	0.923076923	0.230769231	246.767587	247	0.23241261	8	5	0.144590495	0.523809524	0	0	0	0	0	0	908.920166	0	0	0	0	0	0	0	0	0	0	0	0	0	0	0	0	11821.624	0	0	0	0	0	0
9	12	8	0	0	0	0	0	0	0	247.04594	1.33333333	0.888888889	246.770087	247	0.229913404	4	-4	0.100101112	0	15017.5635	0	0	0	0	0	0	0	0	0	0	0	0	0	0	0	0	0	0	0	0	19943.7773	0	0	32517.3711	31154.25	0	0	0	0
15	8	2	2	0	0	0	0	0	0	247.051301	0.533333333	0.133333333	246.775441	247	0.224558989	11	9	0.166835187	0.833333333	0	0	0	0	0	0	0	0	3710.375	0	0	0	0	2252.8623	0	4142.04004	0	0	0	0	0	0	0	0	0	0	0	0	0	0
8	12	7	2	0	0	0	0	0	0	247.057174	1.5	0.875	246.781307	247	0.218692547	2	-5	0.0889787664	0	0	0	0	0	0	0	0	0	0	0	0	0	0	0	0	0	0	0	0	0	0	0	0	0	0	1704.48352	0	0	0	0
13	12	5	0	0	0	0	0	0	0	247.061196	0.923076923	0.384615385	246.785326	247	0.214674239	8	3	0.144590495	0.523809524	5832.26758	0	0	7741.12744	15601.748	10517.3477	4867.90674	22619.2559	7399.67236	4651.66553	0	12057.8594	23617.1211	8257.95605	14261.8535	14343.9658	0	13705.1113	13897.9717	17688.4805	0	0	0	0	0	0	0	0	0	0
10	16	5	0	1	0	0	0	0	0	247.064567	1.6	0.5	246.788693	247	0.211307003	3	-2	0.111223458	0	0	0	0	0	0	0	0	1153.00208	0	0	0	0	0	0	0	0	0	0	0	0	0	0	0	0	0	0	0	0	0	0
12	12	4	2	0	0	0	0	0	0	247.07243	1	0.333333333	246.796547	247	0.203453382	6	2	0.13346815	0.5	0	0	0	100417.094	0	0	0	0	0	0	0	0	0	0	0	90460.0781	0	0	0	0	0	0	0	0	0	0	0	0	0	0
17	12	2	0	0	0	0	0	0	0	247.076453	0.705882353	0.117647059	246.800565	247	0.199435074	12	10	0.189079879	0.6875	0	0	0	0	0	0	1340.42249	0	0	0	0	0	0	0	0	0	0	0	0	0	0	5678.24365	0	0	0	0	0	2840.69702	0	2835.20239
14	16	2	0	1	0	0	0	0	0	247.079824	1.14285714	0.142857143	246.803932	247	0.196067838	7	5	0.155712841	0.416666667	0	0	0	0	0	0	0	0	0	0	0	0	0	0	0	0	0	0	0	0	0	0	0	0	0	0	16987.2539	0	0	0
10	16	7	0	0	0	0	0	0	0	247.082326	1.6	0.7	246.806431	247	0.193568632	3	-4	0.111223458	0	0	0	0	0	0	0	0	0	0	0	8068.80127	0	6836.60254	0	0	0	0	0	0	0	0	0	0	17702.6328	319394.406	304843.375	0	0	0	0
9	16	6	2	0	0	0	0	0	0	247.093559	1.77777778	0.666666667	246.817652	247	0.182347776	1	-5	0.100101112	0	0	0	0	0	0	0	0	0	0	0	0	0	0	0	0	0	0	0	0	0	0	0	0	0	0	0	0	0	0	0
14	16	4	0	0	0	0	0	0	0	247.097582	1.14285714	0.285714286	246.821671	247	0.178329467	7	3	0.155712841	0.416666667	280.611389	0	101663.578	69623.6562	120043.164	128381.719	87377.3203	124208.109	90582.8438	124112.633	68700.7031	89453.4219	114557.43	121864.531	85027.8984	69482.3828	115627.891	60241.0039	124989.555	83697.3672	0	0	0	0	0	0	0	0	0	0
11	20	4	0	1	0	0	0	0	0	247.100953	1.81818182	0.363636364	246.825038	247	0.174962232	2	-2	0.122345804	0	0	0	0	0	0	0	0	0	0	0	0	0	0	0	0	0	0	0	0	0	0	0	0	0	0	0	0	0	0	0
13	16	3	2	0	0	0	0	0	0	247.108815	1.23076923	0.230769231	246.832891	247	0.167108611	5	2	0.144590495	0.368421053	0	0	23762.1621	12538.9297	31772.9961	25600.3887	23510.3145	36082.9336	31488.3496	24915.9316	18144.8906	23840.5527	23663.1738	29952.1211	24701.1094	9751.23926	28252.7988	8458.89746	31891.834	0	0	0	0	0	0	0	0	0	0	0
11	20	6	0	0	0	0	0	0	0	247.118711	1.81818182	0.545454545	246.842776	247	0.15722386	2	-4	0.122345804	0	0	0	0	0	0	0	0	0	0	0	0	0	0	0	0	0	0	0	0	0	0	0	0	0	178407.078	176672.594	0	0	0	0
15	20	3	0	0	0	0	0	0	0	247.133967	1.33333333	0.2	246.858015	247	0.141984696	6	3	0.166835187	0.333333333	0	0	63385.1172	42953.8047	68572.9297	57139.3008	44250.6758	71133.6016	53562.3086	59184.6875	46229.8008	64775.8008	57605.9258	69125.375	44687.6133	42476.3125	61534.793	40308.9805	60632.1445	38198.0547	0	0	0	0	0	0	0	0	0	0
12	24	3	0	1	0	0	0	0	0	247.137338	2	0.25	246.861383	247	0.13861746	1	-2	0.13346815	0	0	1357.27417	0	0	0	0	0	0	0	0	0	0	0	0	0	0	0	0	0	0	0	0	0	0	0	0	0	0	0	0
14	20	2	2	0	0	0	0	0	0	247.145201	1.42857143	0.142857143	246.869236	247	0.130763839	4	2	0.155712841	0.272727273	0	0	0	0	0	0	0	0	0	0	0	0	0	0	0	0	0	0	0	0	0	0	0	0	0	0	0	0	0	0
12	24	5	0	0	0	0	0	0	0	247.155097	2	0.416666667	246.879121	247	0.120879089	1	-4	0.13346815	0	0	12185.8359	0	0	0	0	0	0	9185.77344	0	9210.32129	0	0	0	0	0	0	0	0	0	0	0	0	0	22358.6758	21193.6191	0	0	0	0
16	24	2	0	0	0	0	0	0	0	247.170353	1.5	0.125	246.89436	247	0.105639924	5	3	0.177957533	0.266666667	0	0	2666.15649	0	1972.9115	0	7162.33447	12319.3262	10394.1592	16725.8164	21481.5293	0	5469.80859	8090.15088	7698.9873	7012.70605	8111.80518	10387.9092	2602.79688	3949.86426	0	0	0	11639.5215	0	6073.56982	0	0	0	0
13	28	4	0	0	0	0	0	0	0	247.191482	2.15384615	0.307692308	246.915466	247	0.084534317	0	-4	0.144590495	0	0	0	0	0	0	0	0	0	0	0	0	0	0	0	0	0	0	0	0	0	0	0	0	0	852.774597	610.410095	0	0	0	0
11	7	6	1	0	0	0	0	0	0	248.02006	0.636363636	0.545454545	247.743119	248	0.256881315	8	2	0.122345804	0.714285714	2281.44434	0	0	0	0	0	0	0	0	0	0	0	0	0	0	0	0	0	0	0	0	0	0	0	0	0	0	0	0	0
15	7	3	1	0	0	0	0	0	0	248.035316	0.466666667	0.2	247.758358	248	0.24164215	12	9	0.166835187	0.84	4779.39453	0	0	0	0	0	0	0	0	0	0	0	0	0	0	0	0	0	0	0	0	0	0	0	0	0	0	0	0	0
8	11	8	1	0	0	0	0	0	0	248.041189	1.375	1	247.764224	248	0.235775708	3	-5	0.0889787664	0	0	1892.19385	0	0	0	0	0	0	0	0	0	0	0	0	0	0	0	0	0	0	0	0	0	0	2335.43115	2836.4314	0	0	0	0
12	11	5	1	0	0	0	0	0	0	248.056445	0.916666667	0.416666667	247.779463	248	0.220536543	7	2	0.13346815	0.529411765	0	0	0	0	0	0	0	0	0	0	0	0	0	0	0	3990.6875	0	0	0	0	0	34090.7969	0	0	0	0	0	0	0	0
16	11	2	1	0	0	0	0	0	0	248.071702	0.6875	0.125	247.794703	248	0.205297378	11	9	0.177957533	0.714285714	0	0	0	0	0	0	0	6917.57471	0	0	0	0	0	0	0	0	0	0	0	0	0	0	0	0	0	0	0	0	0	0
9	15	7	1	0	0	0	0	0	0	248.077575	1.66666667	0.777777778	247.800569	248	0.199430936	2	-5	0.100101112	0	0	0	0	0	0	0	0	0	0	0	0	0	0	0	0	0	0	0	0	0	0	0	0	0	11511.9707	11350.5723	0	0	0	0
13	15	4	1	0	0	0	0	0	0	248.092831	1.15384615	0.307692308	247.815808	248	0.184191771	6	2	0.144590495	0.4	0	0	72415.3047	43520	63201.1523	69801.4531	53369.668	74241.0156	45013.8203	64664.3789	38558.3203	58229.8359	62176.9688	57631.7383	38348.7852	34508.8086	54205.7383	53586.7266	64351.7578	38617.2305	0	0	0	0	0	0	0	0	0	0
10	19	6	1	0	0	0	0	0	0	248.11396	1.9	0.6	247.836914	248	0.163086164	1	-5	0.111223458	0	0	1892.14404	0	0	0	0	0	0	0	0	0	0	0	0	0	0	0	0	0	0	0	0	0	0	0	0	0	0	0	0
14	19	3	1	0	0	0	0	0	0	248.129216	1.35714286	0.214285714	247.852153	248	0.147847	5	2	0.155712841	0.304347826	0	0	13107.4922	5819.00146	20442.8223	8980.60059	21185.8848	17560.7305	0	9892.7793	9423.20801	8308.90234	16555.9258	10354.5303	13689.7041	9342.56055	12592.5869	5378.05859	12543.7188	11104.4424	0	0	0	0	0	0	0	0	0	0
11	6	5	0	1	0	0	0	0	0	248.986318	0.545454545	0.454545455	248.708297	249	0.291702846	9	4	0.122345804	0.733333333	0	0	0	0	0	0	0	0	0	0	0	0	0	0	0	0	0	0	0	0	0	0	0	0	0	0	0	0	0	0
11	6	7	0	0	0	0	0	0	0	249.004076	0.545454545	0.636363636	248.726036	249	0.273964475	9	2	0.122345804	0.733333333	0	0	0	0	0	0	0	0	0	0	0	0	0	0	0	0	0	0	0	0	0	0	0	0	0	466.736847	0	0	0	0
8	10	7	0	1	0	0	0	0	0	249.007447	1.25	0.875	248.729403	249	0.27059724	4	-3	0.0889787664	0	0	0	0	0	0	0	0	0	0	0	0	0	0	0	0	0	0	0	0	0	0	0	0	0	0	0	0	0	0	0
10	6	6	2	0	0	0	0	0	0	249.015309	0.6	0.6	248.737256	249	0.262743619	7	1	0.111223458	0.8	0	0	0	0	0	0	0	636.310242	0	0	0	0	0	762.019958	0	0	0	0	773.792114	0	0	0	0	0	0	0	0	0	0	0
15	6	4	0	0	0	0	0	0	0	249.019332	0.4	0.266666667	248.741275	249	0.258725311	13	9	0.166835187	0.846153846	373.302307	0	0	0	0	0	0	0	0	0	0	0	0	0	0	0	0	0	0	0	0	0	0	0	0	0	0	0	0	0
12	10	4	0	1	0	0	0	0	0	249.022703	0.833333333	0.333333333	248.744642	249	0.255358075	8	4	0.13346815	0.555555556	0	0	0	0	0	0	0	0	0	0	0	0	0	0	0	0	0	0	0	0	0	0	0	0	650.363525	0	0	0	0	0
14	6	3	2	0	0	0	0	0	0	249.030565	0.428571429	0.214285714	248.752496	249	0.247504454	11	8	0.155712841	0.904761905	0	0	0	0	0	0	0	0	0	0	0	0	0	0	0	0	0	0	0	0	0	0	0	0	302.787567	0	0	0	0	0
12	10	6	0	0	0	0	0	0	0	249.040461	0.833333333	0.5	248.76238	249	0.237619704	8	2	0.13346815	0.555555556	0	0	0	1710.15735	4321.08496	0	0	0	0	0	0	0	0	0	0	0	0	3845.38647	0	0	0	0	0	0	0	0	0	0	0	0
9	14	6	0	1	0	0	0	0	0	249.043832	1.55555556	0.666666667	248.765748	249	0.234252468	3	-3	0.100101112	0	1974.84509	0	0	0	0	0	0	0	0	0	0	0	0	0	0	0	0	0	0	0	0	0	0	0	0	0	0	0	0	0
11	10	5	2	0	0	0	0	0	0	249.051694	0.909090909	0.454545455	248.773601	249	0.226398847	6	1	0.122345804	0.538461538	0	0	63235.4102	0	73910.6094	53945.6797	0	70174.8281	0	0	33473.918	0	60433.1211	0	0	36842.9766	0	0	73193.5703	0	0	59119.9102	0	0	0	0	0	0	0	0
16	10	3	0	0	0	0	0	0	0	249.055717	0.625	0.1875	248.777619	249	0.222380539	12	9	0.177957533	0.724137931	0	2512.20996	0	0	0	0	0	0	0	0	0	0	0	0	0	0	0	0	0	0	0	0	0	0	0	0	0	0	0	0
13	14	3	0	1	0	0	0	0	0	249.059088	1.07692308	0.230769231	248.780987	249	0.219013303	7	4	0.144590495	0.428571429	3088.4707	0	0	0	0	0	0	0	0	0	0	0	0	0	0	0	0	0	0	0	0	0	0	0	0	0	0	0	0	0
9	14	8	0	0	0	0	0	0	0	249.06159	1.55555556	0.888888889	248.783486	249	0.216514097	3	-5	0.100101112	0	0	6080.38037	0	0	0	0	0	0	0	0	0	0	0	0	0	0	0	0	0	0	0	0	0	0	17403.9062	17622.1406	0	0	0	0
8	14	7	2	0	0	0	0	0	0	249.072824	1.75	0.875	248.794707	249	0.20529324	1	-6	0.0889787664	0	0	9117.78516	0	0	0	0	0	0	0	0	0	0	0	0	0	0	0	0	0	0	0	0	0	0	0	0	0	0	0	0
13	14	5	0	0	0	0	0	0	0	249.076847	1.07692308	0.384615385	248.798725	249	0.201274932	7	2	0.144590495	0.428571429	0	0	87580.1562	61420.7969	108956.578	100825.852	78118.1172	77636.4219	43354.2383	95212.875	54586.6797	78410.5234	110688.328	91032.0625	56049.5859	68771.3125	86047.1562	68193.9688	104467.008	54402.0234	0	0	0	0	9174.50098	0	0	0	0	0
10	18	5	0	1	0	0	0	0	0	249.080218	1.8	0.5	248.802092	249	0.197907696	2	-3	0.111223458	0	0	0	0	0	0	0	0	0	0	0	0	0	0	0	0	0	0	0	0	0	0	0	0	0	0	0	0	0	0	0
12	14	4	2	0	0	0	0	0	0	249.08808	1.16666667	0.333333333	248.809946	249	0.190054075	5	1	0.13346815	0.375	0	141.026917	64567.8672	0	82946.4609	76694.8828	55686.418	0	0	79002.6406	56289.7422	68784.1953	59875.7031	72225.5312	52598.5117	51439.3555	51438.0977	34858.957	63818.6367	42534.8008	0	0	0	0	0	0	0	0	0	0
17	14	2	0	0	0	0	0	0	0	249.092103	0.823529412	0.117647059	248.813964	249	0.186035767	11	9	0.189079879	0.625	0	0	0	0	0	0	0	0	0	0	0	0	0	0	0	0	0	0	0	0	0	0	0	0	0	0	0	1920.25232	0	0
14	18	2	0	1	0	0	0	0	0	249.095474	1.28571429	0.142857143	248.817331	249	0.182668531	6	4	0.155712841	0.333333333	0	0	0	1647.48132	0	0	0	2722.7793	3493.06641	0	0	0	0	0	2521.87427	0	0	1271.56982	0	0	0	0	0	0	0	0	0	0	0	0
10	18	7	0	0	0	0	0	0	0	249.097976	1.8	0.7	248.819831	249	0.180169325	2	-5	0.111223458	0	0	0	0	0	0	0	0	0	4362.51465	0	5801.06299	0	0	4742.65967	0	0	0	0	0	0	0	0	0	0	30511.3477	28506.9707	0	0	0	0
9	18	6	2	0	0	0	0	0	0	249.109209	2	0.666666667	248.831052	249	0.168948468	0	-6	0.100101112	0	0	2842.49316	0	0	0	0	0	0	0	0	0	0	0	0	0	0	0	0	0	0	0	0	0	0	0	0	0	0	0	0
14	18	4	0	0	0	0	0	0	0	249.113232	1.28571429	0.285714286	248.83507	249	0.16493016	6	2	0.155712841	0.333333333	0	0	138362.531	90012.2188	161198.156	139361.062	110520.43	140879.125	96540.1797	154983.109	92876.3594	110602.617	148112.094	153589.609	102861.43	78329.3828	112606.406	105718.844	143955.75	82685.4219	0	0	0	0	0	0	0	0	0	0
13	18	3	2	0	0	0	0	0	0	249.124465	1.38461538	0.230769231	248.846291	249	0.153709304	4	1	0.144590495	0.263157895	0	0	2361.87207	3067.98706	11449.3379	0	4316.78613	5572.73975	0	10916.7549	7093.71729	10371.7451	7657.67432	15556.2002	6524.479	4726.50977	7843.91211	0	11020.4912	4012.12231	0	0	0	0	0	0	0	0	0	0
11	22	6	0	0	0	0	0	0	0	249.134361	2	0.545454545	248.856175	249	0.143824553	1	-5	0.122345804	0	0	0	0	0	0	0	980.939941	635.295654	0	895.522461	1067.11926	1071.9082	1607.64502	2206.84741	0	1321.60608	1335.2063	1276.03308	0	1404.93018	0	0	0	0	6098.93652	4420.18701	0	0	0	0
15	22	3	0	0	0	0	0	0	0	249.149617	1.46666667	0.2	248.871415	249	0.128585388	5	2	0.166835187	0.259259259	0	0	32134.5762	24897.9062	48036.9297	38420.7266	19416.0098	33609.8828	32045.5977	30007.6406	27563.9453	28922.7402	41073	42137.6211	23314.9316	29164.1348	24831.8613	26414.1465	38574.2734	11766.2812	0	0	33093.6016	19260.457	22924.7559	22380.8398	0	0	20905.5527	0
12	26	3	0	1	0	0	0	0	0	249.152988	2.16666667	0.25	248.874782	249	0.125218153	0	-3	0.13346815	0	0	0	0	0	0	0	0	0	0	0	0	0	0	0	0	0	0	0	0	0	0	0	0	0	0	0	0	0	0	0
12	26	5	0	0	0	0	0	0	0	249.170747	2.16666667	0.416666667	248.89252	249	0.107479782	0	-5	0.13346815	0	0	11806.1895	0	0	0	0	0	0	0	0	0	0	0	0	0	0	0	0	0	0	0	0	0	14689.875	0	0	0	0	0	0
16	26	2	0	0	0	0	0	0	0	249.186003	1.625	0.125	248.907759	249	0.0922406167	4	2	0.177957533	0.2	0	0	0	0	0	0	0	0	0	0	1028.02527	0	0	0	0	0	0	0	0	0	0	0	0	0	0	0	0	0	0	0
10	5	7	1	0	0	0	0	0	0	249.999325	0.5	0.7	249.720173	250	0.279826779	8	1	0.111223458	0.818181818	383.268707	0	0	0	0	0	0	0	0	0	0	0	0	0	0	0	0	0	0	0	0	0	0	0	0	0	0	0	0	0
11	9	6	1	0	0	0	0	0	0	250.03571	0.818181818	0.545454545	249.756518	250	0.243482008	7	1	0.122345804	0.571428571	0	0	0	0	0	6586.7168	0	4647.16699	0	4188.04883	0	0	0	0	2889.48828	0	0	1217.35645	2801.27808	4569.62744	0	0	0	0	0	0	0	0	0	0
15	9	3	1	0	0	0	0	0	0	250.050966	0.6	0.2	249.771757	250	0.228242843	11	8	0.166835187	0.76	0	1346.38196	0	0	0	0	0	0	0	0	0	0	0	0	0	0	0	0	0	0	0	0	0	0	0	0	0	0	0	0
8	13	8	1	0	0	0	0	0	0	250.056839	1.625	1	249.777624	250	0.222376401	2	-6	0.0889787664	0	0	0	0	0	0	0	0	0	0	0	1461.29871	0	0	0	0	0	0	0	0	0	0	0	0	0	8634.17578	9304.53418	0	0	0	0
12	13	5	1	0	0	0	0	0	0	250.072095	1.08333333	0.416666667	249.792863	250	0.207137236	6	1	0.13346815	0.411764706	0	0	77266.8906	36689.1875	66100.0781	68806.1094	38031.1445	70618.4219	30990.5703	70114.1484	34758.082	44337.1016	56115.4805	56265.8984	36421.3672	45469.6328	49554.3203	39907.9492	67197.0859	47039.3398	0	0	0	0	0	0	0	0	0	0
9	17	7	1	0	0	0	0	0	0	250.093225	1.88888889	0.777777778	249.813968	250	0.186031629	1	-6	0.100101112	0	0	18371.7031	0	0	0	0	0	0	0	0	0	0	0	0	0	0	0	0	0	0	0	0	0	0	0	0	0	0	0	0
13	17	4	1	0	0	0	0	0	0	250.108481	1.30769231	0.307692308	249.829208	250	0.170792464	5	1	0.144590495	0.3	0	0	51311.7695	33571.5469	57891.1055	53478.2656	44229.6992	55541.25	35725.4219	56502.0859	34612.9219	59613.2578	57478.9883	58790.5312	36364.9336	36424.2734	44336.0039	27059.8867	57460.9883	35003.5664	0	0	0	0	0	0	0	0	0	0
10	21	6	1	0	0	0	0	0	0	250.12961	2.1	0.6	249.850313	250	0.149686857	0	-6	0.111223458	0	0	0	0	0	0	0	0	0	0	0	0	0	0	0	0	0	0	0	0	0	0	0	0	0	0	0	0	0	0	0
14	21	3	1	0	0	0	0	0	0	250.144866	1.5	0.214285714	249.865552	250	0.134447692	4	1	0.155712841	0.217391304	0	0	0	0	0	0	0	0	0	0	0	0	0	0	0	0	0	0	0	0	0	0	0	0	0	0	0	0	0	0
10	4	8	0	0	0	0	0	0	0	250.98334	0.4	0.8	250.70309	251	0.29690994	9	1	0.111223458	0.833333333	0	0	0	0	0	0	0	0	0	0	0	0	0	0	0	0	0	0	0	0	0	0	0	0	0	0	0	0	0	0
9	4	7	2	0	0	0	0	0	0	250.994574	0.444444444	0.777777778	250.714311	251	0.285689083	7	0	0.100101112	1	0	1143.9928	0	0	0	0	0	0	0	0	0	0	0	0	0	0	0	0	0	0	0	0	0	0	0	0	0	0	0	0
11	8	5	0	1	0	0	0	0	0	251.001968	0.727272727	0.454545455	250.721696	251	0.278303539	8	3	0.122345804	0.6	0	0	0	0	0	0	0	0	0	0	0	0	0	0	0	0	0	0	0	0	0	0	0	0	0	0	0	0	0	0
11	8	7	0	0	0	0	0	0	0	251.019726	0.727272727	0.636363636	250.739435	251	0.260565168	8	1	0.122345804	0.6	0	0	0	0	0	1715.84961	1455.29297	0	0	0	0	0	1741.62	0	0	0	0	0	1525.0282	0	0	0	0	0	2705.09863	0	0	0	0	0
8	12	7	0	1	0	0	0	0	0	251.023097	1.5	0.875	250.742802	251	0.257197932	3	-4	0.0889787664	0	0	0	0	0	1220.51062	0	0	1160.39917	0	1070.18372	1235.76978	566.622375	2013.9397	1196.70605	1541.54895	0	0	0	2220.23193	1731.84167	0	0	0	0	477.155853	359.461914	0	0	0	0
10	8	6	2	0	0	0	0	0	0	251.030959	0.8	0.6	250.750656	251	0.249344312	6	0	0.111223458	0.6	0	828.252625	1344.65906	0	0	0	0	0	1359.07471	0	0	1962.67358	0	2155.44727	0	0	2966.31543	0	0	1676.50635	0	0	0	0	0	0	0	0	0	0
12	12	4	0	1	0	0	0	0	0	251.038353	1	0.333333333	250.758041	251	0.241958768	7	3	0.13346815	0.444444444	0	0	0	0	0	0	0	0	0	0	0	0	0	0	0	0	0	0	0	0	0	0	0	0	0	0	0	0	0	0
12	12	6	0	0	0	0	0	0	0	251.056111	1	0.5	250.77578	251	0.224220396	7	1	0.13346815	0.444444444	0	0	0	31333.1875	0	0	34731.3906	38415.707	21685.5918	0	0	25802.0605	0	0	11563.1348	0	0	0	0	35606.0391	0	0	0	0	7799.65137	7092.55469	0	0	0	0
11	12	5	2	0	0	0	0	0	0	251.067344	1.09090909	0.454545455	250.787	251	0.21299954	5	0	0.122345804	0.384615385	2414.23364	0	18542.6758	0	13138.4531	22263.9922	0	20542.6328	22511.3242	11416.3633	14387.9492	0	12958.3398	0	0	17427.6348	13534.666	0	16930.2949	0	0	0	0	0	0	0	0	0	0	0
16	12	3	0	0	0	0	0	0	0	251.071367	0.75	0.1875	250.791019	251	0.208981232	11	8	0.177957533	0.655172414	0	0	0	0	0	0	0	0	0	0	0	0	0	0	0	0	0	0	0	0	0	0	0	0	0	0	0	0	0	0
13	16	3	0	1	0	0	0	0	0	251.074738	1.23076923	0.230769231	250.794386	251	0.205613996	6	3	0.144590495	0.333333333	0	0	0	0	0	0	20218.0742	0	13705.4785	0	0	0	0	0	26553.0273	3208.51123	0	0	0	23464.5586	0	0	0	0	531.232056	459.645691	0	0	0	0
9	16	8	0	0	0	0	0	0	0	251.07724	1.77777778	0.888888889	250.796885	251	0.20311479	2	-6	0.100101112	0	0	8733.72852	0	0	0	0	0	0	0	0	0	0	0	0	0	0	0	0	0	0	0	0	0	0	8284.47168	8724.65625	0	0	0	0
8	16	7	2	0	0	0	0	0	0	251.088474	2	0.875	250.808106	251	0.191893933	0	-7	0.0889787664	0	0	10026.0713	0	0	0	0	0	0	0	0	0	0	0	0	0	0	0	0	0	0	0	0	0	0	0	0	0	0	0	0
13	16	5	0	0	0	0	0	0	0	251.092497	1.23076923	0.384615385	250.812124	251	0.187875625	6	1	0.144590495	0.333333333	0	0	181823.578	129270.156	202886.578	163963.375	153644.562	186095.469	132405.719	177796.359	126168.094	144784.906	169623.906	177593.406	118141.289	108959.734	171025.516	120090.172	161491.25	107078.867	0	0	0	0	57867.9141	54203.3594	0	0	0	0
10	20	5	0	1	0	0	0	0	0	251.095867	2	0.5	250.815492	251	0.184508389	1	-4	0.111223458	0	0	0	0	0	0	0	0	0	0	0	0	0	0	0	0	0	0	0	0	0	0	0	0	0	0	0	0	0	0	0
12	16	4	2	0	0	0	0	0	0	251.10373	1.33333333	0.333333333	250.823345	251	0.176654768	4	0	0.13346815	0.25	0	0	14869.5576	4471.49072	18070.832	34607.5117	16789.9746	20040.7949	14537.9541	26219.6094	22020.0625	17891.416	18599.0195	18086.0547	9580.56934	6352.14404	24869.8438	13376.9785	26710.9648	16530.877	0	0	0	0	0	0	0	0	0	0
14	20	2	0	1	0	0	0	0	0	251.111124	1.42857143	0.142857143	250.830731	251	0.169269224	5	3	0.155712841	0.25	0	0	0	0	2334.8623	2677.77417	2008.56323	3139.68652	3706.2168	0	3002.24487	3412.18188	1897.76001	2661.55566	0	0	1994.8363	0	0	2271.95947	0	0	0	0	0	0	0	0	0	0
10	20	7	0	0	0	0	0	0	0	251.113626	2	0.7	250.83323	251	0.166770018	1	-6	0.111223458	0	0	0	0	0	0	0	0	0	0	0	0	0	0	0	0	0	0	0	0	0	0	0	0	0	6232.01025	6153.91699	0	0	0	0
14	20	4	0	0	0	0	0	0	0	251.128882	1.42857143	0.285714286	250.848469	251	0.151530853	5	1	0.155712841	0.25	0	0	108289.547	73659.5234	104143.508	98591.3984	77761.9922	117345.156	89384.5391	96813.625	82362.2422	94008.3672	96699.6406	119632.438	87784.375	83012.0156	97157.125	58906.5352	113925.922	85640.6406	0	0	0	0	54949.3516	51966.5195	0	0	0	0
11	24	4	0	1	0	0	0	0	0	251.132253	2.18181818	0.363636364	250.851836	251	0.148163617	0	-4	0.122345804	0	0	619.569153	0	0	0	0	0	0	0	0	0	0	0	0	0	0	0	0	0	0	0	0	0	0	0	0	0	0	0	0
13	20	3	2	0	0	0	0	0	0	251.140115	1.53846154	0.230769231	250.85969	251	0.140309996	3	0	0.144590495	0.157894737	0	0	0	0	0	0	0	0	0	0	728.077148	0	0	0	0	0	789.455139	0	0	0	0	0	0	0	0	0	0	0	0	0
11	24	6	0	0	0	0	0	0	0	251.150011	2.18181818	0.545454545	250.869575	251	0.130425246	0	-6	0.122345804	0	0	0	0	0	0	0	0	0	0	0	0	0	0	0	0	0	0	0	0	0	0	0	0	0	0	131.378418	0	0	0	0
15	24	3	0	0	0	0	0	0	0	251.165267	1.6	0.2	250.884814	251	0.115186081	4	1	0.166835187	0.185185185	0	0	0	0	0	0	0	0	0	0	2245.50854	0	0	0	0	0	0	0	0	0	0	0	0	0	16856.7344	14908.0312	0	0	0	0
16	28	2	0	0	0	0	0	0	0	251.201653	1.75	0.125	250.921159	251	0.0788413095	3	1	0.177957533	0.133333333	0	0	0	0	0	0	0	0	0	0	0	0	0	0	0	0	0	0	0	0	0	0	0	0	4762.48438	3750.26343	0	0	0	0
10	7	7	1	0	0	0	0	0	0	252.014975	0.7	0.7	251.733573	252	0.266427472	7	0	0.111223458	0.636363636	0	0	0	0	0	0	0	0	0	0	0	0	0	0	0	0	0	0	0	0	0	0	0	0	9160.01172	9613.76953	0	0	0	0
14	7	4	1	0	0	0	0	0	0	252.030231	0.5	0.285714286	251.748812	252	0.251188307	11	7	0.155712841	0.818181818	0	0	0	0	0	0	0	0	0	0	0	0	0	0	0	1765.13269	0	0	0	0	0	0	0	0	0	0	0	0	0	0
11	11	6	1	0	0	0	0	0	0	252.05136	1	0.545454545	251.769917	252	0.2300827	6	0	0.122345804	0.428571429	0	0	24152.2754	17754.002	24017.4941	45107.0273	11867.0635	38958.4297	17097.7871	30031.2988	29533.2539	23099.7578	27951.543	23977.0371	19773.6523	12283.6895	37022.0156	14598.3916	39676.5898	17167.3965	0	0	0	0	0	0	0	0	0	0
15	11	3	1	0	0	0	0	0	0	252.066616	0.733333333	0.2	251.785156	252	0.214843536	10	7	0.166835187	0.68	0	0	0	0	0	0	0	0	0	0	0	0	0	0	0	3659.32715	0	5094.75879	0	0	0	0	0	0	0	0	0	0	0	0
8	15	8	1	0	0	0	0	0	0	252.072489	1.875	1	251.791023	252	0.208977093	1	-7	0.0889787664	0	0	21196.8828	0	0	0	0	0	0	0	0	0	0	0	0	0	0	0	0	0	0	0	0	0	0	0	0	0	0	0	0
12	15	5	1	0	0	0	0	0	0	252.087746	1.25	0.416666667	251.806262	252	0.193737929	5	0	0.13346815	0.294117647	0	0	65250.5039	49932.9805	71745.7969	83842.5312	49450.2148	77220.8828	52680.1484	74824.1406	46903.3477	49142.7539	67298.3594	69284.8984	39224.8086	39355.5039	67997.3047	46855.0195	66735.2969	43757.2227	0	0	0	0	0	0	0	0	0	0
9	19	7	1	0	0	0	0	0	0	252.108875	2.11111111	0.777777778	251.827368	252	0.172632322	0	-7	0.100101112	0	0	4983.38477	0	0	0	0	0	0	0	0	0	0	0	0	0	0	0	0	0	0	0	0	0	0	0	0	0	0	0	0
13	19	4	1	0	0	0	0	0	0	252.124131	1.46153846	0.307692308	251.842607	252	0.157393157	4	0	0.144590495	0.2	0	0	11163.5166	17778.5859	12860.6426	12391.0996	9370.08691	13231.8271	0	4637.63086	8810.82324	14582.876	9840.79883	10645.7285	7652.77783	15750.6387	11768.9609	15146.1895	7139.96436	0	0	0	0	0	0	0	0	0	0	0
14	23	3	1	0	0	0	0	0	0	252.160516	1.64285714	0.214285714	251.878952	252	0.121048385	3	0	0.155712841	0.130434783	0	0	0	0	0	0	0	0	0	0	0	0	0	0	0	0	0	0	0	0	0	0	0	0	0	136.140076	0	0	0	0
10	6	6	0	1	0	0	0	0	0	252.981232	0.6	0.6	252.698751	253	0.301249004	8	2	0.111223458	0.666666667	0	0	0	0	0	0	0	0	0	0	0	0	0	0	0	0	0	0	0	0	0	0	0	0	0	0	0	0	0	0
14	6	3	0	1	0	0	0	0	0	252.996488	0.428571429	0.214285714	252.71399	253	0.286009839	12	9	0.155712841	0.826086957	0	0	0	0	0	0	0	0	0	0	0	0	0	0	0	0	0	0	0	0	0	0	0	0	0	0	0	1451.75793	0	1603.37903
10	6	8	0	0	0	0	0	0	0	252.99899	0.6	0.8	252.716489	253	0.283510633	8	0	0.111223458	0.666666667	0	0	0	0	0	0	0	0	0	0	0	0	0	0	0	0	0	0	0	0	0	0	0	0	501.494232	171.001251	0	0	0	0
9	6	7	2	0	0	0	0	0	0	253.010224	0.666666667	0.777777778	252.72771	253	0.272289776	6	-1	0.100101112	0.714285714	0	0	0	0	0	0	0	0	0	0	0	0	0	0	0	0	0	0	0	0	0	0	0	0	0	0	0	0	0	0
11	10	5	0	1	0	0	0	0	0	253.017618	0.909090909	0.454545455	252.735096	253	0.264904232	7	2	0.122345804	0.466666667	0	0	0	0	0	0	0	0	0	699.748901	0	0	0	0	0	0	0	0	716.657166	0	0	0	0	0	0	0	0	0	0	0
13	6	4	2	0	0	0	0	0	0	253.02548	0.461538462	0.307692308	252.742949	253	0.257050611	10	6	0.144590495	0.888888889	0	0	0	0	0	0	0	0	0	0	0	0	0	0	0	0	0	0	0	0	0	0	0	0	0	0	0	0	0	0
15	10	2	0	1	0	0	0	0	0	253.032874	0.666666667	0.133333333	252.750335	253	0.249665067	11	9	0.166835187	0.692307692	0	0	0	0	0	0	0	0	0	0	0	0	0	0	0	0	0	0	0	0	0	0	0	0	2524.72998	2630.90625	0	0	0	0
11	10	7	0	0	0	0	0	0	0	253.035376	0.909090909	0.636363636	252.752834	253	0.247165861	7	0	0.122345804	0.466666667	0	0	27684.8672	19016.0137	24979.8496	23683.3379	20738.9648	33819.3789	21575.4258	23906.5801	0	8292.15625	21314.2324	25865.5879	19513.8887	9752.36133	35647.9609	0	27884.3359	20466.5957	0	0	0	0	1810.56128	2025.41089	0	0	0	0
8	14	7	0	1	0	0	0	0	0	253.038747	1.75	0.875	252.756201	253	0.243798625	2	-5	0.0889787664	0	0	0	0	1801.47742	0	0	2243.74414	0	0	0	0	0	0	0	0	0	0	3224.74194	4495.49219	0	0	0	0	0	0	0	0	0	0	0
10	10	6	2	0	0	0	0	0	0	253.046609	1	0.6	252.764055	253	0.235945004	5	-1	0.111223458	0.4	0	0	11529.8057	0	11999.2373	0	5244.26221	5740.87012	4938.44287	9935.9043	0	3268.21118	10934.9473	6330.07617	0	0	0	9287.91113	10062.6113	0	0	0	0	0	150.929642	0	0	0	0	0
15	10	4	0	0	0	0	0	0	0	253.050632	0.666666667	0.266666667	252.768073	253	0.231926696	11	7	0.166835187	0.692307692	0	0	0	0	0	0	0	0	0	0	0	0	0	0	2003.47375	0	0	0	0	0	0	0	0	0	0	0	0	0	0	0
12	14	4	0	1	0	0	0	0	0	253.054003	1.16666667	0.333333333	252.771441	253	0.22855946	6	2	0.13346815	0.333333333	0	0	0	0	0	0	0	100655.023	0	0	18353.9609	0	0	0	0	0	57837.0898	0	84478.3594	0	0	0	0	0	0	0	11513.4932	0	0	0
14	10	3	2	0	0	0	0	0	0	253.061865	0.714285714	0.214285714	252.779294	253	0.22070584	9	6	0.155712841	0.714285714	0	0	0	0	0	0	0	0	0	0	0	0	0	0	0	0	0	0	0	0	0	0	0	0	0	0	0	0	0	0
12	14	6	0	0	0	0	0	0	0	253.071761	1.16666667	0.5	252.789179	253	0.210821089	6	0	0.13346815	0.333333333	0	0	197705.125	0	0	0	159013.859	0	0	210229.016	170303.297	167938.906	188527.141	0	175991.797	118211.633	190769.688	0	0	103332.75	0	0	0	0	82305.1406	81566.6562	0	0	0	0
11	14	5	2	0	0	0	0	0	0	253.082995	1.27272727	0.454545455	252.8004	253	0.199600233	4	-1	0.122345804	0.230769231	0	451.310944	5244.63086	6658.82666	8945.78809	11276.9023	6304.55615	0	0	9108.54102	5943.49756	6740.19629	12626.9482	16065.9258	0	0	3449.6394	0	0	5480.50635	0	0	0	0	0	0	0	0	0	0
16	14	3	0	0	0	0	0	0	0	253.087017	0.875	0.1875	252.804418	253	0.195581924	10	7	0.177957533	0.586206897	0	0	0	0	0	0	0	0	0	0	0	0	0	0	0	0	0	1944.5011	0	0	0	0	0	0	0	0	0	0	0	0
13	18	3	0	1	0	0	0	0	0	253.090388	1.38461538	0.230769231	252.807785	253	0.192214689	5	2	0.144590495	0.238095238	0	0	0	48597.5117	0	80385.9062	0	0	0	0	0	72791.4922	0	85903.0859	0	0	0	32001.8359	0	34320.0273	0	0	0	0	0	1125.3092	0	0	0	0
9	18	8	0	0	0	0	0	0	0	253.09289	2	0.888888889	252.810285	253	0.189715482	1	-7	0.100101112	0	0	11754.4209	0	0	0	0	0	0	0	0	0	0	0	0	0	0	0	0	0	0	0	0	0	0	0	0	0	0	0	0
15	14	2	2	0	0	0	0	0	0	253.098251	0.933333333	0.133333333	252.815639	253	0.184361068	8	6	0.166835187	0.583333333	0	0	0	0	0	0	0	0	0	0	0	0	0	0	0	0	0	0	0	0	0	0	0	0	0	0	0	0	0	0
13	18	5	0	0	0	0	0	0	0	253.108147	1.38461538	0.384615385	252.825524	253	0.174476318	5	0	0.144590495	0.238095238	0	0	151192.078	113031.898	169044.297	147470.094	124954.133	164067.562	132259.125	160139.375	102916.75	136183.156	139346.656	152693.344	109733.742	105696.891	151987.594	109549.594	149201.469	96815.9688	0	0	0	0	280871.906	285737.344	0	0	0	0
10	22	5	0	1	0	0	0	0	0	253.111517	2.2	0.5	252.828891	253	0.171109082	0	-5	0.111223458	0	0	0	0	0	0	526.023376	858.813477	0	1226.39612	998.150635	1580.90344	0	0	0	0	0	0	0	0	0	0	0	0	0	2964.21216	3839.22925	0	0	0	0
12	18	4	2	0	0	0	0	0	0	253.11938	1.5	0.333333333	252.836745	253	0.163255461	3	-1	0.13346815	0.125	0	0	4315.22998	6359.69385	8157.0752	905.003174	5923.22852	9709.29688	2112.50659	7076.10156	0	12151.9111	2720.62744	1049.68042	4179.08545	0	0	5343.54492	4657.55566	0	0	0	0	0	182.905777	363.962524	0	0	0	0
17	18	2	0	0	0	0	0	0	0	253.123403	1.05882353	0.117647059	252.840763	253	0.159237153	9	7	0.189079879	0.5	0	0	0	0	784.305786	1450.93896	1229.99341	0	2022.3457	1329.64795	1031.71643	1108.50586	0	0	0	0	0	0	0	0	0	0	0	0	0	0	0	0	0	0
14	22	2	0	1	0	0	0	0	0	253.126774	1.57142857	0.142857143	252.84413	253	0.155869917	4	2	0.155712841	0.166666667	0	0	0	0	0	706.157837	0	0	843.854492	0	1380.27893	860.916748	0	1186.35095	0	0	0	0	0	0	0	0	0	0	0	645.157593	0	0	0	0
14	22	4	0	0	0	0	0	0	0	253.144532	1.57142857	0.285714286	252.861868	253	0.138131546	4	0	0.155712841	0.166666667	0	0	0	0	0	0	0	16292.7266	0	0	0	0	0	19571.3164	0	0	0	0	0	0	0	0	0	0	146333.969	148900.641	0	0	0	0
15	26	3	0	0	0	0	0	0	0	253.180917	1.73333333	0.2	252.898213	253	0.101786774	3	0	0.166835187	0.111111111	0	0	0	0	0	0	0	0	0	0	0	0	0	0	0	0	0	0	0	0	0	0	0	0	105121.234	102908.664	0	0	0	0
16	30	2	0	0	0	0	0	0	0	253.217303	1.875	0.125	252.934558	253	0.0654420023	2	0	0.177957533	0.0666666667	0	0	0	0	0	0	0	0	0	0	0	0	0	0	0	0	0	0	0	0	110991.094	0	231127.609	240908.328	0	0	0	0	198984.812	0
10	9	7	1	0	0	0	0	0	0	254.030625	0.9	0.7	253.746972	254	0.253028165	6	-1	0.111223458	0.454545455	0	0	0	3613.01758	5345.85889	0	5247.64795	0	4713.93408	0	3616.40503	3611.09937	0	0	0	6314.0498	7885.97266	1697.86804	3877.08838	3965.33936	0	0	0	0	0	0	0	0	0	0
11	13	6	1	0	0	0	0	0	0	254.06701	1.18181818	0.545454545	253.783317	254	0.216683393	5	-1	0.122345804	0.285714286	0	0	55704.1211	24794.3633	61140.4688	50567.5703	37012.5195	68106	0	65303.0664	29090.8027	44281.9258	47716.5742	57092.2266	0	30321.375	48867.4609	34064.5117	53024.3984	35580.5352	0	0	0	0	0	1511.42822	0	0	0	0
8	17	8	1	0	0	0	0	0	0	254.088139	2.125	1	253.804422	254	0.195577786	0	-8	0.0889787664	0	0	40787.8789	0	0	0	0	0	0	0	0	0	0	0	0	0	0	0	0	0	0	0	0	0	0	0	0	0	0	0	0
12	17	5	1	0	0	0	0	0	0	254.103396	1.41666667	0.416666667	253.819661	254	0.180338621	4	-1	0.13346815	0.176470588	0	1239.28613	36001.0742	17282.1055	41297.9258	28579.4902	18297.832	23311.4824	13414.8379	36271.3945	25098.5078	31919.4844	31495.2637	29492.6777	21018.8359	14974.8252	29841.8633	12625.084	34949.0234	8182.93311	0	0	0	0	7602.68701	5518.86035	0	0	0	0
13	21	4	1	0	0	0	0	0	0	254.139781	1.61538462	0.307692308	253.856006	254	0.14399385	3	-1	0.144590495	0.1	0	192.993317	0	0	962.9729	0	753.739136	0	1242.93738	1670.83484	968.710388	0	0	1533.67029	1833.98706	0	0	0	1089.21912	0	0	0	0	0	0	1487.95825	0	0	0	0
14	25	3	1	0	0	0	0	0	0	254.176166	1.78571429	0.214285714	253.892351	254	0.107649078	2	-1	0.155712841	0.0434782609	0	0	0	0	0	0	0	0	0	0	0	0	0	0	0	0	0	0	0	0	0	0	0	0	577.483398	617.41803	0	0	0	0
13	4	6	0	0	0	0	0	0	0	254.993511	0.307692308	0.461538462	254.708783	255	0.291216933	12	6	0.144590495	0.9	0	0	0	0	0	0	0	0	0	0	0	0	0	0	0	0	0	0	0	0	0	0	0	0	0	0	0	0	0	0
10	8	6	0	1	0	0	0	0	0	254.996882	0.8	0.6	254.71215	255	0.287849697	7	1	0.111223458	0.5	0	0	0	0	0	0	0	0	0	0	0	0	0	0	0	0	0	0	0	0	0	0	0	0	0	0	0	0	0	0
12	4	5	2	0	0	0	0	0	0	255.004744	0.333333333	0.416666667	254.720004	255	0.279996076	10	5	0.13346815	1	625.218506	0	0	0	0	0	0	0	0	0	0	0	0	0	0	0	0	0	0	0	0	0	0	0	0	0	0	0	0	0
14	8	3	0	1	0	0	0	0	0	255.012138	0.571428571	0.214285714	254.727389	255	0.272610532	11	8	0.155712841	0.739130435	1302.69153	0	0	0	0	0	0	0	0	0	0	0	0	0	0	0	0	0	0	0	0	10225.9824	0	0	0	0	0	5171.7915	0	5752.30127
10	8	8	0	0	0	0	0	0	0	255.01464	0.8	0.8	254.729889	255	0.270111326	7	-1	0.111223458	0.5	0	0	0	0	0	0	0	0	0	0	0	0	0	0	0	0	0	0	0	0	0	0	0	0	0	0	0	0	0	0
9	8	7	2	0	0	0	0	0	0	255.025874	0.888888889	0.777777778	254.74111	255	0.258890469	5	-2	0.100101112	0.428571429	0	0	0	0	0	0	771.993713	0	0	0	0	0	0	0	0	0	0	0	0	0	0	0	0	0	0	0	0	0	0	0
14	8	5	0	0	0	0	0	0	0	255.029897	0.571428571	0.357142857	254.745128	255	0.254872161	11	6	0.155712841	0.739130435	0	0	0	0	0	0	0	614.727112	0	0	0	0	0	0	0	0	0	0	0	0	0	0	0	0	0	0	0	0	0	0
11	12	5	0	1	0	0	0	0	0	255.033267	1.09090909	0.454545455	254.748495	255	0.251504925	6	1	0.122345804	0.333333333	0	0	0	0	0	8756.66992	6246.76904	8789.18457	0	9543.24023	0	0	0	0	10372.4111	0	6494.45996	0	6998.72119	5159.39307	0	0	0	0	0	0	0	0	0	0
13	8	4	2	0	0	0	0	0	0	255.04113	0.615384615	0.307692308	254.756349	255	0.243651304	9	5	0.144590495	0.777777778	2669.30591	0	0	0	0	0	0	0	0	0	0	0	0	0	0	0	0	0	0	0	0	0	0	0	0	0	0	0	0	0
15	12	2	0	1	0	0	0	0	0	255.048524	0.8	0.133333333	254.763734	255	0.23626576	10	8	0.166835187	0.615384615	0	0	0	0	0	0	0	0	0	0	2315.7168	0	0	0	0	0	0	2390.9353	0	0	0	0	0	0	0	0	0	0	0	0
11	12	7	0	0	0	0	0	0	0	255.051026	1.09090909	0.636363636	254.766233	255	0.233766554	6	-1	0.122345804	0.333333333	578.594788	0	0	0	123334.727	115115.633	0	99817.9453	72963.6484	106232.156	73745.0859	0	110685.93	123224.273	0	81383.9922	111496.344	42182.9375	0	0	0	0	0	0	31423.6973	27640.1777	0	0	0	0
8	16	7	0	1	0	0	0	0	0	255.054397	2	0.875	254.769601	255	0.230399318	1	-6	0.0889787664	0	2910.4126	0	0	0	0	0	0	0	0	0	0	0	0	0	0	0	0	0	0	0	0	0	0	0	0	0	0	0	0	0
10	12	6	2	0	0	0	0	0	0	255.062259	1.2	0.6	254.777454	255	0.222545697	4	-2	0.111223458	0.2	0	0	0	0	0	0	0	0	0	0	0	0	0	0	0	0	0	0	0	0	0	129602.734	0	0	945.024292	0	0	0	0	0
15	12	4	0	0	0	0	0	0	0	255.066282	0.8	0.266666667	254.781473	255	0.218527389	10	6	0.166835187	0.615384615	0	0	0	0	0	0	0	0	0	0	0	0	0	0	0	0	0	0	0	0	0	0	0	0	0	0	0	0	0	0
12	16	4	0	1	0	0	0	0	0	255.069653	1.33333333	0.333333333	254.78484	255	0.215160153	5	1	0.13346815	0.222222222	1196.89893	0	0	0	0	0	0	0	0	0	0	0	0	0	0	0	0	0	0	0	0	0	0	0	0	0	0	0	0	0
14	12	3	2	0	0	0	0	0	0	255.077515	0.857142857	0.214285714	254.792693	255	0.207306532	8	5	0.155712841	0.619047619	442.202026	0	0	0	0	0	0	0	0	0	0	0	0	0	0	0	0	0	0	0	0	0	0	0	0	0	0	0	0	0
12	16	6	0	0	0	0	0	0	0	255.087411	1.33333333	0.5	254.802578	255	0.197421782	5	-1	0.13346815	0.222222222	0	0	178639.156	105132.094	189095.125	192864.188	0	205385.094	0	0	0	0	170271.891	214077.625	162261.156	0	0	79239.4531	157394.844	106619.164	0	0	0	0	856529.938	867910.5	0	0	0	1676.75793
11	16	5	2	0	0	0	0	0	0	255.098645	1.45454545	0.454545455	254.813799	255	0.186200925	3	-2	0.122345804	0.0769230769	692.976379	0	6879.95117	0	0	5651.25342	0	0	0	1211.97144	2772.46436	2473.20337	4145.8667	6528.65088	6826.86475	0	4583.29883	6230.69629	0	4241.26025	0	0	0	0	1326.87732	993.352417	0	0	0	0
16	16	3	0	0	0	0	0	0	0	255.102667	1	0.1875	254.817817	255	0.182182617	9	6	0.177957533	0.517241379	0	0	8664.2373	0	0	13550.333	0	6331.02832	0	10528.834	3419.92676	0	7071.76953	9862.35059	12165.1455	5898.14551	4389.33789	0	4695.76807	0	0	0	0	0	0	0	0	0	0	0
13	20	3	0	1	0	0	0	0	0	255.106038	1.53846154	0.230769231	254.821185	255	0.178815381	4	1	0.144590495	0.142857143	0	0	0	0	0	0	0	19981.709	25741.1523	13478.2656	18560.8555	19116.918	9128.12402	15617.1426	0	9091.12207	0	0	6144.50977	0	0	0	0	0	4214.70996	0	0	0	0	0
15	16	2	2	0	0	0	0	0	0	255.113901	1.06666667	0.133333333	254.829038	255	0.170961761	7	5	0.166835187	0.5	0	0	0	645.972656	1053.75586	0	0	0	0	0	0	0	1032.78162	0	0	0	0	0	0	0	0	0	0	0	0	0	0	0	0	0
13	20	5	0	0	0	0	0	0	0	255.123796	1.53846154	0.384615385	254.838923	255	0.16107701	4	-1	0.144590495	0.142857143	890.229431	0	44293.1797	23454.2422	53343.3594	42246.3789	53768.4336	69308.1562	37341.5547	50626.3867	41159.7539	41907.9805	39424.375	64257.6211	36828.0781	16864.4414	45369.0469	34689.3477	45581.0234	25669.748	0	5694.90967	0	0	662300.688	660168.938	0	4039.5061	0	8473.54688
12	20	4	2	0	0	0	0	0	0	255.13503	1.66666667	0.333333333	254.850144	255	0.149856154	2	-2	0.13346815	0	0	1068.38586	0	0	0	0	0	0	0	0	0	0	0	0	0	0	0	0	0	0	0	0	0	0	0	0	0	0	0	0
17	20	2	0	0	0	0	0	0	0	255.139053	1.17647059	0.117647059	254.854162	255	0.145837846	8	6	0.189079879	0.4375	0	0	2785.45972	2326.46021	4152.55859	3527.60034	0	0	1717.71826	3071.9353	2020.005	3307.91309	1945.66711	5274.99512	2111.33228	0	3367.86499	2360.54468	3153.48413	0	0	0	0	0	171.486755	0	0	0	0	0
14	24	4	0	0	0	0	0	0	0	255.160182	1.71428571	0.285714286	254.875268	255	0.124732239	3	-1	0.155712841	0.0833333333	0	0	0	0	0	0	0	0	0	0	0	0	0	0	0	0	0	0	0	0	0	0	0	0	269939.344	270345.781	0	0	0	0
15	28	3	0	0	0	0	0	0	0	255.196567	1.86666667	0.2	254.911613	255	0.0883874669	2	-1	0.166835187	0.037037037	0	0	0	0	0	0	0	0	0	0	0	0	0	0	0	0	0	0	0	0	50483.0547	0	33558.9727	16071.7188	901002.812	896004.375	0	0	26521.8965	0
16	32	2	0	0	0	0	0	0	0	255.232953	2	0.125	254.947957	255	0.0520426951	1	-1	0.177957533	0	0	0	0	0	0	0	0	0	0	0	0	0	0	0	0	0	0	0	0	0	464689.875	0	878589.688	1051909.38	0	0	0	0	758744.938	0
9	7	8	1	0	0	0	0	0	0	256.009889	0.777777778	0.888888889	255.724026	256	0.275973629	6	-2	0.100101112	0.5	0	0	0	0	0	0	0	0	0	0	0	0	0	0	0	0	0	0	0	0	0	0	0	0	0	0	0	0	0	0
13	7	5	1	0	0	0	0	0	0	256.025146	0.538461538	0.384615385	255.739266	256	0.260734465	10	5	0.144590495	0.789473684	0	0	0	0	0	0	0	0	0	0	0	0	0	0	0	0	0	0	0	0	0	5848.32617	0	0	0	0	0	0	0	0
10	11	7	1	0	0	0	0	0	0	256.046275	1.1	0.7	255.760371	256	0.239628858	5	-2	0.111223458	0.272727273	22826.8633	0	0	0	0	0	0	0	0	0	0	0	0	0	0	0	0	0	0	0	0	17310.8848	0	0	0	0	0	0	0	0
14	11	4	1	0	0	0	0	0	0	256.061531	0.785714286	0.285714286	255.77561	256	0.224389693	9	5	0.155712841	0.636363636	0	0	0	0	0	537.575256	0	0	0	0	0	0	0	0	0	0	0	0	0	0	0	0	0	0	0	0	0	0	0	0
11	15	6	1	0	0	0	0	0	0	256.08266	1.36363636	0.545454545	255.796716	256	0.203284086	4	-2	0.122345804	0.142857143	403.64566	0	24318.834	12520.2139	26339.7832	21546.457	0	18690.584	19278.3672	14279.9863	14242.6396	15597.2695	14144.7607	9435.66992	10586.0889	21157.418	10503.4873	9305.31543	20229.6191	14241.583	0	0	0	0	7405.50439	6956.23096	0	0	0	0
15	15	3	1	0	0	0	0	0	0	256.097916	1	0.2	255.811955	256	0.188044921	8	5	0.166835187	0.52	0	0	1549.1991	1571.01477	0	2147.47412	1566.91553	0	1169.55627	0	1441.36548	0	1390.19873	0	0	0	978.700073	2009.92395	1408.18457	0	0	0	0	0	0	0	0	0	0	0
12	19	5	1	0	0	0	0	0	0	256.119046	1.58333333	0.416666667	255.833061	256	0.166939314	3	-2	0.13346815	0.0588235294	0	7444.93018	0	0	0	0	0	0	6409.07959	0	0	0	0	0	0	0	0	0	0	0	0	0	0	0	0	0	0	0	0	0
13	23	4	1	0	0	0	0	0	0	256.155431	1.76923077	0.307692308	255.869405	256	0.130594543	2	-2	0.144590495	0	0	4282.0415	0	0	0	0	0	0	0	0	0	0	0	0	0	0	0	0	0	0	0	0	0	0	25604.7031	27418.8711	0	0	0	0
14	27	3	1	0	0	0	0	0	0	256.191816	1.92857143	0.214285714	255.90575	256	0.0942497708	1	-2	0.155712841	0	0	0	0	0	0	0	0	0	0	0	0	0	0	0	0	0	0	0	0	0	0	0	0	0	22665.0195	23769.3594	0	0	0	0
9	6	7	0	1	0	0	0	0	0	256.976147	0.666666667	0.777777778	256.689205	257	0.310795161	7	0	0.100101112	0.555555556	0	0	0	0	0	0	0	0	0	0	0	0	0	0	0	0	0	0	0	0	0	0	0	0	0	0	0	0	0	0
9	6	9	0	0	0	0	0	0	0	256.993905	0.666666667	1	256.706943	257	0.29305679	7	-2	0.100101112	0.555555556	0	169.547028	0	0	0	0	0	0	0	0	0	0	0	0	0	0	0	0	0	0	0	0	0	0	0	4667.09668	0	0	0	0
8	6	8	2	0	0	0	0	0	0	257.005138	0.75	1	256.718164	257	0.281835933	5	-3	0.0889787664	0.5	0	0	0	0	0	0	0	0	0	0	0	0	0	0	0	0	0	0	0	0	0	0	0	0	0	0	0	0	0	0
13	6	6	0	0	0	0	0	0	0	257.009161	0.461538462	0.461538462	256.722182	257	0.277817625	11	5	0.144590495	0.8	0	500.141418	0	0	0	0	0	0	0	0	0	0	0	0	0	0	0	0	0	0	0	0	0	0	0	0	0	0	0	0
10	10	6	0	1	0	0	0	0	0	257.012532	1	0.6	256.72555	257	0.274450389	6	0	0.111223458	0.333333333	0	0	0	0	0	0	0	0	0	0	0	0	0	0	0	0	0	0	0	0	0	0	0	0	0	0	0	0	0	0
12	6	5	2	0	0	0	0	0	0	257.020395	0.5	0.416666667	256.733403	257	0.266596769	9	4	0.13346815	0.866666667	0	0	0	0	0	0	0	0	0	0	0	0	0	0	0	0	0	0	762.406433	0	0	0	0	0	0	0	0	0	0	0
14	10	3	0	1	0	0	0	0	0	257.027788	0.714285714	0.214285714	256.740789	257	0.259211225	10	7	0.155712841	0.652173913	0	0	0	0	0	0	0	0	0	0	0	0	0	0	0	0	0	0	0	0	0	0	0	0	1651.68555	1231.47583	0	1069.54175	0	0
10	10	8	0	0	0	0	0	0	0	257.03029	1	0.8	256.743288	257	0.256712018	6	-2	0.111223458	0.333333333	0	0	1642.21375	1695.16089	0	0	0	0	0	0	0	0	1757.24548	0	0	0	0	0	0	0	0	0	0	0	6565.23877	7688.09375	0	0	0	0
9	10	7	2	0	0	0	0	0	0	257.041524	1.11111111	0.777777778	256.754509	257	0.245491162	4	-3	0.100101112	0.142857143	0	0	0	0	0	0	0	0	0	0	0	0	0	0	0	0	0	0	0	0	0	0	0	0	0	228.42099	0	0	0	0
14	10	5	0	0	0	0	0	0	0	257.045547	0.714285714	0.357142857	256.758527	257	0.241472854	10	5	0.155712841	0.652173913	0	0	0	0	0	0	0	1290.27307	0	0	0	0	2615.32959	0	0	0	0	0	0	0	0	0	0	0	0	0	0	0	0	0
11	14	5	0	1	0	0	0	0	0	257.048918	1.27272727	0.454545455	256.761894	257	0.238105618	5	0	0.122345804	0.2	0	0	14462.126	11243.0381	20668.1973	0	0	19140.6133	0	19068.6914	0	6658.05078	15498.5127	0	0	12273.834	14642.5928	0	0	0	0	0	0	0	0	0	0	0	0	0
13	10	4	2	0	0	0	0	0	0	257.05678	0.769230769	0.307692308	256.769748	257	0.230251997	8	4	0.144590495	0.666666667	0	0	0	0	0	0	0	0	0	0	0	0	0	0	0	0	0	10777.709	0	0	0	0	0	0	0	0	0	0	0	0
15	14	2	0	1	0	0	0	0	0	257.064174	0.933333333	0.133333333	256.777134	257	0.222866453	9	7	0.166835187	0.538461538	0	0	0	0	0	0	0	0	0	0	0	0	0	0	0	0	0	0	0	0	0	0	0	0	2988.83301	2458.3501	0	0	0	0
11	14	7	0	0	0	0	0	0	0	257.066676	1.27272727	0.636363636	256.779633	257	0.220367247	5	-2	0.122345804	0.2	0	0	89691.1719	62542.9844	86366.4922	89427.5078	63161.0352	97379.1406	71039.9531	93930.25	0	0	75944.4375	0	65628.4766	56817.5078	66709.8906	55206.625	95259.2109	60570.1641	0	4384.21777	0	0	192025.703	195380.281	0	0	0	0
10	14	6	2	0	0	0	0	0	0	257.077909	1.4	0.6	256.790854	257	0.20914639	3	-3	0.111223458	0	0	6329.00098	0	0	0	0	0	0	0	0	0	0	0	0	0	0	0	0	0	0	0	0	0	0	0	0	0	0	0	0
15	14	4	0	0	0	0	0	0	0	257.081932	0.933333333	0.266666667	256.794872	257	0.205128082	9	5	0.166835187	0.538461538	0	0	10698.3955	10348.9707	12571.5801	15214.5293	8279.17383	17848.5801	14684.8818	20919.9609	4178.24512	0	0	0	0	10924.8887	18125.9609	0	15446.1611	12561.4912	0	0	0	0	0	0	0	0	0	0
12	18	4	0	1	0	0	0	0	0	257.085303	1.5	0.333333333	256.798239	257	0.201760846	4	0	0.13346815	0.111111111	0	0	22609.0293	17348.918	31244.8379	30196.4805	0	39064.2266	0	38886.7148	0	0	26073.4395	36011.7031	25068.2324	0	0	0	28257.7148	10235.2285	0	0	0	0	3391.5918	2971.9668	52325.0508	0	0	0
14	14	3	2	0	0	0	0	0	0	257.093165	1	0.214285714	256.806093	257	0.193907225	7	4	0.155712841	0.523809524	421.753784	0	9658.58984	0	0	17388.0527	11778.2061	14093.2217	14778.9531	13954.9502	12043.4023	9212.00195	10229.2236	19411.2949	13837.4551	0	0	5482.50049	12460.4883	0	0	0	0	0	0	0	0	0	0	0
12	18	6	0	0	0	0	0	0	0	257.103061	1.5	0.5	256.815978	257	0.184022475	4	-2	0.13346815	0.111111111	0	0	45223.7734	24074.4629	36161.168	42932.9297	22184.7227	35753.1953	33727.0664	17209.5801	23954.8379	28870.6934	36147.6797	67005.9375	23352.5723	20807.9062	13673.2822	0	36811.7422	19624.166	0	0	0	0	1562897.62	1576526.12	0	0	0	0
11	18	5	2	0	0	0	0	0	0	257.114295	1.63636364	0.454545455	256.827198	257	0.172801618	2	-3	0.122345804	0	0	0	0	0	0	470.548309	766.304443	0	0	829.529358	0	945.737366	0	0	0	0	0	0	0	609.092224	0	24647.9766	0	0	1714.08203	1736.12024	0	0	0	0
16	18	3	0	0	0	0	0	0	0	257.118317	1.125	0.1875	256.831217	257	0.16878331	8	5	0.177957533	0.448275862	0	0	21488.2754	20926.4395	27586.8242	28501.1074	17316.2383	42668.5938	23255.8613	18676.3633	12385.127	21561.1934	24021.5664	35564.1758	19831.8105	15484.3369	24498.4258	15619.835	27037.9688	18266.0996	0	0	0	0	2015.3927	1649.53186	0	0	0	0
13	22	3	0	1	0	0	0	0	0	257.121688	1.69230769	0.230769231	256.834584	257	0.165416074	3	0	0.144590495	0.0476190476	0	0	0	0	0	0	0	0	0	0	0	0	0	0	0	0	0	0	0	0	0	0	0	0	6318.10596	0	0	0	0	0
15	18	2	2	0	0	0	0	0	0	257.129551	1.2	0.133333333	256.842438	257	0.157562453	6	4	0.166835187	0.416666667	0	0	0	0	0	634.616638	0	649.585693	0	0	0	0	0	739.755249	0	0	0	0	0	0	0	0	0	0	0	0	0	0	0	0
13	22	5	0	0	0	0	0	0	0	257.139446	1.69230769	0.384615385	256.852322	257	0.147677703	3	-2	0.144590495	0.0476190476	0	0	0	0	0	0	0	0	0	0	0	0	0	0	0	0	0	0	0	0	53930.9883	0	40065.6133	22434.2715	1239837.12	1256338.88	0	0	33445.3398	0
12	22	4	2	0	0	0	0	0	0	257.15068	1.83333333	0.333333333	256.863543	257	0.136456846	1	-3	0.13346815	0	0	1010.6413	0	0	0	0	0	0	0	0	0	0	0	0	0	0	0	0	0	0	0	0	0	0	0	0	0	0	0	0
17	22	2	0	0	0	0	0	0	0	257.154703	1.29411765	0.117647059	256.867561	257	0.132438538	7	5	0.189079879	0.375	0	0	3779.97168	2663.06421	7279.94678	5270.47705	8910.45312	8272.0625	6291.57812	5516.30225	0	1900.00073	5030.20801	5289.17383	5526.354	0	2014.73279	4193.62646	3194.69043	3625.71289	0	0	0	0	432.455292	565.573486	0	0	0	0
14	26	4	0	0	0	0	0	0	0	257.175832	1.85714286	0.285714286	256.888667	257	0.111332931	2	-2	0.155712841	0	0	0	0	0	0	0	0	0	0	0	0	0	0	0	0	0	0	0	0	0	0	0	34373.4688	0	298963.562	298811.719	0	0	22964.7676	0
15	30	3	0	0	0	0	0	0	0	257.212217	2	0.2	256.925012	257	0.0749881597	1	-2	0.166835187	0	0	0	0	0	0	0	0	0	0	0	0	0	0	0	0	0	0	0	0	0	66769.5703	0	44701.0508	29950.9082	111418.805	105870.141	0	0	37445.7148	0
16	34	2	0	0	0	0	0	0	0	257.248603	2.125	0.125	256.961357	257	0.0386433879	0	-2	0.177957533	0	0	0	0	0	0	0	0	0	0	0	0	0	0	0	0	0	0	0	0	0	0	0	0	0	3533.94824	2589.35815	0	0	0	0
9	9	8	1	0	0	0	0	0	0	258.025539	1	0.888888889	257.737426	258	0.262574322	5	-3	0.100101112	0.25	0	0	0	0	0	0	0	0	0	0	0	0	0	0	0	0	0	0	0	0	0	0	0	0	0	0	0	0	0	0
13	9	5	1	0	0	0	0	0	0	258.040796	0.692307692	0.384615385	257.752665	258	0.247335157	9	4	0.144590495	0.684210526	2558.11255	0	0	0	0	0	0	0	0	0	0	0	0	0	0	0	0	0	0	0	0	0	0	0	0	0	0	0	0	0
10	13	7	1	0	0	0	0	0	0	258.061925	1.3	0.7	257.77377	258	0.226229551	4	-3	0.111223458	0.0909090909	0	0	0	0	0	0	0	0	0	0	0	0	0	0	0	0	0	0	0	0	0	12716.4307	0	0	0	0	0	0	0	0
14	13	4	1	0	0	0	0	0	0	258.077181	0.928571429	0.285714286	257.78901	258	0.210990386	8	4	0.155712841	0.545454545	3721.58374	0	0	0	0	0	4264.47559	0	0	0	0	0	0	0	0	0	0	0	0	3069.93188	0	0	0	0	0	0	0	0	0	0
11	17	6	1	0	0	0	0	0	0	258.09831	1.54545455	0.545454545	257.810115	258	0.189884779	3	-3	0.122345804	0	0	0	0	0	0	0	0	0	0	0	0	0	0	0	0	0	0	0	0	2577.87183	0	0	0	0	9494.94824	9383.61719	0	0	0	0
15	17	3	1	0	0	0	0	0	0	258.113566	1.13333333	0.2	257.825354	258	0.174645614	7	4	0.166835187	0.44	0	0	6661.75195	0	3736.0603	0	0	3675.58008	0	4035.55151	0	0	6882.48242	6804.89648	8206.34863	3709.88403	0	3416.82007	2375.73218	2928.42773	0	0	0	0	0	0	0	0	0	0
12	21	5	1	0	0	0	0	0	0	258.134696	1.75	0.416666667	257.84646	258	0.153540007	2	-3	0.13346815	0	0	0	0	0	0	0	0	0	0	0	0	0	0	0	0	0	0	0	0	0	0	0	0	0	0	0	0	0	0	0
13	25	4	1	0	0	0	0	0	0	258.171081	1.92307692	0.307692308	257.882805	258	0.117195235	1	-3	0.144590495	0	0	2873.92944	0	0	0	0	0	0	0	0	0	0	0	0	0	0	0	0	0	0	0	0	0	0	17775.3242	18568.5312	0	0	0	0
8	4	8	0	1	0	0	0	0	0	258.955411	0.5	1	258.666259	259	0.333740626	7	-1	0.0889787664	0.666666667	0	0	0	0	0	0	0	0	0	0	0	0	0	0	0	0	0	0	0	0	0	0	0	0	0	0	0	0	0	0
12	4	7	0	0	0	0	0	0	0	258.988426	0.333333333	0.583333333	258.699237	259	0.30076309	11	4	0.13346815	0.882352941	0	0	0	0	0	0	0	0	0	0	0	0	0	0	0	0	0	0	0	0	0	0	0	0	0	0	0	0	0	0
9	8	7	0	1	0	0	0	0	0	258.991797	0.888888889	0.777777778	258.702604	259	0.297395854	6	-1	0.100101112	0.333333333	916.491272	0	0	0	0	0	0	0	0	0	0	0	0	0	0	0	0	0	0	0	0	0	0	0	0	0	0	0	0	0
13	8	4	0	1	0	0	0	0	0	259.007053	0.615384615	0.307692308	258.717843	259	0.282156689	10	6	0.144590495	0.7	0	511.640259	0	0	0	0	0	0	0	0	0	0	0	0	0	0	0	0	0	0	0	0	0	0	4738.21875	4084.30762	0	0	0	0
9	8	9	0	0	0	0	0	0	0	259.009555	0.888888889	1	258.720343	259	0.279657483	6	-3	0.100101112	0.333333333	0	0	0	0	0	0	0	0	0	0	0	0	0	0	0	0	0	0	0	0	0	0	0	0	0	0	0	0	0	0
13	8	6	0	0	0	0	0	0	0	259.024811	0.615384615	0.461538462	258.735582	259	0.264418318	10	4	0.144590495	0.7	0	0	0	0	0	0	0	0	0	0	0	634.806152	0	0	0	0	0	0	0	0	0	0	0	0	0	0	0	0	0	0
10	12	6	0	1	0	0	0	0	0	259.028182	1.2	0.6	258.738949	259	0.261051082	5	-1	0.111223458	0.166666667	488.425751	0	2394.02148	1695.15479	0	0	990.448242	0	0	0	0	1882.41284	0	2058.59399	0	0	1369.38379	0	1784.39404	0	0	0	0	0	0	0	0	0	0	0
12	8	5	2	0	0	0	0	0	0	259.036045	0.666666667	0.416666667	258.746803	259	0.253197461	8	3	0.13346815	0.733333333	264.337433	0	0	0	9140.58984	9031.29688	7125.51074	12895.2764	0	6312.37988	0	0	0	0	0	0	7704.90332	0	8894.77441	0	0	0	0	0	0	0	0	0	0	0
14	12	3	0	1	0	0	0	0	0	259.043438	0.857142857	0.214285714	258.754188	259	0.245811917	9	6	0.155712841	0.565217391	0	247.841202	0	0	0	0	811.085815	0	0	0	0	0	0	0	0	0	0	0	0	0	0	0	0	0	0	0	0	0	0	0
10	12	8	0	0	0	0	0	0	0	259.04594	1.2	0.8	258.756687	259	0.243312711	5	-3	0.111223458	0.166666667	395.275238	0	0	0	0	0	0	0	0	0	5856.6543	0	0	10829.7607	0	0	5061.36572	0	0	0	0	0	0	0	31882.3086	30198.3281	0	0	0	0
9	12	7	2	0	0	0	0	0	0	259.057174	1.33333333	0.777777778	258.767908	259	0.232091854	3	-4	0.100101112	0	0	0	0	0	0	0	0	0	0	0	0	0	0	0	0	0	0	0	0	0	0	19940.5	0	0	0	0	0	0	0	0
14	12	5	0	0	0	0	0	0	0	259.061196	0.857142857	0.357142857	258.771926	259	0.228073546	9	4	0.155712841	0.565217391	0	0	10059.292	15926.8447	14539.0684	0	9802.85449	0	0	0	0	0	0	10228.0791	7104.5166	0	14821.3652	0	0	8780.17871	0	0	0	0	0	0	0	0	0	0
11	16	5	0	1	0	0	0	0	0	259.064568	1.45454545	0.454545455	258.775294	259	0.22470631	4	-1	0.122345804	0.0666666667	0	0	8352.96582	6336.93799	0	8386.62695	0	0	0	0	6641.53613	0	8040.81152	11832.7803	0	4158.71973	0	10107.8008	8979.22949	0	0	0	0	0	0	0	0	0	0	0
13	12	4	2	0	0	0	0	0	0	259.07243	0.923076923	0.307692308	258.783147	259	0.21685269	7	3	0.144590495	0.555555556	3532.7666	0	76705.6094	0	0	0	0	0	0	0	49517.8281	0	0	87185.7656	0	48206.9727	0	0	0	0	0	0	0	0	0	0	0	0	0	0
11	16	7	0	0	0	0	0	0	0	259.082326	1.45454545	0.636363636	258.793032	259	0.206967939	4	-3	0.122345804	0.0666666667	731.217651	0	16129.8623	0	0	8773.20801	0	16746.6914	29274.248	16679.3828	9551.89355	0	15096.1592	0	0	9789.04395	10306.4424	0	20041.4824	0	0	0	0	0	470887.844	465772.219	0	0	0	0
10	16	6	2	0	0	0	0	0	0	259.093559	1.6	0.6	258.804253	259	0.195747083	2	-4	0.111223458	0	0	1295.76904	0	0	0	0	0	0	0	0	0	0	0	0	0	0	0	0	0	0	0	3882.27368	0	0	4474.50928	3648.9353	0	0	0	0
15	16	4	0	0	0	0	0	0	0	259.097582	1.06666667	0.266666667	258.808271	259	0.191728775	8	4	0.166835187	0.461538462	0	0	70902.5234	39185.875	71838.1641	69073.4062	56869.0938	78270.8828	50010.0273	64034.7227	39054.4023	48994.3281	69541.0625	74804.0234	53131.5625	35159.3125	60170.0625	43174.4727	71447.5	48966.0312	0	0	0	0	0	0	0	0	0	0
12	20	4	0	1	0	0	0	0	0	259.100953	1.66666667	0.333333333	258.811638	259	0.188361539	3	-1	0.13346815	0	0	0	0	0	0	0	0	0	0	0	0	0	0	0	0	0	0	0	0	0	0	0	0	0	0	0	0	0	0	0
14	16	3	2	0	0	0	0	0	0	259.108815	1.14285714	0.214285714	258.819492	259	0.180507918	6	3	0.155712841	0.428571429	0	0	33161.6484	14481.1904	33314.9609	37170.7227	26478.0879	41659.4961	34715.5625	29863.7715	23149.9707	35192.0898	26169.2031	31455.4141	30247.3438	12255.792	21862.1152	16584.0312	19326.2129	15365.8789	0	0	0	0	0	0	0	0	0	0
12	20	6	0	0	0	0	0	0	0	259.118711	1.66666667	0.5	258.829377	259	0.170623168	3	-3	0.13346815	0	0	0	0	0	0	0	0	0	0	0	0	0	0	0	0	0	0	0	0	0	0	0	0	0	1272382.62	1276778.25	0	0	0	0
11	20	5	2	0	0	0	0	0	0	259.129945	1.81818182	0.454545455	258.840598	259	0.159402311	1	-4	0.122345804	0	0	0	0	0	0	0	0	0	0	0	0	0	0	0	0	0	0	0	0	0	0	0	0	0	0	0	0	0	0	0
16	20	3	0	0	0	0	0	0	0	259.133967	1.25	0.1875	258.844616	259	0.155384003	7	4	0.177957533	0.379310345	0	0	51995.4688	31750.3262	58630.4023	54903.1523	25007.4375	50868.5859	43227.3047	43791.0117	35414.6953	30763.9316	42969.1016	52686.8086	33024.4531	29934.9648	38210.2539	37023.0195	38822.582	30250.7949	0	0	0	0	1997.1377	0	0	0	0	0
13	24	3	0	1	0	0	0	0	0	259.137338	1.84615385	0.230769231	258.847983	259	0.152016767	2	-1	0.144590495	0	0	4437.17139	0	0	0	0	0	0	0	0	0	0	0	0	0	0	0	0	0	0	0	0	0	0	0	0	0	0	0	0
15	20	2	2	0	0	0	0	0	0	259.145201	1.33333333	0.133333333	258.855837	259	0.144163146	5	3	0.166835187	0.333333333	0	0	0	0	0	0	0	0	0	0	0	0	0	0	0	0	0	0	0	0	0	0	0	0	0	0	0	0	0	0
13	24	5	0	0	0	0	0	0	0	259.155097	1.84615385	0.384615385	258.865722	259	0.134278396	2	-3	0.144590495	0	0	0	0	0	0	0	0	0	0	0	0	0	0	0	0	0	0	0	0	0	0	0	0	0	410158.688	404629.906	0	0	0	0
17	24	2	0	0	0	0	0	0	0	259.170353	1.41176471	0.117647059	258.880961	259	0.119039231	6	4	0.189079879	0.3125	0	0	1575.82336	852.825073	1167.83289	0	0	0	0	0	0	0	1958.58289	0	0	1176.90784	1117.00073	871.805908	2066.92725	0	0	0	0	0	0	175.15979	0	0	0	0
14	28	2	0	1	0	0	0	0	0	259.173724	2	0.142857143	258.884328	259	0.115671995	1	-1	0.155712841	0	0	0	0	0	0	0	0	0	0	0	0	0	0	0	0	0	0	0	0	0	0	0	0	0	686.455017	878.345459	0	0	0	0
14	28	4	0	0	0	0	0	0	0	259.191482	2	0.285714286	258.902066	259	0.0979336242	1	-3	0.155712841	0	0	0	106123.578	75981.6406	136741.516	156262.953	101766.875	156798.672	104954.125	166347.391	116228.68	95503.5625	168439.172	188313.125	152691	122308.086	144432.438	102509.82	158589.906	91776.8281	307616.375	0	253083.281	195298.312	56940.7969	55925.6836	0	0	222053.609	0
12	7	6	1	0	0	0	0	0	0	260.02006	0.583333333	0.5	259.729719	260	0.270280622	9	3	0.13346815	0.75	0	0	0	0	0	0	0	0	0	0	0	0	0	0	0	0	0	0	0	0	0	0	0	0	0	0	0	0	0	0
16	7	3	1	0	0	0	0	0	0	260.035316	0.4375	0.1875	259.744959	260	0.255041457	13	10	0.177957533	0.851851852	0	150.70755	0	0	0	0	0	0	1752.04395	0	1422.59558	0	0	0	0	0	0	0	0	1532.68921	0	0	0	0	0	0	0	0	0	0
9	11	8	1	0	0	0	0	0	0	260.041189	1.22222222	0.888888889	259.750825	260	0.249175015	4	-4	0.100101112	0	3564.0188	0	0	0	0	0	0	0	0	0	0	0	0	0	0	0	0	0	0	0	0	6293.92236	0	0	0	0	0	0	0	0
13	11	5	1	0	0	0	0	0	0	260.056445	0.846153846	0.384615385	259.766064	260	0.23393585	8	3	0.144590495	0.578947368	1727.44629	0	0	0	0	0	0	0	0	0	2209.29614	0	0	0	0	0	0	0	0	13853.877	0	0	0	0	0	0	0	0	0	0
17	11	2	1	0	0	0	0	0	0	260.071702	0.647058824	0.117647059	259.781303	260	0.218696685	12	10	0.189079879	0.733333333	0	0	0	0	0	0	0	0	3749.74438	0	0	3562.39233	0	0	0	0	0	0	0	2283.22485	0	0	0	0	0	0	0	0	0	0
10	15	7	1	0	0	0	0	0	0	260.077575	1.5	0.7	259.78717	260	0.212830243	3	-4	0.111223458	0	420.023407	0	0	0	0	0	0	0	0	0	0	0	0	0	0	0	0	0	0	0	0	0	0	0	7397.48877	7613.14941	0	0	0	0
14	15	4	1	0	0	0	0	0	0	260.092831	1.07142857	0.285714286	259.802409	260	0.197591079	7	3	0.155712841	0.454545455	0	0	40223.4688	21098.3379	52589.1602	42261.1523	0	40179.0703	0	34482.7891	26452.834	35460.7812	37319.7305	45410.0781	24662.1543	0	39919.7109	0	38535.3086	0	0	0	0	0	0	0	0	0	0	0
11	19	6	1	0	0	0	0	0	0	260.11396	1.72727273	0.545454545	259.823515	260	0.176485472	2	-4	0.122345804	0	0	3264.10815	0	0	0	0	0	0	0	0	0	0	0	0	0	0	0	0	0	0	0	0	0	0	4073.15674	3397.54517	0	0	0	0
15	19	3	1	0	0	0	0	0	0	260.129216	1.26666667	0.2	259.838754	260	0.161246307	6	3	0.166835187	0.36	0	0	5700.6582	0	2520.10742	3144.4646	4511.61035	15838.9346	0	7965.67676	3511.06055	3352.78101	9059.20508	4165.62891	7205.35059	0	8720.5	2692.98047	8539.35547	7113.86963	0	0	0	0	0	0	0	0	0	0
12	23	5	1	0	0	0	0	0	0	260.150346	1.91666667	0.416666667	259.859859	260	0.1401407	1	-4	0.13346815	0	0	0	0	0	0	0	0	0	0	0	0	0	0	0	0	0	0	0	0	0	0	0	0	0	0	0	0	0	0	0
12	6	5	0	1	0	0	0	0	0	260.986318	0.5	0.416666667	260.694898	261	0.305102154	10	5	0.13346815	0.764705882	0	0	0	0	0	0	0	0	0	0	0	0	0	0	0	0	0	0	0	0	0	0	0	0	0	0	0	0	0	0
12	6	7	0	0	0	0	0	0	0	261.004076	0.5	0.583333333	260.712636	261	0.287363783	10	3	0.13346815	0.764705882	0	0	0	0	0	0	0	0	0	0	0	0	0	0	0	0	0	0	0	0	0	0	0	0	0	0	0	0	0	0
9	10	7	0	1	0	0	0	0	0	261.007447	1.11111111	0.777777778	260.716003	261	0.283996547	5	-2	0.100101112	0.111111111	255.758423	0	0	0	0	0	0	0	0	0	0	0	0	0	0	0	0	0	0	0	0	0	0	0	0	0	0	0	0	0
11	6	6	2	0	0	0	0	0	0	261.015309	0.545454545	0.545454545	260.723857	261	0.276142926	8	2	0.122345804	0.833333333	231.933167	0	0	0	0	0	0	0	0	0	0	0	0	0	0	0	0	0	0	0	0	0	0	0	0	0	0	0	0	0
13	10	4	0	1	0	0	0	0	0	261.022703	0.769230769	0.307692308	260.731243	261	0.268757382	9	5	0.144590495	0.6	0	0	0	0	0	0	0	0	0	0	0	0	0	0	0	0	0	0	0	0	0	0	0	0	646.382751	578.729187	0	0	0	0
9	10	9	0	0	0	0	0	0	0	261.025205	1.11111111	1	260.733742	261	0.266258176	5	-4	0.100101112	0.111111111	0	519.072693	0	0	0	0	0	1307.8197	0	1062.64014	0	897.021545	0	1128.40857	0	0	1034.69543	0	0	0	0	0	0	0	0	0	0	4509.44141	0	4772.14697
13	10	6	0	0	0	0	0	0	0	261.040461	0.769230769	0.461538462	260.748981	261	0.251019011	9	3	0.144590495	0.6	0	0	0	0	0	0	0	0	0	0	0	0	0	0	0	0	0	0	4917.11963	1333.42969	0	0	0	0	0	0	0	0	0	0
10	14	6	0	1	0	0	0	0	0	261.043832	1.4	0.6	260.752348	261	0.247651775	4	-2	0.111223458	0	0	0	0	0	7255.74219	0	0	0	7440.24023	6392.41846	0	0	0	0	0	4128.00537	0	0	0	0	0	0	0	0	0	0	0	0	0	0
12	10	5	2	0	0	0	0	0	0	261.051694	0.833333333	0.416666667	260.760202	261	0.239798154	7	2	0.13346815	0.6	0	0	0	0	0	109142.758	0	0	54516.6719	100694.969	0	0	0	0	69015.9141	50666.0586	94721.7422	46042.0586	0	0	0	0	0	0	0	0	0	0	0	0
17	10	3	0	0	0	0	0	0	0	261.055717	0.588235294	0.176470588	260.76422	261	0.235779846	13	10	0.189079879	0.741935484	0	0	0	0	0	7012.52686	0	0	0	0	0	0	0	3427.40625	0	0	0	0	0	0	0	0	0	0	0	0	0	1390.77942	0	0
10	14	8	0	0	0	0	0	0	0	261.06159	1.4	0.8	260.770087	261	0.229913404	4	-4	0.111223458	0	1775.48096	0	0	0	0	0	0	0	0	0	0	0	0	16879.4473	0	0	0	0	13195.6855	0	0	0	0	0	63130.2695	60230.3359	0	0	0	0
9	14	7	2	0	0	0	0	0	0	261.072824	1.55555556	0.777777778	260.781307	261	0.218692547	2	-5	0.100101112	0	0	0	0	0	0	0	0	0	0	0	0	0	0	0	0	0	0	0	0	0	0	0	0	0	3696.68042	5239.0459	0	0	0	0
14	14	5	0	0	0	0	0	0	0	261.076846	1	0.357142857	260.785326	261	0.214674239	8	3	0.155712841	0.47826087	0	0	49507.707	0	52233.8281	58871.707	36597.5391	73527.4062	0	57191.8555	25446.2305	52954.8164	59652.5898	45011.9375	27571.0605	42376.7344	64690.2227	48478.5391	56826.3438	39659.9492	0	0	0	0	0	6777.41113	0	0	0	0
11	18	5	0	1	0	0	0	0	0	261.080218	1.63636364	0.454545455	260.788693	261	0.211307003	3	-2	0.122345804	0	0	0	0	0	0	1464.42822	1229.02515	0	0	0	0	0	0	0	1050.84753	1819.72021	0	0	0	0	0	0	0	0	0	0	0	0	0	0
13	14	4	2	0	0	0	0	0	0	261.08808	1.07692308	0.307692308	260.796547	261	0.203453382	6	2	0.144590495	0.444444444	0	0	0	0	0	0	0	0	0	0	0	0	0	0	0	0	106502.297	0	0	72021.625	0	0	0	0	0	0	0	0	0	0
18	14	2	0	0	0	0	0	0	0	261.092103	0.777777778	0.111111111	260.800565	261	0.199435074	12	10	0.200202224	0.647058824	0	0	0	0	0	0	0	0	0	0	0	0	0	0	0	0	0	1585.50525	0	0	0	0	0	0	409.522034	0	0	2038.46704	0	1756.74072
15	18	2	0	1	0	0	0	0	0	261.095474	1.2	0.133333333	260.803932	261	0.196067838	7	5	0.166835187	0.384615385	0	0	0	0	1150.67578	0	0	0	0	0	0	0	0	0	0	0	0	0	1060.90356	0	0	0	0	0	0	0	0	0	0	0
11	18	7	0	0	0	0	0	0	0	261.097976	1.63636364	0.636363636	260.806431	261	0.193568632	3	-4	0.122345804	0	0	0	0	0	0	0	0	0	0	0	0	0	0	0	0	0	0	0	0	0	0	0	0	0	247563.703	247843.703	0	0	0	0
10	18	6	2	0	0	0	0	0	0	261.109209	1.8	0.6	260.817652	261	0.182347776	1	-5	0.111223458	0	0	0	0	0	822.18988	0	0	0	0	0	0	917.409729	0	0	0	0	878.685486	0	833.668823	0	0	0	0	0	0	0	0	0	0	0
15	18	4	0	0	0	0	0	0	0	261.113232	1.2	0.266666667	260.821671	261	0.178329467	7	3	0.166835187	0.384615385	0	0	129344.891	88297.3906	151137.375	132422.328	111457.859	167406.203	92436.6875	141756.734	84572.4141	109753.773	125924.57	134993.484	91233.4375	98148.7188	126423.266	82105.5078	146389.797	96169.7422	0	0	0	0	0	8904.86621	0	0	0	0
12	22	4	0	1	0	0	0	0	0	261.116603	1.83333333	0.333333333	260.825038	261	0.174962232	2	-2	0.13346815	0	0	221.295944	0	0	0	0	0	0	0	0	0	0	0	0	0	0	0	0	0	0	0	0	0	0	0	0	0	0	0	0
14	18	3	2	0	0	0	0	0	0	261.124465	1.28571429	0.214285714	260.832891	261	0.167108611	5	2	0.155712841	0.333333333	0	0	8473.13281	7749.90967	19101.5391	15835.209	15026.3262	14743.7461	18061.9199	16119.4521	20126.6777	9374.81543	17783.2773	17354.1465	17196.5039	6628.24609	0	0	10612.7061	5905.24023	0	0	0	0	2088.04126	0	0	0	0	0
12	22	6	0	0	0	0	0	0	0	261.134361	1.83333333	0.5	260.842776	261	0.15722386	2	-4	0.13346815	0	0	0	0	0	0	0	0	0	0	0	0	0	0	0	0	0	0	0	0	0	0	0	0	0	149625.969	142351.469	0	0	0	0
11	22	5	2	0	0	0	0	0	0	261.145595	2	0.454545455	260.853997	261	0.146003004	0	-5	0.122345804	0	0	202.493896	0	0	0	0	0	0	0	0	0	0	0	0	0	0	0	0	0	0	0	0	0	0	0	0	0	0	0	0
16	22	3	0	0	0	0	0	0	0	261.149617	1.375	0.1875	260.858015	261	0.141984696	6	3	0.177957533	0.310344828	0	1037.37646	31067.4707	17140.7227	36390.6719	45853.3477	19674.7188	46466.8516	37523.6406	36017.5742	31897.8242	26966.1719	31386.5703	43969.3203	21044.7637	16998.4941	20189.3438	18286.1992	35346.0117	16959.3281	0	0	0	0	1467.97925	0	0	0	0	0
13	26	3	0	1	0	0	0	0	0	261.152988	2	0.230769231	260.861383	261	0.13861746	1	-2	0.144590495	0	0	15843.8174	0	0	0	0	0	0	0	0	0	0	0	0	0	0	0	0	0	0	0	0	0	0	0	0	0	0	0	0
13	26	5	0	0	0	0	0	0	0	261.170747	2	0.384615385	260.879121	261	0.120879089	1	-4	0.144590495	0	0	0	0	0	0	0	0	895.596863	0	0	1087.54541	0	0	0	0	0	0	0	0	0	0	0	0	0	21943.5469	22338.4961	0	0	0	0
11	5	7	1	0	0	0	0	0	0	261.999325	0.454545455	0.636363636	261.706774	262	0.293226087	9	2	0.122345804	0.846153846	0	123.997086	0	0	0	0	0	0	0	0	0	0	0	0	0	0	0	0	0	0	0	0	0	0	0	0	0	0	0	0
12	9	6	1	0	0	0	0	0	0	262.03571	0.75	0.5	261.743119	262	0.256881315	8	2	0.13346815	0.625	0	0	6571.95117	5454.20557	6489.88672	5815.13916	0	3626.75952	3864.24658	0	4076.04834	2986.03516	0	0	5745.24854	0	6813.5166	0	0	3331.59131	0	0	0	0	0	0	0	0	0	0
16	9	3	1	0	0	0	0	0	0	262.050966	0.5625	0.1875	261.758358	262	0.24164215	12	9	0.177957533	0.777777778	0	0	0	0	0	0	0	0	0	0	0	0	0	0	0	0	0	0	3501.50757	0	0	0	0	0	0	0	0	0	0	0
9	13	8	1	0	0	0	0	0	0	262.056839	1.44444444	0.888888889	261.764224	262	0.235775708	3	-5	0.100101112	0	0	0	0	0	0	0	0	0	0	0	0	0	0	0	0	0	0	0	0	0	0	4877.44971	0	0	3908.68506	5152.06543	0	0	0	0
13	13	5	1	0	0	0	0	0	0	262.072095	1	0.384615385	261.779463	262	0.220536543	7	2	0.144590495	0.473684211	0	0	0	0	0	0	0	0	0	0	0	0	0	0	0	44483.2109	0	0	0	0	0	0	0	0	0	0	0	0	0	0
10	17	7	1	0	0	0	0	0	0	262.093225	1.7	0.7	261.800569	262	0.199430936	2	-5	0.111223458	0	0	0	0	0	0	0	0	0	0	0	0	0	0	0	0	0	0	0	0	0	0	0	0	0	14050.1436	10901.917	0	0	0	0
14	17	4	1	0	0	0	0	0	0	262.108481	1.21428571	0.285714286	261.815808	262	0.184191771	6	2	0.155712841	0.363636364	0	0	66023.8828	42548.5742	65291.9062	77324.6484	55728.3398	74070.2578	45550.5781	71924.8672	50650.3906	57864.4102	63002.3867	69378.9141	46042.2344	43135.6484	66759.7344	50725.793	61772.8086	51802.4023	0	0	0	0	0	0	0	0	0	0
11	21	6	1	0	0	0	0	0	0	262.12961	1.90909091	0.545454545	261.836914	262	0.163086164	1	-5	0.122345804	0	0	0	0	0	0	0	0	0	0	0	0	0	0	0	0	0	0	0	0	0	0	0	0	0	0	0	0	0	0	0
15	21	3	1	0	0	0	0	0	0	262.144866	1.4	0.2	261.852153	262	0.147847	5	2	0.166835187	0.28	0	0	0	1764.77551	2447.86621	2303.89331	3007.07739	3880.51318	4142.67285	0	0	4132.90527	4077.77832	5075.83545	4207.51758	2827.40674	4657.34766	0	3162.27734	3462.84277	0	0	0	0	125.397736	0	0	0	0	0
12	25	5	1	0	0	0	0	0	0	262.165996	2.08333333	0.416666667	261.873259	262	0.126741393	0	-5	0.13346815	0	0	0	0	0	0	0	0	0	0	0	0	0	0	0	0	0	0	0	0	0	0	0	0	0	0	0	0	0	0	0
11	4	8	0	0	0	0	0	0	0	262.98334	0.363636364	0.727272727	262.689691	263	0.310309247	10	2	0.122345804	0.857142857	0	0	0	0	0	0	0	0	0	0	0	0	0	0	0	0	0	0	0	0	0	0	0	0	0	0	0	0	0	0
12	8	5	0	1	0	0	0	0	0	263.001967	0.666666667	0.416666667	262.708297	263	0.291702846	9	4	0.13346815	0.647058824	0	0	0	0	0	0	0	0	0	0	0	0	0	0	0	0	0	0	0	0	0	0	0	0	0	0	0	0	0	0
12	8	7	0	0	0	0	0	0	0	263.019726	0.666666667	0.583333333	262.726036	263	0.273964475	9	2	0.13346815	0.647058824	0	0	0	1147.5321	0	0	0	0	0	1323.40942	0	0	1543.09399	0	0	0	0	0	1103.51611	0	0	0	0	0	0	0	0	0	0	0
9	12	7	0	1	0	0	0	0	0	263.023097	1.33333333	0.777777778	262.729403	263	0.27059724	4	-3	0.100101112	0	2641.44336	0	0	0	0	0	0	0	0	0	0	0	0	0	0	0	0	0	0	0	0	0	0	0	0	0	0	0	0	0
11	8	6	2	0	0	0	0	0	0	263.030959	0.727272727	0.545454545	262.737256	263	0.262743619	7	1	0.122345804	0.666666667	488.75827	0	7695.04346	0	3636.98462	0	3848.36597	6190.25293	8292.47266	9868.30957	6545.57422	5713.00439	9720.61035	5025.70068	6290.6084	5898.47705	8092.21973	6264.5625	8002.59033	3016.48755	0	0	0	0	0	0	0	0	0	0
16	8	4	0	0	0	0	0	0	0	263.034982	0.5	0.25	262.741275	263	0.258725311	13	9	0.177957533	0.785714286	0	0	0	0	0	0	0	0	0	0	0	0	0	0	0	0	0	0	0	0	0	0	0	0	0	0	0	0	0	0
13	12	4	0	1	0	0	0	0	0	263.038353	0.923076923	0.307692308	262.744642	263	0.255358075	8	4	0.144590495	0.5	0	0	0	0	0	0	0	0	0	0	0	0	0	0	0	0	0	0	0	0	0	0	0	0	783.505859	1154.15295	0	0	0	0
9	12	9	0	0	0	0	0	0	0	263.040855	1.33333333	1	262.747141	263	0.252858868	4	-5	0.100101112	0	522.240356	0	0	0	0	0	0	0	0	0	0	0	0	0	0	0	0	0	0	0	0	5928.9458	0	0	2503.29175	3541.47095	0	7531.11084	0	7254.52393
13	12	6	0	0	0	0	0	0	0	263.056111	0.923076923	0.461538462	262.76238	263	0.237619704	8	2	0.144590495	0.5	0	0	0	0	31326.207	33965.1875	8990.30762	0	29424.1074	0	20397.9668	0	0	10472.1191	0	11827.4121	0	25702.3027	0	0	0	0	0	0	0	0	0	0	0	0
10	16	6	0	1	0	0	0	0	0	263.059482	1.6	0.6	262.765748	263	0.234252468	3	-3	0.111223458	0	0	0	0	0	0	0	0	0	0	0	0	0	0	0	0	0	0	0	0	1545.76367	0	0	0	0	0	0	0	0	0	0
12	12	5	2	0	0	0	0	0	0	263.067344	1	0.416666667	262.773601	263	0.226398847	6	1	0.13346815	0.466666667	0	0	0	0	0	0	0	0	0	0	82858.9531	0	0	0	0	65560.0938	0	0	0	0	0	0	0	0	0	0	0	0	0	0
17	12	3	0	0	0	0	0	0	0	263.071367	0.705882353	0.176470588	262.777619	263	0.222380539	12	9	0.189079879	0.677419355	0	0	0	0	0	0	0	0	0	0	0	0	0	0	0	0	0	0	0	0	0	0	0	0	0	0	0	3083.80322	0	0
14	16	3	0	1	0	0	0	0	0	263.074738	1.14285714	0.214285714	262.780987	263	0.219013303	7	4	0.155712841	0.391304348	0	0	0	0	0	0	0	0	0	0	0	0	0	0	0	0	0	0	0	0	0	0	0	0	0	0	0	0	0	0
10	16	8	0	0	0	0	0	0	0	263.07724	1.6	0.8	262.783486	263	0.216514097	3	-5	0.111223458	0	0	0	0	0	0	0	0	0	0	0	0	0	11408.2666	0	0	0	0	0	0	0	0	0	0	0	36914.8086	39247.168	0	0	0	0
16	12	2	2	0	0	0	0	0	0	263.082601	0.75	0.125	262.78884	263	0.211159682	10	8	0.177957533	0.692307692	0	0	0	0	0	0	0	0	0	0	0	0	1043.85364	0	0	0	0	0	0	0	0	0	0	0	0	0	0	0	0	0
9	16	7	2	0	0	0	0	0	0	263.088474	1.77777778	0.777777778	262.794707	263	0.20529324	1	-6	0.100101112	0	0	9877.27246	0	0	0	0	0	0	0	0	0	0	0	0	0	0	0	0	0	0	0	0	0	0	0	0	0	0	0	0
14	16	5	0	0	0	0	0	0	0	263.092497	1.14285714	0.357142857	262.798725	263	0.201274932	7	2	0.155712841	0.391304348	0	0	173695.391	121252.172	200042.141	181707.219	136535.438	173677	119529.781	176521.141	131020.805	146283.781	192380.438	178552.156	116021.914	133832.125	183966.453	127998.211	177409.516	110947.43	0	0	0	0	15737.8691	13610.584	0	0	0	0
11	20	5	0	1	0	0	0	0	0	263.095867	1.81818182	0.454545455	262.802092	263	0.197907696	2	-3	0.122345804	0	0	0	0	0	978.346375	976.333252	937.226807	1008.49231	0	0	0	0	0	0	0	0	0	0	834.506287	0	0	0	0	0	0	0	0	0	0	0
13	16	4	2	0	0	0	0	0	0	263.10373	1.23076923	0.307692308	262.809946	263	0.190054075	5	1	0.144590495	0.333333333	0	238.694214	70936.9141	30031.5723	77999.3438	69643.9062	68093	94170.5234	59739.6406	66797.2656	65949.2031	62644.0352	73821.6172	83656.4531	45112.4453	39663.3359	68126.5469	28395.2578	67100.375	42199.6055	0	0	0	0	0	0	0	0	0	0
15	20	2	0	1	0	0	0	0	0	263.111124	1.33333333	0.133333333	262.817331	263	0.182668531	6	4	0.166835187	0.307692308	0	0	1689.91711	0	3845.50684	0	1955.74731	2239.06226	1897.88904	879.079285	0	2325.21143	0	0	2416.56445	0	0	0	1640.97424	1319.93616	0	0	0	0	0	0	0	0	0	0
11	20	7	0	0	0	0	0	0	0	263.113626	1.81818182	0.636363636	262.819831	263	0.180169325	2	-5	0.122345804	0	0	0	0	0	0	0	0	0	2159.68066	0	0	0	0	0	0	0	0	0	0	0	0	0	0	0	54765.8906	56637.3828	0	0	0	0
10	20	6	2	0	0	0	0	0	0	263.124859	2	0.6	262.831052	263	0.168948468	0	-6	0.111223458	0	0	1591.69885	0	0	0	0	0	0	0	0	0	0	0	0	0	0	0	0	0	0	0	0	0	0	0	0	0	0	0	0
15	20	4	0	0	0	0	0	0	0	263.128882	1.33333333	0.266666667	262.83507	263	0.16493016	6	2	0.166835187	0.307692308	0	0	151551.109	119549.859	177248.266	170555.766	114536.414	177523.594	140884.75	172506.453	126219.047	134535.453	163988.156	158199.641	125861.203	97957.2969	165120.609	105961.211	163309.453	104782.125	0	0	0	0	17756.1562	16026.0605	0	0	0	0
12	24	4	0	1	0	0	0	0	0	263.132253	2	0.333333333	262.838437	263	0.161562924	1	-3	0.13346815	0	0	12476.373	0	0	0	0	0	0	0	0	0	0	0	0	0	0	0	0	0	0	0	0	0	0	0	0	0	0	0	0
14	20	3	2	0	0	0	0	0	0	263.140115	1.42857143	0.214285714	262.846291	263	0.153709304	4	1	0.155712841	0.238095238	0	0	4221.41016	6754.56201	0	3046.79663	0	0	3206.00806	1469.87402	853.326172	0	1251.0636	2995.41724	2293.43359	5337.49072	3080.62451	0	4309.31396	0	0	0	0	0	0	0	0	0	0	0
12	24	6	0	0	0	0	0	0	0	263.150011	2	0.5	262.856175	263	0.143824553	1	-5	0.13346815	0	0	0	0	0	0	0	0	0	0	0	1546.18726	0	0	0	0	0	0	1128.59949	0	0	0	0	0	0	7961.17139	6317.17871	0	0	0	0
16	24	3	0	0	0	0	0	0	0	263.165267	1.5	0.1875	262.871415	263	0.128585388	5	2	0.177957533	0.24137931	0	0	5727.17139	5719.11865	7679.54834	0	3246.36523	13092.0723	9747.34473	8354.41406	5829.86475	8252.28906	2529.77075	11450.0137	2581.7981	7893.2002	0	10525.2588	9676.77441	8027.89209	0	0	0	0	5976.5957	4485.24512	0	0	0	0
17	28	2	0	0	0	0	0	0	0	263.201653	1.64705882	0.117647059	262.907759	263	0.0922406167	4	2	0.189079879	0.1875	0	0	0	0	0	0	0	0	0	0	0	0	0	0	0	0	0	0	0	0	0	0	0	0	475.921204	0	0	0	0	0
11	7	7	1	0	0	0	0	0	0	264.014975	0.636363636	0.636363636	263.720173	264	0.279826779	8	1	0.122345804	0.692307692	0	0	0	0	0	0	0	0	0	0	0	0	0	0	0	0	0	0	0	0	0	0	0	0	0	0	0	0	0	0
15	7	4	1	0	0	0	0	0	0	264.030231	0.466666667	0.266666667	263.735412	264	0.264587615	12	8	0.166835187	0.833333333	0	0	0	0	0	0	0	0	0	0	0	0	0	0	0	0	0	0	0	0	0	0	0	0	0	0	0	0	0	0
12	11	6	1	0	0	0	0	0	0	264.05136	0.916666667	0.5	263.756518	264	0.243482008	7	1	0.13346815	0.5	0	0	22225.2129	9092.15234	25843.4824	23758.5254	15128.7754	27061.1074	10985.0244	17569.1094	13930.1348	21220.2637	21506.9199	14223.1348	18490.7012	12771.8613	22345.4316	26461.916	22002.5059	20942.752	0	0	0	0	0	0	0	0	0	0
9	15	8	1	0	0	0	0	0	0	264.072489	1.66666667	0.888888889	263.777624	264	0.222376401	2	-6	0.100101112	0	0	10171.5615	0	0	0	0	0	0	0	0	0	0	0	0	0	0	0	0	0	0	0	0	0	0	9347.25391	11848.9717	0	0	0	0
13	15	5	1	0	0	0	0	0	0	264.087746	1.15384615	0.384615385	263.792863	264	0.207137236	6	1	0.144590495	0.368421053	0	0	117144.727	70688.8516	111959.453	108255.266	79721.4766	126803.734	50672.3359	95874.3672	72273.9922	71091.75	110185.289	109611.156	71130.5234	61707.1602	103716.57	69835.3984	121699.492	75610.4609	0	0	0	0	0	0	0	0	0	0
10	19	7	1	0	0	0	0	0	0	264.108875	1.9	0.7	263.813968	264	0.186031629	1	-6	0.111223458	0	0	3053.76587	0	0	0	0	0	0	0	0	0	0	0	0	0	0	0	0	0	0	0	0	0	0	3259.19873	4296.76709	0	0	0	0
14	19	4	1	0	0	0	0	0	0	264.124131	1.35714286	0.285714286	263.829208	264	0.170792464	5	1	0.155712841	0.272727273	0	0	44179.0664	30975.6777	53986.9336	63700.7695	34703.0781	63991.0859	47441.2383	47910.9922	34897.0391	34944.3008	58718.3672	51710.9961	32821.6016	27704.4023	42203.9961	22410.8457	54560.1445	27901.291	0	0	0	0	0	0	0	0	0	0
15	23	3	1	0	0	0	0	0	0	264.160516	1.53333333	0.2	263.865552	264	0.134447692	4	1	0.166835187	0.2	0	0	0	0	0	542.935303	0	0	0	0	0	0	0	0	0	0	0	0	0	0	0	0	0	0	0	0	0	12584.7178	0	1639.88745
11	6	6	0	1	0	0	0	0	0	264.981232	0.545454545	0.545454545	264.685352	265	0.314648311	9	3	0.122345804	0.714285714	0	0	0	0	0	0	0	0	0	0	0	0	0	0	0	0	0	0	0	0	0	0	0	0	0	0	0	0	0	0
11	6	8	0	0	0	0	0	0	0	264.99899	0.545454545	0.727272727	264.70309	265	0.29690994	9	1	0.122345804	0.714285714	0	350.003021	0	0	0	0	0	0	0	0	0	0	0	0	0	0	0	0	0	0	0	0	0	0	0	317.513336	0	0	0	0
10	6	7	2	0	0	0	0	0	0	265.010224	0.6	0.7	264.714311	265	0.285689083	7	0	0.111223458	0.777777778	0	700.862366	0	0	0	0	0	0	0	0	0	0	0	0	0	0	0	0	0	0	0	0	0	0	0	0	0	0	0	0
15	6	5	0	0	0	0	0	0	0	265.014247	0.4	0.333333333	264.718329	265	0.281670775	13	8	0.166835187	0.84	4750.93213	0	0	0	0	0	0	0	0	0	0	0	0	0	0	0	0	0	0	0	0	0	0	0	0	0	0	0	0	0
12	10	5	0	1	0	0	0	0	0	265.017618	0.833333333	0.416666667	264.721696	265	0.278303539	8	3	0.13346815	0.529411765	0	0	0	0	0	0	0	0	0	0	0	0	0	0	0	0	0	0	0	0	0	0	0	0	0	0	0	0	0	0
16	10	2	0	1	0	0	0	0	0	265.032874	0.625	0.125	264.736936	265	0.263064374	12	10	0.177957533	0.714285714	0	2035.10974	0	0	0	0	0	0	0	0	0	0	0	0	0	0	0	0	0	0	0	0	0	0	2179.35791	2588.35645	0	0	0	0
12	10	7	0	0	0	0	0	0	0	265.035376	0.833333333	0.583333333	264.739435	265	0.260565168	8	1	0.13346815	0.529411765	0	2858.1814	14385.8369	0	0	0	8842.96387	0	0	8194.90234	0	0	0	7904.14648	0	5979.0752	0	0	0	0	0	0	0	0	0	0	0	0	0	0
9	14	7	0	1	0	0	0	0	0	265.038747	1.55555556	0.777777778	264.742802	265	0.257197932	3	-4	0.100101112	0	0	0	0	0	0	0	0	0	0	0	1798.78247	0	0	0	0	2077.73486	0	0	1096.76233	0	0	0	0	0	0	0	0	0	0	0
11	10	6	2	0	0	0	0	0	0	265.046609	0.909090909	0.545454545	264.750656	265	0.249344312	6	0	0.122345804	0.5	3438.40454	0	0	0	7923.83936	0	0	7470.72705	10108.415	8018.70215	0	0	11428.9668	4825.55029	9597.86914	9557.81055	10051.8301	0	6817.37695	7344.84619	0	0	0	0	0	0	0	0	0	0
16	10	4	0	0	0	0	0	0	0	265.050632	0.625	0.25	264.754674	265	0.245326003	12	8	0.177957533	0.714285714	0	0	0	0	0	0	0	0	0	0	0	0	0	696.716309	0	0	0	0	0	0	0	0	0	0	0	0	0	0	0	0
13	14	4	0	1	0	0	0	0	0	265.054003	1.07692308	0.307692308	264.758041	265	0.241958768	7	3	0.144590495	0.4	0	0	0	0	0	0	0	0	0	0	0	0	0	0	0	0	0	0	0	0	0	0	0	0	0	0	0	0	0	0
9	14	9	0	0	0	0	0	0	0	265.056505	1.55555556	1	264.76054	265	0.239459561	3	-6	0.100101112	0	0	7899.8457	0	0	0	0	0	0	0	0	0	0	0	0	0	0	0	0	0	0	0	0	0	0	12197.2627	11893.4404	0	0	0	0
8	14	8	2	0	0	0	0	0	0	265.067738	1.75	1	264.771761	265	0.228238705	1	-7	0.0889787664	0	0	3813.47827	0	0	0	0	0	0	0	0	0	0	0	0	0	0	0	0	0	0	0	0	0	0	0	0	0	0	0	0
13	14	6	0	0	0	0	0	0	0	265.071761	1.07692308	0.461538462	264.77578	265	0.224220396	7	1	0.144590495	0.4	0	0	120494.664	93394.1719	0	112544.578	86718.3984	113839.586	93595.5	117455.055	51767.9062	117647.297	115716.68	0	0	0	123062.648	68692.6016	127293.609	55455.0312	0	0	0	0	18358.1621	16845.5996	0	0	0	0
10	18	6	0	1	0	0	0	0	0	265.075132	1.8	0.6	264.779147	265	0.220853161	2	-4	0.111223458	0	0	0	0	0	0	0	0	0	0	0	0	0	0	0	0	0	0	0	0	0	0	0	0	0	0	0	0	0	0	0
12	14	5	2	0	0	0	0	0	0	265.082995	1.16666667	0.416666667	264.787	265	0.21299954	5	0	0.13346815	0.333333333	1399.75134	0	40353.3555	24356.7793	55437.0195	48645.5	34500.1797	45480.1836	28084.5059	51766.8633	36338.7812	25016.9746	50678.3281	48129.5664	36229.707	23763.1328	40406.1367	27231.6289	48556.1172	38901.9219	0	0	0	0	0	0	0	0	0	0
17	14	3	0	0	0	0	0	0	0	265.087017	0.823529412	0.176470588	264.791019	265	0.208981232	11	8	0.189079879	0.612903226	0	0	0	833.671204	0	0	0	0	0	0	0	0	0	0	0	0	0	0	0	0	0	0	0	0	0	0	0	0	0	0
14	18	3	0	1	0	0	0	0	0	265.090388	1.28571429	0.214285714	264.794386	265	0.205613996	6	3	0.155712841	0.304347826	0	0	0	0	22464.1875	0	24599.5059	0	0	0	18132.2891	0	0	0	0	9700.99121	0	0	18047.0332	11871.1396	0	0	0	0	0	0	0	0	0	0
10	18	8	0	0	0	0	0	0	0	265.09289	1.8	0.8	264.796885	265	0.20311479	2	-6	0.111223458	0	0	3329.11548	0	0	0	0	0	0	0	0	0	0	0	0	0	5497.60742	0	7113.79541	0	0	0	0	0	0	6989.10693	6333.20654	0	0	0	0
9	18	7	2	0	0	0	0	0	0	265.104124	2	0.777777778	264.808106	265	0.191893933	0	-7	0.100101112	0	0	6155.20605	0	0	0	0	0	0	0	0	0	0	0	0	0	0	0	0	0	0	0	0	0	0	0	0	0	0	0	0
14	18	5	0	0	0	0	0	0	0	265.108146	1.28571429	0.357142857	264.812124	265	0.187875625	6	1	0.155712841	0.304347826	0	0	258997.281	167381.953	292854.031	267031.781	214889.859	267518.969	180653.25	252865.359	175518.453	215457.344	260457.75	276175.281	178751.984	180364.953	256817.312	170680.922	263149.906	192234.703	0	0	0	0	58401.3438	61998.4023	0	0	0	0
13	18	4	2	0	0	0	0	0	0	265.11938	1.38461538	0.307692308	264.823345	265	0.176654768	4	0	0.144590495	0.222222222	0	1105.52612	41456.2031	21118.3594	44629.7852	41209.6289	35926.4531	51267.3906	26551.0391	46154.3789	22312.2012	30067.1719	44544.6953	39314.6172	19992.623	16992.0254	28463.3984	15426.1016	41677.3359	17874.6055	0	0	0	0	0	0	0	0	0	0
15	22	2	0	1	0	0	0	0	0	265.126774	1.46666667	0.133333333	264.830731	265	0.169269224	5	3	0.166835187	0.230769231	0	0	0	2127.82739	1804.12048	0	0	1626.3689	1961.67627	0	1938.05762	0	0	1377.77942	0	0	1458.66724	1176.73083	0	0	0	0	0	0	0	0	0	0	0	0
11	22	7	0	0	0	0	0	0	0	265.129276	2	0.636363636	264.83323	265	0.166770018	1	-6	0.122345804	0	0	3920.26294	0	0	0	0	0	0	0	0	0	0	0	0	0	0	0	0	0	0	0	0	0	0	9989.2041	9559.45215	0	0	0	0
10	22	6	2	0	0	0	0	0	0	265.140509	2.2	0.6	264.844451	265	0.155549161	-1	-7	0.111223458	0	0	13038.9297	0	0	0	0	0	0	0	0	0	0	0	0	0	0	0	0	0	0	0	0	0	0	0	0	0	0	0	0
15	22	4	0	0	0	0	0	0	0	265.144532	1.46666667	0.266666667	264.848469	265	0.151530853	5	1	0.166835187	0.230769231	0	13538.2168	89062.5312	67978.2812	91662.6484	78799.3672	72445.3047	103781.078	72286.6094	87080.6016	74892.9453	69362.5547	81391.3984	99688.4844	64108.9102	54416.4531	89772.8672	65309.375	91764.3125	51338.4883	0	0	0	0	0	0	0	0	0	0
12	26	4	0	1	0	0	0	0	0	265.147903	2.16666667	0.333333333	264.851836	265	0.148163617	0	-4	0.13346815	0	0	0	0	0	0	101959.25	0	0	0	0	0	0	0	0	0	0	0	0	0	0	0	0	0	0	899213.062	872435.438	0	0	0	0
14	22	3	2	0	0	0	0	0	0	265.155765	1.57142857	0.214285714	264.85969	265	0.140309996	3	0	0.155712841	0.142857143	0	0	0	0	0	0	0	0	0	0	0	0	0	0	0	0	0	0	0	0	0	0	0	0	0	0	0	0	0	0
12	26	6	0	0	0	0	0	0	0	265.165661	2.16666667	0.5	264.869575	265	0.130425246	0	-6	0.13346815	0	0	0	0	0	0	0	0	0	0	0	0	0	0	0	0	0	0	0	0	0	0	0	0	0	522.547791	780.030334	0	0	0	0
16	26	3	0	0	0	0	0	0	0	265.180917	1.625	0.1875	264.884814	265	0.115186081	4	1	0.177957533	0.172413793	0	0	0	0	0	0	0	687.052979	0	1172.42932	0	0	0	0	1552.37329	0	0	0	0	0	0	0	0	0	8189.26172	10046.4248	0	0	0	0
15	26	2	2	0	0	0	0	0	0	265.192151	1.73333333	0.133333333	264.896035	265	0.103965225	2	0	0.166835187	0.0833333333	0	0	0	0	0	0	0	0	0	0	0	0	0	0	0	0	0	0	0	0	0	0	0	0	0	0	0	3777.65918	0	3117.61084
11	9	7	1	0	0	0	0	0	0	266.030625	0.818181818	0.636363636	265.733573	266	0.266427472	7	0	0.122345804	0.538461538	0	0	0	0	2510.02246	2614.4043	0	0	0	0	1811.60486	0	0	2343.89355	0	1636.41821	0	0	0	0	0	0	0	0	1198.8916	0	0	0	0	0
15	9	4	1	0	0	0	0	0	0	266.045881	0.6	0.266666667	265.748812	266	0.251188307	11	7	0.166835187	0.75	0	0	0	0	0	0	0	0	0	0	0	0	0	0	0	0	0	0	0	0	0	0	0	0	0	0	0	0	0	0
12	13	6	1	0	0	0	0	0	0	266.06701	1.08333333	0.5	265.769917	266	0.2300827	6	0	0.13346815	0.375	0	271.489532	57868.1953	41514.7422	71455.25	67519.0703	45903.2188	75414.9609	0	59103.4961	41963.4141	42147.4844	70475.4922	78410.9609	38422.8516	40097.2891	55799.1445	47747.3164	68042.4453	45516.707	0	0	0	0	0	0	0	0	0	0
9	17	8	1	0	0	0	0	0	0	266.088139	1.88888889	0.888888889	265.791023	266	0.208977093	1	-7	0.100101112	0	0	0	0	0	0	0	0	0	0	0	0	0	0	0	0	0	0	0	0	0	0	0	0	0	8967.24219	7824.78369	0	0	0	0
13	17	5	1	0	0	0	0	0	0	266.103396	1.30769231	0.384615385	265.806262	266	0.193737929	5	0	0.144590495	0.263157895	0	0	100234.281	60685.6289	119914.195	104832.391	78858.2266	127207.391	78994.8906	105387.203	77636.1484	79491.1719	108673.164	103976.633	87780.6797	85005.2109	111133.836	64947.0234	115118.211	69749.5	0	0	0	0	0	0	0	0	0	0
14	21	4	1	0	0	0	0	0	0	266.139781	1.5	0.285714286	265.842607	266	0.157393157	4	0	0.155712841	0.181818182	0	0	4733.35889	0	5614.26514	11266.418	0	2481.69116	0	8645.54883	7128.34863	7128.88477	9878.57617	15308.5029	12515.1523	2722.45044	6161.49561	3366.8894	4897.63574	2446.32861	0	0	0	0	0	0	0	0	0	0
10	4	9	0	0	0	0	0	0	0	266.978255	0.4	0.9	266.680145	267	0.319855404	9	0	0.111223458	0.818181818	0	0	0	0	0	0	0	0	0	0	0	0	0	0	0	0	0	0	0	0	0	0	0	0	0	0	0	0	0	0
9	4	8	2	0	0	0	0	0	0	266.989488	0.444444444	0.888888889	266.691365	267	0.308634548	7	-1	0.100101112	1	0	0	0	0	0	0	0	0	0	0	0	0	0	0	0	0	0	0	0	0	0	10660.0322	0	0	0	0	0	1233.66101	0	2250.38477
11	8	6	0	1	0	0	0	0	0	266.996882	0.727272727	0.545454545	266.698751	267	0.301249004	8	2	0.122345804	0.571428571	3220.51953	0	0	0	0	0	0	0	0	0	0	0	0	0	0	0	0	0	0	0	0	0	0	0	0	0	0	0	0	0
11	8	8	0	0	0	0	0	0	0	267.01464	0.727272727	0.727272727	266.716489	267	0.283510633	8	0	0.122345804	0.571428571	0	0	0	0	0	0	0	0	0	0	0	0	0	753.53833	0	0	0	0	0	0	0	0	0	0	0	0	0	0	0	0
8	12	8	0	1	0	0	0	0	0	267.018011	1.5	1	266.719857	267	0.280143397	3	-5	0.0889787664	0	0	0	0	0	875.9198	0	0	0	0	0	0	510.741577	0	1343.62317	0	0	1022.96576	0	0	0	0	0	0	0	1926.06702	0	0	0	0	0
10	8	7	2	0	0	0	0	0	0	267.025874	0.8	0.7	266.72771	267	0.272289776	6	-1	0.111223458	0.555555556	0	0	0	683.258545	0	0	0	0	0	0	0	0	0	0	0	0	0	0	0	0	0	0	0	0	126.085083	0	0	0	0	0
15	8	5	0	0	0	0	0	0	0	267.029897	0.533333333	0.333333333	266.731729	267	0.268271468	12	7	0.166835187	0.76	0	0	0	0	0	0	0	0	0	0	0	0	0	0	0	0	0	0	0	0	0	0	0	0	0	0	0	0	0	0
12	12	5	0	1	0	0	0	0	0	267.033267	1	0.416666667	266.735096	267	0.264904232	7	2	0.13346815	0.411764706	0	0	6987.21924	4428.6709	8142.05225	5790.06982	0	3800.27417	0	6133.97363	3990.67773	6836.82812	0	0	5797.47314	0	0	2878.39819	5781.58398	2477.24414	0	0	0	0	0	0	0	0	0	0
14	8	4	2	0	0	0	0	0	0	267.04113	0.571428571	0.285714286	266.742949	267	0.257050611	10	6	0.155712841	0.8	0	0	0	0	0	0	0	0	0	0	0	0	0	0	0	0	0	0	0	0	0	0	0	0	0	0	0	0	0	0
16	12	2	0	1	0	0	0	0	0	267.048524	0.75	0.125	266.750335	267	0.249665067	11	9	0.177957533	0.642857143	0	0	0	0	0	0	0	0	0	0	0	0	0	0	0	0	0	0	0	0	0	0	0	0	4091.81421	0	0	0	0	0
12	12	7	0	0	0	0	0	0	0	267.051026	1	0.583333333	266.752834	267	0.247165861	7	0	0.13346815	0.411764706	0	0	85661.9375	43359.0625	79399.3828	0	61539.5078	82669.3125	34346.2344	71615.1719	38690.6133	0	80124.2734	77264.5078	44564.9258	43702.75	78385.25	25582.4883	0	38835.2266	0	0	0	0	10834.8945	8336.44629	0	0	0	0
11	12	6	2	0	0	0	0	0	0	267.062259	1.09090909	0.545454545	266.764055	267	0.235945004	5	-1	0.122345804	0.333333333	0	0	0	0	11035.8379	0	0	0	0	11797.1348	0	0	8471.16016	10077.6221	0	0	0	0	0	0	0	0	0	0	0	0	0	0	0	0
16	12	4	0	0	0	0	0	0	0	267.066282	0.75	0.25	266.768073	267	0.231926696	11	7	0.177957533	0.642857143	0	0	0	0	0	0	0	0	0	0	0	0	0	0	0	0	0	0	0	0	0	0	0	0	0	0	0	0	0	0
13	16	4	0	1	0	0	0	0	0	267.069653	1.23076923	0.307692308	266.771441	267	0.22855946	6	2	0.144590495	0.3	0	0	0	58938.7305	0	0	60799.0234	0	71839.7891	0	0	0	96256.9766	0	0	0	0	59361.4453	0	73078.1406	0	0	0	0	0	0	0	0	0	0
9	16	9	0	0	0	0	0	0	0	267.072155	1.77777778	1	266.77394	267	0.226060254	2	-7	0.100101112	0	0	17696.5293	0	0	0	0	0	0	0	0	0	0	0	0	0	0	0	0	0	0	0	0	0	0	0	0	0	0	0	0
15	12	3	2	0	0	0	0	0	0	267.077515	0.8	0.2	266.779294	267	0.22070584	9	6	0.166835187	0.652173913	0	0	0	0	0	0	0	0	0	0	0	0	0	0	0	0	0	0	0	0	0	0	0	0	0	0	0	0	0	0
8	16	8	2	0	0	0	0	0	0	267.083388	2	1	266.785161	267	0.214839397	0	-8	0.0889787664	0	0	6400.57178	0	0	0	0	0	0	0	0	0	0	0	0	0	0	0	0	0	0	0	0	0	0	0	0	0	0	0	0
13	16	6	0	0	0	0	0	0	0	267.087411	1.23076923	0.461538462	266.789179	267	0.210821089	6	0	0.144590495	0.3	0	0	281272	173678.812	306376.812	268668.094	222056.422	319678.625	211716.312	254856.984	191126.906	217918.359	275830.312	287308.062	203927.656	202295.625	256176.125	173594.906	256052.281	176009.062	0	0	0	0	166318.281	169900.406	0	0	0	0
12	16	5	2	0	0	0	0	0	0	267.098645	1.33333333	0.416666667	266.8004	267	0.199600233	4	-1	0.13346815	0.2	0	0	42552.1953	17317.2109	31607.9336	48735.2734	24560.0371	38359.0391	32559.6875	32118.0039	14072.6318	30322.7617	31565.75	41912.0117	29514.8691	23209.084	26153.4082	27371.6074	45103.082	23372.9277	0	6815.32764	0	0	0	0	0	0	0	0
17	16	3	0	0	0	0	0	0	0	267.102667	0.941176471	0.176470588	266.804418	267	0.195581924	10	7	0.189079879	0.548387097	0	0	0	0	0	0	0	0	0	0	0	0	0	0	0	0	0	0	0	0	0	0	0	0	417.593018	224.956528	0	0	0	0
14	20	3	0	1	0	0	0	0	0	267.106038	1.42857143	0.214285714	266.807785	267	0.192214689	5	2	0.155712841	0.217391304	0	0	24689.5293	0	42099.1523	32917.9453	0	0	45308.3945	29962.8223	0	27838.6699	0	42351.1914	33242.5938	0	16080.002	0	24293.7656	0	0	0	0	0	0	1290.18164	0	0	0	0
10	20	8	0	0	0	0	0	0	0	267.10854	2	0.8	266.810285	267	0.189715482	1	-7	0.111223458	0	0	986.494995	0	0	0	0	0	0	0	0	0	0	0	0	0	0	0	0	0	0	0	0	0	0	1102.63684	1000.7287	0	0	0	0
16	16	2	2	0	0	0	0	0	0	267.113901	1	0.125	266.815639	267	0.184361068	8	6	0.177957533	0.538461538	0	0	0	0	0	0	0	0	0	0	0	0	0	0	0	0	0	0	0	0	0	0	0	0	0	0	0	0	0	0
14	20	5	0	0	0	0	0	0	0	267.123797	1.42857143	0.357142857	266.825524	267	0.174476318	5	0	0.155712841	0.217391304	0	0	192560.453	146368.078	210956.156	193120.125	167888.297	219287.766	133737.703	185983.375	136707.297	167782.281	194131.75	215313.938	153734.375	136560.016	186218.281	149229.969	192008	109076.828	0	0	0	0	270465.125	263599.969	0	0	0	0
11	24	5	0	1	0	0	0	0	0	267.127168	2.18181818	0.454545455	266.828891	267	0.171109082	0	-5	0.122345804	0	0	0	0	0	0	0	0	0	0	0	0	0	0	0	0	0	0	0	0	0	0	0	0	0	346.549896	134.807739	0	0	0	0
13	20	4	2	0	0	0	0	0	0	267.13503	1.53846154	0.307692308	266.836745	267	0.163255461	3	-1	0.144590495	0.111111111	0	0	11549.6035	0	10838.2578	1521.04285	0	5043.14844	0	5845.05322	0	3009.12476	3325.55103	12286.4395	13197.459	8563.00977	1197.81238	0	5616.91992	0	0	0	0	0	0	0	0	0	0	0
18	20	2	0	0	0	0	0	0	0	267.139053	1.11111111	0.111111111	266.840763	267	0.159237153	9	7	0.200202224	0.470588235	0	0	0	0	0	0	0	0	0	746.622314	0	0	0	856.88092	0	0	0	0	0	0	0	0	0	0	0	0	0	0	0	0
15	24	2	0	1	0	0	0	0	0	267.142424	1.6	0.133333333	266.84413	267	0.155869917	4	2	0.166835187	0.153846154	0	46072.0898	0	0	0	0	0	0	0	0	0	0	0	0	0	0	0	0	0	0	0	0	0	0	0	0	0	0	0	0
15	24	4	0	0	0	0	0	0	0	267.160182	1.6	0.266666667	266.861868	267	0.138131546	4	0	0.166835187	0.153846154	0	0	0	0	0	0	0	0	0	0	0	0	0	0	0	0	0	0	0	0	0	0	0	0	70099.0938	73993.9844	0	0	0	0
16	28	3	0	0	0	0	0	0	0	267.196567	1.75	0.1875	266.898213	267	0.101786774	3	0	0.177957533	0.103448276	0	0	0	0	0	0	0	0	0	0	0	0	0	0	0	0	0	0	0	0	0	0	0	0	36110.4297	38949.1562	0	0	0	0
17	32	2	0	0	0	0	0	0	0	267.232953	1.88235294	0.117647059	266.934558	267	0.0654420023	2	0	0.189079879	0.0625	0	0	0	0	0	0	0	0	0	0	0	0	0	0	0	0	0	0	0	0	0	0	38444.9844	40533.2891	0	0	0	0	33734.5156	0
10	7	8	1	0	0	0	0	0	0	268.009889	0.7	0.8	267.710627	268	0.289372937	7	-1	0.111223458	0.6	0	0	0	0	0	0	0	0	0	0	0	0	0	0	0	0	0	0	0	0	0	0	0	0	0	0	0	0	0	0
11	11	7	1	0	0	0	0	0	0	268.046275	1	0.636363636	267.746972	268	0.253028165	6	-1	0.122345804	0.384615385	0	125.102547	19785	13607.7998	26795.332	24287.7539	0	21627.8164	19697.4453	24096.832	15018.2979	10916.0752	25964.6055	0	13185.041	13154.4365	20835.9375	12245.998	21932.2012	23004.6211	0	0	0	0	0	236.235764	0	0	0	0
12	15	6	1	0	0	0	0	0	0	268.08266	1.25	0.5	267.783317	268	0.216683393	5	-1	0.13346815	0.25	0	400.24588	81975.8125	53210.3164	87612.1719	88165.6797	58404.9961	104911.602	38750.0117	83166.8125	59928.8906	72825.3438	83544.1953	97532.3516	69126.9141	57895.543	85693.9609	53871.7031	85571.0156	68364.3594	0	0	0	0	0	1011.79071	0	0	0	0
9	19	8	1	0	0	0	0	0	0	268.103789	2.11111111	0.888888889	267.804422	268	0.195577786	0	-8	0.100101112	0	0	0	0	0	0	0	0	0	0	0	0	0	0	0	0	0	0	0	0	0	0	0	0	11081.3613	2276.8667	2434.59424	0	0	0	0
13	19	5	1	0	0	0	0	0	0	268.119046	1.46153846	0.384615385	267.819661	268	0.180338621	4	-1	0.144590495	0.157894737	0	0	46041.2227	26677.043	43041.9766	48319.2148	31031.6582	48212.3125	36867.668	49938.4297	38077.2578	43566.3867	50417.4648	48936.1836	25166.043	32026.1641	40737.8789	28410.875	47242.3281	24483.1641	0	0	0	0	1831.21582	2785.7561	0	0	0	0
14	23	4	1	0	0	0	0	0	0	268.155431	1.64285714	0.285714286	267.856006	268	0.14399385	3	-1	0.155712841	0.0909090909	0	2177.2666	0	0	0	0	0	0	0	0	0	0	0	0	0	0	0	0	0	0	0	0	0	0	0	2385.88818	0	0	0	0
14	6	4	0	1	0	0	0	0	0	268.991403	0.428571429	0.285714286	268.691045	269	0.308955304	12	8	0.155712841	0.818181818	0	0	0	0	0	0	0	0	0	0	0	0	0	0	0	0	0	0	0	0	0	0	0	0	0	0	0	1000.69995	0	0
10	6	9	0	0	0	0	0	0	0	268.993905	0.6	0.9	268.693544	269	0.306456097	8	-1	0.111223458	0.636363636	0	0	0	0	0	0	0	0	0	0	0	0	0	0	0	0	0	0	0	0	0	0	0	0	0	0	0	0	0	0
9	6	8	2	0	0	0	0	0	0	269.005138	0.666666667	0.888888889	268.704765	269	0.295235241	6	-2	0.100101112	0.666666667	0	0	0	0	0	0	0	0	0	0	0	0	0	0	0	0	0	0	0	0	0	0	0	0	0	0	0	0	0	0
14	6	6	0	0	0	0	0	0	0	269.009161	0.428571429	0.428571429	268.708783	269	0.291216933	12	6	0.155712841	0.818181818	0	0	0	0	0	0	0	0	0	0	0	0	0	0	0	0	0	0	0	0	0	0	0	0	0	0	0	0	0	0
11	10	6	0	1	0	0	0	0	0	269.012532	0.909090909	0.545454545	268.71215	269	0.287849697	7	1	0.122345804	0.428571429	0	0	0	0	0	0	0	0	0	0	0	0	0	0	0	0	0	0	0	0	0	0	0	0	0	0	0	0	0	0
13	6	5	2	0	0	0	0	0	0	269.020395	0.461538462	0.384615385	268.720004	269	0.279996076	10	5	0.144590495	0.882352941	0	0	0	0	0	0	0	0	0	0	0	0	0	0	0	0	0	0	0	0	0	0	0	0	0	0	0	0	0	0
15	10	3	0	1	0	0	0	0	0	269.027788	0.666666667	0.2	268.727389	269	0.272610532	11	8	0.166835187	0.68	0	0	0	0	0	0	0	0	0	0	0	0	0	0	0	0	0	0	0	0	0	27559.2227	0	0	1984.85022	1942.08899	0	0	0	0
11	10	8	0	0	0	0	0	0	0	269.03029	0.909090909	0.727272727	268.729889	269	0.270111326	7	-1	0.122345804	0.428571429	0	3282.46069	4672.04297	0	0	3578.45166	0	2923.68921	0	0	0	3011.19678	4986.03271	5200.93896	4083.32324	4092.29517	5098.1416	0	2631.03223	5719.93604	0	0	0	0	0	0	0	0	0	0
8	14	8	0	1	0	0	0	0	0	269.033661	1.75	1	268.733256	269	0.26674409	2	-6	0.0889787664	0	0	0	0	0	5846.92871	6970.83301	0	9208.28125	6826.5542	8005.90283	0	7745.45361	7024.3623	7618.10303	0	8146.57324	7272.12256	0	10867.3711	7609.87354	0	0	0	0	0	0	0	0	0	0
10	10	7	2	0	0	0	0	0	0	269.041524	1	0.7	268.74111	269	0.258890469	5	-2	0.111223458	0.333333333	0	0	0	0	0	0	0	0	0	0	0	0	0	0	0	0	3725.92065	0	0	0	0	0	0	0	0	0	0	0	0	0
15	10	5	0	0	0	0	0	0	0	269.045547	0.666666667	0.333333333	268.745128	269	0.254872161	11	6	0.166835187	0.68	0	0	0	0	0	0	0	0	0	0	0	0	0	0	0	0	0	0	0	0	0	0	0	0	0	0	0	0	0	0
12	14	5	0	1	0	0	0	0	0	269.048918	1.16666667	0.416666667	268.748495	269	0.251504925	6	1	0.13346815	0.294117647	0	0	0	29086.4297	44383.8867	47704.1953	0	56562.1289	0	0	0	35001.8281	50482.7812	50260.4688	0	27257.8359	0	0	0	20686.0156	0	0	0	0	0	0	0	0	0	0
14	10	4	2	0	0	0	0	0	0	269.05678	0.714285714	0.285714286	268.756349	269	0.243651304	9	5	0.155712841	0.7	0	0	0	0	0	0	0	0	0	0	0	0	0	0	0	0	0	0	0	0	0	0	0	0	0	0	0	0	0	0
12	14	7	0	0	0	0	0	0	0	269.066676	1.16666667	0.583333333	268.766233	269	0.233766554	6	-1	0.13346815	0.294117647	321.222412	0	0	125178.453	0	0	0	0	130148.352	0	0	0	0	0	118107.742	0	183610.453	0	0	0	0	0	0	0	89056.4062	85660.5	0	0	0	0
11	14	6	2	0	0	0	0	0	0	269.077909	1.27272727	0.545454545	268.777454	269	0.222545697	4	-2	0.122345804	0.166666667	0	0	0	0	0	0	0	0	0	0	0	0	0	0	0	0	0	0	2027.39856	0	0	26242.8594	0	0	395.162109	616.002502	0	0	0	0
16	14	4	0	0	0	0	0	0	0	269.081932	0.875	0.25	268.781473	269	0.218527389	10	6	0.177957533	0.571428571	0	0	0	0	0	0	0	0	0	0	0	0	0	0	0	0	0	7077.07861	0	0	0	0	0	0	345.135773	0	0	0	0	0
13	18	4	0	1	0	0	0	0	0	269.085303	1.38461538	0.307692308	268.78484	269	0.215160153	5	1	0.144590495	0.2	0	0	0	87436.9688	0	0	0	0	0	0	0	0	110238.695	0	0	0	0	0	0	0	0	0	0	0	2344.51807	2262.65186	0	0	0	0
9	18	9	0	0	0	0	0	0	0	269.087805	2	1	268.787339	269	0.212660947	1	-8	0.100101112	0	0	0	0	0	0	0	0	0	0	0	0	0	0	0	0	0	0	0	0	0	0	0	0	0	8151.8457	7162.59131	0	0	0	0
15	14	3	2	0	0	0	0	0	0	269.093165	0.933333333	0.2	268.792693	269	0.207306532	8	5	0.166835187	0.565217391	0	0	2796.59351	0	0	2482.62646	0	0	0	0	0	0	0	0	0	1536.61804	970.694397	0	2191.37695	0	0	0	0	0	0	0	0	0	0	0
13	18	6	0	0	0	0	0	0	0	269.103061	1.38461538	0.461538462	268.802578	269	0.197421782	5	-1	0.144590495	0.2	0	0	258560.547	165685.547	274851.219	259773.812	206019.078	303907.312	191984.156	268855.438	208935.125	215673.578	266708.812	291937.062	207105.688	192106.922	265220.594	196098.062	259615.859	176171.266	0	0	0	0	513068.25	505894.406	0	0	0	0
10	22	6	0	1	0	0	0	0	0	269.106432	2.2	0.6	268.805945	269	0.194054546	0	-6	0.111223458	0	0	496.853119	0	0	0	0	0	0	0	0	0	0	0	0	0	0	0	0	0	0	0	0	0	0	0	0	0	0	0	0
12	18	5	2	0	0	0	0	0	0	269.114295	1.5	0.416666667	268.813799	269	0.186200925	3	-2	0.13346815	0.0666666667	0	535.689392	0	0	8571.30273	10338.6113	8956.49121	11490.7822	6086.72266	10191.5156	3223.49707	1897.67407	9030.79199	12428.79	4995.77979	6297.68848	10977.6104	0	13883.3994	8647.36426	0	0	0	0	0	0	0	0	0	0
17	18	3	0	0	0	0	0	0	0	269.118317	1.05882353	0.176470588	268.817817	269	0.182182617	9	6	0.189079879	0.483870968	0	0	4860.23584	0	3351.88794	5907.47949	6712.96094	2514.87817	6473.0835	7449.6709	7561.80322	6462.87354	8557.95898	11560.5479	0	3777.83594	6606.92578	2064.08643	8398.36426	5145.10303	0	0	0	0	615.440491	0	0	0	0	0
14	22	3	0	1	0	0	0	0	0	269.121688	1.57142857	0.214285714	268.821185	269	0.178815381	4	1	0.155712841	0.130434783	0	0	2453.47339	0	2336.00488	1891.53369	3355.52173	4606.83301	0	3441.87793	4348.50732	4468.74268	1845.36292	0	3193.19995	0	1681.13904	0	1310.24023	0	0	0	0	0	0	2924.49194	0	0	0	0
10	22	8	0	0	0	0	0	0	0	269.12419	2.2	0.8	268.823684	269	0.176316175	0	-8	0.111223458	0	0	206.674133	0	0	0	0	0	0	0	0	0	0	0	0	0	0	0	0	0	0	0	0	0	0	0	0	0	0	0	0
16	18	2	2	0	0	0	0	0	0	269.129551	1.125	0.125	268.829038	269	0.170961761	7	5	0.177957533	0.461538462	0	0	0	0	0	0	0	0	0	0	0	0	0	0	0	0	0	0	0	0	0	0	0	0	0	0	0	0	0	0
14	22	5	0	0	0	0	0	0	0	269.139446	1.57142857	0.357142857	268.838923	269	0.16107701	4	-1	0.155712841	0.130434783	520.843628	0	46504.8203	33817.2383	53281.2344	55112.4102	30196.2207	60841.3047	37932.2461	44940.9531	40297.4492	34855.0859	41941.582	60288.4727	36779.0469	33055.1719	49843.7734	33179.0039	42672.918	32064.6641	0	23599.4199	0	0	343708.719	341188.219	0	0	0	2453.25977
13	22	4	2	0	0	0	0	0	0	269.15068	1.69230769	0.307692308	268.850144	269	0.149856154	2	-2	0.144590495	0	0	0	0	0	0	0	0	0	0	0	0	0	0	0	0	0	0	0	0	0	0	0	0	0	0	0	0	0	0	0
18	22	2	0	0	0	0	0	0	0	269.154703	1.22222222	0.111111111	268.854162	269	0.145837846	8	6	0.200202224	0.411764706	0	0	0	1011.21942	0	0	0	0	0	896.908508	1271.07642	0	0	0	0	0	1273.40015	0	758.620911	0	0	0	0	0	0	238.07077	0	0	0	0
15	26	2	0	1	0	0	0	0	0	269.158074	1.73333333	0.133333333	268.857529	269	0.14247061	3	1	0.166835187	0.0769230769	0	0	0	0	0	0	0	0	0	0	0	0	0	0	0	0	0	0	0	0	0	0	0	0	0	3227.01343	0	0	0	0
15	26	4	0	0	0	0	0	0	0	269.175832	1.73333333	0.266666667	268.875268	269	0.124732239	3	-1	0.166835187	0.0769230769	0	0	0	0	0	0	0	0	0	0	0	0	0	0	0	0	0	0	0	0	0	0	0	0	295797.938	296737.344	0	0	0	0
16	30	3	0	0	0	0	0	0	0	269.212217	1.875	0.1875	268.911613	269	0.0883874669	2	-1	0.177957533	0.0344827586	0	0	0	0	0	0	0	0	0	0	0	0	0	0	0	0	0	0	0	0	125711.539	0	87449.5469	25982.75	396770.469	383638.531	0	0	67638.7734	0
17	34	2	0	0	0	0	0	0	0	269.248603	2	0.117647059	268.947957	269	0.0520426951	1	-1	0.189079879	0	0	0	0	0	0	0	0	0	0	0	0	0	0	0	0	0	0	0	0	0	54647.4336	0	107046.055	111067.008	0	0	0	0	82309.3984	0
10	9	8	1	0	0	0	0	0	0	270.025539	0.9	0.8	269.724026	270	0.275973629	6	-2	0.111223458	0.4	0	0	0	0	0	0	0	0	0	0	0	0	0	0	0	0	0	0	0	0	0	0	0	0	0	0	0	0	0	0
14	9	5	1	0	0	0	0	0	0	270.040796	0.642857143	0.357142857	269.739266	270	0.260734465	10	5	0.155712841	0.714285714	0	0	0	0	0	816.332397	0	0	820.341797	0	0	845.229614	0	0	1171.65674	0	0	0	0	700.337036	0	0	0	0	0	0	0	0	0	0
11	13	7	1	0	0	0	0	0	0	270.061925	1.18181818	0.636363636	269.760371	270	0.239628858	5	-2	0.122345804	0.230769231	5124.80078	0	0	0	0	0	0	0	0	0	0	0	0	0	0	14605.5625	0	0	0	11954.7646	0	0	0	0	0	0	0	0	0	0
12	17	6	1	0	0	0	0	0	0	270.09831	1.41666667	0.5	269.796716	270	0.203284086	4	-2	0.13346815	0.125	0	978.529602	45924.5117	31840.8223	56552.8086	37024.6797	34056.707	45463	20860.0078	41591.2422	37653.4492	37511.9258	44625.9062	39762.1641	30434.2754	35952.3711	44408.668	31909.9062	61948.5859	32031.7695	0	0	0	0	5506.42432	7645.13135	0	0	0	0
16	17	3	1	0	0	0	0	0	0	270.113566	1.0625	0.1875	269.811955	270	0.188044921	8	5	0.177957533	0.481481481	0	0	0	669.016846	1004.35504	0	979.629578	0	1057.83862	0	888.044617	529.226196	0	0	0	0	1093.66187	746.628418	0	0	0	0	0	0	0	0	0	0	0	0
13	21	5	1	0	0	0	0	0	0	270.134696	1.61538462	0.384615385	269.833061	270	0.166939314	3	-2	0.144590495	0.0526315789	0	2869.00366	0	0	0	2701.49658	0	0	3268.24194	0	2949.24414	0	3694.08716	4660.62012	0	0	0	0	0	0	0	0	0	0	3638.88477	0	0	0	0	0
14	25	4	1	0	0	0	0	0	0	270.171081	1.78571429	0.285714286	269.869405	270	0.130594543	2	-2	0.155712841	0	0	0	0	0	0	0	0	0	0	0	0	0	0	0	0	0	0	0	0	0	0	0	0	0	24343.4473	25494.5098	0	0	0	0
15	29	3	1	0	0	0	0	0	0	270.207466	1.93333333	0.2	269.90575	270	0.0942497708	1	-2	0.166835187	0	0	0	0	0	0	0	0	0	0	0	0	0	0	0	0	0	0	0	0	0	0	0	0	0	67304.3438	65513.2852	0	0	0	0
13	4	7	0	0	0	0	0	0	0	270.988426	0.307692308	0.538461538	270.685838	271	0.314162397	12	5	0.144590495	0.894736842	0	0	0	0	0	0	0	0	0	0	0	0	0	0	0	0	0	0	0	0	0	0	0	0	0	0	0	0	0	0
10	8	7	0	1	0	0	0	0	0	270.991797	0.8	0.7	270.689205	271	0.310795161	7	0	0.111223458	0.454545455	0	0	0	0	0	0	0	0	0	0	0	0	0	0	0	0	0	0	0	0	0	0	0	0	0	0	0	0	0	0
12	4	6	2	0	0	0	0	0	0	270.999659	0.333333333	0.5	270.697058	271	0.30294154	10	4	0.13346815	1	0	0	0	0	0	0	0	0	0	0	0	0	0	0	0	0	0	0	0	0	0	0	0	0	2105.79346	2383.24072	0	0	0	0
14	8	4	0	1	0	0	0	0	0	271.007053	0.571428571	0.285714286	270.704444	271	0.295555996	11	7	0.155712841	0.727272727	0	0	0	0	0	0	0	0	0	0	0	0	0	0	0	0	0	0	0	0	0	0	0	0	0	0	0	1498.9303	0	2117.92529
10	8	9	0	0	0	0	0	0	0	271.009555	0.8	0.9	270.706943	271	0.29305679	7	-2	0.111223458	0.454545455	0	1064.27649	0	0	0	0	0	0	0	0	0	0	0	0	0	0	0	0	0	0	0	0	0	0	0	0	0	0	0	0
9	8	8	2	0	0	0	0	0	0	271.020788	0.888888889	0.888888889	270.718164	271	0.281835933	5	-3	0.100101112	0.333333333	0	0	0	0	0	0	0	0	0	0	0	0	0	0	0	0	0	0	0	0	0	0	0	0	0	0	0	0	0	0
14	8	6	0	0	0	0	0	0	0	271.024811	0.571428571	0.428571429	270.722182	271	0.277817625	11	5	0.155712841	0.727272727	0	0	0	0	0	0	0	0	0	0	0	0	0	0	0	0	0	0	0	0	0	0	0	0	0	0	0	0	0	0
11	12	6	0	1	0	0	0	0	0	271.028182	1.09090909	0.545454545	270.72555	271	0.274450389	6	0	0.122345804	0.285714286	345.49704	0	0	1093.1333	0	0	0	2468.99365	0	735.331055	1694.71912	1226.63684	0	1319.03271	0	0	0	2422.88965	1411.48206	1084.021	0	0	0	0	0	0	0	0	0	0
13	8	5	2	0	0	0	0	0	0	271.036045	0.615384615	0.384615385	270.733403	271	0.266596769	9	4	0.144590495	0.764705882	0	0	0	0	0	0	0	0	0	0	0	0	0	0	4903.23486	0	5893.53223	0	0	6759.604	0	3870.9502	0	0	316.089172	0	0	0	0	0
15	12	3	0	1	0	0	0	0	0	271.043438	0.8	0.2	270.740789	271	0.259211225	10	7	0.166835187	0.6	0	0	0	0	0	0	0	0	0	0	0	0	0	0	0	0	0	0	0	0	0	0	0	0	0	0	0	1385.9884	0	0
11	12	8	0	0	0	0	0	0	0	271.04594	1.09090909	0.727272727	270.743288	271	0.256712018	6	-2	0.122345804	0.285714286	0	2342.34229	11722.6963	0	17456.8242	18794.5723	0	7753.91895	0	12769.4199	9671.49414	4961.98633	12005.4004	11093.2773	4436.8623	0	19485.0156	0	11232.6641	12551.6748	0	0	0	0	19217.9258	18479.0273	0	0	0	0
8	16	8	0	1	0	0	0	0	0	271.049311	2	1	270.746655	271	0.253344782	1	-7	0.0889787664	0	0	0	0	0	0	0	0	0	0	0	0	0	0	0	0	0	0	0	0	0	0	0	0	0	0	0	0	0	0	0
10	12	7	2	0	0	0	0	0	0	271.057174	1.2	0.7	270.754509	271	0.245491162	4	-3	0.111223458	0.111111111	0	0	0	0	0	0	0	0	0	0	0	0	0	0	0	0	0	0	0	0	0	0	0	0	0	862.034058	0	0	0	0
15	12	5	0	0	0	0	0	0	0	271.061196	0.8	0.333333333	270.758527	271	0.241472854	10	5	0.166835187	0.6	0	0	0	0	0	0	0	0	0	0	0	0	0	0	0	0	0	0	0	0	0	0	0	0	0	0	0	0	0	0
12	16	5	0	1	0	0	0	0	0	271.064568	1.33333333	0.416666667	270.761894	271	0.238105618	5	0	0.13346815	0.176470588	0	0	54824.9023	0	0	51653.9102	0	59027.6758	0	42388.3594	0	0	0	0	0	41433.0391	0	0	0	0	0	0	0	0	574.074829	274.442871	0	0	0	0
14	12	4	2	0	0	0	0	0	0	271.07243	0.857142857	0.285714286	270.769748	271	0.230251997	8	4	0.155712841	0.6	0	0	0	0	0	23042.4902	0	0	0	0	0	0	0	0	0	0	0	12062.3311	0	0	0	0	0	0	0	0	0	0	0	0
12	16	7	0	0	0	0	0	0	0	271.082326	1.33333333	0.583333333	270.779633	271	0.220367247	5	-2	0.13346815	0.176470588	0	0	139765.422	84079.0625	145724.484	143656.328	113198.211	155964.812	100692.703	141448.531	109523.883	121585.805	133593.812	157437.375	114600.633	100246.539	122974.539	85719.4453	135555.266	93226.25	0	0	0	0	378690.219	382251.938	0	0	0	0
11	16	6	2	0	0	0	0	0	0	271.093559	1.45454545	0.545454545	270.790854	271	0.20914639	3	-3	0.122345804	0	0	0	0	0	5271.23486	5165.07471	3912.52173	0	0	6013.41602	1326.50061	0	0	0	0	3432.02441	0	0	0	0	0	0	0	0	4084.43311	0	0	0	0	0
16	16	4	0	0	0	0	0	0	0	271.097582	1	0.25	270.794872	271	0.205128082	9	5	0.177957533	0.5	2098.14331	0	5755.79688	4679.56396	28083.0703	28560.5645	18013.3223	24361.3281	19265.4844	26632.5527	11556.8379	8083.79688	28462.2266	22290.0879	14612.8301	15122.6279	25327.8184	15674	30179.0195	10247.1914	0	0	0	0	0	0	0	0	0	0
13	20	4	0	1	0	0	0	0	0	271.100953	1.53846154	0.307692308	270.798239	271	0.201760846	4	0	0.144590495	0.1	399.560638	0	5203.04639	10539.1338	0	14257.249	9857.41504	14507.7432	0	11208.6943	0	15681.1895	7796.4707	13948.0449	0	4867.25977	9146.41699	5404.45312	0	7800.06006	0	0	0	0	2803.75098	0	0	0	0	0
15	16	3	2	0	0	0	0	0	0	271.108815	1.06666667	0.2	270.806093	271	0.193907225	7	4	0.166835187	0.47826087	0	0	6043.88379	0	11499.6455	16227.1553	11923.3604	17478.041	15591.0557	0	8160.22754	3604.05127	10845.2168	21439.9609	7665.19336	2487.20459	8603.37793	0	3335.53394	0	0	0	0	0	2475.30273	2419.02881	0	0	0	0
13	20	6	0	0	0	0	0	0	0	271.118711	1.53846154	0.461538462	270.815978	271	0.184022475	4	-2	0.144590495	0.1	0	0	69305.3281	39525.9219	76919.9219	78591.8906	58498.3047	93063.8906	52196.3594	72749.6641	64513.0273	41429.582	64206.8594	87132.4609	57702.2852	50551.4961	54549.5625	54476.4492	73832.7422	38892.6836	0	0	0	0	1173604.62	1156831.75	0	0	0	0
12	20	5	2	0	0	0	0	0	0	271.129945	1.66666667	0.416666667	270.827198	271	0.172801618	2	-3	0.13346815	0	0	0	0	0	0	0	0	957.19635	0	0	0	1041.33838	0	0	0	1230.24255	0	0	0	0	0	0	0	0	709.287659	0	0	0	0	0
17	20	3	0	0	0	0	0	0	0	271.133967	1.17647059	0.176470588	270.831217	271	0.16878331	8	5	0.189079879	0.419354839	0	0	15134.1162	14710.1377	14499.7764	24446.6602	0	32520.7832	13935.707	12358.1504	12626.248	18156.6113	23585.5273	28853.2539	8032.07764	9642.92188	21400.8496	12120.4434	18485.5176	0	0	0	0	0	16811.6074	19890.7578	0	0	0	0
16	20	2	2	0	0	0	0	0	0	271.145201	1.25	0.125	270.842438	271	0.157562453	6	4	0.177957533	0.384615385	0	0	0	0	0	0	0	0	0	0	0	0	0	0	0	0	0	0	0	0	0	0	0	0	0	0	0	0	0	0
14	24	5	0	0	0	0	0	0	0	271.155097	1.71428571	0.357142857	270.852322	271	0.147677703	3	-2	0.155712841	0.0434782609	0	0	0	0	0	0	0	0	0	0	0	0	0	0	0	0	0	0	0	0	0	0	28234.2305	0	467001.656	465768.875	0	0	20201.8164	0
13	24	4	2	0	0	0	0	0	0	271.16633	1.84615385	0.307692308	270.863543	271	0.136456846	1	-3	0.144590495	0	0	0	0	0	0	0	0	0	0	0	0	0	0	0	0	0	0	0	0	0	0	0	0	0	0	131.854019	0	0	0	0
18	24	2	0	0	0	0	0	0	0	271.170353	1.33333333	0.111111111	270.867561	271	0.132438538	7	5	0.200202224	0.352941176	0	0	0	0	868.302124	1191.27222	621.887268	628.08075	0	1061.32617	0	0	0	0	0	0	0	0	0	0	0	0	0	0	0	168.110184	0	0	0	0
15	28	2	0	1	0	0	0	0	0	271.173724	1.86666667	0.133333333	270.870929	271	0.129071302	2	0	0.166835187	0	0	0	0	0	0	0	0	0	0	0	0	0	0	0	0	0	0	0	0	0	0	0	0	0	3743.19238	4300.14355	0	0	0	0
15	28	4	0	0	0	0	0	0	0	271.191482	1.86666667	0.266666667	270.888667	271	0.111332931	2	-2	0.166835187	0	0	0	0	0	0	0	0	0	0	0	0	0	0	0	0	0	0	0	0	0	0	0	0	0	420137.75	410986.938	0	0	16375.3184	0
16	32	3	0	0	0	0	0	0	0	271.227867	2	0.1875	270.925012	271	0.0749881597	1	-2	0.177957533	0	0	0	0	0	0	0	0	0	0	0	0	0	0	0	0	0	0	0	0	0	103385.32	0	53100.2305	0	165523.906	157473.578	0	0	45124.8789	0
13	7	6	1	0	0	0	0	0	0	272.02006	0.538461538	0.461538462	271.71632	272	0.283679929	10	4	0.144590495	0.777777778	4656.64844	0	0	0	0	0	0	0	0	0	0	0	0	0	0	0	0	0	0	0	0	0	0	0	0	0	0	0	0	0
14	11	5	1	0	0	0	0	0	0	272.056446	0.785714286	0.357142857	271.752665	272	0.247335157	9	4	0.155712841	0.619047619	593.151428	0	0	0	0	0	0	0	0	0	0	0	0	0	0	0	0	0	0	0	0	0	0	0	0	0	0	0	0	0
11	15	7	1	0	0	0	0	0	0	272.077575	1.36363636	0.636363636	271.77377	272	0.226229551	4	-3	0.122345804	0.0769230769	0	0	0	0	0	0	0	0	0	0	0	0	0	0	0	0	0	0	0	6187.05664	0	3920.50562	0	0	5000.65137	4491.93115	0	0	0	0
15	15	4	1	0	0	0	0	0	0	272.092831	1	0.266666667	271.78901	272	0.210990386	8	4	0.166835187	0.5	0	0	0	0	8124.21777	11241.7715	4087.7373	0	0	0	0	0	13224.8506	0	0	0	0	7584.28369	4545.94189	8342.12793	0	0	0	0	0	0	0	0	0	0
12	19	6	1	0	0	0	0	0	0	272.11396	1.58333333	0.5	271.810115	272	0.189884779	3	-3	0.13346815	0	0	0	0	3341.375	4452.6167	0	0	0	0	3279.64697	2606.77905	4006.23486	0	1522.15479	0	4617.90381	0	1938.6687	2961.47339	0	0	0	0	0	0	0	0	6712.36328	0	0
0	0	0	0	0	0	0	0	0	0	272.1188	0	0	0	0	0	0	0	0	0	583.817017	0	0	0	50581.6211	905965.875	639930.062	1318129.62	672023.062	91714.3906	53022.2227	21528.7754	161420.969	1792143.75	1113409.62	115311.93	372728.969	256394.516	12428.6885	0	0	0	220781.406	3053763.5	831113.938	825387.688	0	0	300232.344	0
16	19	3	1	0	0	0	0	0	0	272.129216	1.1875	0.1875	271.825354	272	0.174645614	7	4	0.177957533	0.407407407	270.805328	0	1738.60889	2106.78735	0	2023.8562	1905.89502	1877.59656	0	2549.13403	2050.29688	2202.02588	0	4879.04395	2957.02515	2189.41724	1945.45667	2035.93677	0	0	0	0	0	0	0	0	0	8227.53027	0	0
13	23	5	1	0	0	0	0	0	0	272.150346	1.76923077	0.384615385	271.84646	272	0.153540007	2	-3	0.144590495	0	0	4363.20752	0	0	0	0	0	0	0	0	0	0	0	0	0	0	0	0	0	0	0	0	0	0	4116.37646	4522.33301	0	0	0	0
14	27	4	1	0	0	0	0	0	0	272.186731	1.92857143	0.285714286	271.882805	272	0.117195235	1	-3	0.155712841	0	0	0	0	0	0	0	0	0	0	0	0	0	0	0	0	0	0	0	0	0	0	0	0	0	17669.6621	16659.8262	0	0	0	0
13	6	7	0	0	0	0	0	0	0	273.004076	0.461538462	0.538461538	272.699237	273	0.30076309	11	4	0.144590495	0.789473684	0	188.719986	0	0	0	0	0	0	0	0	0	0	0	0	0	0	0	0	0	0	0	0	0	0	0	0	0	0	0	0
10	10	7	0	1	0	0	0	0	0	273.007447	1	0.7	272.702604	273	0.297395854	6	-1	0.111223458	0.272727273	0	0	0	0	0	0	0	0	0	0	0	0	0	0	0	0	0	0	0	0	0	0	0	0	0	0	0	0	0	0
12	6	6	2	0	0	0	0	0	0	273.015309	0.5	0.5	272.710458	273	0.289542233	9	3	0.13346815	0.857142857	0	0	0	0	0	0	0	0	0	0	0	0	0	0	0	0	0	0	0	0	0	0	0	0	0	0	0	0	0	0
14	10	4	0	1	0	0	0	0	0	273.022703	0.714285714	0.285714286	272.717843	273	0.282156689	10	6	0.155712841	0.636363636	0	0	0	0	0	0	0	0	0	0	0	0	0	0	0	0	0	0	0	0	0	0	0	0	0	332.395203	0	0	0	0
10	10	9	0	0	0	0	0	0	0	273.025205	1	0.9	272.720343	273	0.279657483	6	-3	0.111223458	0.272727273	0	1569.73999	0	0	0	0	0	0	0	0	0	0	0	0	0	0	0	0	0	0	0	0	0	0	0	0	0	0	0	0
9	10	8	2	0	0	0	0	0	0	273.036438	1.11111111	0.888888889	272.731563	273	0.268436626	4	-4	0.100101112	0	0	0	0	0	0	0	0	0	0	0	0	0	0	0	0	0	0	0	0	0	0	3352.30493	0	0	0	0	0	0	0	0
14	10	6	0	0	0	0	0	0	0	273.040461	0.714285714	0.428571429	272.735582	273	0.264418318	10	4	0.155712841	0.636363636	0	0	0	0	0	0	0	0	0	0	0	0	0	0	0	0	0	1734.07336	0	0	0	0	0	0	357.731201	0	0	0	0	0
11	14	6	0	1	0	0	0	0	0	273.043832	1.27272727	0.545454545	272.738949	273	0.261051082	5	-1	0.122345804	0.142857143	0	0	6387.68604	1829.21802	0	0	2952.10425	6890.85205	0	6286.99414	0	0	2948.78687	0	0	4776.07275	4954.62842	3990.81763	5067.74658	3027.16602	0	0	0	0	196.587296	0	0	0	0	0
13	10	5	2	0	0	0	0	0	0	273.051694	0.769230769	0.384615385	272.746803	273	0.253197461	8	3	0.144590495	0.647058824	0	0	0	0	37403.4453	0	0	0	22001.2656	34460.0195	0	0	0	0	0	23390.9102	0	0	0	0	0	0	0	0	0	0	0	0	0	0
11	14	8	0	0	0	0	0	0	0	273.06159	1.27272727	0.727272727	272.756687	273	0.243312711	5	-3	0.122345804	0.142857143	750.245789	0	27277.9004	8476.69727	13534.0381	16234.499	15713.0234	22735.1328	17004.5742	8285.18164	13449.4521	33977.4922	13872.9551	0	13808.2002	11896.1162	13029.4355	11411.3506	0	18943.6719	0	0	0	0	82567.3281	79107.7578	0	0	0	0
10	14	7	2	0	0	0	0	0	0	273.072824	1.4	0.7	272.767908	273	0.232091854	3	-4	0.111223458	0	0	513.746399	0	0	0	0	0	0	0	0	0	0	0	0	0	0	0	0	0	0	0	13921.4248	0	0	2705.63623	3454.66797	0	0	0	0
15	14	5	0	0	0	0	0	0	0	273.076846	0.933333333	0.333333333	272.771926	273	0.228073546	9	4	0.166835187	0.52	0	0	25087.1816	9364.49512	31201.4727	0	11747.6709	32218.9863	13518.2354	18347.4902	0	27086.2969	19936.4316	30786.9102	0	18518.0469	14683.2324	27659.6113	33902.3438	0	0	0	0	0	0	0	0	0	0	0
12	18	5	0	1	0	0	0	0	0	273.080218	1.5	0.416666667	272.775294	273	0.22470631	4	-1	0.13346815	0.0588235294	0	0	8744.83984	4077.79907	6833.5376	7981.59717	0	8668.94531	0	7965.62256	0	0	7492.36816	10727.2988	0	0	8052.86182	0	0	8009.59473	0	0	0	0	317.237213	0	0	0	0	0
14	14	4	2	0	0	0	0	0	0	273.08808	1	0.285714286	272.783147	273	0.21685269	7	3	0.155712841	0.5	3448.28223	0	49945.6602	0	69552.9531	0	49302.0469	0	47112.6016	0	0	0	58487.3242	59169.6328	54813.7266	0	64445.8633	30705.5137	53175.2734	0	0	0	0	0	0	0	0	0	0	0
12	18	7	0	0	0	0	0	0	0	273.097976	1.5	0.583333333	272.793032	273	0.206967939	4	-3	0.13346815	0.0588235294	0	0	32989.6875	24444.0449	20901.9668	30683.6992	22529.0605	23448.8867	21976.9434	13719.0088	20067.1172	0	26912.1777	41437.5391	26850.2324	21907.8438	17994.168	0	37788.2773	24205.2715	0	0	0	0	969265.875	961810	0	0	0	0
11	18	6	2	0	0	0	0	0	0	273.109209	1.63636364	0.545454545	272.804253	273	0.195747083	2	-4	0.122345804	0	0	0	0	0	867.472656	543.586792	1192.48315	0	0	0	0	1034.3501	0	738.590027	0	0	1368.52307	0	0	1032.35303	0	0	0	0	2890.95898	2890.26855	0	0	0	0
16	18	4	0	0	0	0	0	0	0	273.113232	1.125	0.25	272.808271	273	0.191728775	8	4	0.177957533	0.428571429	0	0	83435.2422	46740.4844	91955.8281	103760.93	66257.0938	94027.7031	64050.0195	89447.1094	55960.418	68333.875	91569.1484	85651.6875	54085.7812	46696.4648	85263.1797	47407.0859	82113.0625	55836.4922	0	0	0	0	7263.69775	6038.64893	0	0	0	0
13	22	4	0	1	0	0	0	0	0	273.116603	1.69230769	0.307692308	272.811638	273	0.188361539	3	-1	0.144590495	0	420.621277	0	0	0	0	587.804749	0	826.987671	721.332642	0	0	0	0	0	0	0	0	0	863.93866	0	0	0	0	0	2695.70923	2561.22144	0	0	0	0
15	18	3	2	0	0	0	0	0	0	273.124465	1.2	0.2	272.819492	273	0.180507918	6	3	0.166835187	0.391304348	0	0	6355.32715	6488.79395	12020.4258	0	2823.10181	0	0	11914.3828	12035.1738	6126.70459	9649.78418	0	0	0	0	0	2461.24951	0	0	0	0	0	0	0	0	155099	0	13877.665
13	22	6	0	0	0	0	0	0	0	273.134361	1.69230769	0.461538462	272.829377	273	0.170623168	3	-3	0.144590495	0	0	0	0	0	0	0	0	0	0	0	0	0	0	0	0	0	0	0	0	0	0	0	0	0	1341500.88	1327809.25	0	0	0	0
12	22	5	2	0	0	0	0	0	0	273.145595	1.83333333	0.416666667	272.840598	273	0.159402311	1	-4	0.13346815	0	0	7940.17578	0	0	0	0	0	0	0	0	0	0	0	0	0	0	0	0	0	0	0	0	0	0	0	0	0	0	0	0
17	22	3	0	0	0	0	0	0	0	273.149617	1.29411765	0.176470588	272.844616	273	0.155384003	7	4	0.189079879	0.35483871	0	0	27216.6055	6011.5874	20878.4453	32803.0078	24248.4121	33073.4844	11168.0371	32538.2051	21569.6777	19364.1895	19428.2988	33802.1445	10499.6895	22513.1016	19158.3945	18910.2246	15442.3564	11203.8662	0	0	0	0	0	3060.80664	0	0	0	0
14	26	3	0	1	0	0	0	0	0	273.152988	1.85714286	0.214285714	272.847983	273	0.152016767	2	-1	0.155712841	0	0	172.289673	0	0	0	0	0	0	0	0	0	0	0	0	0	0	0	0	0	0	0	0	0	0	175.400085	239.917389	0	0	0	0
16	22	2	2	0	0	0	0	0	0	273.160851	1.375	0.125	272.855837	273	0.144163146	5	3	0.177957533	0.307692308	0	0	0	0	0	0	0	0	0	0	0	0	0	0	0	0	0	0	0	0	0	0	0	0	619.102783	0	0	0	0	0
14	26	5	0	0	0	0	0	0	0	273.170747	1.85714286	0.357142857	272.865722	273	0.134278396	2	-3	0.155712841	0	0	0	0	0	0	0	0	0	0	0	0	0	0	0	0	0	0	0	0	0	0	0	0	0	192951.953	176565.109	0	0	0	0
15	30	2	0	1	0	0	0	0	0	273.189374	2	0.133333333	272.884328	273	0.115671995	1	-1	0.166835187	0	0	425.41272	0	0	0	0	0	0	0	0	0	0	0	0	0	0	0	0	0	0	0	0	0	0	392.693604	0	0	0	0	0
15	30	4	0	0	0	0	0	0	0	273.207132	2	0.266666667	272.902066	273	0.0979336242	1	-3	0.166835187	0	0	0	9968.96875	6228.07764	8557.42188	17237.8379	9377.58203	7937.16016	6222.32324	9926.31836	0	12269.9834	19548.7832	37326.7578	26074.5098	0	3094.74194	0	8178.99316	0	101681.078	0	99007.0391	70990.6484	39567.0547	34037.2695	0	0	80560.3516	0
14	30	3	2	0	0	0	0	0	0	273.218365	2.14285714	0.214285714	272.913287	273	0.0867127675	-1	-4	0.155712841	0	0	0	0	0	0	0	0	0	0	0	0	0	0	0	0	0	0	0	0	0	0	0	0	0	693.496643	921.46875	0	0	0	0
12	5	7	1	0	0	0	0	0	0	273.999325	0.416666667	0.583333333	273.693375	274	0.306625394	10	3	0.13346815	0.866666667	0	0	0	0	0	0	0	0	0	0	0	0	0	0	0	0	0	0	0	0	0	0	0	0	0	0	0	0	0	0
16	5	4	1	0	0	0	0	0	0	274.014581	0.3125	0.25	273.708614	274	0.291386229	14	10	0.177957533	0.923076923	994.68573	0	0	0	0	0	0	0	0	0	0	0	0	0	0	0	0	0	0	0	0	0	0	0	0	0	0	0	0	0
13	9	6	1	0	0	0	0	0	0	274.03571	0.692307692	0.461538462	273.729719	274	0.270280622	9	3	0.144590495	0.666666667	0	211.479645	0	940.161194	0	0	0	0	0	0	0	1179.50354	0	0	0	0	0	1194.88928	0	0	0	0	0	0	0	0	0	0	0	0
17	9	3	1	0	0	0	0	0	0	274.050966	0.529411765	0.176470588	273.744959	274	0.255041457	13	10	0.189079879	0.793103448	0	0	0	0	0	0	0	0	0	0	0	0	0	0	0	0	0	0	0	0	0	0	0	0	0	0	0	0	0	0
10	13	8	1	0	0	0	0	0	0	274.056839	1.3	0.8	273.750825	274	0.249175015	4	-4	0.111223458	0	2504.58203	0	0	0	0	0	0	0	0	0	0	0	0	0	0	0	0	0	0	0	0	0	0	0	0	0	0	0	0	0
14	13	5	1	0	0	0	0	0	0	274.072095	0.928571429	0.357142857	273.766064	274	0.23393585	8	3	0.155712841	0.523809524	1927.55188	0	0	0	0	0	0	0	8811.52441	0	0	0	0	0	0	0	0	18758.1621	0	0	0	0	0	0	0	0	0	0	0	2178.26123
18	13	2	1	0	0	0	0	0	0	274.087352	0.722222222	0.111111111	273.781303	274	0.218696685	12	10	0.200202224	0.6875	0	0	1034.88062	0	0	1190.88147	0	985.44281	0	965.491272	0	0	0	0	0	0	0	1190.36304	0	0	0	0	0	0	0	0	0	0	0	0
11	17	7	1	0	0	0	0	0	0	274.093225	1.54545455	0.636363636	273.78717	274	0.212830243	3	-4	0.122345804	0	0	0	0	0	0	0	0	0	0	0	0	0	0	0	0	0	0	0	0	0	0	0	0	0	8239.16797	8189.43604	0	0	0	0
15	17	4	1	0	0	0	0	0	0	274.108481	1.13333333	0.266666667	273.802409	274	0.197591079	7	3	0.166835187	0.416666667	0	0	26282.041	22815.959	31307.9492	35539.4609	24848.1992	26739.7031	8607.41895	32231.9277	22545.9004	23103.4688	28428.4473	33994.3281	21719.6895	20893.7324	22825.8242	20038.916	23212.627	20146.9355	0	0	0	0	0	0	0	0	0	0
12	21	6	1	0	0	0	0	0	0	274.12961	1.75	0.5	273.823515	274	0.176485472	2	-4	0.13346815	0	0	0	0	0	0	0	0	0	0	0	0	0	0	0	0	0	0	0	0	0	0	0	0	0	0	4051.13672	0	0	0	0
16	21	3	1	0	0	0	0	0	0	274.144866	1.3125	0.1875	273.838754	274	0.161246307	6	3	0.177957533	0.333333333	0	0	0	0	0	1213.58472	0	0	2303.29517	2524.28369	1257.91956	1836.93982	1747.1731	1421.65747	1194.98755	1263.57654	1308.65613	0	1644.43579	1103.44971	0	0	0	0	0	0	0	0	0	0
13	25	5	1	0	0	0	0	0	0	274.165996	1.92307692	0.384615385	273.859859	274	0.1401407	1	-4	0.144590495	0	0	0	0	0	0	0	0	0	0	0	0	0	0	0	0	0	0	0	0	0	0	0	0	0	11550.0723	13373.1152	0	0	0	0
14	29	4	1	0	0	0	0	0	0	274.202381	2.07142857	0.285714286	273.896204	274	0.103795928	0	-4	0.155712841	0	0	332.463104	0	0	0	0	0	0	0	0	0	0	0	0	0	0	0	0	0	0	0	0	0	0	0	0	0	0	0	0
12	4	8	0	0	0	0	0	0	0	274.98334	0.333333333	0.666666667	274.676291	275	0.323708554	11	3	0.13346815	0.875	0	0	0	0	0	0	0	0	0	0	0	0	0	0	0	0	0	0	0	0	0	0	0	0	0	0	0	0	0	0
9	8	8	0	1	0	0	0	0	0	274.986711	0.888888889	0.888888889	274.679659	275	0.320341318	6	-2	0.100101112	0.25	0	0	0	0	0	0	0	0	0	0	0	0	0	0	0	0	0	0	0	0	0	0	0	0	0	0	0	0	0	0
11	4	7	2	0	0	0	0	0	0	274.994574	0.363636364	0.636363636	274.687512	275	0.312487698	9	2	0.122345804	1	294.812592	0	0	0	0	0	0	0	0	0	0	0	0	0	0	0	0	0	0	0	0	0	0	0	0	0	0	0	0	0
13	8	5	0	1	0	0	0	0	0	275.001967	0.615384615	0.384615385	274.694898	275	0.305102154	10	5	0.144590495	0.684210526	0	0	0	0	0	0	0	0	0	0	0	0	0	0	0	0	0	0	0	0	0	0	0	0	0	0	0	0	0	0
13	8	7	0	0	0	0	0	0	0	275.019726	0.615384615	0.538461538	274.712636	275	0.287363783	10	3	0.144590495	0.684210526	0	0	0	0	0	0	0	0	0	0	0	0	0	0	0	0	0	0	0	0	0	0	0	0	0	135.428101	0	0	0	0
10	12	7	0	1	0	0	0	0	0	275.023097	1.2	0.7	274.716003	275	0.283996547	5	-2	0.111223458	0.0909090909	0	0	0	1015.50482	0	1312.14734	1008.92773	0	812.890808	0	0	0	0	0	0	0	0	0	1002.31323	908.762207	0	0	0	0	0	0	0	0	0	0
12	8	6	2	0	0	0	0	0	0	275.030959	0.666666667	0.5	274.723857	275	0.276142926	8	2	0.13346815	0.714285714	0	0	2134.49365	2609.1853	0	0	0	0	2893.51147	0	0	0	3866.87402	2899.56958	0	4894.12939	3505.82275	0	0	0	0	0	0	0	147.430389	0	0	0	0	0
17	8	4	0	0	0	0	0	0	0	275.034982	0.470588235	0.235294118	274.727875	275	0.272124618	14	10	0.189079879	0.8	1287.11841	0	0	0	0	0	0	0	0	0	0	0	0	0	0	0	0	0	0	0	0	0	0	0	0	0	0	0	0	0
14	12	4	0	1	0	0	0	0	0	275.038353	0.857142857	0.285714286	274.731243	275	0.268757382	9	5	0.155712841	0.545454545	0	0	0	0	0	0	0	0	0	0	0	0	0	0	0	0	0	0	0	0	0	0	0	0	0	0	0	0	0	0
10	12	9	0	0	0	0	0	0	0	275.040855	1.2	0.9	274.733742	275	0.266258176	5	-4	0.111223458	0.0909090909	511.552734	0	0	0	0	0	0	0	0	0	0	0	0	3413.81738	0	3378.32812	0	0	0	0	0	0	0	0	7202.61035	6543.04639	0	2331.80469	0	0
9	12	8	2	0	0	0	0	0	0	275.052088	1.33333333	0.888888889	274.744963	275	0.255037319	3	-5	0.100101112	0	0	327.685028	0	0	0	0	0	0	810.75238	0	0	552.808777	0	0	0	0	0	0	0	0	0	0	0	0	0	0	0	0	0	0
14	12	6	0	0	0	0	0	0	0	275.056111	0.857142857	0.428571429	274.748981	275	0.251019011	9	3	0.155712841	0.545454545	0	0	14906.834	5238.84424	13279.0713	0	19253.7949	0	0	0	14825.1797	0	0	0	0	7195.38232	13889.1777	0	0	0	0	0	0	0	0	0	0	0	0	0
11	16	6	0	1	0	0	0	0	0	275.059482	1.45454545	0.545454545	274.752348	275	0.247651775	4	-2	0.122345804	0	0	0	15395.5117	0	15195.8926	0	0	0	0	10126.9756	0	12092.1621	18019.834	9496.24414	0	0	19250.3555	0	18913.1191	16229.5771	0	0	0	0	0	0	0	0	0	0
13	12	5	2	0	0	0	0	0	0	275.067344	0.923076923	0.384615385	274.760202	275	0.239798154	7	2	0.144590495	0.529411765	1156.79504	0	0	0	0	0	0	0	0	0	0	0	0	0	0	0	0	65866.1484	0	0	0	5999.03271	0	0	0	0	0	0	0	0
18	12	3	0	0	0	0	0	0	0	275.071367	0.666666667	0.166666667	274.76422	275	0.235779846	13	10	0.200202224	0.696969697	0	0	0	0	0	0	0	0	0	0	0	0	0	0	0	0	0	0	0	0	0	0	0	0	0	0	0	2001.55103	0	0
11	16	8	0	0	0	0	0	0	0	275.07724	1.45454545	0.727272727	274.770087	275	0.229913404	4	-4	0.122345804	0	0	0	18478.4395	0	0	17835.3555	17487.1445	0	0	0	0	0	0	0	0	0	0	4305.21289	0	0	0	0	0	0	107484.828	107530.227	0	0	0	0
10	16	7	2	0	0	0	0	0	0	275.088474	1.6	0.7	274.781307	275	0.218692547	2	-5	0.111223458	0	0	0	0	0	0	0	0	0	0	0	0	0	0	0	0	0	0	0	0	0	0	0	0	0	3315.95581	2573.87134	0	0	0	0
15	16	5	0	0	0	0	0	0	0	275.092497	1.06666667	0.333333333	274.785326	275	0.214674239	8	3	0.166835187	0.44	0	0	114144	67492.2344	126702.227	103088.828	84437.6328	116295.164	85512.4609	114272.539	76838.8594	89307.1797	117071.562	128928.961	69445.8516	68359.2891	101571.047	78112.4609	128180.609	88433.3047	0	0	0	0	7892.54639	7548.52979	0	0	0	0
12	20	5	0	1	0	0	0	0	0	275.095867	1.66666667	0.416666667	274.788693	275	0.211307003	3	-2	0.13346815	0	0	0	0	0	1242.42517	0	1274.45862	1027.17395	0	0	0	0	0	1226.00476	0	0	0	952.839966	856.312317	1297.9436	0	0	0	0	0	0	0	0	0	0
14	16	4	2	0	0	0	0	0	0	275.10373	1.14285714	0.285714286	274.796547	275	0.203453382	6	2	0.155712841	0.4	0	0	95930.7188	46645.6602	0	0	0	115133.398	0	0	0	88691.1172	91655.3672	0	83394	50520.4648	73146.8594	39275.0938	85543.5547	49630.3789	0	0	0	0	0	0	0	0	0	1758.24207
19	16	2	0	0	0	0	0	0	0	275.107753	0.842105263	0.105263158	274.800565	275	0.199435074	12	10	0.21132457	0.611111111	0	0	0	0	0	0	0	0	0	0	0	0	0	0	0	0	0	0	0	0	0	0	0	0	0	0	0	0	0	0
16	20	2	0	1	0	0	0	0	0	275.111124	1.25	0.125	274.803932	275	0.196067838	7	5	0.177957533	0.357142857	0	0	1077.97424	0	0	0	0	0	1152.77734	978.080505	0	0	0	0	0	0	1284.63989	0	0	0	0	0	0	0	0	0	0	0	0	0
12	20	7	0	0	0	0	0	0	0	275.113626	1.66666667	0.583333333	274.806431	275	0.193568632	3	-4	0.13346815	0	0	0	0	0	0	0	0	0	0	0	0	0	0	3965.76172	0	0	0	0	0	0	0	0	0	0	362303.719	354043.844	0	0	0	0
11	20	6	2	0	0	0	0	0	0	275.124859	1.81818182	0.545454545	274.817652	275	0.182347776	1	-5	0.122345804	0	0	0	0	0	0	787.817444	0	0	0	0	0	0	0	0	0	0	0	0	0	0	0	0	0	0	478.883728	0	0	0	0	0
16	20	4	0	0	0	0	0	0	0	275.128882	1.25	0.25	274.821671	275	0.178329467	7	3	0.177957533	0.357142857	0	0	122406.016	72324.5312	134734.266	124163.633	93449.5938	132200.734	87166.6406	123889.305	88021.1016	109486.086	119853.141	124341.508	96878.9922	93171.6641	129332.008	77250.2969	121627.656	77829.2578	0	0	0	0	7178.6084	5734.5752	0	2120.10254	0	0
13	24	4	0	1	0	0	0	0	0	275.132253	1.84615385	0.307692308	274.825038	275	0.174962232	2	-2	0.144590495	0	0	179.642807	0	0	0	0	0	0	0	0	0	0	0	0	0	0	0	0	0	0	0	0	0	0	0	0	0	0	0	0
15	20	3	2	0	0	0	0	0	0	275.140115	1.33333333	0.2	274.832891	275	0.167108611	5	2	0.166835187	0.304347826	0	0	0	1602.65015	1471.30981	4881.20166	0	6411.12354	0	3943.82202	5995.33398	5027.53076	4241.2915	0	0	0	0	0	0	4712.02197	0	0	0	0	0	0	0	0	0	0
13	24	6	0	0	0	0	0	0	0	275.150011	1.84615385	0.461538462	274.842776	275	0.15722386	2	-4	0.144590495	0	0	0	0	0	0	0	0	0	0	0	0	0	0	0	0	0	0	0	0	0	0	0	0	0	200561.328	191646.281	0	0	0	0
12	24	5	2	0	0	0	0	0	0	275.161245	2	0.416666667	274.853997	275	0.146003004	0	-5	0.13346815	0	0	385.161438	0	0	0	0	0	0	0	0	0	0	0	0	0	0	0	0	0	0	0	0	0	0	0	0	0	0	0	0
17	24	3	0	0	0	0	0	0	0	275.165267	1.41176471	0.176470588	274.858015	275	0.141984696	6	3	0.189079879	0.290322581	0	0	7354.7085	2115.77319	6764.38916	8974.63965	15991.3271	11598.5713	18870.0293	18971.9473	16142.8379	15810.9541	10774.3867	26151.4336	16988.1523	6042.02539	9337.68066	5521.43945	9120.18262	9013.92285	0	0	0	0	0	0	0	0	0	0
14	28	5	0	0	0	0	0	0	0	275.186397	2	0.357142857	274.879121	275	0.120879089	1	-4	0.155712841	0	0	2439.15674	0	0	0	0	0	0	0	0	0	0	0	0	0	0	0	0	0	0	0	0	0	0	8201.37305	7572.43311	0	0	0	0
12	7	7	1	0	0	0	0	0	0	276.014975	0.583333333	0.583333333	275.706774	276	0.293226087	9	2	0.13346815	0.733333333	0	0	0	0	0	0	0	0	0	0	0	0	0	0	0	0	0	0	0	0	0	0	0	0	0	0	0	0	0	0
16	7	4	1	0	0	0	0	0	0	276.030231	0.4375	0.25	275.722013	276	0.277986922	13	9	0.177957533	0.846153846	0	0	0	736.420959	0	539.946777	0	0	0	0	0	0	0	0	0	0	0	0	0	0	0	0	0	0	0	0	0	0	0	0
9	11	9	1	0	0	0	0	0	0	276.036104	1.22222222	1	275.72788	276	0.27212048	4	-5	0.100101112	0	0	0	0	0	0	0	0	0	0	0	0	0	0	0	0	0	0	0	0	0	0	0	0	0	0	0	0	0	0	0
13	11	6	1	0	0	0	0	0	0	276.05136	0.846153846	0.461538462	275.743119	276	0.256881315	8	2	0.144590495	0.555555556	0	0	3019.81934	0	9934.33203	0	0	0	7564.20117	0	0	0	0	0	0	0	0	0	0	0	0	0	0	0	0	0	0	0	0	0
10	15	8	1	0	0	0	0	0	0	276.072489	1.5	0.8	275.764224	276	0.235775708	3	-5	0.111223458	0	0	2258.65186	0	0	0	0	0	0	0	0	0	0	0	0	0	0	0	0	0	0	0	0	0	0	6411.4126	6563.12695	0	0	0	0
14	15	5	1	0	0	0	0	0	0	276.087746	1.07142857	0.357142857	275.779463	276	0.220536543	7	2	0.155712841	0.428571429	0	483.900024	84060.7188	59992.0977	89817.5703	0	0	0	0	0	65160.2422	0	81940.4062	0	0	0	79047.6797	54792.6523	0	52406.5117	0	9926.9375	0	0	0	0	0	0	0	0
11	19	7	1	0	0	0	0	0	0	276.108875	1.72727273	0.636363636	275.800569	276	0.199430936	2	-5	0.122345804	0	0	0	0	0	0	0	0	0	0	0	0	0	0	0	0	0	0	0	0	0	0	0	0	0	8801.49316	6840.39307	0	0	0	0
15	19	4	1	0	0	0	0	0	0	276.124131	1.26666667	0.266666667	275.815808	276	0.184191771	6	2	0.166835187	0.333333333	0	0	46252.5547	19328.5645	42748.0898	49872.4922	33441.6172	50340.0312	39772.5	42613.1523	34395.5156	40281.4375	33000.5977	52096.5547	29061.1758	34175.293	41370.8906	32048.7734	47893.1172	28308.9414	0	0	0	0	0	0	0	0	0	1861.71936
12	23	6	1	0	0	0	0	0	0	276.14526	1.91666667	0.5	275.836914	276	0.163086164	1	-5	0.13346815	0	0	6634.51562	0	0	0	0	0	0	0	0	0	0	0	0	0	0	0	0	0	0	0	0	0	0	0	0	0	0	0	0
16	23	3	1	0	0	0	0	0	0	276.160516	1.4375	0.1875	275.852153	276	0.147847	5	2	0.177957533	0.259259259	0	0	0	0	0	0	0	0	0	0	0	0	0	0	0	0	0	0	0	0	0	0	0	0	0	0	0	0	0	0
13	27	5	1	0	0	0	0	0	0	276.181646	2.07692308	0.384615385	275.873259	276	0.126741393	0	-5	0.144590495	0	0	1474.0686	0	0	0	0	0	0	0	0	0	0	0	0	0	0	0	0	0	0	0	0	0	0	0	0	0	0	0	0
12	6	8	0	0	0	0	0	0	0	276.99899	0.5	0.666666667	276.689691	277	0.310309247	10	2	0.13346815	0.75	0	0	0	0	0	0	0	0	0	0	0	0	0	0	0	0	0	0	0	0	0	0	0	0	145.371017	0	0	0	0	0
11	6	7	2	0	0	0	0	0	0	277.010224	0.545454545	0.636363636	276.700912	277	0.29908839	8	1	0.122345804	0.818181818	0	0	0	0	0	0	0	0	0	0	0	0	0	0	0	0	0	0	0	0	0	0	0	0	0	0	0	0	0	0
13	10	5	0	1	0	0	0	0	0	277.017618	0.769230769	0.384615385	276.708297	277	0.291702846	9	4	0.144590495	0.578947368	0	0	0	0	0	541.743958	0	0	0	0	0	0	0	0	0	0	0	0	0	0	0	0	0	0	0	0	0	0	0	0
13	10	7	0	0	0	0	0	0	0	277.035376	0.769230769	0.538461538	276.726036	277	0.273964475	9	2	0.144590495	0.578947368	0	0	9874.78125	0	0	0	0	0	0	5992.9165	0	0	0	0	3028.75781	0	0	0	0	0	0	0	0	0	0	0	0	0	0	0
10	14	7	0	1	0	0	0	0	0	277.038747	1.4	0.7	276.729403	277	0.27059724	4	-3	0.111223458	0	0	0	0	0	0	0	0	0	0	0	2278.60571	0	0	2358.89795	0	2267.80078	0	0	0	0	0	0	0	0	428.914429	0	0	0	0	0
12	10	6	2	0	0	0	0	0	0	277.046609	0.833333333	0.5	276.737256	277	0.262743619	7	1	0.13346815	0.571428571	0	0	39727.5508	0	38614.043	33480.2734	21104.8359	36321.5	12402.1211	36395.6758	29814.0391	16683.5703	23923.6367	25818.8242	0	0	35435.9531	20865.9004	37073.7656	15597.3721	0	0	0	0	0	0	0	0	0	0
17	10	4	0	0	0	0	0	0	0	277.050632	0.588235294	0.235294118	276.741275	277	0.258725311	13	9	0.189079879	0.733333333	0	0	0	0	0	0	0	0	0	0	0	0	0	0	0	0	0	0	0	0	0	0	0	0	0	0	0	0	0	0
14	14	4	0	1	0	0	0	0	0	277.054003	1	0.285714286	276.744642	277	0.255358075	8	4	0.155712841	0.454545455	0	6923.3208	0	0	0	0	0	0	0	0	0	0	0	0	0	0	0	0	0	0	0	0	0	0	0	0	0	0	0	0
10	14	9	0	0	0	0	0	0	0	277.056505	1.4	0.9	276.747141	277	0.252858868	4	-5	0.111223458	0	3394.71191	0	0	0	0	0	0	0	0	0	0	0	0	0	0	0	0	0	0	0	0	6618.8999	0	0	8599.2334	9421.0918	0	3038.29492	0	3081.25659
14	14	6	0	0	0	0	0	0	0	277.071761	1	0.428571429	276.76238	277	0.237619704	8	2	0.155712841	0.454545455	0	0	81919.4062	51795.7656	90445.9453	97728.1094	56713.6602	80883.3203	0	74875.9688	61170.6445	82312.7266	93810.6094	99358.0156	0	51809.3711	75245.625	59039.5273	103975.641	65476.0703	0	0	0	0	7252.5708	6636.60791	0	0	0	0
11	18	6	0	1	0	0	0	0	0	277.075132	1.63636364	0.545454545	276.765748	277	0.234252468	3	-3	0.122345804	0	0	0	0	0	0	0	0	1313.74719	0	0	0	0	0	0	0	1370.64282	2849.13965	0	0	0	0	0	0	0	0	790.714417	0	0	0	0
13	14	5	2	0	0	0	0	0	0	277.082995	1.07692308	0.384615385	276.773601	277	0.226398847	6	1	0.144590495	0.411764706	413.135101	0	0	0	164697.562	0	0	0	0	0	113898.047	0	147065.922	0	0	0	0	0	0	68750.8438	0	0	0	0	0	0	0	0	0	0
18	14	3	0	0	0	0	0	0	0	277.087017	0.777777778	0.166666667	276.777619	277	0.222380539	12	9	0.200202224	0.636363636	0	0	0	0	0	0	0	0	0	0	0	0	0	2027.89453	0	0	0	1494.81604	0	0	0	0	0	0	0	0	0	2585.57031	0	0
15	18	3	0	1	0	0	0	0	0	277.090388	1.2	0.2	276.780987	277	0.219013303	7	4	0.166835187	0.36	0	0	0	0	0	8770.28125	0	0	0	0	9864.22852	0	0	0	0	0	0	0	0	0	0	0	0	0	0	0	0	0	0	0
11	18	8	0	0	0	0	0	0	0	277.09289	1.63636364	0.727272727	276.783486	277	0.216514097	3	-5	0.122345804	0	0	1150.01489	0	0	0	0	0	0	0	0	0	0	0	0	0	0	0	0	0	0	0	0	0	0	47221.9375	42979.9062	0	0	0	2117.927
10	18	7	2	0	0	0	0	0	0	277.104124	1.8	0.7	276.794707	277	0.20529324	1	-6	0.111223458	0	0	4455.60254	0	0	0	0	0	0	0	0	0	0	0	0	0	0	0	0	0	0	0	0	0	0	0	0	0	0	0	0
15	18	5	0	0	0	0	0	0	0	277.108146	1.2	0.333333333	276.798725	277	0.201274932	7	2	0.166835187	0.36	0	0	249755.281	195975.766	286840.531	240290.984	196522.422	287222.375	173036	262200.188	182986.938	216159.938	238366.062	265407.656	204809.469	169188.391	254109.047	164027.766	268370.594	180804.641	0	0	0	0	44409.5117	48128.3789	0	0	0	0
12	22	5	0	1	0	0	0	0	0	277.111517	1.83333333	0.416666667	276.802092	277	0.197907696	2	-3	0.13346815	0	0	164.85051	0	0	0	531.455933	0	0	0	0	0	629.053955	0	0	0	0	0	0	0	0	0	0	0	0	0	0	0	0	0	0
14	18	4	2	0	0	0	0	0	0	277.11938	1.28571429	0.285714286	276.809946	277	0.190054075	5	1	0.155712841	0.3	0	385.880463	67722.5312	35232.5078	83555	77271.8594	58512.8047	79783.9297	53416.3594	70310.7266	54259.2891	60871.8164	83172.4453	69955.0234	45265.7695	44224.4453	69605.2188	34323.8828	62653.5312	37741.4961	0	0	0	0	0	0	0	0	0	0
16	22	2	0	1	0	0	0	0	0	277.126774	1.375	0.125	276.817331	277	0.182668531	6	4	0.177957533	0.285714286	0	0	0	0	0	0	0	0	0	0	0	0	0	0	1483.59521	0	0	1274.38611	0	0	0	0	0	0	0	0	0	0	0	0
12	22	7	0	0	0	0	0	0	0	277.129276	1.83333333	0.583333333	276.819831	277	0.180169325	2	-5	0.13346815	0	0	0	0	0	0	0	0	0	1303.51733	0	0	0	0	0	0	0	0	0	0	0	0	0	0	0	89527.7891	89086.8203	0	0	0	0
11	22	6	2	0	0	0	0	0	0	277.140509	2	0.545454545	276.831052	277	0.168948468	0	-6	0.122345804	0	0	444.932007	0	0	0	0	0	0	0	0	0	0	0	0	0	0	0	0	0	0	0	0	0	0	0	0	0	0	0	0
16	22	4	0	0	0	0	0	0	0	277.144532	1.375	0.25	276.83507	277	0.16493016	6	2	0.177957533	0.285714286	1015.61566	0	74292.3281	41328.0078	89391.3125	79706.7188	40031.3281	100002.906	52914.0898	66392.0547	30081.9512	69279.8594	74404.3828	87809.125	40972.8086	43793.3867	55174.9805	35526.6289	64058.5391	43078.3086	46078.0977	0	41337.1875	0	0	0	0	0	35820.4258	0
13	26	4	0	1	0	0	0	0	0	277.147903	2	0.307692308	276.838437	277	0.161562924	1	-3	0.144590495	0	0	1812.08447	0	0	0	0	0	0	0	0	0	0	0	0	0	0	0	0	0	0	0	0	0	0	0	0	0	0	0	0
15	22	3	2	0	0	0	0	0	0	277.155765	1.46666667	0.2	276.846291	277	0.153709304	4	1	0.166835187	0.217391304	0	1743.01245	0	0	0	0	0	0	0	0	0	0	0	0	0	0	0	0	0	0	0	0	0	0	0	0	0	0	0	0
13	26	6	0	0	0	0	0	0	0	277.165661	2	0.461538462	276.856175	277	0.143824553	1	-5	0.144590495	0	0	6156.79541	0	0	0	0	0	0	0	0	0	0	0	0	0	0	0	0	0	0	0	0	0	0	13192.1074	14364.1709	0	0	0	0
17	26	3	0	0	0	0	0	0	0	277.180917	1.52941176	0.176470588	276.871415	277	0.128585388	5	2	0.189079879	0.225806452	0	54903.9727	0	0	0	43150.8164	0	65967.0625	55401.1484	83058.1953	70635.7812	0	41745.9141	69146.6094	42777.1836	0	48202.8594	0	0	0	167803.891	0	95713.6094	44892.6914	43154.8594	42867.3867	0	0	76994.8828	0
14	30	3	0	1	0	0	0	0	0	277.184288	2.14285714	0.214285714	276.874782	277	0.125218153	0	-3	0.155712841	0	0	0	0	0	0	0	0	0	0	0	0	0	0	0	0	0	0	0	0	0	45203.9805	0	0	0	2031.65332	2616.44653	0	64621.3555	0	76859.7656
12	9	7	1	0	0	0	0	0	0	278.030625	0.75	0.583333333	277.720173	278	0.279826779	8	1	0.13346815	0.6	0	0	2101.42505	624.929138	0	0	0	0	0	0	1005.98798	1072.32642	0	0	0	0	0	739.375061	2194.97168	0	0	0	0	0	0	0	0	0	0	0
9	13	9	1	0	0	0	0	0	0	278.051754	1.44444444	1	277.741279	278	0.258721172	3	-6	0.100101112	0	0	1878.53284	0	0	0	0	0	0	0	0	0	0	0	0	0	0	0	0	0	0	0	0	0	0	2560.47168	2152.13965	0	0	0	0
13	13	6	1	0	0	0	0	0	0	278.06701	1	0.461538462	277.756518	278	0.243482008	7	1	0.144590495	0.444444444	961.109741	0	68978.0391	40498.3984	55529.918	57913.6211	46031.2578	68788.7969	37084.6289	60011.9297	45276.25	48864.1055	62211.418	58888.9922	36961.1289	40684.0156	69938.5156	43863.875	76032.6172	40786.4727	0	0	0	0	0	0	0	0	0	0
14	17	5	1	0	0	0	0	0	0	278.103396	1.21428571	0.357142857	277.792863	278	0.207137236	6	1	0.155712841	0.333333333	0	0	137160.375	103621.289	169481.547	158359.594	104136.234	155722.047	93162.9531	147975.609	93906.875	126988.656	162378.469	122009.023	111442.688	106042.305	141294.25	85494.3516	151987.531	73648.6641	0	0	0	0	0	0	0	0	0	3847.20703
11	21	7	1	0	0	0	0	0	0	278.124525	1.90909091	0.636363636	277.813968	278	0.186031629	1	-6	0.122345804	0	0	2049.09155	0	0	0	0	0	0	0	0	0	0	0	0	0	0	0	0	0	0	0	0	0	0	0	0	0	0	0	0
15	21	4	1	0	0	0	0	0	0	278.139781	1.4	0.266666667	277.829208	278	0.170792464	5	1	0.166835187	0.25	0	0	16423.623	15236.125	21408.8535	16399.1484	17493.1699	16868.248	15852.9961	19320.8398	26987.1309	24660.7598	23941.5391	13927.1064	22588.8457	13765.9707	23472.6973	7003.34717	17658.7031	12629.0098	0	0	0	0	0	0	0	0	0	0
16	25	3	1	0	0	0	0	0	0	278.176166	1.5625	0.1875	277.865552	278	0.134447692	4	1	0.177957533	0.185185185	0	0	0	0	0	0	0	0	0	0	0	0	0	0	0	0	0	0	0	0	0	0	0	12455.2949	509.267517	0	0	0	0	0
11	4	9	0	0	0	0	0	0	0	278.978255	0.363636364	0.818181818	278.666745	279	0.333254712	10	1	0.122345804	0.846153846	0	0	0	0	0	0	0	0	0	0	0	0	0	0	0	0	0	0	0	0	0	0	0	0	0	0	0	0	0	0
12	8	6	0	1	0	0	0	0	0	278.996882	0.666666667	0.5	278.685352	279	0.314648311	9	3	0.13346815	0.625	0	0	0	0	0	0	0	0	0	0	0	0	0	0	0	0	0	0	0	0	0	0	0	0	0	0	0	0	0	0
12	8	8	0	0	0	0	0	0	0	279.01464	0.666666667	0.666666667	278.70309	279	0.29690994	9	1	0.13346815	0.625	0	0	0	0	0	0	0	0	0	0	0	0	0	0	0	0	0	0	0	0	0	0	0	0	0	0	0	0	0	0
9	12	8	0	1	0	0	0	0	0	279.018011	1.33333333	0.888888889	278.706457	279	0.293542704	4	-4	0.100101112	0	0	0	0	0	0	0	0	0	0	0	0	0	0	0	0	0	0	0	0	0	0	0	0	0	0	0	0	0	0	0
11	8	7	2	0	0	0	0	0	0	279.025874	0.727272727	0.636363636	278.714311	279	0.285689083	7	0	0.122345804	0.636363636	0	0	2274.77588	920.886292	2168.12036	2797.74438	0	0	0	1781.18164	0	1377.64221	1207.37036	1305.39929	0	0	0	0	2044.45276	1256.35583	0	0	0	0	0	0	0	0	0	0
16	8	5	0	0	0	0	0	0	0	279.029897	0.5	0.3125	278.718329	279	0.281670775	13	8	0.177957533	0.777777778	383.904449	0	0	0	0	0	0	0	0	0	0	0	0	0	0	0	0	0	0	0	0	0	0	0	0	0	0	0	0	0
13	12	5	0	1	0	0	0	0	0	279.033267	0.923076923	0.384615385	278.721696	279	0.278303539	8	3	0.144590495	0.473684211	0	0	0	0	0	2834.30542	0	0	0	0	0	0	0	0	0	0	0	0	0	0	0	0	0	0	0	0	0	0	0	0
17	12	2	0	1	0	0	0	0	0	279.048524	0.705882353	0.117647059	278.736936	279	0.263064374	12	10	0.189079879	0.666666667	0	0	0	0	0	0	0	0	0	0	0	0	0	0	0	0	0	0	0	0	0	0	0	0	0	990.742126	0	0	0	0
13	12	7	0	0	0	0	0	0	0	279.051026	0.923076923	0.538461538	278.739435	279	0.260565168	8	1	0.144590495	0.473684211	0	0	0	21926.6543	0	0	0	0	0	27613.3613	0	30189.9727	0	0	19156.8672	27887.9141	0	0	45021.4648	20585.9297	0	0	0	0	2485.20728	0	0	0	0	0
10	16	7	0	1	0	0	0	0	0	279.054397	1.6	0.7	278.742802	279	0.257197932	3	-4	0.111223458	0	0	0	0	0	0	0	0	0	0	0	0	0	0	0	0	0	0	0	0	0	0	0	0	0	0	0	0	0	0	0
12	12	6	2	0	0	0	0	0	0	279.062259	1	0.5	278.750656	279	0.249344312	6	0	0.13346815	0.428571429	0	0	40571.9531	21750.3555	41071.8906	33202.75	15652.5596	31955.9727	0	23224.5957	0	0	42193.2266	31183.2461	0	26949.5625	31401.3438	0	32297.4453	14767.5879	0	44034.1992	0	0	0	0	0	0	0	0
17	12	4	0	0	0	0	0	0	0	279.066282	0.705882353	0.235294118	278.754674	279	0.245326003	12	8	0.189079879	0.666666667	0	459.579376	0	0	0	0	0	0	0	0	0	0	0	0	0	0	0	0	0	0	0	0	0	0	0	0	0	0	0	0
14	16	4	0	1	0	0	0	0	0	279.069653	1.14285714	0.285714286	278.758041	279	0.241958768	7	3	0.155712841	0.363636364	0	0	0	0	0	0	0	0	0	0	0	0	0	0	0	0	0	0	0	0	0	0	0	0	0	0	0	0	0	0
10	16	9	0	0	0	0	0	0	0	279.072155	1.6	0.9	278.76054	279	0.239459561	3	-6	0.111223458	0	0	3318.83667	0	0	0	0	0	0	0	0	0	0	0	0	0	0	0	0	0	0	0	0	0	0	8228.6377	5863.78174	0	0	0	0
9	16	8	2	0	0	0	0	0	0	279.083388	1.77777778	0.888888889	278.771761	279	0.228238705	1	-7	0.100101112	0	0	6718.19385	0	0	0	0	0	0	0	0	0	0	0	0	0	0	0	0	0	0	0	0	0	0	0	0	0	0	0	0
14	16	6	0	0	0	0	0	0	0	279.087411	1.14285714	0.428571429	278.77578	279	0.224220396	7	1	0.155712841	0.363636364	0	0	273258.531	196115.641	285544.969	252261.719	210141.344	270268.156	204864.219	254249.844	186834.797	245260.359	260200.859	260230.719	177995.688	200091.562	266990.531	184753.062	290417.875	193773.344	0	0	0	0	36506.0898	35092.1875	0	0	0	7873.08643
11	20	6	0	1	0	0	0	0	0	279.090782	1.81818182	0.545454545	278.779147	279	0.220853161	2	-4	0.122345804	0	0	0	0	0	0	0	0	0	0	0	0	0	0	0	0	0	0	0	0	0	0	0	0	0	0	0	0	0	0	0
13	16	5	2	0	0	0	0	0	0	279.098645	1.23076923	0.384615385	278.787	279	0.21299954	5	0	0.144590495	0.294117647	0	0	99844.1016	60375.8359	100245.586	98468.1406	69651.4297	105073.695	73656.0625	82661.3984	60596.543	76625.375	94668.4375	86841.3125	57900.3242	59168.7812	84787.4844	48681.7617	104925.422	54014.7617	0	0	0	0	0	0	0	0	0	0
18	16	3	0	0	0	0	0	0	0	279.102667	0.888888889	0.166666667	278.791019	279	0.208981232	11	8	0.200202224	0.575757576	0	0	0	0	0	0	0	0	0	0	0	0	0	0	0	0	0	0	0	0	0	0	0	0	0	0	0	0	0	0
15	20	3	0	1	0	0	0	0	0	279.106038	1.33333333	0.2	278.794386	279	0.205613996	6	3	0.166835187	0.28	0	0	16702.752	9563.22266	20777.8965	16139.7529	0	17110.0762	20929.0742	18686.4043	14405.751	17670.8145	16331.6914	14768.29	18774.5508	0	11373.3965	0	16222.1914	7770.05225	0	0	0	0	0	171.527115	0	0	0	0
11	20	8	0	0	0	0	0	0	0	279.10854	1.81818182	0.727272727	278.796885	279	0.20311479	2	-6	0.122345804	0	0	0	0	0	0	0	0	0	0	0	0	0	0	0	0	0	0	0	0	0	0	0	0	0	11742.3506	8309.95215	0	0	0	0
10	20	7	2	0	0	0	0	0	0	279.119774	2	0.7	278.808106	279	0.191893933	0	-7	0.111223458	0	0	1982.00415	0	0	0	0	0	0	0	0	0	0	0	0	0	0	0	0	0	0	0	0	0	0	0	0	0	0	0	0
15	20	5	0	0	0	0	0	0	0	279.123797	1.33333333	0.333333333	278.812124	279	0.187875625	6	1	0.166835187	0.28	0	0	334208.438	220649.672	344842.031	363104.375	268716.844	356040.625	256125.359	354947	247193.656	272190.219	334229.969	361501.625	252751.172	236454.516	323761.406	225743.062	339458.062	235586.938	0	0	0	0	66347.125	63952.5117	0	0	0	0
12	24	5	0	1	0	0	0	0	0	279.127168	2	0.416666667	278.815492	279	0.184508389	1	-4	0.13346815	0	0	0	0	0	0	0	0	0	0	0	0	0	0	0	0	0	0	0	0	0	0	0	0	0	4932.91992	6075.52002	0	0	0	0
14	20	4	2	0	0	0	0	0	0	279.13503	1.42857143	0.285714286	278.823345	279	0.176654768	4	0	0.155712841	0.2	0	0	34662.8359	23109.5996	44403.0859	33702.125	26321.6367	45811.9922	0	17348.625	21988.8203	34377.1289	23254.3125	37595.457	16642.3379	15466.5107	24089.4062	31522.6895	36884.7188	29232.4297	0	0	0	0	0	0	0	0	0	0
16	24	2	0	1	0	0	0	0	0	279.142424	1.5	0.125	278.830731	279	0.169269224	5	3	0.177957533	0.214285714	0	0	0	0	0	0	0	0	0	0	0	531.152954	0	0	0	0	0	0	0	0	0	0	0	0	0	0	0	0	0	0
12	24	7	0	0	0	0	0	0	0	279.144926	2	0.583333333	278.83323	279	0.166770018	1	-6	0.13346815	0	0	4704.72412	0	0	0	0	0	0	0	0	0	0	0	0	0	0	0	0	0	0	0	0	0	0	5672.10156	5195.2876	0	0	0	0
11	24	6	2	0	0	0	0	0	0	279.156159	2.18181818	0.545454545	278.844451	279	0.155549161	-1	-7	0.122345804	0	0	0	0	0	0	0	0	0	0	0	0	0	0	0	0	0	0	0	0	0	0	0	0	0	0	570.802124	0	0	0	0
16	24	4	0	0	0	0	0	0	0	279.160182	1.5	0.25	278.848469	279	0.151530853	5	1	0.177957533	0.214285714	0	0	43829.1133	35315.2031	48193.7695	58982.3477	43830.4492	57694	44521.4219	65944.1875	48984.5781	36618.6289	49566.2148	62482.0977	49955.1406	37281.0469	45193.0273	35455.4961	35230.6055	27765.0059	0	0	0	0	16073.6299	16307.1221	0	0	0	0
13	28	4	0	1	0	0	0	0	0	279.163553	2.15384615	0.307692308	278.851836	279	0.148163617	0	-4	0.144590495	0	0	0	0	0	0	0	0	0	0	0	0	0	0	0	0	0	0	0	0	0	0	0	0	0	0	0	0	0	0	0
13	28	6	0	0	0	0	0	0	0	279.181311	2.15384615	0.461538462	278.869575	279	0.130425246	0	-6	0.144590495	0	0	6557.6084	0	0	0	0	0	0	0	0	0	0	0	0	0	0	0	0	0	0	0	0	0	0	0	0	0	0	0	0
17	28	3	0	0	0	0	0	0	0	279.196567	1.64705882	0.176470588	278.884814	279	0.115186081	4	1	0.189079879	0.161290323	0	901.07843	0	0	0	0	0	0	0	0	0	0	0	0	0	0	0	0	0	0	0	0	0	0	7139.11328	4780.91846	0	0	0	0
18	32	2	0	0	0	0	0	0	0	279.232953	1.77777778	0.111111111	278.921159	279	0.0788413095	3	1	0.200202224	0.117647059	0	0	0	0	0	0	0	0	0	0	0	0	0	0	0	0	0	0	0	0	0	0	29143.5469	39604.5898	0	0	0	0	33533.6016	0
11	7	8	1	0	0	0	0	0	0	280.009889	0.636363636	0.727272727	279.697228	280	0.302772244	8	0	0.122345804	0.666666667	0	0	0	0	0	0	0	0	0	0	0	0	0	0	0	0	0	0	0	0	0	0	0	0	0	0	0	0	0	0
12	11	7	1	0	0	0	0	0	0	280.046275	0.916666667	0.583333333	279.733573	280	0.266427472	7	0	0.13346815	0.466666667	0	130.07785	17397.8242	9671.51562	16585.6328	14473.2754	0	9469.68164	12110.7588	16932.2773	2106.7627	7886.69336	12529.3584	19940.0039	10177.5586	17034.6406	10723.5791	7439.75977	17591.8242	11398.2676	0	0	0	0	0	0	0	0	0	0
9	15	9	1	0	0	0	0	0	0	280.067404	1.66666667	1	279.754678	280	0.245321865	2	-7	0.100101112	0	0	6131.49512	0	0	0	0	0	0	0	0	0	0	0	0	0	0	0	0	0	0	0	0	0	0	6301.35938	7388.69678	0	0	0	0
13	15	6	1	0	0	0	0	0	0	280.08266	1.15384615	0.461538462	279.769917	280	0.2300827	6	0	0.144590495	0.333333333	0	0	141205.812	84978.3438	135427.234	136510.812	94254.8828	140027.25	105772.836	144395.891	77128.8984	98605.3828	134710.969	141428.109	77298.7812	85489.4062	135990.5	104249.148	149612.875	90873.4922	0	0	0	0	0	0	0	0	0	0
10	19	8	1	0	0	0	0	0	0	280.103789	1.9	0.8	279.791023	280	0.208977093	1	-7	0.111223458	0	0	15560.7178	0	0	0	0	0	0	0	0	0	0	0	0	0	0	0	0	0	0	0	0	0	0	0	0	0	0	0	0
14	19	5	1	0	0	0	0	0	0	280.119046	1.35714286	0.357142857	279.806262	280	0.193737929	5	0	0.155712841	0.238095238	0	490.044952	128127.359	94778.3906	139943.812	136579.922	95823.2109	120578.766	82427.1562	122628.789	91899.6172	106225.859	120973.734	134069.672	95293.3438	86029.1484	110086.141	87468.8516	128774.961	94166.8438	0	0	0	0	0	0	0	0	0	2965.51611
11	23	7	1	0	0	0	0	0	0	280.140175	2.09090909	0.636363636	279.827368	280	0.172632322	0	-7	0.122345804	0	0	3756.38696	0	0	0	0	0	0	0	0	0	0	0	0	0	0	0	0	0	0	0	0	0	0	0	0	0	0	0	0
15	23	4	1	0	0	0	0	0	0	280.155431	1.53333333	0.266666667	279.842607	280	0.157393157	4	0	0.166835187	0.166666667	0	0	1513.84094	2402.09106	0	2503.88428	3354.55225	4251.80518	0	3018.51123	0	3090.79321	2637.39478	0	0	0	2677.9707	1970.97729	0	1789.35388	0	0	0	0	0	196.998108	0	0	0	0
11	6	9	0	0	0	0	0	0	0	280.993905	0.545454545	0.818181818	280.680145	281	0.319855404	9	0	0.122345804	0.692307692	0	0	0	0	0	0	0	0	0	0	0	0	0	0	0	0	0	0	0	0	0	0	0	0	0	0	0	0	0	0
10	6	8	2	0	0	0	0	0	0	281.005138	0.6	0.8	280.691365	281	0.308634548	7	-1	0.111223458	0.75	0	0	0	0	0	0	0	0	0	0	0	0	0	0	0	0	0	0	0	0	0	0	0	0	0	0	0	0	0	0
15	6	6	0	0	0	0	0	0	0	281.009161	0.4	0.4	280.695384	281	0.30461624	13	7	0.166835187	0.833333333	0	147.276031	0	0	0	0	0	0	0	0	0	0	0	0	0	0	0	0	0	0	0	0	0	0	0	0	0	0	0	0
12	10	6	0	1	0	0	0	0	0	281.012532	0.833333333	0.5	280.698751	281	0.301249004	8	2	0.13346815	0.5	0	0	0	0	0	0	0	0	0	0	0	0	0	0	0	0	0	0	0	0	0	0	0	0	0	0	0	0	0	0
14	6	5	2	0	0	0	0	0	0	281.020395	0.428571429	0.357142857	280.706605	281	0.293395383	11	6	0.155712841	0.894736842	0	0	0	0	0	0	0	0	0	0	0	0	0	0	0	0	0	0	0	0	0	0	0	0	0	0	0	0	0	0
12	10	8	0	0	0	0	0	0	0	281.03029	0.833333333	0.666666667	280.716489	281	0.283510633	8	0	0.13346815	0.5	0	0	7524.37939	0	4679.42578	0	0	976.430969	0	0	0	6848.65234	0	0	5158.6499	5213.94482	0	0	2735.22217	3237.99146	0	0	0	0	0	0	0	0	0	0
9	14	8	0	1	0	0	0	0	0	281.033661	1.55555556	0.888888889	280.719857	281	0.280143397	3	-5	0.100101112	0	0	0	0	1005.61951	0	0	1164.35852	758.076416	0	0	0	0	1545.55908	0	0	0	0	0	0	0	0	0	0	0	1591.28308	0	0	0	0	0
11	10	7	2	0	0	0	0	0	0	281.041524	0.909090909	0.636363636	280.72771	281	0.272289776	6	-1	0.122345804	0.454545455	0	0	2476.16211	4341.04736	0	0	0	3958.97705	0	0	0	0	0	0	2316.82056	0	0	0	0	0	0	0	0	0	0	0	0	0	0	0
13	14	5	0	1	0	0	0	0	0	281.048918	1.07692308	0.384615385	280.735096	281	0.264904232	7	2	0.144590495	0.368421053	0	0	32773.6211	0	22566.6035	28190.8789	0	30966.2812	0	25220.4746	0	0	0	0	0	0	0	0	0	0	0	0	0	0	0	0	0	0	0	0
15	10	4	2	0	0	0	0	0	0	281.05678	0.666666667	0.266666667	280.742949	281	0.257050611	10	6	0.166835187	0.727272727	0	0	0	0	0	0	0	0	0	999.003296	0	0	0	0	0	0	0	920.381714	0	0	0	0	0	0	0	0	0	0	0	0
13	14	7	0	0	0	0	0	0	0	281.066676	1.07692308	0.538461538	280.752834	281	0.247165861	7	0	0.144590495	0.368421053	0	0	145535.875	98362.2812	176950.922	164746.688	0	186431.734	129672.719	157424.797	0	127865.016	174600.781	156536	90164.0156	105133.797	163366.922	96901.0469	177562	0	0	0	0	0	27568.3047	25969.332	0	0	0	1283.75684
10	18	7	0	1	0	0	0	0	0	281.070047	1.8	0.7	280.756201	281	0.243798625	2	-5	0.111223458	0	0	0	0	0	0	0	0	0	0	0	0	0	0	0	0	0	0	0	0	0	0	0	0	0	0	0	0	0	0	0
12	14	6	2	0	0	0	0	0	0	281.077909	1.16666667	0.5	280.764055	281	0.235945004	5	-1	0.13346815	0.285714286	0	0	34239.6133	32180.0078	37032.5312	25967.1562	25718.0469	33448.5898	24077.3984	28888.5625	23681.9023	23399.4648	42952.0391	38082.8555	28307.5605	0	43155.5078	16901.4336	58229.0039	40627.0195	0	0	0	0	0	0	0	0	0	0
17	14	4	0	0	0	0	0	0	0	281.081932	0.823529412	0.235294118	280.768073	281	0.231926696	11	7	0.189079879	0.6	0	0	0	0	0	0	0	0	0	0	1876.31226	0	0	0	0	0	0	0	0	0	0	0	0	0	0	0	0	0	0	0
14	18	4	0	1	0	0	0	0	0	281.085303	1.28571429	0.285714286	280.771441	281	0.22855946	6	2	0.155712841	0.272727273	0	0	0	37632.9883	0	0	60754.3594	0	0	0	0	0	0	0	0	0	0	0	0	0	0	0	0	0	0	0	0	0	0	0
10	18	9	0	0	0	0	0	0	0	281.087805	1.8	0.9	280.77394	281	0.226060254	2	-7	0.111223458	0	0	1838.64478	0	0	0	0	0	0	0	0	0	0	0	0	0	0	0	0	0	0	0	0	0	0	4802.80713	4520.3501	0	0	0	0
16	14	3	2	0	0	0	0	0	0	281.093165	0.875	0.1875	280.779294	281	0.22070584	9	6	0.177957533	0.6	0	0	0	0	0	0	0	0	0	0	0	0	0	0	0	0	0	0	0	0	0	0	0	0	0	0	0	0	0	0
9	18	8	2	0	0	0	0	0	0	281.099038	2	0.888888889	280.785161	281	0.214839397	0	-8	0.100101112	0	0	7848.7915	0	0	0	0	0	0	0	0	0	0	0	0	0	0	0	0	0	0	0	0	0	0	0	0	0	0	0	0
14	18	6	0	0	0	0	0	0	0	281.103061	1.28571429	0.428571429	280.789179	281	0.210821089	6	0	0.155712841	0.272727273	0	0	501679.219	318201.906	514328.812	526459.812	375686.219	486414.75	352306.969	506269.875	377568.094	363155.531	504810.594	484457.344	363802.938	322613.906	474605.938	333876.406	517233.125	340302.875	0	0	0	0	197142.453	188790.406	0	0	0	6763.21436
13	18	5	2	0	0	0	0	0	0	281.114295	1.38461538	0.384615385	280.8004	281	0.199600233	4	-1	0.144590495	0.176470588	1776.15125	0	70864.7812	41705.2422	81777.9844	77412.9453	54708.5742	87525.4453	36068.9492	77872.1172	45694.1953	52359.9375	74927.1484	78271.8672	48448.1016	54966.9766	74148.8672	60318.0039	79299.8281	38493.3984	0	14932.623	0	0	0	0	0	0	0	0
18	18	3	0	0	0	0	0	0	0	281.118317	1	0.166666667	280.804418	281	0.195581924	10	7	0.200202224	0.515151515	0	0	2255.32935	1349.96631	0	0	0	0	0	0	1526.58105	0	1261.49731	0	1928.58362	0	0	0	0	956.237793	0	0	0	0	0	0	0	0	0	0
15	22	3	0	1	0	0	0	0	0	281.121688	1.46666667	0.2	280.807785	281	0.192214689	5	2	0.166835187	0.2	0	0	0	11104.333	10528.4092	17443.9727	8174.85791	15834.1289	13119.5635	11867.5195	15926.6826	18312.5664	11484.2939	14378.9385	12647.1074	6591.17969	11927.8389	5458.14111	14393.04	0	0	0	0	0	671.904541	0	0	0	0	0
11	22	8	0	0	0	0	0	0	0	281.12419	2	0.727272727	280.810285	281	0.189715482	1	-7	0.122345804	0	0	0	0	0	0	0	0	0	0	0	0	0	0	0	0	0	0	0	0	0	0	0	0	0	215.126587	0	0	0	0	0
17	18	2	2	0	0	0	0	0	0	281.129551	1.05882353	0.117647059	280.815639	281	0.184361068	8	6	0.189079879	0.5	0	0	0	0	0	0	0	0	0	0	0	0	0	0	0	0	0	0	0	0	0	0	0	0	0	0	0	0	0	0
10	22	7	2	0	0	0	0	0	0	281.135424	2.2	0.7	280.821505	281	0.178494626	-1	-8	0.111223458	0	0	727.110413	0	0	0	0	0	0	0	0	0	0	0	0	0	0	0	0	0	0	0	0	0	0	0	0	0	0	0	0
15	22	5	0	0	0	0	0	0	0	281.139446	1.46666667	0.333333333	280.825524	281	0.174476318	5	0	0.166835187	0.2	1427.49292	0	193854.828	138841.266	217719.625	194747.828	159612.109	227865.938	162350.609	199394.406	152504.562	167849.781	192283.266	203400.062	172136.156	137121.734	189717.578	128232.492	190584.094	137134.391	0	0	0	0	178584.859	181993.672	0	0	0	0
12	26	5	0	1	0	0	0	0	0	281.142817	2.16666667	0.416666667	280.828891	281	0.171109082	0	-5	0.13346815	0	0	9198.3457	0	0	0	0	0	0	0	0	0	0	0	0	0	0	0	0	0	0	0	0	0	0	0	0	0	0	0	0
14	22	4	2	0	0	0	0	0	0	281.15068	1.57142857	0.285714286	280.836745	281	0.163255461	3	-1	0.155712841	0.1	0	0	0	1461.58398	2985.43774	0	0	0	3800.31396	1907.11108	2796.08691	0	2038.23279	3305.80859	0	0	0	0	0	2160.09619	0	0	0	0	276.405426	0	0	0	0	0
16	26	2	0	1	0	0	0	0	0	281.158074	1.625	0.125	280.84413	281	0.155869917	4	2	0.177957533	0.142857143	0	1902.34473	0	0	0	0	0	0	0	0	0	0	0	0	0	0	0	0	0	0	0	0	0	0	0	0	0	0	0	0
16	26	4	0	0	0	0	0	0	0	281.175832	1.625	0.25	280.861868	281	0.138131546	4	0	0.177957533	0.142857143	0	0	0	0	0	0	0	1584.3407	5264.03076	1597.85486	0	0	0	0	0	0	0	0	0	0	0	0	0	0	85278.7891	81147.4844	0	0	0	0
17	30	3	0	0	0	0	0	0	0	281.212217	1.76470588	0.176470588	280.898213	281	0.101786774	3	0	0.189079879	0.0967741935	0	0	0	0	0	0	0	0	0	0	0	0	0	0	0	0	0	0	0	0	0	0	0	0	28925.9629	31992.7754	0	0	0	0
18	34	2	0	0	0	0	0	0	0	281.248603	1.88888889	0.111111111	280.934558	281	0.0654420023	2	0	0.200202224	0.0588235294	0	0	0	0	0	0	0	0	0	0	0	0	0	0	0	0	0	0	0	0	52852.8203	0	112661.234	127553.5	0	0	0	0	110710.641	0
11	9	8	1	0	0	0	0	0	0	282.025539	0.818181818	0.727272727	281.710627	282	0.289372937	7	-1	0.122345804	0.5	0	0	0	0	0	0	0	0	0	0	0	0	0	0	0	0	0	0	0	0	0	0	0	0	0	0	0	0	0	0
12	13	7	1	0	0	0	0	0	0	282.061925	1.08333333	0.583333333	281.746972	282	0.253028165	6	-1	0.13346815	0.333333333	670.341675	0	59827.75	18413.1387	38425.3359	45223.7656	35227.918	49152.9297	21825.3281	38341.7461	0	17574.9023	48316.5391	58415.1523	41160.1406	27974.1602	42959.125	25269.8047	43039.2812	29185.168	0	0	0	0	0	0	0	0	0	0
16	13	4	1	0	0	0	0	0	0	282.077181	0.8125	0.25	281.762211	282	0.237789	10	6	0.177957533	0.615384615	0	0	0	0	0	0	0	0	1014.94513	0	0	0	0	0	0	0	0	0	0	0	0	0	0	0	0	0	0	0	0	0
9	17	9	1	0	0	0	0	0	0	282.083054	1.88888889	1	281.768077	282	0.231922558	1	-8	0.100101112	0	0	15462.2676	0	0	0	0	0	0	0	0	0	0	0	0	0	0	0	0	0	0	0	0	0	0	0	0	0	0	0	0
13	17	6	1	0	0	0	0	0	0	282.09831	1.30769231	0.461538462	281.783317	282	0.216683393	5	-1	0.144590495	0.222222222	0	327.238922	186332.266	109627.422	182278.859	161208.25	139670.969	181168.578	111859.57	168919.656	111047.617	118028.797	178275.531	164563.141	110470.664	121760.453	178173.219	109149.523	180392.375	115422.812	0	0	0	0	5627.63525	6211.02539	0	0	0	0
10	21	8	1	0	0	0	0	0	0	282.119439	2.1	0.8	281.804422	282	0.195577786	0	-8	0.111223458	0	0	2878.53491	0	0	0	0	0	0	0	0	0	0	0	0	0	0	0	0	0	0	0	0	0	0	0	0	0	0	0	0
14	21	5	1	0	0	0	0	0	0	282.134696	1.5	0.357142857	281.819661	282	0.180338621	4	-1	0.155712841	0.142857143	0	1060.0387	41694.4492	25712.9043	38518.4805	35782.6641	30919.6055	40267.4688	27423.2852	45352.8867	36149.3164	32558.6777	43505.3867	59494.9492	24306.9512	31379.166	37143.9492	35439.9727	38439.5547	30849.8438	0	0	0	0	1406.23218	1022.1972	0	0	0	0
15	25	4	1	0	0	0	0	0	0	282.171081	1.66666667	0.266666667	281.856006	282	0.14399385	3	-1	0.166835187	0.0833333333	0	307.045471	0	0	0	0	0	0	0	0	0	0	0	0	0	0	0	0	0	0	0	0	0	0	591.444031	0	0	0	0	0
11	8	7	0	1	0	0	0	0	0	282.991797	0.727272727	0.636363636	282.675806	283	0.324194468	8	1	0.122345804	0.538461538	0	0	0	0	0	0	0	0	0	0	0	0	0	0	0	0	0	0	0	0	0	0	0	0	0	0	0	0	0	0
13	4	6	2	0	0	0	0	0	0	282.999659	0.307692308	0.461538462	282.683659	283	0.316340848	11	5	0.144590495	1	0	0	0	0	0	0	0	0	0	0	0	0	0	0	0	0	0	0	0	0	0	0	0	0	0	0	0	0	0	0
11	8	9	0	0	0	0	0	0	0	283.009555	0.727272727	0.818181818	282.693544	283	0.306456097	8	-1	0.122345804	0.538461538	0	0	0	0	0	0	0	0	0	0	0	0	0	0	0	0	0	0	0	0	0	0	0	0	0	0	0	0	0	0
10	8	8	2	0	0	0	0	0	0	283.020788	0.8	0.8	282.704765	283	0.295235241	6	-2	0.111223458	0.5	0	0	0	0	0	0	0	0	0	0	0	0	0	0	0	0	0	0	0	0	0	0	0	0	0	0	0	0	0	0
15	8	6	0	0	0	0	0	0	0	283.024811	0.533333333	0.4	282.708783	283	0.291216933	12	6	0.166835187	0.75	0	0	0	0	0	0	0	0	0	0	0	0	0	0	0	0	0	0	0	0	0	0	0	0	0	0	0	0	0	0
12	12	6	0	1	0	0	0	0	0	283.028182	1	0.5	282.71215	283	0.287849697	7	1	0.13346815	0.375	0	0	3746.44434	2240.59375	2884.7395	0	0	0	2059.85083	0	3023.49731	0	1840.93372	0	2672.88306	3046.18066	2519.92188	1539.67493	2891.93774	0	0	0	0	0	134.077957	0	0	0	0	0
14	8	5	2	0	0	0	0	0	0	283.036045	0.571428571	0.357142857	282.720004	283	0.279996076	10	5	0.155712841	0.789473684	0	0	0	0	0	0	0	0	0	0	0	0	0	0	0	0	0	0	0	0	0	0	0	0	0	0	0	0	0	0
16	12	3	0	1	0	0	0	0	0	283.043438	0.75	0.1875	282.727389	283	0.272610532	11	8	0.177957533	0.62962963	0	0	0	0	0	0	0	0	0	0	0	0	0	0	0	0	0	0	0	0	0	0	0	0	2724.65771	0	0	0	0	0
12	12	8	0	0	0	0	0	0	0	283.04594	1	0.666666667	282.729889	283	0.270111326	7	-1	0.13346815	0.375	0	3607.42651	41129.9883	31969.7227	43604.0625	20968.584	22134.9219	33041	0	24973.457	0	16498.2051	30187.0566	40467.8867	31836.3555	20938.4297	28047.5488	0	36133.8164	25526.0469	0	0	0	0	5670.21484	5609.54639	0	0	0	0
9	16	8	0	1	0	0	0	0	0	283.049311	1.77777778	0.888888889	282.733256	283	0.26674409	2	-6	0.100101112	0	351.901459	0	0	0	0	0	0	0	0	0	0	0	0	1753.60657	0	0	0	0	0	0	0	0	0	0	382.401611	0	0	0	0	0
11	12	7	2	0	0	0	0	0	0	283.057174	1.09090909	0.636363636	282.74111	283	0.258890469	5	-2	0.122345804	0.272727273	0	0	0	0	0	0	0	0	0	0	0	0	0	0	0	0	0	0	0	0	0	19763.1816	0	0	0	0	0	0	0	0
16	12	5	0	0	0	0	0	0	0	283.061196	0.75	0.3125	282.745128	283	0.254872161	11	6	0.177957533	0.62962963	0	0	0	0	0	0	0	0	0	0	0	0	0	0	0	4733.95605	0	0	0	0	0	0	0	0	0	193.125778	0	0	0	0
13	16	5	0	1	0	0	0	0	0	283.064568	1.23076923	0.384615385	282.748495	283	0.251504925	6	1	0.144590495	0.263157895	0	0	0	0	0	0	74115.3984	0	0	0	0	69937.4141	0	0	0	0	0	49734.9727	0	57765.0391	0	0	0	0	0	0	0	0	0	0
15	12	4	2	0	0	0	0	0	0	283.07243	0.8	0.266666667	282.756349	283	0.243651304	9	5	0.166835187	0.636363636	0	0	0	0	0	0	0	0	0	0	0	0	0	0	0	0	0	0	0	0	0	0	0	0	0	0	0	0	0	0
13	16	7	0	0	0	0	0	0	0	283.082326	1.23076923	0.538461538	282.766233	283	0.233766554	6	-1	0.144590495	0.263157895	0	1614.13428	358209.219	234483.312	366324.875	387320.188	278744.5	409767.406	0	358059.594	0	294794.656	353833.562	373496.906	250088.078	245244.516	345728.875	243544.828	362719.875	217159.812	0	0	0	0	199448.688	209994.203	0	0	0	0
12	16	6	2	0	0	0	0	0	0	283.093559	1.33333333	0.5	282.777454	283	0.222545697	4	-2	0.13346815	0.142857143	736.135925	0	46283.2578	0	32503.9824	22101.1348	0	19678.6133	0	0	0	9530.63281	30536.7793	27425.0254	0	0	37006.7852	12158.8281	22558.9141	21548.8379	0	0	0	0	1027.77271	0	0	0	0	0
17	16	4	0	0	0	0	0	0	0	283.097582	0.941176471	0.235294118	282.781473	283	0.218527389	10	6	0.189079879	0.533333333	0	0	0	0	0	0	0	0	0	0	0	0	0	0	0	0	0	0	0	0	0	0	0	0	0	304.436066	0	0	0	0
14	20	4	0	1	0	0	0	0	0	283.100953	1.42857143	0.285714286	282.78484	283	0.215160153	5	1	0.155712841	0.181818182	0	0	0	0	0	0	0	0	0	0	0	0	0	0	0	27700.6582	0	37315.4961	0	19927.0449	0	0	0	0	3126.7998	2792.90918	0	0	0	0
10	20	9	0	0	0	0	0	0	0	283.103455	2	0.9	282.787339	283	0.212660947	1	-8	0.111223458	0	0	8679.01367	0	0	0	0	0	0	0	0	0	0	0	0	0	0	0	0	0	0	0	0	0	0	0	0	0	0	0	0
16	16	3	2	0	0	0	0	0	0	283.108815	1	0.1875	282.792693	283	0.207306532	8	5	0.177957533	0.52	0	0	0	0	1247.32056	0	0	0	0	0	2944.07788	0	0	2113.63232	2017.62817	0	1579.79858	0	0	0	0	0	0	0	0	0	0	0	0	0
14	20	6	0	0	0	0	0	0	0	283.118711	1.42857143	0.428571429	282.802578	283	0.197421782	5	-1	0.155712841	0.181818182	4588.24072	0	370250.906	271769.125	375999.906	357698.688	293948.594	374131.625	281996.344	339029.719	273991.906	289938.688	353691.094	367377.344	263323.531	251820.562	329158.312	259121	383887.281	251787.641	0	0	0	0	670577.875	688673	0	0	0	0
11	24	6	0	1	0	0	0	0	0	283.122082	2.18181818	0.545454545	282.805945	283	0.194054546	0	-6	0.122345804	0	0	168.123291	0	0	0	0	0	0	0	0	0	0	0	0	0	0	0	0	0	0	0	0	0	0	0	0	0	0	0	0
13	20	5	2	0	0	0	0	0	0	283.129945	1.53846154	0.384615385	282.813799	283	0.186200925	3	-2	0.144590495	0.0588235294	0	0	14030.5439	11800.8428	17167.123	9883.22168	12043.4375	13179.0488	0	11339.1504	7636.40771	5722.50195	8207.41992	11337.124	0	10043.292	4399.12402	4739.73389	1994.65088	0	0	0	0	0	520.562073	363.880188	0	0	0	0
18	20	3	0	0	0	0	0	0	0	283.133967	1.11111111	0.166666667	282.817817	283	0.182182617	9	6	0.200202224	0.454545455	0	0	6496.07275	4394.49512	4770.5835	0	0	6271.88428	4993.06104	4632.59717	0	1790.57141	4680.8418	3835.07251	0	3997.66504	2958.56201	4073.80957	5097.73682	0	0	0	0	0	0	999.529358	0	0	0	0
15	24	3	0	1	0	0	0	0	0	283.137338	1.6	0.2	282.821185	283	0.178815381	4	1	0.166835187	0.12	0	0	0	0	0	0	0	0	0	0	0	0	0	0	0	0	0	0	0	0	0	0	0	0	0	3791.24487	0	0	0	0
17	20	2	2	0	0	0	0	0	0	283.145201	1.17647059	0.117647059	282.829038	283	0.170961761	7	5	0.189079879	0.428571429	0	0	0	0	0	0	0	0	0	0	0	0	0	0	0	0	0	0	0	0	0	0	0	0	0	0	0	0	0	0
15	24	5	0	0	0	0	0	0	0	283.155097	1.6	0.333333333	282.838923	283	0.16107701	4	-1	0.166835187	0.12	293.396973	0	31650.2031	13487.4346	36189.8047	25761.7598	23272.5	34083.9453	25215.8164	31423.7539	12726.666	12902.7461	26217.2559	42954.6367	28110.0801	17265.6094	14140.6494	13192.1465	36307.1133	20832.9297	0	0	0	0	444792.688	448483.625	0	0	0	0
16	28	4	0	0	0	0	0	0	0	283.191482	1.75	0.25	282.875268	283	0.124732239	3	-1	0.177957533	0.0714285714	0	0	0	0	0	0	0	0	0	0	0	0	0	0	0	0	0	0	0	0	0	0	0	0	336580.469	332922.125	0	0	0	0
17	32	3	0	0	0	0	0	0	0	283.227867	1.88235294	0.176470588	282.911613	283	0.0883874669	2	-1	0.189079879	0.0322580645	0	0	0	0	0	0	0	0	0	0	0	0	0	0	0	0	0	0	0	0	0	0	0	0	111175.18	110506.758	0	0	0	0
18	36	2	0	0	0	0	0	0	0	283.264253	2	0.111111111	282.947957	283	0.0520426951	1	-1	0.200202224	0	0	0	0	0	0	0	0	0	0	0	0	0	0	0	0	0	0	0	0	0	93706.0625	0	138911.594	362436.75	0	0	0	0	200879.578	0
14	7	6	1	0	0	0	0	0	0	284.02006	0.5	0.428571429	283.702921	284	0.297079236	11	5	0.155712841	0.8	0	0	0	0	0	0	0	0	0	0	0	0	0	0	0	0	0	0	0	0	0	0	0	0	0	0	0	0	0	0
11	11	8	1	0	0	0	0	0	0	284.041189	1	0.727272727	283.724026	284	0.275973629	6	-2	0.122345804	0.333333333	0	0	0	0	0	0	0	1761.62622	0	0	0	0	0	0	0	0	0	0	0	0	0	0	0	0	0	0	0	0	0	0
12	15	7	1	0	0	0	0	0	0	284.077575	1.25	0.583333333	283.760371	284	0.239628858	5	-2	0.13346815	0.2	0	0	58707.3633	40678.7852	57084.8828	58135.2461	40584.5078	55269.0117	0	51625.2578	43307.9023	0	63238.3008	56011.9961	0	38518.1055	39428.8828	21756.834	58403.8555	44821.5938	0	0	0	0	1667.69226	755.57428	0	0	0	0
9	19	9	1	0	0	0	0	0	0	284.098704	2.11111111	1	283.781477	284	0.218523251	0	-9	0.100101112	0	0	37727.9609	0	0	0	0	0	0	0	0	0	0	0	0	0	0	0	0	0	0	0	0	0	0	0	0	0	0	0	0
13	19	6	1	0	0	0	0	0	0	284.11396	1.46153846	0.461538462	283.796716	284	0.203284086	4	-2	0.144590495	0.111111111	0	0	79596.6328	65849.1328	92528.6953	91701.9922	55430.2773	83859.4141	55729.1094	72409.9766	61126.8164	67538.6484	82862.0078	86353.0312	51893.0117	52018.4766	87947.7109	63574.1445	84258.4531	52744.1172	0	0	0	0	5984.97852	6989.62793	0	0	0	0
14	23	5	1	0	0	0	0	0	0	284.150346	1.64285714	0.357142857	283.833061	284	0.166939314	3	-2	0.155712841	0.0476190476	0	7776.56055	0	0	0	0	0	0	0	0	0	0	0	0	0	0	0	0	0	0	0	0	0	0	0	0	0	0	0	0
15	27	4	1	0	0	0	0	0	0	284.186731	1.8	0.266666667	283.869405	284	0.130594543	2	-2	0.166835187	0	0	0	0	0	0	0	0	0	0	0	0	0	0	0	0	0	0	0	0	0	0	0	0	0	1945.00732	1333.23047	0	0	0	0
10	6	8	0	1	0	0	0	0	0	284.971061	0.6	0.8	284.65286	285	0.347139933	8	0	0.111223458	0.6	0	0	0	0	0	0	0	0	0	0	0	0	0	0	0	0	0	0	0	0	0	0	0	0	0	0	0	0	0	0
10	6	10	0	0	0	0	0	0	0	284.988819	0.6	1	284.670598	285	0.329401562	8	-2	0.111223458	0.6	0	0	0	0	0	0	0	0	0	0	0	0	0	0	0	0	0	0	0	0	0	0	0	0	0	0	0	0	0	0
9	6	9	2	0	0	0	0	0	0	285.000053	0.666666667	1	284.681819	285	0.318180705	6	-3	0.100101112	0.6	0	0	0	0	0	0	0	0	0	0	0	0	0	0	0	0	0	0	0	0	0	0	0	0	0	0	0	0	0	0
14	6	7	0	0	0	0	0	0	0	285.004076	0.428571429	0.5	284.685838	285	0.314162397	12	5	0.155712841	0.80952381	0	460.303802	0	0	0	0	0	0	0	0	0	0	0	0	0	0	0	0	0	0	0	0	0	0	0	0	0	0	0	0
11	10	7	0	1	0	0	0	0	0	285.007447	0.909090909	0.636363636	284.689205	285	0.310795161	7	0	0.122345804	0.384615385	0	0	0	0	0	0	0	0	0	0	0	0	0	0	0	0	0	770.500793	0	0	0	0	0	0	0	0	0	0	0	0
13	6	6	2	0	0	0	0	0	0	285.015309	0.461538462	0.461538462	284.697058	285	0.30294154	10	4	0.144590495	0.875	0	0	0	0	0	0	0	0	0	0	0	0	0	0	0	0	0	0	0	0	0	0	0	0	0	0	0	0	0	0
15	10	4	0	1	0	0	0	0	0	285.022703	0.666666667	0.266666667	284.704444	285	0.295555996	11	7	0.166835187	0.666666667	0	0	0	0	0	0	0	0	0	0	0	0	0	0	0	0	0	0	0	0	0	0	0	0	802.300049	898.642517	0	0	0	0
11	10	9	0	0	0	0	0	0	0	285.025205	0.909090909	0.818181818	284.706943	285	0.29305679	7	-2	0.122345804	0.384615385	0	691.185364	0	0	0	0	0	0	0	0	0	0	0	720.460754	0	0	0	0	0	0	0	0	0	0	0	0	0	0	0	0
15	10	6	0	0	0	0	0	0	0	285.040461	0.666666667	0.4	284.722182	285	0.277817625	11	5	0.166835187	0.666666667	0	0	0	0	1089.16687	0	0	0	0	0	0	1245.64111	0	0	0	0	0	0	0	0	0	0	0	0	0	0	0	0	0	0
12	14	6	0	1	0	0	0	0	0	285.043832	1.16666667	0.5	284.72555	285	0.274450389	6	0	0.13346815	0.25	0	0	7855.94775	8532.88867	11747.75	13016.1094	0	5874.10449	9396.93555	11050.5342	0	12931.4053	8713.46191	7912.64453	10302.46	10910.8936	10251.1191	10227.251	13520.9629	3731.3728	0	0	0	0	138.686386	0	0	0	0	0
14	10	5	2	0	0	0	0	0	0	285.051694	0.714285714	0.357142857	284.733403	285	0.266596769	9	4	0.155712841	0.684210526	0	0	0	0	0	0	0	0	19027.2383	0	0	0	0	0	12971.9307	8784.68945	0	0	0	0	0	0	0	0	0	0	0	0	0	0
12	14	8	0	0	0	0	0	0	0	285.06159	1.16666667	0.666666667	284.743288	285	0.256712018	6	-2	0.13346815	0.25	0	4010.14062	86419.6094	61985.707	74801.6875	77791.9219	60724.5742	85673.1562	44804.9766	90371.75	55813.3125	53988.707	104811.195	92706.9766	49538.125	64057.4336	76171.0547	50981.7969	99840.2969	62251.1758	0	0	0	0	56999.9375	61313.8125	0	0	0	0
9	18	8	0	1	0	0	0	0	0	285.064961	2	0.888888889	284.746655	285	0.253344782	1	-7	0.100101112	0	0	0	0	0	0	1268.46777	0	0	0	0	0	0	0	0	0	0	0	0	0	0	0	0	0	0	0	0	0	0	0	0
11	14	7	2	0	0	0	0	0	0	285.072824	1.27272727	0.636363636	284.754509	285	0.245491162	4	-3	0.122345804	0.0909090909	0	0	0	0	0	0	0	0	0	0	0	0	0	0	0	0	0	0	0	0	0	0	0	0	0	915.182861	0	0	0	0
16	14	5	0	0	0	0	0	0	0	285.076846	0.875	0.3125	284.758527	285	0.241472854	10	5	0.177957533	0.555555556	0	0	0	0	0	0	0	0	0	0	0	0	0	0	0	0	0	0	0	0	0	0	0	0	0	0	0	0	0	0
13	18	5	0	1	0	0	0	0	0	285.080218	1.38461538	0.384615385	284.761894	285	0.238105618	5	0	0.144590495	0.157894737	0	0	0	59764.8867	91896.1562	0	68350.6875	0	69229.6172	0	0	0	0	0	58405.832	0	0	40078.1367	78374.1016	56486.5938	0	0	0	0	796.214966	0	0	0	0	0
15	14	4	2	0	0	0	0	0	0	285.08808	0.933333333	0.266666667	284.769748	285	0.230251997	8	4	0.166835187	0.545454545	0	0	0	0	0	0	0	0	0	20007.5762	0	0	0	0	0	0	7093.53369	0	0	0	0	0	0	0	0	0	0	0	0	0
13	18	7	0	0	0	0	0	0	0	285.097976	1.38461538	0.538461538	284.779633	285	0.220367247	5	-2	0.144590495	0.157894737	280.570923	0	255736.625	185552.906	285938.75	271720.938	222492.922	294364.688	212500.656	234536.219	207320.047	194358.484	267999.812	254942.453	171939.094	203285.516	261330.25	201480.156	276872.406	204106.609	0	0	0	0	420761.938	436949.625	0	1048.24463	0	1328.17847
10	22	7	0	1	0	0	0	0	0	285.101347	2.2	0.7	284.783	285	0.217000011	0	-7	0.111223458	0	0	3791.86182	0	0	0	0	0	0	0	0	0	0	0	0	0	0	0	0	0	0	0	0	0	0	0	0	0	0	0	0
12	18	6	2	0	0	0	0	0	0	285.109209	1.5	0.5	284.790854	285	0.20914639	3	-3	0.13346815	0	0	258.145172	0	0	8240.20801	4362.13428	0	0	0	0	8048.98486	6372.62793	0	9108.37402	0	4800.06299	5383.72949	0	9197.62109	0	0	4755.32861	0	0	2151.5127	2301.19702	0	0	0	0
17	18	4	0	0	0	0	0	0	0	285.113232	1.05882353	0.235294118	284.794872	285	0.205128082	9	5	0.189079879	0.466666667	1030.38843	0	33645.5078	32493.998	39361.1875	33513.1914	12659.0625	37792.2305	27570.2344	19803.4609	14788.3896	12505.4912	17813.1367	22609.5	16264.1152	2975.58398	18159.5117	12737.4844	29101.6035	19988.4043	0	0	0	0	5321.98096	4178.81689	0	0	0	0
14	22	4	0	1	0	0	0	0	0	285.116603	1.57142857	0.285714286	284.798239	285	0.201760846	4	0	0.155712841	0.0909090909	0	0	6154.36865	6005.48779	9982.00684	5582.23242	9009.19531	12664.2324	0	5803.47168	8326.21582	6146.36621	3537.32617	10359.8389	8332.13867	5190.0835	7761.33691	5256.32422	3333.76099	0	0	0	0	0	0	4630.75488	0	0	0	0
10	22	9	0	0	0	0	0	0	0	285.119105	2.2	0.9	284.800738	285	0.19926164	0	-9	0.111223458	0	0	5584.78223	0	0	0	0	0	0	0	0	0	0	0	0	0	0	0	0	0	0	0	0	0	0	0	0	0	0	0	0
16	18	3	2	0	0	0	0	0	0	285.124465	1.125	0.1875	284.806093	285	0.193907225	7	4	0.177957533	0.44	0	0	2914.57007	1315.85828	2382.3877	0	0	0	0	2763.625	0	2955.46094	0	3211.10327	0	2233.22217	1659.83923	0	2055.54907	0	0	0	0	0	0	0	0	0	0	0
14	22	6	0	0	0	0	0	0	0	285.134361	1.57142857	0.428571429	284.815978	285	0.184022475	4	-2	0.155712841	0.0909090909	0	242266.203	958155.5	665750.188	532788	293747.125	233370.281	0	0	0	0	400802.094	305618.406	0	0	216161.359	0	0	702056.812	512666.781	0	0	0	265255.781	781807.062	793448.5	0	0	0	0
13	22	5	2	0	0	0	0	0	0	285.145594	1.69230769	0.384615385	284.827198	285	0.172801618	2	-3	0.144590495	0	0	0	1482.9054	1096.69727	1801.18909	991.945129	0	0	757.906799	1067.54565	0	622.54248	1409.01929	0	1082.98352	1495.95679	0	740.54187	945.688232	589.522339	0	0	0	0	420.316132	340.806213	0	0	0	0
18	22	3	0	0	0	0	0	0	0	285.149617	1.22222222	0.166666667	284.831217	285	0.16878331	8	5	0.200202224	0.393939394	0	0	11527.2891	0	14506.4746	10238.707	15567.3896	16583.0273	4026.41895	11422.1953	3908.54199	11582.2148	13034.9648	16099.207	9904.63574	5499.56152	0	0	8750.00977	0	0	0	0	0	0	0	0	0	0	0
15	26	3	0	1	0	0	0	0	0	285.152988	1.73333333	0.2	284.834584	285	0.165416074	3	0	0.166835187	0.04	0	368.222656	0	0	0	0	0	0	0	0	0	0	0	0	0	0	0	0	0	0	0	0	0	0	0	0	0	0	0	0
15	26	5	0	0	0	0	0	0	0	285.170747	1.73333333	0.333333333	284.852322	285	0.147677703	3	-2	0.166835187	0.04	0	0	0	0	0	0	0	0	0	0	0	0	0	0	0	0	0	0	0	0	0	0	0	0	391983.844	391378.312	0	0	0	0
16	30	2	0	1	0	0	0	0	0	285.189374	1.875	0.125	284.870929	285	0.129071302	2	0	0.177957533	0	0	0	0	0	0	0	0	0	0	0	0	0	0	0	0	0	0	0	0	0	0	0	0	0	0	3270.69751	0	0	0	0
16	30	4	0	0	0	0	0	0	0	285.207132	1.875	0.25	284.888667	285	0.111332931	2	-2	0.177957533	0	0	0	0	0	0	0	0	0	0	0	0	0	0	0	0	0	0	0	0	0	0	0	0	0	471096.031	481439.5	0	0	0	0
17	34	3	0	0	0	0	0	0	0	285.243517	2	0.176470588	284.925012	285	0.0749881597	1	-2	0.189079879	0	0	0	0	0	0	0	0	0	0	0	0	0	0	0	0	0	0	0	0	0	43461.1992	0	28871.6465	20922.3301	47937.4727	50030.4062	0	0	26957.3672	0
13	5	7	1	0	0	0	0	0	0	285.999325	0.384615385	0.538461538	285.679975	286	0.320024701	11	4	0.144590495	0.882352941	0	0	0	0	0	0	0	0	0	0	0	0	0	0	0	0	0	0	0	0	0	0	0	0	0	0	0	0	0	0
14	9	6	1	0	0	0	0	0	0	286.03571	0.642857143	0.428571429	285.71632	286	0.283679929	10	4	0.155712841	0.7	0	0	0	0	0	0	0	0	0	695.406128	1120.47437	0	0	0	0	0	0	0	1493.84741	0	0	0	0	0	0	0	0	0	0	0
11	13	8	1	0	0	0	0	0	0	286.056839	1.18181818	0.727272727	285.737426	286	0.262574322	5	-3	0.122345804	0.166666667	0	0	0	0	0	0	0	0	0	2018.69482	0	0	0	0	0	0	0	0	0	0	0	3722.29297	0	0	299.746338	448.102875	0	0	0	0
15	13	5	1	0	0	0	0	0	0	286.072095	0.866666667	0.333333333	285.752665	286	0.247335157	9	4	0.166835187	0.565217391	313.432098	0	0	0	0	0	0	0	0	0	0	0	0	0	0	0	0	0	0	0	0	0	0	0	0	0	0	0	0	0
12	17	7	1	0	0	0	0	0	0	286.093225	1.41666667	0.583333333	285.77377	286	0.226229551	4	-3	0.13346815	0.0666666667	0	0	26475.748	0	14585.5869	16565.0781	23362.6641	16497.668	0	19494.3047	20132.2559	0	21020.6699	20019.4062	0	17195.6445	31350.9648	25165.5039	13548.3184	18962.918	0	0	0	0	6542.00732	4854.04883	0	0	0	0
16	17	4	1	0	0	0	0	0	0	286.108481	1.0625	0.25	285.78901	286	0.210990386	8	4	0.177957533	0.461538462	0	0	0	2385.43506	6166.82568	9096.00977	0	5171.73193	2641.59863	1993.5697	0	7439.51172	10865.7939	3729.10132	0	0	6646.60986	6895.74658	2868.63647	4634.15625	0	0	0	0	0	0	0	0	0	0
13	21	6	1	0	0	0	0	0	0	286.12961	1.61538462	0.461538462	285.810115	286	0.189884779	3	-3	0.144590495	0	0	2616.92822	4194.19727	0	5373.77051	0	0	0	4387.25293	3623.0647	2929.30688	0	3272.77368	4816.72803	3916.0769	0	3381.9209	2277.92676	2715.9873	0	0	0	0	0	6831.32129	4508.77881	0	0	0	0
17	21	3	1	0	0	0	0	0	0	286.144866	1.23529412	0.176470588	285.825354	286	0.174645614	7	4	0.189079879	0.379310345	0	0	0	0	0	1100.50977	0	688.517761	0	0	0	663.948608	0	824.371399	0	0	0	0	0	0	0	0	0	0	0	0	0	997.464417	0	0
14	25	5	1	0	0	0	0	0	0	286.165996	1.78571429	0.357142857	285.84646	286	0.153540007	2	-3	0.155712841	0	0	48540.8516	0	0	0	0	0	0	0	0	0	0	0	0	0	0	0	0	0	0	0	0	0	0	0	0	0	0	0	0
18	25	2	1	0	0	0	0	0	0	286.181252	1.38888889	0.111111111	285.861699	286	0.138300842	6	4	0.200202224	0.3125	243.547913	0	0	0	0	0	0	0	0	0	0	0	0	0	0	0	0	0	0	0	0	0	0	0	0	0	0	0	0	0
15	29	4	1	0	0	0	0	0	0	286.202381	1.93333333	0.266666667	285.882805	286	0.117195235	1	-3	0.166835187	0	0	372.810944	0	0	0	0	0	0	0	0	0	0	0	0	0	0	0	0	0	0	0	0	0	0	1454.95618	1053.19458	0	0	0	0
16	33	3	1	0	0	0	0	0	0	286.238766	2.0625	0.1875	285.91915	286	0.0808504636	0	-3	0.177957533	0	0	678.471252	0	0	0	0	0	0	0	0	0	0	0	0	0	0	0	0	0	0	0	0	36350.082	0	1694.54565	0	0	0	0	0
13	4	8	0	0	0	0	0	0	0	286.98334	0.307692308	0.615384615	286.662892	287	0.337107862	12	4	0.144590495	0.888888889	0	0	0	0	0	0	0	0	0	0	0	0	0	0	0	0	0	0	0	0	0	0	0	0	0	0	0	0	0	0
10	8	8	0	1	0	0	0	0	0	286.986711	0.8	0.8	286.666259	287	0.333740626	7	-1	0.111223458	0.4	0	0	0	0	0	0	0	0	0	0	0	0	0	0	0	0	0	0	0	0	0	0	0	0	0	0	0	0	0	0
12	4	7	2	0	0	0	0	0	0	286.994574	0.333333333	0.583333333	286.674113	287	0.325887005	10	3	0.13346815	1	0	0	0	0	0	0	0	0	0	0	0	0	0	0	0	0	0	0	0	0	0	0	0	0	0	0	0	0	0	0
14	8	5	0	1	0	0	0	0	0	287.001967	0.571428571	0.357142857	286.681499	287	0.318501461	11	6	0.155712841	0.714285714	0	0	0	0	0	0	0	0	0	0	0	0	0	0	0	0	0	0	0	0	0	0	0	0	0	0	0	0	0	0
10	8	10	0	0	0	0	0	0	0	287.004469	0.8	1	286.683998	287	0.316002255	7	-3	0.111223458	0.4	0	0	0	0	0	0	0	0	0	0	0	0	0	0	0	0	0	0	0	0	0	0	0	0	0	0	0	0	0	0
14	8	7	0	0	0	0	0	0	0	287.019726	0.571428571	0.5	286.699237	287	0.30076309	11	4	0.155712841	0.714285714	0	729.119812	0	0	0	0	0	0	0	0	0	0	0	0	0	0	0	0	0	0	0	0	0	0	0	0	0	0	0	0
11	12	7	0	1	0	0	0	0	0	287.023097	1.09090909	0.636363636	286.702604	287	0.297395854	6	-1	0.122345804	0.230769231	0	0	0	711.854248	0	0	0	0	0	0	0	0	0	0	0	0	0	0	0	825.014954	0	0	0	0	0	0	0	0	0	0
13	8	6	2	0	0	0	0	0	0	287.030959	0.615384615	0.461538462	286.710458	287	0.289542233	9	3	0.144590495	0.75	0	0	5613.83887	0	0	0	0	3702.54346	4030.94434	2675.20166	0	4731.65332	2889.25806	5235.05811	3762.23218	2117.61499	1538.33972	0	0	3630.72705	0	0	0	0	0	0	0	0	0	0
11	12	9	0	0	0	0	0	0	0	287.040855	1.09090909	0.818181818	286.720343	287	0.279657483	6	-3	0.122345804	0.230769231	0	0	0	0	0	0	0	0	0	0	0	2587.34033	0	2416.25659	3751.97681	0	2007.90723	0	0	0	0	0	0	0	5999.16211	6306.16309	0	0	0	0
10	12	8	2	0	0	0	0	0	0	287.052088	1.2	0.8	286.731563	287	0.268436626	4	-4	0.111223458	0	0	0	0	0	0	0	0	0	0	0	0	0	0	0	0	0	0	0	0	0	0	0	0	0	0	276.907257	0	0	0	0
15	12	6	0	0	0	0	0	0	0	287.056111	0.8	0.4	286.735582	287	0.264418318	10	4	0.166835187	0.583333333	0	0	7752.40283	0	0	0	0	0	0	8232.39941	0	0	6822.18701	0	0	4283.59131	0	0	6465.74951	0	0	0	0	0	705.652954	0	0	0	0	0
12	16	6	0	1	0	0	0	0	0	287.059482	1.33333333	0.5	286.738949	287	0.261051082	5	-1	0.13346815	0.125	439.507568	0	0	14855.8184	13171.4795	13077.2354	6635.62598	14777.9668	8961.45117	0	13123.3301	12085.5762	16290.6328	12282.25	8090.88623	0	0	6373.62842	17074.0312	0	0	0	0	0	0	0	0	0	0	0
14	12	5	2	0	0	0	0	0	0	287.067344	0.857142857	0.357142857	286.746803	287	0.253197461	8	3	0.155712841	0.578947368	0	0	0	0	0	0	0	0	0	0	0	0	0	0	0	0	0	0	0	0	0	0	0	0	0	0	0	0	0	0
12	16	8	0	0	0	0	0	0	0	287.07724	1.33333333	0.666666667	286.756687	287	0.243312711	5	-3	0.13346815	0.125	0	0	65499.6484	58663.2734	72440.8516	63747.6016	58825.9922	0	49610.707	68211.9922	41346.8516	37524.1641	65413.1367	85517.7422	46479.3789	48821.4219	69583.3516	69084.4219	69021.9453	55137.0508	0	0	0	0	140149.172	138336.719	0	0	0	0
11	16	7	2	0	0	0	0	0	0	287.088474	1.45454545	0.636363636	286.767908	287	0.232091854	3	-4	0.122345804	0	0	727.967651	0	0	0	0	0	0	0	0	0	0	0	0	0	0	0	0	0	0	0	0	0	0	1617.22546	1633.67822	0	0	0	0
16	16	5	0	0	0	0	0	0	0	287.092497	1	0.3125	286.771926	287	0.228073546	9	4	0.177957533	0.481481481	470.320526	0	47528.4375	28400.2832	48533.1562	58725.2734	33172.1641	45472.0586	13311.3574	45570.1797	21898.9453	44272.5586	50584.8945	55909.2734	26103.5684	40652.6914	52139.9492	31405.9512	66351.7734	32060.8008	0	0	0	0	0	0	0	0	0	1533.70178
13	20	5	0	1	0	0	0	0	0	287.095867	1.53846154	0.384615385	286.775294	287	0.22470631	4	-1	0.144590495	0.0526315789	296.351257	0	9296.79395	9104.07422	0	11711.5176	9905.39062	0	0	0	0	7627.51855	0	0	12010.3115	0	12989.499	10147.1826	10365.0332	0	0	0	0	0	0	0	0	0	0	0
15	16	4	2	0	0	0	0	0	0	287.10373	1.06666667	0.266666667	286.783147	287	0.21685269	7	3	0.166835187	0.454545455	0	0	44489.5938	30103.127	64314.4062	53061.3984	32931.9062	53525.1211	0	56555.4727	37171.8828	41326.6992	48191.5586	54544.2305	45021.9727	19713.5918	26072.627	0	37040.8984	28113.5	0	0	0	0	0	0	0	0	0	0
17	20	2	0	1	0	0	0	0	0	287.111124	1.17647059	0.117647059	286.790533	287	0.209467146	8	6	0.189079879	0.4	0	0	0	0	0	0	0	0	0	0	0	0	0	0	0	0	0	0	0	0	0	0	0	0	0	0	0	3671.80469	0	0
13	20	7	0	0	0	0	0	0	0	287.113626	1.53846154	0.538461538	286.793032	287	0.206967939	4	-3	0.144590495	0.0526315789	0	0	68899.2969	39857.25	53826.9961	73513.0312	53035.332	89078.0703	41194.4141	55146.0234	50540.8867	51637.5977	79630.9766	68125.5078	61851.3906	50580.6094	75238.7188	43055.7188	78016.1094	50706.0234	0	0	0	0	851874.875	864302	0	0	0	0
12	20	6	2	0	0	0	0	0	0	287.124859	1.66666667	0.5	286.804253	287	0.195747083	2	-4	0.13346815	0	0	0	0	668.302795	0	0	0	0	0	0	736.63739	634.117249	0	0	0	0	0	0	0	0	0	0	0	0	3886.91382	3196.92896	0	0	0	0
17	20	4	0	0	0	0	0	0	0	287.128882	1.17647059	0.235294118	286.808271	287	0.191728775	8	4	0.189079879	0.4	0	0	73984.4609	55609.4102	79117.4297	81580.0938	59027.7617	87498.5156	52357.4375	76790.0469	49850.4492	64066.1836	81080.5938	83467.1562	56685.6836	53279.707	75369.375	53317.2695	79223.4844	44122.1133	0	0	0	0	38932.8789	36758.3086	0	0	0	0
16	20	3	2	0	0	0	0	0	0	287.140115	1.25	0.1875	286.819492	287	0.180507918	6	3	0.177957533	0.36	0	387.876099	0	2744.24243	0	3040.8811	1978.51489	1477.49121	3324.6416	3466.52612	0	0	0	2080.27222	0	0	1643.88257	1552.26147	0	2300.67798	0	0	0	0	0	0	0	0	0	0
14	24	6	0	0	0	0	0	0	0	287.150011	1.71428571	0.428571429	286.829377	287	0.170623168	3	-3	0.155712841	0	0	6245.41943	0	0	0	0	0	0	0	0	0	0	0	0	0	0	0	0	0	0	0	0	0	0	398964.594	404713.969	0	0	0	0
13	24	5	2	0	0	0	0	0	0	287.161245	1.84615385	0.384615385	286.840598	287	0.159402311	1	-4	0.144590495	0	0	392.251862	0	0	0	0	0	0	0	0	0	0	0	0	0	0	0	0	0	0	0	0	0	0	0	0	0	0	0	0
18	24	3	0	0	0	0	0	0	0	287.165267	1.33333333	0.166666667	286.844616	287	0.155384003	7	4	0.200202224	0.333333333	0	0	6778.2832	0	8144.55225	0	3797.82812	12144.8584	5646.62744	12355.2002	13860.1182	4498.38428	6273.93994	16712.4941	1485.61511	2677.94849	10102.6172	0	3894.43677	0	0	0	0	0	0	504.868591	0	0	0	0
15	28	3	0	1	0	0	0	0	0	287.168638	1.86666667	0.2	286.847983	287	0.152016767	2	-1	0.166835187	0	0	7188.35889	0	0	0	0	0	0	0	0	0	0	0	0	0	0	0	0	0	0	0	0	0	0	0	0	0	0	0	0
17	24	2	2	0	0	0	0	0	0	287.176501	1.41176471	0.117647059	286.855837	287	0.144163146	5	3	0.189079879	0.285714286	0	0	0	0	0	0	0	0	0	0	0	0	0	0	0	0	0	0	0	0	0	0	0	0	750.6875	0	0	0	0	0
15	28	5	0	0	0	0	0	0	0	287.186397	1.86666667	0.333333333	286.865722	287	0.134278396	2	-3	0.166835187	0	0	0	0	0	0	0	0	0	0	0	0	0	0	0	0	0	0	0	0	0	0	0	0	0	199051.562	197606.047	0	0	0	0
14	28	4	2	0	0	0	0	0	0	287.19763	2	0.285714286	286.876942	287	0.123057539	0	-4	0.155712841	0	0	3952.41113	0	0	0	0	0	0	0	0	0	0	0	0	0	0	0	0	0	0	0	0	0	0	0	0	0	0	0	0
16	32	4	0	0	0	0	0	0	0	287.222782	2	0.25	286.902066	287	0.0979336242	1	-3	0.177957533	0	0	0	0	0	0	0	0	0	2920.48926	0	0	0	0	0	0	0	0	0	0	0	0	0	59177.2734	38206.6406	45538.6953	44062.7539	0	0	53807.5117	0
14	11	6	1	0	0	0	0	0	0	288.05136	0.785714286	0.428571429	287.729719	288	0.270280622	9	3	0.155712841	0.6	816.637146	0	0	4698.51367	0	0	0	5099.80078	5720.2959	0	0	0	0	0	0	0	0	0	0	0	0	0	0	0	0	0	0	0	0	0
18	11	3	1	0	0	0	0	0	0	288.066616	0.611111111	0.166666667	287.744959	288	0.255041457	13	10	0.200202224	0.741935484	0	0	0	2357.21313	0	0	0	4294.20752	0	0	0	0	0	2965.43848	0	0	0	0	5490.34473	0	0	0	0	0	0	0	0	0	0	0
11	15	8	1	0	0	0	0	0	0	288.072489	1.36363636	0.727272727	287.750825	288	0.249175015	4	-4	0.122345804	0	406.399811	0	0	0	0	0	0	0	0	0	0	0	0	0	0	0	0	0	0	0	0	0	0	0	2182.87061	2266.49268	0	0	0	0
15	15	5	1	0	0	0	0	0	0	288.087746	1	0.333333333	287.766064	288	0.23393585	8	3	0.166835187	0.47826087	0	0	0	0	0	0	19219.9277	0	0	0	0	0	0	0	0	0	0	0	0	0	0	0	0	0	0	0	0	0	0	2156.3833
19	15	2	1	0	0	0	0	0	0	288.103002	0.789473684	0.105263158	287.781303	288	0.218696685	12	10	0.21132457	0.647058824	0	0	0	0	0	482.317596	0	0	0	0	0	0	0	0	0	0	0	0	0	0	0	0	0	0	0	214.391281	0	0	0	0
12	19	7	1	0	0	0	0	0	0	288.108875	1.58333333	0.583333333	287.78717	288	0.212830243	3	-4	0.13346815	0	0	1375.99194	0	0	0	0	0	0	0	0	0	0	0	0	0	0	0	0	0	0	0	0	0	0	10572.6201	11951.1641	0	0	0	0
16	19	4	1	0	0	0	0	0	0	288.124131	1.1875	0.25	287.802409	288	0.197591079	7	3	0.177957533	0.384615385	0	0	20442.1074	19988.2109	20925.8047	18267.3184	15576.6914	12405.9326	7630.17773	17643.5625	8360.06738	27078.0352	9583.27734	12415.8477	11743.9248	14801.8574	9792.58594	5320.104	15497.5205	8051.88623	0	0	0	0	0	0	0	0	0	0
13	23	6	1	0	0	0	0	0	0	288.14526	1.76923077	0.461538462	287.823515	288	0.176485472	2	-4	0.144590495	0	0	4444.85254	0	0	0	0	0	0	0	0	0	0	0	0	0	0	0	0	0	0	0	0	0	0	0	0	0	0	0	0
17	23	3	1	0	0	0	0	0	0	288.160516	1.35294118	0.176470588	287.838754	288	0.161246307	6	3	0.189079879	0.310344828	440.921112	0	0	0	0	0	0	0	0	0	0	0	0	0	0	0	0	0	0	0	0	0	0	0	0	0	0	0	0	0
14	27	5	1	0	0	0	0	0	0	288.181646	1.92857143	0.357142857	287.859859	288	0.1401407	1	-4	0.155712841	0	0	178725.219	0	0	0	0	0	0	0	0	0	0	0	0	0	0	0	0	0	0	0	0	0	0	0	0	0	0	0	0
15	31	4	1	0	0	0	0	0	0	288.218031	2.06666667	0.266666667	287.896204	288	0.103795928	0	-4	0.166835187	0	0	0	0	0	0	0	0	0	0	0	0	0	0	0	0	0	0	0	0	0	0	0	0	0	0	0	0	0	0	0
16	35	3	1	0	0	0	0	0	0	288.254416	2.1875	0.1875	287.932549	288	0.0674511564	-1	-4	0.177957533	0	0	0	0	0	0	0	0	0	0	0	0	0	0	0	0	0	0	0	0	0	0	0	0	0	426.910217	483.209991	0	0	0	0
13	6	8	0	0	0	0	0	0	0	288.99899	0.461538462	0.615384615	288.676291	289	0.323708554	11	3	0.144590495	0.777777778	0	652.787476	0	0	0	0	0	0	0	0	0	0	0	0	0	0	0	0	0	0	0	0	0	0	0	0	0	0	0	0
12	6	7	2	0	0	0	0	0	0	289.010224	0.5	0.583333333	288.687512	289	0.312487698	9	2	0.13346815	0.846153846	0	477.860107	0	0	0	0	0	0	0	0	0	0	0	0	0	0	0	0	0	0	0	0	0	0	0	0	0	0	0	0
17	6	5	0	0	0	0	0	0	0	289.014247	0.352941176	0.294117647	288.691531	289	0.30846939	15	10	0.189079879	0.862068966	5279.07422	0	0	0	0	0	0	0	0	0	0	0	0	0	0	0	0	0	0	0	0	0	0	0	0	0	0	0	0	0
14	10	5	0	1	0	0	0	0	0	289.017618	0.714285714	0.357142857	288.694898	289	0.305102154	10	5	0.155712841	0.619047619	0	3328.66479	0	0	0	0	0	0	0	0	0	0	0	0	0	0	0	0	0	0	0	0	0	0	0	0	0	0	0	0
10	10	10	0	0	0	0	0	0	0	289.020119	1	1	288.697397	289	0.302602947	6	-4	0.111223458	0.2	0	0	0	0	0	0	0	0	0	0	0	0	0	0	0	0	0	0	0	0	0	0	0	0	0	0	0	0	0	0
14	10	7	0	0	0	0	0	0	0	289.035376	0.714285714	0.5	288.712636	289	0.287363783	10	3	0.155712841	0.619047619	0	0	0	0	0	3266.25098	0	2326.58472	1807.76599	0	0	1986.42883	0	1937.68079	0	1780.99097	2081.73169	0	0	0	0	0	0	0	0	279.419647	0	0	0	0
11	14	7	0	1	0	0	0	0	0	289.038747	1.27272727	0.636363636	288.716003	289	0.283996547	5	-2	0.122345804	0.0769230769	0	0	4371.06543	0	0	3972.26538	0	0	3835.10059	0	3274.26538	0	0	2999.1333	0	0	3991.87402	0	0	3754.50269	0	0	0	0	0	0	0	0	0	0
13	10	6	2	0	0	0	0	0	0	289.046609	0.769230769	0.461538462	288.723857	289	0.276142926	8	2	0.144590495	0.625	0	0	0	0	28547.2012	17695.2422	22839.0117	29395.0488	0	24618.3438	0	0	30914.2949	19135.0273	0	0	23104.1211	4690.91992	16572.8066	0	0	0	0	0	0	0	0	0	0	0
11	14	9	0	0	0	0	0	0	0	289.056505	1.27272727	0.818181818	288.733742	289	0.266258176	5	-4	0.122345804	0.0769230769	0	0	0	0	0	5572.36377	0	0	0	6123.38672	0	0	0	0	0	10057.0088	0	7338.72266	0	0	0	0	0	0	19490.7051	17253.8418	0	0	0	0
10	14	8	2	0	0	0	0	0	0	289.067738	1.4	0.8	288.744963	289	0.255037319	3	-5	0.111223458	0	0	924.393982	0	0	0	0	0	0	2275.78296	0	0	0	0	0	0	0	0	0	0	0	0	0	0	0	795.10968	1489.5282	0	0	0	0
15	14	6	0	0	0	0	0	0	0	289.071761	0.933333333	0.4	288.748981	289	0.251019011	9	3	0.166835187	0.5	0	0	43796.7578	24122.3535	50950.5859	40372.9336	25128.7188	51351.3438	19374.4336	44312.793	0	21203.6621	35804.5938	52526.4648	34579.3672	24373.6348	47703.5781	45907.5469	50962.5078	33879.9922	0	0	0	0	3393.69531	3918.77881	0	0	0	1474.16223
12	18	6	0	1	0	0	0	0	0	289.075132	1.5	0.5	288.752348	289	0.247651775	4	-2	0.13346815	0	0	0	10213.6152	12207.0918	7167.10254	0	0	0	0	6217.75049	0	0	11077.7207	11593.3174	0	0	0	12005.5488	0	8524.67383	0	0	0	0	0	0	0	0	0	0
14	14	5	2	0	0	0	0	0	0	289.082994	1	0.357142857	288.760202	289	0.239798154	7	2	0.155712841	0.473684211	0	0	0	0	0	0	0	0	0	0	0	0	0	0	88726.0312	0	107455.156	0	130625.508	0	0	0	0	0	0	0	0	0	0	0
19	14	3	0	0	0	0	0	0	0	289.087017	0.736842105	0.157894737	288.76422	289	0.235779846	13	10	0.21132457	0.657142857	0	0	0	0	0	0	0	0	0	0	0	0	0	0	0	0	0	0	0	0	0	0	0	0	0	0	0	0	0	0
12	18	8	0	0	0	0	0	0	0	289.09289	1.5	0.666666667	288.770087	289	0.229913404	4	-4	0.13346815	0	0	0	17545.1777	11411.0674	25072.5117	15632.7988	19881.5508	0	17287.8516	9512.84863	11636.6465	0	24420.4941	23456.8574	13993.501	20345.6465	24423.293	20456.7148	24299.4258	0	0	0	0	0	236513.625	250415.875	0	0	0	0
11	18	7	2	0	0	0	0	0	0	289.104124	1.63636364	0.636363636	288.781307	289	0.218692547	2	-5	0.122345804	0	0	2828.29736	0	0	0	0	0	0	0	0	0	0	0	0	0	0	0	0	0	0	0	0	0	0	0	0	0	0	0	0
16	18	5	0	0	0	0	0	0	0	289.108146	1.125	0.3125	288.785326	289	0.214674239	8	3	0.177957533	0.407407407	0	0	155170.156	87551.4062	184607	162296.641	133889.625	188466.031	106174.367	166696.297	123789.562	111027.18	169876.375	162740.703	125381.094	107848.766	144651.625	105931.617	169203.688	103649.75	0	0	0	0	7055.77881	6741.51123	0	1907.15625	0	1355.82324
13	22	5	0	1	0	0	0	0	0	289.111517	1.69230769	0.384615385	288.788693	289	0.211307003	3	-2	0.144590495	0	0	0	0	0	1400.53748	0	0	0	0	0	0	0	0	0	0	0	0	0	0	0	0	0	0	0	0	0	0	0	0	0
[truncated: 18,250 more rows]
[truncated: 85 more columns]
