# Supplementary material for: Improvement of Electrospray Ionization Response Linearity and Quantification in Dissolved Organic Matter Using Synthetic Deuterated Internal Standards
Source: Anal Chem. 2025 Aug 22;97(34):18562–72. doi: 10.1021/acs.analchem.5c02463 (PMC12409698; doi:10.1021/acs.analchem.5c02463)
Supplement: Supplementary file 2 [file ac5c02463_si_002.zip › Final code for SI Aug15/DI and LC data FT and Orb/assigned_data_d5.csv]

id	mz	diff	reference	formula	formula_isotopefree	formula_ion	homseries	totalc	H.C	O.C	C	H	O	N	S	P	Cl	0	C13	O18	N15	S34	Cl37	Co	Cu.i	Cu.ii	Cu65.i	Cu65.ii	Fe.ii	Fe.iii	Fe54.ii	Fe54.iii	Br79	Br81	Ni.ii	Ni60.ii	Zn.ii	Zn66.ii	I	MDL_3	ResPow	m1	SE	present_in	AI	AI.mod	DBE	Aromatic	Aromatic.O_rich
d5_CRAM13	272.1181	0	0	0	0	0	0	0	0	0	0	0	0	0	0	0	0	0	0	0	0	0	0	0	0	0	0	0	0	0	0	0	0	0	0	0	0	0	0	0	0	0	0	0	0	0	0	0	0
-1	121.0295063	0.0283111	122.0367792	C_7 H_6 O_2	C7H6O2	C_7 H_5 O_2	2435	7	0.857	0.286	7	6	2	0	0	0	0	0	0	0	0	0	0	0	0	0	0	0	0	0	0	0	0	0	0	0	0	0	0	2214843.083	1667816.537	121.029507	0.099842456	54	0.6	0.67	5	1	0
-1	122.0328412	0.1333061	123.0401341	C_6 H_6 O_2 C13_1	C7H6O2	C_6 H_5 O_2 C13_1	2435	7	0.857	0.286	6	6	2	0	0	0	0	0	1	0	0	0	0	0	0	0	0	0	0	0	0	0	0	0	0	0	0	0	0	2215340.505	1487361	122.0328424	0.196359789	6	0.6	0.67	5	1	0
-1	149.0607999	0.0193645	150.0680792	C_9 H_10 O_2	C9H10O2	C_9 H_9 O_2	2435	9	1.111	0.222	9	10	2	0	0	0	0	0	0	0	0	0	0	0	0	0	0	0	0	0	0	0	0	0	0	0	0	0	0	2228813.201	1107528.534	149.0608009	0.102719563	88	0.43	0.5	5	0	0
-1	150.0641508	0.0450648	151.0714341	C_8 H_10 O_2 C13_1	C9H10O2	C_8 H_9 O_2 C13_1	2435	9	1.111	0.222	8	10	2	0	0	0	0	0	1	0	0	0	0	0	0	0	0	0	0	0	0	0	0	0	0	0	0	0	0	2229313.76	1459137	150.0641527	0.256710005	10	0.43	0.5	5	0	0
-1	151.0400782	0.070991	152.0473439	C_8 H_8 O_3	C8H8O3	C_8 H_7 O_3	2435	8	1	0.375	8	8	3	0	0	0	0	0	0	0	0	0	0	0	0	0	0	0	0	0	0	0	0	0	0	0	0	0	0	2229814.431	1182517.494	151.0400792	0.053316969	89	0.4	0.54	5	1	0
-1	151.0764594	0.0436141	152.0837292	C_9 H_12 O_2	C9H12O2	C_9 H_11 O_2	2435	9	1.333	0.222	9	12	2	0	0	0	0	0	0	0	0	0	0	0	0	0	0	0	0	0	0	0	0	0	0	0	0	0	0	2229814.431	1136120.798	151.0764603	0.060996948	89	0.29	0.38	4	0	0
-1	152.0433923	0.1956084	153.0506987	C_7 H_8 O_3 C13_1	C8H8O3	C_7 H_7 O_3 C13_1	2435	8	1	0.375	7	8	3	0	0	0	0	0	1	0	0	0	0	0	0	0	0	0	0	0	0	0	0	0	0	0	0	0	0	2230315.215	1366841.714	152.0433943	0.126284096	7	0.4	0.54	5	1	0
-1	152.0797839	0.1550164	153.0870841	C_8 H_12 O_2 C13_1	C9H12O2	C_8 H_11 O_2 C13_1	2435	9	1.333	0.222	8	12	2	0	0	0	0	0	1	0	0	0	0	0	0	0	0	0	0	0	0	0	0	0	0	0	0	0	0	2230315.215	1360182.417	152.0797846	0.249609831	12	0.29	0.38	4	0	0
-1	159.045142	0.0675716	160.0524292	C_10 H_8 O_2	C10H8O2	C_10 H_7 O_2	2435	10	0.8	0.2	10	8	2	0	0	0	0	0	0	0	0	0	0	0	0	0	0	0	0	0	0	0	0	0	0	0	0	0	0	2233823.854	1080856.739	159.0451424	0.146251591	69	0.62	0.67	7	1	0
-1	160.048514	0.0397564	161.0557841	C_9 H_8 O_2 C13_1	C10H8O2	C_9 H_7 O_2 C13_1	2435	10	0.8	0.2	9	8	2	0	0	0	0	0	1	0	0	0	0	0	0	0	0	0	0	0	0	0	0	0	0	0	0	0	0	2234325.539	1320992.6	160.0485148	0.063251231	5	0.62	0.67	7	1	0
-1	161.0608108	0.0492139	162.0680792	C_10 H_10 O_2	C10H10O2	C_10 H_9 O_2	2435	10	1	0.2	10	10	2	0	0	0	0	0	0	0	0	0	0	0	0	0	0	0	0	0	0	0	0	0	0	0	0	0	0	2234827.336	1095475.802	161.0608111	0.090184325	86	0.5	0.56	6	1	0
-1	162.064158	0.0018949	163.0714341	C_9 H_10 O_2 C13_1	C10H10O2	C_9 H_9 O_2 C13_1	2435	10	1	0.2	9	10	2	0	0	0	0	0	1	0	0	0	0	0	0	0	0	0	0	0	0	0	0	0	0	0	0	0	0	2235329.246	1310784.933	162.0641585	0.175672719	15	0.5	0.56	6	1	0
-1	163.0764641	0.0688368	164.0837292	C_10 H_12 O_2	C10H12O2	C_10 H_11 O_2	2435	10	1.2	0.2	10	12	2	0	0	0	0	0	0	0	0	0	0	0	0	0	0	0	0	0	0	0	0	0	0	0	0	0	0	2235831.268	1072247.722	163.0764643	0.034417206	90	0.38	0.44	5	0	0
-1	164.0798194	0.0714047	165.0870841	C_9 H_12 O_2 C13_1	C10H12O2	C_9 H_11 O_2 C13_1	2435	10	1.2	0.2	9	12	2	0	0	0	0	0	1	0	0	0	0	0	0	0	0	0	0	0	0	0	0	0	0	0	0	0	0	2236333.404	1060286	164.0798194	1.008332374	2	0.38	0.44	5	0	0
-1	165.0193357	0.0220868	166.0266085	C_8 H_6 O_4	C8H6O4	C_8 H_5 O_4	2435	8	0.75	0.5	8	6	4	0	0	0	0	0	0	0	0	0	0	0	0	0	0	0	0	0	0	0	0	0	0	0	0	0	0	2236835.652	1090038.131	165.0193359	0.102838713	99	0.5	0.67	6	1	0
-1	165.0557145	0.0175536	166.0629939	C_9 H_10 O_3	C9H10O3	C_9 H_9 O_3	2435	9	1.111	0.333	9	10	3	0	0	0	0	0	0	0	0	0	0	0	0	0	0	0	0	0	0	0	0	0	0	0	0	0	0	2236835.652	1037532.143	165.0557146	0.06336276	91	0.33	0.47	5	0	0
-1	166.0226783	0.0514758	167.0299633	C_7 H_6 O_4 C13_1	C8H6O4	C_7 H_5 O_4 C13_1	2435	8	0.75	0.5	7	6	4	0	0	0	0	0	1	0	0	0	0	0	0	0	0	0	0	0	0	0	0	0	0	0	0	0	0	2237338.013	1155733.846	166.0226783	0.152270907	13	0.5	0.67	6	1	0
-1	166.0590606	0.0695652	167.0663487	C_8 H_10 O_3 C13_1	C9H10O3	C_8 H_9 O_3 C13_1	2435	9	1.111	0.333	8	10	3	0	0	0	0	0	1	0	0	0	0	0	0	0	0	0	0	0	0	0	0	0	0	0	0	0	0	2237338.013	1191778.714	166.0590609	0.201580069	14	0.33	0.47	5	0	0
-1	167.0349906	0.0511776	168.0422585	C_8 H_8 O_4	C8H8O4	C_8 H_7 O_4	2435	8	1	0.5	8	8	4	0	0	0	0	0	0	0	0	0	0	0	0	0	0	0	0	0	0	0	0	0	0	0	0	0	0	2237840.486	1110319.955	167.0349906	0.084837568	89	0.25	0.5	5	0	0
-1	167.0713558	0.0692414	168.0786439	C_9 H_12 O_3	C9H12O3	C_9 H_11 O_3	2435	9	1.333	0.333	9	12	3	0	0	0	0	0	0	0	0	0	0	0	0	0	0	0	0	0	0	0	0	0	0	0	0	0	0	2237840.486	1037788.844	167.0713558	0.052439142	90	0.17	0.33	4	0	0
-1	168.0383442	0.0432191	169.0456133	C_7 H_8 O_4 C13_1	C8H8O4	C_7 H_7 O_4 C13_1	2435	8	1	0.5	7	8	4	0	0	0	0	0	1	0	0	0	0	0	0	0	0	0	0	0	0	0	0	0	0	0	0	0	0	2238343.073	1288647	168.0383457	0.085748814	3	0.25	0.5	5	0	0
-1	168.0747111	0.0658556	169.0819987	C_8 H_12 O_3 C13_1	C9H12O3	C_8 H_11 O_3 C13_1	2435	9	1.333	0.333	8	12	3	0	0	0	0	0	1	0	0	0	0	0	0	0	0	0	0	0	0	0	0	0	0	0	0	0	0	2238343.073	1351682.429	168.074711	0.355204438	7	0.17	0.33	4	0	0
-1	173.0608028	0.0002068	174.0680792	C_11 H_10 O_2	C11H10O2	C_11 H_9 O_2	2435	11	0.909	0.182	11	10	2	0	0	0	0	0	0	0	0	0	0	0	0	0	0	0	0	0	0	0	0	0	0	0	0	0	0	2240857.699	1037852.939	173.0608025	0.053341943	82	0.56	0.6	7	1	0
-1	173.0971934	0.0301198	174.1044646	C_12 H_14 O_1	C12H14O	C_12 H_13 O_1	2435	12	1.167	0.083	12	14	1	0	0	0	0	0	0	0	0	0	0	0	0	0	0	0	0	0	0	0	0	0	0	0	0	0	0	2240857.699	1024658.655	173.0971932	0.060977087	87	0.45	0.48	6	0	0
-1	174.0641469	0.0612721	175.0714341	C_10 H_10 O_2 C13_1	C11H10O2	C_10 H_9 O_2 C13_1	2435	11	0.909	0.182	10	10	2	0	0	0	0	0	1	0	0	0	0	0	0	0	0	0	0	0	0	0	0	0	0	0	0	0	0	2241360.964	1174868.8	174.0641471	0.262208128	20	0.56	0.6	7	1	0
-1	174.1005595	0.0938507	175.1078195	C_11 H_14 O_1 C13_1	C12H14O	C_11 H_13 O_1 C13_1	2435	12	1.167	0.083	11	14	1	0	0	0	0	0	1	0	0	0	0	0	0	0	0	0	0	0	0	0	0	0	0	0	0	0	0	2241360.964	1318246.5	174.1005584	0.127463406	8	0.45	0.48	6	0	0
-1	175.0400783	0.0619208	176.0473439	C_10 H_8 O_3	C10H8O3	C_10 H_7 O_3	2435	10	0.8	0.3	10	8	3	0	0	0	0	0	0	0	0	0	0	0	0	0	0	0	0	0	0	0	0	0	0	0	0	0	0	2241864.341	1047988.5	175.0400779	0.045871307	80	0.57	0.65	7	1	0
-1	175.1128248	0.0758744	176.1201146	C_12 H_16 O_1	C12H16O	C_12 H_15 O_1	2435	12	1.333	0.083	12	16	1	0	0	0	0	0	0	0	0	0	0	0	0	0	0	0	0	0	0	0	0	0	0	0	0	0	0	2241864.341	1031499.989	175.1128245	0.088012254	90	0.36	0.39	5	0	0
-1	176.0434091	0.0743798	177.0506987	C_9 H_8 O_3 C13_1	C10H8O3	C_9 H_7 O_3 C13_1	2435	10	0.8	0.3	9	8	3	0	0	0	0	0	1	0	0	0	0	0	0	0	0	0	0	0	0	0	0	0	0	0	0	0	0	2242367.831	1138967.688	176.0434089	0.127661729	16	0.57	0.65	7	1	0
-1	176.1162129	0.1120122	177.1234695	C_11 H_16 O_1 C13_1	C12H16O	C_11 H_15 O_1 C13_1	2435	12	1.333	0.083	11	16	1	0	0	0	0	0	1	0	0	0	0	0	0	0	0	0	0	0	0	0	0	0	0	0	0	0	0	2242367.831	1188876.538	176.1162114	0.222743412	13	0.36	0.39	5	0	0
-1	177.0557202	0.0155563	178.0629939	C_10 H_10 O_3	C10H10O3	C_10 H_9 O_3	2435	10	1	0.3	10	10	3	0	0	0	0	0	0	0	0	0	0	0	0	0	0	0	0	0	0	0	0	0	0	0	0	0	0	2242871.434	992402.2	177.0557197	0.047606977	90	0.43	0.53	6	1	0
-1	177.0920899	0.0723192	178.0993792	C_11 H_14 O_2	C11H14O2	C_11 H_13 O_2	2435	11	1.273	0.182	11	14	2	0	0	0	0	0	0	0	0	0	0	0	0	0	0	0	0	0	0	0	0	0	0	0	0	0	0	2242871.434	975277.9011	177.0920895	0.067190593	91	0.33	0.4	5	0	0
-1	178.059077	0.0267108	179.0663487	C_9 H_10 O_3 C13_1	C10H10O3	C_9 H_9 O_3 C13_1	2435	10	1	0.3	9	10	3	0	0	0	0	0	1	0	0	0	0	0	0	0	0	0	0	0	0	0	0	0	0	0	0	0	0	2243375.151	1189394.531	178.0590765	0.144137646	32	0.43	0.53	6	1	0
-1	178.0954425	0.0847614	179.1027341	C_10 H_14 O_2 C13_1	C11H14O2	C_10 H_13 O_2 C13_1	2435	11	1.273	0.182	10	14	2	0	0	0	0	0	1	0	0	0	0	0	0	0	0	0	0	0	0	0	0	0	0	0	0	0	0	2243375.151	1104177.102	178.0954418	0.138641148	59	0.33	0.4	5	0	0
-1	178.9985961	0.0033721	180.0058731	C_8 H_4 O_5	C8H4O5	C_8 H_3 O_5	2435	8	0.5	0.625	8	4	5	0	0	0	0	0	0	0	0	0	0	0	0	0	0	0	0	0	0	0	0	0	0	0	0	0	0	2243878.98	1054001.741	178.9985952	0.242958906	27	0.67	0.82	7	1	1
-1	179.0349719	0.0564423	180.0422585	C_9 H_8 O_4	C9H8O4	C_9 H_7 O_4	2435	9	0.889	0.444	9	8	4	0	0	0	0	0	0	0	0	0	0	0	0	0	0	0	0	0	0	0	0	0	0	0	0	0	0	2243878.98	1011181.402	179.0349713	0.069244572	87	0.4	0.57	6	1	0
-1	179.0713797	0.0679148	180.0786439	C_10 H_12 O_3	C10H12O3	C_10 H_11 O_3	2435	10	1.2	0.3	10	12	3	0	0	0	0	0	0	0	0	0	0	0	0	0	0	0	0	0	0	0	0	0	0	0	0	0	0	2243878.98	984250.8556	179.0713792	0.030712951	90	0.29	0.41	5	0	0
-1	180.0019555	0.022253	181.0092279	C_7 H_4 O_5 C13_1	C8H4O5	C_7 H_3 O_5 C13_1	2435	8	0.5	0.625	7	4	5	0	0	0	0	0	1	0	0	0	0	0	0	0	0	0	0	0	0	0	0	0	0	0	0	0	0	2244382.923	1478534	180.0019534	0.031991009	3	0.67	0.82	7	1	1
-1	180.0383447	0.0432101	181.0456133	C_8 H_8 O_4 C13_1	C9H8O4	C_8 H_7 O_4 C13_1	2435	9	0.889	0.444	8	8	4	0	0	0	0	0	1	0	0	0	0	0	0	0	0	0	0	0	0	0	0	0	0	0	0	0	0	2244382.923	1081143.625	180.0383434	0.125697747	16	0.4	0.57	6	1	0
-1	180.0747224	0.000624	181.0819987	C_9 H_12 O_3 C13_1	C10H12O3	C_9 H_11 O_3 C13_1	2435	10	1.2	0.3	9	12	3	0	0	0	0	0	1	0	0	0	0	0	0	0	0	0	0	0	0	0	0	0	0	0	0	0	0	2244382.923	1101666.196	180.074722	0.165664711	51	0.29	0.41	5	0	0
-1	181.0506465	0.0791396	182.0579085	C_9 H_10 O_4	C9H10O4	C_9 H_9 O_4	2435	9	1.111	0.444	9	10	4	0	0	0	0	0	0	0	0	0	0	0	0	0	0	0	0	0	0	0	0	0	0	0	0	0	0	2244886.979	1000315.111	181.050646	0.033879785	90	0.2	0.43	5	0	0
-1	181.0870264	0.049359	182.0942939	C_10 H_14 O_3	C10H14O3	C_10 H_13 O_3	2435	10	1.4	0.3	10	14	3	0	0	0	0	0	0	0	0	0	0	0	0	0	0	0	0	0	0	0	0	0	0	0	0	0	0	2244886.979	995634.2444	181.0870259	0.031933077	90	0.14	0.29	4	0	0
-1	182.0539919	0.0273515	183.0612633	C_8 H_10 O_4 C13_1	C9H10O4	C_8 H_9 O_4 C13_1	2435	9	1.111	0.444	8	10	4	0	0	0	0	0	1	0	0	0	0	0	0	0	0	0	0	0	0	0	0	0	0	0	0	0	0	2245391.148	1133256.75	182.0539915	0.15115207	12	0.2	0.43	5	0	0
-1	182.0903495	0.1245183	183.0976487	C_9 H_14 O_3 C13_1	C10H14O3	C_9 H_13 O_3 C13_1	2435	10	1.4	0.3	9	14	3	0	0	0	0	0	1	0	0	0	0	0	0	0	0	0	0	0	0	0	0	0	0	0	0	0	0	2245391.148	1121734	182.0903482	0.169043257	24	0.14	0.29	4	0	0
-1	185.0607924	0.055872	186.0680792	C_12 H_10 O_2	C12H10O2	C_12 H_9 O_2	2435	12	0.833	0.167	12	10	2	0	0	0	0	0	0	0	0	0	0	0	0	0	0	0	0	0	0	0	0	0	0	0	0	0	0	2246904.335	962742.7941	185.0607916	0.121105925	68	0.6	0.64	8	1	0
-1	186.0641245	0.1770661	187.0714341	C_11 H_10 O_2 C13_1	C12H10O2	C_11 H_9 O_2 C13_1	2435	12	0.833	0.167	11	10	2	0	0	0	0	0	1	0	0	0	0	0	0	0	0	0	0	0	0	0	0	0	0	0	0	0	0	2247408.957	1026079	186.0641231	0.175447723	13	0.6	0.64	8	1	0
-1	187.0400579	0.0507745	188.0473439	C_11 H_8 O_3	C11H8O3	C_11 H_7 O_3	2435	11	0.727	0.273	11	8	3	0	0	0	0	0	0	0	0	0	0	0	0	0	0	0	0	0	0	0	0	0	0	0	0	0	0	2247913.693	961652.3485	187.0400569	0.06260783	66	0.62	0.68	8	1	0
-1	187.0764647	0.063291	188.0837292	C_12 H_12 O_2	C12H12O2	C_12 H_11 O_2	2435	12	1	0.167	12	12	2	0	0	0	0	0	0	0	0	0	0	0	0	0	0	0	0	0	0	0	0	0	0	0	0	0	0	2247913.693	967843.1868	187.0764641	0.045892346	91	0.5	0.55	7	1	0
-1	188.0434112	0.0584605	189.0506987	C_10 H_8 O_3 C13_1	C11H8O3	C_10 H_7 O_3 C13_1	2435	11	0.727	0.273	10	8	3	0	0	0	0	0	1	0	0	0	0	0	0	0	0	0	0	0	0	0	0	0	0	0	0	0	0	2248418.542	1013675.412	188.04341	0.181506098	17	0.62	0.68	8	1	0
-1	188.0798087	0.0057751	189.0870841	C_11 H_12 O_2 C13_1	C12H12O2	C_11 H_11 O_2 C13_1	2435	12	1	0.167	11	12	2	0	0	0	0	0	1	0	0	0	0	0	0	0	0	0	0	0	0	0	0	0	0	0	0	0	0	2248418.542	1104611.756	188.0798079	0.152376642	45	0.5	0.55	7	1	0
-1	189.0193405	0.0443464	190.0266085	C_10 H_6 O_4	C10H6O4	C_10 H_5 O_4	2435	10	0.6	0.4	10	6	4	0	0	0	0	0	0	0	0	0	0	0	0	0	0	0	0	0	0	0	0	0	0	0	0	0	0	2248923.504	1012029.118	189.0193394	0.090065832	68	0.67	0.75	8	1	0
-1	189.0557153	0.0112279	190.0629939	C_11 H_10 O_3	C11H10O3	C_11 H_9 O_3	2435	11	0.909	0.273	11	10	3	0	0	0	0	0	0	0	0	0	0	0	0	0	0	0	0	0	0	0	0	0	0	0	0	0	0	2248923.504	945810.7	189.0557146	0.045388615	90	0.5	0.58	7	1	0
-1	189.0921	0.0146871	190.0993792	C_12 H_14 O_2	C12H14O2	C_12 H_13 O_2	2435	12	1.167	0.167	12	14	2	0	0	0	0	0	0	0	0	0	0	0	0	0	0	0	0	0	0	0	0	0	0	0	0	0	0	2248923.504	935424.6333	189.0920994	0.02581137	90	0.4	0.45	6	0	0
-1	189.1284993	0.0585634	190.1357646	C_13 H_18 O_1	C13H18O	C_13 H_17 O_1	2435	13	1.385	0.077	13	18	1	0	0	0	0	0	0	0	0	0	0	0	0	0	0	0	0	0	0	0	0	0	0	0	0	0	0	2248923.504	958427.8182	189.1284987	0.062097253	88	0.33	0.36	5	0	0
-1	190.0226723	0.0763912	191.0299633	C_9 H_6 O_4 C13_1	C10H6O4	C_9 H_5 O_4 C13_1	2435	10	0.6	0.4	9	6	4	0	0	0	0	0	1	0	0	0	0	0	0	0	0	0	0	0	0	0	0	0	0	0	0	0	0	2249428.579	1028744.375	190.0226704	0.133344494	16	0.67	0.75	8	1	0
-1	190.0590792	0.0364952	191.0663487	C_10 H_10 O_3 C13_1	C11H10O3	C_10 H_9 O_3 C13_1	2435	11	0.909	0.273	10	10	3	0	0	0	0	0	1	0	0	0	0	0	0	0	0	0	0	0	0	0	0	0	0	0	0	0	0	2249428.579	1033110.607	190.0590781	0.149816852	28	0.5	0.58	7	1	0
-1	190.0873466	0.0270337	191.0946282	C_11 H_13 O_2 N_1	C11H13NO2	C_11 H_12 O_2 N_1	272	11	1.182	0.182	11	13	2	1	0	0	0	0	0	0	0	0	0	0	0	0	0	0	0	0	0	0	0	0	0	0	0	0	0	2249428.579	985044.2785	190.087346	0.091029278	79	0.38	0.44	6	0	0
-1	190.0954463	0.0595753	191.1027341	C_11 H_14 O_2 C13_1	C12H14O2	C_11 H_13 O_2 C13_1	2435	12	1.167	0.167	11	14	2	0	0	0	0	0	1	0	0	0	0	0	0	0	0	0	0	0	0	0	0	0	0	0	0	0	0	2249428.579	1074922.145	190.0954453	0.115795767	62	0.4	0.45	6	0	0
-1	190.1318573	0.0748722	191.1391195	C_12 H_18 O_1 C13_1	C13H18O	C_12 H_17 O_1 C13_1	2435	13	1.385	0.077	12	18	1	0	0	0	0	0	1	0	0	0	0	0	0	0	0	0	0	0	0	0	0	0	0	0	0	0	0	2249428.579	1091026.857	190.1318557	0.080510206	7	0.33	0.36	5	0	0
-1	191.0907502	0.2267696	192.0979831	C_10 H_13 O_2 N_1 C13_1	C11H13NO2	C_10 H_12 O_2 N_1 C13_1	272	11	1.182	0.182	10	13	2	1	0	0	0	0	1	0	0	0	0	0	0	0	0	0	0	0	0	0	0	0	0	0	0	0	0	2249933.769	1044634.5	191.0907506	0.058116061	2	0.38	0.44	6	0	0
-1	191.1077389	0.0721755	192.1150292	C_12 H_16 O_2	C12H16O2	C_12 H_15 O_2	2435	12	1.333	0.167	12	16	2	0	0	0	0	0	0	0	0	0	0	0	0	0	0	0	0	0	0	0	0	0	0	0	0	0	0	2249933.769	940576.8132	191.1077384	0.030354955	91	0.3	0.36	5	0	0
-1	192.1110885	0.0992086	193.1183841	C_11 H_16 O_2 C13_1	C12H16O2	C_11 H_15 O_2 C13_1	2435	12	1.333	0.167	11	16	2	0	0	0	0	0	1	0	0	0	0	0	0	0	0	0	0	0	0	0	0	0	0	0	0	0	0	2250439.071	1049772.408	192.1110875	0.155374459	49	0.3	0.36	5	0	0
-1	193.0506239	0.0421008	194.0579085	C_10 H_10 O_4	C10H10O4	C_10 H_9 O_4	2435	10	1	0.4	10	10	4	0	0	0	0	0	0	0	0	0	0	0	0	0	0	0	0	0	0	0	0	0	0	0	0	0	0	2250944.487	934140.9778	193.0506233	0.054590825	90	0.33	0.5	6	0	0
-1	193.1234158	0.0671249	194.1306792	C_12 H_18 O_2	C12H18O2	C_12 H_17 O_2	2435	12	1.5	0.167	12	18	2	0	0	0	0	0	0	0	0	0	0	0	0	0	0	0	0	0	0	0	0	0	0	0	0	0	0	2250944.487	963709.0444	193.1234153	0.075343789	90	0.2	0.27	4	0	0
-1	194.0539952	0.0424379	195.0612633	C_9 H_10 O_4 C13_1	C10H10O4	C_9 H_9 O_4 C13_1	2435	10	1	0.4	9	10	4	0	0	0	0	0	1	0	0	0	0	0	0	0	0	0	0	0	0	0	0	0	0	0	0	0	0	2251450.017	1028124.095	194.0539946	0.226836456	21	0.33	0.5	6	0	0
-1	194.1267603	0.0134267	195.1340341	C_11 H_18 O_2 C13_1	C12H18O2	C_11 H_17 O_2 C13_1	2435	12	1.5	0.167	11	18	2	0	0	0	0	0	1	0	0	0	0	0	0	0	0	0	0	0	0	0	0	0	0	0	0	0	0	2251450.017	1105635.5	194.12676	0.189181432	26	0.2	0.27	4	0	0
-1	195.0451563	0.0178167	196.0524292	C_13 H_8 O_2	C13H8O2	C_13 H_7 O_2	2435	13	0.615	0.154	13	8	2	0	0	0	0	0	0	0	0	0	0	0	0	0	0	0	0	0	0	0	0	0	0	0	0	0	0	2251955.66	986841.4848	195.0451551	0.113772234	66	0.73	0.75	10	1	0
-1	195.0662662	0.0806891	196.0735585	C_10 H_12 O_4	C10H12O4	C_10 H_11 O_4	2435	10	1.2	0.4	10	12	4	0	0	0	0	0	0	0	0	0	0	0	0	0	0	0	0	0	0	0	0	0	0	0	0	0	0	2251955.66	916546.2333	195.0662658	0.033780475	90	0.17	0.38	5	0	0
-1	195.1026668	0.0030646	196.1099439	C_11 H_16 O_3	C11H16O3	C_11 H_15 O_3	2435	11	1.455	0.273	11	16	3	0	0	0	0	0	0	0	0	0	0	0	0	0	0	0	0	0	0	0	0	0	0	0	0	0	0	2251955.66	901857.6556	195.1026663	0.052135149	90	0.12	0.26	4	0	0
-1	196.0485101	0.0125447	197.0557841	C_12 H_8 O_2 C13_1	C13H8O2	C_12 H_7 O_2 C13_1	2435	13	0.615	0.154	12	8	2	0	0	0	0	0	1	0	0	0	0	0	0	0	0	0	0	0	0	0	0	0	0	0	0	0	0	2252461.416	1043504.25	196.048506	0.282687546	4	0.73	0.75	10	1	0
-1	196.0696199	0.0861288	197.0769133	C_9 H_12 O_4 C13_1	C10H12O4	C_9 H_11 O_4 C13_1	2435	10	1.2	0.4	9	12	4	0	0	0	0	0	1	0	0	0	0	0	0	0	0	0	0	0	0	0	0	0	0	0	0	0	0	2252461.416	1040918.541	196.0696189	0.192416033	37	0.17	0.38	5	0	0
-1	196.1060125	0.0493625	197.1132987	C_10 H_16 O_3 C13_1	C11H16O3	C_10 H_15 O_3 C13_1	2435	11	1.455	0.273	10	16	3	0	0	0	0	0	1	0	0	0	0	0	0	0	0	0	0	0	0	0	0	0	0	0	0	0	0	2252461.416	1078169.079	196.1060116	0.192019632	38	0.12	0.26	4	0	0
-1	197.0091467	0.0735747	198.0164377	C_8 H_6 O_6	C8H6O6	C_8 H_5 O_6	2435	8	0.75	0.75	8	6	6	0	0	0	0	0	0	0	0	0	0	0	0	0	0	0	0	0	0	0	0	0	0	0	0	0	0	2252967.287	965395.4231	197.0091455	0.099013076	26	0	0.6	6	1	1
-1	197.0607916	0.0564503	198.0680792	C_13 H_10 O_2	C13H10O2	C_13 H_9 O_2	2435	13	0.769	0.154	13	10	2	0	0	0	0	0	0	0	0	0	0	0	0	0	0	0	0	0	0	0	0	0	0	0	0	0	0	2252967.287	946623.0411	197.0607909	0.058575731	73	0.64	0.67	9	1	0
-1	198.0125404	0.1219326	199.0197925	C_7 H_6 O_6 C13_1	C8H6O6	C_7 H_5 O_6 C13_1	2435	8	0.75	0.75	7	6	6	0	0	0	0	0	1	0	0	0	0	0	0	0	0	0	0	0	0	0	0	0	0	0	0	0	0	2253473.27	1006743	198.0125397	0.188890524	5	0	0.6	6	1	1
-1	198.064185	0.1376039	199.0714341	C_12 H_10 O_2 C13_1	C13H10O2	C_12 H_9 O_2 C13_1	2435	13	0.769	0.154	12	10	2	0	0	0	0	0	1	0	0	0	0	0	0	0	0	0	0	0	0	0	0	0	0	0	0	0	0	2253473.27	919750.1	198.064185	0.30342266	10	0.64	0.67	9	1	0
-1	201.055706	0.0565418	202.0629939	C_12 H_10 O_3	C12H10O3	C_12 H_9 O_3	2435	12	0.833	0.25	12	10	3	0	0	0	0	0	0	0	0	0	0	0	0	0	0	0	0	0	0	0	0	0	0	0	0	0	0	2254991.904	956833.6235	201.0557055	0.077910798	85	0.56	0.62	8	1	0
-1	202.0590475	0.1219552	203.0663487	C_11 H_10 O_3 C13_1	C12H10O3	C_11 H_9 O_3 C13_1	2435	12	0.833	0.25	11	10	3	0	0	0	0	0	1	0	0	0	0	0	0	0	0	0	0	0	0	0	0	0	0	0	0	0	0	2255498.342	941010	202.0590474	0.103546709	20	0.56	0.62	8	1	0
-1	203.107751	0.0087892	204.1150292	C_13 H_16 O_2	C13H16O2	C_13 H_15 O_2	2435	13	1.231	0.154	13	16	2	0	0	0	0	0	0	0	0	0	0	0	0	0	0	0	0	0	0	0	0	0	0	0	0	0	0	2256004.895	873188.7528	203.1077508	0.034471762	89	0.36	0.42	6	0	0
-1	204.1111058	0.0091362	205.1183841	C_12 H_16 O_2 C13_1	C13H16O2	C_12 H_15 O_2 C13_1	2435	13	1.231	0.154	12	16	2	0	0	0	0	0	1	0	0	0	0	0	0	0	0	0	0	0	0	0	0	0	0	0	0	0	0	2256511.563	995186.0156	204.1111052	0.138395051	64	0.36	0.42	6	0	0
-1	205.0142392	0.0362292	206.0215231	C_10 H_6 O_5	C10H6O5	C_10 H_5 O_5	2435	10	0.6	0.5	10	6	5	0	0	0	0	0	0	0	0	0	0	0	0	0	0	0	0	0	0	0	0	0	0	0	0	0	0	2257018.346	926824.129	205.0142385	0.119621709	62	0.6	0.73	8	1	0
-1	205.0506407	0.0419736	206.0579085	C_11 H_10 O_4	C11H10O4	C_11 H_9 O_4	2435	11	0.909	0.364	11	10	4	0	0	0	0	0	0	0	0	0	0	0	0	0	0	0	0	0	0	0	0	0	0	0	0	0	0	2257018.346	910799.7033	205.0506405	0.04583888	91	0.43	0.56	7	1	0
-1	205.1234161	0.064396	206.1306792	C_13 H_18 O_2	C13H18O2	C_13 H_17 O_2	2435	13	1.385	0.154	13	18	2	0	0	0	0	0	0	0	0	0	0	0	0	0	0	0	0	0	0	0	0	0	0	0	0	0	0	2257018.346	880616.3	205.123416	0.045396415	90	0.27	0.33	5	0	0
-1	205.1597764	0.0570605	206.1670646	C_14 H_22 O_1	C14H22O	C_14 H_21 O_1	2435	14	1.571	0.071	14	22	1	0	0	0	0	0	0	0	0	0	0	0	0	0	0	0	0	0	0	0	0	0	0	0	0	0	0	2257018.346	867643.9535	205.1597764	0.074951898	129	0.23	0.26	4	0	0
-1	206.0175979	0.0171815	207.0248779	C_9 H_6 O_5 C13_1	C10H6O5	C_9 H_5 O_5 C13_1	2435	10	0.6	0.5	9	6	5	0	0	0	0	0	1	0	0	0	0	0	0	0	0	0	0	0	0	0	0	0	0	0	0	0	0	2257525.246	901406.1538	206.0175972	0.09107288	13	0.6	0.73	8	1	0
-1	206.0539912	0.020989	207.0612633	C_10 H_10 O_4 C13_1	C11H10O4	C_10 H_9 O_4 C13_1	2435	11	0.909	0.364	10	10	4	0	0	0	0	0	1	0	0	0	0	0	0	0	0	0	0	0	0	0	0	0	0	0	0	0	0	2257525.246	967478	206.0539908	0.172773076	21	0.43	0.56	7	1	0
-1	206.1267744	0.0808703	207.1340341	C_12 H_18 O_2 C13_1	C13H18O2	C_12 H_17 O_2 C13_1	2435	13	1.385	0.154	12	18	2	0	0	0	0	0	1	0	0	0	0	0	0	0	0	0	0	0	0	0	0	0	0	0	0	0	0	2257525.246	970588.6842	206.1267739	0.115434449	57	0.27	0.33	5	0	0
-1	206.1631325	0.0505815	207.1704195	C_13 H_22 O_1 C13_1	C14H22O	C_13 H_21 O_1 C13_1	2435	14	1.571	0.071	13	22	1	0	0	0	0	0	1	0	0	0	0	0	0	0	0	0	0	0	0	0	0	0	0	0	0	0	0	2257525.246	938693.1161	206.1631324	0.128991823	112	0.23	0.26	4	0	0
-1	207.0299116	0.0717516	208.0371731	C_10 H_8 O_5	C10H8O5	C_10 H_7 O_5	2435	10	0.8	0.5	10	8	5	0	0	0	0	0	0	0	0	0	0	0	0	0	0	0	0	0	0	0	0	0	0	0	0	0	0	2258032.263	920134.9726	207.0299111	0.096426725	73	0.4	0.6	7	1	0
-1	207.0662689	0.0633766	208.0735585	C_11 H_12 O_4	C11H12O4	C_11 H_11 O_4	2435	11	1.091	0.364	11	12	4	0	0	0	0	0	0	0	0	0	0	0	0	0	0	0	0	0	0	0	0	0	0	0	0	0	0	2258032.263	871758.0111	207.0662689	0.024707534	90	0.29	0.44	6	0	0
-1	207.139039	0.0664917	208.1463292	C_13 H_20 O_2	C13H20O2	C_13 H_19 O_2	2435	13	1.538	0.154	13	20	2	0	0	0	0	0	0	0	0	0	0	0	0	0	0	0	0	0	0	0	0	0	0	0	0	0	0	2258032.263	917936.427	207.1390389	0.059983523	89	0.18	0.25	4	0	0
-1	208.0332495	0.0097254	209.0405279	C_9 H_8 O_5 C13_1	C10H8O5	C_9 H_7 O_5 C13_1	2435	10	0.8	0.5	9	8	5	0	0	0	0	0	1	0	0	0	0	0	0	0	0	0	0	0	0	0	0	0	0	0	0	0	0	2258539.397	984676.2308	208.033249	0.141331586	13	0.4	0.6	7	1	0
-1	208.0696421	0.0251295	209.0769133	C_10 H_12 O_4 C13_1	C11H12O4	C_10 H_11 O_4 C13_1	2435	11	1.091	0.364	10	12	4	0	0	0	0	0	1	0	0	0	0	0	0	0	0	0	0	0	0	0	0	0	0	0	0	0	0	2258539.397	957726.2273	208.0696417	0.227259443	44	0.29	0.44	6	0	0
-1	208.1423986	0.0430075	209.1496841	C_12 H_20 O_2 C13_1	C13H20O2	C_12 H_19 O_2 C13_1	2435	13	1.538	0.154	12	20	2	0	0	0	0	0	1	0	0	0	0	0	0	0	0	0	0	0	0	0	0	0	0	0	0	0	0	2258539.397	1015163.08	208.1423979	0.235078119	25	0.18	0.25	4	0	0
-1	209.0091666	0.0251361	210.0164377	C_9 H_6 O_6	C9H6O6	C_9 H_5 O_6	2435	9	0.667	0.667	9	6	6	0	0	0	0	0	0	0	0	0	0	0	0	0	0	0	0	0	0	0	0	0	0	0	0	0	0	2259046.65	931328.9833	209.009166	0.068190376	60	0.33	0.67	7	1	1
-1	209.045562	0.0731911	210.0528231	C_10 H_10 O_5	C10H10O5	C_10 H_9 O_5	2435	10	1	0.5	10	10	5	0	0	0	0	0	0	0	0	0	0	0	0	0	0	0	0	0	0	0	0	0	0	0	0	0	0	2259046.65	907986.1444	209.0455621	0.052214589	90	0.2	0.47	6	0	0
-1	209.0607928	0.0475941	210.0680792	C_14 H_10 O_2	C14H10O2	C_14 H_9 O_2	2435	14	0.714	0.143	14	10	2	0	0	0	0	0	0	0	0	0	0	0	0	0	0	0	0	0	0	0	0	0	0	0	0	0	0	2259046.65	934635.9531	209.0607924	0.11377309	64	0.67	0.69	10	1	0
-1	210.0125095	0.0313146	211.0197925	C_8 H_6 O_6 C13_1	C9H6O6	C_8 H_5 O_6 C13_1	2435	9	0.667	0.667	8	6	6	0	0	0	0	0	1	0	0	0	0	0	0	0	0	0	0	0	0	0	0	0	0	0	0	0	0	2259554.021	965212.4286	210.012508	0.072896601	7	0.33	0.67	7	1	1
-1	210.0489193	0.0842951	211.0561779	C_9 H_10 O_5 C13_1	C10H10O5	C_9 H_9 O_5 C13_1	2435	10	1	0.5	9	10	5	0	0	0	0	0	1	0	0	0	0	0	0	0	0	0	0	0	0	0	0	0	0	0	0	0	0	2259554.021	1031261.889	210.0489195	0.084784403	9	0.2	0.47	6	0	0
-1	210.0641543	0.0156393	211.0714341	C_13 H_10 O_2 C13_1	C14H10O2	C_13 H_9 O_2 C13_1	2435	14	0.714	0.143	13	10	2	0	0	0	0	0	1	0	0	0	0	0	0	0	0	0	0	0	0	0	0	0	0	0	0	0	0	2259554.021	978684	210.0641532	0.070071023	4	0.67	0.69	10	1	0
-1	211.0400822	0.0697297	212.0473439	C_13 H_8 O_3	C13H8O3	C_13 H_7 O_3	2435	13	0.615	0.231	13	8	3	0	0	0	0	0	0	0	0	0	0	0	0	0	0	0	0	0	0	0	0	0	0	0	0	0	0	2260061.512	903607.8765	211.0400817	0.122361102	81	0.7	0.74	10	1	0
-1	211.0975954	0.0628086	212.1048585	C_11 H_16 O_4	C11H16O4	C_11 H_15 O_4	2435	11	1.455	0.364	11	16	4	0	0	0	0	0	0	0	0	0	0	0	0	0	0	0	0	0	0	0	0	0	0	0	0	0	0	2260061.512	877308.2778	211.0975955	0.077032879	90	0	0.22	4	0	0
-1	212.043445	0.1068431	213.0506987	C_12 H_8 O_3 C13_1	C13H8O3	C_12 H_7 O_3 C13_1	2435	13	0.615	0.231	12	8	3	0	0	0	0	0	1	0	0	0	0	0	0	0	0	0	0	0	0	0	0	0	0	0	0	0	0	2260569.122	954561.8125	212.0434434	0.141255296	16	0.7	0.74	10	1	0
-1	212.1009565	0.0921973	213.1082133	C_10 H_16 O_4 C13_1	C11H16O4	C_10 H_15 O_4 C13_1	2435	11	1.455	0.364	10	16	4	0	0	0	0	0	1	0	0	0	0	0	0	0	0	0	0	0	0	0	0	0	0	0	0	0	0	2260569.122	1019268.6	212.1009571	0.201913368	10	0	0.22	4	0	0
-1	215.0349938	0.0543736	216.0422585	C_12 H_8 O_4	C12H8O4	C_12 H_7 O_4	2435	12	0.667	0.333	12	8	4	0	0	0	0	0	0	0	0	0	0	0	0	0	0	0	0	0	0	0	0	0	0	0	0	0	0	2262092.673	901626.4627	215.0349936	0.125310643	67	0.62	0.7	9	1	0
-1	215.0713818	0.0663416	216.0786439	C_13 H_12 O_3	C13H12O3	C_13 H_11 O_3	2435	13	0.923	0.231	13	12	3	0	0	0	0	0	0	0	0	0	0	0	0	0	0	0	0	0	0	0	0	0	0	0	0	0	0	2262092.673	841802.5	215.0713819	0.060811284	90	0.5	0.57	8	1	0
-1	216.0383573	0.0940079	217.0456133	C_11 H_8 O_4 C13_1	C12H8O4	C_11 H_7 O_4 C13_1	2435	12	0.667	0.333	11	8	4	0	0	0	0	0	1	0	0	0	0	0	0	0	0	0	0	0	0	0	0	0	0	0	0	0	0	2262600.765	938227.5	216.0383572	0.139982939	14	0.62	0.7	9	1	0
-1	216.0747336	0.052289	217.0819987	C_12 H_12 O_3 C13_1	C13H12O3	C_12 H_11 O_3 C13_1	2435	13	0.923	0.231	12	12	3	0	0	0	0	0	1	0	0	0	0	0	0	0	0	0	0	0	0	0	0	0	0	0	0	0	0	2262600.765	955228	216.0747337	0.141525103	38	0.5	0.57	8	1	0
-1	217.0142402	0.0298227	218.0215231	C_11 H_6 O_5	C11H6O5	C_11 H_5 O_5	2435	11	0.545	0.455	11	6	5	0	0	0	0	0	0	0	0	0	0	0	0	0	0	0	0	0	0	0	0	0	0	0	0	0	0	2263108.979	908421.5357	217.0142399	0.130853058	56	0.67	0.76	9	1	0
-1	217.0506285	0.0163764	218.0579085	C_12 H_10 O_4	C12H10O4	C_12 H_9 O_4	2435	12	0.833	0.333	12	10	4	0	0	0	0	0	0	0	0	0	0	0	0	0	0	0	0	0	0	0	0	0	0	0	0	0	0	2263108.979	875911.0787	217.0506286	0.059499913	89	0.5	0.6	8	1	0
-1	217.0870124	0.0231826	218.0942939	C_13 H_14 O_3	C13H14O3	C_13 H_13 O_3	2435	13	1.077	0.231	13	14	3	0	0	0	0	0	0	0	0	0	0	0	0	0	0	0	0	0	0	0	0	0	0	0	0	0	0	2263108.979	831901.2667	217.0870126	0.02285212	90	0.4	0.48	7	0	0
-1	217.1234	0.0129739	218.1306792	C_14 H_18 O_2	C14H18O2	C_14 H_17 O_2	2435	14	1.286	0.143	14	18	2	0	0	0	0	0	0	0	0	0	0	0	0	0	0	0	0	0	0	0	0	0	0	0	0	0	0	2263108.979	836553.1978	217.1234002	0.061437056	91	0.33	0.38	6	0	0
-1	218.0175934	0.0370688	219.0248779	C_10 H_6 O_5 C13_1	C11H6O5	C_10 H_5 O_5 C13_1	2435	11	0.545	0.455	10	6	5	0	0	0	0	0	1	0	0	0	0	0	0	0	0	0	0	0	0	0	0	0	0	0	0	0	0	2263617.315	967855.2143	218.0175935	0.16961799	14	0.67	0.76	9	1	0
-1	218.0539747	0.0556465	219.0612633	C_11 H_10 O_4 C13_1	C12H10O4	C_11 H_9 O_4 C13_1	2435	12	0.833	0.333	11	10	4	0	0	0	0	0	1	0	0	0	0	0	0	0	0	0	0	0	0	0	0	0	0	0	0	0	0	2263617.315	884318.9583	218.0539747	0.136540983	24	0.5	0.6	8	1	0
-1	218.0903596	0.0578737	219.0976487	C_12 H_14 O_3 C13_1	C13H14O3	C_12 H_13 O_3 C13_1	2435	13	1.077	0.231	12	14	3	0	0	0	0	0	1	0	0	0	0	0	0	0	0	0	0	0	0	0	0	0	0	0	0	0	0	2263617.315	915077.3194	218.0903596	0.130603541	72	0.4	0.48	7	0	0
-1	218.1267461	0.0527303	219.1340341	C_13 H_18 O_2 C13_1	C14H18O2	C_13 H_17 O_2 C13_1	2435	14	1.286	0.143	13	18	2	0	0	0	0	0	1	0	0	0	0	0	0	0	0	0	0	0	0	0	0	0	0	0	0	0	0	2263617.315	936396.9859	218.126746	0.115015849	71	0.33	0.38	6	0	0
-1	219.0299103	0.0619486	220.0371731	C_11 H_8 O_5	C11H8O5	C_11 H_7 O_5	2435	11	0.727	0.455	11	8	5	0	0	0	0	0	0	0	0	0	0	0	0	0	0	0	0	0	0	0	0	0	0	0	0	0	0	2264125.773	889071.3623	219.0299101	0.072403375	69	0.5	0.65	8	1	0
-1	219.066289	0.0314713	220.0735585	C_12 H_12 O_4	C12H12O4	C_12 H_11 O_4	2435	12	1	0.333	12	12	4	0	0	0	0	0	0	0	0	0	0	0	0	0	0	0	0	0	0	0	0	0	0	0	0	0	0	2264125.773	839797.8556	219.0662892	0.03607923	90	0.38	0.5	7	0	0
-1	219.1026692	0.0080914	220.1099439	C_13 H_16 O_3	C13H16O3	C_13 H_15 O_3	2435	13	1.231	0.231	13	16	3	0	0	0	0	0	0	0	0	0	0	0	0	0	0	0	0	0	0	0	0	0	0	0	0	0	0	2264125.773	824944.9121	219.1026695	0.035629573	91	0.3	0.39	6	0	0
-1	219.1390489	0.0176928	220.1463292	C_14 H_20 O_2	C14H20O2	C_14 H_19 O_2	2435	14	1.429	0.143	14	20	2	0	0	0	0	0	0	0	0	0	0	0	0	0	0	0	0	0	0	0	0	0	0	0	0	0	0	2264125.773	841052.8681	219.1390491	0.050894178	91	0.25	0.31	5	0	0
-1	220.0332449	0.0296552	221.0405279	C_10 H_8 O_5 C13_1	C11H8O5	C_10 H_7 O_5 C13_1	2435	11	0.727	0.455	10	8	5	0	0	0	0	0	1	0	0	0	0	0	0	0	0	0	0	0	0	0	0	0	0	0	0	0	0	2264634.354	890841.8125	220.033245	0.088892864	16	0.5	0.65	8	1	0
-1	220.0696393	0.0107338	221.0769133	C_11 H_12 O_4 C13_1	C12H12O4	C_11 H_11 O_4 C13_1	2435	12	1	0.333	11	12	4	0	0	0	0	0	1	0	0	0	0	0	0	0	0	0	0	0	0	0	0	0	0	0	0	0	0	2264634.354	959633.8889	220.0696389	0.152221876	45	0.38	0.5	7	0	0
-1	220.1060353	0.0591823	221.1132987	C_12 H_16 O_3 C13_1	C13H16O3	C_12 H_15 O_3 C13_1	2435	13	1.231	0.231	12	16	3	0	0	0	0	0	1	0	0	0	0	0	0	0	0	0	0	0	0	0	0	0	0	0	0	0	0	2264634.354	898194.8706	220.1060355	0.109586763	85	0.3	0.39	6	0	0
-1	220.1424341	0.1194756	221.1496841	C_13 H_20 O_2 C13_1	C14H20O2	C_13 H_19 O_2 C13_1	2435	14	1.429	0.143	13	20	2	0	0	0	0	0	1	0	0	0	0	0	0	0	0	0	0	0	0	0	0	0	0	0	0	0	0	2264634.354	926229.6905	220.1424337	0.272252965	42	0.25	0.31	5	0	0
-1	221.0455305	0.0729962	222.0528231	C_11 H_10 O_5	C11H10O5	C_11 H_9 O_5	2435	11	0.909	0.455	11	10	5	0	0	0	0	0	0	0	0	0	0	0	0	0	0	0	0	0	0	0	0	0	0	0	0	0	0	2265143.057	868313.0111	221.0455307	0.06431704	90	0.33	0.53	7	1	0
-1	221.081925	0.0315594	222.0892085	C_12 H_14 O_4	C12H14O4	C_12 H_13 O_4	2435	12	1.167	0.333	12	14	4	0	0	0	0	0	0	0	0	0	0	0	0	0	0	0	0	0	0	0	0	0	0	0	0	0	0	2265143.057	826034.7802	221.0819253	0.046195501	91	0.25	0.4	6	0	0
-1	221.1183243	0.0308114	222.1255939	C_13 H_18 O_3	C13H18O3	C_13 H_17 O_3	2435	13	1.385	0.231	13	18	3	0	0	0	0	0	0	0	0	0	0	0	0	0	0	0	0	0	0	0	0	0	0	0	0	0	0	2265143.057	821727.7778	221.1183244	0.0216172	90	0.2	0.3	5	0	0
-1	222.0489064	0.0221603	223.0561779	C_10 H_10 O_5 C13_1	C11H10O5	C_10 H_9 O_5 C13_1	2435	11	0.909	0.455	10	10	5	0	0	0	0	0	1	0	0	0	0	0	0	0	0	0	0	0	0	0	0	0	0	0	0	0	0	2265651.882	970248.7273	222.0489061	0.174074651	11	0.33	0.53	7	1	0
-1	222.0852907	0.0172081	223.0925633	C_11 H_14 O_4 C13_1	C12H14O4	C_11 H_13 O_4 C13_1	2435	12	1.167	0.333	11	14	4	0	0	0	0	0	1	0	0	0	0	0	0	0	0	0	0	0	0	0	0	0	0	0	0	0	0	2265651.882	952943.873	222.0852904	0.156518996	63	0.25	0.4	6	0	0
-1	222.1216622	0.0452563	223.1289487	C_12 H_18 O_3 C13_1	C13H18O3	C_12 H_17 O_3 C13_1	2435	13	1.385	0.231	12	18	3	0	0	0	0	0	1	0	0	0	0	0	0	0	0	0	0	0	0	0	0	0	0	0	0	0	0	2265651.882	904210.7324	222.121662	0.124501726	71	0.2	0.3	5	0	0
-1	223.0400699	0.0108816	224.0473439	C_14 H_8 O_3	C14H8O3	C_14 H_7 O_3	2435	14	0.571	0.214	14	8	3	0	0	0	0	0	0	0	0	0	0	0	0	0	0	0	0	0	0	0	0	0	0	0	0	0	0	2266160.83	886174.6724	223.0400692	0.123987268	58	0.73	0.76	11	1	0
-1	223.0612103	0.0606868	224.0684731	C_11 H_12 O_5	C11H12O5	C_11 H_11 O_5	2435	11	1.091	0.455	11	12	5	0	0	0	0	0	0	0	0	0	0	0	0	0	0	0	0	0	0	0	0	0	0	0	0	0	0	2266160.83	833236.2333	223.0612105	0.047303416	90	0.17	0.41	6	0	0
-1	223.1339505	0.0756398	224.1412439	C_13 H_20 O_3	C13H20O3	C_13 H_19 O_3	2435	13	1.538	0.231	13	20	3	0	0	0	0	0	0	0	0	0	0	0	0	0	0	0	0	0	0	0	0	0	0	0	0	0	0	2266160.83	846662.4318	223.1339504	0.066960591	88	0.1	0.22	4	0	0
-1	224.0433619	0.2684196	225.0506987	C_13 H_8 O_3 C13_1	C14H8O3	C_13 H_7 O_3 C13_1	2435	14	0.571	0.214	13	8	3	0	0	0	0	0	1	0	0	0	0	0	0	0	0	0	0	0	0	0	0	0	0	0	0	0	0	2266669.901	795416.6667	224.0433602	0.316509575	9	0.73	0.76	11	1	0
-1	224.0645494	0.0091437	225.0718279	C_10 H_12 O_5 C13_1	C11H12O5	C_10 H_11 O_5 C13_1	2435	11	1.091	0.455	10	12	5	0	0	0	0	0	1	0	0	0	0	0	0	0	0	0	0	0	0	0	0	0	0	0	0	0	0	2266669.901	928470	224.0645493	0.21364642	16	0.17	0.41	6	0	0
-1	224.1372999	0.0991407	225.1445987	C_12 H_20 O_3 C13_1	C13H20O3	C_12 H_19 O_3 C13_1	2435	13	1.538	0.231	12	20	3	0	0	0	0	0	1	0	0	0	0	0	0	0	0	0	0	0	0	0	0	0	0	0	0	0	0	2266669.901	924081	224.1372993	0.219933251	21	0.1	0.22	4	0	0
-1	225.0404524	0.0394032	226.0477377	C_10 H_10 O_6	C10H10O6	C_10 H_9 O_6	2435	10	1	0.6	10	10	6	0	0	0	0	0	0	0	0	0	0	0	0	0	0	0	0	0	0	0	0	0	0	0	0	0	0	2267179.095	867604.6076	225.0404526	0.1273796	79	0	0.43	6	0	0
-1	225.0768606	0.0614727	226.0841231	C_11 H_14 O_5	C11H14O5	C_11 H_13 O_5	2435	11	1.273	0.455	11	14	5	0	0	0	0	0	0	0	0	0	0	0	0	0	0	0	0	0	0	0	0	0	0	0	0	0	0	2267179.095	813365.5222	225.0768607	0.037637241	90	0	0.29	5	0	0
-1	225.1132315	0.0023704	226.1205085	C_12 H_18 O_4	C12H18O4	C_12 H_17 O_4	2435	12	1.5	0.333	12	18	4	0	0	0	0	0	0	0	0	0	0	0	0	0	0	0	0	0	0	0	0	0	0	0	0	0	0	2267179.095	820171.4111	225.1132315	0.05070353	90	0	0.2	4	0	0
-1	226.0438236	0.0328604	227.0510925	C_9 H_10 O_6 C13_1	C10H10O6	C_9 H_9 O_6 C13_1	2435	10	1	0.6	9	10	6	0	0	0	0	0	1	0	0	0	0	0	0	0	0	0	0	0	0	0	0	0	0	0	0	0	0	2267688.411	880409.8	226.0438238	0.227202865	5	0	0.43	6	0	0
-1	226.0801981	0.0151307	227.0874779	C_10 H_14 O_5 C13_1	C11H14O5	C_10 H_13 O_5 C13_1	2435	11	1.273	0.455	10	14	5	0	0	0	0	0	1	0	0	0	0	0	0	0	0	0	0	0	0	0	0	0	0	0	0	0	0	2267688.411	926817.75	226.080198	0.167714243	32	0	0.29	5	0	0
-1	226.1166057	0.082827	227.1238633	C_11 H_18 O_4 C13_1	C12H18O4	C_11 H_17 O_4 C13_1	2435	12	1.5	0.333	11	18	4	0	0	0	0	0	1	0	0	0	0	0	0	0	0	0	0	0	0	0	0	0	0	0	0	0	0	2267688.411	926149.8	226.1166053	0.208324279	30	0	0.2	4	0	0
-1	227.0349943	0.0539067	228.0422585	C_13 H_8 O_4	C13H8O4	C_13 H_7 O_4	2435	13	0.615	0.308	13	8	4	0	0	0	0	0	0	0	0	0	0	0	0	0	0	0	0	0	0	0	0	0	0	0	0	0	0	2268197.85	829156.5349	227.0349937	0.107175299	86	0.67	0.73	10	1	0
-1	227.0560934	0.0786097	228.0633877	C_10 H_12 O_6	C10H12O6	C_10 H_11 O_6	2435	10	1.2	0.6	10	12	6	0	0	0	0	0	0	0	0	0	0	0	0	0	0	0	0	0	0	0	0	0	0	0	0	0	0	2268197.85	841288.5055	227.0560935	0.070886638	91	0	0.29	5	0	0
-1	227.071356	0.0501976	228.0786439	C_14 H_12 O_3	C14H12O3	C_14 H_11 O_3	2435	14	0.857	0.214	14	12	3	0	0	0	0	0	0	0	0	0	0	0	0	0	0	0	0	0	0	0	0	0	0	0	0	0	0	2268197.85	844920.573	227.0713559	0.109754967	89	0.55	0.6	9	1	0
-1	227.0925057	0.0398115	228.0997731	C_11 H_16 O_5	C11H16O5	C_11 H_15 O_5	2435	11	1.455	0.455	11	16	5	0	0	0	0	0	0	0	0	0	0	0	0	0	0	0	0	0	0	0	0	0	0	0	0	0	0	2268197.85	825642.4286	227.0925056	0.058406469	91	0	0.18	4	0	0
-1	227.2016595	0.0292407	228.2089292	C_14 H_28 O_2	C14H28O2	C_14 H_27 O_2	2435	14	2	0.143	14	28	2	0	0	0	0	0	0	0	0	0	0	0	0	0	0	0	0	0	0	0	0	0	0	0	0	0	0	2268197.85	811394.3675	227.2016593	0.097656702	117	0	0	1	0	0
-1	228.0302275	0.0155651	229.0375075	C_12 H_7 O_4 N_1	C12H7NO4	C_12 H_6 O_4 N_1	272	12	0.583	0.333	12	7	4	1	0	0	0	0	0	0	0	0	0	0	0	0	0	0	0	0	0	0	0	0	0	0	0	0	0	2268707.413	890665.65	228.0302265	0.198353714	60	0.71	0.78	10	1	0
-1	228.0383277	0.0399353	229.0456133	C_12 H_8 O_4 C13_1	C13H8O4	C_12 H_7 O_4 C13_1	2435	13	0.615	0.308	12	8	4	0	0	0	0	0	1	0	0	0	0	0	0	0	0	0	0	0	0	0	0	0	0	0	0	0	0	2268707.413	844219.4091	228.0383268	0.148883646	22	0.67	0.73	10	1	0
-1	228.0594446	0.094108	229.0667425	C_9 H_12 O_6 C13_1	C10H12O6	C_9 H_11 O_6 C13_1	2435	10	1.2	0.6	9	12	6	0	0	0	0	0	1	0	0	0	0	0	0	0	0	0	0	0	0	0	0	0	0	0	0	0	0	2268707.413	789475.1429	228.059444	0.320722794	7	0	0.29	5	0	0
-1	228.074743	0.0903606	229.0819987	C_13 H_12 O_3 C13_1	C14H12O3	C_13 H_11 O_3 C13_1	2435	14	0.857	0.214	13	12	3	0	0	0	0	0	1	0	0	0	0	0	0	0	0	0	0	0	0	0	0	0	0	0	0	0	0	2268707.413	890830.1111	228.0747424	0.218560291	27	0.55	0.6	9	1	0
-1	228.0958409	0.046394	229.1031279	C_10 H_16 O_5 C13_1	C11H16O5	C_10 H_15 O_5 C13_1	2435	11	1.455	0.455	10	16	5	0	0	0	0	0	1	0	0	0	0	0	0	0	0	0	0	0	0	0	0	0	0	0	0	0	0	2268707.413	940457.4	228.0958402	0.189165447	35	0	0.18	4	0	0
-1	228.2049969	0.0470088	229.2122841	C_13 H_28 O_2 C13_1	C14H28O2	C_13 H_27 O_2 C13_1	2435	14	2	0.143	13	28	2	0	0	0	0	0	1	0	0	0	0	0	0	0	0	0	0	0	0	0	0	0	0	0	0	0	0	2268707.413	852927.8182	228.2049965	0.165430346	33	0	0	1	0	0
-1	229.0335438	0.1828197	230.0408623	C_11 H_7 O_4 N_1 C13_1	C12H7NO4	C_11 H_6 O_4 N_1 C13_1	272	12	0.583	0.333	11	7	4	1	0	0	0	0	1	0	0	0	0	0	0	0	0	0	0	0	0	0	0	0	0	0	0	0	0	2269217.099	758862.6667	229.0335395	0.230684436	3	0.71	0.78	10	1	0
-1	229.0506192	0.0557251	230.0579085	C_13 H_10 O_4	C13H10O4	C_13 H_9 O_4	2435	13	0.769	0.308	13	10	4	0	0	0	0	0	0	0	0	0	0	0	0	0	0	0	0	0	0	0	0	0	0	0	0	0	0	2269217.099	814160.7381	229.0506189	0.075312192	84	0.56	0.64	9	1	0
-1	229.1233837	0.0829789	230.1306792	C_15 H_18 O_2	C15H18O2	C_15 H_17 O_2	2435	15	1.2	0.133	15	18	2	0	0	0	0	0	0	0	0	0	0	0	0	0	0	0	0	0	0	0	0	0	0	0	0	0	0	2269217.099	802652.1333	229.1233836	0.040272082	90	0.38	0.43	7	0	0
-1	230.0539871	0.000792	231.0612633	C_12 H_10 O_4 C13_1	C13H10O4	C_12 H_9 O_4 C13_1	2435	13	0.769	0.308	12	10	4	0	0	0	0	0	1	0	0	0	0	0	0	0	0	0	0	0	0	0	0	0	0	0	0	0	0	2269726.909	880687.0455	230.0539857	0.113042823	22	0.56	0.64	9	1	0
-1	230.0822673	0.0038513	231.0895429	C_13 H_13 O_3 N_1	C13H13NO3	C_13 H_12 O_3 N_1	272	13	1	0.231	13	13	3	1	0	0	0	0	0	0	0	0	0	0	0	0	0	0	0	0	0	0	0	0	0	0	0	0	0	2269726.909	844521.5222	230.0822672	0.076244034	90	0.44	0.52	8	1	0
-1	230.1267654	0.0336342	231.1340341	C_14 H_18 O_2 C13_1	C15H18O2	C_14 H_17 O_2 C13_1	2435	15	1.2	0.133	14	18	2	0	0	0	0	0	1	0	0	0	0	0	0	0	0	0	0	0	0	0	0	0	0	0	0	0	0	2269726.909	895865.3016	230.1267647	0.14337085	63	0.38	0.43	7	0	0
-1	231.0298806	0.0693639	232.0371731	C_12 H_8 O_5	C12H8O5	C_12 H_7 O_5	2435	12	0.667	0.417	12	8	5	0	0	0	0	0	0	0	0	0	0	0	0	0	0	0	0	0	0	0	0	0	0	0	0	0	0	2270236.843	821365.3485	231.0298799	0.098377422	66	0.57	0.68	9	1	0
-1	231.0856615	0.1731763	232.0928977	C_12 H_13 O_3 N_1 C13_1	C13H13NO3	C_12 H_12 O_3 N_1 C13_1	272	13	1	0.231	12	13	3	1	0	0	0	0	1	0	0	0	0	0	0	0	0	0	0	0	0	0	0	0	0	0	0	0	0	2270236.843	965911.3333	231.0856624	0.134444988	3	0.44	0.52	8	1	0
-1	231.1026529	0.0626944	232.1099439	C_14 H_16 O_3	C14H16O3	C_14 H_15 O_3	2435	14	1.143	0.214	14	16	3	0	0	0	0	0	0	0	0	0	0	0	0	0	0	0	0	0	0	0	0	0	0	0	0	0	0	2270236.843	790845.413	231.1026527	0.036752361	92	0.36	0.44	7	0	0
-1	231.1390708	0.0773262	232.1463292	C_15 H_20 O_2	C15H20O2	C_15 H_19 O_2	2435	15	1.333	0.133	15	20	2	0	0	0	0	0	0	0	0	0	0	0	0	0	0	0	0	0	0	0	0	0	0	0	0	0	0	2270236.843	793639.8696	231.1390705	0.108707377	92	0.31	0.36	6	0	0
-1	232.0332819	0.1305352	233.0405279	C_11 H_8 O_5 C13_1	C12H8O5	C_11 H_7 O_5 C13_1	2435	12	0.667	0.417	11	8	5	0	0	0	0	0	1	0	0	0	0	0	0	0	0	0	0	0	0	0	0	0	0	0	0	0	0	2270746.901	840553.2857	232.0332814	0.075101292	14	0.57	0.68	9	1	0
-1	232.0979043	0.0522039	233.1051929	C_13 H_15 O_3 N_1	C13H15NO3	C_13 H_14 O_3 N_1	272	13	1.154	0.231	13	15	3	1	0	0	0	0	0	0	0	0	0	0	0	0	0	0	0	0	0	0	0	0	0	0	0	0	0	2270746.901	811741.2	232.0979041	0.080118059	85	0.33	0.43	7	0	0
-1	232.1060183	0.0170432	233.1132987	C_13 H_16 O_3 C13_1	C14H16O3	C_13 H_15 O_3 C13_1	2435	14	1.143	0.214	13	16	3	0	0	0	0	0	1	0	0	0	0	0	0	0	0	0	0	0	0	0	0	0	0	0	0	0	0	2270746.901	893558	232.1060175	1.41544822	2	0.36	0.44	7	0	0
-1	232.1060469	0.1056696	233.1132987	C_13 H_16 O_3 C13_1	C14H16O3	C_13 H_15 O_3 C13_1	2435	14	1.143	0.214	13	16	3	0	0	0	0	0	1	0	0	0	0	0	0	0	0	0	0	0	0	0	0	0	0	0	0	0	0	2270746.901	863392.5422	232.1060466	0.142519909	83	0.36	0.44	7	0	0
-1	232.1423861	0.0922712	233.1496841	C_14 H_20 O_2 C13_1	C15H20O2	C_14 H_19 O_2 C13_1	2435	15	1.333	0.133	14	20	2	0	0	0	0	0	1	0	0	0	0	0	0	0	0	0	0	0	0	0	0	0	0	0	0	0	0	2270746.901	883894.7419	232.1423853	0.134399358	62	0.31	0.36	6	0	0
-1	233.0455285	0.0776021	234.0528231	C_12 H_10 O_5	C12H10O5	C_12 H_9 O_5	2435	12	0.833	0.417	12	10	5	0	0	0	0	0	0	0	0	0	0	0	0	0	0	0	0	0	0	0	0	0	0	0	0	0	0	2271257.083	819309.7191	233.0455282	0.100816371	89	0.43	0.58	8	1	0
-1	233.0819494	0.0739504	234.0892085	C_13 H_14 O_4	C13H14O4	C_13 H_13 O_4	2435	13	1.077	0.308	13	14	4	0	0	0	0	0	0	0	0	0	0	0	0	0	0	0	0	0	0	0	0	0	0	0	0	0	0	2271257.083	779693.0556	233.0819492	0.030785685	90	0.33	0.45	7	0	0
-1	233.1012884	0.0730943	234.1085477	C_12 H_15 O_3 N_1 C13_1	C13H15NO3	C_12 H_14 O_3 N_1 C13_1	272	13	1.154	0.231	12	15	3	1	0	0	0	0	1	0	0	0	0	0	0	0	0	0	0	0	0	0	0	0	0	0	0	0	0	2271257.083	856815.875	233.1012887	0.312242547	16	0.33	0.43	7	0	0
-1	233.1547064	0.0153911	234.1619792	C_15 H_22 O_2	C15H22O2	C_15 H_21 O_2	2435	15	1.467	0.133	15	22	2	0	0	0	0	0	0	0	0	0	0	0	0	0	0	0	0	0	0	0	0	0	0	0	0	0	0	2271257.083	809629.3	233.1547061	0.071417833	90	0.23	0.29	5	0	0
-1	234.0488888	0.0538254	235.0561779	C_11 H_10 O_5 C13_1	C12H10O5	C_11 H_9 O_5 C13_1	2435	12	0.833	0.417	11	10	5	0	0	0	0	0	1	0	0	0	0	0	0	0	0	0	0	0	0	0	0	0	0	0	0	0	0	2271767.39	847277.6429	234.0488883	0.11075364	14	0.43	0.58	8	1	0
-1	234.0852878	0.0039942	235.0925633	C_12 H_14 O_4 C13_1	C13H14O4	C_12 H_13 O_4 C13_1	2435	13	1.077	0.308	12	14	4	0	0	0	0	0	1	0	0	0	0	0	0	0	0	0	0	0	0	0	0	0	0	0	0	0	0	2271767.39	861840.6479	234.0852874	0.141636153	71	0.33	0.45	7	0	0
-1	234.1135596	0.0291084	235.1208429	C_13 H_17 O_3 N_1	C13H17NO3	C_13 H_16 O_3 N_1	272	13	1.308	0.231	13	17	3	1	0	0	0	0	0	0	0	0	0	0	0	0	0	0	0	0	0	0	0	0	0	0	0	0	0	2271767.39	820911.55	234.1135594	0.086462474	80	0.22	0.33	6	0	0
-1	234.1580531	0.0193608	235.1653341	C_14 H_22 O_2 C13_1	C15H22O2	C_14 H_21 O_2 C13_1	2435	15	1.467	0.133	14	22	2	0	0	0	0	0	1	0	0	0	0	0	0	0	0	0	0	0	0	0	0	0	0	0	0	0	0	2271767.39	907627.3182	234.1580532	0.179679905	22	0.23	0.29	5	0	0
-1	235.0612168	0.0855133	236.0684731	C_12 H_12 O_5	C12H12O5	C_12 H_11 O_5	2435	12	1	0.417	12	12	5	0	0	0	0	0	0	0	0	0	0	0	0	0	0	0	0	0	0	0	0	0	0	0	0	0	0	2272277.821	789572.2	235.0612166	0.050073359	90	0.29	0.47	7	0	0
-1	235.1169171	0.0177661	236.1241977	C_12 H_17 O_3 N_1 C13_1	C13H17NO3	C_12 H_16 O_3 N_1 C13_1	272	13	1.308	0.231	12	17	3	1	0	0	0	0	1	0	0	0	0	0	0	0	0	0	0	0	0	0	0	0	0	0	0	0	0	2272277.821	845538.875	235.1169165	0.305069385	8	0.22	0.33	6	0	0
-1	236.0645586	0.0297589	237.0718279	C_11 H_12 O_5 C13_1	C12H12O5	C_11 H_11 O_5 C13_1	2435	12	1	0.417	11	12	5	0	0	0	0	0	1	0	0	0	0	0	0	0	0	0	0	0	0	0	0	0	0	0	0	0	0	2272788.376	850414.8846	236.0645581	0.155064987	26	0.29	0.47	7	0	0
-1	237.0557106	0.0285807	238.0629939	C_15 H_10 O_3	C15H10O3	C_15 H_9 O_3	2435	15	0.667	0.2	15	10	3	0	0	0	0	0	0	0	0	0	0	0	0	0	0	0	0	0	0	0	0	0	0	0	0	0	0	2273299.054	835837.0152	237.0557096	0.132921559	66	0.67	0.7	11	1	0
-1	237.1132146	0.073215	238.1205085	C_13 H_18 O_4	C13H18O4	C_13 H_17 O_4	2435	13	1.385	0.308	13	18	4	0	0	0	0	0	0	0	0	0	0	0	0	0	0	0	0	0	0	0	0	0	0	0	0	0	0	2273299.054	767681.3778	237.1132142	0.02282779	90	0.11	0.27	5	0	0
-1	238.0590674	0.0203667	239.0663487	C_14 H_10 O_3 C13_1	C15H10O3	C_14 H_9 O_3 C13_1	2435	15	0.667	0.2	14	10	3	0	0	0	0	0	1	0	0	0	0	0	0	0	0	0	0	0	0	0	0	0	0	0	0	0	0	2273809.853	819957.9231	238.0590658	0.154770082	13	0.67	0.7	11	1	0
-1	238.1166056	0.0781436	239.1238633	C_12 H_18 O_4 C13_1	C13H18O4	C_12 H_17 O_4 C13_1	2435	13	1.385	0.308	12	18	4	0	0	0	0	0	1	0	0	0	0	0	0	0	0	0	0	0	0	0	0	0	0	0	0	0	0	2273809.853	855821.9878	238.116605	0.14775521	82	0.11	0.27	5	0	0
-1	239.0349699	0.0505703	240.0422585	C_14 H_8 O_4	C14H8O4	C_14 H_7 O_4	2435	14	0.571	0.286	14	8	4	0	0	0	0	0	0	0	0	0	0	0	0	0	0	0	0	0	0	0	0	0	0	0	0	0	0	2274320.772	812768.7849	239.0349687	0.087360508	93	0.7	0.75	11	1	0
-1	239.0925111	0.0602333	240.0997731	C_12 H_16 O_5	C12H16O5	C_12 H_15 O_5	2435	12	1.333	0.417	12	16	5	0	0	0	0	0	0	0	0	0	0	0	0	0	0	0	0	0	0	0	0	0	0	0	0	0	0	2274320.772	757135.5778	239.0925106	0.033799087	90	0	0.26	5	0	0
-1	239.1077667	0.0578556	240.1150292	C_16 H_16 O_2	C16H16O2	C_16 H_15 O_2	2435	16	1	0.125	16	16	2	0	0	0	0	0	0	0	0	0	0	0	0	0	0	0	0	0	0	0	0	0	0	0	0	0	0	2274320.772	802842.125	239.107766	0.093131875	80	0.5	0.53	9	1	0
-1	240.0383337	0.0132299	241.0456133	C_13 H_8 O_4 C13_1	C14H8O4	C_13 H_7 O_4 C13_1	2435	14	0.571	0.286	13	8	4	0	0	0	0	0	1	0	0	0	0	0	0	0	0	0	0	0	0	0	0	0	0	0	0	0	0	2274831.81	870075.8846	240.0383318	0.16196826	26	0.7	0.75	11	1	0
-1	240.0958715	0.0830267	241.1031279	C_11 H_16 O_5 C13_1	C12H16O5	C_11 H_15 O_5 C13_1	2435	12	1.333	0.417	11	16	5	0	0	0	0	0	1	0	0	0	0	0	0	0	0	0	0	0	0	0	0	0	0	0	0	0	0	2274831.81	823270.1029	240.0958706	0.163297034	68	0	0.26	5	0	0
-1	240.1111051	0.0107126	241.1183841	C_15 H_16 O_2 C13_1	C16H16O2	C_15 H_15 O_2 C13_1	2435	16	1	0.125	15	16	2	0	0	0	0	0	1	0	0	0	0	0	0	0	0	0	0	0	0	0	0	0	0	0	0	0	0	2274831.81	930061.9167	240.1111026	0.17170385	12	0.5	0.53	9	1	0
-1	241.0142711	0.1009125	242.0215231	C_13 H_6 O_5	C13H6O5	C_13 H_5 O_5	2435	13	0.462	0.385	13	6	5	0	0	0	0	0	0	0	0	0	0	0	0	0	0	0	0	0	0	0	0	0	0	0	0	0	0	2275342.966	822346.8148	241.0142697	0.116232911	27	0.75	0.81	11	1	0
-1	241.0353833	0.0307053	242.0426523	C_10 H_10 O_7	C10H10O7	C_10 H_9 O_7	2435	10	1	0.7	10	10	7	0	0	0	0	0	0	0	0	0	0	0	0	0	0	0	0	0	0	0	0	0	0	0	0	0	0	2275342.966	823263.5357	241.0353825	0.182946413	28	0	0.38	6	0	0
-1	241.0870105	0.0286541	242.0942939	C_15 H_14 O_3	C15H14O3	C_15 H_13 O_3	2435	15	0.933	0.2	15	14	3	0	0	0	0	0	0	0	0	0	0	0	0	0	0	0	0	0	0	0	0	0	0	0	0	0	0	2275342.966	783630.2556	241.0870099	0.057043324	90	0.5	0.56	9	1	0
-1	241.1081286	0.0744438	242.1154231	C_12 H_18 O_5	C12H18O5	C_12 H_17 O_5	2435	12	1.5	0.417	12	18	5	0	0	0	0	0	0	0	0	0	0	0	0	0	0	0	0	0	0	0	0	0	0	0	0	0	0	2275342.966	778476.1222	241.108128	0.057285049	90	0	0.16	4	0	0
-1	241.1233825	0.083744	242.1306792	C_16 H_18 O_2	C16H18O2	C_16 H_17 O_2	2435	16	1.125	0.125	16	18	2	0	0	0	0	0	0	0	0	0	0	0	0	0	0	0	0	0	0	0	0	0	0	0	0	0	0	2275342.966	789787.7222	241.123382	0.05091298	90	0.43	0.47	8	0	0
-1	241.2173051	0.0092641	242.2245792	C_15 H_30 O_2	C15H30O2	C_15 H_29 O_2	2435	15	2	0.133	15	30	2	0	0	0	0	0	0	0	0	0	0	0	0	0	0	0	0	0	0	0	0	0	0	0	0	0	0	2275342.966	765573.7759	241.2173045	0.078973673	116	0	0	1	0	0
-1	242.0175581	0.1787307	243.0248779	C_12 H_6 O_5 C13_1	C13H6O5	C_12 H_5 O_5 C13_1	2435	13	0.462	0.385	12	6	5	0	0	0	0	0	1	0	0	0	0	0	0	0	0	0	0	0	0	0	0	0	0	0	0	0	0	2275854.239	844385.75	242.0175567	0.198215105	8	0.75	0.81	11	1	0
-1	242.0387132	0.0722332	243.0460072	C_9 H_10 O_7 C13_1	C10H10O7	C_9 H_9 O_7 C13_1	2435	10	1	0.7	9	10	7	0	0	0	0	0	1	0	0	0	0	0	0	0	0	0	0	0	0	0	0	0	0	0	0	0	0	2275854.239	871710.6667	242.0387132	0.181255217	3	0	0.38	6	0	0
-1	242.0903717	0.0023612	243.0976487	C_14 H_14 O_3 C13_1	C15H14O3	C_14 H_13 O_3 C13_1	2435	15	0.933	0.2	14	14	3	0	0	0	0	0	1	0	0	0	0	0	0	0	0	0	0	0	0	0	0	0	0	0	0	0	0	2275854.239	877190.9459	242.0903709	0.146997687	37	0.5	0.56	9	1	0
-1	242.1115311	0.1216031	243.1187779	C_11 H_18 O_5 C13_1	C12H18O5	C_11 H_17 O_5 C13_1	2435	12	1.5	0.417	11	18	5	0	0	0	0	0	1	0	0	0	0	0	0	0	0	0	0	0	0	0	0	0	0	0	0	0	0	2275854.239	892275.7647	242.1115302	0.150718366	51	0	0.16	4	0	0
-1	242.1267734	0.0647215	243.1340341	C_15 H_18 O_2 C13_1	C16H18O2	C_15 H_17 O_2 C13_1	2435	16	1.125	0.125	15	18	2	0	0	0	0	0	1	0	0	0	0	0	0	0	0	0	0	0	0	0	0	0	0	0	0	0	0	2275854.239	842823.0488	242.1267727	0.193043863	41	0.43	0.47	8	0	0
-1	242.1761802	0.0567349	243.1834429	C_13 H_25 O_3 N_1	C13H25NO3	C_13 H_24 O_3 N_1	272	13	1.923	0.231	13	25	3	1	0	0	0	0	0	0	0	0	0	0	0	0	0	0	0	0	0	0	0	0	0	0	0	0	0	2275854.239	778189.4083	242.1761798	0.094116043	120	0	0	2	0	0
-1	242.2206456	0.0495996	243.2279341	C_14 H_30 O_2 C13_1	C15H30O2	C_14 H_29 O_2 C13_1	2435	15	2	0.133	14	30	2	0	0	0	0	0	1	0	0	0	0	0	0	0	0	0	0	0	0	0	0	0	0	0	0	0	0	2275854.239	842315.5769	242.2206452	0.198127868	52	0	0	1	0	0
-1	243.0298869	0.0401127	244.0371731	C_13 H_8 O_5	C13H8O5	C_13 H_7 O_5	2435	13	0.615	0.385	13	8	5	0	0	0	0	0	0	0	0	0	0	0	0	0	0	0	0	0	0	0	0	0	0	0	0	0	0	2276365.628	790096.1692	243.0298858	0.063839723	65	0.62	0.71	10	1	0
-1	243.0874365	0.1032427	244.0946877	C_11 H_16 O_6	C11H16O6	C_11 H_15 O_6	2435	11	1.455	0.545	11	16	6	0	0	0	0	0	0	0	0	0	0	0	0	0	0	0	0	0	0	0	0	0	0	0	0	0	0	2276365.628	790637.4157	243.0874359	0.067145557	89	0	0.12	4	0	0
-1	243.1026916	0.099066	244.1099439	C_15 H_16 O_3	C15H16O3	C_15 H_15 O_3	2435	15	1.067	0.2	15	16	3	0	0	0	0	0	0	0	0	0	0	0	0	0	0	0	0	0	0	0	0	0	0	0	0	0	0	2276365.628	753504.5275	243.1026912	0.077601643	91	0.42	0.48	8	0	0
-1	243.1390695	0.0685572	244.1463292	C_16 H_20 O_2	C16H20O2	C_16 H_19 O_2	2435	16	1.25	0.125	16	20	2	0	0	0	0	0	0	0	0	0	0	0	0	0	0	0	0	0	0	0	0	0	0	0	0	0	0	2276365.628	771726.3222	243.1390691	0.047328974	90	0.36	0.4	7	0	0
-1	243.179501	0.0831699	244.1867977	C_12 H_25 O_3 N_1 C13_1	C13H25NO3	C_12 H_24 O_3 N_1 C13_1	272	13	1.923	0.231	12	25	3	1	0	0	0	0	1	0	0	0	0	0	0	0	0	0	0	0	0	0	0	0	0	0	0	0	0	2276365.628	813838.725	243.1795	0.190189842	40	0	0	2	0	0
-1	244.0332408	0.0438132	245.0405279	C_12 H_8 O_5 C13_1	C13H8O5	C_12 H_7 O_5 C13_1	2435	13	0.615	0.385	12	8	5	0	0	0	0	0	1	0	0	0	0	0	0	0	0	0	0	0	0	0	0	0	0	0	0	0	0	2276877.131	812751.7333	244.0332393	0.073441023	15	0.62	0.71	10	1	0
-1	244.0907783	0.0496046	245.0980425	C_10 H_16 O_6 C13_1	C11H16O6	C_10 H_15 O_6 C13_1	2435	11	1.455	0.545	10	16	6	0	0	0	0	0	1	0	0	0	0	0	0	0	0	0	0	0	0	0	0	0	0	0	0	0	0	2276877.131	843812.8889	244.090779	0.250583509	9	0	0.12	4	0	0
-1	244.1060407	0.0753447	245.1132987	C_14 H_16 O_3 C13_1	C15H16O3	C_14 H_15 O_3 C13_1	2435	15	1.067	0.2	14	16	3	0	0	0	0	0	1	0	0	0	0	0	0	0	0	0	0	0	0	0	0	0	0	0	0	0	0	2276877.131	836606.3714	244.1060401	0.131022375	70	0.42	0.48	8	0	0
-1	244.1424348	0.1107119	245.1496841	C_15 H_20 O_2 C13_1	C16H20O2	C_15 H_19 O_2 C13_1	2435	16	1.25	0.125	15	20	2	0	0	0	0	0	1	0	0	0	0	0	0	0	0	0	0	0	0	0	0	0	0	0	0	0	0	2276877.131	838128.9762	244.1424341	0.171532541	42	0.36	0.4	7	0	0
-1	245.0455338	0.0521392	246.0528231	C_13 H_10 O_5	C13H10O5	C_13 H_9 O_5	2435	13	0.769	0.385	13	10	5	0	0	0	0	0	0	0	0	0	0	0	0	0	0	0	0	0	0	0	0	0	0	0	0	0	0	2277388.747	797732.5256	245.0455331	0.085638289	78	0.5	0.62	9	1	0
-1	245.1183104	0.0286236	246.1255939	C_15 H_18 O_3	C15H18O3	C_15 H_17 O_3	2435	15	1.2	0.2	15	18	3	0	0	0	0	0	0	0	0	0	0	0	0	0	0	0	0	0	0	0	0	0	0	0	0	0	0	2277388.747	747819.6222	245.11831	0.021539692	90	0.33	0.41	7	0	0
-1	246.0489263	0.1002849	247.0561779	C_12 H_10 O_5 C13_1	C13H10O5	C_12 H_9 O_5 C13_1	2435	13	0.769	0.385	12	10	5	0	0	0	0	0	1	0	0	0	0	0	0	0	0	0	0	0	0	0	0	0	0	0	0	0	0	2277900.472	803731.3333	246.0489255	0.111981376	15	0.5	0.62	9	1	0
-1	246.1216883	0.0650956	247.1289487	C_14 H_18 O_3 C13_1	C15H18O3	C_14 H_17 O_3 C13_1	2435	15	1.2	0.2	14	18	3	0	0	0	0	0	1	0	0	0	0	0	0	0	0	0	0	0	0	0	0	0	0	0	0	0	0	2277900.472	819588.1358	246.1216879	0.132992968	81	0.33	0.41	7	0	0
-1	247.0611856	0.0444232	248.0684731	C_13 H_12 O_5	C13H12O5	C_13 H_11 O_5	2435	13	0.923	0.385	13	12	5	0	0	0	0	0	0	0	0	0	0	0	0	0	0	0	0	0	0	0	0	0	0	0	0	0	0	2278412.307	767321.8	247.0611853	0.042160933	90	0.38	0.52	8	1	0
-1	247.0975648	0.0693537	248.1048585	C_14 H_16 O_4	C14H16O4	C_14 H_15 O_4	2435	14	1.143	0.286	14	16	4	0	0	0	0	0	0	0	0	0	0	0	0	0	0	0	0	0	0	0	0	0	0	0	0	0	0	2278412.307	742989.5	247.0975646	0.025517106	90	0.3	0.42	7	0	0
-1	247.1339547	0.0513901	248.1412439	C_15 H_20 O_3	C15H20O3	C_15 H_19 O_3	2435	15	1.333	0.2	15	20	3	0	0	0	0	0	0	0	0	0	0	0	0	0	0	0	0	0	0	0	0	0	0	0	0	0	0	2278412.307	750143.5667	247.1339544	0.0244222	90	0.25	0.33	6	0	0
-1	248.0645392	0.049303	249.0718279	C_12 H_12 O_5 C13_1	C13H12O5	C_12 H_11 O_5 C13_1	2435	13	0.923	0.385	12	12	5	0	0	0	0	0	1	0	0	0	0	0	0	0	0	0	0	0	0	0	0	0	0	0	0	0	0	2278924.247	837652.9091	248.064538	0.144553173	22	0.38	0.52	8	1	0
-1	248.1009216	0.0612947	249.1082133	C_13 H_16 O_4 C13_1	C14H16O4	C_13 H_15 O_4 C13_1	2435	14	1.143	0.286	13	16	4	0	0	0	0	0	1	0	0	0	0	0	0	0	0	0	0	0	0	0	0	0	0	0	0	0	0	2278924.247	814965.3678	248.1009214	0.099353616	87	0.3	0.42	7	0	0
-1	248.1373126	0.0389332	249.1445987	C_14 H_20 O_3 C13_1	C15H20O3	C_14 H_19 O_3 C13_1	2435	15	1.333	0.2	14	20	3	0	0	0	0	0	1	0	0	0	0	0	0	0	0	0	0	0	0	0	0	0	0	0	0	0	0	2278924.247	820006.5139	248.137312	0.116719498	72	0.25	0.33	6	0	0
-1	249.0040594	0.065961	250.0113523	C_11 H_6 O_7	C11H6O7	C_11 H_5 O_7	2435	11	0.545	0.636	11	6	7	0	0	0	0	0	0	0	0	0	0	0	0	0	0	0	0	0	0	0	0	0	0	0	0	0	0	2279436.291	767646.8095	249.0040589	0.186895442	21	0.5	0.73	9	1	1
-1	249.0557032	0.0567417	250.0629939	C_16 H_10 O_3	C16H10O3	C_16 H_9 O_3	2435	16	0.625	0.188	16	10	3	0	0	0	0	0	0	0	0	0	0	0	0	0	0	0	0	0	0	0	0	0	0	0	0	0	0	2279436.291	810070.5814	249.0557031	0.17378469	43	0.69	0.72	12	1	0
-1	249.113213	0.0762313	250.1205085	C_14 H_18 O_4	C14H18O4	C_14 H_17 O_4	2435	14	1.286	0.286	14	18	4	0	0	0	0	0	0	0	0	0	0	0	0	0	0	0	0	0	0	0	0	0	0	0	0	0	0	2279436.291	735779.033	249.1132128	0.038736954	91	0.2	0.33	6	0	0
-1	250.0074169	0.0552717	251.0147072	C_10 H_6 O_7 C13_1	C11H6O7	C_10 H_5 O_7 C13_1	2435	11	0.545	0.636	10	6	7	0	0	0	0	0	1	0	0	0	0	0	0	0	0	0	0	0	0	0	0	0	0	0	0	0	0	2279948.438	907640.6667	250.0074165	0.260430996	3	0.5	0.73	9	1	1
-1	250.0591011	0.1146948	251.0663487	C_15 H_10 O_3 C13_1	C16H10O3	C_15 H_9 O_3 C13_1	2435	16	0.625	0.188	15	10	3	0	0	0	0	0	1	0	0	0	0	0	0	0	0	0	0	0	0	0	0	0	0	0	0	0	0	2279948.438	870714.6667	250.0590996	0.259298336	6	0.69	0.72	12	1	0
-1	250.1165762	0.0423735	251.1238633	C_13 H_18 O_4 C13_1	C14H18O4	C_13 H_17 O_4 C13_1	2435	14	1.286	0.286	13	18	4	0	0	0	0	0	1	0	0	0	0	0	0	0	0	0	0	0	0	0	0	0	0	0	0	0	0	2279948.438	791960.75	250.116576	0.088038045	88	0.2	0.33	6	0	0
-1	251.0561305	0.0763102	252.0633877	C_12 H_12 O_6	C12H12O6	C_12 H_11 O_6	2435	12	1	0.5	12	12	6	0	0	0	0	0	0	0	0	0	0	0	0	0	0	0	0	0	0	0	0	0	0	0	0	0	0	2280460.685	761412.6264	251.0561304	0.093596442	91	0.17	0.44	7	0	0
-1	251.0713772	0.0387617	252.0786439	C_16 H_12 O_3	C16H12O3	C_16 H_11 O_3	2435	16	0.75	0.188	16	12	3	0	0	0	0	0	0	0	0	0	0	0	0	0	0	0	0	0	0	0	0	0	0	0	0	0	0	2280460.685	787421.9219	251.0713768	0.12644729	64	0.62	0.66	11	1	0
-1	251.0925141	0.0690124	252.0997731	C_13 H_16 O_5	C13H16O5	C_13 H_15 O_5	2435	13	1.231	0.385	13	16	5	0	0	0	0	0	0	0	0	0	0	0	0	0	0	0	0	0	0	0	0	0	0	0	0	0	0	2280460.685	720837.2444	251.0925139	0.025792487	90	0.12	0.33	6	0	0
-1	252.0594566	0.0374842	253.0667425	C_11 H_12 O_6 C13_1	C12H12O6	C_11 H_11 O_6 C13_1	2435	12	1	0.5	11	12	6	0	0	0	0	0	1	0	0	0	0	0	0	0	0	0	0	0	0	0	0	0	0	0	0	0	0	2280973.029	828410.7692	252.0594562	0.111558711	13	0.17	0.44	7	0	0
-1	252.0747013	0.0829494	253.0819987	C_15 H_12 O_3 C13_1	C16H12O3	C_15 H_11 O_3 C13_1	2435	16	0.75	0.188	15	12	3	0	0	0	0	0	1	0	0	0	0	0	0	0	0	0	0	0	0	0	0	0	0	0	0	0	0	2280973.029	793194.0769	252.0747016	0.14198052	13	0.62	0.66	11	1	0
-1	252.0958392	0.0485928	253.1031279	C_12 H_16 O_5 C13_1	C13H16O5	C_12 H_15 O_5 C13_1	2435	13	1.231	0.385	12	16	5	0	0	0	0	0	1	0	0	0	0	0	0	0	0	0	0	0	0	0	0	0	0	0	0	0	0	2280973.029	795881.6364	252.095839	0.122772362	88	0.12	0.33	6	0	0
-1	253.0717732	0.0470562	254.0790377	C_12 H_14 O_6	C12H14O6	C_12 H_13 O_6	2435	12	1.167	0.5	12	14	6	0	0	0	0	0	0	0	0	0	0	0	0	0	0	0	0	0	0	0	0	0	0	0	0	0	0	2281485.469	725601.7111	253.0717732	0.037669384	90	0	0.33	6	0	0
-1	253.1081551	0.0333943	254.1154231	C_13 H_18 O_5	C13H18O5	C_13 H_17 O_5	2435	13	1.385	0.385	13	18	5	0	0	0	0	0	0	0	0	0	0	0	0	0	0	0	0	0	0	0	0	0	0	0	0	0	0	2281485.469	716610.9556	253.108155	0.020225724	90	0	0.24	5	0	0
-1	253.1233882	0.0576278	254.1306792	C_17 H_18 O_2	C17H18O2	C_17 H_17 O_2	2435	17	1.059	0.118	17	18	2	0	0	0	0	0	0	0	0	0	0	0	0	0	0	0	0	0	0	0	0	0	0	0	0	0	0	2281485.469	772735.2051	253.1233879	0.117706446	78	0.47	0.5	9	0	0
-1	253.1445234	0.0339561	254.1518085	C_14 H_22 O_4	C14H22O4	C_14 H_21 O_4	2435	14	1.571	0.286	14	22	4	0	0	0	0	0	0	0	0	0	0	0	0	0	0	0	0	0	0	0	0	0	0	0	0	0	0	2281485.469	757341.6484	253.1445232	0.082042143	91	0	0.17	4	0	0
-1	253.2172871	0.0619374	254.2245792	C_16 H_30 O_2	C16H30O2	C_16 H_29 O_2	2435	16	1.875	0.125	16	30	2	0	0	0	0	0	0	0	0	0	0	0	0	0	0	0	0	0	0	0	0	0	0	0	0	0	0	2281485.469	754177.9204	253.2172868	0.103856398	113	0	0.07	2	0	0
-1	254.0751122	0.0154381	255.0823925	C_11 H_14 O_6 C13_1	C12H14O6	C_11 H_13 O_6 C13_1	2435	12	1.167	0.5	11	14	6	0	0	0	0	0	1	0	0	0	0	0	0	0	0	0	0	0	0	0	0	0	0	0	0	0	0	2281998.003	827930.5429	254.0751121	0.240409291	35	0	0.33	6	0	0
-1	254.11152	0.072382	255.1187779	C_12 H_18 O_5 C13_1	C13H18O5	C_12 H_17 O_5 C13_1	2435	13	1.385	0.385	12	18	5	0	0	0	0	0	1	0	0	0	0	0	0	0	0	0	0	0	0	0	0	0	0	0	0	0	0	2281998.003	756053.2895	254.1115197	0.14086186	76	0	0.24	5	0	0
-1	254.1267597	0.0078821	255.1340341	C_16 H_18 O_2 C13_1	C17H18O2	C_16 H_17 O_2 C13_1	2435	17	1.059	0.118	16	18	2	0	0	0	0	0	1	0	0	0	0	0	0	0	0	0	0	0	0	0	0	0	0	0	0	0	0	2281998.003	743887.5455	254.1267592	0.276350846	11	0.47	0.5	9	0	0
-1	254.1478955	0.0336501	255.1551633	C_13 H_22 O_4 C13_1	C14H22O4	C_13 H_21 O_4 C13_1	2435	14	1.571	0.286	13	22	4	0	0	0	0	0	1	0	0	0	0	0	0	0	0	0	0	0	0	0	0	0	0	0	0	0	0	2281998.003	794240.6512	254.1478953	0.209432867	43	0	0.17	4	0	0
-1	254.2206544	0.0126906	255.2279341	C_15 H_30 O_2 C13_1	C16H30O2	C_15 H_29 O_2 C13_1	2435	16	1.875	0.125	15	30	2	0	0	0	0	0	1	0	0	0	0	0	0	0	0	0	0	0	0	0	0	0	0	0	0	0	0	2281998.003	803866.6809	254.220654	0.157611511	47	0	0.07	2	0	0
-1	255.0510096	0.0636066	256.0583023	C_11 H_12 O_7	C11H12O7	C_11 H_11 O_7	2435	11	1.091	0.636	11	12	7	0	0	0	0	0	0	0	0	0	0	0	0	0	0	0	0	0	0	0	0	0	0	0	0	0	0	2282510.627	796938.0476	255.0510096	0.122684272	84	0	0.33	6	0	0
-1	255.0662951	0.0510595	256.0735585	C_15 H_12 O_4	C15H12O4	C_15 H_11 O_4	2435	15	0.8	0.267	15	12	4	0	0	0	0	0	0	0	0	0	0	0	0	0	0	0	0	0	0	0	0	0	0	0	0	0	0	2282510.627	759745.4074	255.066295	0.116733717	81	0.55	0.62	10	1	0
-1	255.1026868	0.0757799	256.1099439	C_16 H_16 O_3	C16H16O3	C_16 H_15 O_3	2435	16	1	0.188	16	16	3	0	0	0	0	0	0	0	0	0	0	0	0	0	0	0	0	0	0	0	0	0	0	0	0	0	0	2282510.627	731657.5667	255.1026867	0.052698622	90	0.46	0.52	9	1	0
-1	255.1238119	0.0594461	256.1310731	C_13 H_20 O_5	C13H20O5	C_13 H_19 O_5	2435	13	1.538	0.385	13	20	5	0	0	0	0	0	0	0	0	0	0	0	0	0	0	0	0	0	0	0	0	0	0	0	0	0	0	2282510.627	736111.4889	255.1238117	0.054079662	90	0	0.14	4	0	0
-2	255.2329499	0.0112199	256.2402292	C_16 H_32 O_2	C16H32O2	C_16 H_31 O_2	2435	16	2	0.125	16	32	2	0	0	0	0	0	0	0	0	0	0	0	0	0	0	0	0	0	0	0	0	0	0	0	0	0	0	2282510.627	716110.1938	255.2329497	0.071614255	129	0	0	1	0	0
-1	256.0251708	0.0979409	257.0324221	C_13 H_7 O_5 N_1	C13H7NO5	C_13 H_6 O_5 N_1	272	13	0.538	0.385	13	7	5	1	0	0	0	0	0	0	0	0	0	0	0	0	0	0	0	0	0	0	0	0	0	0	0	0	0	2283023.34	791983.2368	256.0251701	0.173016175	38	0.71	0.79	11	1	0
-1	256.0543529	0.1082386	257.0616572	C_10 H_12 O_7 C13_1	C11H12O7	C_10 H_11 O_7 C13_1	2435	11	1.091	0.636	10	12	7	0	0	0	0	0	1	0	0	0	0	0	0	0	0	0	0	0	0	0	0	0	0	0	0	0	0	2283023.34	782420	256.0543537	0.141931116	7	0	0.33	6	0	0
-1	256.069647	0.0391828	257.0769133	C_14 H_12 O_4 C13_1	C15H12O4	C_14 H_11 O_4 C13_1	2435	15	0.8	0.267	14	12	4	0	0	0	0	0	1	0	0	0	0	0	0	0	0	0	0	0	0	0	0	0	0	0	0	0	0	2283023.34	779091.3636	256.0696471	0.203312697	22	0.55	0.62	10	1	0
-1	256.1060479	0.0995514	257.1132987	C_15 H_16 O_3 C13_1	C16H16O3	C_15 H_15 O_3 C13_1	2435	16	1	0.188	15	16	3	0	0	0	0	0	1	0	0	0	0	0	0	0	0	0	0	0	0	0	0	0	0	0	0	0	0	2283023.34	838580.6222	256.1060476	0.217559217	45	0.46	0.52	9	1	0
-1	256.1271741	0.0879073	257.1344279	C_12 H_20 O_5 C13_1	C13H20O5	C_12 H_19 O_5 C13_1	2435	13	1.538	0.385	12	20	5	0	0	0	0	0	1	0	0	0	0	0	0	0	0	0	0	0	0	0	0	0	0	0	0	0	0	2283023.34	801789.8167	256.1271735	0.124806696	60	0	0.14	4	0	0
-1	256.2363016	0.0235613	257.2435841	C_15 H_32 O_2 C13_1	C16H32O2	C_15 H_31 O_2 C13_1	2435	16	2	0.125	15	32	2	0	0	0	0	0	1	0	0	0	0	0	0	0	0	0	0	0	0	0	0	0	0	0	0	0	0	2283023.34	718950.8908	256.2363013	0.082273786	119	0	0	1	0	0
-1	257.0091414	0.0770184	258.0164377	C_13 H_6 O_6	C13H6O6	C_13 H_5 O_6	2435	13	0.462	0.462	13	6	6	0	0	0	0	0	0	0	0	0	0	0	0	0	0	0	0	0	0	0	0	0	0	0	0	0	0	2283536.138	768985.5556	257.0091407	0.189570229	27	0.71	0.8	11	1	0
-1	257.0284771	0.0905843	258.0357769	C_12 H_7 O_5 N_1 C13_1	C13H7NO5	C_12 H_6 O_5 N_1 C13_1	272	13	0.538	0.385	12	7	5	1	0	0	0	0	1	0	0	0	0	0	0	0	0	0	0	0	0	0	0	0	0	0	0	0	0	2283536.138	897997	257.0284728	0.065234384	2	0.71	0.79	11	1	0
-1	257.081951	0.0735056	258.0892085	C_15 H_14 O_4	C15H14O4	C_15 H_13 O_4	2435	15	0.933	0.267	15	14	4	0	0	0	0	0	0	0	0	0	0	0	0	0	0	0	0	0	0	0	0	0	0	0	0	0	0	2283536.138	730840.7556	257.081951	0.051456869	90	0.45	0.54	9	1	0
-1	257.1183383	0.0810226	258.1255939	C_16 H_18 O_3	C16H18O3	C_16 H_17 O_3	2435	16	1.125	0.188	16	18	3	0	0	0	0	0	0	0	0	0	0	0	0	0	0	0	0	0	0	0	0	0	0	0	0	0	0	2283536.138	718511.4222	257.1183382	0.035745359	90	0.38	0.45	8	0	0
-1	257.1547082	0.020921	258.1619792	C_17 H_22 O_2	C17H22O2	C_17 H_21 O_2	2435	17	1.294	0.118	17	22	2	0	0	0	0	0	0	0	0	0	0	0	0	0	0	0	0	0	0	0	0	0	0	0	0	0	0	2283536.138	744600.6739	257.154708	0.110531041	92	0.33	0.38	7	0	0
-1	257.2396768	0.0554198	258.2469389	C_14 H_32 O_2 C13_2	C16H32O2	C_14 H_31 O_2 C13_2	2435	16	2	0.125	14	32	2	0	0	0	0	0	2	0	0	0	0	0	0	0	0	0	0	0	0	0	0	0	0	0	0	0	0	2283536.138	794549.0794	257.2396762	0.198841058	63	0	0	1	0	0
-1	258.0125442	0.1085786	259.0197925	C_12 H_6 O_6 C13_1	C13H6O6	C_12 H_5 O_6 C13_1	2435	13	0.462	0.462	12	6	6	0	0	0	0	0	1	0	0	0	0	0	0	0	0	0	0	0	0	0	0	0	0	0	0	0	0	2284049.019	838273.5	258.0125435	0.16515358	6	0.71	0.8	11	1	0
-1	258.0853374	0.194857	259.0925633	C_14 H_14 O_4 C13_1	C15H14O4	C_14 H_13 O_4 C13_1	2435	15	0.933	0.267	14	14	4	0	0	0	0	0	1	0	0	0	0	0	0	0	0	0	0	0	0	0	0	0	0	0	0	0	0	2284049.019	789243.6053	258.0853367	0.287852734	38	0.45	0.54	9	1	0
-1	258.1135571	0.0358983	259.1208429	C_15 H_17 O_3 N_1	C15H17NO3	C_15 H_16 O_3 N_1	272	15	1.133	0.2	15	17	3	1	0	0	0	0	0	0	0	0	0	0	0	0	0	0	0	0	0	0	0	0	0	0	0	0	0	2284049.019	761524.9125	258.1135569	0.138947079	80	0.36	0.44	8	0	0
-1	258.1216769	0.0180258	259.1289487	C_15 H_18 O_3 C13_1	C16H18O3	C_15 H_17 O_3 C13_1	2435	16	1.125	0.188	15	18	3	0	0	0	0	0	1	0	0	0	0	0	0	0	0	0	0	0	0	0	0	0	0	0	0	0	0	2284049.019	783455.5921	258.1216766	0.153306695	76	0.38	0.45	8	0	0
-1	258.1580515	0.023622	259.1653341	C_16 H_22 O_2 C13_1	C17H22O2	C_16 H_21 O_2 C13_1	2435	17	1.294	0.118	16	22	2	0	0	0	0	0	1	0	0	0	0	0	0	0	0	0	0	0	0	0	0	0	0	0	0	0	0	2284049.019	842812.7917	258.1580509	0.164795889	24	0.33	0.38	7	0	0
-1	259.1088263	0.0419505	260.1160919	C_14 H_16 O_3 N_2	C14H16N2O3	C_14 H_15 O_3 N_2	216	14	1.143	0.214	14	16	3	2	0	0	0	0	0	0	0	0	0	0	0	0	0	0	0	0	0	0	0	0	0	0	0	0	0	2284561.981	764699.2987	259.1088261	0.066020819	77	0.33	0.43	8	0	0
-1	259.1169461	0.095612	260.1241977	C_14 H_17 O_3 N_1 C13_1	C15H17NO3	C_14 H_16 O_3 N_1 C13_1	272	15	1.133	0.2	14	17	3	1	0	0	0	0	1	0	0	0	0	0	0	0	0	0	0	0	0	0	0	0	0	0	0	0	0	2284561.981	772581.5714	259.1169477	0.35154009	7	0.36	0.44	8	0	0
-1	259.1703663	0.0517569	260.1776292	C_17 H_24 O_2	C17H24O2	C_17 H_23 O_2	2435	17	1.412	0.118	17	24	2	0	0	0	0	0	0	0	0	0	0	0	0	0	0	0	0	0	0	0	0	0	0	0	0	0	0	2284561.981	756229.5949	259.1703659	0.096566805	79	0.27	0.31	6	0	0
-1	260.0928535	0.0859938	261.1001075	C_14 H_15 O_4 N_1	C14H15NO4	C_14 H_14 O_4 N_1	272	14	1.071	0.286	14	15	4	1	0	0	0	0	0	0	0	0	0	0	0	0	0	0	0	0	0	0	0	0	0	0	0	0	0	2285075.02	743165.5632	260.0928533	0.079863697	87	0.33	0.45	8	0	0
-1	260.1122577	0.3349271	261.1194467	C_13 H_16 O_3 N_2 C13_1	C14H16N2O3	C_13 H_15 O_3 N_2 C13_1	216	14	1.143	0.214	13	16	3	2	0	0	0	0	1	0	0	0	0	0	0	0	0	0	0	0	0	0	0	0	0	0	0	0	0	2285075.02	725848.8	260.1122572	0.30686111	5	0.33	0.43	8	0	0
-1	260.1737429	0.1348299	261.1809841	C_16 H_24 O_2 C13_1	C17H24O2	C_16 H_23 O_2 C13_1	2435	17	1.412	0.118	16	24	2	0	0	0	0	0	1	0	0	0	0	0	0	0	0	0	0	0	0	0	0	0	0	0	0	0	0	2285075.02	733858.4	260.1737408	0.130439035	5	0.27	0.31	6	0	0
-1	261.0404481	0.0502466	262.0477377	C_13 H_10 O_6	C13H10O6	C_13 H_9 O_6	2435	13	0.769	0.462	13	10	6	0	0	0	0	0	0	0	0	0	0	0	0	0	0	0	0	0	0	0	0	0	0	0	0	0	0	2285588.135	757258.1594	261.0404478	0.113701476	69	0.43	0.6	9	1	0
-1	261.0557295	0.0460309	262.0629939	C_17 H_10 O_3	C17H10O3	C_17 H_9 O_3	2435	17	0.588	0.176	17	10	3	0	0	0	0	0	0	0	0	0	0	0	0	0	0	0	0	0	0	0	0	0	0	0	0	0	0	2285588.135	748703.697	261.0557292	0.141641	33	0.71	0.74	13	1	0
-1	261.0768521	0.0205926	262.0841231	C_14 H_14 O_5	C14H14O5	C_14 H_13 O_5	2435	14	1	0.357	14	14	5	0	0	0	0	0	0	0	0	0	0	0	0	0	0	0	0	0	0	0	0	0	0	0	0	0	0	2285588.135	706944.2222	261.0768519	0.029161507	90	0.33	0.48	8	0	0
-1	261.0961681	0.0678244	262.1034623	C_13 H_15 O_4 N_1 C13_1	C14H15NO4	C_13 H_14 O_4 N_1 C13_1	272	14	1.071	0.286	13	15	4	1	0	0	0	0	1	0	0	0	0	0	0	0	0	0	0	0	0	0	0	0	0	0	0	0	0	2285588.135	786408.3636	261.0961689	0.342499659	11	0.33	0.45	8	0	0
-1	261.1496124	0.0191183	262.1568939	C_16 H_22 O_3	C16H22O3	C_16 H_21 O_3	2435	16	1.375	0.188	16	22	3	0	0	0	0	0	0	0	0	0	0	0	0	0	0	0	0	0	0	0	0	0	0	0	0	0	0	2285588.135	716118.3	261.1496121	0.034444051	90	0.23	0.31	6	0	0
-1	262.0438239	0.0296216	263.0510925	C_12 H_10 O_6 C13_1	C13H10O6	C_12 H_9 O_6 C13_1	2435	13	0.769	0.462	12	10	6	0	0	0	0	0	1	0	0	0	0	0	0	0	0	0	0	0	0	0	0	0	0	0	0	0	0	2286101.323	786798.0769	262.0438241	0.1363761	13	0.43	0.6	9	1	0
-1	262.0590698	0.0092334	263.0663487	C_16 H_10 O_3 C13_1	C17H10O3	C_16 H_9 O_3 C13_1	2435	17	0.588	0.176	16	10	3	0	0	0	0	0	1	0	0	0	0	0	0	0	0	0	0	0	0	0	0	0	0	0	0	0	0	2286101.323	781603.3333	262.0590693	0.325331994	3	0.71	0.74	13	1	0
-1	262.0802095	0.0305792	263.0874779	C_13 H_14 O_5 C13_1	C14H14O5	C_13 H_13 O_5 C13_1	2435	14	1	0.357	13	14	5	0	0	0	0	0	1	0	0	0	0	0	0	0	0	0	0	0	0	0	0	0	0	0	0	0	0	2286101.323	795878.898	262.0802097	0.165877625	49	0.33	0.48	8	0	0
-1	262.1529603	0.045288	263.1602487	C_15 H_22 O_3 C13_1	C16H22O3	C_15 H_21 O_3 C13_1	2435	16	1.375	0.188	15	22	3	0	0	0	0	0	1	0	0	0	0	0	0	0	0	0	0	0	0	0	0	0	0	0	0	0	0	2286101.323	813296.2031	262.1529596	0.166755997	64	0.23	0.31	6	0	0
-1	263.0349546	0.1039114	264.0422585	C_16 H_8 O_4	C16H8O4	C_16 H_7 O_4	2435	16	0.5	0.25	16	8	4	0	0	0	0	0	0	0	0	0	0	0	0	0	0	0	0	0	0	0	0	0	0	0	0	0	0	2286614.581	772193.3261	263.0349537	0.224547883	46	0.75	0.79	13	1	0
-1	263.0560991	0.04597	264.0633877	C_13 H_12 O_6	C13H12O6	C_13 H_11 O_6	2435	13	0.923	0.462	13	12	6	0	0	0	0	0	0	0	0	0	0	0	0	0	0	0	0	0	0	0	0	0	0	0	0	0	0	2286614.581	750745.2667	263.0560989	0.074421062	90	0.29	0.5	8	0	0
-1	263.0713638	0.0135793	264.0786439	C_17 H_12 O_3	C17H12O3	C_17 H_11 O_3	2435	17	0.706	0.176	17	12	3	0	0	0	0	0	0	0	0	0	0	0	0	0	0	0	0	0	0	0	0	0	0	0	0	0	0	2286614.581	802035.0784	263.0713631	0.136035633	51	0.64	0.68	12	1	0
-1	263.0924912	0.0206058	264.0997731	C_14 H_16 O_5	C14H16O5	C_14 H_15 O_5	2435	14	1.143	0.357	14	16	5	0	0	0	0	0	0	0	0	0	0	0	0	0	0	0	0	0	0	0	0	0	0	0	0	0	0	2286614.581	696988.1222	263.0924909	0.018842981	90	0.22	0.39	7	0	0
-1	263.1289009	0.0713836	264.1361585	C_15 H_20 O_4	C15H20O4	C_15 H_19 O_4	2435	15	1.333	0.267	15	20	4	0	0	0	0	0	0	0	0	0	0	0	0	0	0	0	0	0	0	0	0	0	0	0	0	0	0	2286614.581	690801.0549	263.1289005	0.029131608	91	0.18	0.31	6	0	0
-1	263.1652569	0.0399322	264.1725439	C_16 H_24 O_3	C16H24O3	C_16 H_23 O_3	2435	16	1.5	0.188	16	24	3	0	0	0	0	0	0	0	0	0	0	0	0	0	0	0	0	0	0	0	0	0	0	0	0	0	0	2286614.581	751413.4337	263.1652564	0.072021839	83	0.15	0.24	5	0	0
-1	264.0383456	0.0329453	265.0456133	C_15 H_8 O_4 C13_1	C16H8O4	C_15 H_7 O_4 C13_1	2435	16	0.5	0.25	15	8	4	0	0	0	0	0	1	0	0	0	0	0	0	0	0	0	0	0	0	0	0	0	0	0	0	0	0	2287127.907	804936.4	264.0383423	0.279373921	5	0.75	0.79	13	1	0
-1	264.0594749	0.0329879	265.0667425	C_12 H_12 O_6 C13_1	C13H12O6	C_12 H_11 O_6 C13_1	2435	13	0.923	0.462	12	12	6	0	0	0	0	0	1	0	0	0	0	0	0	0	0	0	0	0	0	0	0	0	0	0	0	0	0	2287127.907	758380.7333	264.0594746	0.132255436	15	0.29	0.5	8	0	0
-1	264.0747249	0.0098649	265.0819987	C_16 H_12 O_3 C13_1	C17H12O3	C_16 H_11 O_3 C13_1	2435	17	0.706	0.176	16	12	3	0	0	0	0	0	1	0	0	0	0	0	0	0	0	0	0	0	0	0	0	0	0	0	0	0	0	2287127.907	934350.6	264.0747249	0.20198039	5	0.64	0.68	12	1	0
-1	264.0877263	0.0732002	265.0950221	C_13 H_15 O_5 N_1	C13H15NO5	C_13 H_14 O_5 N_1	272	13	1.154	0.385	13	15	5	1	0	0	0	0	0	0	0	0	0	0	0	0	0	0	0	0	0	0	0	0	0	0	0	0	0	2287127.907	735104.4831	264.0877259	0.080877461	89	0.14	0.37	7	0	0
-1	264.0958575	0.0224592	265.1031279	C_13 H_16 O_5 C13_1	C14H16O5	C_13 H_15 O_5 C13_1	2435	14	1.143	0.357	13	16	5	0	0	0	0	0	1	0	0	0	0	0	0	0	0	0	0	0	0	0	0	0	0	0	0	0	0	2287127.907	752473.5056	264.0958571	0.115176109	89	0.22	0.39	7	0	0
-1	264.1322181	0.0707854	265.1395133	C_14 H_20 O_4 C13_1	C15H20O4	C_14 H_19 O_4 C13_1	2435	15	1.333	0.267	14	20	4	0	0	0	0	0	1	0	0	0	0	0	0	0	0	0	0	0	0	0	0	0	0	0	0	0	0	2287127.907	738452.8778	264.1322177	0.086373243	90	0.18	0.31	6	0	0
-1	264.1686321	0.0370245	265.1758987	C_15 H_24 O_3 C13_1	C16H24O3	C_15 H_23 O_3 C13_1	2435	16	1.5	0.188	15	24	3	0	0	0	0	0	1	0	0	0	0	0	0	0	0	0	0	0	0	0	0	0	0	0	0	0	0	2287127.907	731764.9	264.1686314	0.199993576	10	0.15	0.24	5	0	0
-1	265.0506141	0.0674891	266.0579085	C_16 H_10 O_4	C16H10O4	C_16 H_9 O_4	2435	16	0.625	0.25	16	10	4	0	0	0	0	0	0	0	0	0	0	0	0	0	0	0	0	0	0	0	0	0	0	0	0	0	0	2287641.298	756853.3871	265.0506132	0.156672027	62	0.67	0.71	12	1	0
-1	265.071742	0.0723319	266.0790377	C_13 H_14 O_6	C13H14O6	C_13 H_13 O_6	2435	13	1.077	0.462	13	14	6	0	0	0	0	0	0	0	0	0	0	0	0	0	0	0	0	0	0	0	0	0	0	0	0	0	0	2287641.298	709195.7692	265.0717417	0.048940077	91	0.14	0.4	7	0	0
-1	265.0870079	0.0358858	266.0942939	C_17 H_14 O_3	C17H14O3	C_17 H_13 O_3	2435	17	0.824	0.176	17	14	3	0	0	0	0	0	0	0	0	0	0	0	0	0	0	0	0	0	0	0	0	0	0	0	0	0	0	2287641.298	759416.2222	265.0870071	0.133370052	63	0.57	0.61	11	1	0
-1	265.0911244	0.0899517	266.0983769	C_12 H_15 O_5 N_1 C13_1	C13H15NO5	C_12 H_14 O_5 N_1 C13_1	272	13	1.154	0.385	12	15	5	1	0	0	0	0	1	0	0	0	0	0	0	0	0	0	0	0	0	0	0	0	0	0	0	0	0	2287641.298	774361.2857	265.0911267	0.166397804	7	0.14	0.37	7	0	0
-1	265.108149	0.0088345	266.1154231	C_14 H_18 O_5	C14H18O5	C_14 H_17 O_5	2435	14	1.286	0.357	14	18	5	0	0	0	0	0	0	0	0	0	0	0	0	0	0	0	0	0	0	0	0	0	0	0	0	0	0	2287641.298	686339.2556	265.1081486	0.015531275	90	0.11	0.3	6	0	0
-3	265.1479124	0.0312449	266.1551805	C_12 H_26 O_4 S_1	C12H26O4S	C_12 H_25 O_4 S_1	17	12	2.167	0.333	12	26	4	0	1	0	0	0	0	0	0	0	0	0	0	0	0	0	0	0	0	0	0	0	0	0	0	0	0	2287641.298	707338.7778	265.1479118	0.09713319	126	0	0	0	0	0
-1	266.0539846	0.0085748	267.0612633	C_15 H_10 O_4 C13_1	C16H10O4	C_15 H_9 O_4 C13_1	2435	16	0.625	0.25	15	10	4	0	0	0	0	0	1	0	0	0	0	0	0	0	0	0	0	0	0	0	0	0	0	0	0	0	0	2288154.751	808303.25	266.0539847	0.132338137	12	0.67	0.71	12	1	0
-1	266.075126	0.0370185	267.0823925	C_12 H_14 O_6 C13_1	C13H14O6	C_12 H_13 O_6 C13_1	2435	13	1.077	0.462	12	14	6	0	0	0	0	0	1	0	0	0	0	0	0	0	0	0	0	0	0	0	0	0	0	0	0	0	0	2288154.751	784566.2703	266.0751264	0.22869885	37	0.14	0.4	7	0	0
-1	266.0903738	0.005717	267.0976487	C_16 H_14 O_3 C13_1	C17H14O3	C_16 H_13 O_3 C13_1	2435	17	0.824	0.176	16	14	3	0	0	0	0	0	1	0	0	0	0	0	0	0	0	0	0	0	0	0	0	0	0	0	0	0	0	2288154.751	733907.5455	266.0903727	0.24261974	11	0.57	0.61	11	1	0
-1	266.1033856	0.0376286	267.1106721	C_13 H_17 O_5 N_1	C13H17NO5	C_13 H_16 O_5 N_1	272	13	1.308	0.385	13	17	5	1	0	0	0	0	0	0	0	0	0	0	0	0	0	0	0	0	0	0	0	0	0	0	0	0	0	2288154.751	719709.2692	266.1033851	0.046947808	78	0	0.26	6	0	0
-1	266.1114953	0.0231133	267.1187779	C_13 H_18 O_5 C13_1	C14H18O5	C_13 H_17 O_5 C13_1	2435	14	1.286	0.357	13	18	5	0	0	0	0	0	1	0	0	0	0	0	0	0	0	0	0	0	0	0	0	0	0	0	0	0	0	2288154.751	736029.0778	266.1114948	0.074242567	90	0.11	0.3	6	0	0
-1	266.1512368	0.0825839	267.1585353	C_11 H_26 O_4 S_1 C13_1	C12H26O4S	C_11 H_25 O_4 S_1 C13_1	17	12	2.167	0.333	11	26	4	0	1	0	0	0	1	0	0	0	0	0	0	0	0	0	0	0	0	0	0	0	0	0	0	0	0	2288154.751	775485.5303	266.1512361	0.15573483	66	0	0	0	0	0
-1	267.0299156	0.0705648	268.0371731	C_15 H_8 O_5	C15H8O5	C_15 H_7 O_5	2435	15	0.533	0.333	15	8	5	0	0	0	0	0	0	0	0	0	0	0	0	0	0	0	0	0	0	0	0	0	0	0	0	0	0	2288668.265	751435.2131	267.0299143	0.134557505	61	0.7	0.76	12	1	0
-1	267.0510353	0.0349402	268.0583023	C_12 H_12 O_7	C12H12O7	C_12 H_11 O_7	2435	12	1	0.583	12	12	7	0	0	0	0	0	0	0	0	0	0	0	0	0	0	0	0	0	0	0	0	0	0	0	0	0	0	2288668.265	761444.954	267.0510348	0.108139291	87	0	0.41	7	0	0
-1	267.0662554	0.0992526	268.0735585	C_16 H_12 O_4	C16H12O4	C_16 H_11 O_4	2435	16	0.75	0.25	16	12	4	0	0	0	0	0	0	0	0	0	0	0	0	0	0	0	0	0	0	0	0	0	0	0	0	0	0	2288668.265	720980.3824	267.0662546	0.118861878	68	0.58	0.64	11	1	0
-1	267.0873888	0.0837988	268.0946877	C_13 H_16 O_6	C13H16O6	C_13 H_15 O_6	2435	13	1.231	0.462	13	16	6	0	0	0	0	0	0	0	0	0	0	0	0	0	0	0	0	0	0	0	0	0	0	0	0	0	0	2288668.265	693992.8333	267.0873882	0.024504346	90	0	0.3	6	0	0
-1	267.1026763	0.0330872	268.1099439	C_17 H_16 O_3	C17H16O3	C_17 H_15 O_3	2435	17	0.941	0.176	17	16	3	0	0	0	0	0	0	0	0	0	0	0	0	0	0	0	0	0	0	0	0	0	0	0	0	0	0	2288668.265	716367.8519	267.1026756	0.081323188	81	0.5	0.55	10	1	0
-1	267.1067286	0.0815138	268.1140269	C_12 H_17 O_5 N_1 C13_1	C13H17NO5	C_12 H_16 O_5 N_1 C13_1	272	13	1.308	0.385	12	17	5	1	0	0	0	0	1	0	0	0	0	0	0	0	0	0	0	0	0	0	0	0	0	0	0	0	0	2288668.265	867175.5882	267.1067299	0.147047918	17	0	0.26	6	0	0
-1	267.1238094	0.0475849	268.1310731	C_14 H_20 O_5	C14H20O5	C_14 H_19 O_5	2435	14	1.429	0.357	14	20	5	0	0	0	0	0	0	0	0	0	0	0	0	0	0	0	0	0	0	0	0	0	0	0	0	0	0	2288668.265	680242.0556	267.1238088	0.024807005	90	0	0.22	5	0	0
-1	267.1437301	0.1162666	268.1509754	C_12 H_26 O_4 S34_1	C12H26O4S	C_12 H_25 O_4 S34_1	17	12	2.167	0.333	12	26	4	0	0	0	0	0	0	0	0	1	0	0	0	0	0	0	0	0	0	0	0	0	0	0	0	0	0	2288668.265	812009.8	267.1437292	0.304418958	20	0	0	0	0	0
-1	267.1545917	0.0819281	268.1618901	C_10 H_26 O_4 S_1 C13_2	C12H26O4S	C_10 H_25 O_4 S_1 C13_2	17	12	2.167	0.333	10	26	4	0	1	0	0	0	2	0	0	0	0	0	0	0	0	0	0	0	0	0	0	0	0	0	0	0	0	2288668.265	808415	267.1545848	0.237002019	2	0	0	0	0	0
-1	267.1601687	0.0496444	268.1674585	C_15 H_24 O_4	C15H24O4	C_15 H_23 O_4	2435	15	1.6	0.267	15	24	4	0	0	0	0	0	0	0	0	0	0	0	0	0	0	0	0	0	0	0	0	0	0	0	0	0	0	2288668.265	729671.1047	267.1601679	0.095779061	86	0	0.15	4	0	0
-1	268.0332266	0.0927221	269.0405279	C_14 H_8 O_5 C13_1	C15H8O5	C_14 H_7 O_5 C13_1	2435	15	0.533	0.333	14	8	5	0	0	0	0	0	1	0	0	0	0	0	0	0	0	0	0	0	0	0	0	0	0	0	0	0	0	2289181.837	754576.2353	268.0332253	0.221843974	17	0.7	0.76	12	1	0
-1	268.0543658	0.0554222	269.0616572	C_11 H_12 O_7 C13_1	C12H12O7	C_11 H_11 O_7 C13_1	2435	12	1	0.583	11	12	7	0	0	0	0	0	1	0	0	0	0	0	0	0	0	0	0	0	0	0	0	0	0	0	0	0	0	2289181.837	796871.8571	268.0543657	0.136074	14	0	0.41	7	0	0
-1	268.0696479	0.0408136	269.0769133	C_15 H_12 O_4 C13_1	C16H12O4	C_15 H_11 O_4 C13_1	2435	16	0.75	0.25	15	12	4	0	0	0	0	0	1	0	0	0	0	0	0	0	0	0	0	0	0	0	0	0	0	0	0	0	0	2289181.837	723288.2143	268.0696475	0.129017861	14	0.58	0.64	11	1	0
-1	268.0907802	0.0524381	269.0980425	C_12 H_16 O_6 C13_1	C13H16O6	C_12 H_15 O_6 C13_1	2435	13	1.231	0.462	12	16	6	0	0	0	0	0	1	0	0	0	0	0	0	0	0	0	0	0	0	0	0	0	0	0	0	0	0	2289181.837	757257.9277	268.0907794	0.142428919	83	0	0.3	6	0	0
-1	268.1060006	0.0803156	269.1132987	C_16 H_16 O_3 C13_1	C17H16O3	C_16 H_15 O_3 C13_1	2435	17	0.941	0.176	16	16	3	0	0	0	0	0	1	0	0	0	0	0	0	0	0	0	0	0	0	0	0	0	0	0	0	0	0	2289181.837	772016.2609	268.1059999	0.235309398	23	0.5	0.55	10	1	0
-1	268.1271261	0.0942392	269.1344279	C_13 H_20 O_5 C13_1	C14H20O5	C_13 H_19 O_5 C13_1	2435	14	1.429	0.357	13	20	5	0	0	0	0	0	1	0	0	0	0	0	0	0	0	0	0	0	0	0	0	0	0	0	0	0	0	2289181.837	736957.0341	268.1271255	0.103851522	88	0	0.22	5	0	0
-1	268.1635471	0.0380019	269.1708133	C_14 H_24 O_4 C13_1	C15H24O4	C_14 H_23 O_4 C13_1	2435	15	1.6	0.267	14	24	4	0	0	0	0	0	1	0	0	0	0	0	0	0	0	0	0	0	0	0	0	0	0	0	0	0	0	2289181.837	797630.2174	268.1635456	0.25563517	23	0	0.15	4	0	0
-1	269.0091722	0.0403938	270.0164377	C_14 H_6 O_6	C14H6O6	C_14 H_5 O_6	2435	14	0.429	0.429	14	6	6	0	0	0	0	0	0	0	0	0	0	0	0	0	0	0	0	0	0	0	0	0	0	0	0	0	0	2289695.464	740543.7581	269.0091709	0.164318725	62	0.75	0.82	12	1	0
-1	269.030303	0.0460306	270.037567	C_11 H_10 O_8	C11H10O8	C_11 H_9 O_8	2435	11	0.909	0.727	11	10	8	0	0	0	0	0	0	0	0	0	0	0	0	0	0	0	0	0	0	0	0	0	0	0	0	0	0	2289695.464	726864.375	269.0303024	0.150090176	16	0	0.43	7	0	0
-1	269.0455475	0.0030957	270.0528231	C_15 H_10 O_5	C15H10O5	C_15 H_9 O_5	2435	15	0.667	0.333	15	10	5	0	0	0	0	0	0	0	0	0	0	0	0	0	0	0	0	0	0	0	0	0	0	0	0	0	0	2289695.464	708241.7246	269.0455466	0.088065624	69	0.6	0.68	11	1	0
-1	269.0819109	0.078363	270.0892085	C_16 H_14 O_4	C16H14O4	C_16 H_13 O_4	2435	16	0.875	0.25	16	14	4	0	0	0	0	0	0	0	0	0	0	0	0	0	0	0	0	0	0	0	0	0	0	0	0	0	0	2289695.464	718553.8352	269.0819102	0.061679245	91	0.5	0.57	10	1	0
-1	269.1030503	0.0404946	270.1103377	C_13 H_18 O_6	C13H18O6	C_13 H_17 O_6	2435	13	1.385	0.462	13	18	6	0	0	0	0	0	0	0	0	0	0	0	0	0	0	0	0	0	0	0	0	0	0	0	0	0	0	2289695.464	685653.8111	269.1030496	0.021616357	90	0	0.2	5	0	0
-1	269.1394601	0.0496582	270.1467231	C_14 H_22 O_5	C14H22O5	C_14 H_21 O_5	2435	14	1.571	0.357	14	22	5	0	0	0	0	0	0	0	0	0	0	0	0	0	0	0	0	0	0	0	0	0	0	0	0	0	0	2289695.464	692561.0667	269.1394593	0.050609493	90	0	0.13	4	0	0
-1	269.154683	0.0732857	270.1619792	C_18 H_22 O_2	C18H22O2	C_18 H_21 O_2	2435	18	1.222	0.111	18	22	2	0	0	0	0	0	0	0	0	0	0	0	0	0	0	0	0	0	0	0	0	0	0	0	0	0	0	2289695.464	729761.5185	269.1546821	0.108524037	81	0.38	0.41	8	0	0
-1	270.0125072	0.0330271	271.0197925	C_13 H_6 O_6 C13_1	C14H6O6	C_13 H_5 O_6 C13_1	2435	14	0.429	0.429	13	6	6	0	0	0	0	0	1	0	0	0	0	0	0	0	0	0	0	0	0	0	0	0	0	0	0	0	0	2290209.143	722673.3636	270.0125048	0.201215612	11	0.75	0.82	12	1	0
-1	270.033593	0.1930594	271.0409218	C_10 H_10 O_8 C13_1	C11H10O8	C_10 H_9 O_8 C13_1	2435	11	0.909	0.727	10	10	8	0	0	0	0	0	1	0	0	0	0	0	0	0	0	0	0	0	0	0	0	0	0	0	0	0	0	2290209.143	692050.5	270.0335942	0.00323391	2	0	0.43	7	0	0
-1	270.0488857	0.0581356	271.0561779	C_14 H_10 O_5 C13_1	C15H10O5	C_14 H_9 O_5 C13_1	2435	15	0.667	0.333	14	10	5	0	0	0	0	0	1	0	0	0	0	0	0	0	0	0	0	0	0	0	0	0	0	0	0	0	0	2290209.143	700675.3889	270.0488851	0.242555164	18	0.6	0.68	11	1	0
-1	270.0852914	0.0164962	271.0925633	C_15 H_14 O_4 C13_1	C16H14O4	C_15 H_13 O_4 C13_1	2435	16	0.875	0.25	15	14	4	0	0	0	0	0	1	0	0	0	0	0	0	0	0	0	0	0	0	0	0	0	0	0	0	0	0	2290209.143	719306.28	270.08529	0.171133259	25	0.5	0.57	10	1	0
-1	270.1064314	0.0563564	271.1136925	C_12 H_18 O_6 C13_1	C13H18O6	C_12 H_17 O_6 C13_1	2435	13	1.385	0.462	12	18	6	0	0	0	0	0	1	0	0	0	0	0	0	0	0	0	0	0	0	0	0	0	0	0	0	0	0	2290209.143	738276.5897	270.1064305	0.129018483	78	0	0.2	5	0	0
-1	270.1427783	0.0854877	271.1500779	C_13 H_22 O_5 C13_1	C14H22O5	C_13 H_21 O_5 C13_1	2435	14	1.571	0.357	13	22	5	0	0	0	0	0	1	0	0	0	0	0	0	0	0	0	0	0	0	0	0	0	0	0	0	0	0	2290209.143	743126.3548	270.1427772	0.186645062	62	0	0.13	4	0	0
-1	270.1580872	0.1089999	271.1653341	C_17 H_22 O_2 C13_1	C18H22O2	C_17 H_21 O_2 C13_1	2435	18	1.222	0.111	17	22	2	0	0	0	0	0	1	0	0	0	0	0	0	0	0	0	0	0	0	0	0	0	0	0	0	0	0	2290209.143	756316	270.1580853	0.338622698	13	0.38	0.41	8	0	0
-1	271.0248263	0.0551369	272.0320877	C_14 H_8 O_6	C14H8O6	C_14 H_7 O_6	2435	14	0.571	0.429	14	8	6	0	0	0	0	0	0	0	0	0	0	0	0	0	0	0	0	0	0	0	0	0	0	0	0	0	0	2290722.872	718390.2464	271.0248251	0.141933772	69	0.62	0.73	11	1	0
-1	271.061187	0.0355903	272.0684731	C_15 H_12 O_5	C15H12O5	C_15 H_11 O_5	2435	15	0.8	0.333	15	12	5	0	0	0	0	0	0	0	0	0	0	0	0	0	0	0	0	0	0	0	0	0	0	0	0	0	0	2290722.872	713306.9663	271.0611863	0.065527909	89	0.5	0.6	10	1	0
-1	271.097578	0.0148178	272.1048585	C_16 H_16 O_4	C16H16O4	C_16 H_15 O_4	2435	16	1	0.25	16	16	4	0	0	0	0	0	0	0	0	0	0	0	0	0	0	0	0	0	0	0	0	0	0	0	0	0	0	2290722.872	683942.3297	271.0975773	0.029656937	91	0.42	0.5	9	0	0
-1	271.1187236	0.0453283	272.1259877	C_13 H_20 O_6	C13H20O6	C_13 H_19 O_6	2435	13	1.538	0.462	13	20	6	0	0	0	0	0	0	0	0	0	0	0	0	0	0	0	0	0	0	0	0	0	0	0	0	0	0	2290722.872	681121.5111	271.1187228	0.05003715	90	0	0.1	4	0	0
-1	271.1703402	0.0462676	272.1776292	C_18 H_24 O_2	C18H24O2	C_18 H_23 O_2	2435	18	1.333	0.111	18	24	2	0	0	0	0	0	0	0	0	0	0	0	0	0	0	0	0	0	0	0	0	0	0	0	0	0	0	2290722.872	719775.4524	271.1703394	0.103264711	84	0.31	0.35	7	0	0
-1	272.0281617	0.0163349	273.0354425	C_13 H_8 O_6 C13_1	C14H8O6	C_13 H_7 O_6 C13_1	2435	14	0.571	0.429	13	8	6	0	0	0	0	0	1	0	0	0	0	0	0	0	0	0	0	0	0	0	0	0	0	0	0	0	0	2291236.647	723598.75	272.0281599	0.128789155	16	0.62	0.73	11	1	0
-1	272.0645559	0.0159811	273.0718279	C_14 H_12 O_5 C13_1	C15H12O5	C_14 H_11 O_5 C13_1	2435	15	0.8	0.333	14	12	5	0	0	0	0	0	1	0	0	0	0	0	0	0	0	0	0	0	0	0	0	0	0	0	0	0	0	2291236.647	675245.5882	272.0645547	0.156278264	17	0.5	0.6	10	1	0
-1	272.0928075	0.0862907	273.1001075	C_15 H_15 O_4 N_1	C15H15NO4	C_15 H_14 O_4 N_1	272	15	1	0.267	15	15	4	1	0	0	0	0	0	0	0	0	0	0	0	0	0	0	0	0	0	0	0	0	0	0	0	0	0	2291236.647	728458.9222	272.0928068	0.080724306	90	0.4	0.5	9	0	0
-1	272.1009415	0.0169164	273.1082133	C_15 H_16 O_4 C13_1	C16H16O4	C_15 H_15 O_4 C13_1	2435	16	1	0.25	15	16	4	0	0	0	0	0	1	0	0	0	0	0	0	0	0	0	0	0	0	0	0	0	0	0	0	0	0	2291236.647	752914.8472	272.1009405	0.136988523	72	0.42	0.5	9	0	0
-1	272.122054	0.0443966	273.1293425	C_12 H_20 O_6 C13_1	C13H20O6	C_12 H_19 O_6 C13_1	2435	13	1.538	0.462	12	20	6	0	0	0	0	0	1	0	0	0	0	0	0	0	0	0	0	0	0	0	0	0	0	0	0	0	0	2291236.647	765923.2881	272.1220528	0.147197378	59	0	0.1	4	0	0
-1	272.173743	0.1293684	273.1809841	C_17 H_24 O_2 C13_1	C18H24O2	C_17 H_23 O_2 C13_1	2435	18	1.333	0.111	17	24	2	0	0	0	0	0	1	0	0	0	0	0	0	0	0	0	0	0	0	0	0	0	0	0	0	0	0	2291236.647	758279.5	272.1737405	0.131509589	16	0.31	0.35	7	0	0
-1	273.040472	0.0390625	274.0477377	C_14 H_10 O_6	C14H10O6	C_14 H_9 O_6	2435	14	0.714	0.429	14	10	6	0	0	0	0	0	0	0	0	0	0	0	0	0	0	0	0	0	0	0	0	0	0	0	0	0	0	2291750.465	723134.2794	273.0404711	0.108783911	68	0.5	0.64	10	1	0
-1	273.0961731	0.0466612	274.1034623	C_14 H_15 O_4 N_1 C13_1	C15H15NO4	C_14 H_14 O_4 N_1 C13_1	272	15	1	0.267	14	15	4	1	0	0	0	0	1	0	0	0	0	0	0	0	0	0	0	0	0	0	0	0	0	0	0	0	0	2291750.465	672475.1667	273.0961713	0.348147555	6	0.4	0.5	9	0	0
-1	273.0979566	0.0703854	274.1052523	C_12 H_18 O_7	C12H18O7	C_12 H_17 O_7	2435	12	1.5	0.583	12	18	7	0	0	0	0	0	0	0	0	0	0	0	0	0	0	0	0	0	0	0	0	0	0	0	0	0	0	2291750.465	723820.9512	273.0979556	0.100226944	82	0	0.06	4	0	0
-1	273.1132342	0.0077083	274.1205085	C_16 H_18 O_4	C16H18O4	C_16 H_17 O_4	2435	16	1.125	0.25	16	18	4	0	0	0	0	0	0	0	0	0	0	0	0	0	0	0	0	0	0	0	0	0	0	0	0	0	0	2291750.465	674072.4222	273.1132335	0.015962296	90	0.33	0.43	8	0	0
-1	273.1496177	0.0008426	274.1568939	C_17 H_22 O_3	C17H22O3	C_17 H_21 O_3	2435	17	1.294	0.176	17	22	3	0	0	0	0	0	0	0	0	0	0	0	0	0	0	0	0	0	0	0	0	0	0	0	0	0	0	2291750.465	677730.3	273.1496169	0.033165564	90	0.29	0.35	7	0	0
-1	274.0438255	0.0339646	275.0510925	C_13 H_10 O_6 C13_1	C14H10O6	C_13 H_9 O_6 C13_1	2435	14	0.714	0.429	13	10	6	0	0	0	0	0	1	0	0	0	0	0	0	0	0	0	0	0	0	0	0	0	0	0	0	0	0	2292264.322	706609.9412	274.0438245	0.102874011	17	0.5	0.64	10	1	0
-1	274.1013525	0.0791251	275.1086072	C_11 H_18 O_7 C13_1	C12H18O7	C_11 H_17 O_7 C13_1	2435	12	1.5	0.583	11	18	7	0	0	0	0	0	1	0	0	0	0	0	0	0	0	0	0	0	0	0	0	0	0	0	0	0	0	2292264.322	758960.7143	274.1013521	0.187055798	7	0	0.06	4	0	0
-1	274.1084629	0.0658414	275.1157575	C_15 H_17 O_4 N_1	C15H17NO4	C_15 H_16 O_4 N_1	272	15	1.133	0.267	15	17	4	1	0	0	0	0	0	0	0	0	0	0	0	0	0	0	0	0	0	0	0	0	0	0	0	0	0	2292264.322	701986.5357	274.1084623	0.048599504	84	0.3	0.42	8	0	0
-1	274.1165952	0.0303863	275.1238633	C_15 H_18 O_4 C13_1	C16H18O4	C_15 H_17 O_4 C13_1	2435	16	1.125	0.25	15	18	4	0	0	0	0	0	1	0	0	0	0	0	0	0	0	0	0	0	0	0	0	0	0	0	0	0	0	2292264.322	734225.9889	274.1165945	0.104975862	90	0.33	0.43	8	0	0
-1	274.1529625	0.0353903	275.1602487	C_16 H_22 O_3 C13_1	C17H22O3	C_16 H_21 O_3 C13_1	2435	17	1.294	0.176	16	22	3	0	0	0	0	0	1	0	0	0	0	0	0	0	0	0	0	0	0	0	0	0	0	0	0	0	0	2292264.322	765516.6104	274.1529618	0.124879057	77	0.29	0.35	7	0	0
-1	275.0197455	0.0710728	276.0270023	C_13 H_8 O_7	C13H8O7	C_13 H_7 O_7	2435	13	0.615	0.538	13	8	7	0	0	0	0	0	0	0	0	0	0	0	0	0	0	0	0	0	0	0	0	0	0	0	0	0	0	2292778.215	707912.9615	275.0197438	0.139083578	26	0.5	0.68	10	1	1
-1	275.0561025	0.0316594	276.0633877	C_14 H_12 O_6	C14H12O6	C_14 H_11 O_6	2435	14	0.857	0.429	14	12	6	0	0	0	0	0	0	0	0	0	0	0	0	0	0	0	0	0	0	0	0	0	0	0	0	0	0	2292778.215	714614.967	275.0561018	0.079266702	91	0.38	0.55	9	1	0
-1	275.0714115	0.1596827	276.0786439	C_18 H_12 O_3	C18H12O3	C_18 H_11 O_3	2435	18	0.667	0.167	18	12	3	0	0	0	0	0	0	0	0	0	0	0	0	0	0	0	0	0	0	0	0	0	0	0	0	0	0	2292778.215	721819.8438	275.0714105	0.222884436	32	0.67	0.7	13	1	0
-1	275.0925094	0.0460449	276.0997731	C_15 H_16 O_5	C15H16O5	C_15 H_15 O_5	2435	15	1.067	0.333	15	16	5	0	0	0	0	0	0	0	0	0	0	0	0	0	0	0	0	0	0	0	0	0	0	0	0	0	0	2292778.215	666810.6813	275.0925087	0.045654048	91	0.3	0.44	8	0	0
-1	275.1037245	0.0202346	276.1110065	C_14 H_16 O_4 N_2	C14H16N2O4	C_14 H_15 O_4 N_2	216	14	1.143	0.286	14	16	4	2	0	0	0	0	0	0	0	0	0	0	0	0	0	0	0	0	0	0	0	0	0	0	0	0	0	2292778.215	691751.2658	275.1037238	0.043498279	79	0.25	0.4	8	0	0
-1	275.111833	0.0106222	276.1191123	C_14 H_17 O_4 N_1 C13_1	C15H17NO4	C_14 H_16 O_4 N_1 C13_1	272	15	1.133	0.267	14	17	4	1	0	0	0	0	1	0	0	0	0	0	0	0	0	0	0	0	0	0	0	0	0	0	0	0	0	2292778.215	765354.0714	275.1118328	0.239793034	28	0.3	0.42	8	0	0
-1	275.1288735	0.0308181	276.1361585	C_16 H_20 O_4	C16H20O4	C_16 H_19 O_4	2435	16	1.25	0.25	16	20	4	0	0	0	0	0	0	0	0	0	0	0	0	0	0	0	0	0	0	0	0	0	0	0	0	0	0	2292778.215	673051.4396	275.1288729	0.029577162	91	0.25	0.36	7	0	0
-1	275.1652804	0.0469127	276.1725439	C_17 H_24 O_3	C17H24O3	C_17 H_23 O_3	2435	17	1.412	0.176	17	24	3	0	0	0	0	0	0	0	0	0	0	0	0	0	0	0	0	0	0	0	0	0	0	0	0	0	0	2292778.215	685146.4783	275.1652796	0.058260783	92	0.21	0.29	6	0	0
-1	276.0230655	0.0550012	277.0303572	C_12 H_8 O_7 C13_1	C13H8O7	C_12 H_7 O_7 C13_1	2435	13	0.615	0.538	12	8	7	0	0	0	0	0	1	0	0	0	0	0	0	0	0	0	0	0	0	0	0	0	0	0	0	0	0	2293292.141	728162.8462	276.0230646	0.091312101	13	0.5	0.68	10	1	1
-1	276.0595015	0.1276985	277.0667425	C_13 H_12 O_6 C13_1	C14H12O6	C_13 H_11 O_6 C13_1	2435	14	0.857	0.429	13	12	6	0	0	0	0	0	1	0	0	0	0	0	0	0	0	0	0	0	0	0	0	0	0	0	0	0	0	2293292.141	696216.2778	276.0595013	0.165174822	18	0.38	0.55	9	1	0
-1	276.0746662	0.2021857	277.0819987	C_17 H_12 O_3 C13_1	C18H12O3	C_17 H_11 O_3 C13_1	2435	18	0.667	0.167	17	12	3	0	0	0	0	0	1	0	0	0	0	0	0	0	0	0	0	0	0	0	0	0	0	0	0	0	0	2293292.141	696627	276.0746637	0.10133515	2	0.67	0.7	13	1	0
-1	276.0877529	0.0260993	277.0950221	C_14 H_15 O_5 N_1	C14H15NO5	C_14 H_14 O_5 N_1	272	14	1.071	0.357	14	15	5	1	0	0	0	0	0	0	0	0	0	0	0	0	0	0	0	0	0	0	0	0	0	0	0	0	0	2293292.141	695036.7033	276.0877523	0.067087296	91	0.25	0.43	8	0	0
-1	276.0958381	0.0482239	277.1031279	C_14 H_16 O_5 C13_1	C15H16O5	C_14 H_15 O_5 C13_1	2435	15	1.067	0.333	14	16	5	0	0	0	0	0	1	0	0	0	0	0	0	0	0	0	0	0	0	0	0	0	0	0	0	0	0	2293292.141	730031.9318	276.0958375	0.10406182	88	0.3	0.44	8	0	0
-1	276.1071005	0.0564785	277.1143613	C_13 H_16 O_4 N_2 C13_1	C14H16N2O4	C_13 H_15 O_4 N_2 C13_1	216	14	1.143	0.286	13	16	4	2	0	0	0	0	1	0	0	0	0	0	0	0	0	0	0	0	0	0	0	0	0	0	0	0	0	2293292.141	687236.6	276.1071001	0.285081777	20	0.25	0.4	8	0	0
-1	276.1241228	0.0298414	277.1314075	C_15 H_19 O_4 N_1	C15H19NO4	C_15 H_18 O_4 N_1	272	15	1.267	0.267	15	19	4	1	0	0	0	0	0	0	0	0	0	0	0	0	0	0	0	0	0	0	0	0	0	0	0	0	0	2293292.141	690100.875	276.1241222	0.050393614	80	0.2	0.33	7	0	0
-1	276.1322581	0.0767447	277.1395133	C_15 H_20 O_4 C13_1	C16H20O4	C_15 H_19 O_4 C13_1	2435	16	1.25	0.25	15	20	4	0	0	0	0	0	1	0	0	0	0	0	0	0	0	0	0	0	0	0	0	0	0	0	0	0	0	2293292.141	708240.0889	276.1322575	0.094338078	90	0.25	0.36	7	0	0
-1	276.168601	0.0767816	277.1758987	C_16 H_24 O_3 C13_1	C17H24O3	C_16 H_23 O_3 C13_1	2435	17	1.412	0.176	16	24	3	0	0	0	0	0	1	0	0	0	0	0	0	0	0	0	0	0	0	0	0	0	0	0	0	0	0	2293292.141	786065.9333	276.1686	0.154448183	60	0.21	0.29	6	0	0
-1	277.0717594	0.0066528	278.0790377	C_14 H_14 O_6	C14H14O6	C_14 H_13 O_6	2435	14	1	0.429	14	14	6	0	0	0	0	0	0	0	0	0	0	0	0	0	0	0	0	0	0	0	0	0	0	0	0	0	0	2293806.096	676788.9556	277.0717588	0.03066195	90	0.25	0.45	8	0	0
-1	277.0870183	0.0030601	278.0942939	C_18 H_14 O_3	C18H14O3	C_18 H_13 O_3	2435	18	0.778	0.167	18	14	3	0	0	0	0	0	0	0	0	0	0	0	0	0	0	0	0	0	0	0	0	0	0	0	0	0	0	2293806.096	712189.6604	277.0870173	0.198589994	53	0.6	0.64	12	1	0
-1	277.0910751	0.0912735	278.0983769	C_13 H_15 O_5 N_1 C13_1	C14H15NO5	C_13 H_14 O_5 N_1 C13_1	272	14	1.071	0.357	13	15	5	1	0	0	0	0	1	0	0	0	0	0	0	0	0	0	0	0	0	0	0	0	0	0	0	0	0	2293806.096	738310.4167	277.0910737	0.179235404	24	0.25	0.43	8	0	0
-1	277.1081611	0.0517375	278.1154231	C_15 H_18 O_5	C15H18O5	C_15 H_17 O_5	2435	15	1.2	0.333	15	18	5	0	0	0	0	0	0	0	0	0	0	0	0	0	0	0	0	0	0	0	0	0	0	0	0	0	0	2293806.096	656850.3889	277.1081604	0.01873955	90	0.2	0.36	7	0	0
-1	277.1275011	0.0545958	278.1347623	C_14 H_19 O_4 N_1 C13_1	C15H19NO4	C_14 H_18 O_4 N_1 C13_1	272	15	1.267	0.267	14	19	4	1	0	0	0	0	1	0	0	0	0	0	0	0	0	0	0	0	0	0	0	0	0	0	0	0	0	2293806.096	727615.7097	277.1275005	0.252294958	31	0.2	0.33	7	0	0
-1	278.0750905	0.0919513	279.0823925	C_13 H_14 O_6 C13_1	C14H14O6	C_13 H_13 O_6 C13_1	2435	14	1	0.429	13	14	6	0	0	0	0	0	1	0	0	0	0	0	0	0	0	0	0	0	0	0	0	0	0	0	0	0	0	2294320.077	714781.86	278.0750894	0.166392455	50	0.25	0.45	8	0	0
-1	278.0903736	0.0047188	279.0976487	C_17 H_14 O_3 C13_1	C18H14O3	C_17 H_13 O_3 C13_1	2435	18	0.778	0.167	17	14	3	0	0	0	0	0	1	0	0	0	0	0	0	0	0	0	0	0	0	0	0	0	0	0	0	0	0	2294320.077	899895.25	278.0903742	0.050769282	4	0.6	0.64	12	1	0
-1	278.1033882	0.0265952	279.1106721	C_14 H_17 O_5 N_1	C14H17NO5	C_14 H_16 O_5 N_1	272	14	1.214	0.357	14	17	5	1	0	0	0	0	0	0	0	0	0	0	0	0	0	0	0	0	0	0	0	0	0	0	0	0	0	2294320.077	686974.5667	278.1033878	0.099908073	90	0.12	0.33	7	0	0
-1	278.1115276	0.0935838	279.1187779	C_14 H_18 O_5 C13_1	C15H18O5	C_14 H_17 O_5 C13_1	2435	15	1.2	0.333	14	18	5	0	0	0	0	0	1	0	0	0	0	0	0	0	0	0	0	0	0	0	0	0	0	0	0	0	0	2294320.077	703685.9	278.111527	0.070289996	90	0.2	0.36	7	0	0
-1	279.0146102	0.1083522	280.021917	C_12 H_8 O_8	C12H8O8	C_12 H_7 O_8	2435	12	0.667	0.667	12	8	8	0	0	0	0	0	0	0	0	0	0	0	0	0	0	0	0	0	0	0	0	0	0	0	0	0	0	2294834.081	695589.0667	279.0146093	0.039513958	15	0.25	0.62	9	1	1
-1	279.0299093	0.0449547	280.0371731	C_16 H_8 O_5	C16H8O5	C_16 H_7 O_5	2435	16	0.5	0.312	16	8	5	0	0	0	0	0	0	0	0	0	0	0	0	0	0	0	0	0	0	0	0	0	0	0	0	0	0	2294834.081	699011.2308	279.0299079	0.115271296	65	0.73	0.78	13	1	0
-1	279.0510391	0.0471616	280.0583023	C_13 H_12 O_7	C13H12O7	C_13 H_11 O_7	2435	13	0.923	0.538	13	12	7	0	0	0	0	0	0	0	0	0	0	0	0	0	0	0	0	0	0	0	0	0	0	0	0	0	0	2294834.081	716202.5287	279.0510385	0.106906209	87	0.17	0.47	8	0	0
-1	279.0662623	0.0703887	280.0735585	C_17 H_12 O_4	C17H12O4	C_17 H_11 O_4	2435	17	0.706	0.235	17	12	4	0	0	0	0	0	0	0	0	0	0	0	0	0	0	0	0	0	0	0	0	0	0	0	0	0	0	2294834.081	717860.3125	279.0662615	0.109742215	64	0.62	0.67	12	1	0
-1	279.0986402	0.0160047	280.1059211	C_13 H_16 O_5 N_2	C13H16N2O5	C_13 H_15 O_5 N_2	216	13	1.231	0.385	13	16	5	2	0	0	0	0	0	0	0	0	0	0	0	0	0	0	0	0	0	0	0	0	0	0	0	0	0	2294834.081	693694.3462	279.0986397	0.057607529	78	0	0.29	7	0	0
-1	279.1026871	0.0703045	280.1099439	C_18 H_16 O_3	C18H16O3	C_18 H_15 O_3	2435	18	0.889	0.167	18	16	3	0	0	0	0	0	0	0	0	0	0	0	0	0	0	0	0	0	0	0	0	0	0	0	0	0	0	2294834.081	708497.1471	279.1026863	0.126808243	68	0.53	0.58	11	1	0
-1	279.1067728	0.0796747	280.1140269	C_13 H_17 O_5 N_1 C13_1	C14H17NO5	C_13 H_16 O_5 N_1 C13_1	272	14	1.214	0.357	13	17	5	1	0	0	0	0	1	0	0	0	0	0	0	0	0	0	0	0	0	0	0	0	0	0	0	0	0	2294834.081	747170.8372	279.1067718	0.153938367	43	0.12	0.33	7	0	0
-1	279.1350378	0.0276788	280.1423065	C_14 H_20 O_4 N_2	C14H20N2O4	C_14 H_19 O_4 N_2	216	14	1.429	0.286	14	20	4	2	0	0	0	0	0	0	0	0	0	0	0	0	0	0	0	0	0	0	0	0	0	0	0	0	0	2294834.081	696694.1688	279.1350372	0.086534631	77	0	0.2	6	0	0
-1	279.160196	0.0498952	280.1674585	C_16 H_24 O_4	C16H24O4	C_16 H_23 O_4	2435	16	1.5	0.25	16	24	4	0	0	0	0	0	0	0	0	0	0	0	0	0	0	0	0	0	0	0	0	0	0	0	0	0	0	2294834.081	669443.3407	279.1601954	0.031498646	91	0.08	0.21	5	0	0
-1	280.0179617	0.1197828	281.0252718	C_11 H_8 O_8 C13_1	C12H8O8	C_11 H_7 O_8 C13_1	2435	12	0.667	0.667	11	8	8	0	0	0	0	0	1	0	0	0	0	0	0	0	0	0	0	0	0	0	0	0	0	0	0	0	0	2295348.105	780397.5	280.0179603	0.185857366	4	0.25	0.62	9	1	1
-1	280.0332641	0.0447231	281.0405279	C_15 H_8 O_5 C13_1	C16H8O5	C_15 H_7 O_5 C13_1	2435	16	0.5	0.312	15	8	5	0	0	0	0	0	1	0	0	0	0	0	0	0	0	0	0	0	0	0	0	0	0	0	0	0	0	2295348.105	730712.8235	280.0332622	0.186796668	17	0.73	0.78	13	1	0
-1	280.0543803	0.0015406	281.0616572	C_12 H_12 O_7 C13_1	C13H12O7	C_12 H_11 O_7 C13_1	2435	13	0.923	0.538	12	12	7	0	0	0	0	0	1	0	0	0	0	0	0	0	0	0	0	0	0	0	0	0	0	0	0	0	0	2295348.105	702848.4286	280.0543793	0.237767233	14	0.17	0.47	8	0	0
-1	280.0696197	0.0612715	281.0769133	C_16 H_12 O_4 C13_1	C17H12O4	C_16 H_11 O_4 C13_1	2435	17	0.706	0.235	16	12	4	0	0	0	0	0	1	0	0	0	0	0	0	0	0	0	0	0	0	0	0	0	0	0	0	0	0	2295348.105	741582.2143	280.069619	0.181124478	14	0.62	0.67	12	1	0
-1	280.1020142	0.0524067	281.1092759	C_12 H_16 O_5 N_2 C13_1	C13H16N2O5	C_12 H_15 O_5 N_2 C13_1	216	13	1.231	0.385	12	16	5	2	0	0	0	0	1	0	0	0	0	0	0	0	0	0	0	0	0	0	0	0	0	0	0	0	0	2295348.105	716869.8462	280.102015	0.197112684	13	0	0.29	7	0	0
-1	280.1060213	0.0032442	281.1132987	C_17 H_16 O_3 C13_1	C18H16O3	C_17 H_15 O_3 C13_1	2435	18	0.889	0.167	17	16	3	0	0	0	0	0	1	0	0	0	0	0	0	0	0	0	0	0	0	0	0	0	0	0	0	0	0	2295348.105	780416	280.1060214	0.198609141	10	0.53	0.58	11	1	0
-1	280.1383962	0.0402176	281.1456613	C_13 H_20 O_4 N_2 C13_1	C14H20N2O4	C_13 H_19 O_4 N_2 C13_1	216	14	1.429	0.286	13	20	4	2	0	0	0	0	1	0	0	0	0	0	0	0	0	0	0	0	0	0	0	0	0	0	0	0	0	2295348.105	814445.75	280.1383916	0.158823323	4	0	0.2	6	0	0
-1	280.1635508	0.0493437	281.1708133	C_15 H_24 O_4 C13_1	C16H24O4	C_15 H_23 O_4 C13_1	2435	16	1.5	0.25	15	24	4	0	0	0	0	0	1	0	0	0	0	0	0	0	0	0	0	0	0	0	0	0	0	0	0	0	0	2295348.105	756565.3443	280.1635501	0.179487874	61	0.08	0.21	5	0	0
-1	281.0091391	0.0787401	282.0164377	C_15 H_6 O_6	C15H6O6	C_15 H_5 O_6	2435	15	0.4	0.4	15	6	6	0	0	0	0	0	0	0	0	0	0	0	0	0	0	0	0	0	0	0	0	0	0	0	0	0	0	2295862.146	732141.2059	281.0091379	0.156764442	34	0.78	0.83	13	1	0
-1	281.0455668	0.071515	282.0528231	C_16 H_10 O_5	C16H10O5	C_16 H_9 O_5	2435	16	0.625	0.312	16	10	5	0	0	0	0	0	0	0	0	0	0	0	0	0	0	0	0	0	0	0	0	0	0	0	0	0	0	2295862.146	709481.2615	281.045566	0.127985376	65	0.64	0.7	12	1	0
-1	281.0819102	0.077479	282.0892085	C_17 H_14 O_4	C17H14O4	C_17 H_13 O_4	2435	17	0.824	0.235	17	14	4	0	0	0	0	0	0	0	0	0	0	0	0	0	0	0	0	0	0	0	0	0	0	0	0	0	0	2295862.146	701927.0263	281.0819096	0.088311457	76	0.54	0.6	11	1	0
-1	281.1030622	0.003371	282.1103377	C_14 H_18 O_6	C14H18O6	C_14 H_17 O_6	2435	14	1.286	0.429	14	18	6	0	0	0	0	0	0	0	0	0	0	0	0	0	0	0	0	0	0	0	0	0	0	0	0	0	0	2295862.146	650181.3222	281.1030617	0.010260348	90	0	0.27	6	0	0
-1	281.1394278	0.0668482	282.1467231	C_15 H_22 O_5	C15H22O5	C_15 H_21 O_5	2435	15	1.467	0.333	15	22	5	0	0	0	0	0	0	0	0	0	0	0	0	0	0	0	0	0	0	0	0	0	0	0	0	0	0	2295862.146	660497.7111	281.1394273	0.020356828	90	0	0.2	5	0	0
-1	281.2486044	0.0058139	282.2558792	C_18 H_34 O_2	C18H34O2	C_18 H_33 O_2	2435	18	1.889	0.111	18	34	2	0	0	0	0	0	0	0	0	0	0	0	0	0	0	0	0	0	0	0	0	0	0	0	0	0	0	2295862.146	661221.1441	281.248604	0.086227106	118	0	0.06	2	0	0
-1	282.0125409	0.087697	283.0197925	C_14 H_6 O_6 C13_1	C15H6O6	C_14 H_5 O_6 C13_1	2435	15	0.4	0.4	14	6	6	0	0	0	0	0	1	0	0	0	0	0	0	0	0	0	0	0	0	0	0	0	0	0	0	0	0	2296376.2	673832	282.0125396	0.153622706	4	0.78	0.83	13	1	0
-1	282.0489126	0.0392678	283.0561779	C_15 H_10 O_5 C13_1	C16H10O5	C_15 H_9 O_5 C13_1	2435	16	0.625	0.312	15	10	5	0	0	0	0	0	1	0	0	0	0	0	0	0	0	0	0	0	0	0	0	0	0	0	0	0	0	2296376.2	693388.2857	282.0489115	0.103452048	14	0.64	0.7	12	1	0
-1	282.085246	0.1443168	283.0925633	C_16 H_14 O_4 C13_1	C17H14O4	C_16 H_13 O_4 C13_1	2435	17	0.824	0.235	16	14	4	0	0	0	0	0	1	0	0	0	0	0	0	0	0	0	0	0	0	0	0	0	0	0	0	0	0	2296376.2	718623.0556	282.0852446	0.195557758	18	0.54	0.6	11	1	0
-1	282.1063954	0.073278	283.1136925	C_13 H_18 O_6 C13_1	C14H18O6	C_13 H_17 O_6 C13_1	2435	14	1.286	0.429	13	18	6	0	0	0	0	0	1	0	0	0	0	0	0	0	0	0	0	0	0	0	0	0	0	0	0	0	0	2296376.2	697032.1222	282.1063949	0.054611448	90	0	0.27	6	0	0
-1	282.142799	0.0086915	283.1500779	C_14 H_22 O_5 C13_1	C15H22O5	C_14 H_21 O_5 C13_1	2435	15	1.467	0.333	14	22	5	0	0	0	0	0	1	0	0	0	0	0	0	0	0	0	0	0	0	0	0	0	0	0	0	0	0	2296376.2	697250.9419	282.1427985	0.106471338	86	0	0.2	5	0	0
-1	282.2519615	0.0136871	283.2592341	C_17 H_34 O_2 C13_1	C18H34O2	C_17 H_33 O_2 C13_1	2435	18	1.889	0.111	17	34	2	0	0	0	0	0	1	0	0	0	0	0	0	0	0	0	0	0	0	0	0	0	0	0	0	0	0	2296376.2	712554.2959	282.2519611	0.150747859	98	0	0.06	2	0	0
-1	283.0248261	0.0522476	284.0320877	C_15 H_8 O_6	C15H8O6	C_15 H_7 O_6	2435	15	0.533	0.4	15	8	6	0	0	0	0	0	0	0	0	0	0	0	0	0	0	0	0	0	0	0	0	0	0	0	0	0	0	2296890.267	705297.3966	283.0248251	0.130030889	58	0.67	0.75	12	1	0
-1	283.0823392	0.0469535	284.0896023	C_13 H_16 O_7	C13H16O7	C_13 H_15 O_7	2435	13	1.231	0.538	13	16	7	0	0	0	0	0	0	0	0	0	0	0	0	0	0	0	0	0	0	0	0	0	0	0	0	0	0	2296890.267	649514.5556	283.0823388	0.032992148	90	0	0.26	6	0	0
-1	283.0975712	0.0381127	284.1048585	C_17 H_16 O_4	C17H16O4	C_17 H_15 O_4	2435	17	0.941	0.235	17	16	4	0	0	0	0	0	0	0	0	0	0	0	0	0	0	0	0	0	0	0	0	0	0	0	0	0	0	2296890.267	675889.3889	283.0975708	0.072623419	90	0.46	0.53	10	1	0
-1	283.1186852	0.0916389	284.1259877	C_14 H_20 O_6	C14H20O6	C_14 H_19 O_6	2435	14	1.429	0.429	14	20	6	0	0	0	0	0	0	0	0	0	0	0	0	0	0	0	0	0	0	0	0	0	0	0	0	0	0	2296890.267	653871.2857	283.1186848	0.024296035	91	0	0.18	5	0	0
-1	283.13398	0.0441682	284.1412439	C_18 H_20 O_3	C18H20O3	C_18 H_19 O_3	2435	18	1.111	0.167	18	20	3	0	0	0	0	0	0	0	0	0	0	0	0	0	0	0	0	0	0	0	0	0	0	0	0	0	0	2296890.267	677924.3889	283.1339796	0.100280977	90	0.4	0.45	9	0	0
-3	283.2642635	0.0375767	284.2715292	C_18 H_36 O_2	C18H36O2	C_18 H_35 O_2	2435	18	2	0.111	18	36	2	0	0	0	0	0	0	0	0	0	0	0	0	0	0	0	0	0	0	0	0	0	0	0	0	0	0	2296890.267	639141.8217	283.2642631	0.076310724	129	0	0	1	0	0
-1	284.0281465	0.0687774	285.0354425	C_14 H_8 O_6 C13_1	C15H8O6	C_14 H_7 O_6 C13_1	2435	15	0.533	0.4	14	8	6	0	0	0	0	0	1	0	0	0	0	0	0	0	0	0	0	0	0	0	0	0	0	0	0	0	0	2297404.341	670264.1765	284.0281455	0.13736859	17	0.67	0.75	12	1	0
-1	284.0856512	0.1035943	285.0929572	C_12 H_16 O_7 C13_1	C13H16O7	C_12 H_15 O_7 C13_1	2435	13	1.231	0.538	12	16	7	0	0	0	0	0	1	0	0	0	0	0	0	0	0	0	0	0	0	0	0	0	0	0	0	0	0	2297404.341	727378.8267	284.0856507	0.101516594	75	0	0.26	6	0	0
-1	284.1009604	0.0825055	285.1082133	C_16 H_16 O_4 C13_1	C17H16O4	C_16 H_15 O_4 C13_1	2435	17	0.941	0.235	16	16	4	0	0	0	0	0	1	0	0	0	0	0	0	0	0	0	0	0	0	0	0	0	0	0	0	0	0	2297404.341	711015.4286	284.1009604	0.218715145	35	0.46	0.53	10	1	0
-1	284.1220748	0.0304564	285.1293425	C_13 H_20 O_6 C13_1	C14H20O6	C_13 H_19 O_6 C13_1	2435	14	1.429	0.429	13	20	6	0	0	0	0	0	1	0	0	0	0	0	0	0	0	0	0	0	0	0	0	0	0	0	0	0	0	2297404.341	678841.1667	284.1220745	0.094281124	90	0	0.18	5	0	0
-1	284.1373067	0.0546249	285.1445987	C_17 H_20 O_3 C13_1	C18H20O3	C_17 H_19 O_3 C13_1	2435	18	1.111	0.167	17	20	3	0	0	0	0	0	1	0	0	0	0	0	0	0	0	0	0	0	0	0	0	0	0	0	0	0	0	2297404.341	743048.449	284.1373061	0.163092487	49	0.4	0.45	9	0	0
-1	284.2676108	0.0109298	285.2748841	C_17 H_36 O_2 C13_1	C18H36O2	C_17 H_35 O_2 C13_1	2435	18	2	0.111	17	36	2	0	0	0	0	0	1	0	0	0	0	0	0	0	0	0	0	0	0	0	0	0	0	0	0	0	0	2297404.341	659978.359	284.2676104	0.082766826	117	0	0	1	0	0
-1	285.0040577	0.063466	286.0113523	C_14 H_6 O_7	C14H6O7	C_14 H_5 O_7	2435	14	0.429	0.5	14	6	7	0	0	0	0	0	0	0	0	0	0	0	0	0	0	0	0	0	0	0	0	0	0	0	0	0	0	2297918.421	698581.2333	285.0040569	0.137349147	30	0.71	0.81	12	1	0
-1	285.0404422	0.0666392	286.0477377	C_15 H_10 O_6	C15H10O6	C_15 H_9 O_6	2435	15	0.667	0.4	15	10	6	0	0	0	0	0	0	0	0	0	0	0	0	0	0	0	0	0	0	0	0	0	0	0	0	0	0	2297918.421	698084.9143	285.0404417	0.101910473	70	0.56	0.67	11	1	0
-1	285.0615673	0.081019	286.068867	C_12 H_14 O_8	C12H14O8	C_12 H_13 O_8	2435	12	1.167	0.667	12	14	8	0	0	0	0	0	0	0	0	0	0	0	0	0	0	0	0	0	0	0	0	0	0	0	0	0	0	2297918.421	702664.7816	285.061567	0.071324326	87	0	0.25	6	0	0
-1	285.0768651	0.0643692	286.0841231	C_16 H_14 O_5	C16H14O5	C_16 H_13 O_5	2435	16	0.875	0.312	16	14	5	0	0	0	0	0	0	0	0	0	0	0	0	0	0	0	0	0	0	0	0	0	0	0	0	0	0	2297918.421	664910.0778	285.0768648	0.050561372	90	0.45	0.56	10	1	0
-1	285.0979725	0.0118663	286.1052523	C_13 H_18 O_7	C13H18O7	C_13 H_17 O_7	2435	13	1.385	0.538	13	18	7	0	0	0	0	0	0	0	0	0	0	0	0	0	0	0	0	0	0	0	0	0	0	0	0	0	0	2297918.421	648437.4667	285.0979722	0.024293774	90	0	0.16	5	0	0
-1	285.1132158	0.0567209	286.1205085	C_17 H_18 O_4	C17H18O4	C_17 H_17 O_4	2435	17	1.059	0.235	17	18	4	0	0	0	0	0	0	0	0	0	0	0	0	0	0	0	0	0	0	0	0	0	0	0	0	0	0	2297918.421	659173.6667	285.1132155	0.030948289	90	0.38	0.47	9	0	0
-1	285.1343723	0.038418	286.1416377	C_14 H_22 O_6	C14H22O6	C_14 H_21 O_6	2435	14	1.571	0.429	14	22	6	0	0	0	0	0	0	0	0	0	0	0	0	0	0	0	0	0	0	0	0	0	0	0	0	0	0	2297918.421	652067.0778	285.134372	0.040166532	90	0	0.09	4	0	0
-1	285.1496012	0.0568185	286.1568939	C_18 H_22 O_3	C18H22O3	C_18 H_21 O_3	2435	18	1.222	0.167	18	22	3	0	0	0	0	0	0	0	0	0	0	0	0	0	0	0	0	0	0	0	0	0	0	0	0	0	0	2297918.421	660747.1111	285.1496009	0.050449421	90	0.33	0.39	8	0	0
-1	285.2685721	0.2548486	286.2757756	C_18 H_36 O_1 O18_1	C18H36O2	C_18 H_35 O_1 O18_1	2435	18	2	0.111	18	36	1	0	0	0	0	0	0	1	0	0	0	0	0	0	0	0	0	0	0	0	0	0	0	0	0	0	0	2297918.421	718990	285.268571	0.253642933	7	0	0	1	0	0
-1	285.2709747	0.0426823	286.2782389	C_16 H_36 O_2 C13_2	C18H36O2	C_16 H_35 O_2 C13_2	2435	18	2	0.111	16	36	2	0	0	0	0	0	2	0	0	0	0	0	0	0	0	0	0	0	0	0	0	0	0	0	0	0	0	2297918.421	721809.1724	285.2709743	0.173744549	58	0	0	1	0	0
-1	286.0074232	0.0263575	287.0147072	C_13 H_6 O_7 C13_1	C14H6O7	C_13 H_5 O_7 C13_1	2435	14	0.429	0.5	13	6	7	0	0	0	0	0	1	0	0	0	0	0	0	0	0	0	0	0	0	0	0	0	0	0	0	0	0	2298432.504	658212.3333	286.0074197	0.101831414	3	0.71	0.81	12	1	0
-1	286.0438179	0.0063508	287.0510925	C_14 H_10 O_6 C13_1	C15H10O6	C_14 H_9 O_6 C13_1	2435	15	0.667	0.4	14	10	6	0	0	0	0	0	1	0	0	0	0	0	0	0	0	0	0	0	0	0	0	0	0	0	0	0	0	2298432.504	681238.7857	286.0438177	0.05549778	14	0.56	0.67	11	1	0
-1	286.0649858	0.14086	287.0722218	C_11 H_14 O_8 C13_1	C12H14O8	C_11 H_13 O_8 C13_1	2435	12	1.167	0.667	11	14	8	0	0	0	0	0	1	0	0	0	0	0	0	0	0	0	0	0	0	0	0	0	0	0	0	0	0	2298432.504	756843.2143	286.0649853	0.134348129	14	0	0.25	6	0	0
-1	286.0801644	0.1291836	287.0874779	C_15 H_14 O_5 C13_1	C16H14O5	C_15 H_13 O_5 C13_1	2435	16	0.875	0.312	15	14	5	0	0	0	0	0	1	0	0	0	0	0	0	0	0	0	0	0	0	0	0	0	0	0	0	0	0	2298432.504	693086.175	286.0801644	0.327034646	40	0.45	0.56	10	1	0
-1	286.101309	0.0755742	287.1086072	C_12 H_18 O_7 C13_1	C13H18O7	C_12 H_17 O_7 C13_1	2435	13	1.385	0.538	12	18	7	0	0	0	0	0	1	0	0	0	0	0	0	0	0	0	0	0	0	0	0	0	0	0	0	0	0	2298432.504	699263.5429	286.1013089	0.103415533	70	0	0.16	5	0	0
-1	286.1166138	0.0935937	287.1238633	C_16 H_18 O_4 C13_1	C17H18O4	C_16 H_17 O_4 C13_1	2435	17	1.059	0.235	16	18	4	0	0	0	0	0	1	0	0	0	0	0	0	0	0	0	0	0	0	0	0	0	0	0	0	0	0	2298432.504	724884.2405	286.1166135	0.14430783	79	0.38	0.47	9	0	0
-1	286.1377149	0.0042905	287.1449925	C_13 H_22 O_6 C13_1	C14H22O6	C_13 H_21 O_6 C13_1	2435	14	1.571	0.429	13	22	6	0	0	0	0	0	1	0	0	0	0	0	0	0	0	0	0	0	0	0	0	0	0	0	0	0	0	2298432.504	711841.5254	286.1377144	0.093295158	59	0	0.09	4	0	0
-1	286.1529747	0.0084065	287.1602487	C_17 H_22 O_3 C13_1	C18H22O3	C_17 H_21 O_3 C13_1	2435	18	1.222	0.167	17	22	3	0	0	0	0	0	1	0	0	0	0	0	0	0	0	0	0	0	0	0	0	0	0	0	0	0	0	2298432.504	712611.2676	286.1529743	0.155730293	71	0.33	0.39	8	0	0
-1	287.0197003	0.0888771	288.0270023	C_14 H_8 O_7	C14H8O7	C_14 H_7 O_7	2435	14	0.571	0.5	14	8	7	0	0	0	0	0	0	0	0	0	0	0	0	0	0	0	0	0	0	0	0	0	0	0	0	0	0	2298946.587	690252.5778	287.0196998	0.135843374	45	0.57	0.71	11	1	0
-1	287.0350283	0.1605007	288.0422585	C_18 H_8 O_4	C18H8O4	C_18 H_7 O_4	2435	18	0.444	0.222	18	8	4	0	0	0	0	0	0	0	0	0	0	0	0	0	0	0	0	0	0	0	0	0	0	0	0	0	0	2298946.587	680023.2917	287.0350274	0.263419496	24	0.79	0.81	15	1	0
-1	287.0561227	0.0395087	288.0633877	C_15 H_12 O_6	C15H12O6	C_15 H_11 O_6	2435	15	0.8	0.4	15	12	6	0	0	0	0	0	0	0	0	0	0	0	0	0	0	0	0	0	0	0	0	0	0	0	0	0	0	2298946.587	688724.0549	287.0561225	0.09614251	91	0.44	0.58	10	1	0
-1	287.0772183	0.0770538	288.084517	C_12 H_16 O_8	C12H16O8	C_12 H_15 O_8	2435	12	1.333	0.667	12	16	8	0	0	0	0	0	0	0	0	0	0	0	0	0	0	0	0	0	0	0	0	0	0	0	0	0	0	2298946.587	690960.3372	287.0772182	0.062246167	86	0	0.12	5	0	0
-1	287.0925112	0.0504478	288.0997731	C_16 H_16 O_5	C16H16O5	C_16 H_15 O_5	2435	16	1	0.312	16	16	5	0	0	0	0	0	0	0	0	0	0	0	0	0	0	0	0	0	0	0	0	0	0	0	0	0	0	2298946.587	645458.3516	287.0925111	0.050604883	91	0.36	0.48	9	0	0
-1	287.1136364	0.0362938	288.1209023	C_13 H_20 O_7	C13H20O7	C_13 H_19 O_7	2435	13	1.538	0.538	13	20	7	0	0	0	0	0	0	0	0	0	0	0	0	0	0	0	0	0	0	0	0	0	0	0	0	0	0	2298946.587	665633.2556	287.1136362	0.052616603	90	0	0.05	4	0	0
-1	287.1652633	0.0142692	288.1725439	C_18 H_24 O_3	C18H24O3	C_18 H_23 O_3	2435	18	1.333	0.167	18	24	3	0	0	0	0	0	0	0	0	0	0	0	0	0	0	0	0	0	0	0	0	0	0	0	0	0	0	2298946.587	660115.978	287.1652631	0.054093284	91	0.27	0.33	7	0	0
-1	288.0230723	0.0290869	289.0303572	C_13 H_8 O_7 C13_1	C14H8O7	C_13 H_7 O_7 C13_1	2435	14	0.571	0.5	13	8	7	0	0	0	0	0	1	0	0	0	0	0	0	0	0	0	0	0	0	0	0	0	0	0	0	0	0	2299460.667	681160.1538	288.0230724	0.106711607	13	0.57	0.71	11	1	0
-1	288.0384272	0.3123105	289.0456133	C_17 H_8 O_4 C13_1	C18H8O4	C_17 H_7 O_4 C13_1	2435	18	0.444	0.222	17	8	4	0	0	0	0	0	1	0	0	0	0	0	0	0	0	0	0	0	0	0	0	0	0	0	0	0	0	2299460.667	691521.5	288.0384269	0.048181805	2	0.79	0.81	15	1	0
-1	288.0594472	0.0652963	289.0667425	C_14 H_12 O_6 C13_1	C15H12O6	C_14 H_11 O_6 C13_1	2435	15	0.8	0.4	14	12	6	0	0	0	0	0	1	0	0	0	0	0	0	0	0	0	0	0	0	0	0	0	0	0	0	0	0	2299460.667	680877.6111	288.0594475	0.102458134	18	0.44	0.58	10	1	0
-1	288.0805867	0.0299425	289.0878718	C_11 H_16 O_8 C13_1	C12H16O8	C_11 H_15 O_8 C13_1	2435	12	1.333	0.667	11	16	8	0	0	0	0	0	1	0	0	0	0	0	0	0	0	0	0	0	0	0	0	0	0	0	0	0	0	2299460.667	737849	288.0805863	0.149040161	6	0	0.12	5	0	0
-1	288.0877329	0.0442	289.0950221	C_15 H_15 O_5 N_1	C15H15NO5	C_15 H_14 O_5 N_1	272	15	1	0.333	15	15	5	1	0	0	0	0	0	0	0	0	0	0	0	0	0	0	0	0	0	0	0	0	0	0	0	0	0	2299460.667	677882.8667	288.0877328	0.058624653	90	0.33	0.48	9	0	0
-1	288.0958753	0.0821783	289.1031279	C_15 H_16 O_5 C13_1	C16H16O5	C_15 H_15 O_5 C13_1	2435	16	1	0.312	15	16	5	0	0	0	0	0	1	0	0	0	0	0	0	0	0	0	0	0	0	0	0	0	0	0	0	0	0	2299460.667	720379.8837	288.0958752	0.139122196	86	0.36	0.48	9	0	0
-1	288.1169623	0.063931	289.1242572	C_12 H_20 O_7 C13_1	C13H20O7	C_12 H_19 O_7 C13_1	2435	13	1.538	0.538	12	20	7	0	0	0	0	0	1	0	0	0	0	0	0	0	0	0	0	0	0	0	0	0	0	0	0	0	0	2299460.667	724900.3333	288.1169615	0.166612533	39	0	0.05	4	0	0
-1	288.1241497	0.0645796	289.1314075	C_16 H_19 O_4 N_1	C16H19NO4	C_16 H_18 O_4 N_1	272	16	1.188	0.25	16	19	4	1	0	0	0	0	0	0	0	0	0	0	0	0	0	0	0	0	0	0	0	0	0	0	0	0	0	2299460.667	652764.5244	288.1241496	0.083410805	82	0.27	0.38	8	0	0
-1	288.168596	0.0908582	289.1758987	C_17 H_24 O_3 C13_1	C18H24O3	C_17 H_23 O_3 C13_1	2435	18	1.333	0.167	17	24	3	0	0	0	0	0	1	0	0	0	0	0	0	0	0	0	0	0	0	0	0	0	0	0	0	0	0	2299460.667	726632.2857	288.168596	0.144217653	70	0.27	0.33	7	0	0
-1	289.0506172	0.0513173	290.0579085	C_18 H_10 O_4	C18H10O4	C_18 H_9 O_4	2435	18	0.556	0.222	18	10	4	0	0	0	0	0	0	0	0	0	0	0	0	0	0	0	0	0	0	0	0	0	0	0	0	0	0	2299974.742	706742.6341	289.050617	0.14314199	41	0.71	0.75	14	1	0
-1	289.091123	0.0776013	290.0983769	C_14 H_15 O_5 N_1 C13_1	C15H15NO5	C_14 H_14 O_5 N_1 C13_1	272	15	1	0.333	14	15	5	1	0	0	0	0	1	0	0	0	0	0	0	0	0	0	0	0	0	0	0	0	0	0	0	0	0	2299974.742	708362.3333	289.0911233	0.34305402	9	0.33	0.48	9	0	0
-1	289.1081355	0.038464	290.1154231	C_16 H_18 O_5	C16H18O5	C_16 H_17 O_5	2435	16	1.125	0.312	16	18	5	0	0	0	0	0	0	0	0	0	0	0	0	0	0	0	0	0	0	0	0	0	0	0	0	0	0	2299974.742	640954.5556	289.1081355	0.014946722	90	0.27	0.41	8	0	0
-1	289.1274844	0.0051183	290.1347623	C_15 H_19 O_4 N_1 C13_1	C16H19NO4	C_15 H_18 O_4 N_1 C13_1	272	16	1.188	0.25	15	19	4	1	0	0	0	0	1	0	0	0	0	0	0	0	0	0	0	0	0	0	0	0	0	0	0	0	0	2299974.742	744413.8966	289.1274844	0.17057391	29	0.27	0.38	8	0	0
-1	289.1445545	0.077518	290.1518085	C_17 H_22 O_4	C17H22O4	C_17 H_21 O_4	2435	17	1.294	0.235	17	22	4	0	0	0	0	0	0	0	0	0	0	0	0	0	0	0	0	0	0	0	0	0	0	0	0	0	0	2299974.742	632795.1667	289.1445545	0.02639852	90	0.23	0.33	7	0	0
-1	289.1809151	0.0080396	290.1881939	C_18 H_26 O_3	C18H26O3	C_18 H_25 O_3	2435	18	1.444	0.167	18	26	3	0	0	0	0	0	0	0	0	0	0	0	0	0	0	0	0	0	0	0	0	0	0	0	0	0	0	2299974.742	672992.1954	289.180915	0.087238905	87	0.2	0.27	6	0	0
-1	290.0540141	0.0934992	291.0612633	C_17 H_10 O_4 C13_1	C18H10O4	C_17 H_9 O_4 C13_1	2435	18	0.556	0.222	17	10	4	0	0	0	0	0	1	0	0	0	0	0	0	0	0	0	0	0	0	0	0	0	0	0	0	0	0	2300488.812	706746.5455	290.0540147	0.196293122	11	0.71	0.75	14	1	0
-1	290.1033757	0.0687402	291.1106721	C_15 H_17 O_5 N_1	C15H17NO5	C_15 H_16 O_5 N_1	272	15	1.133	0.333	15	17	5	1	0	0	0	0	0	0	0	0	0	0	0	0	0	0	0	0	0	0	0	0	0	0	0	0	0	2300488.812	665069.6404	290.1033757	0.062983409	89	0.22	0.39	8	0	0
-1	290.1115004	0.0037888	291.1187779	C_15 H_18 O_5 C13_1	C16H18O5	C_15 H_17 O_5 C13_1	2435	16	1.125	0.312	15	18	5	0	0	0	0	0	1	0	0	0	0	0	0	0	0	0	0	0	0	0	0	0	0	0	0	0	0	2300488.812	668151.5	290.1115004	0.077174517	90	0.27	0.41	8	0	0
-1	290.1397858	0.016301	291.1470575	C_16 H_21 O_4 N_1	C16H21NO4	C_16 H_20 O_4 N_1	272	16	1.312	0.25	16	21	4	1	0	0	0	0	0	0	0	0	0	0	0	0	0	0	0	0	0	0	0	0	0	0	0	0	0	2300488.812	661742.859	290.1397857	0.062106549	78	0.18	0.31	7	0	0
-1	290.1479189	0.110065	291.1551633	C_16 H_22 O_4 C13_1	C17H22O4	C_16 H_21 O_4 C13_1	2435	17	1.294	0.235	16	22	4	0	0	0	0	0	1	0	0	0	0	0	0	0	0	0	0	0	0	0	0	0	0	0	0	0	0	2300488.812	673829.5843	290.1479189	0.079974115	89	0.23	0.33	7	0	0
-1	290.184255	0.0592634	291.1915487	C_17 H_26 O_3 C13_1	C18H26O3	C_17 H_25 O_3 C13_1	2435	18	1.444	0.167	17	26	3	0	0	0	0	0	1	0	0	0	0	0	0	0	0	0	0	0	0	0	0	0	0	0	0	0	0	2300488.812	753334	290.1842546	0.199738531	37	0.2	0.27	6	0	0
-1	291.0146675	0.0925239	292.021917	C_13 H_8 O_8	C13H8O8	C_13 H_7 O_8	2435	13	0.615	0.615	13	8	8	0	0	0	0	0	0	0	0	0	0	0	0	0	0	0	0	0	0	0	0	0	0	0	0	0	0	2301002.876	669612.5625	291.0146677	0.082466232	16	0.4	0.67	10	1	1
-1	291.0510274	0.005136	292.0583023	C_14 H_12 O_7	C14H12O7	C_14 H_11 O_7	2435	14	0.857	0.5	14	12	7	0	0	0	0	0	0	0	0	0	0	0	0	0	0	0	0	0	0	0	0	0	0	0	0	0	0	2301002.876	685297.6966	291.0510276	0.112181293	89	0.29	0.52	9	1	0
-1	291.0662919	0.0337552	292.0735585	C_18 H_12 O_4	C18H12O4	C_18 H_11 O_4	2435	18	0.667	0.222	18	12	4	0	0	0	0	0	0	0	0	0	0	0	0	0	0	0	0	0	0	0	0	0	0	0	0	0	0	2301002.876	728256.0377	291.0662918	0.160200747	53	0.64	0.69	13	1	0
-1	291.0873969	0.0492238	292.0946877	C_15 H_16 O_6	C15H16O6	C_15 H_15 O_6	2435	15	1.067	0.4	15	16	6	0	0	0	0	0	0	0	0	0	0	0	0	0	0	0	0	0	0	0	0	0	0	0	0	0	0	2301002.876	640989.4667	291.087397	0.020671986	90	0.22	0.42	8	0	0
-1	291.0986697	0.0855648	292.1059211	C_14 H_16 O_5 N_2	C14H16N2O5	C_14 H_15 O_5 N_2	216	14	1.143	0.357	14	16	5	2	0	0	0	0	0	0	0	0	0	0	0	0	0	0	0	0	0	0	0	0	0	0	0	0	0	2301002.876	651077.0769	291.0986697	0.048088476	78	0.14	0.37	8	0	0
-1	291.106768	0.0598465	292.1140269	C_14 H_17 O_5 N_1 C13_1	C15H17NO5	C_14 H_16 O_5 N_1 C13_1	272	15	1.133	0.333	14	17	5	1	0	0	0	0	1	0	0	0	0	0	0	0	0	0	0	0	0	0	0	0	0	0	0	0	0	2301002.876	719371.86	291.1067681	0.200281841	50	0.22	0.39	8	0	0
-1	291.1238052	0.029278	292.1310731	C_16 H_20 O_5	C16H20O5	C_16 H_19 O_5	2435	16	1.25	0.312	16	20	5	0	0	0	0	0	0	0	0	0	0	0	0	0	0	0	0	0	0	0	0	0	0	0	0	0	0	2301002.876	630268.6667	291.1238053	0.013304655	90	0.18	0.33	7	0	0
-1	291.1431241	0.0402293	292.1504123	C_15 H_21 O_4 N_1 C13_1	C16H21NO4	C_15 H_20 O_4 N_1 C13_1	272	16	1.312	0.25	15	21	4	1	0	0	0	0	1	0	0	0	0	0	0	0	0	0	0	0	0	0	0	0	0	0	0	0	0	2301002.876	728554.8571	291.1431232	0.255468147	21	0.18	0.31	7	0	0
-1	291.1602094	0.0936038	292.1674585	C_17 H_24 O_4	C17H24O4	C_17 H_23 O_4	2435	17	1.412	0.235	17	24	4	0	0	0	0	0	0	0	0	0	0	0	0	0	0	0	0	0	0	0	0	0	0	0	0	0	0	2301002.876	637209.8043	291.1602094	0.043433499	92	0.15	0.27	6	0	0
-1	292.0179585	0.125781	293.0252718	C_12 H_8 O_8 C13_1	C13H8O8	C_12 H_7 O_8 C13_1	2435	13	0.615	0.615	12	8	8	0	0	0	0	0	1	0	0	0	0	0	0	0	0	0	0	0	0	0	0	0	0	0	0	0	0	2301516.931	705804.5556	292.0179588	0.18890559	9	0.4	0.67	10	1	1
-1	292.0543615	0.0655186	293.0616572	C_13 H_12 O_7 C13_1	C14H12O7	C_13 H_11 O_7 C13_1	2435	14	0.857	0.5	13	12	7	0	0	0	0	0	1	0	0	0	0	0	0	0	0	0	0	0	0	0	0	0	0	0	0	0	0	2301516.931	711522.875	292.054362	0.179866861	16	0.29	0.52	9	1	0
-1	292.0696767	0.1359916	293.0769133	C_17 H_12 O_4 C13_1	C18H12O4	C_17 H_11 O_4 C13_1	2435	18	0.667	0.222	17	12	4	0	0	0	0	0	1	0	0	0	0	0	0	0	0	0	0	0	0	0	0	0	0	0	0	0	0	2301516.931	785585.5	292.069677	0.117399076	12	0.64	0.69	13	1	0
-1	292.0826489	0.0390051	293.0899367	C_14 H_15 O_6 N_1	C14H15NO6	C_14 H_14 O_6 N_1	272	14	1.071	0.429	14	15	6	1	0	0	0	0	0	0	0	0	0	0	0	0	0	0	0	0	0	0	0	0	0	0	0	0	0	2301516.931	672319.2889	292.082649	0.063758693	90	0.14	0.4	8	0	0
-1	292.0907843	0.061894	293.0980425	C_14 H_16 O_6 C13_1	C15H16O6	C_14 H_15 O_6 C13_1	2435	15	1.067	0.4	14	16	6	0	0	0	0	0	1	0	0	0	0	0	0	0	0	0	0	0	0	0	0	0	0	0	0	0	0	2301516.931	671882.2333	292.0907844	0.106788828	90	0.22	0.42	8	0	0
-1	292.1019894	0.0345298	293.1092759	C_13 H_16 O_5 N_2 C13_1	C14H16N2O5	C_13 H_15 O_5 N_2 C13_1	216	14	1.143	0.357	13	16	5	2	0	0	0	0	1	0	0	0	0	0	0	0	0	0	0	0	0	0	0	0	0	0	0	0	0	2301516.931	724650.2581	292.1019892	0.217313013	31	0.14	0.37	8	0	0
-1	292.1271685	0.0580587	293.1344279	C_15 H_20 O_5 C13_1	C16H20O5	C_15 H_19 O_5 C13_1	2435	16	1.25	0.312	15	20	5	0	0	0	0	0	1	0	0	0	0	0	0	0	0	0	0	0	0	0	0	0	0	0	0	0	0	2301516.931	660774.2333	292.1271686	0.047786925	90	0.18	0.33	7	0	0
-1	292.1635183	0.0632123	293.1708133	C_16 H_24 O_4 C13_1	C17H24O4	C_16 H_23 O_4 C13_1	2435	17	1.412	0.235	16	24	4	0	0	0	0	0	1	0	0	0	0	0	0	0	0	0	0	0	0	0	0	0	0	0	0	0	0	2301516.931	694319.5422	292.1635185	0.103383288	83	0.15	0.27	6	0	0
-1	293.0302885	0.0068257	294.037567	C_13 H_10 O_8	C13H10O8	C_13 H_9 O_8	2435	13	0.769	0.615	13	10	8	0	0	0	0	0	0	0	0	0	0	0	0	0	0	0	0	0	0	0	0	0	0	0	0	0	0	2302030.977	660281.7143	293.0302888	0.113051643	21	0.2	0.56	9	1	1
-1	293.0455432	0.0118924	294.0528231	C_17 H_10 O_5	C17H10O5	C_17 H_9 O_5	2435	17	0.588	0.294	17	10	5	0	0	0	0	0	0	0	0	0	0	0	0	0	0	0	0	0	0	0	0	0	0	0	0	0	0	2302030.977	701117.4528	293.0455432	0.149285122	53	0.67	0.72	13	1	0
-1	293.0667011	0.0858491	294.0739523	C_14 H_14 O_7	C14H14O7	C_14 H_13 O_7	2435	14	1	0.5	14	14	7	0	0	0	0	0	0	0	0	0	0	0	0	0	0	0	0	0	0	0	0	0	0	0	0	0	0	2302030.977	648393.5889	293.0667014	0.047047166	90	0.14	0.43	8	0	0
-1	293.086007	0.0274777	294.0932916	C_13 H_15 O_6 N_1 C13_1	C14H15NO6	C_13 H_14 O_6 N_1 C13_1	272	14	1.071	0.429	13	15	6	1	0	0	0	0	1	0	0	0	0	0	0	0	0	0	0	0	0	0	0	0	0	0	0	0	0	2302030.977	732828.2857	293.0860075	0.14573079	7	0.14	0.4	8	0	0
-1	293.1030639	0.0087382	294.1103377	C_15 H_18 O_6	C15H18O6	C_15 H_17 O_6	2435	15	1.2	0.4	15	18	6	0	0	0	0	0	0	0	0	0	0	0	0	0	0	0	0	0	0	0	0	0	0	0	0	0	0	2302030.977	628152.2778	293.103064	0.010611299	90	0.11	0.33	7	0	0
-1	293.1142809	0.0469092	294.1215711	C_14 H_18 O_5 N_2	C14H18N2O5	C_14 H_17 O_5 N_2	216	14	1.286	0.357	14	18	5	2	0	0	0	0	0	0	0	0	0	0	0	0	0	0	0	0	0	0	0	0	0	0	0	0	0	2302030.977	643953.5065	293.1142809	0.040034284	77	0	0.26	7	0	0
-1	293.1394303	0.0555981	294.1467231	C_16 H_22 O_5	C16H22O5	C_16 H_21 O_5	2435	16	1.375	0.312	16	22	5	0	0	0	0	0	0	0	0	0	0	0	0	0	0	0	0	0	0	0	0	0	0	0	0	0	0	2302030.977	632113.9889	293.1394304	0.018620478	90	0.09	0.26	6	0	0
-1	293.1758246	0.0252598	294.1831085	C_17 H_26 O_4	C17H26O4	C_17 H_25 O_4	2435	17	1.529	0.235	17	26	4	0	0	0	0	0	0	0	0	0	0	0	0	0	0	0	0	0	0	0	0	0	0	0	0	0	0	2302030.977	661237.9111	293.1758247	0.055557992	90	0.08	0.2	5	0	0
-2	293.1792111	0.0240324	294.1864805	C_14 H_30 O_4 S_1	C14H30O4S	C_14 H_29 O_4 S_1	17	14	2.143	0.286	14	30	4	0	1	0	0	0	0	0	0	0	0	0	0	0	0	0	0	0	0	0	0	0	0	0	0	0	0	2302030.977	661874.504	293.1792113	0.131968542	125	0	0	0	0	0
-1	294.0336471	0.0058331	295.0409218	C_12 H_10 O_8 C13_1	C13H10O8	C_12 H_9 O_8 C13_1	2435	13	0.769	0.615	12	10	8	0	0	0	0	0	1	0	0	0	0	0	0	0	0	0	0	0	0	0	0	0	0	0	0	0	0	2302545.013	766293.1667	294.0336478	0.066687538	12	0.2	0.56	9	1	1
-1	294.0489308	0.0992828	295.0561779	C_16 H_10 O_5 C13_1	C17H10O5	C_16 H_9 O_5 C13_1	2435	17	0.588	0.294	16	10	5	0	0	0	0	0	1	0	0	0	0	0	0	0	0	0	0	0	0	0	0	0	0	0	0	0	0	2302545.013	742144.5	294.0489314	0.137905943	12	0.67	0.72	13	1	0
-1	294.0700265	0.0144674	295.0773072	C_13 H_14 O_7 C13_1	C14H14O7	C_13 H_13 O_7 C13_1	2435	14	1	0.5	13	14	7	0	0	0	0	0	1	0	0	0	0	0	0	0	0	0	0	0	0	0	0	0	0	0	0	0	0	2302545.013	667308.2917	294.0700269	0.172535133	24	0.14	0.43	8	0	0
-1	294.0982962	0.0479015	295.1055867	C_14 H_17 O_6 N_1	C14H17NO6	C_14 H_16 O_6 N_1	272	14	1.214	0.429	14	17	6	1	0	0	0	0	0	0	0	0	0	0	0	0	0	0	0	0	0	0	0	0	0	0	0	0	0	2302545.013	654370.3448	294.0982963	0.08020554	87	0	0.3	7	0	0
-1	294.1064415	0.0860279	295.1136925	C_14 H_18 O_6 C13_1	C15H18O6	C_14 H_17 O_6 C13_1	2435	15	1.2	0.4	14	18	6	0	0	0	0	0	1	0	0	0	0	0	0	0	0	0	0	0	0	0	0	0	0	0	0	0	0	2302545.013	652918.1778	294.1064417	0.068450659	90	0.11	0.33	7	0	0
-1	294.1176606	0.0376044	295.1249259	C_13 H_18 O_5 N_2 C13_1	C14H18N2O5	C_13 H_17 O_5 N_2 C13_1	216	14	1.286	0.357	13	18	5	2	0	0	0	0	1	0	0	0	0	0	0	0	0	0	0	0	0	0	0	0	0	0	0	0	0	2302545.013	690976	294.11766	0.222745257	36	0	0.26	7	0	0
-1	294.1347147	0.0644368	295.1419721	C_15 H_21 O_5 N_1	C15H21NO5	C_15 H_20 O_5 N_1	272	15	1.4	0.333	15	21	5	1	0	0	0	0	0	0	0	0	0	0	0	0	0	0	0	0	0	0	0	0	0	0	0	0	0	2302545.013	649594.3896	294.1347148	0.055295224	77	0	0.22	6	0	0
-1	294.1428198	0.0619583	295.1500779	C_15 H_22 O_5 C13_1	C16H22O5	C_15 H_21 O_5 C13_1	2435	16	1.375	0.312	15	22	5	0	0	0	0	0	1	0	0	0	0	0	0	0	0	0	0	0	0	0	0	0	0	0	0	0	0	2302545.013	667435.5333	294.14282	0.067848739	90	0.09	0.26	6	0	0
-1	294.1791826	0.0146585	295.1864633	C_16 H_26 O_4 C13_1	C17H26O4	C_16 H_25 O_4 C13_1	2435	17	1.529	0.235	16	26	4	0	0	0	0	0	1	0	0	0	0	0	0	0	0	0	0	0	0	0	0	0	0	0	0	0	0	2302545.013	737179.6364	294.1791825	0.161921492	44	0.08	0.2	5	0	0
-1	294.1825401	0.0635523	295.1898353	C_13 H_30 O_4 S_1 C13_1	C14H30O4S	C_13 H_29 O_4 S_1 C13_1	17	14	2.143	0.286	13	30	4	0	1	0	0	0	1	0	0	0	0	0	0	0	0	0	0	0	0	0	0	0	0	0	0	0	0	2302545.013	704185.359	294.1825409	0.203204917	39	0	0	0	0	0
-1	295.0248025	0.0296961	296.0320877	C_16 H_8 O_6	C16H8O6	C_16 H_7 O_6	2435	16	0.5	0.375	16	8	6	0	0	0	0	0	0	0	0	0	0	0	0	0	0	0	0	0	0	0	0	0	0	0	0	0	0	2303059.038	664170.5439	295.0248023	0.14728272	57	0.7	0.77	13	1	0
-1	295.1016705	0.0180812	296.1089416	C_13 H_17 O_6 N_1 C13_1	C14H17NO6	C_13 H_16 O_6 N_1 C13_1	272	14	1.214	0.429	13	17	6	1	0	0	0	0	1	0	0	0	0	0	0	0	0	0	0	0	0	0	0	0	0	0	0	0	0	2303059.038	734367.175	295.101671	0.255164106	40	0	0.3	7	0	0
-1	295.1186936	0.0595625	296.1259877	C_15 H_20 O_6	C15H20O6	C_15 H_19 O_6	2435	15	1.333	0.4	15	20	6	0	0	0	0	0	0	0	0	0	0	0	0	0	0	0	0	0	0	0	0	0	0	0	0	0	0	2303059.038	631575.5495	295.1186939	0.024132812	91	0	0.25	6	0	0
-1	295.1380672	0.0562224	296.1453269	C_14 H_21 O_5 N_1 C13_1	C15H21NO5	C_14 H_20 O_5 N_1 C13_1	272	15	1.4	0.333	14	21	5	1	0	0	0	0	1	0	0	0	0	0	0	0	0	0	0	0	0	0	0	0	0	0	0	0	0	2303059.038	672091.7647	295.1380665	0.317482899	17	0	0.22	6	0	0
-1	295.174997	0.0065331	296.1822754	C_14 H_30 O_4 S34_1	C14H30O4S	C_14 H_29 O_4 S34_1	17	14	2.143	0.286	14	30	4	0	0	0	0	0	0	0	0	1	0	0	0	0	0	0	0	0	0	0	0	0	0	0	0	0	0	2303059.038	652525.3333	295.1749948	0.083577535	3	0	0	0	0	0
-1	296.0281664	0.0010638	297.0354425	C_15 H_8 O_6 C13_1	C16H8O6	C_15 H_7 O_6 C13_1	2435	16	0.5	0.375	15	8	6	0	0	0	0	0	1	0	0	0	0	0	0	0	0	0	0	0	0	0	0	0	0	0	0	0	0	2303573.05	695138.9333	296.0281663	0.240868133	15	0.7	0.77	13	1	0
-1	296.122047	0.0642952	297.1293425	C_14 H_20 O_6 C13_1	C15H20O6	C_14 H_19 O_6 C13_1	2435	15	1.333	0.4	14	20	6	0	0	0	0	0	1	0	0	0	0	0	0	0	0	0	0	0	0	0	0	0	0	0	0	0	0	2303573.05	652636.1889	296.1220473	0.044814399	90	0	0.25	6	0	0
-1	297.0040836	0.0259856	298.0113523	C_15 H_6 O_7	C15H6O7	C_15 H_5 O_7	2435	15	0.4	0.467	15	6	7	0	0	0	0	0	0	0	0	0	0	0	0	0	0	0	0	0	0	0	0	0	0	0	0	0	0	2304087.048	652474.4118	297.0040837	0.152236582	34	0.75	0.83	13	1	0
-1	297.113232	7.72E-05	298.1205085	C_18 H_18 O_4	C18H18O4	C_18 H_17 O_4	2435	18	1	0.222	18	18	4	0	0	0	0	0	0	0	0	0	0	0	0	0	0	0	0	0	0	0	0	0	0	0	0	0	0	2304087.048	663625.9545	297.1132325	0.126066559	88	0.43	0.5	10	0	0
-1	297.1530143	0.0834752	298.1602659	C_16 H_26 O_3 S_1	C16H26O3S	C_16 H_25 O_3 S_1	65	16	1.625	0.188	16	26	3	0	1	0	0	0	0	0	0	0	0	0	0	0	0	0	0	0	0	0	0	0	0	0	0	0	0	2304087.048	668025.0593	297.1530146	0.10227428	118	0	0.11	4	0	0
-1	298.0074408	0.0337843	299.0147072	C_14 H_6 O_7 C13_1	C15H6O7	C_14 H_5 O_7 C13_1	2435	15	0.4	0.467	14	6	7	0	0	0	0	0	1	0	0	0	0	0	0	0	0	0	0	0	0	0	0	0	0	0	0	0	0	2304601.034	723599.6	298.0074393	0.134074758	5	0.75	0.83	13	1	0
-1	298.1165959	0.0301781	299.1238633	C_17 H_18 O_4 C13_1	C18H18O4	C_17 H_17 O_4 C13_1	2435	18	1	0.222	17	18	4	0	0	0	0	0	1	0	0	0	0	0	0	0	0	0	0	0	0	0	0	0	0	0	0	0	0	2304601.034	723838.875	298.1165963	0.244045355	16	0.43	0.5	10	0	0
-1	298.1563628	0.0618324	299.1636207	C_15 H_26 O_3 S_1 C13_1	C16H26O3S	C_15 H_25 O_3 S_1 C13_1	65	16	1.625	0.188	15	26	3	0	1	0	0	0	1	0	0	0	0	0	0	0	0	0	0	0	0	0	0	0	0	0	0	0	0	2304601.034	712874.8333	298.1563624	0.195394163	18	0	0.11	4	0	0
-1	299.0197451	0.0640542	300.0270023	C_15 H_8 O_7	C15H8O7	C_15 H_7 O_7	2435	15	0.533	0.467	15	8	7	0	0	0	0	0	0	0	0	0	0	0	0	0	0	0	0	0	0	0	0	0	0	0	0	0	0	2305115.006	658484.2571	299.0197453	0.185179653	35	0.62	0.74	12	1	0
-1	299.0408244	0.1025336	300.0481316	C_12 H_12 O_9	C12H12O9	C_12 H_11 O_9	2435	12	1	0.75	12	12	9	0	0	0	0	0	0	0	0	0	0	0	0	0	0	0	0	0	0	0	0	0	0	0	0	0	0	2305115.006	648896.2857	299.0408254	0.072751424	14	0	0.33	7	0	0
-1	299.0772365	0.0132496	300.084517	C_13 H_16 O_8	C13H16O8	C_13 H_15 O_8	2435	13	1.231	0.615	13	16	8	0	0	0	0	0	0	0	0	0	0	0	0	0	0	0	0	0	0	0	0	0	0	0	0	0	0	2305115.006	640960.7444	299.0772371	0.045619761	90	0	0.22	6	0	0
-1	299.1136416	0.0524622	300.1209023	C_14 H_20 O_7	C14H20O7	C_14 H_19 O_7	2435	14	1.429	0.5	14	20	7	0	0	0	0	0	0	0	0	0	0	0	0	0	0	0	0	0	0	0	0	0	0	0	0	0	0	2305115.006	620234.7667	299.1136421	0.024613812	90	0	0.14	5	0	0
-1	299.1500343	0.0768497	300.1572877	C_15 H_24 O_6	C15H24O6	C_15 H_23 O_6	2435	15	1.6	0.4	15	24	6	0	0	0	0	0	0	0	0	0	0	0	0	0	0	0	0	0	0	0	0	0	0	0	0	0	0	2305115.006	640054.7	299.1500348	0.090049021	90	0	0.08	4	0	0
-1	299.1652462	0.070666	300.1725439	C_19 H_24 O_3	C19H24O3	C_19 H_23 O_3	2435	19	1.263	0.158	19	24	3	0	0	0	0	0	0	0	0	0	0	0	0	0	0	0	0	0	0	0	0	0	0	0	0	0	0	2305115.006	664800.3529	299.1652467	0.086039467	85	0.31	0.37	8	0	0
-1	300.0230499	0.102312	301.0303572	C_14 H_8 O_7 C13_1	C15H8O7	C_14 H_7 O_7 C13_1	2435	15	0.533	0.467	14	8	7	0	0	0	0	0	1	0	0	0	0	0	0	0	0	0	0	0	0	0	0	0	0	0	0	0	0	2305628.965	761380.4444	300.0230508	0.179308881	9	0.62	0.74	12	1	0
-1	300.0442277	0.0587707	301.0514864	C_11 H_12 O_9 C13_1	C12H12O9	C_11 H_11 O_9 C13_1	2435	12	1	0.75	11	12	9	0	0	0	0	0	1	0	0	0	0	0	0	0	0	0	0	0	0	0	0	0	0	0	0	0	0	2305628.965	622086.3333	300.0442296	0.225753532	3	0	0.33	7	0	0
-1	300.0805873	0.0268825	301.0878718	C_12 H_16 O_8 C13_1	C13H16O8	C_12 H_15 O_8 C13_1	2435	13	1.231	0.615	12	16	8	0	0	0	0	0	1	0	0	0	0	0	0	0	0	0	0	0	0	0	0	0	0	0	0	0	0	2305628.965	696451.5758	300.0805878	0.220994603	33	0	0.22	6	0	0
-1	300.1169569	0.0790305	301.1242572	C_13 H_20 O_7 C13_1	C14H20O7	C_13 H_19 O_7 C13_1	2435	14	1.429	0.5	13	20	7	0	0	0	0	0	1	0	0	0	0	0	0	0	0	0	0	0	0	0	0	0	0	0	0	0	0	2305628.965	670516.1538	300.1169575	0.110024398	78	0	0.14	5	0	0
-1	300.1533548	0.0375149	301.1606425	C_14 H_24 O_6 C13_1	C15H24O6	C_14 H_23 O_6 C13_1	2435	15	1.6	0.4	14	24	6	0	0	0	0	0	1	0	0	0	0	0	0	0	0	0	0	0	0	0	0	0	0	0	0	0	0	2305628.965	713185.6458	300.1533554	0.200154146	48	0	0.08	4	0	0
-1	300.1686087	0.0451829	301.1758987	C_18 H_24 O_3 C13_1	C19H24O3	C_18 H_23 O_3 C13_1	2435	19	1.263	0.158	18	24	3	0	0	0	0	0	1	0	0	0	0	0	0	0	0	0	0	0	0	0	0	0	0	0	0	0	0	2305628.965	699757	300.1686093	0.211885023	20	0.31	0.37	8	0	0
-1	301.0353683	0.025023	302.0426523	C_15 H_10 O_7	C15H10O7	C_15 H_9 O_7	2435	15	0.667	0.467	15	10	7	0	0	0	0	0	0	0	0	0	0	0	0	0	0	0	0	0	0	0	0	0	0	0	0	0	0	2306142.91	673147.8974	301.0353689	0.275959313	39	0.5	0.65	11	1	0
-1	301.0717371	0.0800784	302.0790377	C_16 H_14 O_6	C16H14O6	C_16 H_13 O_6	2435	16	0.875	0.375	16	14	6	0	0	0	0	0	0	0	0	0	0	0	0	0	0	0	0	0	0	0	0	0	0	0	0	0	0	2306142.91	651710.8333	301.0717379	0.066897383	90	0.4	0.54	10	1	0
-1	301.1292811	0.0173696	302.1365523	C_14 H_22 O_7	C14H22O7	C_14 H_21 O_7	2435	14	1.571	0.5	14	22	7	0	0	0	0	0	0	0	0	0	0	0	0	0	0	0	0	0	0	0	0	0	0	0	0	0	0	2306142.91	641805.0889	301.1292817	0.070343906	90	0	0.05	4	0	0
-1	301.1809226	0.0172773	302.1881939	C_19 H_26 O_3	C19H26O3	C_19 H_25 O_3	2435	19	1.368	0.158	19	26	3	0	0	0	0	0	0	0	0	0	0	0	0	0	0	0	0	0	0	0	0	0	0	0	0	0	0	2306142.91	655871.1481	301.1809233	0.08969638	81	0.25	0.31	7	0	0
-1	302.0387097	0.0693162	303.0460072	C_14 H_10 O_7 C13_1	C15H10O7	C_14 H_9 O_7 C13_1	2435	15	0.667	0.467	14	10	7	0	0	0	0	0	1	0	0	0	0	0	0	0	0	0	0	0	0	0	0	0	0	0	0	0	0	2306656.84	650280.7143	302.0387112	0.082158092	14	0.5	0.65	11	1	0
-1	302.0751005	0.0515404	303.0823925	C_15 H_14 O_6 C13_1	C16H14O6	C_15 H_13 O_6 C13_1	2435	16	0.875	0.375	15	14	6	0	0	0	0	0	1	0	0	0	0	0	0	0	0	0	0	0	0	0	0	0	0	0	0	0	0	2306656.84	659951.1765	302.0751014	0.115971221	17	0.4	0.54	10	1	0
-1	302.1033774	0.060242	303.1106721	C_16 H_17 O_5 N_1	C16H17NO5	C_16 H_16 O_5 N_1	272	16	1.062	0.312	16	17	5	1	0	0	0	0	0	0	0	0	0	0	0	0	0	0	0	0	0	0	0	0	0	0	0	0	0	2306656.84	649713.8202	302.1033781	0.096529195	89	0.3	0.44	9	0	0
-1	302.1326152	0.0511975	303.1399072	C_13 H_22 O_7 C13_1	C14H22O7	C_13 H_21 O_7 C13_1	2435	14	1.571	0.5	13	22	7	0	0	0	0	0	1	0	0	0	0	0	0	0	0	0	0	0	0	0	0	0	0	0	0	0	0	2306656.84	689298.561	302.132616	0.234692689	41	0	0.05	4	0	0
-1	302.1842336	0.1276718	303.1915487	C_18 H_26 O_3 C13_1	C19H26O3	C_18 H_25 O_3 C13_1	2435	19	1.368	0.158	18	26	3	0	0	0	0	0	1	0	0	0	0	0	0	0	0	0	0	0	0	0	0	0	0	0	0	0	0	2306656.84	685373.4706	302.1842328	0.299075399	17	0.25	0.31	7	0	0
-1	303.0298919	0.0157777	304.0371731	C_18 H_8 O_5	C18H8O5	C_18 H_7 O_5	2435	18	0.444	0.278	18	8	5	0	0	0	0	0	0	0	0	0	0	0	0	0	0	0	0	0	0	0	0	0	0	0	0	0	0	2307170.757	674902.4	303.0298921	0.138384027	35	0.77	0.81	15	1	0
-1	303.0510019	0.0789618	304.0583023	C_15 H_12 O_7	C15H12O7	C_15 H_11 O_7	2435	15	0.8	0.467	15	12	7	0	0	0	0	0	0	0	0	0	0	0	0	0	0	0	0	0	0	0	0	0	0	0	0	0	0	2307170.757	673057.7051	303.0510029	0.127533203	78	0.38	0.57	10	1	0
-1	303.0662974	0.0503727	304.0735585	C_19 H_12 O_4	C19H12O4	C_19 H_11 O_4	2435	19	0.632	0.211	19	12	4	0	0	0	0	0	0	0	0	0	0	0	0	0	0	0	0	0	0	0	0	0	0	0	0	0	0	2307170.757	689189.5526	303.0662982	0.243656743	38	0.67	0.71	14	1	0
-1	303.0873865	0.0816555	304.0946877	C_16 H_16 O_6	C16H16O6	C_16 H_15 O_6	2435	16	1	0.375	16	16	6	0	0	0	0	0	0	0	0	0	0	0	0	0	0	0	0	0	0	0	0	0	0	0	0	0	0	2307170.757	623779.5333	303.0873874	0.029857539	90	0.3	0.46	9	0	0
-1	303.1067732	0.0744984	304.1140269	C_15 H_17 O_5 N_1 C13_1	C16H17NO5	C_15 H_16 O_5 N_1 C13_1	272	16	1.062	0.312	15	17	5	1	0	0	0	0	1	0	0	0	0	0	0	0	0	0	0	0	0	0	0	0	0	0	0	0	0	2307170.757	723998.7692	303.1067732	0.310157596	13	0.3	0.44	9	0	0
-1	303.1350437	0.0448737	304.1423065	C_16 H_20 O_4 N_2	C16H20N2O4	C_16 H_19 O_4 N_2	216	16	1.25	0.25	16	20	4	2	0	0	0	0	0	0	0	0	0	0	0	0	0	0	0	0	0	0	0	0	0	0	0	0	0	2307170.757	630573.6753	303.1350444	0.0745067	77	0.2	0.33	8	0	0
-1	303.1601677	0.0470399	304.1674585	C_18 H_24 O_4	C18H24O4	C_18 H_23 O_4	2435	18	1.333	0.222	18	24	4	0	0	0	0	0	0	0	0	0	0	0	0	0	0	0	0	0	0	0	0	0	0	0	0	0	0	2307170.757	616477.7222	303.1601686	0.026990255	90	0.21	0.31	7	0	0
-1	304.0332774	0.0849199	305.0405279	C_17 H_8 O_5 C13_1	C18H8O5	C_17 H_7 O_5 C13_1	2435	18	0.444	0.278	17	8	5	0	0	0	0	0	1	0	0	0	0	0	0	0	0	0	0	0	0	0	0	0	0	0	0	0	0	2307684.66	700927	304.0332748	0.246075059	3	0.77	0.81	15	1	0
-1	304.0543933	0.0410737	305.0616572	C_14 H_12 O_7 C13_1	C15H12O7	C_14 H_11 O_7 C13_1	2435	15	0.8	0.467	14	12	7	0	0	0	0	0	1	0	0	0	0	0	0	0	0	0	0	0	0	0	0	0	0	0	0	0	0	2307684.66	641585.3077	304.054395	0.079883946	13	0.38	0.57	10	1	0
-1	304.0696451	0.0269637	305.0769133	C_18 H_12 O_4 C13_1	C19H12O4	C_18 H_11 O_4 C13_1	2435	19	0.632	0.211	18	12	4	0	0	0	0	0	1	0	0	0	0	0	0	0	0	0	0	0	0	0	0	0	0	0	0	0	0	2307684.66	732324.3333	304.0696466	0.162476429	9	0.67	0.71	14	1	0
-1	304.0907781	0.0392628	305.0980425	C_15 H_16 O_6 C13_1	C16H16O6	C_15 H_15 O_6 C13_1	2435	16	1	0.375	15	16	6	0	0	0	0	0	1	0	0	0	0	0	0	0	0	0	0	0	0	0	0	0	0	0	0	0	0	2307684.66	672245.7595	304.0907793	0.18052531	79	0.3	0.46	9	0	0
-1	304.1190479	0.0073478	305.1263221	C_16 H_19 O_5 N_1	C16H19NO5	C_16 H_18 O_5 N_1	272	16	1.188	0.312	16	19	5	1	0	0	0	0	0	0	0	0	0	0	0	0	0	0	0	0	0	0	0	0	0	0	0	0	0	2307684.66	635299.2439	304.1190488	0.059124146	82	0.2	0.36	8	0	0
-1	304.13837	0.0487734	305.1456613	C_15 H_20 O_4 N_2 C13_1	C16H20N2O4	C_15 H_19 O_4 N_2 C13_1	216	16	1.25	0.25	15	20	4	2	0	0	0	0	1	0	0	0	0	0	0	0	0	0	0	0	0	0	0	0	0	0	0	0	0	2307684.66	760114.65	304.1383705	0.227534645	20	0.2	0.33	8	0	0
-1	304.1635488	0.0389716	305.1708133	C_17 H_24 O_4 C13_1	C18H24O4	C_17 H_23 O_4 C13_1	2435	18	1.333	0.222	17	24	4	0	0	0	0	0	1	0	0	0	0	0	0	0	0	0	0	0	0	0	0	0	0	0	0	0	0	2307684.66	668206.0349	304.1635498	0.136274262	86	0.21	0.31	7	0	0
-1	305.1030453	0.0522426	306.1103377	C_16 H_18 O_6	C16H18O6	C_16 H_17 O_6	2435	16	1.125	0.375	16	18	6	0	0	0	0	0	0	0	0	0	0	0	0	0	0	0	0	0	0	0	0	0	0	0	0	0	0	2308198.547	610105.3667	305.1030464	0.017725667	90	0.2	0.38	8	0	0
-1	305.1224063	0.0189887	306.1296769	C_15 H_19 O_5 N_1 C13_1	C16H19NO5	C_15 H_18 O_5 N_1 C13_1	272	16	1.188	0.312	15	19	5	1	0	0	0	0	1	0	0	0	0	0	0	0	0	0	0	0	0	0	0	0	0	0	0	0	0	2308198.547	673197.9231	305.1224073	0.19462541	39	0.2	0.36	8	0	0
-1	305.1758085	0.0768788	306.1831085	C_18 H_26 O_4	C18H26O4	C_18 H_25 O_4	2435	18	1.444	0.222	18	26	4	0	0	0	0	0	0	0	0	0	0	0	0	0	0	0	0	0	0	0	0	0	0	0	0	0	0	2308198.547	625775.4778	305.1758095	0.047417649	90	0.14	0.25	6	0	0
-1	306.0983384	0.0914962	307.1055867	C_15 H_17 O_6 N_1	C15H17NO6	C_15 H_16 O_6 N_1	272	15	1.133	0.4	15	17	6	1	0	0	0	0	0	0	0	0	0	0	0	0	0	0	0	0	0	0	0	0	0	0	0	0	0	2308712.421	620983.1333	306.0983395	0.083954214	90	0.12	0.36	8	0	0
-1	306.1064232	0.0231022	307.1136925	C_15 H_18 O_6 C13_1	C16H18O6	C_15 H_17 O_6 C13_1	2435	16	1.125	0.375	15	18	6	0	0	0	0	0	1	0	0	0	0	0	0	0	0	0	0	0	0	0	0	0	0	0	0	0	0	2308712.421	640757.2556	306.1064244	0.061530641	90	0.2	0.38	8	0	0
-1	306.1347181	0.0730346	307.1419721	C_16 H_21 O_5 N_1	C16H21NO5	C_16 H_20 O_5 N_1	272	16	1.312	0.312	16	21	5	1	0	0	0	0	0	0	0	0	0	0	0	0	0	0	0	0	0	0	0	0	0	0	0	0	0	2308712.421	623269.0256	306.1347191	0.043641051	78	0.1	0.28	7	0	0
-1	306.1791723	0.0474175	307.1864633	C_17 H_26 O_4 C13_1	C18H26O4	C_17 H_25 O_4 C13_1	2435	18	1.444	0.222	17	26	4	0	0	0	0	0	1	0	0	0	0	0	0	0	0	0	0	0	0	0	0	0	0	0	0	0	0	2308712.421	663284.7619	306.1791732	0.148806333	63	0.14	0.25	6	0	0
-1	307.0248053	0.0193681	308.0320877	C_17 H_8 O_6	C17H8O6	C_17 H_7 O_6	2435	17	0.471	0.353	17	8	6	0	0	0	0	0	0	0	0	0	0	0	0	0	0	0	0	0	0	0	0	0	0	0	0	0	0	2309226.281	622197.7917	307.0248062	0.343894425	48	0.73	0.79	14	1	0
-1	307.0459665	0.084177	308.053217	C_14 H_12 O_8	C14H12O8	C_14 H_11 O_8	2435	14	0.857	0.571	14	12	8	0	0	0	0	0	0	0	0	0	0	0	0	0	0	0	0	0	0	0	0	0	0	0	0	0	0	2309226.281	683898.2167	307.045968	0.17601119	60	0.17	0.5	9	0	0
-1	307.0611852	0.0372547	308.0684731	C_18 H_12 O_5	C18H12O5	C_18 H_11 O_5	2435	18	0.667	0.278	18	12	5	0	0	0	0	0	0	0	0	0	0	0	0	0	0	0	0	0	0	0	0	0	0	0	0	0	0	2309226.281	663666.1	307.0611866	0.150728507	50	0.62	0.68	13	1	0
-1	307.101658	0.0229789	308.1089416	C_14 H_17 O_6 N_1 C13_1	C15H17NO6	C_14 H_16 O_6 N_1 C13_1	272	15	1.133	0.4	14	17	6	1	0	0	0	0	1	0	0	0	0	0	0	0	0	0	0	0	0	0	0	0	0	0	0	0	0	2309226.281	688112.381	307.1016592	0.167483092	63	0.12	0.36	8	0	0
-1	307.1187376	0.0855299	308.1259877	C_16 H_20 O_6	C16H20O6	C_16 H_19 O_6	2435	16	1.25	0.375	16	20	6	0	0	0	0	0	0	0	0	0	0	0	0	0	0	0	0	0	0	0	0	0	0	0	0	0	0	2309226.281	600192.6333	307.1187389	0.024701342	90	0.1	0.31	7	0	0
-1	307.1299294	0.049452	308.1372211	C_15 H_20 O_5 N_2	C15H20N2O5	C_15 H_19 O_5 N_2	216	15	1.333	0.333	15	20	5	2	0	0	0	0	0	0	0	0	0	0	0	0	0	0	0	0	0	0	0	0	0	0	0	0	0	2309226.281	620992.4935	307.1299305	0.032366893	77	0	0.24	7	0	0
-1	307.1380338	0.0543607	308.1453269	C_15 H_21 O_5 N_1 C13_1	C16H21NO5	C_15 H_20 O_5 N_1 C13_1	272	16	1.312	0.312	15	21	5	1	0	0	0	0	1	0	0	0	0	0	0	0	0	0	0	0	0	0	0	0	0	0	0	0	0	2309226.281	671009.4898	307.1380342	0.200968021	49	0.1	0.28	7	0	0
-1	307.1551171	0.0662832	308.1623731	C_17 H_24 O_5	C17H24O5	C_17 H_23 O_5	2435	17	1.412	0.294	17	24	5	0	0	0	0	0	0	0	0	0	0	0	0	0	0	0	0	0	0	0	0	0	0	0	0	0	0	2309226.281	603116.2	307.1551183	0.023561667	90	0.08	0.24	6	0	0
-1	307.1914986	0.0536829	308.1987585	C_18 H_28 O_4	C18H28O4	C_18 H_27 O_4	2435	18	1.556	0.222	18	28	4	0	0	0	0	0	0	0	0	0	0	0	0	0	0	0	0	0	0	0	0	0	0	0	0	0	0	2309226.281	653237.5	307.1914998	0.134489608	86	0.07	0.19	5	0	0
-1	308.0281229	0.139971	309.0354425	C_16 H_8 O_6 C13_1	C17H8O6	C_16 H_7 O_6 C13_1	2435	17	0.471	0.353	16	8	6	0	0	0	0	0	1	0	0	0	0	0	0	0	0	0	0	0	0	0	0	0	0	0	0	0	0	2309740.126	694898.7	308.0281236	0.130905131	10	0.73	0.79	14	1	0
-1	308.0493071	0.0378766	309.0565718	C_13 H_12 O_8 C13_1	C14H12O8	C_13 H_11 O_8 C13_1	2435	14	0.857	0.571	13	12	8	0	0	0	0	0	1	0	0	0	0	0	0	0	0	0	0	0	0	0	0	0	0	0	0	0	0	2309740.126	726789.2308	308.0493096	0.11305312	13	0.17	0.5	9	0	0
-1	308.0645397	0.0382274	309.0718279	C_17 H_12 O_5 C13_1	C18H12O5	C_17 H_11 O_5 C13_1	2435	18	0.667	0.278	17	12	5	0	0	0	0	0	1	0	0	0	0	0	0	0	0	0	0	0	0	0	0	0	0	0	0	0	0	2309740.126	690694.7857	308.0645419	0.133481594	14	0.62	0.68	13	1	0
-1	308.1139874	0.0877423	309.1212367	C_15 H_19 O_6 N_1	C15H19NO6	C_15 H_18 O_6 N_1	272	15	1.267	0.4	15	19	6	1	0	0	0	0	0	0	0	0	0	0	0	0	0	0	0	0	0	0	0	0	0	0	0	0	0	2309740.126	619708.5529	308.1139886	0.091489288	85	0	0.27	7	0	0
-1	308.122061	0.0166209	309.1293425	C_15 H_20 O_6 C13_1	C16H20O6	C_15 H_19 O_6 C13_1	2435	16	1.25	0.375	15	20	6	0	0	0	0	0	1	0	0	0	0	0	0	0	0	0	0	0	0	0	0	0	0	0	0	0	0	2309740.126	617896.1778	308.1220623	0.043225168	90	0.1	0.31	7	0	0
-1	308.1332853	0.0459144	309.1405759	C_14 H_20 O_5 N_2 C13_1	C15H20N2O5	C_14 H_19 O_5 N_2 C13_1	216	15	1.333	0.333	14	20	5	2	0	0	0	0	1	0	0	0	0	0	0	0	0	0	0	0	0	0	0	0	0	0	0	0	0	2309740.126	687049.4746	308.1332865	0.189526672	59	0	0.24	7	0	0
-1	308.1584447	0.0219947	309.1657279	C_16 H_24 O_5 C13_1	C17H24O5	C_16 H_23 O_5 C13_1	2435	17	1.412	0.294	16	24	5	0	0	0	0	0	1	0	0	0	0	0	0	0	0	0	0	0	0	0	0	0	0	0	0	0	0	2309740.126	645156.1667	308.158446	0.07311034	90	0.08	0.24	6	0	0
-1	308.1948422	0.0173026	309.2021133	C_17 H_28 O_4 C13_1	C18H28O4	C_17 H_27 O_4 C13_1	2435	18	1.556	0.222	17	28	4	0	0	0	0	0	1	0	0	0	0	0	0	0	0	0	0	0	0	0	0	0	0	0	0	0	0	2309740.126	652663.3333	308.1948436	0.263845322	9	0.07	0.19	5	0	0
-1	309.0251712	0.1094015	310.0324816	C_13 H_10 O_9	C13H10O9	C_13 H_9 O_9	2435	13	0.769	0.692	13	10	9	0	0	0	0	0	0	0	0	0	0	0	0	0	0	0	0	0	0	0	0	0	0	0	0	0	0	2310253.958	625666.7222	309.0251735	0.238656096	18	0	0.53	9	1	1
-1	309.0615716	0.061138	310.068867	C_14 H_14 O_8	C14H14O8	C_14 H_13 O_8	2435	14	1	0.571	14	14	8	0	0	0	0	0	0	0	0	0	0	0	0	0	0	0	0	0	0	0	0	0	0	0	0	0	0	2310253.958	643827.1	309.0615732	0.071764469	90	0	0.4	8	0	0
-1	309.0768837	0.1194353	310.0841231	C_18 H_14 O_5	C18H14O5	C_18 H_13 O_5	2435	18	0.778	0.278	18	14	5	0	0	0	0	0	0	0	0	0	0	0	0	0	0	0	0	0	0	0	0	0	0	0	0	0	0	2310253.958	647632.1228	309.0768851	0.11677074	57	0.54	0.61	12	1	0
-1	309.0979586	0.0557843	310.1052523	C_15 H_18 O_7	C15H18O7	C_15 H_17 O_7	2435	15	1.2	0.467	15	18	7	0	0	0	0	0	0	0	0	0	0	0	0	0	0	0	0	0	0	0	0	0	0	0	0	0	0	2310253.958	606390.6444	309.0979601	0.019370573	90	0	0.3	7	0	0
-1	309.10923	0.0667007	310.1164857	C_14 H_18 O_6 N_2	C14H18N2O6	C_14 H_17 O_6 N_2	216	14	1.286	0.429	14	18	6	2	0	0	0	0	0	0	0	0	0	0	0	0	0	0	0	0	0	0	0	0	0	0	0	0	0	2310253.958	622835.987	309.1092312	0.045148998	77	0	0.22	7	0	0
-1	309.117326	0.0349892	310.1245916	C_14 H_19 O_6 N_1 C13_1	C15H19NO6	C_14 H_18 O_6 N_1 C13_1	272	15	1.267	0.4	14	19	6	1	0	0	0	0	1	0	0	0	0	0	0	0	0	0	0	0	0	0	0	0	0	0	0	0	0	2310253.958	668830.8636	309.1173271	0.166002911	66	0	0.27	7	0	0
-2	309.1343463	0.0481651	310.1416377	C_16 H_22 O_6	C16H22O6	C_16 H_21 O_6	2435	16	1.375	0.375	16	22	6	0	0	0	0	0	0	0	0	0	0	0	0	0	0	0	0	0	0	0	0	0	0	0	0	0	0	2310253.958	604511.2778	309.1343477	0.016148448	90	0	0.23	6	0	0
-1	309.1707382	0.027136	310.1780231	C_17 H_26 O_5	C17H26O5	C_17 H_25 O_5	2435	17	1.529	0.294	17	26	5	0	0	0	0	0	0	0	0	0	0	0	0	0	0	0	0	0	0	0	0	0	0	0	0	0	0	2310253.958	621953.9667	309.1707396	0.042362889	90	0	0.17	5	0	0
-2	309.1741157	0.0096556	310.1813951	C_14 H_30 O_5 S_1	C14H30O5S	C_14 H_29 O_5 S_1	17	14	2.143	0.357	14	30	5	0	1	0	0	0	0	0	0	0	0	0	0	0	0	0	0	0	0	0	0	0	0	0	0	0	0	2310253.958	654634.9143	309.1741169	0.118738299	105	0	0	0	0	0
-1	310.0284905	0.2233698	311.0358364	C_12 H_10 O_9 C13_1	C13H10O9	C_12 H_9 O_9 C13_1	2435	13	0.769	0.692	12	10	9	0	0	0	0	0	1	0	0	0	0	0	0	0	0	0	0	0	0	0	0	0	0	0	0	0	0	2310767.777	662821.8	310.0284931	0.252405883	5	0	0.53	9	1	1
-1	310.0649592	0.0445331	311.0722218	C_13 H_14 O_8 C13_1	C14H14O8	C_13 H_13 O_8 C13_1	2435	14	1	0.571	13	14	8	0	0	0	0	0	1	0	0	0	0	0	0	0	0	0	0	0	0	0	0	0	0	0	0	0	0	2310767.777	693132.8	310.0649617	0.161757971	15	0	0.4	8	0	0
-1	310.0801733	0.0907976	311.0874779	C_17 H_14 O_5 C13_1	C18H14O5	C_17 H_13 O_5 C13_1	2435	18	0.778	0.278	17	14	5	0	0	0	0	0	1	0	0	0	0	0	0	0	0	0	0	0	0	0	0	0	0	0	0	0	0	2310767.777	668570.25	310.0801762	0.165240557	12	0.54	0.61	12	1	0
-1	310.0932511	0.0842911	311.1005013	C_14 H_17 O_7 N_1	C14H17NO7	C_14 H_16 O_7 N_1	272	14	1.214	0.5	14	17	7	1	0	0	0	0	0	0	0	0	0	0	0	0	0	0	0	0	0	0	0	0	0	0	0	0	0	2310767.777	622109.0465	310.0932525	0.092988142	86	0	0.26	7	0	0
-1	310.101333	0.0073929	311.1086072	C_14 H_18 O_7 C13_1	C15H18O7	C_14 H_17 O_7 C13_1	2435	15	1.2	0.467	14	18	7	0	0	0	0	0	1	0	0	0	0	0	0	0	0	0	0	0	0	0	0	0	0	0	0	0	0	2310767.777	628987.3556	310.1013346	0.062300777	90	0	0.3	7	0	0
-1	310.1125467	0.0561327	311.1198406	C_13 H_18 O_6 N_2 C13_1	C14H18N2O6	C_13 H_17 O_6 N_2 C13_1	216	14	1.286	0.429	13	18	6	2	0	0	0	0	1	0	0	0	0	0	0	0	0	0	0	0	0	0	0	0	0	0	0	0	0	2310767.777	688714.7619	310.1125477	0.274873688	21	0	0.22	7	0	0
-1	310.1296364	0.0840723	311.1368867	C_15 H_21 O_6 N_1	C15H21NO6	C_15 H_20 O_6 N_1	272	15	1.4	0.4	15	21	6	1	0	0	0	0	0	0	0	0	0	0	0	0	0	0	0	0	0	0	0	0	0	0	0	0	0	2310767.777	617166.8442	310.1296377	0.045054451	77	0	0.18	6	0	0
-1	310.137723	0.0221376	311.1449925	C_15 H_22 O_6 C13_1	C16H22O6	C_15 H_21 O_6 C13_1	2435	16	1.375	0.375	15	22	6	0	0	0	0	0	1	0	0	0	0	0	0	0	0	0	0	0	0	0	0	0	0	0	0	0	0	2310767.777	620327.4556	310.1377245	0.048231637	90	0	0.23	6	0	0
-1	310.1740967	0.0153319	311.1813779	C_16 H_26 O_5 C13_1	C17H26O5	C_16 H_25 O_5 C13_1	2435	17	1.529	0.294	16	26	5	0	0	0	0	0	1	0	0	0	0	0	0	0	0	0	0	0	0	0	0	0	0	0	0	0	0	2310767.777	656689.8036	310.1740979	0.177012149	56	0	0.17	5	0	0
-1	310.1774734	0.00018	311.1847499	C_13 H_30 O_5 S_1 C13_1	C14H30O5S	C_13 H_29 O_5 S_1 C13_1	17	14	2.143	0.357	13	30	5	0	1	0	0	0	1	0	0	0	0	0	0	0	0	0	0	0	0	0	0	0	0	0	0	0	0	2310767.777	627425.5556	310.1774734	0.213551536	9	0	0	0	0	0
-1	311.0197272	0.0040253	312.0270023	C_16 H_8 O_7	C16H8O7	C_16 H_7 O_7	2435	16	0.5	0.438	16	8	7	0	0	0	0	0	0	0	0	0	0	0	0	0	0	0	0	0	0	0	0	0	0	0	0	0	0	2311281.583	625140.5333	311.0197291	0.148211098	30	0.67	0.76	13	1	0
-1	311.0561051	0.0197716	312.0633877	C_17 H_12 O_6	C17H12O6	C_17 H_11 O_6	2435	17	0.706	0.353	17	12	6	0	0	0	0	0	0	0	0	0	0	0	0	0	0	0	0	0	0	0	0	0	0	0	0	0	0	2311281.583	693459.5918	311.056107	0.143227867	49	0.55	0.64	12	1	0
-1	311.0924847	0.0382025	312.0997731	C_18 H_16 O_5	C18H16O5	C_18 H_15 O_5	2435	18	0.889	0.278	18	16	5	0	0	0	0	0	0	0	0	0	0	0	0	0	0	0	0	0	0	0	0	0	0	0	0	0	0	2311281.583	653192.5244	311.0924866	0.13499114	82	0.46	0.55	11	1	0
-1	311.09654	0.1271884	312.1038562	C_13 H_17 O_7 N_1 C13_1	C14H17NO7	C_13 H_16 O_7 N_1 C13_1	272	14	1.214	0.5	13	17	7	1	0	0	0	0	1	0	0	0	0	0	0	0	0	0	0	0	0	0	0	0	0	0	0	0	0	2311281.583	694885.15	311.0965419	0.285422633	20	0	0.26	7	0	0
-1	311.1136504	0.0783607	312.1209023	C_15 H_20 O_7	C15H20O7	C_15 H_19 O_7	2435	15	1.333	0.467	15	20	7	0	0	0	0	0	0	0	0	0	0	0	0	0	0	0	0	0	0	0	0	0	0	0	0	0	0	2311281.583	595271.7111	311.113652	0.017767411	90	0	0.22	6	0	0
-1	311.1329285	0.117287	312.1402416	C_14 H_21 O_6 N_1 C13_1	C15H21NO6	C_14 H_20 O_6 N_1 C13_1	272	15	1.4	0.4	14	21	6	1	0	0	0	0	1	0	0	0	0	0	0	0	0	0	0	0	0	0	0	0	0	0	0	0	0	2311281.583	680113.3429	311.13293	0.27151386	35	0	0.18	6	0	0
-1	311.1410371	0.10841	312.1483474	C_14 H_22 O_6 C13_2	C16H22O6	C_14 H_21 O_6 C13_2	2435	16	1.375	0.375	14	22	6	0	0	0	0	0	2	0	0	0	0	0	0	0	0	0	0	0	0	0	0	0	0	0	0	0	0	2311281.583	570278	311.1410394	0.388991615	4	0	0.23	6	0	0
-1	311.150037	0.0825257	312.1572877	C_16 H_24 O_6	C16H24O6	C_16 H_23 O_6	2435	16	1.5	0.375	16	24	6	0	0	0	0	0	0	0	0	0	0	0	0	0	0	0	0	0	0	0	0	0	0	0	0	0	0	2311281.583	600553.2222	311.1500386	0.025439392	90	0	0.15	5	0	0
-2	311.1686271	0.0395802	312.1759159	C_17 H_28 O_3 S_1	C17H28O3S	C_17 H_27 O_3 S_1	65	17	1.647	0.176	17	28	3	0	1	0	0	0	0	0	0	0	0	0	0	0	0	0	0	0	0	0	0	0	0	0	0	0	0	2311281.583	616376.5433	311.1686283	0.094597334	127	0	0.1	4	0	0
-1	311.1698265	0.2789026	312.17719	C_14 H_30 O_5 S34_1	C14H30O5S	C_14 H_29 O_5 S34_1	17	14	2.143	0.357	14	30	5	0	0	0	0	0	0	0	0	1	0	0	0	0	0	0	0	0	0	0	0	0	0	0	0	0	0	2311281.583	623142.75	311.1698273	0.27333231	4	0	0	0	0	0
-1	312.0230881	0.0234514	313.0303572	C_15 H_8 O_7 C13_1	C16H8O7	C_15 H_7 O_7 C13_1	2435	16	0.5	0.438	15	8	7	0	0	0	0	0	1	0	0	0	0	0	0	0	0	0	0	0	0	0	0	0	0	0	0	0	0	2311795.376	688261.7	312.0230914	0.193310373	10	0.67	0.76	13	1	0
-1	312.0594554	0.034079	313.0667425	C_16 H_12 O_6 C13_1	C17H12O6	C_16 H_11 O_6 C13_1	2435	17	0.706	0.353	16	12	6	0	0	0	0	0	1	0	0	0	0	0	0	0	0	0	0	0	0	0	0	0	0	0	0	0	0	2311795.376	690802.0714	312.0594584	0.12595769	14	0.55	0.64	12	1	0
-1	312.0957925	0.1884012	313.1031279	C_17 H_16 O_5 C13_1	C18H16O5	C_17 H_15 O_5 C13_1	2435	18	0.889	0.278	17	16	5	0	0	0	0	0	1	0	0	0	0	0	0	0	0	0	0	0	0	0	0	0	0	0	0	0	0	2311795.376	716123.0769	312.0957957	0.253999488	13	0.46	0.55	11	1	0
-1	312.1169991	0.058555	313.1242572	C_14 H_20 O_7 C13_1	C15H20O7	C_14 H_19 O_7 C13_1	2435	15	1.333	0.467	14	20	7	0	0	0	0	0	1	0	0	0	0	0	0	0	0	0	0	0	0	0	0	0	0	0	0	0	0	2311795.376	624141.4111	312.1170007	0.067247796	90	0	0.22	6	0	0
-1	312.153386	0.0634371	313.1606425	C_15 H_24 O_6 C13_1	C16H24O6	C_15 H_23 O_6 C13_1	2435	16	1.5	0.375	15	24	6	0	0	0	0	0	1	0	0	0	0	0	0	0	0	0	0	0	0	0	0	0	0	0	0	0	0	2311795.376	634465.525	312.1533876	0.13083277	80	0	0.15	5	0	0
-1	312.1719875	0.021518	313.1792707	C_16 H_28 O_3 S_1 C13_1	C17H28O3S	C_16 H_27 O_3 S_1 C13_1	65	17	1.647	0.176	16	28	3	0	1	0	0	0	1	0	0	0	0	0	0	0	0	0	0	0	0	0	0	0	0	0	0	0	0	2311795.376	654943.6582	312.1719891	0.167070579	79	0	0.1	4	0	0
-1	313.035365	0.0347214	314.0426523	C_16 H_10 O_7	C16H10O7	C_16 H_9 O_7	2435	16	0.625	0.438	16	10	7	0	0	0	0	0	0	0	0	0	0	0	0	0	0	0	0	0	0	0	0	0	0	0	0	0	0	2312309.156	610801.1	313.0353678	0.158316379	20	0.56	0.68	12	1	0
-1	313.0565065	0.0044386	314.0637816	C_13 H_14 O_9	C13H14O9	C_13 H_13 O_9	2435	13	1.077	0.692	13	14	9	0	0	0	0	0	0	0	0	0	0	0	0	0	0	0	0	0	0	0	0	0	0	0	0	0	0	2312309.156	645016.7931	313.0565093	0.162403426	29	0	0.29	7	0	0
-1	313.0717574	0.0124714	314.0790377	C_17 H_14 O_6	C17H14O6	C_17 H_13 O_6	2435	17	0.824	0.353	17	14	6	0	0	0	0	0	0	0	0	0	0	0	0	0	0	0	0	0	0	0	0	0	0	0	0	0	0	2312309.156	661487.9577	313.0717595	0.156753828	71	0.45	0.57	11	1	0
-1	313.0929019	0.0362209	314.100167	C_14 H_18 O_8	C14H18O8	C_14 H_17 O_8	2435	14	1.286	0.571	14	18	8	0	0	0	0	0	0	0	0	0	0	0	0	0	0	0	0	0	0	0	0	0	0	0	0	0	0	2312309.156	604346.8556	313.0929037	0.025688019	90	0	0.2	6	0	0
-1	313.1081389	0.024752	314.1154231	C_18 H_18 O_5	C18H18O5	C_18 H_17 O_5	2435	18	1	0.278	18	18	5	0	0	0	0	0	0	0	0	0	0	0	0	0	0	0	0	0	0	0	0	0	0	0	0	0	0	2312309.156	634095.4889	313.1081407	0.071021882	90	0.38	0.48	10	0	0
-1	313.1644705	0.1151249	314.1717108	C_17 H_28 O_3 S34_1	C17H28O3S	C_17 H_27 O_3 S34_1	65	17	1.647	0.176	17	28	3	0	0	0	0	0	0	0	0	1	0	0	0	0	0	0	0	0	0	0	0	0	0	0	0	0	0	2312309.156	656214	313.1644733	0.199997883	8	0	0.1	4	0	0
-1	313.1656653	0.0129324	314.1729377	C_16 H_26 O_6	C16H26O6	C_16 H_25 O_6	2435	16	1.625	0.375	16	26	6	0	0	0	0	0	0	0	0	0	0	0	0	0	0	0	0	0	0	0	0	0	0	0	0	0	0	2312309.156	635933.5732	313.1656669	0.120846341	82	0	0.08	4	0	0
-1	314.0387487	0.0569377	315.0460072	C_15 H_10 O_7 C13_1	C16H10O7	C_15 H_9 O_7 C13_1	2435	16	0.625	0.438	15	10	7	0	0	0	0	0	1	0	0	0	0	0	0	0	0	0	0	0	0	0	0	0	0	0	0	0	0	2312822.923	655706.2	314.038752	0.141766668	10	0.56	0.68	12	1	0
-1	314.0598924	0.1029273	315.0671364	C_12 H_14 O_9 C13_1	C13H14O9	C_12 H_13 O_9 C13_1	2435	13	1.077	0.692	12	14	9	0	0	0	0	0	1	0	0	0	0	0	0	0	0	0	0	0	0	0	0	0	0	0	0	0	0	2312822.923	639429.5714	314.0598952	0.089814477	7	0	0.29	7	0	0
-1	314.0751037	0.0392818	315.0823925	C_16 H_14 O_6 C13_1	C17H14O6	C_16 H_13 O_6 C13_1	2435	17	0.824	0.353	16	14	6	0	0	0	0	0	1	0	0	0	0	0	0	0	0	0	0	0	0	0	0	0	0	0	0	0	0	2312822.923	684748.6923	314.0751069	0.168129541	13	0.45	0.57	11	1	0
-1	314.096265	0.0622272	315.1035218	C_13 H_18 O_8 C13_1	C14H18O8	C_13 H_17 O_8 C13_1	2435	14	1.286	0.571	13	18	8	0	0	0	0	0	1	0	0	0	0	0	0	0	0	0	0	0	0	0	0	0	0	0	0	0	0	2312822.923	653444.7162	314.0962668	0.149218879	74	0	0.2	6	0	0
-1	314.1114839	0.0559821	315.1187779	C_17 H_18 O_5 C13_1	C18H18O5	C_17 H_17 O_5 C13_1	2435	18	1	0.278	17	18	5	0	0	0	0	0	1	0	0	0	0	0	0	0	0	0	0	0	0	0	0	0	0	0	0	0	0	2312822.923	664804.2174	314.1114858	0.252410744	23	0.38	0.48	10	0	0
-1	314.1690519	0.1136887	315.1762925	C_15 H_26 O_6 C13_1	C16H26O6	C_15 H_25 O_6 C13_1	2435	16	1.625	0.375	15	26	6	0	0	0	0	0	1	0	0	0	0	0	0	0	0	0	0	0	0	0	0	0	0	0	0	0	0	2312822.923	616564.6667	314.1690534	0.30341357	12	0	0.08	4	0	0
-1	315.1085223	0.0576751	316.115817	C_14 H_20 O_8	C14H20O8	C_14 H_19 O_8	2435	14	1.429	0.571	14	20	8	0	0	0	0	0	0	0	0	0	0	0	0	0	0	0	0	0	0	0	0	0	0	0	0	0	0	2313336.678	608318.2747	315.1085241	0.05378803	91	0	0.1	5	0	0
-1	315.1238108	0.0447504	316.1310731	C_18 H_20 O_5	C18H20O5	C_18 H_19 O_5	2435	18	1.111	0.278	18	20	5	0	0	0	0	0	0	0	0	0	0	0	0	0	0	0	0	0	0	0	0	0	0	0	0	0	0	2313336.678	608257.8778	315.1238127	0.037881694	90	0.31	0.42	9	0	0
-1	315.1601981	0.0507895	316.1674585	C_19 H_24 O_4	C19H24O4	C_19 H_23 O_4	2435	19	1.263	0.211	19	24	4	0	0	0	0	0	0	0	0	0	0	0	0	0	0	0	0	0	0	0	0	0	0	0	0	0	0	2313336.678	619629.2889	315.1602	0.055506658	90	0.27	0.35	8	0	0
-1	316.1118862	0.0289103	317.1191718	C_13 H_20 O_8 C13_1	C14H20O8	C_13 H_19 O_8 C13_1	2435	14	1.429	0.571	13	20	8	0	0	0	0	0	1	0	0	0	0	0	0	0	0	0	0	0	0	0	0	0	0	0	0	0	0	2313850.419	682332.5319	316.1118881	0.256008186	47	0	0.1	5	0	0
-1	316.1271826	0.0982044	317.1344279	C_17 H_20 O_5 C13_1	C18H20O5	C_17 H_19 O_5 C13_1	2435	18	1.111	0.278	17	20	5	0	0	0	0	0	1	0	0	0	0	0	0	0	0	0	0	0	0	0	0	0	0	0	0	0	0	2313850.419	675430.4762	316.1271847	0.195785317	63	0.31	0.42	9	0	0
-1	316.1635493	0.0391713	317.1708133	C_18 H_24 O_4 C13_1	C19H24O4	C_18 H_23 O_4 C13_1	2435	19	1.263	0.211	18	24	4	0	0	0	0	0	1	0	0	0	0	0	0	0	0	0	0	0	0	0	0	0	0	0	0	0	0	2313850.419	637614.38	316.1635509	0.260491458	50	0.27	0.35	8	0	0
-1	317.0666962	0.0637053	318.0739523	C_16 H_14 O_7	C16H14O7	C_16 H_13 O_7	2435	16	0.875	0.438	16	14	7	0	0	0	0	0	0	0	0	0	0	0	0	0	0	0	0	0	0	0	0	0	0	0	0	0	0	2314364.146	640480.4333	317.0666984	0.142240068	90	0.33	0.52	10	1	0
-1	317.1030817	0.0642261	318.1103377	C_17 H_18 O_6	C17H18O6	C_17 H_17 O_6	2435	17	1.059	0.353	17	18	6	0	0	0	0	0	0	0	0	0	0	0	0	0	0	0	0	0	0	0	0	0	0	0	0	0	0	2314364.146	594958.3	317.1030837	0.036974234	90	0.27	0.43	9	0	0
-1	317.114285	0.0304192	318.1215711	C_16 H_18 O_5 N_2	C16H18N2O5	C_16 H_17 O_5 N_2	216	16	1.125	0.312	16	18	5	2	0	0	0	0	0	0	0	0	0	0	0	0	0	0	0	0	0	0	0	0	0	0	0	0	0	2314364.146	612163.7436	317.1142866	0.072992936	78	0.22	0.39	9	0	0
-1	317.139472	0.0796393	318.1467231	C_18 H_22 O_5	C18H22O5	C_18 H_21 O_5	2435	18	1.222	0.278	18	22	5	0	0	0	0	0	0	0	0	0	0	0	0	0	0	0	0	0	0	0	0	0	0	0	0	0	0	2314364.146	588401.7556	317.1394739	0.029658646	90	0.23	0.35	8	0	0
-1	318.0700298	0.0030149	319.0773072	C_15 H_14 O_7 C13_1	C16H14O7	C_15 H_13 O_7 C13_1	2435	16	0.875	0.438	15	14	7	0	0	0	0	0	1	0	0	0	0	0	0	0	0	0	0	0	0	0	0	0	0	0	0	0	0	2314877.858	655583.4	318.0700331	0.135431653	15	0.33	0.52	10	1	0
-1	318.1064115	0.0145277	319.1136925	C_16 H_18 O_6 C13_1	C17H18O6	C_16 H_17 O_6 C13_1	2435	17	1.059	0.353	16	18	6	0	0	0	0	0	1	0	0	0	0	0	0	0	0	0	0	0	0	0	0	0	0	0	0	0	0	2314877.858	677574.7439	318.1064134	0.172732352	82	0.27	0.43	9	0	0
-1	318.1176504	0.0029142	319.1249259	C_15 H_18 O_5 N_2 C13_1	C16H18N2O5	C_15 H_17 O_5 N_2 C13_1	216	16	1.125	0.312	15	18	5	2	0	0	0	0	1	0	0	0	0	0	0	0	0	0	0	0	0	0	0	0	0	0	0	0	0	2314877.858	652554.4545	318.117653	0.160390231	11	0.22	0.39	9	0	0
-1	318.1346753	0.0638086	319.1419721	C_17 H_21 O_5 N_1	C17H21NO5	C_17 H_20 O_5 N_1	272	17	1.235	0.294	17	21	5	1	0	0	0	0	0	0	0	0	0	0	0	0	0	0	0	0	0	0	0	0	0	0	0	0	0	2314877.858	622767.2564	318.1346769	0.080703834	78	0.18	0.33	8	0	0
-1	318.1427817	0.0621306	319.1500779	C_17 H_22 O_5 C13_1	C18H22O5	C_17 H_21 O_5 C13_1	2435	18	1.222	0.278	17	22	5	0	0	0	0	0	1	0	0	0	0	0	0	0	0	0	0	0	0	0	0	0	0	0	0	0	0	2314877.858	644684.6818	318.1427836	0.093709667	88	0.23	0.35	8	0	0
-1	319.061186	0.0334428	320.0684731	C_19 H_12 O_5	C19H12O5	C_19 H_11 O_5	2435	19	0.632	0.263	19	12	5	0	0	0	0	0	0	0	0	0	0	0	0	0	0	0	0	0	0	0	0	0	0	0	0	0	0	2315391.554	605255.7619	319.0611888	0.167008123	21	0.64	0.7	14	1	0
-1	319.0823169	0.028214	320.0896023	C_16 H_16 O_7	C16H16O7	C_16 H_15 O_7	2435	16	1	0.438	16	16	7	0	0	0	0	0	0	0	0	0	0	0	0	0	0	0	0	0	0	0	0	0	0	0	0	0	0	2315391.554	602116.1333	319.082319	0.042177185	90	0.22	0.44	9	0	0
-1	319.0935386	0.0645547	320.1008357	C_15 H_16 O_6 N_2	C15H16N2O6	C_15 H_15 O_6 N_2	216	15	1.067	0.4	15	16	6	2	0	0	0	0	0	0	0	0	0	0	0	0	0	0	0	0	0	0	0	0	0	0	0	0	0	2315391.554	618048.4643	319.0935404	0.088517278	84	0.14	0.4	9	0	0
-1	319.1299225	0.0692703	320.1372211	C_16 H_20 O_5 N_2	C16H20N2O5	C_16 H_19 O_5 N_2	216	16	1.25	0.312	16	20	5	2	0	0	0	0	0	0	0	0	0	0	0	0	0	0	0	0	0	0	0	0	0	0	0	0	0	2315391.554	609223.5584	319.1299242	0.054286682	77	0.11	0.3	8	0	0
-1	319.13805	0.0015649	320.1453269	C_16 H_21 O_5 N_1 C13_1	C17H21NO5	C_16 H_20 O_5 N_1 C13_1	272	17	1.235	0.294	16	21	5	1	0	0	0	0	1	0	0	0	0	0	0	0	0	0	0	0	0	0	0	0	0	0	0	0	0	2315391.554	679194	319.1380524	0.189241744	16	0.18	0.33	8	0	0
-1	319.1551005	0.012022	320.1623731	C_18 H_24 O_5	C18H24O5	C_18 H_23 O_5	2435	18	1.333	0.278	18	24	5	0	0	0	0	0	0	0	0	0	0	0	0	0	0	0	0	0	0	0	0	0	0	0	0	0	0	2315391.554	584221.8667	319.1551024	0.017429217	90	0.15	0.29	7	0	0
-1	320.0645762	0.076799	321.0718279	C_18 H_12 O_5 C13_1	C19H12O5	C_18 H_11 O_5 C13_1	2435	19	0.632	0.263	18	12	5	0	0	0	0	0	1	0	0	0	0	0	0	0	0	0	0	0	0	0	0	0	0	0	0	0	0	2315905.235	700006.6	320.0645799	0.084100222	5	0.64	0.7	14	1	0
-1	320.0856545	0.0818642	321.0929572	C_15 H_16 O_7 C13_1	C16H16O7	C_15 H_15 O_7 C13_1	2435	16	1	0.438	15	16	7	0	0	0	0	0	1	0	0	0	0	0	0	0	0	0	0	0	0	0	0	0	0	0	0	0	0	2315905.235	652110.2075	320.0856566	0.164436058	53	0.22	0.44	9	0	0
-1	320.0968472	0.208518	321.1041906	C_14 H_16 O_6 N_2 C13_1	C15H16N2O6	C_14 H_15 O_6 N_2 C13_1	216	15	1.067	0.4	14	16	6	2	0	0	0	0	1	0	0	0	0	0	0	0	0	0	0	0	0	0	0	0	0	0	0	0	0	2315905.235	656522.3333	320.0968481	0.27872772	6	0.14	0.4	9	0	0
-1	320.1139695	0.0288396	321.1212367	C_16 H_19 O_6 N_1	C16H19NO6	C_16 H_18 O_6 N_1	272	16	1.188	0.375	16	19	6	1	0	0	0	0	0	0	0	0	0	0	0	0	0	0	0	0	0	0	0	0	0	0	0	0	0	2315905.235	592392.8293	320.1139713	0.055872085	82	0.11	0.33	8	0	0
-1	320.1332943	0.0161082	321.1405759	C_15 H_20 O_5 N_2 C13_1	C16H20N2O5	C_15 H_19 O_5 N_2 C13_1	216	16	1.25	0.312	15	20	5	2	0	0	0	0	1	0	0	0	0	0	0	0	0	0	0	0	0	0	0	0	0	0	0	0	0	2315905.235	665329.6923	320.1332962	0.234605003	39	0.11	0.3	8	0	0
-1	320.1584462	0.0164277	321.1657279	C_17 H_24 O_5 C13_1	C18H24O5	C_17 H_23 O_5 C13_1	2435	18	1.333	0.278	17	24	5	0	0	0	0	0	1	0	0	0	0	0	0	0	0	0	0	0	0	0	0	0	0	0	0	0	0	2315905.235	624538.0787	320.1584482	0.089503138	89	0.15	0.29	7	0	0
-1	321.0979474	0.0884711	322.1052523	C_16 H_18 O_7	C16H18O7	C_16 H_17 O_7	2435	16	1.125	0.438	16	18	7	0	0	0	0	0	0	0	0	0	0	0	0	0	0	0	0	0	0	0	0	0	0	0	0	0	0	2316418.898	586323.9121	321.0979494	0.050275282	91	0.11	0.36	8	0	0
-1	321.1173348	0.0611534	322.1245916	C_15 H_19 O_6 N_1 C13_1	C16H19NO6	C_15 H_18 O_6 N_1 C13_1	272	16	1.188	0.375	15	19	6	1	0	0	0	0	1	0	0	0	0	0	0	0	0	0	0	0	0	0	0	0	0	0	0	0	0	2316418.898	655198.6087	321.117337	0.205856456	46	0.11	0.33	8	0	0
-1	321.1343321	0.0906216	322.1416377	C_17 H_22 O_6	C17H22O6	C_17 H_21 O_6	2435	17	1.294	0.353	17	22	6	0	0	0	0	0	0	0	0	0	0	0	0	0	0	0	0	0	0	0	0	0	0	0	0	0	0	2316418.898	583167.1222	321.134334	0.022183136	90	0.09	0.29	7	0	0
-1	321.1455844	0.0320314	322.1528711	C_16 H_22 O_5 N_2	C16H22N2O5	C_16 H_21 O_5 N_2	216	16	1.375	0.312	16	22	5	2	0	0	0	0	0	0	0	0	0	0	0	0	0	0	0	0	0	0	0	0	0	0	0	0	0	2316418.898	622429.4744	321.145586	0.093171873	78	0	0.22	7	0	0
-1	321.1707266	0.0623258	322.1780231	C_18 H_26 O_5	C18H26O5	C_18 H_25 O_5	2435	18	1.444	0.278	18	26	5	0	0	0	0	0	0	0	0	0	0	0	0	0	0	0	0	0	0	0	0	0	0	0	0	0	0	2316418.898	589482.2222	321.1707285	0.028056425	90	0.08	0.23	6	0	0
-1	322.0932422	0.053618	323.1005013	C_15 H_17 O_7 N_1	C15H17NO7	C_15 H_16 O_7 N_1	272	15	1.133	0.467	15	17	7	1	0	0	0	0	0	0	0	0	0	0	0	0	0	0	0	0	0	0	0	0	0	0	0	0	0	2316932.545	595477.6889	322.0932441	0.085040774	90	0	0.33	8	0	0
-1	322.1013408	0.0310453	323.1086072	C_15 H_18 O_7 C13_1	C16H18O7	C_15 H_17 O_7 C13_1	2435	16	1.125	0.438	15	18	7	0	0	0	0	0	1	0	0	0	0	0	0	0	0	0	0	0	0	0	0	0	0	0	0	0	0	2316932.545	612348.8111	322.1013427	0.064678868	90	0.11	0.36	8	0	0
-1	322.1296194	0.0281552	323.1368867	C_16 H_21 O_6 N_1	C16H21NO6	C_16 H_20 O_6 N_1	272	16	1.312	0.375	16	21	6	1	0	0	0	0	0	0	0	0	0	0	0	0	0	0	0	0	0	0	0	0	0	0	0	0	0	2316932.545	586816.2785	322.1296211	0.047706637	79	0	0.25	7	0	0
-1	322.1377378	0.066973	323.1449925	C_16 H_22 O_6 C13_1	C17H22O6	C_16 H_21 O_6 C13_1	2435	17	1.294	0.353	16	22	6	0	0	0	0	0	1	0	0	0	0	0	0	0	0	0	0	0	0	0	0	0	0	0	0	0	0	2316932.545	591508.8778	322.1377397	0.056349291	90	0.09	0.29	7	0	0
-1	322.1489843	0.1076693	323.1562259	C_15 H_22 O_5 N_2 C13_1	C16H22N2O5	C_15 H_21 O_5 N_2 C13_1	216	16	1.375	0.312	15	22	5	2	0	0	0	0	1	0	0	0	0	0	0	0	0	0	0	0	0	0	0	0	0	0	0	0	0	2316932.545	623970.3333	322.1489861	0.374599577	12	0	0.22	7	0	0
-1	322.174126	0.0757377	323.1813779	C_17 H_26 O_5 C13_1	C18H26O5	C_17 H_25 O_5 C13_1	2435	18	1.444	0.278	17	26	5	0	0	0	0	0	1	0	0	0	0	0	0	0	0	0	0	0	0	0	0	0	0	0	0	0	0	2316932.545	633455.0805	322.1741278	0.107946143	87	0.08	0.23	6	0	0
-1	323.077243	0.007748	324.084517	C_15 H_16 O_8	C15H16O8	C_15 H_15 O_8	2435	15	1.067	0.533	15	16	8	0	0	0	0	0	0	0	0	0	0	0	0	0	0	0	0	0	0	0	0	0	0	0	0	0	0	2317446.174	582779.6	323.0772451	0.028424833	90	0	0.36	8	0	0
-1	323.092493	0.0114132	324.0997731	C_19 H_16 O_5	C19H16O5	C_19 H_15 O_5	2435	19	0.842	0.263	19	16	5	0	0	0	0	0	0	0	0	0	0	0	0	0	0	0	0	0	0	0	0	0	0	0	0	0	0	2317446.174	641548.371	323.0924953	0.153166199	62	0.5	0.58	12	1	0
-1	323.096572	0.0238627	324.1038562	C_14 H_17 O_7 N_1 C13_1	C15H17NO7	C_14 H_16 O_7 N_1 C13_1	272	15	1.133	0.467	14	17	7	1	0	0	0	0	1	0	0	0	0	0	0	0	0	0	0	0	0	0	0	0	0	0	0	0	0	2317446.174	629061	323.0965739	0.231802055	44	0	0.33	8	0	0
-1	323.1136165	0.0291404	324.1209023	C_16 H_20 O_7	C16H20O7	C_16 H_19 O_7	2435	16	1.25	0.438	16	20	7	0	0	0	0	0	0	0	0	0	0	0	0	0	0	0	0	0	0	0	0	0	0	0	0	0	0	2317446.174	574440.0889	323.1136184	0.007998963	90	0	0.28	7	0	0
-1	323.124873	0.0423932	324.1321357	C_15 H_20 O_6 N_2	C15H20N2O6	C_15 H_19 O_6 N_2	216	15	1.333	0.4	15	20	6	2	0	0	0	0	0	0	0	0	0	0	0	0	0	0	0	0	0	0	0	0	0	0	0	0	0	2317446.174	582483.8228	323.1248747	0.045955972	79	0	0.2	7	0	0
-1	323.1329503	0.0457549	324.1402416	C_15 H_21 O_6 N_1 C13_1	C16H21NO6	C_15 H_20 O_6 N_1 C13_1	272	16	1.312	0.375	15	21	6	1	0	0	0	0	1	0	0	0	0	0	0	0	0	0	0	0	0	0	0	0	0	0	0	0	0	2317446.174	639830.1746	323.132952	0.181649074	63	0	0.25	7	0	0
-2	323.1499917	0.0605293	324.1572877	C_17 H_24 O_6	C17H24O6	C_17 H_23 O_6	2435	17	1.412	0.353	17	24	6	0	0	0	0	0	0	0	0	0	0	0	0	0	0	0	0	0	0	0	0	0	0	0	0	0	0	2317446.174	577149.5222	323.1499936	0.014525466	90	0	0.21	6	0	0
-1	323.1863668	0.0922566	324.1936731	C_18 H_28 O_5	C18H28O5	C_18 H_27 O_5	2435	18	1.556	0.278	18	28	5	0	0	0	0	0	0	0	0	0	0	0	0	0	0	0	0	0	0	0	0	0	0	0	0	0	0	2317446.174	608348.9111	323.1863686	0.071459617	90	0	0.16	5	0	0
-1	324.0806131	0.0546283	325.0878718	C_14 H_16 O_8 C13_1	C15H16O8	C_14 H_15 O_8 C13_1	2435	15	1.067	0.533	14	16	8	0	0	0	0	0	1	0	0	0	0	0	0	0	0	0	0	0	0	0	0	0	0	0	0	0	0	2317959.785	638141.5286	324.080615	0.161266863	70	0	0.36	8	0	0
-1	324.095841	0.0321713	325.1031279	C_18 H_16 O_5 C13_1	C19H16O5	C_18 H_15 O_5 C13_1	2435	19	0.842	0.263	18	16	5	0	0	0	0	0	1	0	0	0	0	0	0	0	0	0	0	0	0	0	0	0	0	0	0	0	0	2317959.785	617197.4615	324.0958447	0.238440644	13	0.5	0.58	12	1	0
-1	324.1088634	0.0355073	325.1161513	C_15 H_19 O_7 N_1	C15H19NO7	C_15 H_18 O_7 N_1	272	15	1.267	0.467	15	19	7	1	0	0	0	0	0	0	0	0	0	0	0	0	0	0	0	0	0	0	0	0	0	0	0	0	0	2317959.785	594537.9647	324.1088651	0.043752638	85	0	0.24	7	0	0
-1	324.1169923	0.0355925	325.1242572	C_15 H_20 O_7 C13_1	C16H20O7	C_15 H_19 O_7 C13_1	2435	16	1.25	0.438	15	20	7	0	0	0	0	0	1	0	0	0	0	0	0	0	0	0	0	0	0	0	0	0	0	0	0	0	0	2317959.785	581435.8444	324.1169942	0.040933555	90	0	0.28	7	0	0
-1	324.1282278	0.0421271	325.1354906	C_14 H_20 O_6 N_2 C13_1	C15H20N2O6	C_14 H_19 O_6 N_2 C13_1	216	15	1.333	0.4	14	20	6	2	0	0	0	0	1	0	0	0	0	0	0	0	0	0	0	0	0	0	0	0	0	0	0	0	0	2317959.785	646341.8657	324.1282295	0.160632445	67	0	0.2	7	0	0
-1	324.1452366	0.0727812	325.1525367	C_16 H_23 O_6 N_1	C16H23NO6	C_16 H_22 O_6 N_1	272	16	1.438	0.375	16	23	6	1	0	0	0	0	0	0	0	0	0	0	0	0	0	0	0	0	0	0	0	0	0	0	0	0	0	2317959.785	597470.4805	324.1452383	0.050101974	77	0	0.17	6	0	0
-1	324.1533642	0.0060278	325.1606425	C_16 H_24 O_6 C13_1	C17H24O6	C_16 H_23 O_6 C13_1	2435	17	1.412	0.353	16	24	6	0	0	0	0	0	1	0	0	0	0	0	0	0	0	0	0	0	0	0	0	0	0	0	0	0	0	2317959.785	591524.2778	324.153366	0.043248608	90	0	0.21	6	0	0
-1	324.1897411	0.0320667	325.1970279	C_17 H_28 O_5 C13_1	C18H28O5	C_17 H_27 O_5 C13_1	2435	18	1.556	0.278	17	28	5	0	0	0	0	0	1	0	0	0	0	0	0	0	0	0	0	0	0	0	0	0	0	0	0	0	0	2317959.785	662176	324.1897428	0.205296213	48	0	0.16	5	0	0
-1	325.0353587	0.0527692	326.0426523	C_17 H_10 O_7	C17H10O7	C_17 H_9 O_7	2435	17	0.588	0.412	17	10	7	0	0	0	0	0	0	0	0	0	0	0	0	0	0	0	0	0	0	0	0	0	0	0	0	0	0	2318473.379	641349.5	325.0353611	0.207113917	34	0.6	0.7	13	1	0
-1	325.0564999	0.0161287	326.0637816	C_14 H_14 O_9	C14H14O9	C_14 H_13 O_9	2435	14	1	0.643	14	14	9	0	0	0	0	0	0	0	0	0	0	0	0	0	0	0	0	0	0	0	0	0	0	0	0	0	0	2318473.379	636206.9398	325.056502	0.187370435	83	0	0.37	8	0	0
-1	325.0929037	0.0405274	326.100167	C_15 H_18 O_8	C15H18O8	C_15 H_17 O_8	2435	15	1.2	0.533	15	18	8	0	0	0	0	0	0	0	0	0	0	0	0	0	0	0	0	0	0	0	0	0	0	0	0	0	0	2318473.379	569463.5111	325.0929057	0.021156273	90	0	0.27	7	0	0
-1	325.1041026	0.0654071	326.1114003	C_14 H_18 O_7 N_2	C14H18N2O7	C_14 H_17 O_7 N_2	216	14	1.286	0.5	14	18	7	2	0	0	0	0	0	0	0	0	0	0	0	0	0	0	0	0	0	0	0	0	0	0	0	0	0	2318473.379	603332.3377	325.1041043	0.058960698	77	0	0.18	7	0	0
-1	325.1081182	0.0871624	326.1154231	C_19 H_18 O_5	C19H18O5	C_19 H_17 O_5	2435	19	0.947	0.263	19	18	5	0	0	0	0	0	0	0	0	0	0	0	0	0	0	0	0	0	0	0	0	0	0	0	0	0	0	2318473.379	624134.4494	325.1081203	0.098182813	89	0.43	0.52	11	1	0
-1	325.1121989	0.0945942	326.1195062	C_14 H_19 O_7 N_1 C13_1	C15H19NO7	C_14 H_18 O_7 N_1 C13_1	272	15	1.267	0.467	14	19	7	1	0	0	0	0	1	0	0	0	0	0	0	0	0	0	0	0	0	0	0	0	0	0	0	0	0	2318473.379	615759.5068	325.1122006	0.152680477	73	0	0.24	7	0	0
-3	325.1292932	0.0531648	326.1365523	C_16 H_22 O_7	C16H22O7	C_16 H_21 O_7	2435	16	1.375	0.438	16	22	7	0	0	0	0	0	0	0	0	0	0	0	0	0	0	0	0	0	0	0	0	0	0	0	0	0	0	2318473.379	569256.9333	325.1292951	0.020858132	90	0	0.2	6	0	0
-1	325.1445054	0.08183	326.1518085	C_20 H_22 O_4	C20H22O4	C_20 H_21 O_4	2435	20	1.1	0.2	20	22	4	0	0	0	0	0	0	0	0	0	0	0	0	0	0	0	0	0	0	0	0	0	0	0	0	0	0	2318473.379	605919.5476	325.1445074	0.118282378	84	0.38	0.44	10	0	0
-1	325.1485772	0.1164167	326.1558916	C_15 H_23 O_6 N_1 C13_1	C16H23NO6	C_15 H_22 O_6 N_1 C13_1	272	16	1.438	0.375	15	23	6	1	0	0	0	0	1	0	0	0	0	0	0	0	0	0	0	0	0	0	0	0	0	0	0	0	0	2318473.379	624355.9143	325.1485788	0.191251451	35	0	0.17	6	0	0
-1	325.1567208	0.0004476	326.1639974	C_15 H_24 O_6 C13_2	C17H24O6	C_15 H_23 O_6 C13_2	2435	17	1.412	0.353	15	24	6	0	0	0	0	0	2	0	0	0	0	0	0	0	0	0	0	0	0	0	0	0	0	0	0	0	0	2318473.379	579775.4	325.1567223	0.430190603	10	0	0.21	6	0	0
-3	325.1842755	0.0427755	326.1915659	C_18 H_30 O_3 S_1	C18H30O3S	C_18 H_29 O_3 S_1	65	18	1.667	0.167	18	30	3	0	1	0	0	0	0	0	0	0	0	0	0	0	0	0	0	0	0	0	0	0	0	0	0	0	0	2318473.379	582174.1628	325.1842769	0.089249231	129	0	0.1	4	0	0
-1	326.0387002	0.0934425	327.0460072	C_16 H_10 O_7 C13_1	C17H10O7	C_16 H_9 O_7 C13_1	2435	17	0.588	0.412	16	10	7	0	0	0	0	0	1	0	0	0	0	0	0	0	0	0	0	0	0	0	0	0	0	0	0	0	0	2318986.956	674811.1538	326.0387033	0.142785084	13	0.6	0.7	13	1	0
-1	326.0598668	0.0209468	327.0671364	C_13 H_14 O_9 C13_1	C14H14O9	C_13 H_13 O_9 C13_1	2435	14	1	0.643	13	14	9	0	0	0	0	0	1	0	0	0	0	0	0	0	0	0	0	0	0	0	0	0	0	0	0	0	0	2318986.956	643424.9375	326.0598699	0.162068213	16	0	0.37	8	0	0
-1	326.0962566	0.03446	327.1035218	C_14 H_18 O_8 C13_1	C15H18O8	C_14 H_17 O_8 C13_1	2435	15	1.2	0.533	14	18	8	0	0	0	0	0	1	0	0	0	0	0	0	0	0	0	0	0	0	0	0	0	0	0	0	0	0	2318986.956	599343.9	326.0962585	0.052111045	90	0	0.27	7	0	0
-1	326.1074579	0.0636168	327.1147552	C_13 H_18 O_7 N_2 C13_1	C14H18N2O7	C_13 H_17 O_7 N_2 C13_1	216	14	1.286	0.5	13	18	7	2	0	0	0	0	1	0	0	0	0	0	0	0	0	0	0	0	0	0	0	0	0	0	0	0	0	2318986.956	585095.8889	326.1074602	0.229188247	9	0	0.18	7	0	0
-1	326.1115138	0.0376958	327.1187779	C_18 H_18 O_5 C13_1	C19H18O5	C_18 H_17 O_5 C13_1	2435	19	0.947	0.263	18	18	5	0	0	0	0	0	1	0	0	0	0	0	0	0	0	0	0	0	0	0	0	0	0	0	0	0	0	2318986.956	594766.2105	326.1115165	0.331462061	19	0.43	0.52	11	1	0
-1	326.1326237	0.0214159	327.1399072	C_15 H_22 O_7 C13_1	C16H22O7	C_15 H_21 O_7 C13_1	2435	16	1.375	0.438	15	22	7	0	0	0	0	0	1	0	0	0	0	0	0	0	0	0	0	0	0	0	0	0	0	0	0	0	0	2318986.956	584248.3778	326.1326256	0.023213585	90	0	0.2	6	0	0
-1	326.1479317	0.1370206	327.1551633	C_19 H_22 O_4 C13_1	C20H22O4	C_19 H_21 O_4 C13_1	2435	20	1.1	0.2	19	22	4	0	0	0	0	0	1	0	0	0	0	0	0	0	0	0	0	0	0	0	0	0	0	0	0	0	0	2318986.956	660171.3158	326.1479346	0.212705674	19	0.38	0.44	10	0	0
-1	326.1876695	0.0770275	327.1949207	C_17 H_30 O_3 S_1 C13_1	C18H30O3S	C_17 H_29 O_3 S_1 C13_1	65	18	1.667	0.167	17	30	3	0	1	0	0	0	1	0	0	0	0	0	0	0	0	0	0	0	0	0	0	0	0	0	0	0	0	2318986.956	619333.8908	326.1876708	0.120369891	119	0	0.1	4	0	0
-1	327.05106	0.1038017	328.0583023	C_17 H_12 O_7	C17H12O7	C_17 H_11 O_7	2435	17	0.706	0.412	17	12	7	0	0	0	0	0	0	0	0	0	0	0	0	0	0	0	0	0	0	0	0	0	0	0	0	0	0	2319500.518	602581.0857	327.0510621	0.19634641	35	0.5	0.63	12	1	0
-1	327.0721326	0.0686084	328.0794316	C_14 H_16 O_9	C14H16O9	C_14 H_15 O_9	2435	14	1.143	0.643	14	16	9	0	0	0	0	0	0	0	0	0	0	0	0	0	0	0	0	0	0	0	0	0	0	0	0	0	0	2319500.518	596753.7667	327.0721346	0.059579618	90	0	0.26	7	0	0
-1	327.08744	0.0874107	328.0946877	C_18 H_16 O_6	C18H16O6	C_18 H_15 O_6	2435	18	0.889	0.333	18	16	6	0	0	0	0	0	0	0	0	0	0	0	0	0	0	0	0	0	0	0	0	0	0	0	0	0	0	2319500.518	606194.9222	327.087442	0.101750437	90	0.42	0.53	11	1	0
-2	327.1085148	0.0783199	328.115817	C_15 H_20 O_8	C15H20O8	C_15 H_19 O_8	2435	15	1.333	0.533	15	20	8	0	0	0	0	0	0	0	0	0	0	0	0	0	0	0	0	0	0	0	0	0	0	0	0	0	0	2319500.518	574839.1556	327.1085167	0.022766252	90	0	0.18	6	0	0
-1	327.123811	0.0436167	328.1310731	C_19 H_20 O_5	C19H20O5	C_19 H_19 O_5	2435	19	1.053	0.263	19	20	5	0	0	0	0	0	0	0	0	0	0	0	0	0	0	0	0	0	0	0	0	0	0	0	0	0	0	2319500.518	590633.6889	327.1238129	0.039478696	90	0.36	0.45	10	0	0
-1	327.1335389	0.050585	328.1407987	C_16 H_22 O_6 O18_1	C16H22O7	C_16 H_21 O_6 O18_1	2435	16	1.375	0.438	16	22	6	0	0	0	0	0	0	1	0	0	0	0	0	0	0	0	0	0	0	0	0	0	0	0	0	0	0	2319500.518	650331.9	327.1335402	0.178188366	20	0	0.2	6	0	0
-1	327.1360064	0.0633961	328.143262	C_14 H_22 O_7 C13_2	C16H22O7	C_14 H_21 O_7 C13_2	2435	16	1.375	0.438	14	22	7	0	0	0	0	0	2	0	0	0	0	0	0	0	0	0	0	0	0	0	0	0	0	0	0	0	0	2319500.518	600751.9	327.1360086	0.254537524	10	0	0.2	6	0	0
-1	327.1449107	0.0463657	328.1522023	C_16 H_24 O_7	C16H24O7	C_16 H_23 O_7	2435	16	1.5	0.438	16	24	7	0	0	0	0	0	0	0	0	0	0	0	0	0	0	0	0	0	0	0	0	0	0	0	0	0	0	2319500.518	575617.2637	327.1449125	0.044691902	91	0	0.12	5	0	0
-1	327.1601743	0.0235124	328.1674585	C_20 H_24 O_4	C20H24O4	C_20 H_23 O_4	2435	20	1.2	0.2	20	24	4	0	0	0	0	0	0	0	0	0	0	0	0	0	0	0	0	0	0	0	0	0	0	0	0	0	0	2319500.518	599228.4719	327.1601762	0.088908736	89	0.31	0.39	9	0	0
-1	327.1801052	0.0635369	328.1873608	C_18 H_30 O_3 S34_1	C18H30O3S	C_18 H_29 O_3 S34_1	65	18	1.667	0.167	18	30	3	0	0	0	0	0	0	0	0	1	0	0	0	0	0	0	0	0	0	0	0	0	0	0	0	0	0	2319500.518	603571.6571	327.1801065	0.206273344	35	0	0.1	4	0	0
-1	327.1910243	0.0768072	328.1982755	C_16 H_30 O_3 S_1 C13_2	C18H30O3S	C_16 H_29 O_3 S_1 C13_2	65	18	1.667	0.167	16	30	3	0	1	0	0	0	2	0	0	0	0	0	0	0	0	0	0	0	0	0	0	0	0	0	0	0	0	2319500.518	683762.4	327.1910268	0.300642694	5	0	0.1	4	0	0
-1	328.0543765	0.0129581	329.0616572	C_16 H_12 O_7 C13_1	C17H12O7	C_16 H_11 O_7 C13_1	2435	17	0.706	0.412	16	12	7	0	0	0	0	0	1	0	0	0	0	0	0	0	0	0	0	0	0	0	0	0	0	0	0	0	0	2320014.063	603810.5385	328.0543793	0.082045476	13	0.5	0.63	12	1	0
-1	328.0755473	0.1133909	329.0827864	C_13 H_16 O_9 C13_1	C14H16O9	C_13 H_15 O_9 C13_1	2435	14	1.143	0.643	13	16	9	0	0	0	0	0	1	0	0	0	0	0	0	0	0	0	0	0	0	0	0	0	0	0	0	0	0	2320014.063	635505.1333	328.0755494	0.239965763	30	0	0.26	7	0	0
-1	328.0907917	0.0777732	329.0980425	C_17 H_16 O_6 C13_1	C18H16O6	C_17 H_15 O_6 C13_1	2435	18	0.889	0.333	17	16	6	0	0	0	0	0	1	0	0	0	0	0	0	0	0	0	0	0	0	0	0	0	0	0	0	0	0	2320014.063	623357	328.0907944	0.078868775	15	0.42	0.53	11	1	0
-1	328.1118918	0.0107347	329.1191718	C_14 H_20 O_8 C13_1	C15H20O8	C_14 H_19 O_8 C13_1	2435	15	1.333	0.533	14	20	8	0	0	0	0	0	1	0	0	0	0	0	0	0	0	0	0	0	0	0	0	0	0	0	0	0	0	2320014.063	598655.3	328.1118937	0.044629626	90	0	0.18	6	0	0
-1	328.1271792	0.0842999	329.1344279	C_18 H_20 O_5 C13_1	C19H20O5	C_18 H_19 O_5 C13_1	2435	19	1.053	0.263	18	20	5	0	0	0	0	0	1	0	0	0	0	0	0	0	0	0	0	0	0	0	0	0	0	0	0	0	0	2320014.063	640670.2778	328.1271817	0.215883045	54	0.36	0.45	10	0	0
-1	328.1482618	0.0574743	329.1555572	C_15 H_24 O_7 C13_1	C16H24O7	C_15 H_23 O_7 C13_1	2435	16	1.5	0.438	15	24	7	0	0	0	0	0	1	0	0	0	0	0	0	0	0	0	0	0	0	0	0	0	0	0	0	0	0	2320014.063	602569.3222	328.1482636	0.091354093	90	0	0.12	5	0	0
-1	328.1635714	0.104742	329.1708133	C_19 H_24 O_4 C13_1	C20H24O4	C_19 H_23 O_4 C13_1	2435	20	1.2	0.2	19	24	4	0	0	0	0	0	1	0	0	0	0	0	0	0	0	0	0	0	0	0	0	0	0	0	0	0	0	2320014.063	652125.5	328.1635727	0.231391534	28	0.31	0.39	9	0	0
-1	329.0302971	0.0200341	330.037567	C_16 H_10 O_8	C16H10O8	C_16 H_9 O_8	2435	16	0.625	0.5	16	10	8	0	0	0	0	0	0	0	0	0	0	0	0	0	0	0	0	0	0	0	0	0	0	0	0	0	0	2320527.593	599206	329.0302996	0.096992256	19	0.5	0.67	12	1	0
-1	329.0666608	0.0456776	330.0739523	C_17 H_14 O_7	C17H14O7	C_17 H_13 O_7	2435	17	0.824	0.412	17	14	7	0	0	0	0	0	0	0	0	0	0	0	0	0	0	0	0	0	0	0	0	0	0	0	0	0	0	2320527.593	623345.9176	329.0666628	0.118285304	85	0.4	0.56	11	1	0
-1	329.1127337	0.1611384	330.1200633	C_15 H_20 O_7 O18_1	C15H20O8	C_15 H_19 O_7 O18_1	2435	15	1.333	0.533	15	20	7	0	0	0	0	0	0	1	0	0	0	0	0	0	0	0	0	0	0	0	0	0	0	0	0	0	0	2320527.593	721911	329.1127357	0.192097691	3	0	0.18	6	0	0
-1	329.1394464	0.0009026	330.1467231	C_19 H_22 O_5	C19H22O5	C_19 H_21 O_5	2435	19	1.158	0.263	19	22	5	0	0	0	0	0	0	0	0	0	0	0	0	0	0	0	0	0	0	0	0	0	0	0	0	0	0	2320527.593	576947.2778	329.1394482	0.026957048	90	0.29	0.39	9	0	0
-1	329.1758478	0.0476947	330.1831085	C_20 H_26 O_4	C20H26O4	C_20 H_25 O_4	2435	20	1.3	0.2	20	26	4	0	0	0	0	0	0	0	0	0	0	0	0	0	0	0	0	0	0	0	0	0	0	0	0	0	0	2320527.593	590087.4111	329.1758497	0.071920962	90	0.25	0.33	8	0	0
-1	330.033579	0.2004375	331.0409218	C_15 H_10 O_8 C13_1	C16H10O8	C_15 H_9 O_8 C13_1	2435	16	0.625	0.5	15	10	8	0	0	0	0	0	1	0	0	0	0	0	0	0	0	0	0	0	0	0	0	0	0	0	0	0	0	2321041.108	648728.0769	330.0335815	0.162249823	13	0.5	0.67	12	1	0
-1	330.0700341	0.0101064	331.0773072	C_16 H_14 O_7 C13_1	C17H14O7	C_16 H_13 O_7 C13_1	2435	17	0.824	0.412	16	14	7	0	0	0	0	0	1	0	0	0	0	0	0	0	0	0	0	0	0	0	0	0	0	0	0	0	0	2321041.108	599805.9375	330.0700362	0.100079851	16	0.4	0.56	11	1	0
-1	330.1347232	0.0831969	331.1419721	C_18 H_21 O_5 N_1	C18H21NO5	C_18 H_20 O_5 N_1	272	18	1.167	0.278	18	21	5	1	0	0	0	0	0	0	0	0	0	0	0	0	0	0	0	0	0	0	0	0	0	0	0	0	0	2321041.108	605120.7949	330.134725	0.086140021	78	0.25	0.38	9	0	0
-1	330.1428196	0.0547939	331.1500779	C_18 H_22 O_5 C13_1	C19H22O5	C_18 H_21 O_5 C13_1	2435	19	1.158	0.263	18	22	5	0	0	0	0	0	1	0	0	0	0	0	0	0	0	0	0	0	0	0	0	0	0	0	0	0	0	2321041.108	627512.0617	330.1428216	0.146351573	81	0.29	0.39	9	0	0
-1	330.179223	0.1090413	331.1864633	C_19 H_26 O_4 C13_1	C20H26O4	C_19 H_25 O_4 C13_1	2435	20	1.3	0.2	19	26	4	0	0	0	0	0	1	0	0	0	0	0	0	0	0	0	0	0	0	0	0	0	0	0	0	0	0	2321041.108	644250.0889	330.179225	0.204408643	45	0.25	0.33	8	0	0
-1	331.045934	0.019527	332.053217	C_16 H_12 O_8	C16H12O8	C_16 H_11 O_8	2435	16	0.75	0.5	16	12	8	0	0	0	0	0	0	0	0	0	0	0	0	0	0	0	0	0	0	0	0	0	0	0	0	0	0	2321554.608	615479.44	331.0459362	0.194426212	25	0.38	0.58	11	1	0
-1	331.061192	0.0139399	332.0684731	C_20 H_12 O_5	C20H12O5	C_20 H_11 O_5	2435	20	0.6	0.25	20	12	5	0	0	0	0	0	0	0	0	0	0	0	0	0	0	0	0	0	0	0	0	0	0	0	0	0	0	2321554.608	626763.2581	331.0611934	0.155273273	31	0.67	0.71	15	1	0
-1	331.1034523	0.0085664	332.1107316	C_14 H_20 O_9	C14H20O9	C_14 H_19 O_9	2435	14	1.429	0.643	14	20	9	0	0	0	0	0	0	0	0	0	0	0	0	0	0	0	0	0	0	0	0	0	0	0	0	0	0	2321554.608	600467.5	331.1034541	0.080370874	90	0	0.05	5	0	0
-1	331.1187417	0.0916339	332.1259877	C_18 H_20 O_6	C18H20O6	C_18 H_19 O_6	2435	18	1.111	0.333	18	20	6	0	0	0	0	0	0	0	0	0	0	0	0	0	0	0	0	0	0	0	0	0	0	0	0	0	0	2321554.608	564733.2444	331.1187436	0.0320883	90	0.25	0.4	9	0	0
-1	331.1299529	0.024806	332.1372211	C_17 H_20 O_5 N_2	C17H20N2O5	C_17 H_19 O_5 N_2	216	17	1.176	0.294	17	20	5	2	0	0	0	0	0	0	0	0	0	0	0	0	0	0	0	0	0	0	0	0	0	0	0	0	0	2321554.608	585515.4937	331.1299547	0.075236459	79	0.2	0.36	9	0	0
-1	331.1380141	0.1096899	332.1453269	C_17 H_21 O_5 N_1 C13_1	C18H21NO5	C_17 H_20 O_5 N_1 C13_1	272	18	1.167	0.278	17	21	5	1	0	0	0	0	1	0	0	0	0	0	0	0	0	0	0	0	0	0	0	0	0	0	0	0	0	2321554.608	614979	331.1380157	0.099630899	5	0.25	0.38	9	0	0
-1	331.1551195	0.0687104	332.1623731	C_19 H_24 O_5	C19H24O5	C_19 H_23 O_5	2435	19	1.263	0.263	19	24	5	0	0	0	0	0	0	0	0	0	0	0	0	0	0	0	0	0	0	0	0	0	0	0	0	0	0	2321554.608	566907.1667	331.1551213	0.029667298	90	0.21	0.33	8	0	0
-1	331.1914805	0.0045545	332.1987585	C_20 H_28 O_4	C20H28O4	C_20 H_27 O_4	2435	20	1.4	0.2	20	28	4	0	0	0	0	0	0	0	0	0	0	0	0	0	0	0	0	0	0	0	0	0	0	0	0	0	0	2321554.608	617641.4494	331.1914824	0.117545752	89	0.19	0.28	7	0	0
-1	332.0492937	0.004849	333.0565718	C_15 H_12 O_8 C13_1	C16H12O8	C_15 H_11 O_8 C13_1	2435	16	0.75	0.5	15	12	8	0	0	0	0	0	1	0	0	0	0	0	0	0	0	0	0	0	0	0	0	0	0	0	0	0	0	2322068.094	625198	332.0492958	0.134374746	14	0.38	0.58	11	1	0
-1	332.0645846	0.099471	333.0718279	C_19 H_12 O_5 C13_1	C20H12O5	C_19 H_11 O_5 C13_1	2435	20	0.6	0.25	19	12	5	0	0	0	0	0	1	0	0	0	0	0	0	0	0	0	0	0	0	0	0	0	0	0	0	0	0	2322068.094	653608.2222	332.0645874	0.258143991	9	0.67	0.71	15	1	0
-1	332.1068337	0.0711528	333.1140864	C_13 H_20 O_9 C13_1	C14H20O9	C_13 H_19 O_9 C13_1	2435	14	1.429	0.643	13	20	9	0	0	0	0	0	1	0	0	0	0	0	0	0	0	0	0	0	0	0	0	0	0	0	0	0	0	2322068.094	673461.7143	332.106836	0.297190019	7	0	0.05	5	0	0
-1	332.1220469	0.0578154	333.1293425	C_17 H_20 O_6 C13_1	C18H20O6	C_17 H_19 O_6 C13_1	2435	18	1.111	0.333	17	20	6	0	0	0	0	0	1	0	0	0	0	0	0	0	0	0	0	0	0	0	0	0	0	0	0	0	0	2322068.094	614848.7222	332.1220487	0.095504842	90	0.25	0.4	9	0	0
-1	332.1332732	0.0788796	333.1405759	C_16 H_20 O_5 N_2 C13_1	C17H20N2O5	C_16 H_19 O_5 N_2 C13_1	216	17	1.176	0.294	16	20	5	2	0	0	0	0	1	0	0	0	0	0	0	0	0	0	0	0	0	0	0	0	0	0	0	0	0	2322068.094	618204.3333	332.1332747	0.27451674	24	0.2	0.36	9	0	0
-1	332.1584601	0.025822	333.1657279	C_18 H_24 O_5 C13_1	C19H24O5	C_18 H_23 O_5 C13_1	2435	19	1.263	0.263	18	24	5	0	0	0	0	0	1	0	0	0	0	0	0	0	0	0	0	0	0	0	0	0	0	0	0	0	0	2322068.094	600619.4667	332.1584619	0.099133008	90	0.21	0.33	8	0	0
-1	332.1948685	0.0950264	333.2021133	C_19 H_28 O_4 C13_1	C20H28O4	C_19 H_27 O_4 C13_1	2435	20	1.4	0.2	19	28	4	0	0	0	0	0	1	0	0	0	0	0	0	0	0	0	0	0	0	0	0	0	0	0	0	0	0	2322068.094	608006.0909	332.1948697	0.273735168	22	0.19	0.28	7	0	0
-1	333.0616124	0.0653877	334.068867	C_16 H_14 O_8	C16H14O8	C_16 H_13 O_8	2435	16	0.875	0.5	16	14	8	0	0	0	0	0	0	0	0	0	0	0	0	0	0	0	0	0	0	0	0	0	0	0	0	0	0	2322581.567	639021.2299	333.0616143	0.153176605	87	0.25	0.5	10	0	0
-1	333.0768327	0.041726	334.0841231	C_20 H_14 O_5	C20H14O5	C_20 H_13 O_5	2435	20	0.7	0.25	20	14	5	0	0	0	0	0	0	0	0	0	0	0	0	0	0	0	0	0	0	0	0	0	0	0	0	0	0	2322581.567	597863.5333	333.0768349	0.108303452	15	0.6	0.66	14	1	0
-1	333.0979953	0.0582062	334.1052523	C_17 H_18 O_7	C17H18O7	C_17 H_17 O_7	2435	17	1.059	0.412	17	18	7	0	0	0	0	0	0	0	0	0	0	0	0	0	0	0	0	0	0	0	0	0	0	0	0	0	0	2322581.567	560878.6	333.0979972	0.025713712	90	0.2	0.41	9	0	0
-1	333.1092154	0.0184337	334.1164857	C_16 H_18 O_6 N_2	C16H18N2O6	C_16 H_17 O_6 N_2	216	16	1.125	0.375	16	18	6	2	0	0	0	0	0	0	0	0	0	0	0	0	0	0	0	0	0	0	0	0	0	0	0	0	0	2322581.567	577425.4937	333.1092172	0.08272097	79	0.12	0.36	9	0	0
-1	333.1343606	0.0019543	334.1416377	C_18 H_22 O_6	C18H22O6	C_18 H_21 O_6	2435	18	1.222	0.333	18	22	6	0	0	0	0	0	0	0	0	0	0	0	0	0	0	0	0	0	0	0	0	0	0	0	0	0	0	2322581.567	559488.2889	333.1343625	0.013391742	90	0.17	0.33	8	0	0
-1	333.1456123	0.0529009	334.1528711	C_17 H_22 O_5 N_2	C17H22N2O5	C_17 H_21 O_5 N_2	216	17	1.294	0.294	17	22	5	2	0	0	0	0	0	0	0	0	0	0	0	0	0	0	0	0	0	0	0	0	0	0	0	0	0	2322581.567	583591.1688	333.1456141	0.073861043	77	0.1	0.28	8	0	0
-1	333.1707288	0.0533219	334.1780231	C_19 H_26 O_5	C19H26O5	C_19 H_25 O_5	2435	19	1.368	0.263	19	26	5	0	0	0	0	0	0	0	0	0	0	0	0	0	0	0	0	0	0	0	0	0	0	0	0	0	0	2322581.567	568406.4	333.1707307	0.025382048	90	0.14	0.27	7	0	0
-1	334.0649716	0.0782965	335.0722218	C_15 H_14 O_8 C13_1	C16H14O8	C_15 H_13 O_8 C13_1	2435	16	0.875	0.5	15	14	8	0	0	0	0	0	1	0	0	0	0	0	0	0	0	0	0	0	0	0	0	0	0	0	0	0	0	2323095.027	589735.2857	334.0649741	0.091355679	14	0.25	0.5	10	0	0
-1	334.0802156	0.0420368	335.0874779	C_19 H_14 O_5 C13_1	C20H14O5	C_19 H_13 O_5 C13_1	2435	20	0.7	0.25	19	14	5	0	0	0	0	0	1	0	0	0	0	0	0	0	0	0	0	0	0	0	0	0	0	0	0	0	0	2323095.027	660067.5714	334.0802199	0.248470226	7	0.6	0.66	14	1	0
-1	334.1013446	0.0414105	335.1086072	C_16 H_18 O_7 C13_1	C17H18O7	C_16 H_17 O_7 C13_1	2435	17	1.059	0.412	16	18	7	0	0	0	0	0	1	0	0	0	0	0	0	0	0	0	0	0	0	0	0	0	0	0	0	0	0	2323095.027	609444.4778	334.1013465	0.126025955	90	0.2	0.41	9	0	0
-1	334.1126181	0.1610468	335.1198406	C_15 H_18 O_6 N_2 C13_1	C16H18N2O6	C_15 H_17 O_6 N_2 C13_1	216	16	1.125	0.375	15	18	6	2	0	0	0	0	1	0	0	0	0	0	0	0	0	0	0	0	0	0	0	0	0	0	0	0	0	2323095.027	589260.0909	334.1126195	0.22479144	33	0.12	0.36	9	0	0
-1	334.1295892	0.0627744	335.1368867	C_17 H_21 O_6 N_1	C17H21NO6	C_17 H_20 O_6 N_1	272	17	1.235	0.353	17	21	6	1	0	0	0	0	0	0	0	0	0	0	0	0	0	0	0	0	0	0	0	0	0	0	0	0	0	2323095.027	580439.725	334.1295911	0.048997968	80	0.1	0.31	8	0	0
-1	334.1377106	0.0163541	335.1449925	C_17 H_22 O_6 C13_1	C18H22O6	C_17 H_21 O_6 C13_1	2435	18	1.222	0.333	17	22	6	0	0	0	0	0	1	0	0	0	0	0	0	0	0	0	0	0	0	0	0	0	0	0	0	0	0	2323095.027	579349.5111	334.1377125	0.046711974	90	0.17	0.33	8	0	0
-1	334.1490029	0.1592063	335.1562259	C_16 H_22 O_5 N_2 C13_1	C17H22N2O5	C_16 H_21 O_5 N_2 C13_1	216	17	1.294	0.294	16	22	5	2	0	0	0	0	1	0	0	0	0	0	0	0	0	0	0	0	0	0	0	0	0	0	0	0	0	2323095.027	637204.7857	334.1490042	0.359682262	14	0.1	0.28	8	0	0
-1	334.174085	0.049233	335.1813779	C_18 H_26 O_5 C13_1	C19H26O5	C_18 H_25 O_5 C13_1	2435	19	1.368	0.263	18	26	5	0	0	0	0	0	1	0	0	0	0	0	0	0	0	0	0	0	0	0	0	0	0	0	0	0	0	2323095.027	609940.9885	334.1740867	0.093552228	87	0.14	0.27	7	0	0
-1	335.0408718	0.049487	336.0481316	C_15 H_12 O_9	C15H12O9	C_15 H_11 O_9	2435	15	0.8	0.6	15	12	9	0	0	0	0	0	0	0	0	0	0	0	0	0	0	0	0	0	0	0	0	0	0	0	0	0	0	2323608.475	572495.1333	335.0408739	0.027080424	15	0.17	0.52	10	1	1
-1	335.0772613	0.0618565	336.084517	C_16 H_16 O_8	C16H16O8	C_16 H_15 O_8	2435	16	1	0.5	16	16	8	0	0	0	0	0	0	0	0	0	0	0	0	0	0	0	0	0	0	0	0	0	0	0	0	0	0	2323608.475	572726.5	335.0772632	0.054940467	90	0.12	0.42	9	0	0
-1	335.0924933	0.0099613	336.0997731	C_20 H_16 O_5	C20H16O5	C_20 H_15 O_5	2435	20	0.8	0.25	20	16	5	0	0	0	0	0	0	0	0	0	0	0	0	0	0	0	0	0	0	0	0	0	0	0	0	0	0	2323608.475	599824	335.0924955	0.175800732	28	0.53	0.6	13	1	0
-1	335.113631	0.0153129	336.1209023	C_17 H_20 O_7	C17H20O7	C_17 H_19 O_7	2435	17	1.176	0.412	17	20	7	0	0	0	0	0	0	0	0	0	0	0	0	0	0	0	0	0	0	0	0	0	0	0	0	0	0	2323608.475	557972.6667	335.1136329	0.010805473	90	0.1	0.33	8	0	0
-1	335.1248803	0.0623773	336.1321357	C_16 H_20 O_6 N_2	C16H20N2O6	C_16 H_19 O_6 N_2	216	16	1.25	0.375	16	20	6	2	0	0	0	0	0	0	0	0	0	0	0	0	0	0	0	0	0	0	0	0	0	0	0	0	0	2323608.475	566398.7922	335.1248821	0.038018035	77	0	0.27	8	0	0
-1	335.1329828	0.0525168	336.1402416	C_16 H_21 O_6 N_1 C13_1	C17H21NO6	C_16 H_20 O_6 N_1 C13_1	272	17	1.235	0.353	16	21	6	1	0	0	0	0	1	0	0	0	0	0	0	0	0	0	0	0	0	0	0	0	0	0	0	0	0	2323608.475	629771.766	335.132985	0.19406655	47	0.1	0.31	8	0	0
-2	335.1499923	0.0566074	336.1572877	C_18 H_24 O_6	C18H24O6	C_18 H_23 O_6	2435	18	1.333	0.333	18	24	6	0	0	0	0	0	0	0	0	0	0	0	0	0	0	0	0	0	0	0	0	0	0	0	0	0	0	2323608.475	560475.5	335.1499941	0.017518892	90	0.08	0.27	7	0	0
-1	336.044167	0.1276363	337.0514864	C_14 H_12 O_9 C13_1	C15H12O9	C_14 H_11 O_9 C13_1	2435	15	0.8	0.6	14	12	9	0	0	0	0	0	1	0	0	0	0	0	0	0	0	0	0	0	0	0	0	0	0	0	0	0	0	2324121.911	672614.3846	336.0441693	0.160853234	13	0.17	0.52	10	1	1
-1	336.0805662	0.0866154	337.0878718	C_15 H_16 O_8 C13_1	C16H16O8	C_15 H_15 O_8 C13_1	2435	16	1	0.5	15	16	8	0	0	0	0	0	1	0	0	0	0	0	0	0	0	0	0	0	0	0	0	0	0	0	0	0	0	2324121.911	611526.1224	336.0805679	0.213848858	49	0.12	0.42	9	0	0
-1	336.0958186	0.0976437	337.1031279	C_19 H_16 O_5 C13_1	C20H16O5	C_19 H_15 O_5 C13_1	2435	20	0.8	0.25	19	16	5	0	0	0	0	0	1	0	0	0	0	0	0	0	0	0	0	0	0	0	0	0	0	0	0	0	0	2324121.911	530631	336.0958194	0.239457312	3	0.53	0.6	13	1	0
-1	336.1088862	0.0334662	337.1161513	C_16 H_19 O_7 N_1	C16H19NO7	C_16 H_18 O_7 N_1	272	16	1.188	0.438	16	19	7	1	0	0	0	0	0	0	0	0	0	0	0	0	0	0	0	0	0	0	0	0	0	0	0	0	0	2324121.911	573452.2791	336.108888	0.065804125	86	0	0.3	8	0	0
-1	336.1169695	0.0334417	337.1242572	C_16 H_20 O_7 C13_1	C17H20O7	C_16 H_19 O_7 C13_1	2435	17	1.176	0.412	16	20	7	0	0	0	0	0	1	0	0	0	0	0	0	0	0	0	0	0	0	0	0	0	0	0	0	0	0	2324121.911	575828.6111	336.1169714	0.05339576	90	0.1	0.33	8	0	0
-1	336.1281956	0.054883	337.1354906	C_15 H_20 O_6 N_2 C13_1	C16H20N2O6	C_15 H_19 O_6 N_2 C13_1	216	16	1.25	0.375	15	20	6	2	0	0	0	0	1	0	0	0	0	0	0	0	0	0	0	0	0	0	0	0	0	0	0	0	0	2324121.911	638548.6769	336.1281976	0.163468365	65	0	0.27	8	0	0
-1	336.1533798	0.0405563	337.1606425	C_17 H_24 O_6 C13_1	C18H24O6	C_17 H_23 O_6 C13_1	2435	18	1.333	0.333	17	24	6	0	0	0	0	0	1	0	0	0	0	0	0	0	0	0	0	0	0	0	0	0	0	0	0	0	0	2324121.911	570195.9556	336.1533817	0.049017454	90	0.08	0.27	7	0	0
-1	336.3272172	0.0889533	337.3344636	C_22 H_43 O_1 N_1	C22H43NO	C_22 H_42 O_1 N_1	2	22	1.955	0.045	22	43	1	1	0	0	0	0	0	0	0	0	0	0	0	0	0	0	0	0	0	0	0	0	0	0	0	0	0	2324121.911	602359.8358	336.3272181	0.176445492	67	0	0.02	2	0	0
-1	337.0353825	0.0194058	338.0426523	C_18 H_10 O_7	C18H10O7	C_18 H_9 O_7	2435	18	0.556	0.389	18	10	7	0	0	0	0	0	0	0	0	0	0	0	0	0	0	0	0	0	0	0	0	0	0	0	0	0	0	2324635.337	592151.1765	337.0353843	0.131339193	17	0.64	0.72	14	1	0
-1	337.0929151	0.0725909	338.100167	C_16 H_18 O_8	C16H18O8	C_16 H_17 O_8	2435	16	1.125	0.5	16	18	8	0	0	0	0	0	0	0	0	0	0	0	0	0	0	0	0	0	0	0	0	0	0	0	0	0	0	2324635.337	554267.4222	337.092917	0.025374059	90	0	0.33	8	0	0
-1	337.1041214	0.0072875	338.1114003	C_15 H_18 O_7 N_2	C15H18N2O7	C_15 H_17 O_7 N_2	216	15	1.2	0.467	15	18	7	2	0	0	0	0	0	0	0	0	0	0	0	0	0	0	0	0	0	0	0	0	0	0	0	0	0	2324635.337	565997.5949	337.1041233	0.047464716	79	0	0.26	8	0	0
-1	337.11222	0.0288862	338.1195062	C_15 H_19 O_7 N_1 C13_1	C16H19NO7	C_15 H_18 O_7 N_1 C13_1	272	16	1.188	0.438	15	19	7	1	0	0	0	0	1	0	0	0	0	0	0	0	0	0	0	0	0	0	0	0	0	0	0	0	0	2324635.337	603554.5246	337.1122218	0.189623551	61	0	0.3	8	0	0
-2	337.1292966	0.0610848	338.1365523	C_17 H_22 O_7	C17H22O7	C_17 H_21 O_7	2435	17	1.294	0.412	17	22	7	0	0	0	0	0	0	0	0	0	0	0	0	0	0	0	0	0	0	0	0	0	0	0	0	0	0	2324635.337	551681.6444	337.1292985	0.018361918	90	0	0.26	7	0	0
-1	337.1405336	0.0720188	338.1477857	C_16 H_22 O_6 N_2	C16H22N2O6	C_16 H_21 O_6 N_2	216	16	1.375	0.375	16	22	6	2	0	0	0	0	0	0	0	0	0	0	0	0	0	0	0	0	0	0	0	0	0	0	0	0	0	2324635.337	574356.8701	337.1405355	0.047425478	77	0	0.18	7	0	0
-1	337.1566821	0.1149088	338.1639974	C_16 H_24 O_6 C13_2	C18H24O6	C_16 H_23 O_6 C13_2	2435	18	1.333	0.333	16	24	6	0	0	0	0	0	2	0	0	0	0	0	0	0	0	0	0	0	0	0	0	0	0	0	0	0	0	2324635.337	575493.6667	337.1566838	0.303196163	6	0.08	0.27	7	0	0
-1	337.2054014	0.0511039	338.2126951	C_16 H_34 O_5 S_1	C16H34O5S	C_16 H_33 O_5 S_1	17	16	2.125	0.312	16	34	5	0	1	0	0	0	0	0	0	0	0	0	0	0	0	0	0	0	0	0	0	0	0	0	0	0	0	2324635.337	599493.75	337.205403	0.166002659	60	0	0	0	0	0
-1	337.3305806	0.113966	338.3378185	C_21 H_43 O_1 N_1 C13_1	C22H43NO	C_21 H_42 O_1 N_1 C13_1	2	22	1.955	0.045	21	43	1	1	0	0	0	0	1	0	0	0	0	0	0	0	0	0	0	0	0	0	0	0	0	0	0	0	0	2324635.337	577058.9167	337.3305806	0.345735815	12	0	0.02	2	0	0
-1	338.0387283	0.0071524	339.0460072	C_17 H_10 O_7 C13_1	C18H10O7	C_17 H_9 O_7 C13_1	2435	18	0.556	0.389	17	10	7	0	0	0	0	0	1	0	0	0	0	0	0	0	0	0	0	0	0	0	0	0	0	0	0	0	0	2325148.752	637845.625	338.0387313	0.171602322	8	0.64	0.72	14	1	0
-1	338.0962575	0.0359418	339.1035218	C_15 H_18 O_8 C13_1	C16H18O8	C_15 H_17 O_8 C13_1	2435	16	1.125	0.5	15	18	8	0	0	0	0	0	1	0	0	0	0	0	0	0	0	0	0	0	0	0	0	0	0	0	0	0	0	2325148.752	595756.8222	338.0962595	0.0851672	90	0	0.33	8	0	0
-1	338.107482	0.0097076	339.1147552	C_14 H_18 O_7 N_2 C13_1	C15H18N2O7	C_14 H_17 O_7 N_2 C13_1	216	15	1.2	0.467	14	18	7	2	0	0	0	0	1	0	0	0	0	0	0	0	0	0	0	0	0	0	0	0	0	0	0	0	0	2325148.752	630378.4474	338.107484	0.234854348	38	0	0.26	8	0	0
-1	338.1245418	0.0499481	339.1318013	C_16 H_21 O_7 N_1	C16H21NO7	C_16 H_20 O_7 N_1	272	16	1.312	0.438	16	21	7	1	0	0	0	0	0	0	0	0	0	0	0	0	0	0	0	0	0	0	0	0	0	0	0	0	0	2325148.752	567754.1899	338.1245438	0.071520564	79	0	0.22	7	0	0
-1	338.1326585	0.0819839	339.1399072	C_16 H_22 O_7 C13_1	C17H22O7	C_16 H_21 O_7 C13_1	2435	17	1.294	0.412	16	22	7	0	0	0	0	0	1	0	0	0	0	0	0	0	0	0	0	0	0	0	0	0	0	0	0	0	0	2325148.752	560558.1	338.1326605	0.041450126	90	0	0.26	7	0	0
-1	338.1438677	0.0105882	339.1511406	C_15 H_22 O_6 N_2 C13_1	C16H22N2O6	C_15 H_21 O_6 N_2 C13_1	216	16	1.375	0.375	15	22	6	2	0	0	0	0	1	0	0	0	0	0	0	0	0	0	0	0	0	0	0	0	0	0	0	0	0	2325148.752	627751.7037	338.1438702	0.263876091	27	0	0.18	7	0	0
-1	338.2087963	0.0673022	339.2160499	C_15 H_34 O_5 S_1 C13_1	C16H34O5S	C_15 H_33 O_5 S_1 C13_1	17	16	2.125	0.312	15	34	5	0	1	0	0	0	1	0	0	0	0	0	0	0	0	0	0	0	0	0	0	0	0	0	0	0	0	2325148.752	647602	338.2087966	0.20329378	3	0	0	0	0	0
-1	339.0146105	0.0884061	340.021917	C_17 H_8 O_8	C17H8O8	C_17 H_7 O_8	2435	17	0.471	0.471	17	8	8	0	0	0	0	0	0	0	0	0	0	0	0	0	0	0	0	0	0	0	0	0	0	0	0	0	0	2325662.157	594794.4118	339.0146124	0.207531883	17	0.67	0.77	14	1	0
-1	339.0721357	0.057122	340.0794316	C_15 H_16 O_9	C15H16O9	C_15 H_15 O_9	2435	15	1.067	0.6	15	16	9	0	0	0	0	0	0	0	0	0	0	0	0	0	0	0	0	0	0	0	0	0	0	0	0	0	0	2325662.157	576398.4444	339.0721378	0.048833826	90	0	0.33	8	0	0
-1	339.0874164	0.0150546	340.0946877	C_19 H_16 O_6	C19H16O6	C_19 H_15 O_6	2435	19	0.842	0.316	19	16	6	0	0	0	0	0	0	0	0	0	0	0	0	0	0	0	0	0	0	0	0	0	0	0	0	0	0	2325662.157	608762.6	339.0874184	0.172988959	50	0.46	0.56	12	1	0
-1	339.1085243	0.0476661	340.115817	C_16 H_20 O_8	C16H20O8	C_16 H_19 O_8	2435	16	1.25	0.5	16	20	8	0	0	0	0	0	0	0	0	0	0	0	0	0	0	0	0	0	0	0	0	0	0	0	0	0	0	2325662.157	550803.6333	339.1085263	0.013641061	90	0	0.25	7	0	0
-1	339.1237804	0.0479021	340.1310731	C_20 H_20 O_5	C20H20O5	C_20 H_19 O_5	2435	20	1	0.25	20	20	5	0	0	0	0	0	0	0	0	0	0	0	0	0	0	0	0	0	0	0	0	0	0	0	0	0	0	2325662.157	608328.4156	339.1237824	0.119590726	77	0.4	0.49	11	0	0
-1	339.1278627	0.0499743	340.1351562	C_15 H_21 O_7 N_1 C13_1	C16H21NO7	C_15 H_20 O_7 N_1 C13_1	272	16	1.312	0.438	15	21	7	1	0	0	0	0	1	0	0	0	0	0	0	0	0	0	0	0	0	0	0	0	0	0	0	0	0	2325662.157	588561.4462	339.127865	0.167711843	65	0	0.22	7	0	0
-1	339.1360012	0.0459689	340.143262	C_15 H_22 O_7 C13_2	C17H22O7	C_15 H_21 O_7 C13_2	2435	17	1.294	0.412	15	22	7	0	0	0	0	0	2	0	0	0	0	0	0	0	0	0	0	0	0	0	0	0	0	0	0	0	0	2325662.157	651100	339.1360031	0.329592724	6	0	0.26	7	0	0
-2	339.1449369	0.0323061	340.1522023	C_17 H_24 O_7	C17H24O7	C_17 H_23 O_7	2435	17	1.412	0.412	17	24	7	0	0	0	0	0	0	0	0	0	0	0	0	0	0	0	0	0	0	0	0	0	0	0	0	0	0	2325662.157	547126.3222	339.1449389	0.016248421	90	0	0.19	6	0	0
-1	339.1999249	0.0425505	340.2072159	C_19 H_32 O_3 S_1	C19H32O3S	C_19 H_31 O_3 S_1	65	19	1.684	0.158	19	32	3	0	1	0	0	0	0	0	0	0	0	0	0	0	0	0	0	0	0	0	0	0	0	0	0	0	0	2325662.157	568918.4603	339.1999265	0.102571127	126	0	0.09	4	0	0
-1	340.0180764	0.2376099	341.0252718	C_16 H_8 O_8 C13_1	C17H8O8	C_16 H_7 O_8 C13_1	2435	17	0.471	0.471	16	8	8	0	0	0	0	0	1	0	0	0	0	0	0	0	0	0	0	0	0	0	0	0	0	0	0	0	0	2326175.554	641994.25	340.0180778	0.164935226	4	0.67	0.77	14	1	0
-1	340.0754902	0.0579244	341.0827864	C_14 H_16 O_9 C13_1	C15H16O9	C_14 H_15 O_9 C13_1	2435	15	1.067	0.6	14	16	9	0	0	0	0	0	1	0	0	0	0	0	0	0	0	0	0	0	0	0	0	0	0	0	0	0	0	2326175.554	608020.6452	340.0754924	0.207559112	31	0	0.33	8	0	0
-1	340.0907715	0.0156407	341.0980425	C_18 H_16 O_6 C13_1	C19H16O6	C_18 H_15 O_6 C13_1	2435	19	0.842	0.316	18	16	6	0	0	0	0	0	1	0	0	0	0	0	0	0	0	0	0	0	0	0	0	0	0	0	0	0	0	2326175.554	601550.5	340.0907744	0.211234955	10	0.46	0.56	12	1	0
-1	340.1119061	0.0315286	341.1191718	C_15 H_20 O_8 C13_1	C16H20O8	C_15 H_19 O_8 C13_1	2435	16	1.25	0.5	15	20	8	0	0	0	0	0	1	0	0	0	0	0	0	0	0	0	0	0	0	0	0	0	0	0	0	0	0	2326175.554	561769.7	340.1119082	0.040905685	90	0	0.25	7	0	0
-1	340.1270904	0.179249	341.1344279	C_19 H_20 O_5 C13_1	C20H20O5	C_19 H_19 O_5 C13_1	2435	20	1	0.25	19	20	5	0	0	0	0	0	1	0	0	0	0	0	0	0	0	0	0	0	0	0	0	0	0	0	0	0	0	2326175.554	580893.1429	340.1270933	0.32986888	7	0.4	0.49	11	0	0
-1	340.1401654	0.0278882	341.1474513	C_16 H_23 O_7 N_1	C16H23NO7	C_16 H_22 O_7 N_1	272	16	1.438	0.438	16	23	7	1	0	0	0	0	0	0	0	0	0	0	0	0	0	0	0	0	0	0	0	0	0	0	0	0	0	2326175.554	567409.7922	340.1401674	0.051614115	77	0	0.13	6	0	0
-1	340.1482975	0.0490539	341.1555572	C_16 H_24 O_7 C13_1	C17H24O7	C_16 H_23 O_7 C13_1	2435	17	1.412	0.412	16	24	7	0	0	0	0	0	1	0	0	0	0	0	0	0	0	0	0	0	0	0	0	0	0	0	0	0	0	2326175.554	564310.1111	340.1482995	0.046236765	90	0	0.19	6	0	0
-1	340.203315	0.0607308	341.2105707	C_18 H_32 O_3 S_1 C13_1	C19H32O3S	C_18 H_31 O_3 S_1 C13_1	65	19	1.684	0.158	18	32	3	0	1	0	0	0	1	0	0	0	0	0	0	0	0	0	0	0	0	0	0	0	0	0	0	0	0	2326175.554	594396.4762	340.2033166	0.241006283	63	0	0.09	4	0	0
-1	341.0302929	0.0068735	342.037567	C_17 H_10 O_8	C17H10O8	C_17 H_9 O_8	2435	17	0.588	0.471	17	10	8	0	0	0	0	0	0	0	0	0	0	0	0	0	0	0	0	0	0	0	0	0	0	0	0	0	0	2326688.941	575816.8	341.0302959	0.144070733	15	0.56	0.69	13	1	0
-1	341.0878199	0.0432219	342.0950816	C_15 H_18 O_9	C15H18O9	C_15 H_17 O_9	2435	15	1.2	0.6	15	18	9	0	0	0	0	0	0	0	0	0	0	0	0	0	0	0	0	0	0	0	0	0	0	0	0	0	0	2326688.941	550908.3778	341.0878221	0.030999186	90	0	0.24	7	0	0
-1	341.1030302	0.090959	342.1103377	C_19 H_18 O_6	C19H18O6	C_19 H_17 O_6	2435	19	0.947	0.316	19	18	6	0	0	0	0	0	0	0	0	0	0	0	0	0	0	0	0	0	0	0	0	0	0	0	0	0	0	2326688.941	595715.9	341.1030324	0.109019262	90	0.38	0.5	11	0	0
-1	341.1242037	0.0384531	342.131467	C_16 H_22 O_8	C16H22O8	C_16 H_21 O_8	2435	16	1.375	0.5	16	22	8	0	0	0	0	0	0	0	0	0	0	0	0	0	0	0	0	0	0	0	0	0	0	0	0	0	0	2326688.941	542941.1978	341.1242058	0.04332808	91	0	0.17	6	0	0
-1	341.143546	0.047593	342.1508062	C_15 H_23 O_7 N_1 C13_1	C16H23NO7	C_15 H_22 O_7 N_1 C13_1	272	16	1.438	0.438	15	23	7	1	0	0	0	0	1	0	0	0	0	0	0	0	0	0	0	0	0	0	0	0	0	0	0	0	0	2326688.941	590314.7931	341.1435474	0.32978336	29	0	0.13	6	0	0
-1	341.151546	0.2617147	342.158912	C_15 H_24 O_7 C13_2	C17H24O7	C_15 H_23 O_7 C13_2	2435	17	1.412	0.412	15	24	7	0	0	0	0	0	2	0	0	0	0	0	0	0	0	0	0	0	0	0	0	0	0	0	0	0	0	2326688.941	619733.1	341.1515496	0.155808548	10	0	0.19	6	0	0
-1	341.1969372	0.0702797	342.2042377	C_18 H_30 O_6	C18H30O6	C_18 H_29 O_6	2435	18	1.667	0.333	18	30	6	0	0	0	0	0	0	0	0	0	0	0	0	0	0	0	0	0	0	0	0	0	0	0	0	0	0	2326688.941	603993.7647	341.1969392	0.131300219	68	0	0.07	4	0	0
-1	342.0336001	0.1318152	343.0409218	C_16 H_10 O_8 C13_1	C17H10O8	C_16 H_9 O_8 C13_1	2435	17	0.588	0.471	16	10	8	0	0	0	0	0	1	0	0	0	0	0	0	0	0	0	0	0	0	0	0	0	0	0	0	0	0	2327202.32	693191.3077	342.0336033	0.1223201	13	0.56	0.69	13	1	0
-1	342.0911286	0.0914169	343.0984364	C_14 H_18 O_9 C13_1	C15H18O9	C_14 H_17 O_9 C13_1	2435	15	1.2	0.6	14	18	9	0	0	0	0	0	1	0	0	0	0	0	0	0	0	0	0	0	0	0	0	0	0	0	0	0	0	2327202.32	611104.2093	342.0911307	0.104179759	86	0	0.24	7	0	0
-1	342.1064221	0.0175044	343.1136925	C_18 H_18 O_6 C13_1	C19H18O6	C_18 H_17 O_6 C13_1	2435	19	0.947	0.316	18	18	6	0	0	0	0	0	1	0	0	0	0	0	0	0	0	0	0	0	0	0	0	0	0	0	0	0	0	2327202.32	560504.5909	342.1064245	0.268635507	22	0.38	0.5	11	0	0
-1	342.1275454	0.0001749	343.1348218	C_15 H_22 O_8 C13_1	C16H22O8	C_15 H_21 O_8 C13_1	2435	16	1.375	0.5	15	22	8	0	0	0	0	0	1	0	0	0	0	0	0	0	0	0	0	0	0	0	0	0	0	0	0	0	0	2327202.32	558213.8444	342.1275476	0.04277387	90	0	0.17	6	0	0
-1	342.2003218	0.0164682	343.2075925	C_17 H_30 O_6 C13_1	C18H30O6	C_17 H_29 O_6 C13_1	2435	18	1.667	0.333	17	30	6	0	0	0	0	0	1	0	0	0	0	0	0	0	0	0	0	0	0	0	0	0	0	0	0	0	0	2327202.32	629471.1429	342.2003227	0.169915074	7	0	0.07	4	0	0
-1	343.0612211	0.0711486	344.0684731	C_21 H_12 O_5	C21H12O5	C_21 H_11 O_5	2435	21	0.571	0.238	21	12	5	0	0	0	0	0	0	0	0	0	0	0	0	0	0	0	0	0	0	0	0	0	0	0	0	0	0	2327715.69	573950.8261	343.0612236	0.261121745	23	0.69	0.73	16	1	0
-1	343.082297	0.084074	344.0896023	C_18 H_16 O_7	C18H16O7	C_18 H_15 O_7	2435	18	0.889	0.389	18	16	7	0	0	0	0	0	0	0	0	0	0	0	0	0	0	0	0	0	0	0	0	0	0	0	0	0	0	2327715.69	575092.2444	343.0822994	0.096335808	90	0.36	0.52	11	1	0
-1	343.1034622	0.0206038	344.1107316	C_15 H_20 O_9	C15H20O9	C_15 H_19 O_9	2435	15	1.333	0.6	15	20	9	0	0	0	0	0	0	0	0	0	0	0	0	0	0	0	0	0	0	0	0	0	0	0	0	0	0	2327715.69	546214.8333	343.1034645	0.021237626	90	0	0.14	6	0	0
-1	343.1187165	0.0151253	344.1259877	C_19 H_20 O_6	C19H20O6	C_19 H_19 O_6	2435	19	1.053	0.316	19	20	6	0	0	0	0	0	0	0	0	0	0	0	0	0	0	0	0	0	0	0	0	0	0	0	0	0	0	2327715.69	555713.6667	343.1187188	0.039059326	90	0.31	0.44	10	0	0
-1	343.1398166	0.06954	344.147117	C_16 H_24 O_8	C16H24O8	C_16 H_23 O_8	2435	16	1.5	0.5	16	24	8	0	0	0	0	0	0	0	0	0	0	0	0	0	0	0	0	0	0	0	0	0	0	0	0	0	0	2327715.69	549619.0778	343.1398188	0.027137565	90	0	0.08	5	0	0
-1	343.1551141	0.0505779	344.1623731	C_20 H_24 O_5	C20H24O5	C_20 H_23 O_5	2435	20	1.2	0.25	20	24	5	0	0	0	0	0	0	0	0	0	0	0	0	0	0	0	0	0	0	0	0	0	0	0	0	0	0	2327715.69	551171	343.1551164	0.042532144	90	0.27	0.37	9	0	0
-1	343.1762	0.0752564	344.1835023	C_17 H_28 O_7	C17H28O7	C_17 H_27 O_7	2435	17	1.647	0.412	17	28	7	0	0	0	0	0	0	0	0	0	0	0	0	0	0	0	0	0	0	0	0	0	0	0	0	0	0	2327715.69	578156.4304	343.1762022	0.126102797	79	0	0.04	4	0	0
-1	344.0646176	0.1915775	345.0718279	C_20 H_12 O_5 C13_1	C21H12O5	C_20 H_11 O_5 C13_1	2435	21	0.571	0.238	20	12	5	0	0	0	0	0	1	0	0	0	0	0	0	0	0	0	0	0	0	0	0	0	0	0	0	0	0	2328229.052	769736.5	344.0646226	0.235435959	2	0.69	0.73	16	1	0
-1	344.0856449	0.1038967	345.0929572	C_17 H_16 O_7 C13_1	C18H16O7	C_17 H_15 O_7 C13_1	2435	18	0.889	0.389	17	16	7	0	0	0	0	0	1	0	0	0	0	0	0	0	0	0	0	0	0	0	0	0	0	0	0	0	0	2328229.052	596434.5	344.0856479	0.128757439	18	0.36	0.52	11	1	0
-1	344.1068205	0.0305609	345.1140864	C_14 H_20 O_9 C13_1	C15H20O9	C_14 H_19 O_9 C13_1	2435	15	1.333	0.6	14	20	9	0	0	0	0	0	1	0	0	0	0	0	0	0	0	0	0	0	0	0	0	0	0	0	0	0	0	2328229.052	584173.8315	344.1068229	0.09517314	89	0	0.14	6	0	0
-1	344.1139804	0.0582462	345.1212367	C_18 H_19 O_6 N_1	C18H19NO6	C_18 H_18 O_6 N_1	272	18	1.056	0.333	18	19	6	1	0	0	0	0	0	0	0	0	0	0	0	0	0	0	0	0	0	0	0	0	0	0	0	0	0	2328229.052	582170.6786	344.1139827	0.114988372	84	0.27	0.43	10	0	0
-1	344.122085	0.0548113	345.1293425	C_18 H_20 O_6 C13_1	C19H20O6	C_18 H_19 O_6 C13_1	2435	19	1.053	0.316	18	20	6	0	0	0	0	0	1	0	0	0	0	0	0	0	0	0	0	0	0	0	0	0	0	0	0	0	0	2328229.052	593740.1169	344.1220876	0.183456393	77	0.31	0.44	10	0	0
-1	344.1431643	0.0898825	345.1504718	C_15 H_24 O_8 C13_1	C16H24O8	C_15 H_23 O_8 C13_1	2435	16	1.5	0.5	15	24	8	0	0	0	0	0	1	0	0	0	0	0	0	0	0	0	0	0	0	0	0	0	0	0	0	0	0	2328229.052	581314.2614	344.1431666	0.086544663	88	0	0.08	5	0	0
-1	344.1584607	0.0266944	345.1657279	C_19 H_24 O_5 C13_1	C20H24O5	C_19 H_23 O_5 C13_1	2435	20	1.2	0.25	19	24	5	0	0	0	0	0	1	0	0	0	0	0	0	0	0	0	0	0	0	0	0	0	0	0	0	0	0	2328229.052	593368.2976	344.1584631	0.169071189	84	0.27	0.37	9	0	0
-1	344.1795618	0.0548167	345.1868572	C_16 H_28 O_7 C13_1	C17H28O7	C_16 H_27 O_7 C13_1	2435	17	1.647	0.412	16	28	7	0	0	0	0	0	1	0	0	0	0	0	0	0	0	0	0	0	0	0	0	0	0	0	0	0	0	2328229.052	637358.8462	344.179563	0.321738495	13	0	0.04	4	0	0
-1	345.0404669	0.0162174	346.0477377	C_20 H_10 O_6	C20H10O6	C_20 H_9 O_6	2435	20	0.5	0.3	20	10	6	0	0	0	0	0	0	0	0	0	0	0	0	0	0	0	0	0	0	0	0	0	0	0	0	0	0	2328742.405	579006.92	345.0404689	0.26106645	50	0.71	0.76	16	1	0
-1	345.0615769	0.0393852	346.068867	C_17 H_14 O_8	C17H14O8	C_17 H_13 O_8	2435	17	0.824	0.471	17	14	8	0	0	0	0	0	0	0	0	0	0	0	0	0	0	0	0	0	0	0	0	0	0	0	0	0	0	2328742.405	610906.9881	345.0615796	0.13781374	84	0.33	0.54	11	1	0
-1	345.1091837	0.0738971	346.1164857	C_17 H_18 O_6 N_2	C17H18N2O6	C_17 H_17 O_6 N_2	216	17	1.059	0.353	17	18	6	2	0	0	0	0	0	0	0	0	0	0	0	0	0	0	0	0	0	0	0	0	0	0	0	0	0	2328742.405	558639.5882	345.1091861	0.089841567	85	0.22	0.42	10	0	0
-1	345.1132372	0.0148012	346.1205085	C_22 H_18 O_4	C22H18O4	C_22 H_17 O_4	2435	22	0.818	0.182	22	18	4	0	0	0	0	0	0	0	0	0	0	0	0	0	0	0	0	0	0	0	0	0	0	0	0	0	0	2328742.405	578906.9375	345.1132404	0.135906174	16	0.56	0.6	14	1	0
-1	345.1173881	0.2109298	346.1245916	C_17 H_19 O_6 N_1 C13_1	C18H19NO6	C_17 H_18 O_6 N_1 C13_1	272	18	1.056	0.333	17	19	6	1	0	0	0	0	1	0	0	0	0	0	0	0	0	0	0	0	0	0	0	0	0	0	0	0	0	2328742.405	592627.5	345.1173907	0.243435916	8	0.27	0.43	10	0	0
-1	345.1191072	0.0060787	346.1263816	C_15 H_22 O_9	C15H22O9	C_15 H_21 O_9	2435	15	1.467	0.6	15	22	9	0	0	0	0	0	0	0	0	0	0	0	0	0	0	0	0	0	0	0	0	0	0	0	0	0	0	2328742.405	557737.7556	345.1191096	0.042314628	90	0	0.05	5	0	0
-1	345.2071143	0.0513526	346.2144085	C_21 H_30 O_4	C21H30O4	C_21 H_29 O_4	2435	21	1.429	0.19	21	30	4	0	0	0	0	0	0	0	0	0	0	0	0	0	0	0	0	0	0	0	0	0	0	0	0	0	0	2328742.405	584424.8873	345.2071166	0.111317598	71	0.18	0.26	7	0	0
-1	346.0438591	0.1237599	347.0510925	C_19 H_10 O_6 C13_1	C20H10O6	C_19 H_9 O_6 C13_1	2435	20	0.5	0.3	19	10	6	0	0	0	0	0	1	0	0	0	0	0	0	0	0	0	0	0	0	0	0	0	0	0	0	0	0	2329255.75	583964.8182	346.0438618	0.265233269	11	0.71	0.76	16	1	0
-1	346.0649225	0.0657875	347.0722218	C_16 H_14 O_8 C13_1	C17H14O8	C_16 H_13 O_8 C13_1	2435	17	0.824	0.471	16	14	8	0	0	0	0	0	1	0	0	0	0	0	0	0	0	0	0	0	0	0	0	0	0	0	0	0	0	2329255.75	573290.2308	346.0649264	0.079870209	13	0.33	0.54	11	1	0
-1	346.0932385	0.0392365	347.1005013	C_17 H_17 O_7 N_1	C17H17NO7	C_17 H_16 O_7 N_1	272	17	1	0.412	17	17	7	1	0	0	0	0	0	0	0	0	0	0	0	0	0	0	0	0	0	0	0	0	0	0	0	0	0	2329255.75	580595.8333	346.0932409	0.091572509	90	0.22	0.44	10	0	0
-1	346.1125447	0.0560268	347.1198406	C_16 H_18 O_6 N_2 C13_1	C17H18N2O6	C_16 H_17 O_6 N_2 C13_1	216	17	1.059	0.353	16	18	6	2	0	0	0	0	1	0	0	0	0	0	0	0	0	0	0	0	0	0	0	0	0	0	0	0	0	2329255.75	583362.0667	346.1125471	0.204614647	30	0.22	0.42	10	0	0
-1	346.1165532	0.0970662	347.1238633	C_21 H_18 O_4 C13_1	C22H18O4	C_21 H_17 O_4 C13_1	2435	22	0.818	0.182	21	18	4	0	0	0	0	0	1	0	0	0	0	0	0	0	0	0	0	0	0	0	0	0	0	0	0	0	0	2329255.75	717957.5	346.1165592	0.293964554	2	0.56	0.6	14	1	0
-1	346.1224165	0.1251002	347.1297364	C_14 H_22 O_9 C13_1	C15H22O9	C_14 H_21 O_9 C13_1	2435	15	1.467	0.6	14	22	9	0	0	0	0	0	1	0	0	0	0	0	0	0	0	0	0	0	0	0	0	0	0	0	0	0	0	2329255.75	629230.6066	346.1224186	0.182569527	61	0	0.05	5	0	0
-1	346.1295802	0.0868101	347.1368867	C_18 H_21 O_6 N_1	C18H21NO6	C_18 H_20 O_6 N_1	272	18	1.167	0.333	18	21	6	1	0	0	0	0	0	0	0	0	0	0	0	0	0	0	0	0	0	0	0	0	0	0	0	0	0	2329255.75	564779.0854	346.1295824	0.069183794	82	0.18	0.36	9	0	0
-1	346.1659576	0.1095937	347.1732721	C_19 H_25 O_5 N_1	C19H25NO5	C_19 H_24 O_5 N_1	272	19	1.316	0.263	19	25	5	1	0	0	0	0	0	0	0	0	0	0	0	0	0	0	0	0	0	0	0	0	0	0	0	0	0	2329255.75	593325.5658	346.1659598	0.102106341	76	0.15	0.29	8	0	0
-1	346.2104708	0.0464464	347.2177633	C_20 H_30 O_4 C13_1	C21H30O4	C_20 H_29 O_4 C13_1	2435	21	1.429	0.19	20	30	4	0	0	0	0	0	1	0	0	0	0	0	0	0	0	0	0	0	0	0	0	0	0	0	0	0	0	2329255.75	529886	346.2104699	0.225371788	6	0.18	0.26	7	0	0
-1	347.0197233	0.0074621	348.0270023	C_19 H_8 O_7	C19H8O7	C_19 H_7 O_7	2435	19	0.421	0.368	19	8	7	0	0	0	0	0	0	0	0	0	0	0	0	0	0	0	0	0	0	0	0	0	0	0	0	0	0	2329769.086	591690.2059	347.0197258	0.148247719	34	0.75	0.81	16	1	0
-1	347.0408537	0.0040971	348.0481316	C_16 H_12 O_9	C16H12O9	C_16 H_11 O_9	2435	16	0.75	0.562	16	12	9	0	0	0	0	0	0	0	0	0	0	0	0	0	0	0	0	0	0	0	0	0	0	0	0	0	0	2329769.086	559569.85	347.0408574	0.089676636	20	0.29	0.57	11	1	1
-1	347.0772617	0.0608301	348.084517	C_17 H_16 O_8	C17H16O8	C_17 H_15 O_8	2435	17	0.941	0.471	17	16	8	0	0	0	0	0	0	0	0	0	0	0	0	0	0	0	0	0	0	0	0	0	0	0	0	0	0	2329769.086	552805.2222	347.0772644	0.044045637	90	0.22	0.46	10	0	0
-1	347.0924629	0.0969693	348.0997731	C_21 H_16 O_5	C21H16O5	C_21 H_15 O_5	2435	21	0.762	0.238	21	16	5	0	0	0	0	0	0	0	0	0	0	0	0	0	0	0	0	0	0	0	0	0	0	0	0	0	0	2329769.086	552781.619	347.0924665	0.331656562	21	0.56	0.62	14	1	0
-1	347.0965205	0.1702308	348.1038562	C_16 H_17 O_7 N_1 C13_1	C17H17NO7	C_16 H_16 O_7 N_1 C13_1	272	17	1	0.412	16	17	7	1	0	0	0	0	1	0	0	0	0	0	0	0	0	0	0	0	0	0	0	0	0	0	0	0	0	2329769.086	501440.1429	347.0965232	0.419134474	14	0.22	0.44	10	0	0
-1	347.1136116	0.0411179	348.1209023	C_18 H_20 O_7	C18H20O7	C_18 H_19 O_7	2435	18	1.111	0.389	18	20	7	0	0	0	0	0	0	0	0	0	0	0	0	0	0	0	0	0	0	0	0	0	0	0	0	0	0	2329769.086	541676.0778	347.1136141	0.01309306	90	0.18	0.38	9	0	0
-1	347.1248787	0.0558294	348.1321357	C_17 H_20 O_6 N_2	C17H20N2O6	C_17 H_19 O_6 N_2	216	17	1.176	0.353	17	20	6	2	0	0	0	0	0	0	0	0	0	0	0	0	0	0	0	0	0	0	0	0	0	0	0	0	0	2329769.086	544419.3462	347.124881	0.033746626	78	0.11	0.33	9	0	0
-1	347.1329613	0.0109668	348.1402416	C_17 H_21 O_6 N_1 C13_1	C18H21NO6	C_17 H_20 O_6 N_1 C13_1	272	18	1.167	0.333	17	21	6	1	0	0	0	0	1	0	0	0	0	0	0	0	0	0	0	0	0	0	0	0	0	0	0	0	0	2329769.086	602764.9636	347.1329635	0.243956226	55	0.18	0.36	9	0	0
-2	347.1499787	0.0935296	348.1572877	C_19 H_24 O_6	C19H24O6	C_19 H_23 O_6	2435	19	1.263	0.316	19	24	6	0	0	0	0	0	0	0	0	0	0	0	0	0	0	0	0	0	0	0	0	0	0	0	0	0	0	2329769.086	542039.9444	347.1499812	0.023138903	90	0.15	0.31	8	0	0
-1	347.1692832	0.1932066	348.1766269	C_18 H_25 O_5 N_1 C13_1	C19H25NO5	C_18 H_24 O_5 N_1 C13_1	272	19	1.316	0.263	18	25	5	1	0	0	0	0	1	0	0	0	0	0	0	0	0	0	0	0	0	0	0	0	0	0	0	0	0	2329769.086	574514.1429	347.1692871	0.395401835	7	0.15	0.29	8	0	0
-1	347.186401	0.0123265	348.1936731	C_20 H_28 O_5	C20H28O5	C_20 H_27 O_5	2435	20	1.4	0.25	20	28	5	0	0	0	0	0	0	0	0	0	0	0	0	0	0	0	0	0	0	0	0	0	0	0	0	0	0	2329769.086	547068.0556	347.1864034	0.030055481	90	0.13	0.26	7	0	0
-1	348.0231286	0.1371485	349.0303572	C_18 H_8 O_7 C13_1	C19H8O7	C_18 H_7 O_7 C13_1	2435	19	0.421	0.368	18	8	7	0	0	0	0	0	1	0	0	0	0	0	0	0	0	0	0	0	0	0	0	0	0	0	0	0	0	2330282.415	560264	348.0231269	0.042112698	2	0.75	0.81	16	1	0
-1	348.0441722	0.1082333	349.0514864	C_15 H_12 O_9 C13_1	C16H12O9	C_15 H_11 O_9 C13_1	2435	16	0.75	0.562	15	12	9	0	0	0	0	0	1	0	0	0	0	0	0	0	0	0	0	0	0	0	0	0	0	0	0	0	0	2330282.415	588356.3077	348.0441765	0.070682421	13	0.29	0.57	11	1	1
-1	348.0806061	0.0307573	349.0878718	C_16 H_16 O_8 C13_1	C17H16O8	C_16 H_15 O_8 C13_1	2435	17	0.941	0.471	16	16	8	0	0	0	0	0	1	0	0	0	0	0	0	0	0	0	0	0	0	0	0	0	0	0	0	0	0	2330282.415	591632.2683	348.0806092	0.246958192	41	0.22	0.46	10	0	0
-1	348.0957951	0.1616543	349.1031279	C_20 H_16 O_5 C13_1	C21H16O5	C_20 H_15 O_5 C13_1	2435	21	0.762	0.238	20	16	5	0	0	0	0	0	1	0	0	0	0	0	0	0	0	0	0	0	0	0	0	0	0	0	0	0	0	2330282.415	623429.2222	348.0957997	0.174404661	9	0.56	0.62	14	1	0
-1	348.1170032	0.0642121	349.1242572	C_17 H_20 O_7 C13_1	C18H20O7	C_17 H_19 O_7 C13_1	2435	18	1.111	0.389	17	20	7	0	0	0	0	0	1	0	0	0	0	0	0	0	0	0	0	0	0	0	0	0	0	0	0	0	0	2330282.415	554171.4667	348.1170057	0.047685047	90	0.18	0.38	9	0	0
-1	348.1282145	0.00116	349.1354906	C_16 H_20 O_6 N_2 C13_1	C17H20N2O6	C_16 H_19 O_6 N_2 C13_1	216	17	1.176	0.353	16	20	6	2	0	0	0	0	1	0	0	0	0	0	0	0	0	0	0	0	0	0	0	0	0	0	0	0	0	2330282.415	603151.4444	348.1282169	0.138791238	72	0.11	0.33	9	0	0
-1	348.1533571	0.0258362	349.1606425	C_18 H_24 O_6 C13_1	C19H24O6	C_18 H_23 O_6 C13_1	2435	19	1.263	0.316	18	24	6	0	0	0	0	0	1	0	0	0	0	0	0	0	0	0	0	0	0	0	0	0	0	0	0	0	0	2330282.415	554219.3778	348.1533597	0.036063903	90	0.15	0.31	8	0	0
-1	348.1897331	0.0527267	349.1970279	C_19 H_28 O_5 C13_1	C20H28O5	C_19 H_27 O_5 C13_1	2435	20	1.4	0.25	19	28	5	0	0	0	0	0	1	0	0	0	0	0	0	0	0	0	0	0	0	0	0	0	0	0	0	0	0	2330282.415	599211.2326	348.1897357	0.156355923	86	0.13	0.26	7	0	0
-1	349.0201469	0.0774939	350.0273962	C_15 H_10 O_10	C15H10O10	C_15 H_9 O_10	2435	15	0.667	0.667	15	10	10	0	0	0	0	0	0	0	0	0	0	0	0	0	0	0	0	0	0	0	0	0	0	0	0	0	0	2330795.735	545475.7692	349.0201514	0.04077567	13	0.2	0.6	11	1	1
-1	349.0353418	0.0974224	350.0426523	C_19 H_10 O_7	C19H10O7	C_19 H_9 O_7	2435	19	0.526	0.368	19	10	7	0	0	0	0	0	0	0	0	0	0	0	0	0	0	0	0	0	0	0	0	0	0	0	0	0	0	2330795.735	584170.6429	349.0353454	0.20639271	28	0.67	0.74	15	1	0
-1	349.0565208	0.0446547	350.0637816	C_16 H_14 O_9	C16H14O9	C_16 H_13 O_9	2435	16	0.875	0.562	16	14	9	0	0	0	0	0	0	0	0	0	0	0	0	0	0	0	0	0	0	0	0	0	0	0	0	0	0	2330795.735	581877.9	349.0565238	0.140626925	90	0.14	0.48	10	0	0
-1	349.0717685	0.0205439	350.0790377	C_20 H_14 O_6	C20H14O6	C_20 H_13 O_6	2435	20	0.7	0.3	20	14	6	0	0	0	0	0	0	0	0	0	0	0	0	0	0	0	0	0	0	0	0	0	0	0	0	0	0	2330795.735	598500.4483	349.071772	0.238352684	29	0.57	0.65	14	1	0
-1	349.0928638	0.0762668	350.100167	C_17 H_18 O_8	C17H18O8	C_17 H_17 O_8	2435	17	1.059	0.471	17	18	8	0	0	0	0	0	0	0	0	0	0	0	0	0	0	0	0	0	0	0	0	0	0	0	0	0	0	2330795.735	541643.8222	349.0928665	0.023739284	90	0.11	0.38	9	0	0
-1	349.1041315	0.0216788	350.1114003	C_16 H_18 O_7 N_2	C16H18N2O7	C_16 H_17 O_7 N_2	216	16	1.125	0.438	16	18	7	2	0	0	0	0	0	0	0	0	0	0	0	0	0	0	0	0	0	0	0	0	0	0	0	0	0	2330795.735	549793.6341	349.1041339	0.042698596	82	0	0.33	9	0	0
-3	349.1292669	0.0255957	350.1365523	C_18 H_22 O_7	C18H22O7	C_18 H_21 O_7	2435	18	1.222	0.389	18	22	7	0	0	0	0	0	0	0	0	0	0	0	0	0	0	0	0	0	0	0	0	0	0	0	0	0	0	2330795.735	538374.7717	349.1292695	0.079965585	92	0.09	0.31	8	0	0
-1	349.1404843	0.0714927	350.1477857	C_17 H_22 O_6 N_2	C17H22N2O6	C_17 H_21 O_6 N_2	216	17	1.294	0.353	17	22	6	2	0	0	0	0	0	0	0	0	0	0	0	0	0	0	0	0	0	0	0	0	0	0	0	0	0	2330795.735	548787.6282	349.1404866	0.057910172	78	0	0.25	8	0	0
-1	349.1566946	0.0752533	350.1639974	C_17 H_24 O_6 C13_2	C19H24O6	C_17 H_23 O_6 C13_2	2435	19	1.263	0.316	17	24	6	0	0	0	0	0	2	0	0	0	0	0	0	0	0	0	0	0	0	0	0	0	0	0	0	0	0	2330795.735	526698	349.1566972	0.288260884	13	0.15	0.31	8	0	0
-2	349.1656843	0.0658475	350.1729377	C_19 H_26 O_6	C19H26O6	C_19 H_25 O_6	2435	19	1.368	0.316	19	26	6	0	0	0	0	0	0	0	0	0	0	0	0	0	0	0	0	0	0	0	0	0	0	0	0	0	0	2330795.735	536100.3626	349.1656869	0.031803651	91	0.08	0.25	7	0	0
-1	349.2417936	0.0299159	350.2490805	C_18 H_38 O_4 S_1	C18H38O4S	C_18 H_37 O_4 S_1	17	18	2.111	0.222	18	38	4	0	1	0	0	0	0	0	0	0	0	0	0	0	0	0	0	0	0	0	0	0	0	0	0	0	0	2330795.735	602612	349.2417959	0.30998752	54	0	0	0	0	0
-1	350.0234519	0.0647436	351.030751	C_14 H_10 O_10 C13_1	C15H10O10	C_14 H_9 O_10 C13_1	2435	15	0.667	0.667	14	10	10	0	0	0	0	0	1	0	0	0	0	0	0	0	0	0	0	0	0	0	0	0	0	0	0	0	0	2331309.047	628959	350.0234571	0.223482388	5	0.2	0.6	11	1	1
-1	350.0387451	0.0409718	351.0460072	C_18 H_10 O_7 C13_1	C19H10O7	C_18 H_9 O_7 C13_1	2435	19	0.526	0.368	18	10	7	0	0	0	0	0	1	0	0	0	0	0	0	0	0	0	0	0	0	0	0	0	0	0	0	0	0	2331309.047	627006.7778	350.0387479	0.128256208	9	0.67	0.74	15	1	0
-1	350.0598505	0.0270404	351.0671364	C_15 H_14 O_9 C13_1	C16H14O9	C_15 H_13 O_9 C13_1	2435	16	0.875	0.562	15	14	9	0	0	0	0	0	1	0	0	0	0	0	0	0	0	0	0	0	0	0	0	0	0	0	0	0	0	2331309.047	562936.7143	350.059855	0.09044533	14	0.14	0.48	10	0	0
-1	350.0751095	0.0188189	351.0823925	C_19 H_14 O_6 C13_1	C20H14O6	C_19 H_13 O_6 C13_1	2435	20	0.7	0.3	19	14	6	0	0	0	0	0	1	0	0	0	0	0	0	0	0	0	0	0	0	0	0	0	0	0	0	0	0	2331309.047	543547.6667	350.0751137	0.2955871	12	0.57	0.65	14	1	0
-1	350.0962178	0.0783473	351.1035218	C_16 H_18 O_8 C13_1	C17H18O8	C_16 H_17 O_8 C13_1	2435	17	1.059	0.471	16	18	8	0	0	0	0	0	1	0	0	0	0	0	0	0	0	0	0	0	0	0	0	0	0	0	0	0	0	2331309.047	577746.5778	350.0962206	0.067087875	90	0.11	0.38	9	0	0
-1	350.1074817	0.0084388	351.1147552	C_15 H_18 O_7 N_2 C13_1	C16H18N2O7	C_15 H_17 O_7 N_2 C13_1	216	16	1.125	0.438	15	18	7	2	0	0	0	0	1	0	0	0	0	0	0	0	0	0	0	0	0	0	0	0	0	0	0	0	0	2331309.047	595370.4127	350.107484	0.222766069	63	0	0.33	9	0	0
-1	350.1245535	0.0813512	351.1318013	C_17 H_21 O_7 N_1	C17H21NO7	C_17 H_20 O_7 N_1	272	17	1.235	0.412	17	21	7	1	0	0	0	0	0	0	0	0	0	0	0	0	0	0	0	0	0	0	0	0	0	0	0	0	0	2331309.047	553953.8222	350.124556	0.075039564	90	0	0.28	8	0	0
-1	350.1326342	0.0099163	351.1399072	C_17 H_22 O_7 C13_1	C18H22O7	C_17 H_21 O_7 C13_1	2435	18	1.222	0.389	17	22	7	0	0	0	0	0	1	0	0	0	0	0	0	0	0	0	0	0	0	0	0	0	0	0	0	0	0	2331309.047	543426.5444	350.1326369	0.028371663	90	0.09	0.31	8	0	0
-1	350.143841	0.065983	351.1511406	C_16 H_22 O_6 N_2 C13_1	C17H22N2O6	C_16 H_21 O_6 N_2 C13_1	216	17	1.294	0.353	16	22	6	2	0	0	0	0	1	0	0	0	0	0	0	0	0	0	0	0	0	0	0	0	0	0	0	0	0	2331309.047	610185.4627	350.1438435	0.159346354	67	0	0.25	8	0	0
-1	350.1690417	0.0729833	351.1762925	C_18 H_26 O_6 C13_1	C19H26O6	C_18 H_25 O_6 C13_1	2435	19	1.368	0.316	18	26	6	0	0	0	0	0	1	0	0	0	0	0	0	0	0	0	0	0	0	0	0	0	0	0	0	0	0	2331309.047	551993.8	350.1690444	0.050511063	90	0.08	0.25	7	0	0
-1	350.2451573	0.0046206	351.2524353	C_17 H_38 O_4 S_1 C13_1	C18H38O4S	C_17 H_37 O_4 S_1 C13_1	17	18	2.111	0.222	17	38	4	0	1	0	0	0	1	0	0	0	0	0	0	0	0	0	0	0	0	0	0	0	0	0	0	0	0	2331309.047	650387.25	350.2451627	0.100992393	4	0	0	0	0	0
-1	351.0357921	0.0633616	352.0430462	C_15 H_12 O_10	C15H12O10	C_15 H_11 O_10	2435	15	0.8	0.667	15	12	10	0	0	0	0	0	0	0	0	0	0	0	0	0	0	0	0	0	0	0	0	0	0	0	0	0	0	2331822.351	551771.8	351.0357969	0.212193577	15	0	0.5	10	0	0
-3	351.1085168	0.0674835	352.115817	C_17 H_20 O_8	C17H20O8	C_17 H_19 O_8	2435	17	1.176	0.471	17	20	8	0	0	0	0	0	0	0	0	0	0	0	0	0	0	0	0	0	0	0	0	0	0	0	0	0	0	2331822.351	536763.6333	351.1085195	0.019147205	90	0	0.31	8	0	0
-1	351.1197566	0.0491896	352.1270503	C_16 H_20 O_7 N_2	C16H20N2O7	C_16 H_19 O_7 N_2	216	16	1.25	0.438	16	20	7	2	0	0	0	0	0	0	0	0	0	0	0	0	0	0	0	0	0	0	0	0	0	0	0	0	0	2331822.351	545153.7215	351.1197591	0.086386568	79	0	0.24	8	0	0
-1	351.1237965	0.0004544	352.1310731	C_21 H_20 O_5	C21H20O5	C_21 H_19 O_5	2435	21	0.952	0.238	21	20	5	0	0	0	0	0	0	0	0	0	0	0	0	0	0	0	0	0	0	0	0	0	0	0	0	0	0	2331822.351	580223.6406	351.1237998	0.204935883	64	0.44	0.51	12	1	0
-1	351.1278764	0.0094935	352.1351562	C_16 H_21 O_7 N_1 C13_1	C17H21NO7	C_16 H_20 O_7 N_1 C13_1	272	17	1.235	0.412	16	21	7	1	0	0	0	0	1	0	0	0	0	0	0	0	0	0	0	0	0	0	0	0	0	0	0	0	0	2331822.351	550045.6234	351.1278788	0.139098481	77	0	0.28	8	0	0
-1	351.1335134	0.0252257	352.1407987	C_18 H_22 O_6 O18_1	C18H22O7	C_18 H_21 O_6 O18_1	2435	18	1.222	0.389	18	22	6	0	0	0	0	0	0	1	0	0	0	0	0	0	0	0	0	0	0	0	0	0	0	0	0	0	0	2331822.351	570435.4211	351.1335168	0.303591057	19	0.09	0.31	8	0	0
-1	351.1359961	0.0299338	352.143262	C_16 H_22 O_7 C13_2	C18H22O7	C_16 H_21 O_7 C13_2	2435	18	1.222	0.389	16	22	7	0	0	0	0	0	2	0	0	0	0	0	0	0	0	0	0	0	0	0	0	0	0	0	0	0	0	2331822.351	567228.9524	351.135999	0.200329705	21	0.09	0.31	8	0	0
-3	351.1449432	0.049081	352.1522023	C_18 H_24 O_7	C18H24O7	C_18 H_23 O_7	2435	18	1.333	0.389	18	24	7	0	0	0	0	0	0	0	0	0	0	0	0	0	0	0	0	0	0	0	0	0	0	0	0	0	0	2331822.351	532208.8111	351.1449459	0.015262694	90	0	0.24	7	0	0
-1	351.1561402	0.0541169	352.1634357	C_17 H_24 O_6 N_2	C17H24N2O6	C_17 H_23 O_6 N_2	216	17	1.412	0.353	17	24	6	2	0	0	0	0	0	0	0	0	0	0	0	0	0	0	0	0	0	0	0	0	0	0	0	0	0	2331822.351	564899.039	351.1561427	0.056580078	77	0	0.17	7	0	0
-1	351.1724011	0.085729	352.1796474	C_17 H_26 O_6 C13_2	C19H26O6	C_17 H_25 O_6 C13_2	2435	19	1.368	0.316	17	26	6	0	0	0	0	0	2	0	0	0	0	0	0	0	0	0	0	0	0	0	0	0	0	0	0	0	0	2331822.351	609092.5	351.1724038	0.242417759	12	0.08	0.25	7	0	0
-1	351.1813378	0.0751785	352.1885877	C_19 H_28 O_6	C19H28O6	C_19 H_27 O_6	2435	19	1.474	0.316	19	28	6	0	0	0	0	0	0	0	0	0	0	0	0	0	0	0	0	0	0	0	0	0	0	0	0	0	0	2331822.351	535936.2889	351.1813405	0.025763513	90	0	0.19	6	0	0
-1	352.0390791	0.1287451	353.046401	C_14 H_12 O_10 C13_1	C15H12O10	C_14 H_11 O_10 C13_1	2435	15	0.8	0.667	14	12	10	0	0	0	0	0	1	0	0	0	0	0	0	0	0	0	0	0	0	0	0	0	0	0	0	0	0	2332335.646	628530.3636	352.039084	0.182588216	11	0	0.5	10	0	0
-1	352.1119208	0.0720295	353.1191718	C_16 H_20 O_8 C13_1	C17H20O8	C_16 H_19 O_8 C13_1	2435	17	1.176	0.471	16	20	8	0	0	0	0	0	1	0	0	0	0	0	0	0	0	0	0	0	0	0	0	0	0	0	0	0	0	2332335.646	544859.5333	352.1119236	0.048092574	90	0	0.31	8	0	0
-1	352.1231176	0.0316427	353.1304052	C_15 H_20 O_7 N_2 C13_1	C16H20N2O7	C_15 H_19 O_7 N_2 C13_1	216	16	1.25	0.438	15	20	7	2	0	0	0	0	1	0	0	0	0	0	0	0	0	0	0	0	0	0	0	0	0	0	0	0	0	2332335.646	586855.2603	352.1231201	0.147402231	73	0	0.24	8	0	0
-1	352.1270879	0.1799768	353.1344279	C_20 H_20 O_5 C13_1	C21H20O5	C_20 H_19 O_5 C13_1	2435	21	0.952	0.238	20	20	5	0	0	0	0	0	1	0	0	0	0	0	0	0	0	0	0	0	0	0	0	0	0	0	0	0	0	2332335.646	658559	352.1270928	0.393941318	4	0.44	0.51	12	1	0
-1	352.1401567	0.051562	353.1474513	C_17 H_23 O_7 N_1	C17H23NO7	C_17 H_22 O_7 N_1	272	17	1.353	0.412	17	23	7	1	0	0	0	0	0	0	0	0	0	0	0	0	0	0	0	0	0	0	0	0	0	0	0	0	0	2332335.646	545815.0385	352.1401592	0.042314938	78	0	0.2	7	0	0
-1	352.1482833	0.0071923	353.1555572	C_17 H_24 O_7 C13_1	C18H24O7	C_17 H_23 O_7 C13_1	2435	18	1.333	0.389	17	24	7	0	0	0	0	0	1	0	0	0	0	0	0	0	0	0	0	0	0	0	0	0	0	0	0	0	0	2332335.646	541846.8667	352.1482861	0.028292155	90	0	0.24	7	0	0
-1	352.1595504	0.1025748	353.1667906	C_16 H_24 O_6 N_2 C13_1	C17H24N2O6	C_16 H_23 O_6 N_2 C13_1	216	17	1.412	0.353	16	24	6	2	0	0	0	0	1	0	0	0	0	0	0	0	0	0	0	0	0	0	0	0	0	0	0	0	0	2332335.646	575345.55	352.1595535	0.374640813	20	0	0.17	7	0	0
-1	352.1846392	0.0763466	353.1919425	C_18 H_28 O_6 C13_1	C19H28O6	C_18 H_27 O_6 C13_1	2435	19	1.474	0.316	18	28	6	0	0	0	0	0	1	0	0	0	0	0	0	0	0	0	0	0	0	0	0	0	0	0	0	0	0	2332335.646	574327.9205	352.1846419	0.108498123	88	0	0.19	6	0	0
-1	353.0878312	0.0736751	354.0950816	C_16 H_18 O_9	C16H18O9	C_16 H_17 O_9	2435	16	1.125	0.562	16	18	9	0	0	0	0	0	0	0	0	0	0	0	0	0	0	0	0	0	0	0	0	0	0	0	0	0	0	2332848.933	532501.3	353.0878342	0.024182351	90	0	0.3	8	0	0
-1	353.1030708	0.0267657	354.1103377	C_20 H_18 O_6	C20H18O6	C_20 H_17 O_6	2435	20	0.9	0.3	20	18	6	0	0	0	0	0	0	0	0	0	0	0	0	0	0	0	0	0	0	0	0	0	0	0	0	0	0	2332848.933	589991.4412	353.1030743	0.149118567	68	0.43	0.53	12	1	0
-1	353.1127771	0.0278041	354.1200633	C_17 H_20 O_7 O18_1	C17H20O8	C_17 H_19 O_7 O18_1	2435	17	1.176	0.471	17	20	7	0	0	0	0	0	0	1	0	0	0	0	0	0	0	0	0	0	0	0	0	0	0	0	0	0	0	2332848.933	574545.4	353.1127798	0.311735158	5	0	0.31	8	0	0
-1	353.1152635	0.0376706	354.1225266	C_15 H_20 O_8 C13_2	C17H20O8	C_15 H_19 O_8 C13_2	2435	17	1.176	0.471	15	20	8	0	0	0	0	0	2	0	0	0	0	0	0	0	0	0	0	0	0	0	0	0	0	0	0	0	0	2332848.933	617873.5	353.1152669	0.273943825	6	0	0.31	8	0	0
-1	353.1241763	0.0400586	354.131467	C_17 H_22 O_8	C17H22O8	C_17 H_21 O_8	2435	17	1.294	0.471	17	22	8	0	0	0	0	0	0	0	0	0	0	0	0	0	0	0	0	0	0	0	0	0	0	0	0	0	0	2332848.933	533175.3333	353.1241792	0.014093919	90	0	0.23	7	0	0
-1	353.1354475	0.0665918	354.1427003	C_16 H_22 O_7 N_2	C16H22N2O7	C_16 H_21 O_7 N_2	216	16	1.375	0.438	16	22	7	2	0	0	0	0	0	0	0	0	0	0	0	0	0	0	0	0	0	0	0	0	0	0	0	0	0	2332848.933	547221.7403	353.13545	0.048772498	77	0	0.14	7	0	0
-1	353.1394809	0.096813	354.1467231	C_21 H_22 O_5	C21H22O5	C_21 H_21 O_5	2435	21	1.048	0.238	21	22	5	0	0	0	0	0	0	0	0	0	0	0	0	0	0	0	0	0	0	0	0	0	0	0	0	0	0	2332848.933	586350.1795	353.139484	0.129737757	78	0.38	0.46	11	0	0
-1	353.1435395	0.027477	354.1508062	C_16 H_23 O_7 N_1 C13_1	C17H23NO7	C_16 H_22 O_7 N_1 C13_1	272	17	1.353	0.412	16	23	7	1	0	0	0	0	1	0	0	0	0	0	0	0	0	0	0	0	0	0	0	0	0	0	0	0	0	2332848.933	537977.5797	353.1435421	0.193139204	69	0	0.2	7	0	0
-1	353.1492125	0.1136447	354.1564487	C_18 H_24 O_6 O18_1	C18H24O7	C_18 H_23 O_6 O18_1	2435	18	1.333	0.389	18	24	6	0	0	0	0	0	0	1	0	0	0	0	0	0	0	0	0	0	0	0	0	0	0	0	0	0	0	2332848.933	611386.4583	353.1492157	0.395576494	24	0	0.24	7	0	0
-1	353.1516347	0.0025666	354.158912	C_16 H_24 O_7 C13_2	C18H24O7	C_16 H_23 O_7 C13_2	2435	18	1.333	0.389	16	24	7	0	0	0	0	0	2	0	0	0	0	0	0	0	0	0	0	0	0	0	0	0	0	0	0	0	0	2332848.933	604356.24	353.1516369	0.196035397	25	0	0.24	7	0	0
-2	353.1605603	0.0441147	354.1678523	C_18 H_26 O_7	C18H26O7	C_18 H_25 O_7	2435	18	1.444	0.389	18	26	7	0	0	0	0	0	0	0	0	0	0	0	0	0	0	0	0	0	0	0	0	0	0	0	0	0	0	2332848.933	533135.7222	353.1605631	0.016086493	90	0	0.17	6	0	0
-1	353.1969899	0.08075	354.2042377	C_19 H_30 O_6	C19H30O6	C_19 H_29 O_6	2435	19	1.579	0.316	19	30	6	0	0	0	0	0	0	0	0	0	0	0	0	0	0	0	0	0	0	0	0	0	0	0	0	0	0	2332848.933	565170.1124	353.1969927	0.075530534	89	0	0.12	5	0	0
-2	353.2003453	0.0340478	354.2076097	C_16 H_34 O_6 S_1	C16H34O6S	C_16 H_33 O_6 S_1	17	16	2.125	0.375	16	34	6	0	1	0	0	0	0	0	0	0	0	0	0	0	0	0	0	0	0	0	0	0	0	0	0	0	0	2332848.933	588736.025	353.200348	0.184190711	80	0	0	0	0	0
-1	354.0911641	0.0115151	355.0984364	C_15 H_18 O_9 C13_1	C16H18O9	C_15 H_17 O_9 C13_1	2435	16	1.125	0.562	15	18	9	0	0	0	0	0	1	0	0	0	0	0	0	0	0	0	0	0	0	0	0	0	0	0	0	0	0	2333362.21	571143.1222	354.0911671	0.088208951	90	0	0.3	8	0	0
-1	354.1064046	0.0325304	355.1136925	C_19 H_18 O_6 C13_1	C20H18O6	C_19 H_17 O_6 C13_1	2435	20	0.9	0.3	19	18	6	0	0	0	0	0	1	0	0	0	0	0	0	0	0	0	0	0	0	0	0	0	0	0	0	0	0	2333362.21	646694.625	354.1064107	0.18515506	8	0.43	0.53	12	1	0
-1	354.1388017	0.0645227	355.1460552	C_15 H_22 O_7 N_2 C13_1	C16H22N2O7	C_15 H_21 O_7 N_2 C13_1	216	16	1.375	0.438	15	22	7	2	0	0	0	0	1	0	0	0	0	0	0	0	0	0	0	0	0	0	0	0	0	0	0	0	0	2333362.21	567365.2759	354.1388036	0.33368038	29	0	0.14	7	0	0
-1	354.1429047	0.2906996	355.1500779	C_20 H_22 O_5 C13_1	C21H22O5	C_20 H_21 O_5 C13_1	2435	21	1.048	0.238	20	22	5	0	0	0	0	0	1	0	0	0	0	0	0	0	0	0	0	0	0	0	0	0	0	0	0	0	0	2333362.21	572845.3333	354.1429092	0.217311911	9	0.38	0.46	11	0	0
-1	354.1558029	0.0619096	355.1631013	C_17 H_25 O_7 N_1	C17H25NO7	C_17 H_24 O_7 N_1	272	17	1.471	0.412	17	25	7	1	0	0	0	0	0	0	0	0	0	0	0	0	0	0	0	0	0	0	0	0	0	0	0	0	0	2333362.21	562096.5195	354.1558055	0.067442452	77	0	0.12	6	0	0
-1	354.1639138	0.0477375	355.1712072	C_17 H_26 O_7 C13_1	C18H26O7	C_17 H_25 O_7 C13_1	2435	18	1.444	0.389	17	26	7	0	0	0	0	0	1	0	0	0	0	0	0	0	0	0	0	0	0	0	0	0	0	0	0	0	0	2333362.21	552483.3778	354.1639167	0.054110245	90	0	0.17	6	0	0
-1	354.20028	0.1016392	355.2075925	C_18 H_30 O_6 C13_1	C19H30O6	C_18 H_29 O_6 C13_1	2435	19	1.579	0.316	18	30	6	0	0	0	0	0	1	0	0	0	0	0	0	0	0	0	0	0	0	0	0	0	0	0	0	0	0	2333362.21	580638.1111	354.2002825	0.258279355	36	0	0.12	5	0	0
-1	354.2036413	0.1318541	355.2109645	C_15 H_34 O_6 S_1 C13_1	C16H34O6S	C_15 H_33 O_6 S_1 C13_1	17	16	2.125	0.375	15	34	6	0	1	0	0	0	1	0	0	0	0	0	0	0	0	0	0	0	0	0	0	0	0	0	0	0	0	2333362.21	662510.4	354.203645	0.096358037	5	0	0	0	0	0
-1	355.0670861	0.0458472	356.0743462	C_15 H_16 O_10	C15H16O10	C_15 H_15 O_10	2435	15	1.067	0.667	15	16	10	0	0	0	0	0	0	0	0	0	0	0	0	0	0	0	0	0	0	0	0	0	0	0	0	0	0	2333875.479	579803.75	355.0670895	0.111520197	88	0	0.3	8	0	0
-1	355.0823424	0.0463619	356.0896023	C_19 H_16 O_7	C19H16O7	C_19 H_15 O_7	2435	19	0.842	0.368	19	16	7	0	0	0	0	0	0	0	0	0	0	0	0	0	0	0	0	0	0	0	0	0	0	0	0	0	0	2333875.479	577279.3509	355.0823461	0.178986974	57	0.42	0.55	12	1	0
-1	355.1034363	0.0529526	356.1107316	C_16 H_20 O_9	C16H20O9	C_16 H_19 O_9	2435	16	1.25	0.562	16	20	9	0	0	0	0	0	0	0	0	0	0	0	0	0	0	0	0	0	0	0	0	0	0	0	0	0	0	2333875.479	529999.1333	355.1034393	0.020779996	90	0	0.22	7	0	0
-1	355.1187237	0.0348893	356.1259877	C_20 H_20 O_6	C20H20O6	C_20 H_19 O_6	2435	20	1	0.3	20	20	6	0	0	0	0	0	0	0	0	0	0	0	0	0	0	0	0	0	0	0	0	0	0	0	0	0	0	2333875.479	573239.4318	355.1187269	0.117943391	88	0.36	0.47	11	0	0
-1	355.1284929	0.1573641	356.1357133	C_17 H_22 O_7 O18_1	C17H22O8	C_17 H_21 O_7 O18_1	2435	17	1.294	0.471	17	22	7	0	0	0	0	0	0	1	0	0	0	0	0	0	0	0	0	0	0	0	0	0	0	0	0	0	0	2333875.479	574823.2727	355.1284948	0.200027195	22	0	0.23	7	0	0
-2	355.139849	0.0238609	356.147117	C_17 H_24 O_8	C17H24O8	C_17 H_23 O_8	2435	17	1.412	0.471	17	24	8	0	0	0	0	0	0	0	0	0	0	0	0	0	0	0	0	0	0	0	0	0	0	0	0	0	0	2333875.479	525701.9333	355.139852	0.010601341	90	0	0.15	6	0	0
-1	355.1591688	0.0307356	356.1664562	C_16 H_25 O_7 N_1 C13_1	C17H25NO7	C_16 H_24 O_7 N_1 C13_1	272	17	1.471	0.412	16	25	7	1	0	0	0	0	1	0	0	0	0	0	0	0	0	0	0	0	0	0	0	0	0	0	0	0	0	2333875.479	586151.5333	355.1591718	0.172874619	15	0	0.12	6	0	0
-1	355.1673352	0.1393418	356.174562	C_16 H_26 O_7 C13_2	C18H26O7	C_16 H_25 O_7 C13_2	2435	18	1.444	0.389	16	26	7	0	0	0	0	0	2	0	0	0	0	0	0	0	0	0	0	0	0	0	0	0	0	0	0	0	0	2333875.479	570282.0833	355.1673377	0.415215814	12	0	0.17	6	0	0
-1	355.1762458	0.0557634	356.1835023	C_18 H_28 O_7	C18H28O7	C_18 H_27 O_7	2435	18	1.556	0.389	18	28	7	0	0	0	0	0	0	0	0	0	0	0	0	0	0	0	0	0	0	0	0	0	0	0	0	0	0	2333875.479	540027.6444	355.1762487	0.039436153	90	0	0.1	5	0	0
-1	355.1961496	0.0602324	356.2034046	C_16 H_34 O_6 S34_1	C16H34O6S	C_16 H_33 O_6 S34_1	17	16	2.125	0.375	16	34	6	0	0	0	0	0	0	0	0	1	0	0	0	0	0	0	0	0	0	0	0	0	0	0	0	0	0	2333875.479	653060	355.1961507	0.088837054	2	0	0	0	0	0
-1	356.0704279	0.0093257	357.077701	C_14 H_16 O_10 C13_1	C15H16O10	C_14 H_15 O_10 C13_1	2435	15	1.067	0.667	14	16	10	0	0	0	0	0	1	0	0	0	0	0	0	0	0	0	0	0	0	0	0	0	0	0	0	0	0	2334388.738	591571	356.0704328	0.155555911	15	0	0.3	8	0	0
-1	356.085687	0.0175108	357.0929572	C_18 H_16 O_7 C13_1	C19H16O7	C_18 H_15 O_7 C13_1	2435	19	0.842	0.368	18	16	7	0	0	0	0	0	1	0	0	0	0	0	0	0	0	0	0	0	0	0	0	0	0	0	0	0	0	2334388.738	578744	356.0856925	0.11752131	14	0.42	0.55	12	1	0
-1	356.1067953	0.0410037	357.1140864	C_15 H_20 O_9 C13_1	C16H20O9	C_15 H_19 O_9 C13_1	2435	16	1.25	0.562	15	20	9	0	0	0	0	0	1	0	0	0	0	0	0	0	0	0	0	0	0	0	0	0	0	0	0	0	0	2334388.738	553693.3222	356.1067984	0.069558146	90	0	0.22	7	0	0
-1	356.1220511	0.0421612	357.1293425	C_19 H_20 O_6 C13_1	C20H20O6	C_19 H_19 O_6 C13_1	2435	20	1	0.3	19	20	6	0	0	0	0	0	1	0	0	0	0	0	0	0	0	0	0	0	0	0	0	0	0	0	0	0	0	2334388.738	554009.2381	356.1220555	0.299602793	21	0.36	0.47	11	0	0
-1	356.1432128	0.0489626	357.1504718	C_16 H_24 O_8 C13_1	C17H24O8	C_16 H_23 O_8 C13_1	2435	17	1.412	0.471	16	24	8	0	0	0	0	0	1	0	0	0	0	0	0	0	0	0	0	0	0	0	0	0	0	0	0	0	0	2334388.738	545627.5444	356.1432159	0.055610842	90	0	0.15	6	0	0
-1	356.1795976	0.0472722	357.1868572	C_17 H_28 O_7 C13_1	C18H28O7	C_17 H_27 O_7 C13_1	2435	18	1.556	0.389	17	28	7	0	0	0	0	0	1	0	0	0	0	0	0	0	0	0	0	0	0	0	0	0	0	0	0	0	0	2334388.738	578937.6575	356.1796004	0.154186905	73	0	0.1	5	0	0
-1	357.0251998	0.0149372	358.0324816	C_17 H_10 O_9	C17H10O9	C_17 H_9 O_9	2435	17	0.588	0.529	17	10	9	0	0	0	0	0	0	0	0	0	0	0	0	0	0	0	0	0	0	0	0	0	0	0	0	0	0	2334901.987	553514.6154	357.0252056	0.039182037	13	0.5	0.68	13	1	1
-1	357.1343637	0.0068157	358.1416377	C_20 H_22 O_6	C20H22O6	C_20 H_21 O_6	2435	20	1.1	0.3	20	22	6	0	0	0	0	0	0	0	0	0	0	0	0	0	0	0	0	0	0	0	0	0	0	0	0	0	0	2334901.987	545465.3667	357.134367	0.04975277	90	0.29	0.41	10	0	0
-1	357.1465549	0.0130754	358.1538266	C_15 H_24 O_8 C13_2	C17H24O8	C_15 H_23 O_8 C13_2	2435	17	1.412	0.471	15	24	8	0	0	0	0	0	2	0	0	0	0	0	0	0	0	0	0	0	0	0	0	0	0	0	0	0	0	2334901.987	572974.2	357.1465582	0.349883819	5	0	0.15	6	0	0
-1	357.1707396	0.0198533	358.1780231	C_21 H_26 O_5	C21H26O5	C_21 H_25 O_5	2435	21	1.238	0.238	21	26	5	0	0	0	0	0	0	0	0	0	0	0	0	0	0	0	0	0	0	0	0	0	0	0	0	0	0	2334901.987	558104.7191	357.1707428	0.080795697	89	0.25	0.35	9	0	0
-1	358.0284444	0.3218176	359.0358364	C_16 H_10 O_9 C13_1	C17H10O9	C_16 H_9 O_9 C13_1	2435	17	0.588	0.529	16	10	9	0	0	0	0	0	1	0	0	0	0	0	0	0	0	0	0	0	0	0	0	0	0	0	0	0	0	2335415.228	529503.5	358.0284487	0.340868262	2	0.5	0.68	13	1	1
-1	358.1376999	0.0451433	359.1449925	C_19 H_22 O_6 C13_1	C20H22O6	C_19 H_21 O_6 C13_1	2435	20	1.1	0.3	19	22	6	0	0	0	0	0	1	0	0	0	0	0	0	0	0	0	0	0	0	0	0	0	0	0	0	0	0	2335415.228	587366.7059	358.1377034	0.234795429	51	0.29	0.41	10	0	0
-1	358.1741243	0.0633524	359.1813779	C_20 H_26 O_5 C13_1	C21H26O5	C_20 H_25 O_5 C13_1	2435	21	1.238	0.238	20	26	5	0	0	0	0	0	1	0	0	0	0	0	0	0	0	0	0	0	0	0	0	0	0	0	0	0	0	2335415.228	614844.3462	358.1741283	0.276495885	26	0.25	0.35	9	0	0
-1	359.0772279	0.0349585	360.084517	C_18 H_16 O_8	C18H16O8	C_18 H_15 O_8	2435	18	0.889	0.444	18	16	8	0	0	0	0	0	0	0	0	0	0	0	0	0	0	0	0	0	0	0	0	0	0	0	0	0	0	2335928.46	574506.4524	359.0772318	0.149467822	84	0.3	0.5	11	0	0
-1	359.1136228	0.0086665	360.1209023	C_19 H_20 O_7	C19H20O7	C_19 H_19 O_7	2435	19	1.053	0.368	19	20	7	0	0	0	0	0	0	0	0	0	0	0	0	0	0	0	0	0	0	0	0	0	0	0	0	0	0	2335928.46	534691.8132	359.1136262	0.053770872	91	0.25	0.42	10	0	0
-1	359.1500393	0.0778271	360.1572877	C_20 H_24 O_6	C20H24O6	C_20 H_23 O_6	2435	20	1.2	0.3	20	24	6	0	0	0	0	0	0	0	0	0	0	0	0	0	0	0	0	0	0	0	0	0	0	0	0	0	0	2335928.46	529227.8462	359.1500427	0.0437793	91	0.21	0.35	9	0	0
-1	359.1863934	0.0089785	360.1936731	C_21 H_28 O_5	C21H28O5	C_21 H_27 O_5	2435	21	1.333	0.238	21	28	5	0	0	0	0	0	0	0	0	0	0	0	0	0	0	0	0	0	0	0	0	0	0	0	0	0	0	2335928.46	560747.7111	359.1863969	0.081024086	90	0.19	0.3	8	0	0
-1	360.0806355	0.1111391	361.0878718	C_17 H_16 O_8 C13_1	C18H16O8	C_17 H_15 O_8 C13_1	2435	18	0.889	0.444	17	16	8	0	0	0	0	0	1	0	0	0	0	0	0	0	0	0	0	0	0	0	0	0	0	0	0	0	0	2336441.683	572534.6429	360.0806421	0.297603653	14	0.3	0.5	11	0	0
-1	360.1169787	0.0056352	361.1242572	C_18 H_20 O_7 C13_1	C19H20O7	C_18 H_19 O_7 C13_1	2435	19	1.053	0.368	18	20	7	0	0	0	0	0	1	0	0	0	0	0	0	0	0	0	0	0	0	0	0	0	0	0	0	0	0	2336441.683	582663.2273	360.1169824	0.197991423	66	0.25	0.42	10	0	0
-1	360.1533674	0.0034251	361.1606425	C_19 H_24 O_6 C13_1	C20H24O6	C_19 H_23 O_6 C13_1	2435	20	1.2	0.3	19	24	6	0	0	0	0	0	1	0	0	0	0	0	0	0	0	0	0	0	0	0	0	0	0	0	0	0	0	2336441.683	576238.2414	360.1533708	0.13796343	87	0.21	0.35	9	0	0
-1	360.1897447	0.0188318	361.1970279	C_20 H_28 O_5 C13_1	C21H28O5	C_20 H_27 O_5 C13_1	2435	21	1.333	0.238	20	28	5	0	0	0	0	0	1	0	0	0	0	0	0	0	0	0	0	0	0	0	0	0	0	0	0	0	0	2336441.683	572220.0909	360.1897482	0.393893968	22	0.19	0.3	8	0	0
-1	361.0928825	0.0220243	362.100167	C_18 H_18 O_8	C18H18O8	C_18 H_17 O_8	2435	18	1	0.444	18	18	8	0	0	0	0	0	0	0	0	0	0	0	0	0	0	0	0	0	0	0	0	0	0	0	0	0	0	2336954.898	536271.7556	361.0928862	0.046004268	90	0.2	0.43	10	0	0
-1	361.1292904	0.0401561	362.1365523	C_19 H_22 O_7	C19H22O7	C_19 H_21 O_7	2435	19	1.158	0.368	19	22	7	0	0	0	0	0	0	0	0	0	0	0	0	0	0	0	0	0	0	0	0	0	0	0	0	0	0	2336954.898	517945.2444	361.1292939	0.023905358	90	0.17	0.35	9	0	0
-1	361.1656352	0.0719353	362.1729377	C_20 H_26 O_6	C20H26O6	C_20 H_25 O_6	2435	20	1.3	0.3	20	26	6	0	0	0	0	0	0	0	0	0	0	0	0	0	0	0	0	0	0	0	0	0	0	0	0	0	0	2336954.898	524403.2778	361.1656387	0.028750389	90	0.14	0.29	8	0	0
-1	362.0962184	0.0741442	363.1035218	C_17 H_18 O_8 C13_1	C18H18O8	C_17 H_17 O_8 C13_1	2435	18	1	0.444	17	18	8	0	0	0	0	0	1	0	0	0	0	0	0	0	0	0	0	0	0	0	0	0	0	0	0	0	0	2337468.106	566606.1509	362.0962222	0.259012008	53	0.2	0.43	10	0	0
-1	362.1245317	0.0186544	363.1318013	C_18 H_21 O_7 N_1	C18H21NO7	C_18 H_20 O_7 N_1	272	18	1.167	0.389	18	21	7	1	0	0	0	0	0	0	0	0	0	0	0	0	0	0	0	0	0	0	0	0	0	0	0	0	0	2337468.106	536176.5714	362.1245347	0.048167922	77	0.1	0.33	9	0	0
-1	362.1326528	0.0606626	363.1399072	C_18 H_22 O_7 C13_1	C19H22O7	C_18 H_21 O_7 C13_1	2435	19	1.158	0.368	18	22	7	0	0	0	0	0	1	0	0	0	0	0	0	0	0	0	0	0	0	0	0	0	0	0	0	0	0	2337468.106	552035.2778	362.1326563	0.091664037	90	0.17	0.35	9	0	0
-1	362.1608807	0.0815435	363.1681867	C_19 H_25 O_6 N_1	C19H25NO6	C_19 H_24 O_6 N_1	272	19	1.316	0.316	19	25	6	1	0	0	0	0	0	0	0	0	0	0	0	0	0	0	0	0	0	0	0	0	0	0	0	0	0	2337468.106	561062.8312	362.1608838	0.088837089	77	0.08	0.27	8	0	0
-1	362.1689852	0.0850111	363.1762925	C_19 H_26 O_6 C13_1	C20H26O6	C_19 H_25 O_6 C13_1	2435	20	1.3	0.3	19	26	6	0	0	0	0	0	1	0	0	0	0	0	0	0	0	0	0	0	0	0	0	0	0	0	0	0	0	2337468.106	559670.2778	362.1689888	0.093774179	90	0.14	0.29	8	0	0
-1	363.0721447	0.0286613	364.0794316	C_17 H_16 O_9	C17H16O9	C_17 H_15 O_9	2435	17	0.941	0.529	17	16	9	0	0	0	0	0	0	0	0	0	0	0	0	0	0	0	0	0	0	0	0	0	0	0	0	0	0	2337981.306	555180.6222	363.0721488	0.089312913	90	0.12	0.44	10	0	0
-1	363.1085255	0.0413687	364.115817	C_18 H_20 O_8	C18H20O8	C_18 H_19 O_8	2435	18	1.111	0.444	18	20	8	0	0	0	0	0	0	0	0	0	0	0	0	0	0	0	0	0	0	0	0	0	0	0	0	0	0	2337981.306	519452.4	363.1085291	0.016916801	90	0.1	0.36	9	0	0
-1	363.1197443	0.0811942	364.1270503	C_17 H_20 O_7 N_2	C17H20N2O7	C_17 H_19 O_7 N_2	216	17	1.176	0.412	17	20	7	2	0	0	0	0	0	0	0	0	0	0	0	0	0	0	0	0	0	0	0	0	0	0	0	0	0	2337981.306	535694.1039	363.1197474	0.040297505	77	0	0.3	9	0	0
-1	363.127858	0.0596839	364.1351562	C_17 H_21 O_7 N_1 C13_1	C18H21NO7	C_17 H_20 O_7 N_1 C13_1	272	18	1.167	0.389	17	21	7	1	0	0	0	0	1	0	0	0	0	0	0	0	0	0	0	0	0	0	0	0	0	0	0	0	0	2337981.306	543217.6316	363.1278606	0.285272245	38	0.1	0.33	9	0	0
-1	363.1449481	0.060991	364.1522023	C_19 H_24 O_7	C19H24O7	C_19 H_23 O_7	2435	19	1.263	0.368	19	24	7	0	0	0	0	0	0	0	0	0	0	0	0	0	0	0	0	0	0	0	0	0	0	0	0	0	0	2337981.306	512275.9111	363.1449517	0.022535434	90	0.08	0.29	8	0	0
-1	363.1561629	0.0099159	364.1634357	C_18 H_24 O_6 N_2	C18H24N2O6	C_18 H_23 O_6 N_2	216	18	1.333	0.333	18	24	6	2	0	0	0	0	0	0	0	0	0	0	0	0	0	0	0	0	0	0	0	0	0	0	0	0	0	2337981.306	549571.2727	363.156166	0.089483001	77	0	0.23	8	0	0
-1	363.16425	0.041637	364.1715416	C_18 H_25 O_6 N_1 C13_1	C19H25NO6	C_18 H_24 O_6 N_1 C13_1	272	19	1.316	0.316	18	25	6	1	0	0	0	0	1	0	0	0	0	0	0	0	0	0	0	0	0	0	0	0	0	0	0	0	0	2337981.306	556855.8571	363.1642542	0.093878562	7	0.08	0.27	8	0	0
-1	363.1812862	0.0689121	364.1885877	C_20 H_28 O_6	C20H28O6	C_20 H_27 O_6	2435	20	1.4	0.3	20	28	6	0	0	0	0	0	0	0	0	0	0	0	0	0	0	0	0	0	0	0	0	0	0	0	0	0	0	2337981.306	526535.2088	363.1812898	0.063610741	91	0.07	0.24	7	0	0
-1	364.0754782	0.0869693	365.0827864	C_16 H_16 O_9 C13_1	C17H16O9	C_16 H_15 O_9 C13_1	2435	17	0.941	0.529	16	16	9	0	0	0	0	0	1	0	0	0	0	0	0	0	0	0	0	0	0	0	0	0	0	0	0	0	0	2338494.499	568620	364.0754843	0.165695121	22	0.12	0.44	10	0	0
-1	364.1119159	0.0563268	365.1191718	C_17 H_20 O_8 C13_1	C18H20O8	C_17 H_19 O_8 C13_1	2435	18	1.111	0.444	17	20	8	0	0	0	0	0	1	0	0	0	0	0	0	0	0	0	0	0	0	0	0	0	0	0	0	0	0	2338494.499	536459.2667	364.1119196	0.06562375	90	0.1	0.36	9	0	0
-1	364.1231092	0.0534028	365.1304052	C_16 H_20 O_7 N_2 C13_1	C17H20N2O7	C_16 H_19 O_7 N_2 C13_1	216	17	1.176	0.412	16	20	7	2	0	0	0	0	1	0	0	0	0	0	0	0	0	0	0	0	0	0	0	0	0	0	0	0	0	2338494.499	559639.7872	364.1231121	0.207939357	47	0	0.3	9	0	0
-1	364.1401517	0.063599	365.1474513	C_18 H_23 O_7 N_1	C18H23NO7	C_18 H_22 O_7 N_1	272	18	1.278	0.389	18	23	7	1	0	0	0	0	0	0	0	0	0	0	0	0	0	0	0	0	0	0	0	0	0	0	0	0	0	2338494.499	528400.4286	364.1401548	0.039502935	77	0	0.26	8	0	0
-1	364.1482732	0.0205967	365.1555572	C_18 H_24 O_7 C13_1	C19H24O7	C_18 H_23 O_7 C13_1	2435	19	1.263	0.368	18	24	7	0	0	0	0	0	1	0	0	0	0	0	0	0	0	0	0	0	0	0	0	0	0	0	0	0	0	2338494.499	526321.3556	364.1482769	0.039777627	90	0.08	0.29	8	0	0
-1	364.1595404	0.0719644	365.1667906	C_17 H_24 O_6 N_2 C13_1	C18H24N2O6	C_17 H_23 O_6 N_2 C13_1	216	18	1.333	0.333	17	24	6	2	0	0	0	0	1	0	0	0	0	0	0	0	0	0	0	0	0	0	0	0	0	0	0	0	0	2338494.499	529841.6	364.1595432	0.33646192	10	0	0.23	8	0	0
-1	364.1765684	0.0221916	365.1838367	C_19 H_27 O_6 N_1	C19H27NO6	C_19 H_26 O_6 N_1	272	19	1.421	0.316	19	27	6	1	0	0	0	0	0	0	0	0	0	0	0	0	0	0	0	0	0	0	0	0	0	0	0	0	0	2338494.499	572940.2464	364.1765716	0.131389105	69	0	0.2	7	0	0
-1	364.1846492	0.0462058	365.1919425	C_19 H_28 O_6 C13_1	C20H28O6	C_19 H_27 O_6 C13_1	2435	20	1.4	0.3	19	28	6	0	0	0	0	0	1	0	0	0	0	0	0	0	0	0	0	0	0	0	0	0	0	0	0	0	0	2338494.499	552807.4667	364.1846529	0.107471675	90	0.07	0.24	7	0	0
-1	365.0514092	0.0288069	366.0586962	C_16 H_14 O_10	C16H14O10	C_16 H_13 O_10	2435	16	0.875	0.625	16	14	10	0	0	0	0	0	0	0	0	0	0	0	0	0	0	0	0	0	0	0	0	0	0	0	0	0	0	2339007.685	541741.6429	365.0514155	0.222599899	28	0	0.45	10	0	0
-1	365.087816	0.0295524	366.0950816	C_17 H_18 O_9	C17H18O9	C_17 H_17 O_9	2435	17	1.059	0.529	17	18	9	0	0	0	0	0	0	0	0	0	0	0	0	0	0	0	0	0	0	0	0	0	0	0	0	0	0	2339007.685	517601.5333	365.0878198	0.030063826	90	0	0.36	9	0	0
-3	365.124193	0.0069019	366.131467	C_18 H_22 O_8	C18H22O8	C_18 H_21 O_8	2435	18	1.222	0.444	18	22	8	0	0	0	0	0	0	0	0	0	0	0	0	0	0	0	0	0	0	0	0	0	0	0	0	0	0	2339007.685	512682.0667	365.1241967	0.010703751	90	0	0.29	8	0	0
-1	365.1354466	0.0620796	366.1427003	C_17 H_22 O_7 N_2	C17H22N2O7	C_17 H_21 O_7 N_2	216	17	1.294	0.412	17	22	7	2	0	0	0	0	0	0	0	0	0	0	0	0	0	0	0	0	0	0	0	0	0	0	0	0	0	2339007.685	523382.7949	365.1354499	0.056976474	78	0	0.22	8	0	0
-1	365.1435193	0.028532	366.1508062	C_17 H_23 O_7 N_1 C13_1	C18H23NO7	C_17 H_22 O_7 N_1 C13_1	272	18	1.278	0.389	17	23	7	1	0	0	0	0	1	0	0	0	0	0	0	0	0	0	0	0	0	0	0	0	0	0	0	0	0	2339007.685	574370.75	365.1435224	0.18133126	64	0	0.26	8	0	0
-1	365.1605433	0.0889756	366.1678523	C_19 H_26 O_7	C19H26O7	C_19 H_25 O_7	2435	19	1.368	0.368	19	26	7	0	0	0	0	0	0	0	0	0	0	0	0	0	0	0	0	0	0	0	0	0	0	0	0	0	0	2339007.685	516727.1333	365.160547	0.020413405	90	0	0.23	7	0	0
-1	365.1799748	0.1630177	366.1871916	C_18 H_27 O_6 N_1 C13_1	C19H27NO6	C_18 H_26 O_6 N_1 C13_1	272	19	1.421	0.316	18	27	6	1	0	0	0	0	1	0	0	0	0	0	0	0	0	0	0	0	0	0	0	0	0	0	0	0	0	2339007.685	540247.6667	365.1799778	0.257466109	3	0	0.2	7	0	0
-1	365.1969841	0.0622603	366.2042377	C_20 H_30 O_6	C20H30O6	C_20 H_29 O_6	2435	20	1.5	0.3	20	30	6	0	0	0	0	0	0	0	0	0	0	0	0	0	0	0	0	0	0	0	0	0	0	0	0	0	0	2339007.685	525541.1	365.1969878	0.052255322	90	0	0.18	6	0	0
-1	366.0547945	0.0541707	367.062051	C_15 H_14 O_10 C13_1	C16H14O10	C_15 H_13 O_10 C13_1	2435	16	0.875	0.625	15	14	10	0	0	0	0	0	1	0	0	0	0	0	0	0	0	0	0	0	0	0	0	0	0	0	0	0	0	2339520.866	577486.4167	366.0548016	0.13033344	12	0	0.45	10	0	0
-1	366.0911318	0.0766961	367.0984364	C_16 H_18 O_9 C13_1	C17H18O9	C_16 H_17 O_9 C13_1	2435	17	1.059	0.529	16	18	9	0	0	0	0	0	1	0	0	0	0	0	0	0	0	0	0	0	0	0	0	0	0	0	0	0	0	2339520.866	555963.4667	366.0911358	0.137514943	90	0	0.36	9	0	0
-1	366.1275377	0.0209841	367.1348218	C_17 H_22 O_8 C13_1	C18H22O8	C_17 H_21 O_8 C13_1	2435	18	1.222	0.444	17	22	8	0	0	0	0	0	1	0	0	0	0	0	0	0	0	0	0	0	0	0	0	0	0	0	0	0	0	2339520.866	520827.8556	366.1275414	0.031430095	90	0	0.29	8	0	0
-1	366.1387302	0.1321082	367.1460552	C_16 H_22 O_7 N_2 C13_1	C17H22N2O7	C_16 H_21 O_7 N_2 C13_1	216	17	1.294	0.412	16	22	7	2	0	0	0	0	1	0	0	0	0	0	0	0	0	0	0	0	0	0	0	0	0	0	0	0	0	2339520.866	575626.9571	366.1387333	0.189546084	70	0	0.22	8	0	0
-1	366.1639427	0.032478	367.1712072	C_18 H_26 O_7 C13_1	C19H26O7	C_18 H_25 O_7 C13_1	2435	19	1.368	0.368	18	26	7	0	0	0	0	0	1	0	0	0	0	0	0	0	0	0	0	0	0	0	0	0	0	0	0	0	0	2339520.866	520148.8556	366.1639464	0.047654926	90	0	0.23	7	0	0
-1	366.2002796	0.099407	367.2075925	C_19 H_30 O_6 C13_1	C20H30O6	C_19 H_29 O_6 C13_1	2435	20	1.5	0.3	19	30	6	0	0	0	0	0	1	0	0	0	0	0	0	0	0	0	0	0	0	0	0	0	0	0	0	0	0	2339520.866	571242.4265	366.2002831	0.122403113	68	0	0.18	6	0	0
-1	367.0670446	0.0684237	368.0743462	C_16 H_16 O_10	C16H16O10	C_16 H_15 O_10	2435	16	1	0.625	16	16	10	0	0	0	0	0	0	0	0	0	0	0	0	0	0	0	0	0	0	0	0	0	0	0	0	0	0	2340034.04	543931.8889	367.067049	0.083910653	90	0	0.36	9	0	0
-1	367.082305	0.0567769	368.0896023	C_20 H_16 O_7	C20H16O7	C_20 H_15 O_7	2435	20	0.8	0.35	20	16	7	0	0	0	0	0	0	0	0	0	0	0	0	0	0	0	0	0	0	0	0	0	0	0	0	0	0	2340034.04	570454.1786	367.082311	0.194474811	28	0.46	0.58	13	1	0
-1	367.103476	0.0567329	368.1107316	C_17 H_20 O_9	C17H20O9	C_17 H_19 O_9	2435	17	1.176	0.529	17	20	9	0	0	0	0	0	0	0	0	0	0	0	0	0	0	0	0	0	0	0	0	0	0	0	0	0	0	2340034.04	507257.5444	367.1034799	0.023930679	90	0	0.28	8	0	0
-1	367.114688	0.0013392	368.121965	C_16 H_20 O_8 N_2	C16H20N2O8	C_16 H_19 O_8 N_2	216	16	1.25	0.5	16	20	8	2	0	0	0	0	0	0	0	0	0	0	0	0	0	0	0	0	0	0	0	0	0	0	0	0	0	2340034.04	525507.2821	367.1146914	0.053176272	78	0	0.2	8	0	0
-1	367.1186989	0.033771	368.1259877	C_21 H_20 O_6	C21H20O6	C_21 H_19 O_6	2435	21	0.952	0.286	21	20	6	0	0	0	0	0	0	0	0	0	0	0	0	0	0	0	0	0	0	0	0	0	0	0	0	0	0	2340034.04	554194.3231	367.1187034	0.170205149	65	0.4	0.5	12	0	0
-1	367.1284561	0.0520922	368.1357133	C_18 H_22 O_7 O18_1	C18H22O8	C_18 H_21 O_7 O18_1	2435	18	1.222	0.444	18	22	7	0	0	0	0	0	0	1	0	0	0	0	0	0	0	0	0	0	0	0	0	0	0	0	0	0	0	2340034.04	552629.2381	367.1284601	0.270556959	21	0	0.29	8	0	0
-1	367.1308708	0.0799401	368.1381766	C_16 H_22 O_8 C13_2	C18H22O8	C_16 H_21 O_8 C13_2	2435	18	1.222	0.444	16	22	8	0	0	0	0	0	2	0	0	0	0	0	0	0	0	0	0	0	0	0	0	0	0	0	0	0	0	2340034.04	546210.1875	367.1308748	0.301791901	32	0	0.29	8	0	0
-1	367.1398185	0.0597424	368.147117	C_18 H_24 O_8	C18H24O8	C_18 H_23 O_8	2435	18	1.333	0.444	18	24	8	0	0	0	0	0	0	0	0	0	0	0	0	0	0	0	0	0	0	0	0	0	0	0	0	0	0	2340034.04	512169.1778	367.1398223	0.013077767	90	0	0.21	7	0	0
-1	367.2126292	0.0485824	368.2198877	C_20 H_32 O_6	C20H32O6	C_20 H_31 O_6	2435	20	1.6	0.3	20	32	6	0	0	0	0	0	0	0	0	0	0	0	0	0	0	0	0	0	0	0	0	0	0	0	0	0	0	2340034.04	549838.0513	367.2126328	0.167946926	78	0	0.12	5	0	0
-1	368.0703759	0.1318124	369.077701	C_15 H_16 O_10 C13_1	C16H16O10	C_15 H_15 O_10 C13_1	2435	16	1	0.625	15	16	10	0	0	0	0	0	1	0	0	0	0	0	0	0	0	0	0	0	0	0	0	0	0	0	0	0	0	2340547.211	559502.2222	368.0703827	0.190417209	18	0	0.36	9	0	0
-1	368.0856958	0.0408434	369.0929572	C_19 H_16 O_7 C13_1	C20H16O7	C_19 H_15 O_7 C13_1	2435	20	0.8	0.35	19	16	7	0	0	0	0	0	1	0	0	0	0	0	0	0	0	0	0	0	0	0	0	0	0	0	0	0	0	2340547.211	593444.8333	368.0857034	0.233298093	12	0.46	0.58	13	1	0
-1	368.0987292	0.0677827	369.1059806	C_16 H_19 O_9 N_1	C16H19NO9	C_16 H_18 O_9 N_1	272	16	1.188	0.562	16	19	9	1	0	0	0	0	0	0	0	0	0	0	0	0	0	0	0	0	0	0	0	0	0	0	0	0	0	2340547.211	536568.6588	368.0987327	0.074967801	85	0	0.24	8	0	0
-1	368.1068197	0.0264715	369.1140864	C_16 H_20 O_9 C13_1	C17H20O9	C_16 H_19 O_9 C13_1	2435	17	1.176	0.529	16	20	9	0	0	0	0	0	1	0	0	0	0	0	0	0	0	0	0	0	0	0	0	0	0	0	0	0	0	2340547.211	523278.9111	368.1068237	0.050812569	90	0	0.28	8	0	0
-1	368.1180046	0.1050023	369.1253198	C_15 H_20 O_8 N_2 C13_1	C16H20N2O8	C_15 H_19 O_8 N_2 C13_1	216	16	1.25	0.5	15	20	8	2	0	0	0	0	1	0	0	0	0	0	0	0	0	0	0	0	0	0	0	0	0	0	0	0	0	2340547.211	532839.95	368.1180079	0.269766895	40	0	0.2	8	0	0
-1	368.1220194	0.1265464	369.1293425	C_20 H_20 O_6 C13_1	C21H20O6	C_20 H_19 O_6 C13_1	2435	21	0.952	0.286	20	20	6	0	0	0	0	0	1	0	0	0	0	0	0	0	0	0	0	0	0	0	0	0	0	0	0	0	0	2340547.211	551930.2727	368.1220265	0.237478117	11	0.4	0.5	12	0	0
-1	368.2160279	0.1674515	369.2232425	C_19 H_32 O_6 C13_1	C20H32O6	C_19 H_31 O_6 C13_1	2435	20	1.6	0.3	19	32	6	0	0	0	0	0	1	0	0	0	0	0	0	0	0	0	0	0	0	0	0	0	0	0	0	0	0	2340547.211	579624.6154	368.2160314	0.232471177	13	0	0.12	5	0	0
-1	369.0251792	0.0700398	370.0324816	C_18 H_10 O_9	C18H10O9	C_18 H_9 O_9	2435	18	0.556	0.5	18	10	9	0	0	0	0	0	0	0	0	0	0	0	0	0	0	0	0	0	0	0	0	0	0	0	0	0	0	2341060.379	527926.8947	369.0251866	0.245122307	19	0.56	0.7	14	1	0
-1	369.0463468	0.0335276	370.0536108	C_15 H_14 O_11	C15H14O11	C_15 H_13 O_11	2435	15	0.933	0.733	15	14	11	0	0	0	0	0	0	0	0	0	0	0	0	0	0	0	0	0	0	0	0	0	0	0	0	0	0	2341060.379	520418.0667	369.0463545	0.048802472	15	0	0.37	9	0	0
-1	369.06156	0.0824036	370.068867	C_19 H_14 O_8	C19H14O8	C_19 H_13 O_8	2435	19	0.737	0.421	19	14	8	0	0	0	0	0	0	0	0	0	0	0	0	0	0	0	0	0	0	0	0	0	0	0	0	0	0	2341060.379	520869.5714	369.0615675	0.226789582	21	0.45	0.6	13	1	0
-1	369.0827226	0.0075657	370.0899962	C_16 H_18 O_10	C16H18O10	C_16 H_17 O_10	2435	16	1.125	0.625	16	18	10	0	0	0	0	0	0	0	0	0	0	0	0	0	0	0	0	0	0	0	0	0	0	0	0	0	0	2341060.379	516697.9444	369.0827268	0.030585881	90	0	0.27	8	0	0
-1	369.0980021	0.070869	370.1052523	C_20 H_18 O_7	C20H18O7	C_20 H_17 O_7	2435	20	0.9	0.35	20	18	7	0	0	0	0	0	0	0	0	0	0	0	0	0	0	0	0	0	0	0	0	0	0	0	0	0	0	2341060.379	554359.6883	369.0980069	0.229773489	77	0.38	0.52	12	1	0
-1	369.1020164	0.1149093	370.1093354	C_15 H_19 O_9 N_1 C13_1	C16H19NO9	C_15 H_18 O_9 N_1 C13_1	272	16	1.188	0.562	15	19	9	1	0	0	0	0	1	0	0	0	0	0	0	0	0	0	0	0	0	0	0	0	0	0	0	0	0	2341060.379	489446	369.1020187	0.304542503	3	0	0.24	8	0	0
-2	369.1190851	0.0541923	370.1263816	C_17 H_22 O_9	C17H22O9	C_17 H_21 O_9	2435	17	1.294	0.529	17	22	9	0	0	0	0	0	0	0	0	0	0	0	0	0	0	0	0	0	0	0	0	0	0	0	0	0	0	2341060.379	511114.2	369.119089	0.015186808	90	0	0.2	7	0	0
-1	369.1303192	0.052159	370.137615	C_16 H_22 O_8 N_2	C16H22N2O8	C_16 H_21 O_8 N_2	216	16	1.375	0.5	16	22	8	2	0	0	0	0	0	0	0	0	0	0	0	0	0	0	0	0	0	0	0	0	0	0	0	0	0	2341060.379	533412.8701	369.1303226	0.063801083	77	0	0.1	7	0	0
-1	369.1441071	0.0545317	370.1513633	C_18 H_24 O_7 O18_1	C18H24O8	C_18 H_23 O_7 O18_1	2435	18	1.333	0.444	18	24	7	0	0	0	0	0	0	1	0	0	0	0	0	0	0	0	0	0	0	0	0	0	0	0	0	0	0	2341060.379	590657.3226	369.1441105	0.182108532	31	0	0.21	7	0	0
-1	370.0285758	0.0427775	371.0358364	C_17 H_10 O_9 C13_1	C18H10O9	C_17 H_9 O_9 C13_1	2435	18	0.556	0.5	17	10	9	0	0	0	0	0	1	0	0	0	0	0	0	0	0	0	0	0	0	0	0	0	0	0	0	0	0	2341573.544	650972.6	370.0285821	0.204481165	5	0.56	0.7	14	1	0
-1	370.0496733	0.0427535	371.0569656	C_14 H_14 O_11 C13_1	C15H14O11	C_14 H_13 O_11 C13_1	2435	15	0.933	0.733	14	14	11	0	0	0	0	0	1	0	0	0	0	0	0	0	0	0	0	0	0	0	0	0	0	0	0	0	0	2341573.544	553465.5	370.0496799	0.165574091	4	0	0.37	9	0	0
-1	370.064957	0.0313012	371.0722218	C_18 H_14 O_8 C13_1	C19H14O8	C_18 H_13 O_8 C13_1	2435	19	0.737	0.421	18	14	8	0	0	0	0	0	1	0	0	0	0	0	0	0	0	0	0	0	0	0	0	0	0	0	0	0	0	2341573.544	613192.9167	370.0649651	0.116232675	12	0.45	0.6	13	1	0
-1	370.086049	0.0688425	371.093351	C_15 H_18 O_10 C13_1	C16H18O10	C_15 H_17 O_10 C13_1	2435	16	1.125	0.625	15	18	10	0	0	0	0	0	1	0	0	0	0	0	0	0	0	0	0	0	0	0	0	0	0	0	0	0	0	2341573.544	579705.6883	370.0860532	0.163991889	77	0	0.27	8	0	0
-1	370.1013692	0.1036139	371.1086072	C_19 H_18 O_7 C13_1	C20H18O7	C_19 H_17 O_7 C13_1	2435	20	0.9	0.35	19	18	7	0	0	0	0	0	1	0	0	0	0	0	0	0	0	0	0	0	0	0	0	0	0	0	0	0	0	2341573.544	601476.0769	370.1013764	0.19617163	13	0.38	0.52	12	1	0
-1	370.1224602	0.0005524	371.1297364	C_16 H_22 O_9 C13_1	C17H22O9	C_16 H_21 O_9 C13_1	2435	17	1.294	0.529	16	22	9	0	0	0	0	0	1	0	0	0	0	0	0	0	0	0	0	0	0	0	0	0	0	0	0	0	0	2341573.544	518077.4889	370.1224641	0.033656327	90	0	0.2	7	0	0
-1	370.1335975	0.2582523	371.1409698	C_15 H_22 O_8 N_2 C13_1	C16H22N2O8	C_15 H_21 O_8 N_2 C13_1	216	16	1.375	0.5	15	22	8	2	0	0	0	0	1	0	0	0	0	0	0	0	0	0	0	0	0	0	0	0	0	0	0	0	0	2341573.544	492402.7778	370.1335997	0.441258416	18	0	0.1	7	0	0
-1	370.1507376	0.0051865	371.158016	C_17 H_25 O_8 N_1	C17H25NO8	C_17 H_24 O_8 N_1	272	17	1.471	0.471	17	25	8	1	0	0	0	0	0	0	0	0	0	0	0	0	0	0	0	0	0	0	0	0	0	0	0	0	0	2341573.544	531472.0513	370.1507411	0.100544326	78	0	0.08	6	0	0
-1	371.0408215	0.0904292	372.0481316	C_18 H_12 O_9	C18H12O9	C_18 H_11 O_9	2435	18	0.667	0.5	18	12	9	0	0	0	0	0	0	0	0	0	0	0	0	0	0	0	0	0	0	0	0	0	0	0	0	0	0	2342086.709	516371.4667	371.0408294	0.045312271	15	0.44	0.63	13	1	0
-1	371.0561243	0.0349027	372.0633877	C_22 H_12 O_6	C22H12O6	C_22 H_11 O_6	2435	22	0.545	0.273	22	12	6	0	0	0	0	0	0	0	0	0	0	0	0	0	0	0	0	0	0	0	0	0	0	0	0	0	0	2342086.709	533282.125	371.0561318	0.130434573	16	0.69	0.74	17	1	0
-1	371.0620216	0.1001346	372.0692608	C_15 H_16 O_11	C15H16O11	C_15 H_15 O_11	2435	15	1.067	0.733	15	16	11	0	0	0	0	0	0	0	0	0	0	0	0	0	0	0	0	0	0	0	0	0	0	0	0	0	0	2342086.709	545354.6875	371.0620278	0.209011034	32	0	0.26	8	0	0
-1	371.0772731	0.0874667	372.084517	C_19 H_16 O_8	C19H16O8	C_19 H_15 O_8	2435	19	0.842	0.421	19	16	8	0	0	0	0	0	0	0	0	0	0	0	0	0	0	0	0	0	0	0	0	0	0	0	0	0	0	2342086.709	556945.5385	371.0772785	0.219781197	65	0.36	0.53	12	1	0
-1	371.1136392	0.0358163	372.1209023	C_20 H_20 O_7	C20H20O7	C_20 H_19 O_7	2435	20	1	0.35	20	20	7	0	0	0	0	0	0	0	0	0	0	0	0	0	0	0	0	0	0	0	0	0	0	0	0	0	0	2342086.709	527818.5889	371.1136436	0.05738069	90	0.31	0.45	11	0	0
-1	371.1234071	0.1493723	372.130628	C_17 H_22 O_8 O18_1	C17H22O9	C_17 H_21 O_8 O18_1	2435	17	1.294	0.529	17	22	8	0	0	0	0	0	0	1	0	0	0	0	0	0	0	0	0	0	0	0	0	0	0	0	0	0	0	2342086.709	575452.0741	371.1234105	0.240305825	27	0	0.2	7	0	0
-1	371.1499965	0.0396983	372.1572877	C_21 H_24 O_6	C21H24O6	C_21 H_23 O_6	2435	21	1.143	0.286	21	24	6	0	0	0	0	0	0	0	0	0	0	0	0	0	0	0	0	0	0	0	0	0	0	0	0	0	0	2342086.709	528307.1	371.1500007	0.049587132	90	0.27	0.39	10	0	0
-1	371.1541518	0.1544437	372.1613708	C_16 H_25 O_8 N_1 C13_1	C17H25NO8	C_16 H_24 O_8 N_1 C13_1	272	17	1.471	0.471	16	25	8	1	0	0	0	0	1	0	0	0	0	0	0	0	0	0	0	0	0	0	0	0	0	0	0	0	0	2342086.709	522115.6	371.154154	0.366937465	10	0	0.08	6	0	0
-1	371.18643	0.0895985	372.1936731	C_22 H_28 O_5	C22H28O5	C_22 H_27 O_5	2435	22	1.273	0.227	22	28	5	0	0	0	0	0	0	0	0	0	0	0	0	0	0	0	0	0	0	0	0	0	0	0	0	0	0	2342086.709	537068.0602	371.1864343	0.091131959	83	0.24	0.33	9	0	0
-1	372.0441432	0.1789164	373.0514864	C_17 H_12 O_9 C13_1	C18H12O9	C_17 H_11 O_9 C13_1	2435	18	0.667	0.5	17	12	9	0	0	0	0	0	1	0	0	0	0	0	0	0	0	0	0	0	0	0	0	0	0	0	0	0	0	2342599.874	596742.2222	372.0441504	0.242174766	9	0.44	0.63	13	1	0
-1	372.0592936	0.4624563	373.0667425	C_21 H_12 O_6 C13_1	C22H12O6	C_21 H_11 O_6 C13_1	2435	22	0.545	0.273	21	12	6	0	0	0	0	0	1	0	0	0	0	0	0	0	0	0	0	0	0	0	0	0	0	0	0	0	0	2342599.874	556604	372.0592992	0.057954602	2	0.69	0.74	17	1	0
-1	372.0653112	0.0749666	373.0726156	C_14 H_16 O_11 C13_1	C15H16O11	C_14 H_15 O_11 C13_1	2435	15	1.067	0.733	14	16	11	0	0	0	0	0	1	0	0	0	0	0	0	0	0	0	0	0	0	0	0	0	0	0	0	0	0	2342599.874	573453.5	372.0653206	0.185416207	8	0	0.26	8	0	0
-1	372.080607	0.0310999	373.0878718	C_18 H_16 O_8 C13_1	C19H16O8	C_18 H_15 O_8 C13_1	2435	19	0.842	0.421	18	16	8	0	0	0	0	0	1	0	0	0	0	0	0	0	0	0	0	0	0	0	0	0	0	0	0	0	0	2342599.874	551353.4286	372.080615	0.082479878	14	0.36	0.53	12	1	0
-1	372.1169499	0.0826052	373.1242572	C_19 H_20 O_7 C13_1	C20H20O7	C_19 H_19 O_7 C13_1	2435	20	1	0.35	19	20	7	0	0	0	0	0	1	0	0	0	0	0	0	0	0	0	0	0	0	0	0	0	0	0	0	0	0	2342599.874	541222.5676	372.1169551	0.229955682	37	0.31	0.45	11	0	0
-1	372.1534013	0.094265	373.1606425	C_20 H_24 O_6 C13_1	C21H24O6	C_20 H_23 O_6 C13_1	2435	21	1.143	0.286	20	24	6	0	0	0	0	0	1	0	0	0	0	0	0	0	0	0	0	0	0	0	0	0	0	0	0	0	0	2342599.874	556516.4429	372.1534057	0.232925427	70	0.27	0.39	10	0	0
-1	372.1897105	0.1099687	373.1970279	C_21 H_28 O_5 C13_1	C22H28O5	C_21 H_27 O_5 C13_1	2435	22	1.273	0.227	21	28	5	0	0	0	0	0	1	0	0	0	0	0	0	0	0	0	0	0	0	0	0	0	0	0	0	0	0	2342599.874	593024.6667	372.1897145	0.255522056	24	0.24	0.33	9	0	0
-1	373.0353702	0.0152549	374.0426523	C_21 H_10 O_7	C21H10O7	C_21 H_9 O_7	2435	21	0.476	0.333	21	10	7	0	0	0	0	0	0	0	0	0	0	0	0	0	0	0	0	0	0	0	0	0	0	0	0	0	0	2343113.04	554442.0294	373.0353756	0.186556362	34	0.71	0.77	17	1	0
-1	373.0565232	0.0481816	374.0637816	C_18 H_14 O_9	C18H14O9	C_18 H_13 O_9	2435	18	0.778	0.5	18	14	9	0	0	0	0	0	0	0	0	0	0	0	0	0	0	0	0	0	0	0	0	0	0	0	0	0	0	2343113.04	512883.913	373.0565308	0.302365218	23	0.33	0.56	12	1	0
-1	373.0776484	0.0374728	374.0849108	C_15 H_18 O_11	C15H18O11	C_15 H_17 O_11	2435	15	1.2	0.733	15	18	11	0	0	0	0	0	0	0	0	0	0	0	0	0	0	0	0	0	0	0	0	0	0	0	0	0	0	2343113.04	552384.717	373.0776535	0.200802032	53	0	0.16	7	0	0
-1	373.0928698	0.0554825	374.100167	C_19 H_18 O_8	C19H18O8	C_19 H_17 O_8	2435	19	0.947	0.421	19	18	8	0	0	0	0	0	0	0	0	0	0	0	0	0	0	0	0	0	0	0	0	0	0	0	0	0	0	2343113.04	534687.7778	373.0928742	0.065345546	90	0.27	0.47	11	0	0
-1	373.1140245	0.0127579	374.1212962	C_16 H_22 O_10	C16H22O10	C_16 H_21 O_10	2435	16	1.375	0.625	16	22	10	0	0	0	0	0	0	0	0	0	0	0	0	0	0	0	0	0	0	0	0	0	0	0	0	0	0	2343113.04	516116.2111	373.1140285	0.038538271	90	0	0.09	6	0	0
-1	373.1293088	0.0879732	374.1365523	C_20 H_22 O_7	C20H22O7	C_20 H_21 O_7	2435	20	1.1	0.35	20	22	7	0	0	0	0	0	0	0	0	0	0	0	0	0	0	0	0	0	0	0	0	0	0	0	0	0	0	2343113.04	509089.5778	373.1293129	0.034381499	90	0.23	0.39	10	0	0
-1	373.165641	0.0542209	374.1729377	C_21 H_26 O_6	C21H26O6	C_21 H_25 O_6	2435	21	1.238	0.286	21	26	6	0	0	0	0	0	0	0	0	0	0	0	0	0	0	0	0	0	0	0	0	0	0	0	0	0	0	2343113.04	515142.0111	373.1656451	0.03252235	90	0.2	0.33	9	0	0
-1	374.0387155	0.040755	375.0460072	C_20 H_10 O_7 C13_1	C21H10O7	C_20 H_9 O_7 C13_1	2435	21	0.476	0.333	20	10	7	0	0	0	0	0	1	0	0	0	0	0	0	0	0	0	0	0	0	0	0	0	0	0	0	0	0	2343626.209	609803.5	374.03872	0.272432424	4	0.71	0.77	17	1	0
-1	374.0598833	0.0622688	375.0671364	C_17 H_14 O_9 C13_1	C18H14O9	C_17 H_13 O_9 C13_1	2435	18	0.778	0.5	17	14	9	0	0	0	0	0	1	0	0	0	0	0	0	0	0	0	0	0	0	0	0	0	0	0	0	0	0	2343626.209	530844	374.0598911	0.156726239	12	0.33	0.56	12	1	0
-1	374.0810069	0.0471436	375.0882656	C_14 H_18 O_11 C13_1	C15H18O11	C_14 H_17 O_11 C13_1	2435	15	1.2	0.733	14	18	11	0	0	0	0	0	1	0	0	0	0	0	0	0	0	0	0	0	0	0	0	0	0	0	0	0	0	2343626.209	603006	374.0810187	0.295903081	2	0	0.16	7	0	0
-1	374.0962521	0.018003	375.1035218	C_18 H_18 O_8 C13_1	C19H18O8	C_18 H_17 O_8 C13_1	2435	19	0.947	0.421	18	18	8	0	0	0	0	0	1	0	0	0	0	0	0	0	0	0	0	0	0	0	0	0	0	0	0	0	0	2343626.209	571086.88	374.096258	0.208304865	25	0.27	0.47	11	0	0
-1	374.1174453	0.1883747	375.124651	C_15 H_22 O_10 C13_1	C16H22O10	C_15 H_21 O_10 C13_1	2435	16	1.375	0.625	15	22	10	0	0	0	0	0	1	0	0	0	0	0	0	0	0	0	0	0	0	0	0	0	0	0	0	0	0	2343626.209	545854.0213	374.1174497	0.288668374	47	0	0.09	6	0	0
-1	374.132618	0.0339233	375.1399072	C_19 H_22 O_7 C13_1	C20H22O7	C_19 H_21 O_7 C13_1	2435	20	1.1	0.35	19	22	7	0	0	0	0	0	1	0	0	0	0	0	0	0	0	0	0	0	0	0	0	0	0	0	0	0	0	2343626.209	565734.7667	374.132622	0.122521271	90	0.23	0.39	10	0	0
-1	374.1690471	0.0824892	375.1762925	C_20 H_26 O_6 C13_1	C21H26O6	C_20 H_25 O_6 C13_1	2435	21	1.238	0.286	20	26	6	0	0	0	0	0	1	0	0	0	0	0	0	0	0	0	0	0	0	0	0	0	0	0	0	0	0	2343626.209	562409.6941	374.1690511	0.178867999	85	0.2	0.33	9	0	0
-1	375.108561	0.0545098	376.115817	C_19 H_20 O_8	C19H20O8	C_19 H_19 O_8	2435	19	1.053	0.421	19	20	8	0	0	0	0	0	0	0	0	0	0	0	0	0	0	0	0	0	0	0	0	0	0	0	0	0	0	2344139.381	507813.3778	375.108565	0.029867798	90	0.18	0.4	10	0	0
-1	375.1449242	0.0044397	376.1522023	C_20 H_24 O_7	C20H24O7	C_20 H_23 O_7	2435	20	1.2	0.35	20	24	7	0	0	0	0	0	0	0	0	0	0	0	0	0	0	0	0	0	0	0	0	0	0	0	0	0	0	2344139.381	505243.6111	375.1449281	0.018580337	90	0.15	0.33	9	0	0
-1	375.1813132	0.0050613	376.1885877	C_21 H_28 O_6	C21H28O6	C_21 H_27 O_6	2435	21	1.333	0.286	21	28	6	0	0	0	0	0	0	0	0	0	0	0	0	0	0	0	0	0	0	0	0	0	0	0	0	0	0	2344139.381	513281.4889	375.1813171	0.034057303	90	0.13	0.28	8	0	0
-1	376.1038255	0.0954202	377.111066	C_18 H_19 O_8 N_1	C18H19NO8	C_18 H_18 O_8 N_1	272	18	1.056	0.444	18	19	8	1	0	0	0	0	0	0	0	0	0	0	0	0	0	0	0	0	0	0	0	0	0	0	0	0	0	2344652.558	542193.9167	376.1038289	0.105456332	84	0.11	0.38	10	0	0
-1	376.1119177	0.0593791	377.1191718	C_18 H_20 O_8 C13_1	C19H20O8	C_18 H_19 O_8 C13_1	2435	19	1.053	0.421	18	20	8	0	0	0	0	0	1	0	0	0	0	0	0	0	0	0	0	0	0	0	0	0	0	0	0	0	0	2344652.558	561789.3483	376.1119218	0.151101108	89	0.18	0.4	10	0	0
-1	376.1401639	0.0291584	377.1474513	C_19 H_23 O_7 N_1	C19H23NO7	C_19 H_22 O_7 N_1	272	19	1.211	0.368	19	23	7	1	0	0	0	0	0	0	0	0	0	0	0	0	0	0	0	0	0	0	0	0	0	0	0	0	0	2344652.558	529675.1538	376.1401672	0.078483914	78	0.09	0.31	9	0	0
-1	376.1482873	0.0174066	377.1555572	C_19 H_24 O_7 C13_1	C20H24O7	C_19 H_23 O_7 C13_1	2435	20	1.2	0.35	19	24	7	0	0	0	0	0	1	0	0	0	0	0	0	0	0	0	0	0	0	0	0	0	0	0	0	0	0	2344652.558	530406.1	376.1482912	0.063181278	90	0.15	0.33	9	0	0
-1	376.1846661	3.98E-05	377.1919425	C_20 H_28 O_6 C13_1	C21H28O6	C_20 H_27 O_6 C13_1	2435	21	1.333	0.286	20	28	6	0	0	0	0	0	1	0	0	0	0	0	0	0	0	0	0	0	0	0	0	0	0	0	0	0	0	2344652.558	555195.131	376.1846701	0.132283423	84	0.13	0.28	8	0	0
-1	377.0666582	0.0468453	378.0739523	C_21 H_14 O_7	C21H14O7	C_21 H_13 O_7	2435	21	0.667	0.333	21	14	7	0	0	0	0	0	0	0	0	0	0	0	0	0	0	0	0	0	0	0	0	0	0	0	0	0	0	2345165.741	507752.5625	377.0666655	0.106479701	16	0.57	0.66	15	1	0
-1	377.087803	0.0056335	378.0950816	C_18 H_18 O_9	C18H18O9	C_18 H_17 O_9	2435	18	1	0.5	18	18	9	0	0	0	0	0	0	0	0	0	0	0	0	0	0	0	0	0	0	0	0	0	0	0	0	0	0	2345165.741	515902.2527	377.0878071	0.089116128	91	0.11	0.41	10	0	0
-1	377.1030782	0.0448123	378.1103377	C_22 H_18 O_6	C22H18O6	C_22 H_17 O_6	2435	22	0.818	0.273	22	18	6	0	0	0	0	0	0	0	0	0	0	0	0	0	0	0	0	0	0	0	0	0	0	0	0	0	0	2345165.741	536646.1176	377.1030851	0.222876771	17	0.5	0.58	14	1	0
-1	377.1071326	0.0309959	378.1144208	C_17 H_19 O_8 N_1 C13_1	C18H19NO8	C_17 H_18 O_8 N_1 C13_1	272	18	1.056	0.444	17	19	8	1	0	0	0	0	1	0	0	0	0	0	0	0	0	0	0	0	0	0	0	0	0	0	0	0	0	2345165.741	485443.8571	377.1071364	0.356914428	7	0.11	0.38	10	0	0
-1	377.1241939	0.0090365	378.131467	C_19 H_22 O_8	C19H22O8	C_19 H_21 O_8	2435	19	1.158	0.421	19	22	8	0	0	0	0	0	0	0	0	0	0	0	0	0	0	0	0	0	0	0	0	0	0	0	0	0	0	2345165.741	500141.0778	377.1241977	0.016411166	90	0.09	0.33	9	0	0
-1	377.1354072	0.0442875	378.1427003	C_18 H_22 O_7 N_2	C18H22N2O7	C_18 H_21 O_7 N_2	216	18	1.222	0.389	18	22	7	2	0	0	0	0	0	0	0	0	0	0	0	0	0	0	0	0	0	0	0	0	0	0	0	0	0	2345165.741	517688.0641	377.1354104	0.061080527	78	0	0.28	9	0	0
-1	377.1435227	0.0185191	378.1508062	C_18 H_23 O_7 N_1 C13_1	C19H23NO7	C_18 H_22 O_7 N_1 C13_1	272	19	1.211	0.368	18	23	7	1	0	0	0	0	1	0	0	0	0	0	0	0	0	0	0	0	0	0	0	0	0	0	0	0	0	2345165.741	528796.0476	377.1435255	0.402794004	21	0.09	0.31	9	0	0
-1	377.1969518	0.0250077	378.2042377	C_21 H_30 O_6	C21H30O6	C_21 H_29 O_6	2435	21	1.429	0.286	21	30	6	0	0	0	0	0	0	0	0	0	0	0	0	0	0	0	0	0	0	0	0	0	0	0	0	0	0	2345165.741	523972.4444	377.1969556	0.052725657	90	0.07	0.22	7	0	0
-1	378.0701247	0.2479362	379.0773072	C_20 H_14 O_7 C13_1	C21H14O7	C_20 H_13 O_7 C13_1	2435	21	0.667	0.333	20	14	7	0	0	0	0	0	1	0	0	0	0	0	0	0	0	0	0	0	0	0	0	0	0	0	0	0	0	2345678.931	489073.3333	378.0701321	0.086614455	3	0.57	0.66	15	1	0
-1	378.091131	0.0764182	379.0984364	C_17 H_18 O_9 C13_1	C18H18O9	C_17 H_17 O_9 C13_1	2435	18	1	0.5	17	18	9	0	0	0	0	0	1	0	0	0	0	0	0	0	0	0	0	0	0	0	0	0	0	0	0	0	0	2345678.931	560875.1636	378.0911355	0.206630754	55	0.11	0.41	10	0	0
-1	378.1064994	0.2197863	379.1136925	C_21 H_18 O_6 C13_1	C22H18O6	C_21 H_17 O_6 C13_1	2435	22	0.818	0.273	21	18	6	0	0	0	0	0	1	0	0	0	0	0	0	0	0	0	0	0	0	0	0	0	0	0	0	0	0	2345678.931	484727.5	378.1065115	0.215297229	2	0.5	0.58	14	1	0
-1	378.1194605	0.0553403	379.126716	C_18 H_21 O_8 N_1	C18H21NO8	C_18 H_20 O_8 N_1	272	18	1.167	0.444	18	21	8	1	0	0	0	0	0	0	0	0	0	0	0	0	0	0	0	0	0	0	0	0	0	0	0	0	0	2345678.931	514483.3377	378.1194636	0.049422813	77	0	0.31	9	0	0
-1	378.1275705	0.0663379	379.1348218	C_18 H_22 O_8 C13_1	C19H22O8	C_18 H_21 O_8 C13_1	2435	19	1.158	0.421	18	22	8	0	0	0	0	0	1	0	0	0	0	0	0	0	0	0	0	0	0	0	0	0	0	0	0	0	0	2345678.931	516090.4222	378.1275742	0.065810233	90	0.09	0.33	9	0	0
-1	378.1387915	0.0336361	379.1460552	C_17 H_22 O_7 N_2 C13_1	C18H22N2O7	C_17 H_21 O_7 N_2 C13_1	216	18	1.222	0.389	17	22	7	2	0	0	0	0	1	0	0	0	0	0	0	0	0	0	0	0	0	0	0	0	0	0	0	0	0	2345678.931	552173.5455	378.1387947	0.237596474	33	0	0.28	9	0	0
-1	378.2003082	0.0209911	379.2075925	C_20 H_30 O_6 C13_1	C21H30O6	C_20 H_29 O_6 C13_1	2435	21	1.429	0.286	20	30	6	0	0	0	0	0	1	0	0	0	0	0	0	0	0	0	0	0	0	0	0	0	0	0	0	0	0	2345678.931	549990.0806	378.2003113	0.210854735	62	0.07	0.22	7	0	0
-1	379.067087	0.0453701	380.0743462	C_17 H_16 O_10	C17H16O10	C_17 H_15 O_10	2435	17	0.941	0.588	17	16	10	0	0	0	0	0	0	0	0	0	0	0	0	0	0	0	0	0	0	0	0	0	0	0	0	0	0	2346192.129	534687.5395	379.0670915	0.19986689	76	0	0.42	10	0	0
-1	379.0824558	0.341764	380.0896023	C_21 H_16 O_7	C21H16O7	C_21 H_15 O_7	2435	21	0.762	0.333	21	16	7	0	0	0	0	0	0	0	0	0	0	0	0	0	0	0	0	0	0	0	0	0	0	0	0	0	0	2346192.129	515077.1053	379.0824621	0.641896204	19	0.5	0.6	14	1	0
-1	379.103442	0.0345926	380.1107316	C_18 H_20 O_9	C18H20O9	C_18 H_19 O_9	2435	18	1.111	0.5	18	20	9	0	0	0	0	0	0	0	0	0	0	0	0	0	0	0	0	0	0	0	0	0	0	0	0	0	0	2346192.129	502267.7444	379.1034457	0.020072014	90	0	0.33	9	0	0
-1	379.1146679	0.0541879	380.121965	C_17 H_20 O_8 N_2	C17H20N2O8	C_17 H_19 O_8 N_2	216	17	1.176	0.471	17	20	8	2	0	0	0	0	0	0	0	0	0	0	0	0	0	0	0	0	0	0	0	0	0	0	0	0	0	2346192.129	519969.8052	379.114671	0.073212839	77	0	0.27	9	0	0
-1	379.1227524	0.1102781	380.1300708	C_17 H_21 O_8 N_1 C13_1	C18H21NO8	C_17 H_20 O_8 N_1 C13_1	272	18	1.167	0.444	17	21	8	1	0	0	0	0	1	0	0	0	0	0	0	0	0	0	0	0	0	0	0	0	0	0	0	0	0	2346192.129	487983.9286	379.1227556	0.354941223	28	0	0.31	9	0	0
-2	379.1398691	0.0751946	380.147117	C_19 H_24 O_8	C19H24O8	C_19 H_23 O_8	2435	19	1.263	0.421	19	24	8	0	0	0	0	0	0	0	0	0	0	0	0	0	0	0	0	0	0	0	0	0	0	0	0	0	0	2346192.129	493146	379.1398727	0.022469432	90	0	0.27	8	0	0
-1	379.1510943	0.0536382	380.1583503	C_18 H_24 O_7 N_2	C18H24N2O7	C_18 H_23 O_7 N_2	216	18	1.333	0.389	18	24	7	2	0	0	0	0	0	0	0	0	0	0	0	0	0	0	0	0	0	0	0	0	0	0	0	0	0	2346192.129	525148.5974	379.1510974	0.076301149	77	0	0.2	8	0	0
-1	379.1762107	0.0399702	380.1835023	C_20 H_28 O_7	C20H28O7	C_20 H_27 O_7	2435	20	1.4	0.35	20	28	7	0	0	0	0	0	0	0	0	0	0	0	0	0	0	0	0	0	0	0	0	0	0	0	0	0	0	2346192.129	501175.4556	379.1762143	0.023608363	90	0	0.21	7	0	0
-1	379.2126389	0.0727526	380.2198877	C_21 H_32 O_6	C21H32O6	C_21 H_31 O_6	2435	21	1.524	0.286	21	32	6	0	0	0	0	0	0	0	0	0	0	0	0	0	0	0	0	0	0	0	0	0	0	0	0	0	0	2346192.129	531810.1392	379.2126423	0.135080109	79	0	0.17	6	0	0
-1	380.0703855	0.1025408	381.077701	C_16 H_16 O_10 C13_1	C17H16O10	C_16 H_15 O_10 C13_1	2435	17	0.941	0.588	16	16	10	0	0	0	0	0	1	0	0	0	0	0	0	0	0	0	0	0	0	0	0	0	0	0	0	0	0	2346705.336	516585.5882	380.0703919	0.193316542	17	0	0.42	10	0	0
-1	380.0856564	0.0637981	381.0929572	C_20 H_16 O_7 C13_1	C21H16O7	C_20 H_15 O_7 C13_1	2435	21	0.762	0.333	20	16	7	0	0	0	0	0	1	0	0	0	0	0	0	0	0	0	0	0	0	0	0	0	0	0	0	0	0	2346705.336	555409	380.085665	0.314509101	3	0.5	0.6	14	1	0
-1	380.098714	0.0257802	381.1059806	C_17 H_19 O_9 N_1	C17H19NO9	C_17 H_18 O_9 N_1	272	17	1.118	0.529	17	19	9	1	0	0	0	0	0	0	0	0	0	0	0	0	0	0	0	0	0	0	0	0	0	0	0	0	0	2346705.336	545485.443	380.0987169	0.095381411	79	0	0.3	9	0	0
-1	380.1068311	0.0554348	381.1140864	C_17 H_20 O_9 C13_1	C18H20O9	C_17 H_19 O_9 C13_1	2435	18	1.111	0.5	17	20	9	0	0	0	0	0	1	0	0	0	0	0	0	0	0	0	0	0	0	0	0	0	0	0	0	0	0	2346705.336	533184.2667	380.1068347	0.116984963	90	0	0.33	9	0	0
-1	380.1179867	0.1485889	381.1253198	C_16 H_20 O_8 N_2 C13_1	C17H20N2O8	C_16 H_19 O_8 N_2 C13_1	216	17	1.176	0.471	16	20	8	2	0	0	0	0	1	0	0	0	0	0	0	0	0	0	0	0	0	0	0	0	0	0	0	0	0	2346705.336	524898.9048	380.1179895	0.218987111	21	0	0.27	9	0	0
-1	380.1350749	0.0382403	381.142366	C_18 H_23 O_8 N_1	C18H23NO8	C_18 H_22 O_8 N_1	272	18	1.278	0.444	18	23	8	1	0	0	0	0	0	0	0	0	0	0	0	0	0	0	0	0	0	0	0	0	0	0	0	0	0	2346705.336	512052.5385	380.135078	0.048851067	78	0	0.23	8	0	0
-1	380.1431756	0.0518483	381.1504718	C_18 H_24 O_8 C13_1	C19H24O8	C_18 H_23 O_8 C13_1	2435	19	1.263	0.421	18	24	8	0	0	0	0	0	1	0	0	0	0	0	0	0	0	0	0	0	0	0	0	0	0	0	0	0	0	2346705.336	513040.7778	380.1431791	0.044514624	90	0	0.27	8	0	0
-1	380.1543895	0.1030245	381.1617052	C_17 H_24 O_7 N_2 C13_1	C18H24N2O7	C_17 H_23 O_7 N_2 C13_1	216	18	1.333	0.389	17	24	7	2	0	0	0	0	1	0	0	0	0	0	0	0	0	0	0	0	0	0	0	0	0	0	0	0	0	2346705.336	553589.5	380.1543934	0.366626393	18	0	0.2	8	0	0
-1	380.179608	0.0715922	381.1868572	C_19 H_28 O_7 C13_1	C20H28O7	C_19 H_27 O_7 C13_1	2435	20	1.4	0.35	19	28	7	0	0	0	0	0	1	0	0	0	0	0	0	0	0	0	0	0	0	0	0	0	0	0	0	0	0	2346705.336	523841.5281	380.1796115	0.100121614	89	0	0.21	7	0	0
-1	380.2159931	0.0707486	381.2232425	C_20 H_32 O_6 C13_1	C21H32O6	C_20 H_31 O_6 C13_1	2435	21	1.524	0.286	20	32	6	0	0	0	0	0	1	0	0	0	0	0	0	0	0	0	0	0	0	0	0	0	0	0	0	0	0	2346705.336	581316.25	380.2159979	0.244824288	12	0	0.17	6	0	0
-1	381.082746	0.068722	382.0899962	C_17 H_18 O_10	C17H18O10	C_17 H_17 O_10	2435	17	1.059	0.588	17	18	10	0	0	0	0	0	0	0	0	0	0	0	0	0	0	0	0	0	0	0	0	0	0	0	0	0	0	2347218.554	514429.7556	381.0827498	0.061062322	90	0	0.33	9	0	0
-1	381.1020509	0.0211615	382.1093354	C_16 H_19 O_9 N_1 C13_1	C17H19NO9	C_16 H_18 O_9 N_1 C13_1	272	17	1.118	0.529	16	19	9	1	0	0	0	0	1	0	0	0	0	0	0	0	0	0	0	0	0	0	0	0	0	0	0	0	0	2347218.554	517586	381.1020558	0.28403045	7	0	0.3	9	0	0
-1	381.1303413	0.0073691	382.137615	C_17 H_22 O_8 N_2	C17H22N2O8	C_17 H_21 O_8 N_2	216	17	1.294	0.471	17	22	8	2	0	0	0	0	0	0	0	0	0	0	0	0	0	0	0	0	0	0	0	0	0	0	0	0	0	2347218.554	522723.1923	381.1303443	0.098099226	78	0	0.18	8	0	0
-1	381.1384391	0.0137906	382.1457208	C_17 H_23 O_8 N_1 C13_1	C18H23NO8	C_17 H_22 O_8 N_1 C13_1	272	18	1.278	0.444	17	23	8	1	0	0	0	0	1	0	0	0	0	0	0	0	0	0	0	0	0	0	0	0	0	0	0	0	0	2347218.554	524357.4348	381.138442	0.248504835	46	0	0.23	8	0	0
-1	381.1466274	0.2020626	382.1538266	C_17 H_24 O_8 C13_2	C19H24O8	C_17 H_23 O_8 C13_2	2435	19	1.263	0.421	17	24	8	0	0	0	0	0	2	0	0	0	0	0	0	0	0	0	0	0	0	0	0	0	0	0	0	0	0	2347218.554	488685.6429	381.1466309	0.280843243	14	0	0.27	8	0	0
-1	381.1555142	0.0619553	382.162767	C_19 H_26 O_8	C19H26O8	C_19 H_25 O_8	2435	19	1.368	0.421	19	26	8	0	0	0	0	0	0	0	0	0	0	0	0	0	0	0	0	0	0	0	0	0	0	0	0	0	0	2347218.554	492980.5714	381.1555176	0.037098304	91	0	0.2	7	0	0
-1	381.1918683	0.0199896	382.1991523	C_20 H_30 O_7	C20H30O7	C_20 H_29 O_7	2435	20	1.5	0.35	20	30	7	0	0	0	0	0	0	0	0	0	0	0	0	0	0	0	0	0	0	0	0	0	0	0	0	0	0	2347218.554	510060.9222	381.1918717	0.042476367	90	0	0.15	6	0	0
-1	382.0860644	0.026581	383.093351	C_16 H_18 O_10 C13_1	C17H18O10	C_16 H_17 O_10 C13_1	2435	17	1.059	0.588	16	18	10	0	0	0	0	0	1	0	0	0	0	0	0	0	0	0	0	0	0	0	0	0	0	0	0	0	0	2347731.784	545808.5217	382.0860684	0.324735109	46	0	0.33	9	0	0
-1	382.1337322	0.1014953	383.1409698	C_16 H_22 O_8 N_2 C13_1	C17H22N2O8	C_16 H_21 O_8 N_2 C13_1	216	17	1.294	0.471	16	22	8	2	0	0	0	0	1	0	0	0	0	0	0	0	0	0	0	0	0	0	0	0	0	0	0	0	0	2347731.784	523325.1538	382.1337359	0.289831346	13	0	0.18	8	0	0
-1	382.1507279	0.0302382	383.158016	C_18 H_25 O_8 N_1	C18H25NO8	C_18 H_24 O_8 N_1	272	18	1.389	0.444	18	25	8	1	0	0	0	0	0	0	0	0	0	0	0	0	0	0	0	0	0	0	0	0	0	0	0	0	0	2347731.784	522061.3506	382.1507309	0.061313342	77	0	0.15	7	0	0
-1	382.1588326	0.0332545	383.1661218	C_18 H_26 O_8 C13_1	C19H26O8	C_18 H_25 O_8 C13_1	2435	19	1.368	0.421	18	26	8	0	0	0	0	0	1	0	0	0	0	0	0	0	0	0	0	0	0	0	0	0	0	0	0	0	0	2347731.784	512776.4667	382.158836	0.045380241	90	0	0.2	7	0	0
-1	382.1952576	0.0700439	383.2025072	C_19 H_30 O_7 C13_1	C20H30O7	C_19 H_29 O_7 C13_1	2435	20	1.5	0.35	19	30	7	0	0	0	0	0	1	0	0	0	0	0	0	0	0	0	0	0	0	0	0	0	0	0	0	0	0	2347731.784	547122.8442	382.1952608	0.143965768	77	0	0.15	6	0	0
-1	383.040864	0.0231351	384.0481316	C_19 H_12 O_9	C19H12O9	C_19 H_11 O_9	2435	19	0.632	0.474	19	12	9	0	0	0	0	0	0	0	0	0	0	0	0	0	0	0	0	0	0	0	0	0	0	0	0	0	0	2348245.026	519736.2308	383.0408711	0.075757103	13	0.5	0.66	14	1	0
-1	383.0620356	0.1333379	384.0692608	C_16 H_16 O_11	C16H16O11	C_16 H_15 O_11	2435	16	1	0.688	16	16	11	0	0	0	0	0	0	0	0	0	0	0	0	0	0	0	0	0	0	0	0	0	0	0	0	0	0	2348245.026	519590.125	383.0620411	0.220678417	24	0	0.33	9	0	0
-1	383.0983725	0.0070423	384.1056462	C_17 H_20 O_10	C17H20O10	C_17 H_19 O_10	2435	17	1.176	0.588	17	20	10	0	0	0	0	0	0	0	0	0	0	0	0	0	0	0	0	0	0	0	0	0	0	0	0	0	0	2348245.026	501977.6222	383.0983759	0.029249671	90	0	0.25	8	0	0
-1	383.1347633	0.021151	384.1420316	C_18 H_24 O_9	C18H24O9	C_18 H_23 O_9	2435	18	1.333	0.5	18	24	9	0	0	0	0	0	0	0	0	0	0	0	0	0	0	0	0	0	0	0	0	0	0	0	0	0	0	2348245.026	493422.4556	383.1347665	0.015365838	90	0	0.19	7	0	0
-1	383.1540141	0.2088263	384.1613708	C_17 H_25 O_8 N_1 C13_1	C18H25NO8	C_17 H_24 O_8 N_1 C13_1	272	18	1.389	0.444	17	25	8	1	0	0	0	0	1	0	0	0	0	0	0	0	0	0	0	0	0	0	0	0	0	0	0	0	0	2348245.026	442579.2222	383.154018	0.501484122	18	0	0.15	7	0	0
-1	383.1711484	0.0204462	384.178417	C_19 H_28 O_8	C19H28O8	C_19 H_27 O_8	2435	19	1.474	0.421	19	28	8	0	0	0	0	0	0	0	0	0	0	0	0	0	0	0	0	0	0	0	0	0	0	0	0	0	0	2348245.026	497303.5889	383.1711516	0.025431167	90	0	0.13	6	0	0
-1	384.0441516	0.151494	385.0514864	C_18 H_12 O_9 C13_1	C19H12O9	C_18 H_11 O_9 C13_1	2435	19	0.632	0.474	18	12	9	0	0	0	0	0	1	0	0	0	0	0	0	0	0	0	0	0	0	0	0	0	0	0	0	0	0	2348758.282	578802.5	384.044162	0.173206764	2	0.5	0.66	14	1	0
-1	384.0652955	0.1136279	385.0726156	C_15 H_16 O_11 C13_1	C16H16O11	C_15 H_15 O_11 C13_1	2435	16	1	0.688	15	16	11	0	0	0	0	0	1	0	0	0	0	0	0	0	0	0	0	0	0	0	0	0	0	0	0	0	0	2348758.282	503902.6667	384.0653035	0.211882542	3	0	0.33	9	0	0
-1	384.1017233	0.0034666	385.109001	C_16 H_20 O_10 C13_1	C17H20O10	C_16 H_19 O_10 C13_1	2435	17	1.176	0.588	16	20	10	0	0	0	0	0	1	0	0	0	0	0	0	0	0	0	0	0	0	0	0	0	0	0	0	0	0	2348758.282	549431.8023	384.1017265	0.19561696	86	0	0.25	8	0	0
-1	384.1300113	0.0184635	385.1372806	C_17 H_23 O_9 N_1	C17H23NO9	C_17 H_22 O_9 N_1	272	17	1.353	0.529	17	23	9	1	0	0	0	0	0	0	0	0	0	0	0	0	0	0	0	0	0	0	0	0	0	0	0	0	0	2348758.282	523817.2564	384.130014	0.090750259	78	0	0.13	7	0	0
-1	384.1381052	0.0124914	385.1453864	C_17 H_24 O_9 C13_1	C18H24O9	C_17 H_23 O_9 C13_1	2435	18	1.333	0.5	17	24	9	0	0	0	0	0	1	0	0	0	0	0	0	0	0	0	0	0	0	0	0	0	0	0	0	0	0	2348758.282	510880.4667	384.1381084	0.063020387	90	0	0.19	7	0	0
-1	384.1745227	0.0709925	385.1817718	C_18 H_28 O_8 C13_1	C19H28O8	C_18 H_27 O_8 C13_1	2435	19	1.474	0.421	18	28	8	0	0	0	0	0	1	0	0	0	0	0	0	0	0	0	0	0	0	0	0	0	0	0	0	0	0	2348758.282	529700.0375	384.1745256	0.098592627	80	0	0.13	6	0	0
-1	385.0776327	0.0044498	386.0849108	C_16 H_18 O_11	C16H18O11	C_16 H_17 O_11	2435	16	1.125	0.688	16	18	11	0	0	0	0	0	0	0	0	0	0	0	0	0	0	0	0	0	0	0	0	0	0	0	0	0	0	2349271.553	540915.5897	385.0776363	0.19863176	78	0	0.24	8	0	0
-1	385.1140425	0.0588805	386.1212962	C_17 H_22 O_10	C17H22O10	C_17 H_21 O_10	2435	17	1.294	0.588	17	22	10	0	0	0	0	0	0	0	0	0	0	0	0	0	0	0	0	0	0	0	0	0	0	0	0	0	0	2349271.553	495965.1556	385.1140457	0.031878074	90	0	0.17	7	0	0
-1	385.1292974	0.0555607	386.1365523	C_21 H_22 O_7	C21H22O7	C_21 H_21 O_7	2435	21	1.048	0.333	21	22	7	0	0	0	0	0	0	0	0	0	0	0	0	0	0	0	0	0	0	0	0	0	0	0	0	0	0	2349271.553	531242.5281	385.1293009	0.148780608	89	0.29	0.43	11	0	0
-1	385.133283	0.1968558	386.1406354	C_16 H_23 O_9 N_1 C13_1	C17H23NO9	C_16 H_22 O_9 N_1 C13_1	272	17	1.353	0.529	16	23	9	1	0	0	0	0	1	0	0	0	0	0	0	0	0	0	0	0	0	0	0	0	0	0	0	0	0	2349271.553	424131.7143	385.1332853	0.294814909	7	0	0.13	7	0	0
-1	385.1656528	0.0219358	386.1729377	C_22 H_26 O_6	C22H26O6	C_22 H_25 O_6	2435	22	1.182	0.273	22	26	6	0	0	0	0	0	0	0	0	0	0	0	0	0	0	0	0	0	0	0	0	0	0	0	0	0	0	2349271.553	540166.9651	385.1656564	0.145294843	86	0.25	0.37	10	0	0
-1	385.1868205	0.0775206	386.194067	C_19 H_30 O_8	C19H30O8	C_19 H_29 O_8	2435	19	1.579	0.421	19	30	8	0	0	0	0	0	0	0	0	0	0	0	0	0	0	0	0	0	0	0	0	0	0	0	0	0	0	2349271.553	511682.6829	385.1868235	0.103493544	82	0	0.07	5	0	0
-1	386.0809251	0.1655592	387.0882656	C_15 H_18 O_11 C13_1	C16H18O11	C_15 H_17 O_11 C13_1	2435	16	1.125	0.688	15	18	11	0	0	0	0	0	1	0	0	0	0	0	0	0	0	0	0	0	0	0	0	0	0	0	0	0	0	2349784.841	609674.75	386.0809314	0.18328561	4	0	0.24	8	0	0
-1	386.1173659	0.0224346	387.124651	C_16 H_22 O_10 C13_1	C17H22O10	C_16 H_21 O_10 C13_1	2435	17	1.294	0.588	16	22	10	0	0	0	0	0	1	0	0	0	0	0	0	0	0	0	0	0	0	0	0	0	0	0	0	0	0	2349784.841	547305.6932	386.117369	0.157646345	88	0	0.17	7	0	0
-1	386.1326382	0.0192721	387.1399072	C_20 H_22 O_7 C13_1	C21H22O7	C_20 H_21 O_7 C13_1	2435	21	1.048	0.333	20	22	7	0	0	0	0	0	1	0	0	0	0	0	0	0	0	0	0	0	0	0	0	0	0	0	0	0	0	2349784.841	631352.625	386.1326442	0.2864978	8	0.29	0.43	11	0	0
-1	386.1689426	0.1899729	387.1762925	C_21 H_26 O_6 C13_1	C22H26O6	C_21 H_25 O_6 C13_1	2435	22	1.182	0.273	21	26	6	0	0	0	0	0	1	0	0	0	0	0	0	0	0	0	0	0	0	0	0	0	0	0	0	0	0	2349784.841	514809.3333	386.1689463	0.291245223	3	0.25	0.37	10	0	0
-1	386.1901219	0.0606022	387.1974218	C_18 H_30 O_8 C13_1	C19H30O8	C_18 H_29 O_8 C13_1	2435	19	1.579	0.421	18	30	8	0	0	0	0	0	1	0	0	0	0	0	0	0	0	0	0	0	0	0	0	0	0	0	0	0	0	2349784.841	585641.75	386.1901251	0.311495944	20	0	0.07	5	0	0
-1	387.072176	0.0538292	388.0794316	C_19 H_16 O_9	C19H16O9	C_19 H_15 O_9	2435	19	0.842	0.474	19	16	9	0	0	0	0	0	0	0	0	0	0	0	0	0	0	0	0	0	0	0	0	0	0	0	0	0	0	2350298.145	484359.6087	387.0721812	0.388504474	23	0.3	0.52	12	1	0
-1	387.1085316	0.0228617	388.115817	C_20 H_20 O_8	C20H20O8	C_20 H_19 O_8	2435	20	1	0.4	20	20	8	0	0	0	0	0	0	0	0	0	0	0	0	0	0	0	0	0	0	0	0	0	0	0	0	0	0	2350298.145	524388.5889	387.108535	0.108479257	90	0.25	0.44	11	0	0
-1	387.1296535	0.041761	388.1369462	C_17 H_24 O_10	C17H24O10	C_17 H_23 O_10	2435	17	1.412	0.588	17	24	10	0	0	0	0	0	0	0	0	0	0	0	0	0	0	0	0	0	0	0	0	0	0	0	0	0	0	2350298.145	509043.7333	387.1296566	0.051517755	90	0	0.08	6	0	0
-1	387.1660721	0.0436197	388.1733316	C_18 H_28 O_9	C18H28O9	C_18 H_27 O_9	2435	18	1.556	0.5	18	28	9	0	0	0	0	0	0	0	0	0	0	0	0	0	0	0	0	0	0	0	0	0	0	0	0	0	0	2350298.145	518070.6962	387.1660749	0.095765611	79	0	0.04	5	0	0
-1	387.1812945	0.0432238	388.1885877	C_22 H_28 O_6	C22H28O6	C_22 H_27 O_6	2435	22	1.273	0.273	22	28	6	0	0	0	0	0	0	0	0	0	0	0	0	0	0	0	0	0	0	0	0	0	0	0	0	0	0	2350298.145	521201.9205	387.1812978	0.092300485	88	0.19	0.32	9	0	0
-1	388.075454	0.1438897	389.0827864	C_18 H_16 O_9 C13_1	C19H16O9	C_18 H_15 O_9 C13_1	2435	19	0.842	0.474	18	16	9	0	0	0	0	0	1	0	0	0	0	0	0	0	0	0	0	0	0	0	0	0	0	0	0	0	0	2350811.467	549484.3333	388.0754608	0.175464924	9	0.3	0.52	12	1	0
-1	388.1119299	0.0887569	389.1191718	C_19 H_20 O_8 C13_1	C20H20O8	C_19 H_19 O_8 C13_1	2435	20	1	0.4	19	20	8	0	0	0	0	0	1	0	0	0	0	0	0	0	0	0	0	0	0	0	0	0	0	0	0	0	0	2350811.467	510448.1111	388.1119333	0.317752876	9	0.25	0.44	11	0	0
-1	388.1330088	0.0405381	389.140301	C_16 H_24 O_10 C13_1	C17H24O10	C_16 H_23 O_10 C13_1	2435	17	1.412	0.588	16	24	10	0	0	0	0	0	1	0	0	0	0	0	0	0	0	0	0	0	0	0	0	0	0	0	0	0	0	2350811.467	557070.9444	388.1330127	0.181161777	36	0	0.08	6	0	0
-1	388.1694162	0.015967	389.1766864	C_17 H_28 O_9 C13_1	C18H28O9	C_17 H_27 O_9 C13_1	2435	18	1.556	0.5	17	28	9	0	0	0	0	0	1	0	0	0	0	0	0	0	0	0	0	0	0	0	0	0	0	0	0	0	0	2350811.467	553663.2941	388.169418	0.325732286	17	0	0.04	5	0	0
-1	388.1846877	0.0554713	389.1919425	C_21 H_28 O_6 C13_1	C22H28O6	C_21 H_27 O_6 C13_1	2435	22	1.273	0.273	21	28	6	0	0	0	0	0	1	0	0	0	0	0	0	0	0	0	0	0	0	0	0	0	0	0	0	0	0	2350811.467	541435.5385	388.184693	0.425401767	26	0.19	0.32	9	0	0
-1	389.0513781	0.1069121	390.0586962	C_18 H_14 O_10	C18H14O10	C_18 H_13 O_10	2435	18	0.778	0.556	18	14	10	0	0	0	0	0	0	0	0	0	0	0	0	0	0	0	0	0	0	0	0	0	0	0	0	0	0	2351324.808	493416.6154	389.0513839	0.068518223	13	0.25	0.54	12	1	1
-1	389.0878282	0.0590882	390.0950816	C_19 H_18 O_9	C19H18O9	C_19 H_17 O_9	2435	19	0.947	0.474	19	18	9	0	0	0	0	0	0	0	0	0	0	0	0	0	0	0	0	0	0	0	0	0	0	0	0	0	0	2351324.808	528464.8764	389.0878315	0.107287604	89	0.2	0.45	11	0	0
-1	389.1241593	0.0799679	390.131467	C_20 H_22 O_8	C20H22O8	C_20 H_21 O_8	2435	20	1.1	0.4	20	22	8	0	0	0	0	0	0	0	0	0	0	0	0	0	0	0	0	0	0	0	0	0	0	0	0	0	0	2351324.808	495882.0333	389.1241623	0.032954683	90	0.17	0.38	10	0	0
-1	389.1605938	0.0458956	390.1678523	C_21 H_26 O_7	C21H26O7	C_21 H_25 O_7	2435	21	1.238	0.333	21	26	7	0	0	0	0	0	0	0	0	0	0	0	0	0	0	0	0	0	0	0	0	0	0	0	0	0	0	2351324.808	488210.033	389.1605969	0.0630431	91	0.14	0.31	9	0	0
-1	389.196943	0.0469165	390.2042377	C_22 H_30 O_6	C22H30O6	C_22 H_29 O_6	2435	22	1.364	0.273	22	30	6	0	0	0	0	0	0	0	0	0	0	0	0	0	0	0	0	0	0	0	0	0	0	0	0	0	0	2351324.808	523096.9663	389.1969461	0.103929058	89	0.12	0.26	8	0	0
-1	390.0546583	0.2973877	391.062051	C_17 H_14 O_10 C13_1	C18H14O10	C_17 H_13 O_10 C13_1	2435	18	0.778	0.556	17	14	10	0	0	0	0	0	1	0	0	0	0	0	0	0	0	0	0	0	0	0	0	0	0	0	0	0	0	2351838.168	595109.75	390.0546656	0.100470105	4	0.25	0.54	12	1	1
-1	390.0549457	0.4374751	391.062051	C_17 H_14 O_10 C13_1	C18H14O10	C_17 H_13 O_10 C13_1	2435	18	0.778	0.556	17	14	10	0	0	0	0	0	1	0	0	0	0	0	0	0	0	0	0	0	0	0	0	0	0	0	0	0	0	2351838.168	527226	390.0549509	0.014824046	2	0.25	0.54	12	1	1
-1	390.0911435	0.042038	391.0984364	C_18 H_18 O_9 C13_1	C19H18O9	C_18 H_17 O_9 C13_1	2435	19	0.947	0.474	18	18	9	0	0	0	0	0	1	0	0	0	0	0	0	0	0	0	0	0	0	0	0	0	0	0	0	0	0	2351838.168	546917.3125	390.0911489	0.23748181	16	0.2	0.45	11	0	0
-1	390.1275662	0.0533039	391.1348218	C_19 H_22 O_8 C13_1	C20H22O8	C_19 H_21 O_8 C13_1	2435	20	1.1	0.4	19	22	8	0	0	0	0	0	1	0	0	0	0	0	0	0	0	0	0	0	0	0	0	0	0	0	0	0	0	2351838.168	537112.1023	390.1275691	0.152547209	88	0.17	0.38	10	0	0
-1	390.1638867	0.1126029	391.1712072	C_20 H_26 O_7 C13_1	C21H26O7	C_20 H_25 O_7 C13_1	2435	21	1.238	0.333	20	26	7	0	0	0	0	0	1	0	0	0	0	0	0	0	0	0	0	0	0	0	0	0	0	0	0	0	0	2351838.168	535660.125	390.1638898	0.110951692	88	0.14	0.31	9	0	0
-1	390.2003172	0.0028271	391.2075925	C_21 H_30 O_6 C13_1	C22H30O6	C_21 H_29 O_6 C13_1	2435	22	1.364	0.273	21	30	6	0	0	0	0	0	1	0	0	0	0	0	0	0	0	0	0	0	0	0	0	0	0	0	0	0	0	2351838.168	531157.3333	390.2003199	0.273040305	42	0.12	0.26	8	0	0
-1	391.0306963	0.0303517	392.0379608	C_17 H_12 O_11	C17H12O11	C_17 H_11 O_11	2435	17	0.706	0.647	17	12	11	0	0	0	0	0	0	0	0	0	0	0	0	0	0	0	0	0	0	0	0	0	0	0	0	0	0	2352351.55	506511.7692	391.0307018	0.049814533	13	0.17	0.57	12	1	1
-1	391.0670418	0.0713411	392.0743462	C_18 H_16 O_10	C18H16O10	C_18 H_15 O_10	2435	18	0.889	0.556	18	16	10	0	0	0	0	0	0	0	0	0	0	0	0	0	0	0	0	0	0	0	0	0	0	0	0	0	0	2352351.55	523146.75	391.0670456	0.220312089	52	0.12	0.46	11	0	0
-1	391.1034673	0.0311162	392.1107316	C_19 H_20 O_9	C19H20O9	C_19 H_19 O_9	2435	19	1.053	0.474	19	20	9	0	0	0	0	0	0	0	0	0	0	0	0	0	0	0	0	0	0	0	0	0	0	0	0	0	0	2352351.55	487717.9667	391.1034702	0.043096814	90	0.1	0.38	10	0	0
-1	391.1147162	0.0705112	392.121965	C_18 H_20 O_8 N_2	C18H20N2O8	C_18 H_19 O_8 N_2	216	18	1.111	0.444	18	20	8	2	0	0	0	0	0	0	0	0	0	0	0	0	0	0	0	0	0	0	0	0	0	0	0	0	0	2352351.55	503763.7821	391.1147186	0.090024887	78	0	0.33	10	0	0
-1	391.1398133	0.0694204	392.147117	C_20 H_24 O_8	C20H24O8	C_20 H_23 O_8	2435	20	1.2	0.4	20	24	8	0	0	0	0	0	0	0	0	0	0	0	0	0	0	0	0	0	0	0	0	0	0	0	0	0	0	2352351.55	485657.3516	391.1398162	0.038141774	91	0.08	0.31	9	0	0
-1	391.1510457	0.0719403	392.1583503	C_19 H_24 O_7 N_2	C19H24N2O7	C_19 H_23 O_7 N_2	216	19	1.263	0.368	19	24	7	2	0	0	0	0	0	0	0	0	0	0	0	0	0	0	0	0	0	0	0	0	0	0	0	0	0	2352351.55	509530.3636	391.1510482	0.075202826	77	0	0.26	9	0	0
-1	391.1762474	0.0547575	392.1835023	C_21 H_28 O_7	C21H28O7	C_21 H_27 O_7	2435	21	1.333	0.333	21	28	7	0	0	0	0	0	0	0	0	0	0	0	0	0	0	0	0	0	0	0	0	0	0	0	0	0	0	2352351.55	481968.9889	391.1762503	0.029991774	90	0.07	0.26	8	0	0
-1	391.2125731	0.0972337	392.2198877	C_22 H_32 O_6	C22H32O6	C_22 H_31 O_6	2435	22	1.455	0.273	22	32	6	0	0	0	0	0	0	0	0	0	0	0	0	0	0	0	0	0	0	0	0	0	0	0	0	0	0	2352351.55	523303.4235	391.2125761	0.13098182	85	0.06	0.21	7	0	0
-1	392.0340531	0.0353042	393.0413156	C_16 H_12 O_11 C13_1	C17H12O11	C_16 H_11 O_11 C13_1	2435	17	0.706	0.647	16	12	11	0	0	0	0	0	1	0	0	0	0	0	0	0	0	0	0	0	0	0	0	0	0	0	0	0	0	2352864.953	538774.3333	392.034062	0.252980833	3	0.17	0.57	12	1	1
-1	392.0703635	0.1553306	393.077701	C_17 H_16 O_10 C13_1	C18H16O10	C_17 H_15 O_10 C13_1	2435	18	0.889	0.556	17	16	10	0	0	0	0	0	1	0	0	0	0	0	0	0	0	0	0	0	0	0	0	0	0	0	0	0	0	2352864.953	551614.3571	392.0703684	0.161282229	14	0.12	0.46	11	0	0
-1	392.1068245	0.0368392	393.1140864	C_18 H_20 O_9 C13_1	C19H20O9	C_18 H_19 O_9 C13_1	2435	19	1.053	0.474	18	20	9	0	0	0	0	0	1	0	0	0	0	0	0	0	0	0	0	0	0	0	0	0	0	0	0	0	0	2352864.953	532887.9302	392.1068272	0.1399844	86	0.1	0.38	10	0	0
-1	392.1180349	0.0214639	393.1253198	C_17 H_20 O_8 N_2 C13_1	C18H20N2O8	C_17 H_19 O_8 N_2 C13_1	216	18	1.111	0.444	17	20	8	2	0	0	0	0	1	0	0	0	0	0	0	0	0	0	0	0	0	0	0	0	0	0	0	0	0	2352864.953	504222.1304	392.1180375	0.448353687	23	0	0.33	10	0	0
-1	392.1431691	0.0667073	393.1504718	C_19 H_24 O_8 C13_1	C20H24O8	C_19 H_23 O_8 C13_1	2435	20	1.2	0.4	19	24	8	0	0	0	0	0	1	0	0	0	0	0	0	0	0	0	0	0	0	0	0	0	0	0	0	0	0	2352864.953	502410.4	392.1431719	0.056870077	90	0.08	0.31	9	0	0
-1	392.1544503	0.0547663	393.1617052	C_18 H_24 O_7 N_2 C13_1	C19H24N2O7	C_18 H_23 O_7 N_2 C13_1	216	19	1.263	0.368	18	24	7	2	0	0	0	0	1	0	0	0	0	0	0	0	0	0	0	0	0	0	0	0	0	0	0	0	0	2352864.953	545494.7778	392.1544519	0.296486611	27	0	0.26	9	0	0
-1	392.1714959	0.0533142	393.1787513	C_20 H_27 O_7 N_1	C20H27NO7	C_20 H_26 O_7 N_1	272	20	1.35	0.35	20	27	7	1	0	0	0	0	0	0	0	0	0	0	0	0	0	0	0	0	0	0	0	0	0	0	0	0	0	2352864.953	527248.4545	392.1714985	0.102122725	77	0	0.23	8	0	0
-1	392.1795976	0.0427761	393.1868572	C_20 H_28 O_7 C13_1	C21H28O7	C_20 H_27 O_7 C13_1	2435	21	1.333	0.333	20	28	7	0	0	0	0	0	1	0	0	0	0	0	0	0	0	0	0	0	0	0	0	0	0	0	0	0	0	2352864.953	508452.5333	392.1796004	0.081025294	90	0.07	0.26	8	0	0
-1	392.2159194	0.1186807	393.2232425	C_21 H_32 O_6 C13_1	C22H32O6	C_21 H_31 O_6 C13_1	2435	22	1.455	0.273	21	32	6	0	0	0	0	0	1	0	0	0	0	0	0	0	0	0	0	0	0	0	0	0	0	0	0	0	0	2352864.953	564030.6818	392.2159221	0.344473485	22	0.06	0.21	7	0	0
-1	393.082715	0.0121013	394.0899962	C_18 H_18 O_10	C18H18O10	C_18 H_17 O_10	2435	18	1	0.556	18	18	10	0	0	0	0	0	0	0	0	0	0	0	0	0	0	0	0	0	0	0	0	0	0	0	0	0	0	2353378.379	494988.0222	393.0827179	0.064650587	90	0	0.38	10	0	0
-1	393.1190907	0.0366761	394.1263816	C_19 H_22 O_9	C19H22O9	C_19 H_21 O_9	2435	19	1.158	0.474	19	22	9	0	0	0	0	0	0	0	0	0	0	0	0	0	0	0	0	0	0	0	0	0	0	0	0	0	0	2353378.379	481141.4505	393.1190934	0.017438971	91	0	0.31	9	0	0
-3	393.155495	0.0114039	394.162767	C_20 H_26 O_8	C20H26O8	C_20 H_25 O_8	2435	20	1.3	0.4	20	26	8	0	0	0	0	0	0	0	0	0	0	0	0	0	0	0	0	0	0	0	0	0	0	0	0	0	0	2353378.379	479115	393.1554978	0.024311933	91	0	0.25	8	0	0
-1	393.1748829	0.1347778	394.1821062	C_19 H_27 O_7 N_1 C13_1	C20H27NO7	C_19 H_26 O_7 N_1 C13_1	272	20	1.35	0.35	19	27	7	1	0	0	0	0	1	0	0	0	0	0	0	0	0	0	0	0	0	0	0	0	0	0	0	0	0	2353378.379	532758.2857	393.1748858	0.281649335	14	0	0.23	8	0	0
-1	393.1918622	0.0348098	394.1991523	C_21 H_30 O_7	C21H30O7	C_21 H_29 O_7	2435	21	1.429	0.333	21	30	7	0	0	0	0	0	0	0	0	0	0	0	0	0	0	0	0	0	0	0	0	0	0	0	0	0	0	2353378.379	486795.7556	393.191865	0.022890307	90	0	0.2	7	0	0
-1	394.0860742	0.0009669	395.093351	C_17 H_18 O_10 C13_1	C18H18O10	C_17 H_17 O_10 C13_1	2435	18	1	0.556	17	18	10	0	0	0	0	0	1	0	0	0	0	0	0	0	0	0	0	0	0	0	0	0	0	0	0	0	0	2353891.827	511144.1915	394.0860769	0.220362691	47	0	0.38	10	0	0
-1	394.1143744	0.0513437	395.1216306	C_18 H_21 O_9 N_1	C18H21NO9	C_18 H_20 O_9 N_1	272	18	1.167	0.5	18	21	9	1	0	0	0	0	0	0	0	0	0	0	0	0	0	0	0	0	0	0	0	0	0	0	0	0	0	2353891.827	497961.0476	394.1143768	0.076997227	84	0	0.28	9	0	0
-1	394.1507226	0.0429524	395.158016	C_19 H_25 O_8 N_1	C19H25NO8	C_19 H_24 O_8 N_1	272	19	1.316	0.421	19	25	8	1	0	0	0	0	0	0	0	0	0	0	0	0	0	0	0	0	0	0	0	0	0	0	0	0	0	2353891.827	488937.9744	394.150725	0.037783775	78	0	0.21	8	0	0
-1	394.1588496	0.010841	395.1661218	C_19 H_26 O_8 C13_1	C20H26O8	C_19 H_25 O_8 C13_1	2435	20	1.3	0.4	19	26	8	0	0	0	0	0	1	0	0	0	0	0	0	0	0	0	0	0	0	0	0	0	0	0	0	0	0	2353891.827	483559.3889	394.1588523	0.034419785	90	0	0.25	8	0	0
-1	394.1952182	0.0317002	395.2025072	C_20 H_30 O_7 C13_1	C21H30O7	C_20 H_29 O_7 C13_1	2435	21	1.429	0.333	20	30	7	0	0	0	0	0	1	0	0	0	0	0	0	0	0	0	0	0	0	0	0	0	0	0	0	0	0	2353891.827	517545.75	394.1952209	0.103717101	88	0	0.2	7	0	0
-1	395.0256032	0.0105926	396.0328754	C_16 H_12 O_12	C16H12O12	C_16 H_11 O_12	2435	16	0.75	0.75	16	12	12	0	0	0	0	0	0	0	0	0	0	0	0	0	0	0	0	0	0	0	0	0	0	0	0	0	0	2354405.297	536254.7857	395.0256079	0.162824349	14	0	0.5	11	0	0
-1	395.0619941	0.0245109	396.0692608	C_17 H_16 O_11	C17H16O11	C_17 H_15 O_11	2435	17	0.941	0.647	17	16	11	0	0	0	0	0	0	0	0	0	0	0	0	0	0	0	0	0	0	0	0	0	0	0	0	0	0	2354405.297	492309.0185	395.0619976	0.204572204	54	0	0.39	10	0	0
-1	395.0772029	0.0949696	396.084517	C_21 H_16 O_8	C21H16O8	C_21 H_15 O_8	2435	21	0.762	0.381	21	16	8	0	0	0	0	0	0	0	0	0	0	0	0	0	0	0	0	0	0	0	0	0	0	0	0	0	0	2354405.297	502847.2143	395.0772076	0.070228843	14	0.46	0.59	14	1	0
-1	395.0983633	0.016228	396.1056462	C_18 H_20 O_10	C18H20O10	C_18 H_19 O_10	2435	18	1.111	0.556	18	20	10	0	0	0	0	0	0	0	0	0	0	0	0	0	0	0	0	0	0	0	0	0	0	0	0	0	0	2354405.297	480886.4778	395.0983659	0.020044692	90	0	0.31	9	0	0
-1	395.1136644	0.0972355	396.1209023	C_22 H_20 O_7	C22H20O7	C_22 H_19 O_7	2435	22	0.909	0.318	22	20	7	0	0	0	0	0	0	0	0	0	0	0	0	0	0	0	0	0	0	0	0	0	0	0	0	0	0	2354405.297	493385.0417	395.113669	0.193875947	24	0.4	0.51	13	1	0
-1	395.117614	0.2398839	396.1249854	C_17 H_21 O_9 N_1 C13_1	C18H21NO9	C_17 H_20 O_9 N_1 C13_1	272	18	1.167	0.5	17	21	9	1	0	0	0	0	1	0	0	0	0	0	0	0	0	0	0	0	0	0	0	0	0	0	0	0	0	2354405.297	450651.5849	395.1176155	0.503025804	53	0	0.28	9	0	0
-1	395.123247	0.2639332	396.130628	C_19 H_22 O_8 O18_1	C19H22O9	C_19 H_21 O_8 O18_1	2435	19	1.158	0.474	19	22	8	0	0	0	0	0	0	1	0	0	0	0	0	0	0	0	0	0	0	0	0	0	0	0	0	0	0	2354405.297	533217.5	395.1232492	0.052780246	2	0	0.31	9	0	0
-1	395.1347533	0.0047306	396.1420316	C_19 H_24 O_9	C19H24O9	C_19 H_23 O_9	2435	19	1.263	0.474	19	24	9	0	0	0	0	0	0	0	0	0	0	0	0	0	0	0	0	0	0	0	0	0	0	0	0	0	0	2354405.297	477602.2778	395.1347559	0.010221051	90	0	0.24	8	0	0
-1	395.1459631	0.0641191	396.153265	C_18 H_24 O_8 N_2	C18H24N2O8	C_18 H_23 O_8 N_2	216	18	1.333	0.444	18	24	8	2	0	0	0	0	0	0	0	0	0	0	0	0	0	0	0	0	0	0	0	0	0	0	0	0	0	2354405.297	492423.2821	395.1459654	0.071999804	78	0	0.17	8	0	0
-1	395.1540359	0.1474728	396.1613708	C_18 H_25 O_8 N_1 C13_1	C19H25NO8	C_18 H_24 O_8 N_1 C13_1	272	19	1.316	0.421	18	25	8	1	0	0	0	0	1	0	0	0	0	0	0	0	0	0	0	0	0	0	0	0	0	0	0	0	0	2354405.297	507267.209	395.1540383	0.190163328	67	0	0.21	8	0	0
-1	395.1596955	0.1044989	396.1670133	C_20 H_26 O_7 O18_1	C20H26O8	C_20 H_25 O_7 O18_1	2435	20	1.3	0.4	20	26	7	0	0	0	0	0	0	1	0	0	0	0	0	0	0	0	0	0	0	0	0	0	0	0	0	0	0	2354405.297	528687	395.1596997	0.26953838	10	0	0.25	8	0	0
-1	395.1621662	0.0859001	396.1694766	C_18 H_26 O_8 C13_2	C20H26O8	C_18 H_25 O_8 C13_2	2435	20	1.3	0.4	18	26	8	0	0	0	0	0	2	0	0	0	0	0	0	0	0	0	0	0	0	0	0	0	0	0	0	0	0	2354405.297	539106.9167	395.162169	0.251225024	24	0	0.25	8	0	0
-2	395.171132	0.021513	396.178417	C_20 H_28 O_8	C20H28O8	C_20 H_27 O_8	2435	20	1.4	0.4	20	28	8	0	0	0	0	0	0	0	0	0	0	0	0	0	0	0	0	0	0	0	0	0	0	0	0	0	0	2354405.297	478615.0778	395.1711346	0.013541178	90	0	0.19	7	0	0
-1	395.2075204	0.0139596	396.2148023	C_21 H_32 O_7	C21H32O7	C_21 H_31 O_7	2435	21	1.524	0.333	21	32	7	0	0	0	0	0	0	0	0	0	0	0	0	0	0	0	0	0	0	0	0	0	0	0	0	0	0	2354405.297	497070.2022	395.2075231	0.069134352	89	0	0.14	6	0	0
-1	396.0290318	0.1962566	397.0362303	C_15 H_12 O_12 C13_1	C16H12O12	C_15 H_11 O_12 C13_1	2435	16	0.75	0.75	15	12	12	0	0	0	0	0	1	0	0	0	0	0	0	0	0	0	0	0	0	0	0	0	0	0	0	0	0	2354918.791	525278	396.0290387	0.210225172	2	0	0.5	11	0	0
-1	396.0653489	0.0242978	397.0726156	C_16 H_16 O_11 C13_1	C17H16O11	C_16 H_15 O_11 C13_1	2435	17	0.941	0.647	16	16	11	0	0	0	0	0	1	0	0	0	0	0	0	0	0	0	0	0	0	0	0	0	0	0	0	0	0	2354918.791	552740.2308	396.0653535	0.2183157	13	0	0.39	10	0	0
-1	396.0805273	0.1714256	397.0878718	C_20 H_16 O_8 C13_1	C21H16O8	C_20 H_15 O_8 C13_1	2435	21	0.762	0.381	20	16	8	0	0	0	0	0	1	0	0	0	0	0	0	0	0	0	0	0	0	0	0	0	0	0	0	0	0	2354918.791	533431.375	396.0805319	0.218800058	8	0.46	0.59	14	1	0
-1	396.1017013	0.0587572	397.109001	C_17 H_20 O_10 C13_1	C18H20O10	C_17 H_19 O_10 C13_1	2435	18	1.111	0.556	17	20	10	0	0	0	0	0	1	0	0	0	0	0	0	0	0	0	0	0	0	0	0	0	0	0	0	0	0	2354918.791	507750.7444	396.1017038	0.090329497	90	0	0.31	9	0	0
-1	396.1169369	0.1104012	397.1242572	C_21 H_20 O_7 C13_1	C22H20O7	C_21 H_19 O_7 C13_1	2435	22	0.909	0.318	21	20	7	0	0	0	0	0	1	0	0	0	0	0	0	0	0	0	0	0	0	0	0	0	0	0	0	0	0	2354918.791	577835	396.1169439	0.137339108	2	0.4	0.51	13	1	0
-1	396.1493638	0.0514004	397.1566198	C_17 H_24 O_8 N_2 C13_1	C18H24N2O8	C_17 H_23 O_8 N_2 C13_1	216	18	1.333	0.444	17	24	8	2	0	0	0	0	1	0	0	0	0	0	0	0	0	0	0	0	0	0	0	0	0	0	0	0	0	2354918.791	513537.5111	396.1493662	0.285326629	45	0	0.17	8	0	0
-1	396.1744726	0.0571703	397.1817718	C_19 H_28 O_8 C13_1	C20H28O8	C_19 H_27 O_8 C13_1	2435	20	1.4	0.4	19	28	8	0	0	0	0	0	1	0	0	0	0	0	0	0	0	0	0	0	0	0	0	0	0	0	0	0	0	2354918.791	487317.2333	396.1744753	0.046411637	90	0	0.19	7	0	0
-1	396.210911	0.076288	397.2181572	C_20 H_32 O_7 C13_1	C21H32O7	C_20 H_31 O_7 C13_1	2435	21	1.524	0.333	20	32	7	0	0	0	0	0	1	0	0	0	0	0	0	0	0	0	0	0	0	0	0	0	0	0	0	0	0	2354918.791	539603.5882	396.2109135	0.201910992	68	0	0.14	6	0	0
-1	397.0412228	0.065791	398.0485254	C_16 H_14 O_12	C16H14O12	C_16 H_13 O_12	2435	16	0.875	0.75	16	14	12	0	0	0	0	0	0	0	0	0	0	0	0	0	0	0	0	0	0	0	0	0	0	0	0	0	0	2355432.307	496897.0769	397.0412273	0.080176003	13	0	0.4	10	0	0
-1	397.0564721	0.0829917	398.0637816	C_20 H_14 O_9	C20H14O9	C_20 H_13 O_9	2435	20	0.7	0.45	20	14	9	0	0	0	0	0	0	0	0	0	0	0	0	0	0	0	0	0	0	0	0	0	0	0	0	0	0	2355432.307	486226.4375	397.0564766	0.13906139	16	0.45	0.61	14	1	0
-2	397.1140116	0.0204435	398.1212962	C_18 H_22 O_10	C18H22O10	C_18 H_21 O_10	2435	18	1.222	0.556	18	22	10	0	0	0	0	0	0	0	0	0	0	0	0	0	0	0	0	0	0	0	0	0	0	0	0	0	0	2355432.307	476141.8022	397.1140141	0.012968504	91	0	0.23	8	0	0
-1	397.1292514	0.0615015	398.1365523	C_22 H_22 O_7	C22H22O7	C_22 H_21 O_7	2435	22	1	0.318	22	22	7	0	0	0	0	0	0	0	0	0	0	0	0	0	0	0	0	0	0	0	0	0	0	0	0	0	0	2355432.307	538121.4744	397.1292545	0.139719468	78	0.33	0.46	12	0	0
-1	397.1389763	0.063326	398.146278	C_19 H_24 O_8 O18_1	C19H24O9	C_19 H_23 O_8 O18_1	2435	19	1.263	0.474	19	24	8	0	0	0	0	0	0	1	0	0	0	0	0	0	0	0	0	0	0	0	0	0	0	0	0	0	0	2355432.307	525499.931	397.1389786	0.284372393	29	0	0.24	8	0	0
-3	397.1504174	0.0307114	398.1576816	C_19 H_26 O_9	C19H26O9	C_19 H_25 O_9	2435	19	1.368	0.474	19	26	9	0	0	0	0	0	0	0	0	0	0	0	0	0	0	0	0	0	0	0	0	0	0	0	0	0	0	2355432.307	473807.5604	397.1504198	0.027981035	91	0	0.17	7	0	0
-1	397.1778372	0.0325502	398.1851266	C_18 H_28 O_8 C13_2	C20H28O8	C_18 H_27 O_8 C13_2	2435	20	1.4	0.4	18	28	8	0	0	0	0	0	2	0	0	0	0	0	0	0	0	0	0	0	0	0	0	0	0	0	0	0	0	2355432.307	433404.64	397.17784	0.349580532	25	0	0.19	7	0	0
-1	397.186786	0.0113186	398.194067	C_20 H_30 O_8	C20H30O8	C_20 H_29 O_8	2435	20	1.5	0.4	20	30	8	0	0	0	0	0	0	0	0	0	0	0	0	0	0	0	0	0	0	0	0	0	0	0	0	0	0	2355432.307	482006.2889	397.1867886	0.027013733	90	0	0.12	6	0	0
-1	397.2265502	0.0058056	398.2338243	C_18 H_38 O_7 S_1	C18H38O7S	C_18 H_37 O_7 S_1	2	18	2.111	0.389	18	38	7	0	1	0	0	0	0	0	0	0	0	0	0	0	0	0	0	0	0	0	0	0	0	0	0	0	0	2355432.307	496726.2308	397.2265541	0.271591509	26	0	0	0	0	0
-1	398.0445445	0.1485697	399.0518803	C_15 H_14 O_12 C13_1	C16H14O12	C_15 H_13 O_12 C13_1	2435	16	0.875	0.75	15	14	12	0	0	0	0	0	1	0	0	0	0	0	0	0	0	0	0	0	0	0	0	0	0	0	0	0	0	2355945.847	536020	398.044547	0.344282114	2	0	0.4	10	0	0
-1	398.0599095	0.1241044	399.0671364	C_19 H_14 O_9 C13_1	C20H14O9	C_19 H_13 O_9 C13_1	2435	20	0.7	0.45	19	14	9	0	0	0	0	0	1	0	0	0	0	0	0	0	0	0	0	0	0	0	0	0	0	0	0	0	0	2355945.847	541226.75	398.0599139	0.21181525	8	0.45	0.61	14	1	0
-1	398.1173876	0.0326164	399.124651	C_17 H_22 O_10 C13_1	C18H22O10	C_17 H_21 O_10 C13_1	2435	18	1.222	0.556	17	22	10	0	0	0	0	0	1	0	0	0	0	0	0	0	0	0	0	0	0	0	0	0	0	0	0	0	0	2355945.847	486036.7556	398.11739	0.061630735	90	0	0.23	8	0	0
-1	398.1327295	0.2473969	399.1399072	C_21 H_22 O_7 C13_1	C22H22O7	C_21 H_21 O_7 C13_1	2435	22	1	0.318	21	22	7	0	0	0	0	0	1	0	0	0	0	0	0	0	0	0	0	0	0	0	0	0	0	0	0	0	0	2355945.847	447421.25	398.1327338	0.489827721	8	0.33	0.46	12	0	0
-1	398.1537378	0.055549	399.1610364	C_18 H_26 O_9 C13_1	C19H26O9	C_18 H_25 O_9 C13_1	2435	19	1.368	0.474	18	26	9	0	0	0	0	0	1	0	0	0	0	0	0	0	0	0	0	0	0	0	0	0	0	0	0	0	0	2355945.847	482941.1556	398.1537402	0.045153478	90	0	0.17	7	0	0
-1	398.1901576	0.0307342	399.1974218	C_19 H_30 O_8 C13_1	C20H30O8	C_19 H_29 O_8 C13_1	2435	20	1.5	0.4	19	30	8	0	0	0	0	0	1	0	0	0	0	0	0	0	0	0	0	0	0	0	0	0	0	0	0	0	0	2355945.847	503692.575	398.19016	0.088843214	80	0	0.12	6	0	0
-1	398.2299132	0.0263052	399.2371792	C_17 H_38 O_7 S_1 C13_1	C18H38O7S	C_17 H_37 O_7 S_1 C13_1	2	18	2.111	0.389	17	38	7	0	1	0	0	0	1	0	0	0	0	0	0	0	0	0	0	0	0	0	0	0	0	0	0	0	0	2355945.847	536058.25	398.2299167	0.346721552	4	0	0	0	0	0
-1	399.0933037	0.0483928	400.1005608	C_17 H_20 O_11	C17H20O11	C_17 H_19 O_11	2435	17	1.176	0.647	17	20	11	0	0	0	0	0	0	0	0	0	0	0	0	0	0	0	0	0	0	0	0	0	0	0	0	0	0	2356459.411	480019.8132	399.0933062	0.071815396	91	0	0.22	8	0	0
-1	399.1085595	0.0475562	400.115817	C_21 H_20 O_8	C21H20O8	C_21 H_19 O_8	2435	21	0.952	0.381	21	20	8	0	0	0	0	0	0	0	0	0	0	0	0	0	0	0	0	0	0	0	0	0	0	0	0	0	0	2356459.411	524583	399.1085622	0.171826504	89	0.31	0.47	12	0	0
-1	399.1183292	0.1576605	400.1255426	C_18 H_22 O_9 O18_1	C18H22O10	C_18 H_21 O_9 O18_1	2435	18	1.222	0.556	18	22	9	0	0	0	0	0	0	1	0	0	0	0	0	0	0	0	0	0	0	0	0	0	0	0	0	0	0	2356459.411	497777	399.1183302	0.219654826	5	0	0.23	8	0	0
-2	399.129649	0.0519122	400.1369462	C_18 H_24 O_10	C18H24O10	C_18 H_23 O_10	2435	18	1.333	0.556	18	24	10	0	0	0	0	0	0	0	0	0	0	0	0	0	0	0	0	0	0	0	0	0	0	0	0	0	0	2356459.411	474488.8222	399.1296513	0.019560581	90	0	0.15	7	0	0
-1	399.1449074	0.0461524	400.1522023	C_22 H_24 O_7	C22H24O7	C_22 H_23 O_7	2435	22	1.091	0.318	22	24	7	0	0	0	0	0	0	0	0	0	0	0	0	0	0	0	0	0	0	0	0	0	0	0	0	0	0	2356459.411	504544.3111	399.1449101	0.075914441	90	0.27	0.41	11	0	0
-1	399.1546455	0.0150489	400.161928	C_19 H_26 O_8 O18_1	C19H26O9	C_19 H_25 O_8 O18_1	2435	19	1.368	0.474	19	26	8	0	0	0	0	0	0	1	0	0	0	0	0	0	0	0	0	0	0	0	0	0	0	0	0	0	0	2356459.411	518188.375	399.1546471	0.323690214	16	0	0.17	7	0	0
-1	399.1571719	0.1426014	400.1643912	C_17 H_26 O_9 C13_2	C19H26O9	C_17 H_25 O_9 C13_2	2435	19	1.368	0.474	17	26	9	0	0	0	0	0	2	0	0	0	0	0	0	0	0	0	0	0	0	0	0	0	0	0	0	0	0	2356459.411	396212.7931	399.1571746	0.543351719	29	0	0.17	7	0	0
-1	399.1660792	0.060024	400.1733316	C_19 H_28 O_9	C19H28O9	C_19 H_27 O_9	2435	19	1.474	0.474	19	28	9	0	0	0	0	0	0	0	0	0	0	0	0	0	0	0	0	0	0	0	0	0	0	0	0	0	0	2356459.411	476641.5444	399.1660815	0.028539336	90	0	0.1	6	0	0
-1	399.2024231	0.0435297	400.209717	C_20 H_32 O_8	C20H32O8	C_20 H_31 O_8	2435	20	1.6	0.4	20	32	8	0	0	0	0	0	0	0	0	0	0	0	0	0	0	0	0	0	0	0	0	0	0	0	0	0	0	2356459.411	507156.7875	399.2024256	0.107461993	80	0	0.06	5	0	0
-1	400.0966192	0.0498375	401.1039156	C_16 H_20 O_11 C13_1	C17H20O11	C_16 H_19 O_11 C13_1	2435	17	1.176	0.647	16	20	11	0	0	0	0	0	1	0	0	0	0	0	0	0	0	0	0	0	0	0	0	0	0	0	0	0	0	2356972.999	511802.4828	400.0966217	0.192578437	58	0	0.22	8	0	0
-1	400.1118697	0.0639436	401.1191718	C_20 H_20 O_8 C13_1	C21H20O8	C_20 H_19 O_8 C13_1	2435	21	0.952	0.381	20	20	8	0	0	0	0	0	1	0	0	0	0	0	0	0	0	0	0	0	0	0	0	0	0	0	0	0	0	2356972.999	535262.0714	400.1118742	0.202081761	14	0.31	0.47	12	0	0
-1	400.1330373	0.0317395	401.140301	C_17 H_24 O_10 C13_1	C18H24O10	C_17 H_23 O_10 C13_1	2435	18	1.333	0.556	17	24	10	0	0	0	0	0	1	0	0	0	0	0	0	0	0	0	0	0	0	0	0	0	0	0	0	0	0	2356972.999	492517.7	400.1330396	0.064055361	90	0	0.15	7	0	0
-1	400.1482981	0.0433423	401.1555572	C_21 H_24 O_7 C13_1	C22H24O7	C_21 H_23 O_7 C13_1	2435	22	1.091	0.318	21	24	7	0	0	0	0	0	1	0	0	0	0	0	0	0	0	0	0	0	0	0	0	0	0	0	0	0	0	2356972.999	496712.875	400.1483015	0.327425303	32	0.27	0.41	11	0	0
-1	400.1694124	0.0061045	401.1766864	C_18 H_28 O_9 C13_1	C19H28O9	C_18 H_27 O_9 C13_1	2435	19	1.474	0.474	18	28	9	0	0	0	0	0	1	0	0	0	0	0	0	0	0	0	0	0	0	0	0	0	0	0	0	0	0	2356972.999	492022.0357	400.1694147	0.080098819	84	0	0.1	6	0	0
-1	400.2057938	0.0038085	401.2130718	C_19 H_32 O_8 C13_1	C20H32O8	C_19 H_31 O_8 C13_1	2435	20	1.6	0.4	19	32	8	0	0	0	0	0	1	0	0	0	0	0	0	0	0	0	0	0	0	0	0	0	0	0	0	0	0	2356972.999	529741.75	400.2057972	0.297713893	24	0	0.06	5	0	0
-1	401.0514537	0.0845026	402.0586962	C_19 H_14 O_10	C19H14O10	C_19 H_13 O_10	2435	19	0.737	0.526	19	14	10	0	0	0	0	0	0	0	0	0	0	0	0	0	0	0	0	0	0	0	0	0	0	0	0	0	0	2357486.611	489219.75	401.0514581	0.129815091	16	0.33	0.57	13	1	1
-1	401.0877906	0.0360736	402.0950816	C_20 H_18 O_9	C20H18O9	C_20 H_17 O_9	2435	20	0.9	0.45	20	18	9	0	0	0	0	0	0	0	0	0	0	0	0	0	0	0	0	0	0	0	0	0	0	0	0	0	0	2357486.611	510596.481	401.0877933	0.182277862	79	0.27	0.48	12	0	0
-1	401.1089102	0.0600995	402.1162108	C_17 H_22 O_11	C17H22O11	C_17 H_21 O_11	2435	17	1.294	0.647	17	22	11	0	0	0	0	0	0	0	0	0	0	0	0	0	0	0	0	0	0	0	0	0	0	0	0	0	0	2357486.611	488866.6222	401.1089125	0.056145447	90	0	0.13	7	0	0
-1	401.1242056	0.037535	402.131467	C_21 H_22 O_8	C21H22O8	C_21 H_21 O_8	2435	21	1.048	0.381	21	22	8	0	0	0	0	0	0	0	0	0	0	0	0	0	0	0	0	0	0	0	0	0	0	0	0	0	0	2357486.611	484295.2111	401.124208	0.046094956	90	0.23	0.41	11	0	0
-1	401.1339349	0.0467249	402.1411926	C_18 H_24 O_9 O18_1	C18H24O10	C_18 H_23 O_9 O18_1	2435	18	1.333	0.556	18	24	9	0	0	0	0	0	0	1	0	0	0	0	0	0	0	0	0	0	0	0	0	0	0	0	0	0	0	2357486.611	573465.5	401.133936	0.274320914	8	0	0.15	7	0	0
-1	401.1453373	0.0435481	402.1525962	C_18 H_26 O_10	C18H26O10	C_18 H_25 O_10	2435	18	1.444	0.556	18	26	10	0	0	0	0	0	0	0	0	0	0	0	0	0	0	0	0	0	0	0	0	0	0	0	0	0	0	2357486.611	478214.2418	401.1453394	0.07881688	91	0	0.08	6	0	0
-1	401.1816806	0.061041	402.1889816	C_19 H_30 O_9	C19H30O9	C_19 H_29 O_9	2435	19	1.579	0.474	19	30	9	0	0	0	0	0	0	0	0	0	0	0	0	0	0	0	0	0	0	0	0	0	0	0	0	0	0	2357486.611	494544.4819	401.1816828	0.089827486	83	0	0.03	5	0	0
-1	401.1969772	0.0395694	402.2042377	C_23 H_30 O_6	C23H30O6	C_23 H_29 O_6	2435	23	1.304	0.261	23	30	6	0	0	0	0	0	0	0	0	0	0	0	0	0	0	0	0	0	0	0	0	0	0	0	0	0	0	2357486.611	503791.9444	401.1969798	0.099314292	90	0.18	0.3	9	0	0
-1	402.0547763	0.0043343	403.062051	C_18 H_14 O_10 C13_1	C19H14O10	C_18 H_13 O_10 C13_1	2435	19	0.737	0.526	18	14	10	0	0	0	0	0	1	0	0	0	0	0	0	0	0	0	0	0	0	0	0	0	0	0	0	0	0	2358000.246	491092.1667	402.0547821	0.22363617	6	0.33	0.57	13	1	1
-1	402.091116	0.1091098	403.0984364	C_19 H_18 O_9 C13_1	C20H18O9	C_19 H_17 O_9 C13_1	2435	20	0.9	0.45	19	18	9	0	0	0	0	0	1	0	0	0	0	0	0	0	0	0	0	0	0	0	0	0	0	0	0	0	0	2358000.246	518766.2143	402.09112	0.301117823	14	0.27	0.48	12	0	0
-1	402.1122959	0.0165708	403.1195656	C_16 H_22 O_11 C13_1	C17H22O11	C_16 H_21 O_11 C13_1	2435	17	1.294	0.647	16	22	11	0	0	0	0	0	1	0	0	0	0	0	0	0	0	0	0	0	0	0	0	0	0	0	0	0	0	2358000.246	512935.2051	402.1122971	0.327664783	39	0	0.13	7	0	0
-1	402.1275923	0.1164176	403.1348218	C_20 H_22 O_8 C13_1	C21H22O8	C_20 H_21 O_8 C13_1	2435	21	1.048	0.381	20	22	8	0	0	0	0	0	1	0	0	0	0	0	0	0	0	0	0	0	0	0	0	0	0	0	0	0	0	2358000.246	505010.6271	402.1275946	0.246198762	59	0.23	0.41	11	0	0
-1	402.1486757	0.0026417	403.155951	C_17 H_26 O_10 C13_1	C18H26O10	C_17 H_25 O_10 C13_1	2435	18	1.444	0.556	17	26	10	0	0	0	0	0	1	0	0	0	0	0	0	0	0	0	0	0	0	0	0	0	0	0	0	0	0	2358000.246	528078.8701	402.1486775	0.130807115	77	0	0.08	6	0	0
-1	402.1850549	0.0125374	403.1923364	C_18 H_30 O_9 C13_1	C19H30O9	C_18 H_29 O_9 C13_1	2435	19	1.579	0.474	18	30	9	0	0	0	0	0	1	0	0	0	0	0	0	0	0	0	0	0	0	0	0	0	0	0	0	0	0	2358000.246	514352.7778	402.1850569	0.265122863	27	0	0.03	5	0	0
-1	402.20038	0.1584147	403.2075925	C_22 H_30 O_6 C13_1	C23H30O6	C_22 H_29 O_6 C13_1	2435	23	1.304	0.261	22	30	6	0	0	0	0	0	1	0	0	0	0	0	0	0	0	0	0	0	0	0	0	0	0	0	0	0	0	2358000.246	521266.7667	402.2003833	0.203296324	30	0.18	0.3	9	0	0
-1	403.0306731	0.0278959	404.0379608	C_18 H_12 O_11	C18H12O11	C_18 H_11 O_11	2435	18	0.667	0.611	18	12	11	0	0	0	0	0	0	0	0	0	0	0	0	0	0	0	0	0	0	0	0	0	0	0	0	0	0	2358513.905	491368.3077	403.030677	0.098693112	13	0.29	0.6	13	1	1
-1	403.1034551	9.65E-05	404.1107316	C_20 H_20 O_9	C20H20O9	C_20 H_19 O_9	2435	20	1	0.45	20	20	9	0	0	0	0	0	0	0	0	0	0	0	0	0	0	0	0	0	0	0	0	0	0	0	0	0	0	2358513.905	485859.6889	403.1034572	0.057804713	90	0.18	0.42	11	0	0
-1	403.1398547	0.0352001	404.147117	C_21 H_24 O_8	C21H24O8	C_21 H_23 O_8	2435	21	1.143	0.381	21	24	8	0	0	0	0	0	0	0	0	0	0	0	0	0	0	0	0	0	0	0	0	0	0	0	0	0	0	2358513.905	472690.2778	403.1398568	0.027831294	90	0.15	0.35	10	0	0
-1	403.1510639	0.024869	404.1583503	C_20 H_24 O_7 N_2	C20H24N2O7	C_20 H_23 O_7 N_2	216	20	1.2	0.35	20	24	7	2	0	0	0	0	0	0	0	0	0	0	0	0	0	0	0	0	0	0	0	0	0	0	0	0	0	2358513.905	493816.6753	403.1510656	0.087653039	77	0.09	0.31	10	0	0
-1	403.2126396	0.0701376	404.2198877	C_23 H_32 O_6	C23H32O6	C_23 H_31 O_6	2435	23	1.391	0.261	23	32	6	0	0	0	0	0	0	0	0	0	0	0	0	0	0	0	0	0	0	0	0	0	0	0	0	0	0	2358513.905	509760.4	403.212642	0.116064003	85	0.12	0.25	8	0	0
-1	404.0339912	0.1184299	405.0413156	C_17 H_12 O_11 C13_1	C18H12O11	C_17 H_11 O_11 C13_1	2435	18	0.667	0.611	17	12	11	0	0	0	0	0	1	0	0	0	0	0	0	0	0	0	0	0	0	0	0	0	0	0	0	0	0	2359027.584	531128	404.0339935	0.117344081	2	0.29	0.6	13	1	1
-1	404.106829	0.0469571	405.1140864	C_19 H_20 O_9 C13_1	C20H20O9	C_19 H_19 O_9 C13_1	2435	20	1	0.45	19	20	9	0	0	0	0	0	1	0	0	0	0	0	0	0	0	0	0	0	0	0	0	0	0	0	0	0	0	2359027.584	524017.3455	404.106831	0.221013763	55	0.18	0.42	11	0	0
-1	404.1432282	0.0810983	405.1504718	C_20 H_24 O_8 C13_1	C21H24O8	C_20 H_23 O_8 C13_1	2435	21	1.143	0.381	20	24	8	0	0	0	0	0	1	0	0	0	0	0	0	0	0	0	0	0	0	0	0	0	0	0	0	0	0	2359027.584	500777.8333	404.1432302	0.106541528	90	0.15	0.35	10	0	0
-1	404.1544011	0.0681604	405.1617052	C_19 H_24 O_7 N_2 C13_1	C20H24N2O7	C_19 H_23 O_7 N_2 C13_1	216	20	1.2	0.35	19	24	7	2	0	0	0	0	1	0	0	0	0	0	0	0	0	0	0	0	0	0	0	0	0	0	0	0	0	2359027.584	501687.6667	404.1544027	0.253121523	15	0.09	0.31	10	0	0
-1	404.215995	0.071183	405.2232425	C_22 H_32 O_6 C13_1	C23H32O6	C_22 H_31 O_6 C13_1	2435	23	1.391	0.261	22	32	6	0	0	0	0	0	1	0	0	0	0	0	0	0	0	0	0	0	0	0	0	0	0	0	0	0	0	2359027.584	507071.0476	404.2159973	0.25727365	21	0.12	0.25	8	0	0
-1	405.0463328	0.0039108	406.0536108	C_18 H_14 O_11	C18H14O11	C_18 H_13 O_11	2435	18	0.778	0.611	18	14	11	0	0	0	0	0	0	0	0	0	0	0	0	0	0	0	0	0	0	0	0	0	0	0	0	0	0	2359541.285	486774.4615	405.0463364	0.046489093	13	0.14	0.52	12	1	1
-1	405.0827336	0.0341156	406.0899962	C_19 H_18 O_10	C19H18O10	C_19 H_17 O_10	2435	19	0.947	0.526	19	18	10	0	0	0	0	0	0	0	0	0	0	0	0	0	0	0	0	0	0	0	0	0	0	0	0	0	0	2359541.285	494181.5222	405.0827355	0.124610079	90	0.11	0.43	11	0	0
-1	405.1190926	0.0309337	406.1263816	C_20 H_22 O_9	C20H22O9	C_20 H_21 O_9	2435	20	1.1	0.45	20	22	9	0	0	0	0	0	0	0	0	0	0	0	0	0	0	0	0	0	0	0	0	0	0	0	0	0	0	2359541.285	471245.6111	405.1190943	0.023160951	90	0.09	0.35	10	0	0
-2	405.1555042	0.0337845	406.162767	C_21 H_26 O_8	C21H26O8	C_21 H_25 O_8	2435	21	1.238	0.381	21	26	8	0	0	0	0	0	0	0	0	0	0	0	0	0	0	0	0	0	0	0	0	0	0	0	0	0	0	2359541.285	467287.2889	405.155506	0.019033922	90	0.08	0.29	9	0	0
-1	405.1918586	0.0425899	406.1991523	C_22 H_30 O_7	C22H30O7	C_22 H_29 O_7	2435	22	1.364	0.318	22	30	7	0	0	0	0	0	0	0	0	0	0	0	0	0	0	0	0	0	0	0	0	0	0	0	0	0	0	2359541.285	479299.8111	405.1918605	0.037001345	90	0.07	0.24	8	0	0
-1	406.0497009	0.028765	407.0569656	C_17 H_14 O_11 C13_1	C18H14O11	C_17 H_13 O_11 C13_1	2435	18	0.778	0.611	17	14	11	0	0	0	0	0	1	0	0	0	0	0	0	0	0	0	0	0	0	0	0	0	0	0	0	0	0	2360055.005	562180.2222	406.0497025	0.226071922	9	0.14	0.52	12	1	1
-1	406.0860495	0.0616615	407.093351	C_18 H_18 O_10 C13_1	C19H18O10	C_18 H_17 O_10 C13_1	2435	19	0.947	0.526	18	18	10	0	0	0	0	0	1	0	0	0	0	0	0	0	0	0	0	0	0	0	0	0	0	0	0	0	0	2360055.005	509406.4545	406.0860513	0.290913516	22	0.11	0.43	11	0	0
-1	406.1224471	0.0315796	407.1297364	C_19 H_22 O_9 C13_1	C20H22O9	C_19 H_21 O_9 C13_1	2435	20	1.1	0.45	19	22	9	0	0	0	0	0	1	0	0	0	0	0	0	0	0	0	0	0	0	0	0	0	0	0	0	0	0	2360055.005	500562.3778	406.1224487	0.088832513	90	0.09	0.35	10	0	0
-1	406.1507369	0.0065503	407.158016	C_20 H_25 O_8 N_1	C20H25NO8	C_20 H_24 O_8 N_1	272	20	1.25	0.4	20	25	8	1	0	0	0	0	0	0	0	0	0	0	0	0	0	0	0	0	0	0	0	0	0	0	0	0	0	2360055.005	484953.974	406.1507382	0.062774001	77	0	0.27	9	0	0
-1	406.1588669	0.0528408	407.1661218	C_20 H_26 O_8 C13_1	C21H26O8	C_20 H_25 O_8 C13_1	2435	21	1.238	0.381	20	26	8	0	0	0	0	0	1	0	0	0	0	0	0	0	0	0	0	0	0	0	0	0	0	0	0	0	0	2360055.005	480378.8111	406.1588685	0.064638267	90	0.08	0.29	9	0	0
-1	406.1952306	0.0003978	407.2025072	C_21 H_30 O_7 C13_1	C22H30O7	C_21 H_29 O_7 C13_1	2435	22	1.364	0.318	21	30	7	0	0	0	0	0	1	0	0	0	0	0	0	0	0	0	0	0	0	0	0	0	0	0	0	0	0	2360055.005	501545.2118	406.1952322	0.113259488	85	0.07	0.24	8	0	0
-1	407.0983761	0.0156577	408.1056462	C_19 H_20 O_10	C19H20O10	C_19 H_19 O_10	2435	19	1.053	0.526	19	20	10	0	0	0	0	0	0	0	0	0	0	0	0	0	0	0	0	0	0	0	0	0	0	0	0	0	0	2360568.745	472748.7	407.0983775	0.037750469	90	0	0.36	10	0	0
-1	407.1096296	0.064702	408.1168796	C_18 H_20 O_9 N_2	C18H20N2O9	C_18 H_19 O_9 N_2	216	18	1.111	0.5	18	20	9	2	0	0	0	0	0	0	0	0	0	0	0	0	0	0	0	0	0	0	0	0	0	0	0	0	0	2360568.745	500834.8205	407.1096306	0.105229971	78	0	0.3	10	0	0
-2	407.1347643	0.022426	408.1420316	C_20 H_24 O_9	C20H24O9	C_20 H_23 O_9	2435	20	1.2	0.45	20	24	9	0	0	0	0	0	0	0	0	0	0	0	0	0	0	0	0	0	0	0	0	0	0	0	0	0	0	2360568.745	464731.8	407.1347657	0.012850523	90	0	0.29	9	0	0
-1	407.1459794	0.0223372	408.153265	C_19 H_24 O_8 N_2	C19H24N2O8	C_19 H_23 O_8 N_2	216	19	1.263	0.421	19	24	8	2	0	0	0	0	0	0	0	0	0	0	0	0	0	0	0	0	0	0	0	0	0	0	0	0	0	2360568.745	483569.7013	407.1459806	0.052434322	77	0	0.23	9	0	0
-1	407.1540734	0.0513743	408.1613708	C_19 H_25 O_8 N_1 C13_1	C20H25NO8	C_19 H_24 O_8 N_1 C13_1	272	20	1.25	0.4	19	25	8	1	0	0	0	0	1	0	0	0	0	0	0	0	0	0	0	0	0	0	0	0	0	0	0	0	0	2360568.745	549905.8378	407.1540743	0.24005124	37	0	0.27	9	0	0
-1	407.1621087	0.2241741	408.1694766	C_19 H_26 O_8 C13_2	C21H26O8	C_19 H_25 O_8 C13_2	2435	21	1.238	0.381	19	26	8	0	0	0	0	0	2	0	0	0	0	0	0	0	0	0	0	0	0	0	0	0	0	0	0	0	0	2360568.745	447263.3333	407.1621095	0.107022214	3	0.08	0.29	9	0	0
-1	407.1711368	0.0091798	408.178417	C_21 H_28 O_8	C21H28O8	C_21 H_27 O_8	2435	21	1.333	0.381	21	28	8	0	0	0	0	0	0	0	0	0	0	0	0	0	0	0	0	0	0	0	0	0	0	0	0	0	0	2360568.745	465267.0879	407.1711382	0.015682204	91	0	0.24	8	0	0
-1	407.2075459	0.0488934	408.2148023	C_22 H_32 O_7	C22H32O7	C_22 H_31 O_7	2435	22	1.455	0.318	22	32	7	0	0	0	0	0	0	0	0	0	0	0	0	0	0	0	0	0	0	0	0	0	0	0	0	0	0	2360568.745	481245.7	407.2075475	0.059007605	90	0	0.19	7	0	0
-1	408.1017146	0.0243431	409.109001	C_18 H_20 O_10 C13_1	C19H20O10	C_18 H_19 O_10 C13_1	2435	19	1.053	0.526	18	20	10	0	0	0	0	0	1	0	0	0	0	0	0	0	0	0	0	0	0	0	0	0	0	0	0	0	0	2361082.503	509277.4138	408.1017157	0.172452967	87	0	0.36	10	0	0
-1	408.1128234	0.3289328	409.1202344	C_17 H_20 O_9 N_2 C13_1	C18H20N2O9	C_17 H_19 O_9 N_2 C13_1	216	18	1.111	0.5	17	20	9	2	0	0	0	0	1	0	0	0	0	0	0	0	0	0	0	0	0	0	0	0	0	0	0	0	0	2361082.503	500257.2857	408.1128234	0.323830678	7	0	0.3	10	0	0
-1	408.1299962	0.019392	409.1372806	C_19 H_23 O_9 N_1	C19H23NO9	C_19 H_22 O_9 N_1	272	19	1.211	0.474	19	23	9	1	0	0	0	0	0	0	0	0	0	0	0	0	0	0	0	0	0	0	0	0	0	0	0	0	0	2361082.503	476669.2857	408.1299971	0.048163273	77	0	0.26	9	0	0
-1	408.1381159	0.0145278	409.1453864	C_19 H_24 O_9 C13_1	C20H24O9	C_19 H_23 O_9 C13_1	2435	20	1.2	0.45	19	24	9	0	0	0	0	0	1	0	0	0	0	0	0	0	0	0	0	0	0	0	0	0	0	0	0	0	0	2361082.503	478385.2444	408.1381171	0.049124353	90	0	0.29	9	0	0
-1	408.1493679	0.0598915	409.1566198	C_18 H_24 O_8 N_2 C13_1	C19H24N2O8	C_18 H_23 O_8 N_2 C13_1	216	19	1.263	0.421	18	24	8	2	0	0	0	0	1	0	0	0	0	0	0	0	0	0	0	0	0	0	0	0	0	0	0	0	0	2361082.503	501693	408.149369	0.305682199	45	0	0.23	9	0	0
-1	408.1664091	0.0477474	409.173666	C_20 H_27 O_8 N_1	C20H27NO8	C_20 H_26 O_8 N_1	272	20	1.35	0.4	20	27	8	1	0	0	0	0	0	0	0	0	0	0	0	0	0	0	0	0	0	0	0	0	0	0	0	0	0	2361082.503	483092.6538	408.1664101	0.080659052	78	0	0.2	8	0	0
-1	408.1745027	0.0180018	409.1817718	C_20 H_28 O_8 C13_1	C21H28O8	C_20 H_27 O_8 C13_1	2435	21	1.333	0.381	20	28	8	0	0	0	0	0	1	0	0	0	0	0	0	0	0	0	0	0	0	0	0	0	0	0	0	0	0	2361082.503	484790.6333	408.174504	0.068694036	90	0	0.24	8	0	0
-1	408.2108659	0.0362765	409.2181572	C_21 H_32 O_7 C13_1	C22H32O7	C_21 H_31 O_7 C13_1	2435	22	1.455	0.318	21	32	7	0	0	0	0	0	1	0	0	0	0	0	0	0	0	0	0	0	0	0	0	0	0	0	0	0	0	2361082.503	509063.8485	408.2108674	0.218333078	66	0	0.19	7	0	0
-1	409.0412778	0.0701844	410.0485254	C_17 H_14 O_12	C17H14O12	C_17 H_13 O_12	2435	17	0.824	0.706	17	14	12	0	0	0	0	0	0	0	0	0	0	0	0	0	0	0	0	0	0	0	0	0	0	0	0	0	0	2361596.278	490771	409.0412805	0.057903568	13	0	0.45	11	0	0
-1	409.1140446	0.060504	410.1212962	C_19 H_22 O_10	C19H22O10	C_19 H_21 O_10	2435	19	1.158	0.526	19	22	10	0	0	0	0	0	0	0	0	0	0	0	0	0	0	0	0	0	0	0	0	0	0	0	0	0	0	2361596.278	462957.5778	409.1140455	0.025074272	90	0	0.29	9	0	0
-1	409.1252747	0.052583	410.1325296	C_18 H_22 O_9 N_2	C18H22N2O9	C_18 H_21 O_9 N_2	216	18	1.222	0.5	18	22	9	2	0	0	0	0	0	0	0	0	0	0	0	0	0	0	0	0	0	0	0	0	0	0	0	0	0	2361596.278	488900.8831	409.1252754	0.073342829	77	0	0.22	9	0	0
-1	409.1333464	0.0306846	410.1406354	C_18 H_23 O_9 N_1 C13_1	C19H23NO9	C_18 H_22 O_9 N_1 C13_1	272	19	1.211	0.474	18	23	9	1	0	0	0	0	1	0	0	0	0	0	0	0	0	0	0	0	0	0	0	0	0	0	0	0	0	2361596.278	483773.6341	409.1333459	0.226270632	41	0	0.26	9	0	0
-1	409.1415225	0.1406977	410.1487412	C_18 H_24 O_9 C13_2	C20H24O9	C_18 H_23 O_9 C13_2	2435	20	1.2	0.45	18	24	9	0	0	0	0	0	2	0	0	0	0	0	0	0	0	0	0	0	0	0	0	0	0	0	0	0	0	2361596.278	405226.2	409.1415209	0.514402631	10	0	0.29	9	0	0
-2	409.1503865	0.0454045	410.1576816	C_20 H_26 O_9	C20H26O9	C_20 H_25 O_9	2435	20	1.3	0.45	20	26	9	0	0	0	0	0	0	0	0	0	0	0	0	0	0	0	0	0	0	0	0	0	0	0	0	0	0	2361596.278	463984.9	409.1503875	0.015562336	90	0	0.23	8	0	0
-1	409.1696874	0.1388498	410.1770208	C_19 H_27 O_8 N_1 C13_1	C20H27NO8	C_19 H_26 O_8 N_1 C13_1	272	20	1.35	0.4	19	27	8	1	0	0	0	0	1	0	0	0	0	0	0	0	0	0	0	0	0	0	0	0	0	0	0	0	0	2361596.278	495451.2727	409.1696883	0.241564012	22	0	0.2	8	0	0
-1	409.186805	0.0354174	410.194067	C_21 H_30 O_8	C21H30O8	C_21 H_29 O_8	2435	21	1.429	0.381	21	30	8	0	0	0	0	0	0	0	0	0	0	0	0	0	0	0	0	0	0	0	0	0	0	0	0	0	0	2361596.278	465660.9889	409.1868061	0.020977977	90	0	0.18	7	0	0
-1	409.2231692	0.016403	410.2304523	C_22 H_34 O_7	C22H34O7	C_22 H_33 O_7	2435	22	1.545	0.318	22	34	7	0	0	0	0	0	0	0	0	0	0	0	0	0	0	0	0	0	0	0	0	0	0	0	0	0	0	2361596.278	505630.7368	409.2231704	0.142293147	76	0	0.14	6	0	0
-1	410.0445092	0.2301583	411.0518803	C_16 H_14 O_12 C13_1	C17H14O12	C_16 H_13 O_12 C13_1	2435	17	0.824	0.706	16	14	12	0	0	0	0	0	1	0	0	0	0	0	0	0	0	0	0	0	0	0	0	0	0	0	0	0	0	2362110.069	472701.4	410.0445119	0.198181767	5	0	0.45	11	0	0
-1	410.1092729	0.0100264	411.1165452	C_18 H_21 O_10 N_1	C18H21NO10	C_18 H_20 O_10 N_1	272	18	1.167	0.556	18	21	10	1	0	0	0	0	0	0	0	0	0	0	0	0	0	0	0	0	0	0	0	0	0	0	0	0	0	2362110.069	493687.8734	410.1092734	0.113747237	79	0	0.25	9	0	0
-1	410.1173702	0.0107096	411.124651	C_18 H_22 O_10 C13_1	C19H22O10	C_18 H_21 O_10 C13_1	2435	19	1.158	0.526	18	22	10	0	0	0	0	0	1	0	0	0	0	0	0	0	0	0	0	0	0	0	0	0	0	0	0	0	0	2362110.069	484322.4778	410.117371	0.088198074	90	0	0.29	9	0	0
-1	410.1285984	0.023221	411.1358844	C_17 H_22 O_9 N_2 C13_1	C18H22N2O9	C_17 H_21 O_9 N_2 C13_1	216	18	1.222	0.5	17	22	9	2	0	0	0	0	1	0	0	0	0	0	0	0	0	0	0	0	0	0	0	0	0	0	0	0	0	2362110.069	488026.9333	410.1285991	0.410026294	15	0	0.22	9	0	0
-1	410.1456459	0.0201117	411.1529306	C_19 H_25 O_9 N_1	C19H25NO9	C_19 H_24 O_9 N_1	272	19	1.316	0.474	19	25	9	1	0	0	0	0	0	0	0	0	0	0	0	0	0	0	0	0	0	0	0	0	0	0	0	0	0	2362110.069	477765.7403	410.1456465	0.048164812	77	0	0.19	8	0	0
-1	410.1537625	0.0062287	411.1610364	C_19 H_26 O_9 C13_1	C20H26O9	C_19 H_25 O_9 C13_1	2435	20	1.3	0.45	19	26	9	0	0	0	0	0	1	0	0	0	0	0	0	0	0	0	0	0	0	0	0	0	0	0	0	0	0	2362110.069	473262.0778	410.1537634	0.040634455	90	0	0.23	8	0	0
-1	410.1901511	0.0139033	411.1974218	C_20 H_30 O_8 C13_1	C21H30O8	C_20 H_29 O_8 C13_1	2435	21	1.429	0.381	20	30	8	0	0	0	0	0	1	0	0	0	0	0	0	0	0	0	0	0	0	0	0	0	0	0	0	0	0	2362110.069	485032.9302	410.1901519	0.087451186	86	0	0.18	7	0	0
-1	410.2264812	0.120423	411.2338072	C_21 H_34 O_7 C13_1	C22H34O7	C_21 H_33 O_7 C13_1	2435	22	1.545	0.318	21	34	7	0	0	0	0	0	1	0	0	0	0	0	0	0	0	0	0	0	0	0	0	0	0	0	0	0	0	2362110.069	555567.875	410.2264848	0.145446082	8	0	0.14	6	0	0
-1	411.0569168	0.0430928	412.0641754	C_17 H_16 O_12	C17H16O12	C_17 H_15 O_12	2435	17	0.941	0.706	17	16	12	0	0	0	0	0	0	0	0	0	0	0	0	0	0	0	0	0	0	0	0	0	0	0	0	0	0	2362623.876	483582.6875	411.0569184	0.096065615	16	0	0.36	10	0	0
-1	411.0721922	0.0898176	412.0794316	C_21 H_16 O_9	C21H16O9	C_21 H_15 O_9	2435	21	0.762	0.429	21	16	9	0	0	0	0	0	0	0	0	0	0	0	0	0	0	0	0	0	0	0	0	0	0	0	0	0	0	2362623.876	478880.25	411.0721945	0.091749407	16	0.42	0.58	14	1	0
-1	411.0932866	0.0054987	412.1005608	C_18 H_20 O_11	C18H20O11	C_18 H_19 O_11	2435	18	1.111	0.611	18	20	11	0	0	0	0	0	0	0	0	0	0	0	0	0	0	0	0	0	0	0	0	0	0	0	0	0	0	2362623.876	476050.4667	411.0932873	0.044757352	90	0	0.28	9	0	0
-1	411.1125992	0.0591939	412.1199	C_17 H_21 O_10 N_1 C13_1	C18H21NO10	C_17 H_20 O_10 N_1 C13_1	272	18	1.167	0.556	17	21	10	1	0	0	0	0	1	0	0	0	0	0	0	0	0	0	0	0	0	0	0	0	0	0	0	0	0	2362623.876	377915.8571	411.1126003	0.489528956	7	0	0.25	9	0	0
-1	411.1490326	0.0573957	412.1562854	C_18 H_25 O_9 N_1 C13_1	C19H25NO9	C_18 H_24 O_9 N_1 C13_1	272	19	1.316	0.474	18	25	9	1	0	0	0	0	1	0	0	0	0	0	0	0	0	0	0	0	0	0	0	0	0	0	0	0	0	2362623.876	489444.1081	411.1490324	0.220976524	37	0	0.19	8	0	0
-1	411.1545534	0.2381637	412.161928	C_20 H_26 O_8 O18_1	C20H26O9	C_20 H_25 O_8 O18_1	2435	20	1.3	0.45	20	26	8	0	0	0	0	0	0	1	0	0	0	0	0	0	0	0	0	0	0	0	0	0	0	0	0	0	0	2362623.876	430694.3333	411.1545535	0.45625955	6	0	0.23	8	0	0
-2	411.1660708	0.0380786	412.1733316	C_20 H_28 O_9	C20H28O9	C_20 H_27 O_9	2435	20	1.4	0.45	20	28	9	0	0	0	0	0	0	0	0	0	0	0	0	0	0	0	0	0	0	0	0	0	0	0	0	0	0	2362623.876	460445	411.1660715	0.017920644	91	0	0.16	7	0	0
-1	411.2024241	0.0398123	412.209717	C_21 H_32 O_8	C21H32O8	C_21 H_31 O_8	2435	21	1.524	0.381	21	32	8	0	0	0	0	0	0	0	0	0	0	0	0	0	0	0	0	0	0	0	0	0	0	0	0	0	0	2362623.876	480693.1978	411.2024249	0.080538115	91	0	0.12	6	0	0
-1	412.0602116	0.1021552	413.0675303	C_16 H_16 O_12 C13_1	C17H16O12	C_16 H_15 O_12 C13_1	2435	17	0.941	0.706	16	16	12	0	0	0	0	0	1	0	0	0	0	0	0	0	0	0	0	0	0	0	0	0	0	0	0	0	0	2363137.697	580536.25	412.0602177	0.179594989	4	0	0.36	10	0	0
-1	412.0754692	0.0987986	413.0827864	C_20 H_16 O_9 C13_1	C21H16O9	C_20 H_15 O_9 C13_1	2435	21	0.762	0.429	20	16	9	0	0	0	0	0	1	0	0	0	0	0	0	0	0	0	0	0	0	0	0	0	0	0	0	0	0	2363137.697	543446	412.075469	0.079254258	3	0.42	0.58	14	1	0
-1	412.0965917	0.1149227	413.1039156	C_17 H_20 O_11 C13_1	C18H20O11	C_17 H_19 O_11 C13_1	2435	18	1.111	0.611	17	20	11	0	0	0	0	0	1	0	0	0	0	0	0	0	0	0	0	0	0	0	0	0	0	0	0	0	0	2363137.697	503740.0161	412.0965917	0.250373745	62	0	0.28	9	0	0
-1	412.1693917	0.0441119	413.1766864	C_19 H_28 O_9 C13_1	C20H28O9	C_19 H_27 O_9 C13_1	2435	20	1.4	0.45	19	28	9	0	0	0	0	0	1	0	0	0	0	0	0	0	0	0	0	0	0	0	0	0	0	0	0	0	0	2363137.697	480978.6667	412.1693923	0.070090423	90	0	0.16	7	0	0
-1	412.205839	0.1055146	413.2130718	C_20 H_32 O_8 C13_1	C21H32O8	C_20 H_31 O_8 C13_1	2435	21	1.524	0.381	20	32	8	0	0	0	0	0	1	0	0	0	0	0	0	0	0	0	0	0	0	0	0	0	0	0	0	0	0	2363137.697	521529.5211	412.2058396	0.205435195	71	0	0.12	6	0	0
-1	413.0877957	0.0227387	414.0950816	C_21 H_18 O_9	C21H18O9	C_21 H_17 O_9	2435	21	0.857	0.429	21	18	9	0	0	0	0	0	0	0	0	0	0	0	0	0	0	0	0	0	0	0	0	0	0	0	0	0	0	2363651.532	459086.4211	413.0877975	0.186844582	19	0.33	0.52	13	1	0
-1	413.1089413	0.0167513	414.1162108	C_18 H_22 O_11	C18H22O11	C_18 H_21 O_11	2435	18	1.222	0.611	18	22	11	0	0	0	0	0	0	0	0	0	0	0	0	0	0	0	0	0	0	0	0	0	0	0	0	0	0	2363651.532	466574.6667	413.1089416	0.037974239	90	0	0.2	8	0	0
-1	413.1242141	0.0570447	414.131467	C_22 H_22 O_8	C22H22O8	C_22 H_21 O_8	2435	22	1	0.364	22	22	8	0	0	0	0	0	0	0	0	0	0	0	0	0	0	0	0	0	0	0	0	0	0	0	0	0	0	2363651.532	522962.0952	413.1242149	0.149775932	84	0.29	0.44	12	0	0
-1	413.1453314	0.0280356	414.1525962	C_19 H_26 O_10	C19H26O10	C_19 H_25 O_10	2435	19	1.368	0.526	19	26	10	0	0	0	0	0	0	0	0	0	0	0	0	0	0	0	0	0	0	0	0	0	0	0	0	0	0	2363651.532	459570.4889	413.1453317	0.022638077	90	0	0.14	7	0	0
-1	413.1728132	0.1168695	414.1800412	C_18 H_28 O_9 C13_2	C20H28O9	C_18 H_27 O_9 C13_2	2435	20	1.4	0.45	18	28	9	0	0	0	0	0	2	0	0	0	0	0	0	0	0	0	0	0	0	0	0	0	0	0	0	0	0	2363651.532	463931	413.1728184	0.205163493	2	0	0.16	7	0	0
-1	413.1816953	0.0236631	414.1889816	C_20 H_30 O_9	C20H30O9	C_20 H_29 O_9	2435	20	1.5	0.45	20	30	9	0	0	0	0	0	0	0	0	0	0	0	0	0	0	0	0	0	0	0	0	0	0	0	0	0	0	2363651.532	470901.0333	413.1816958	0.045056843	90	0	0.1	6	0	0
-1	414.0910856	0.1792178	415.0984364	C_20 H_18 O_9 C13_1	C21H18O9	C_20 H_17 O_9 C13_1	2435	21	0.857	0.429	20	18	9	0	0	0	0	0	1	0	0	0	0	0	0	0	0	0	0	0	0	0	0	0	0	0	0	0	0	2364165.378	468494	414.0910857	0.321729658	6	0.33	0.52	13	1	0
-1	414.1123081	0.0456061	415.1195656	C_17 H_22 O_11 C13_1	C18H22O11	C_17 H_21 O_11 C13_1	2435	18	1.222	0.611	17	22	11	0	0	0	0	0	1	0	0	0	0	0	0	0	0	0	0	0	0	0	0	0	0	0	0	0	0	2364165.378	500161.8721	414.1123083	0.192143779	86	0	0.2	8	0	0
-1	414.1275026	0.1030605	415.1348218	C_21 H_22 O_8 C13_1	C22H22O8	C_21 H_21 O_8 C13_1	2435	22	1	0.364	21	22	8	0	0	0	0	0	1	0	0	0	0	0	0	0	0	0	0	0	0	0	0	0	0	0	0	0	0	2364165.378	576221.25	414.1275033	0.205536944	4	0.29	0.44	12	0	0
-1	414.1486815	0.0166588	415.155951	C_18 H_26 O_10 C13_1	C19H26O10	C_18 H_25 O_10 C13_1	2435	19	1.368	0.526	18	26	10	0	0	0	0	0	1	0	0	0	0	0	0	0	0	0	0	0	0	0	0	0	0	0	0	0	0	2364165.378	474840.8	414.1486817	0.088157896	90	0	0.14	7	0	0
-1	414.1850517	0.0199883	415.1923364	C_19 H_30 O_9 C13_1	C20H30O9	C_19 H_29 O_9 C13_1	2435	20	1.5	0.45	19	30	9	0	0	0	0	0	1	0	0	0	0	0	0	0	0	0	0	0	0	0	0	0	0	0	0	0	0	2364165.378	494420.3846	414.185052	0.121462792	78	0	0.1	6	0	0
-1	415.103431	0.0580543	416.1107316	C_21 H_20 O_9	C21H20O9	C_21 H_19 O_9	2435	21	0.952	0.429	21	20	9	0	0	0	0	0	0	0	0	0	0	0	0	0	0	0	0	0	0	0	0	0	0	0	0	0	0	2364679.236	505442.6591	415.1034313	0.2163466	88	0.25	0.45	12	0	0
-1	415.1246038	0.0467881	416.1318608	C_18 H_24 O_11	C18H24O11	C_18 H_23 O_11	2435	18	1.333	0.611	18	24	11	0	0	0	0	0	0	0	0	0	0	0	0	0	0	0	0	0	0	0	0	0	0	0	0	0	0	2364679.236	464912.2222	415.124604	0.043713067	90	0	0.12	7	0	0
-1	415.1398631	0.0543245	416.147117	C_22 H_24 O_8	C22H24O8	C_22 H_23 O_8	2435	22	1.091	0.364	22	24	8	0	0	0	0	0	0	0	0	0	0	0	0	0	0	0	0	0	0	0	0	0	0	0	0	0	0	2364679.236	473062.6444	415.1398634	0.065178608	90	0.21	0.39	11	0	0
-1	415.1609555	0.0343803	416.1682462	C_19 H_28 O_10	C19H28O10	C_19 H_27 O_10	2435	19	1.474	0.526	19	28	10	0	0	0	0	0	0	0	0	0	0	0	0	0	0	0	0	0	0	0	0	0	0	0	0	0	0	2364679.236	465660.4	415.1609557	0.044470666	90	0	0.07	6	0	0
-1	415.1761936	0.0776148	416.1835023	C_23 H_28 O_7	C23H28O7	C_23 H_27 O_7	2435	23	1.217	0.304	23	28	7	0	0	0	0	0	0	0	0	0	0	0	0	0	0	0	0	0	0	0	0	0	0	0	0	0	0	2364679.236	479834.7333	415.176194	0.069970814	90	0.19	0.33	10	0	0
-1	415.2126324	0.0506415	416.2198877	C_24 H_32 O_6	C24H32O6	C_24 H_31 O_6	2435	24	1.333	0.25	24	32	6	0	0	0	0	0	0	0	0	0	0	0	0	0	0	0	0	0	0	0	0	0	0	0	0	0	0	2364679.236	496075.2838	415.2126331	0.146945939	74	0.17	0.29	9	0	0
-1	416.1067324	0.1860187	417.1140864	C_20 H_20 O_9 C13_1	C21H20O9	C_20 H_19 O_9 C13_1	2435	21	0.952	0.429	20	20	9	0	0	0	0	0	1	0	0	0	0	0	0	0	0	0	0	0	0	0	0	0	0	0	0	0	0	2365193.103	502313.2857	416.1067329	0.17927649	14	0.25	0.45	12	0	0
-1	416.1279248	0.0344804	417.1352156	C_17 H_24 O_11 C13_1	C18H24O11	C_17 H_23 O_11 C13_1	2435	18	1.333	0.611	17	24	11	0	0	0	0	0	1	0	0	0	0	0	0	0	0	0	0	0	0	0	0	0	0	0	0	0	0	2365193.103	502091.6835	416.1279249	0.213358954	79	0	0.12	7	0	0
-1	416.1432102	0.0356083	417.1504718	C_21 H_24 O_8 C13_1	C22H24O8	C_21 H_23 O_8 C13_1	2435	22	1.091	0.364	21	24	8	0	0	0	0	0	1	0	0	0	0	0	0	0	0	0	0	0	0	0	0	0	0	0	0	0	0	2365193.103	500379.0159	416.1432106	0.231523082	63	0.21	0.39	11	0	0
-1	416.1643281	0.0083131	417.171601	C_18 H_28 O_10 C13_1	C19H28O10	C_18 H_27 O_10 C13_1	2435	19	1.474	0.526	18	28	10	0	0	0	0	0	1	0	0	0	0	0	0	0	0	0	0	0	0	0	0	0	0	0	0	0	0	2365193.103	496104.1299	416.1643281	0.163589032	77	0	0.07	6	0	0
-1	416.1795607	0.0481223	417.1868572	C_22 H_28 O_7 C13_1	C23H28O7	C_22 H_27 O_7 C13_1	2435	23	1.217	0.304	22	28	7	0	0	0	0	0	1	0	0	0	0	0	0	0	0	0	0	0	0	0	0	0	0	0	0	0	0	2365193.103	522981.7538	416.1795614	0.225279472	65	0.19	0.33	10	0	0
-1	416.215952	0.0338931	417.2232425	C_23 H_32 O_6 C13_1	C24H32O6	C_23 H_31 O_6 C13_1	2435	24	1.333	0.25	23	32	6	0	0	0	0	0	1	0	0	0	0	0	0	0	0	0	0	0	0	0	0	0	0	0	0	0	0	2365193.103	488032.2727	416.215953	0.344040863	11	0.17	0.29	9	0	0
-1	417.0827439	0.0577579	418.0899962	C_20 H_18 O_10	C20H18O10	C_20 H_17 O_10	2435	20	0.9	0.5	20	18	10	0	0	0	0	0	0	0	0	0	0	0	0	0	0	0	0	0	0	0	0	0	0	0	0	0	0	2365706.98	488661.4571	417.0827437	0.188712313	70	0.2	0.47	12	0	0
-1	417.1166517	0.1140738	418.1238805	C_25 H_22 O_4 S_1	C25H22O4S	C_25 H_21 O_4 S_1	65	25	0.88	0.16	25	22	4	0	1	0	0	0	0	0	0	0	0	0	0	0	0	0	0	0	0	0	0	0	0	0	0	0	0	2365706.98	505474.2778	417.116653	0.137695753	54	0.5	0.55	15	1	0
-1	417.1190727	0.0775962	418.1263816	C_21 H_22 O_9	C21H22O9	C_21 H_21 O_9	2435	21	1.048	0.429	21	22	9	0	0	0	0	0	0	0	0	0	0	0	0	0	0	0	0	0	0	0	0	0	0	0	0	0	0	2365706.98	466678.956	417.1190728	0.047244571	91	0.17	0.39	11	0	0
-1	417.130305	0.0801315	418.137615	C_20 H_22 O_8 N_2	C20H22N2O8	C_20 H_21 O_8 N_2	216	20	1.1	0.4	20	22	8	2	0	0	0	0	0	0	0	0	0	0	0	0	0	0	0	0	0	0	0	0	0	0	0	0	0	2365706.98	483472.3247	417.130305	0.108740469	77	0.1	0.36	11	0	0
-1	417.1402077	0.0638602	418.1475108	C_18 H_26 O_11	C18H26O11	C_18 H_25 O_11	2435	18	1.444	0.611	18	26	11	0	0	0	0	0	0	0	0	0	0	0	0	0	0	0	0	0	0	0	0	0	0	0	0	0	0	2365706.98	478016.5595	417.1402078	0.08157927	84	0	0.04	6	0	0
-1	417.1554872	0.0080543	418.162767	C_22 H_26 O_8	C22H26O8	C_22 H_25 O_8	2435	22	1.182	0.364	22	26	8	0	0	0	0	0	0	0	0	0	0	0	0	0	0	0	0	0	0	0	0	0	0	0	0	0	0	2365706.98	459484.8778	417.1554873	0.025910816	90	0.14	0.33	10	0	0
-1	417.1918732	0.0064921	418.1991523	C_23 H_30 O_7	C23H30O7	C_23 H_29 O_7	2435	23	1.304	0.304	23	30	7	0	0	0	0	0	0	0	0	0	0	0	0	0	0	0	0	0	0	0	0	0	0	0	0	0	0	2365706.98	464647.8791	417.1918735	0.06128153	91	0.12	0.28	9	0	0
-1	418.0860337	0.0976203	419.093351	C_19 H_18 O_10 C13_1	C20H18O10	C_19 H_17 O_10 C13_1	2435	20	0.9	0.5	19	18	10	0	0	0	0	0	1	0	0	0	0	0	0	0	0	0	0	0	0	0	0	0	0	0	0	0	0	2366220.864	512861.4286	418.0860342	0.165732653	14	0.2	0.47	12	0	0
-1	418.1199744	0.0371224	419.1272353	C_24 H_22 O_4 S_1 C13_1	C25H22O4S	C_24 H_21 O_4 S_1 C13_1	65	25	0.88	0.16	24	22	4	0	1	0	0	0	1	0	0	0	0	0	0	0	0	0	0	0	0	0	0	0	0	0	0	0	0	2366220.864	467956.6	418.1199761	0.339050221	5	0.5	0.55	15	1	0
-1	418.122468	0.0190418	419.1297364	C_20 H_22 O_9 C13_1	C21H22O9	C_20 H_21 O_9 C13_1	2435	21	1.048	0.429	20	22	9	0	0	0	0	0	1	0	0	0	0	0	0	0	0	0	0	0	0	0	0	0	0	0	0	0	0	2366220.864	509623.4405	418.122468	0.186841063	84	0.17	0.39	11	0	0
-1	418.1336688	0.0585674	419.1409698	C_19 H_22 O_8 N_2 C13_1	C20H22N2O8	C_19 H_21 O_8 N_2 C13_1	216	20	1.1	0.4	19	22	8	2	0	0	0	0	1	0	0	0	0	0	0	0	0	0	0	0	0	0	0	0	0	0	0	0	0	2366220.864	521324.7273	418.1336683	0.382535786	11	0.1	0.36	11	0	0
-1	418.1435486	0.0967957	419.1508656	C_17 H_26 O_11 C13_1	C18H26O11	C_17 H_25 O_11 C13_1	2435	18	1.444	0.611	17	26	11	0	0	0	0	0	1	0	0	0	0	0	0	0	0	0	0	0	0	0	0	0	0	0	0	0	0	2366220.864	523143.2308	418.1435487	0.28301246	26	0	0.04	6	0	0
-1	418.1507083	0.0744397	419.158016	C_21 H_25 O_8 N_1	C21H25NO8	C_21 H_24 O_8 N_1	272	21	1.19	0.381	21	25	8	1	0	0	0	0	0	0	0	0	0	0	0	0	0	0	0	0	0	0	0	0	0	0	0	0	0	2366220.864	477709.2727	418.1507084	0.079424612	77	0.08	0.31	10	0	0
-1	418.1588183	0.0644613	419.1661218	C_21 H_26 O_8 C13_1	C22H26O8	C_21 H_25 O_8 C13_1	2435	22	1.182	0.364	21	26	8	0	0	0	0	0	1	0	0	0	0	0	0	0	0	0	0	0	0	0	0	0	0	0	0	0	0	2366220.864	485019.9222	418.1588186	0.10786377	90	0.14	0.33	10	0	0
-1	418.1952416	0.0258443	419.2025072	C_22 H_30 O_7 C13_1	C23H30O7	C_22 H_29 O_7 C13_1	2435	23	1.304	0.304	22	30	7	0	0	0	0	0	1	0	0	0	0	0	0	0	0	0	0	0	0	0	0	0	0	0	0	0	0	2366220.864	496367.0123	418.195242	0.188086397	81	0.12	0.28	9	0	0
-1	419.025553	0.1095891	420.0328754	C_18 H_12 O_12	C18H12O12	C_18 H_11 O_12	2435	18	0.667	0.667	18	12	12	0	0	0	0	0	0	0	0	0	0	0	0	0	0	0	0	0	0	0	0	0	0	0	0	0	0	2366734.755	476234.1538	419.0255533	0.067911601	13	0.17	0.58	13	1	1
-1	419.095927	0.1387707	420.1031451	C_24 H_20 O_5 S_1	C24H20O5S	C_24 H_19 O_5 S_1	65	24	0.833	0.208	24	20	5	0	1	0	0	0	0	0	0	0	0	0	0	0	0	0	0	0	0	0	0	0	0	0	0	0	0	2366734.755	488100.434	419.0959281	0.090117965	53	0.5	0.56	15	1	0
-1	419.098338	0.0755024	420.1056462	C_20 H_20 O_10	C20H20O10	C_20 H_19 O_10	2435	20	1	0.5	20	20	10	0	0	0	0	0	0	0	0	0	0	0	0	0	0	0	0	0	0	0	0	0	0	0	0	0	0	2366734.755	464061.5556	419.0983381	0.052095383	90	0.1	0.4	11	0	0
-1	419.1322956	0.09886	420.1395305	C_25 H_24 O_4 S_1	C25H24O4S	C_25 H_23 O_4 S_1	65	25	0.96	0.16	25	24	4	0	1	0	0	0	0	0	0	0	0	0	0	0	0	0	0	0	0	0	0	0	0	0	0	0	0	2366734.755	503811.8333	419.1322969	0.125584381	48	0.45	0.5	14	0	0
-1	419.134747	0.0192744	420.1420316	C_21 H_24 O_9	C21H24O9	C_21 H_23 O_9	2435	21	1.143	0.429	21	24	9	0	0	0	0	0	0	0	0	0	0	0	0	0	0	0	0	0	0	0	0	0	0	0	0	0	0	2366734.755	453385.8901	419.1347471	0.058125158	91	0.08	0.33	10	0	0
-1	419.146003	0.0343994	420.153265	C_20 H_24 O_8 N_2	C20H24N2O8	C_20 H_23 O_8 N_2	216	20	1.2	0.4	20	24	8	2	0	0	0	0	0	0	0	0	0	0	0	0	0	0	0	0	0	0	0	0	0	0	0	0	0	2366734.755	462153.2857	419.146003	0.053388509	77	0	0.29	10	0	0
-1	419.1540769	0.041515	420.1613708	C_20 H_25 O_8 N_1 C13_1	C21H25NO8	C_20 H_24 O_8 N_1 C13_1	272	21	1.19	0.381	20	25	8	1	0	0	0	0	1	0	0	0	0	0	0	0	0	0	0	0	0	0	0	0	0	0	0	0	0	2366734.755	492876.1852	419.1540767	0.258479808	27	0.08	0.31	10	0	0
-1	419.2074934	0.0774342	420.2148023	C_23 H_32 O_7	C23H32O7	C_23 H_31 O_7	2435	23	1.391	0.304	23	32	7	0	0	0	0	0	0	0	0	0	0	0	0	0	0	0	0	0	0	0	0	0	0	0	0	0	0	2366734.755	463346.6444	419.2074938	0.039846633	90	0.06	0.23	8	0	0
-1	420.0290495	0.2272678	421.0362303	C_17 H_12 O_12 C13_1	C18H12O12	C_17 H_11 O_12 C13_1	2435	18	0.667	0.667	17	12	12	0	0	0	0	0	1	0	0	0	0	0	0	0	0	0	0	0	0	0	0	0	0	0	0	0	0	2367248.653	499403	420.02905	0.122158671	2	0.17	0.58	13	1	1
-1	420.0993411	0.2792167	421.1064999	C_23 H_20 O_5 S_1 C13_1	C24H20O5S	C_23 H_19 O_5 S_1 C13_1	65	24	0.833	0.208	23	20	5	0	1	0	0	0	1	0	0	0	0	0	0	0	0	0	0	0	0	0	0	0	0	0	0	0	0	2367248.653	482575.5	420.0993423	0.313982566	12	0.5	0.56	15	1	0
-1	420.1017404	0.0375651	421.109001	C_19 H_20 O_10 C13_1	C20H20O10	C_19 H_19 O_10 C13_1	2435	20	1	0.5	19	20	10	0	0	0	0	0	1	0	0	0	0	0	0	0	0	0	0	0	0	0	0	0	0	0	0	0	0	2367248.653	501209.3378	420.1017404	0.225121275	74	0.1	0.4	11	0	0
-1	420.129996	0.0192289	421.1372806	C_20 H_23 O_9 N_1	C20H23NO9	C_20 H_22 O_9 N_1	272	20	1.15	0.45	20	23	9	1	0	0	0	0	0	0	0	0	0	0	0	0	0	0	0	0	0	0	0	0	0	0	0	0	0	2367248.653	469095.2073	420.1299961	0.119451439	82	0	0.31	10	0	0
-1	420.1355139	0.2255007	421.1428853	C_24 H_24 O_4 S_1 C13_1	C25H24O4S	C_24 H_23 O_4 S_1 C13_1	65	25	0.96	0.16	24	24	4	0	1	0	0	0	1	0	0	0	0	0	0	0	0	0	0	0	0	0	0	0	0	0	0	0	0	2367248.653	487571.5	420.1355144	0.372816745	6	0.45	0.5	14	0	0
-1	420.1380878	0.0526469	421.1453864	C_20 H_24 O_9 C13_1	C21H24O9	C_20 H_23 O_9 C13_1	2435	21	1.143	0.429	20	24	9	0	0	0	0	0	1	0	0	0	0	0	0	0	0	0	0	0	0	0	0	0	0	0	0	0	0	2367248.653	469618.2778	420.138088	0.057508809	90	0.08	0.33	10	0	0
-1	420.1412051	0.0768992	421.148514	C_19 H_23 O_8 N_3	C19H23N3O8	C_19 H_22 O_8 N_3	12	19	1.211	0.421	19	23	8	3	0	0	0	0	0	0	0	0	0	0	0	0	0	0	0	0	0	0	0	0	0	0	0	0	0	2367248.653	480553.1818	420.1412054	0.105989353	77	0	0.25	10	0	0
-1	420.1493071	0.0861437	421.1566198	C_19 H_24 O_8 N_2 C13_1	C20H24N2O8	C_19 H_23 O_8 N_2 C13_1	216	20	1.2	0.4	19	24	8	2	0	0	0	0	1	0	0	0	0	0	0	0	0	0	0	0	0	0	0	0	0	0	0	0	0	2367248.653	497246.3906	420.1493072	0.224998532	64	0	0.29	10	0	0
-1	420.1663564	0.0785424	421.173666	C_21 H_27 O_8 N_1	C21H27NO8	C_21 H_26 O_8 N_1	272	21	1.286	0.381	21	27	8	1	0	0	0	0	0	0	0	0	0	0	0	0	0	0	0	0	0	0	0	0	0	0	0	0	0	2367248.653	464312.4872	420.1663567	0.068283352	78	0	0.25	9	0	0
-1	420.2108964	0.0371257	421.2181572	C_22 H_32 O_7 C13_1	C23H32O7	C_22 H_31 O_7 C13_1	2435	23	1.391	0.304	22	32	7	0	0	0	0	0	1	0	0	0	0	0	0	0	0	0	0	0	0	0	0	0	0	0	0	0	0	2367248.653	486844.7439	420.210897	0.133228899	82	0.06	0.23	8	0	0
-1	421.0776467	0.0292406	422.0849108	C_19 H_18 O_11	C19H18O11	C_19 H_17 O_11	2435	19	0.947	0.579	19	18	11	0	0	0	0	0	0	0	0	0	0	0	0	0	0	0	0	0	0	0	0	0	0	0	0	0	0	2367762.555	464700.0769	421.0776469	0.138460729	91	0	0.41	11	0	0
-2	421.1139776	0.0998339	422.1212962	C_20 H_22 O_10	C20H22O10	C_20 H_21 O_10	2435	20	1.1	0.5	20	22	10	0	0	0	0	0	0	0	0	0	0	0	0	0	0	0	0	0	0	0	0	0	0	0	0	0	0	2367762.555	453217.2333	421.1139778	0.023091239	90	0	0.33	10	0	0
-1	421.1252162	0.0874417	422.1325296	C_19 H_22 O_9 N_2	C19H22N2O9	C_19 H_21 O_9 N_2	216	19	1.158	0.474	19	22	9	2	0	0	0	0	0	0	0	0	0	0	0	0	0	0	0	0	0	0	0	0	0	0	0	0	0	2367762.555	467734.9221	421.1252165	0.042138698	77	0	0.28	10	0	0
-1	421.1292325	0.1028198	422.1365523	C_24 H_22 O_7	C24H22O7	C_24 H_21 O_7	2435	24	0.917	0.292	24	22	7	0	0	0	0	0	0	0	0	0	0	0	0	0	0	0	0	0	0	0	0	0	0	0	0	0	0	2367762.555	509392	421.1292324	0.225255224	19	0.41	0.51	14	1	0
-1	421.1333406	0.0434879	422.1406354	C_19 H_23 O_9 N_1 C13_1	C20H23NO9	C_19 H_22 O_9 N_1 C13_1	272	20	1.15	0.45	19	23	9	1	0	0	0	0	1	0	0	0	0	0	0	0	0	0	0	0	0	0	0	0	0	0	0	0	0	2367762.555	511224.9	421.133341	0.196111479	50	0	0.31	10	0	0
-1	421.1446191	0.0633113	422.1518688	C_18 H_23 O_8 N_3 C13_1	C19H23N3O8	C_18 H_22 O_8 N_3 C13_1	12	19	1.211	0.421	18	23	8	3	0	0	0	0	1	0	0	0	0	0	0	0	0	0	0	0	0	0	0	0	0	0	0	0	0	2367762.555	481036.1667	421.1446234	0.264709005	6	0	0.25	10	0	0
-1	421.1504166	0.027132	422.1576816	C_21 H_26 O_9	C21H26O9	C_21 H_25 O_9	2435	21	1.238	0.429	21	26	9	0	0	0	0	0	0	0	0	0	0	0	0	0	0	0	0	0	0	0	0	0	0	0	0	0	0	2367762.555	446997.7667	421.1504169	0.021162149	90	0	0.27	9	0	0
-1	421.1616574	0.0446006	422.168915	C_20 H_26 O_8 N_2	C20H26N2O8	C_20 H_25 O_8 N_2	216	20	1.3	0.4	20	26	8	2	0	0	0	0	0	0	0	0	0	0	0	0	0	0	0	0	0	0	0	0	0	0	0	0	0	2367762.555	462601.7013	421.1616576	0.054366036	77	0	0.21	9	0	0
-1	421.1697744	0.0711952	422.1770208	C_20 H_27 O_8 N_1 C13_1	C21H27NO8	C_20 H_26 O_8 N_1 C13_1	272	21	1.286	0.381	20	27	8	1	0	0	0	0	1	0	0	0	0	0	0	0	0	0	0	0	0	0	0	0	0	0	0	0	0	2367762.555	523374.0175	421.1697747	0.207053904	57	0	0.25	9	0	0
-2	421.1867699	0.0489325	422.194067	C_22 H_30 O_8	C22H30O8	C_22 H_29 O_8	2435	22	1.364	0.364	22	30	8	0	0	0	0	0	0	0	0	0	0	0	0	0	0	0	0	0	0	0	0	0	0	0	0	0	0	2367762.555	451787.3556	421.1867703	0.016103544	90	0	0.22	8	0	0
-1	421.2231611	0.0351064	422.2304523	C_23 H_34 O_7	C23H34O7	C_23 H_33 O_7	2435	23	1.478	0.304	23	34	7	0	0	0	0	0	0	0	0	0	0	0	0	0	0	0	0	0	0	0	0	0	0	0	0	0	0	2367762.555	470673.8667	421.2231617	0.086663217	90	0	0.18	7	0	0
-1	422.0809312	0.1371983	423.0882656	C_18 H_18 O_11 C13_1	C19H18O11	C_18 H_17 O_11 C13_1	2435	19	0.947	0.579	18	18	11	0	0	0	0	0	1	0	0	0	0	0	0	0	0	0	0	0	0	0	0	0	0	0	0	0	0	2368276.463	492406.7037	422.0809312	0.185041644	27	0	0.41	11	0	0
-1	422.1173838	0.0217737	423.124651	C_19 H_22 O_10 C13_1	C20H22O10	C_19 H_21 O_10 C13_1	2435	20	1.1	0.5	19	22	10	0	0	0	0	0	1	0	0	0	0	0	0	0	0	0	0	0	0	0	0	0	0	0	0	0	0	2368276.463	461233.0556	422.1173842	0.060919812	90	0	0.33	10	0	0
-1	422.1286332	0.0596121	423.1358844	C_18 H_22 O_9 N_2 C13_1	C19H22N2O9	C_18 H_21 O_9 N_2 C13_1	216	19	1.158	0.474	18	22	9	2	0	0	0	0	1	0	0	0	0	0	0	0	0	0	0	0	0	0	0	0	0	0	0	0	0	2368276.463	485003.3871	422.1286333	0.202712447	62	0	0.28	10	0	0
-1	422.1324348	0.4631236	423.1399072	C_23 H_22 O_7 C13_1	C24H22O7	C_23 H_21 O_7 C13_1	2435	24	0.917	0.292	23	22	7	0	0	0	0	0	1	0	0	0	0	0	0	0	0	0	0	0	0	0	0	0	0	0	0	0	0	2368276.463	377165	422.1324341	0.284679302	2	0.41	0.51	14	1	0
-1	422.1649819	0.0270197	423.1722698	C_19 H_26 O_8 N_2 C13_1	C20H26N2O8	C_19 H_25 O_8 N_2 C13_1	216	20	1.3	0.4	19	26	8	2	0	0	0	0	1	0	0	0	0	0	0	0	0	0	0	0	0	0	0	0	0	0	0	0	0	2368276.463	514267.1096	422.1649826	0.196627797	73	0	0.21	9	0	0
-1	422.1901207	0.0583676	423.1974218	C_21 H_30 O_8 C13_1	C22H30O8	C_21 H_29 O_8 C13_1	2435	22	1.364	0.364	21	30	8	0	0	0	0	0	1	0	0	0	0	0	0	0	0	0	0	0	0	0	0	0	0	0	0	0	0	2368276.463	459741.3	422.1901213	0.051999575	90	0	0.22	8	0	0
-1	422.2265474	0.0393352	423.2338072	C_22 H_34 O_7 C13_1	C23H34O7	C_22 H_33 O_7 C13_1	2435	23	1.478	0.304	22	34	7	0	0	0	0	0	1	0	0	0	0	0	0	0	0	0	0	0	0	0	0	0	0	0	0	0	0	2368276.463	497337.5593	422.2265485	0.170423819	59	0	0.18	7	0	0
-1	423.0357993	0.0696179	424.0430462	C_21 H_12 O_10	C21H12O10	C_21 H_11 O_10	2435	21	0.571	0.476	21	12	10	0	0	0	0	0	0	0	0	0	0	0	0	0	0	0	0	0	0	0	0	0	0	0	0	0	0	2368790.374	458416.4	423.0358	0.120263691	15	0.55	0.69	16	1	0
-1	423.0568802	0.0442622	424.0641754	C_18 H_16 O_12	C18H16O12	C_18 H_15 O_12	2435	18	0.889	0.667	18	16	12	0	0	0	0	0	0	0	0	0	0	0	0	0	0	0	0	0	0	0	0	0	0	0	0	0	0	2368790.374	454959.3333	423.0568808	0.266672853	24	0	0.42	11	0	0
-1	423.0721109	0.1042093	424.0794316	C_22 H_16 O_9	C22H16O9	C_22 H_15 O_9	2435	22	0.727	0.409	22	16	9	0	0	0	0	0	0	0	0	0	0	0	0	0	0	0	0	0	0	0	0	0	0	0	0	0	0	2368790.374	470702.6429	423.0721119	0.124151833	14	0.46	0.6	15	1	0
-1	423.0932932	0.020738	424.1005608	C_19 H_20 O_11	C19H20O11	C_19 H_19 O_11	2435	19	1.053	0.579	19	20	11	0	0	0	0	0	0	0	0	0	0	0	0	0	0	0	0	0	0	0	0	0	0	0	0	0	0	2368790.374	452220.2778	423.0932937	0.031852879	90	0	0.33	10	0	0
-1	423.1045433	0.060319	424.1117942	C_18 H_20 O_10 N_2	C18H20N2O10	C_18 H_19 O_10 N_2	216	18	1.111	0.556	18	20	10	2	0	0	0	0	0	0	0	0	0	0	0	0	0	0	0	0	0	0	0	0	0	0	0	0	0	2368790.374	491723.9221	423.104544	0.129078251	77	0	0.27	10	0	0
-1	423.1207348	0.0126424	424.1280059	C_18 H_22 O_10 C13_2	C20H22O10	C_18 H_21 O_10 C13_2	2435	20	1.1	0.5	18	22	10	0	0	0	0	0	2	0	0	0	0	0	0	0	0	0	0	0	0	0	0	0	0	0	0	0	0	2368790.374	419451.5	423.120733	0.190710751	6	0	0.33	10	0	0
-3	423.1296667	0.0071864	424.1369462	C_20 H_24 O_10	C20H24O10	C_20 H_23 O_10	2435	20	1.2	0.5	20	24	10	0	0	0	0	0	0	0	0	0	0	0	0	0	0	0	0	0	0	0	0	0	0	0	0	0	0	2368790.374	447001.9111	423.1296673	0.011002556	90	0	0.27	9	0	0
-1	423.1408819	0.0500038	424.1481796	C_19 H_24 O_9 N_2	C19H24N2O9	C_19 H_23 O_9 N_2	216	19	1.263	0.474	19	24	9	2	0	0	0	0	0	0	0	0	0	0	0	0	0	0	0	0	0	0	0	0	0	0	0	0	0	2368790.374	459850.4935	423.1408826	0.03041977	77	0	0.2	9	0	0
-1	423.1546128	0.0913731	424.161928	C_21 H_26 O_8 O18_1	C21H26O9	C_21 H_25 O_8 O18_1	2435	21	1.238	0.429	21	26	8	0	0	0	0	0	0	1	0	0	0	0	0	0	0	0	0	0	0	0	0	0	0	0	0	0	0	2368790.374	501328.9	423.1546138	0.352657897	20	0	0.27	9	0	0
-3	423.1660302	0.0587331	424.1733316	C_21 H_28 O_9	C21H28O9	C_21 H_27 O_9	2435	21	1.333	0.429	21	28	9	0	0	0	0	0	0	0	0	0	0	0	0	0	0	0	0	0	0	0	0	0	0	0	0	0	0	2368790.374	447764.1778	423.166031	0.012736432	90	0	0.21	8	0	0
-1	423.1935075	0.0172913	424.2007766	C_20 H_30 O_8 C13_2	C22H30O8	C_20 H_29 O_8 C13_2	2435	22	1.364	0.364	20	30	8	0	0	0	0	0	2	0	0	0	0	0	0	0	0	0	0	0	0	0	0	0	0	0	0	0	0	2368790.374	473945.9643	423.1935092	0.362571199	28	0	0.22	8	0	0
-2	423.2024561	0.03668	424.209717	C_22 H_32 O_8	C22H32O8	C_22 H_31 O_8	2435	22	1.455	0.364	22	32	8	0	0	0	0	0	0	0	0	0	0	0	0	0	0	0	0	0	0	0	0	0	0	0	0	0	0	2368790.374	450008.8222	423.202457	0.029038338	90	0	0.17	7	0	0
-1	424.0390935	0.0730979	425.046401	C_20 H_12 O_10 C13_1	C21H12O10	C_20 H_11 O_10 C13_1	2435	21	0.571	0.476	20	12	10	0	0	0	0	0	1	0	0	0	0	0	0	0	0	0	0	0	0	0	0	0	0	0	0	0	0	2369304.287	526046.6667	424.0390956	0.096660379	6	0.55	0.69	16	1	0
-1	424.0602246	0.0687585	425.0675303	C_17 H_16 O_12 C13_1	C18H16O12	C_17 H_15 O_12 C13_1	2435	18	0.889	0.667	17	16	12	0	0	0	0	0	1	0	0	0	0	0	0	0	0	0	0	0	0	0	0	0	0	0	0	0	0	2369304.287	512466.8462	424.0602257	0.144022839	13	0	0.42	11	0	0
-1	424.075532	0.0519216	425.0827864	C_21 H_16 O_9 C13_1	C22H16O9	C_21 H_15 O_9 C13_1	2435	22	0.727	0.409	21	16	9	0	0	0	0	0	1	0	0	0	0	0	0	0	0	0	0	0	0	0	0	0	0	0	0	0	0	2369304.287	542952.7778	424.0755331	0.189783994	9	0.46	0.6	15	1	0
-1	424.0966662	0.0633916	425.1039156	C_18 H_20 O_11 C13_1	C19H20O11	C_18 H_19 O_11 C13_1	2435	19	1.053	0.579	18	20	11	0	0	0	0	0	1	0	0	0	0	0	0	0	0	0	0	0	0	0	0	0	0	0	0	0	0	2369304.287	484681.8523	424.096667	0.141887228	88	0	0.33	10	0	0
-1	424.1079293	0.1334579	425.115149	C_17 H_20 O_10 N_2 C13_1	C18H20N2O10	C_17 H_19 O_10 N_2 C13_1	216	18	1.111	0.556	17	20	10	2	0	0	0	0	1	0	0	0	0	0	0	0	0	0	0	0	0	0	0	0	0	0	0	0	0	2369304.287	440390.4286	424.1079295	0.226951365	7	0	0.27	10	0	0
-1	424.1329954	0.0686691	425.140301	C_19 H_24 O_10 C13_1	C20H24O10	C_19 H_23 O_10 C13_1	2435	20	1.2	0.5	19	24	10	0	0	0	0	0	1	0	0	0	0	0	0	0	0	0	0	0	0	0	0	0	0	0	0	0	0	2369304.287	453089.5444	424.1329963	0.030533257	90	0	0.27	9	0	0
-1	424.1442344	0.0553544	425.1515344	C_18 H_24 O_9 N_2 C13_1	C19H24N2O9	C_18 H_23 O_9 N_2 C13_1	216	19	1.263	0.474	18	24	9	2	0	0	0	0	1	0	0	0	0	0	0	0	0	0	0	0	0	0	0	0	0	0	0	0	0	2369304.287	494866.3562	424.1442354	0.181421834	73	0	0.2	9	0	0
-1	424.1613009	0.0075123	425.1685806	C_20 H_27 O_9 N_1	C20H27NO9	C_20 H_26 O_9 N_1	272	20	1.35	0.45	20	27	9	1	0	0	0	0	0	0	0	0	0	0	0	0	0	0	0	0	0	0	0	0	0	0	0	0	0	2369304.287	451683.0897	424.1613019	0.03303452	78	0	0.17	8	0	0
-1	424.1694213	0.0266148	425.1766864	C_20 H_28 O_9 C13_1	C21H28O9	C_20 H_27 O_9 C13_1	2435	21	1.333	0.429	20	28	9	0	0	0	0	0	1	0	0	0	0	0	0	0	0	0	0	0	0	0	0	0	0	0	0	0	0	2369304.287	448296.3222	424.1694223	0.029490754	90	0	0.21	8	0	0
-1	424.2057909	0.0105406	425.2130718	C_21 H_32 O_8 C13_1	C22H32O8	C_21 H_31 O_8 C13_1	2435	22	1.455	0.364	21	32	8	0	0	0	0	0	1	0	0	0	0	0	0	0	0	0	0	0	0	0	0	0	0	0	0	0	0	2369304.287	469896.1149	424.2057921	0.075144094	87	0	0.17	7	0	0
-1	425.0361355	0.0659463	426.04344	C_17 H_14 O_13	C17H14O13	C_17 H_13 O_13	2435	17	0.824	0.765	17	14	13	0	0	0	0	0	0	0	0	0	0	0	0	0	0	0	0	0	0	0	0	0	0	0	0	0	0	2369818.203	474146.6154	425.0361369	0.077005727	13	0	0.43	11	0	0
-1	425.0725696	0.0483055	426.0798254	C_18 H_18 O_12	C18H18O12	C_18 H_17 O_12	2435	18	1	0.667	18	18	12	0	0	0	0	0	0	0	0	0	0	0	0	0	0	0	0	0	0	0	0	0	0	0	0	0	0	2369818.203	480238.956	425.0725708	0.128336638	91	0	0.33	10	0	0
-1	425.0878527	0.1115901	426.0950816	C_22 H_18 O_9	C22H18O9	C_22 H_17 O_9	2435	22	0.818	0.409	22	18	9	0	0	0	0	0	0	0	0	0	0	0	0	0	0	0	0	0	0	0	0	0	0	0	0	0	0	2369818.203	451210.3636	425.0878541	0.224804031	22	0.38	0.54	14	1	0
-1	425.1089296	0.0111519	426.1162108	C_19 H_22 O_11	C19H22O11	C_19 H_21 O_11	2435	19	1.158	0.579	19	22	11	0	0	0	0	0	0	0	0	0	0	0	0	0	0	0	0	0	0	0	0	0	0	0	0	0	0	2369818.203	445972.1	425.1089308	0.013766543	90	0	0.26	9	0	0
-1	425.1201518	0.0374067	426.1274442	C_18 H_22 O_10 N_2	C18H22N2O10	C_18 H_21 O_10 N_2	216	18	1.222	0.556	18	22	10	2	0	0	0	0	0	0	0	0	0	0	0	0	0	0	0	0	0	0	0	0	0	0	0	0	0	2369818.203	472845.8052	425.120153	0.075986971	77	0	0.18	9	0	0
-1	425.1241601	0.0713113	426.131467	C_23 H_22 O_8	C23H22O8	C_23 H_21 O_8	2435	23	0.957	0.348	23	22	8	0	0	0	0	0	0	0	0	0	0	0	0	0	0	0	0	0	0	0	0	0	0	0	0	0	0	2369818.203	508849.6571	425.1241617	0.164027592	70	0.33	0.47	13	0	0
-1	425.1338709	0.1061972	426.1411926	C_20 H_24 O_9 O18_1	C20H24O10	C_20 H_23 O_9 O18_1	2435	20	1.2	0.5	20	24	9	0	0	0	0	0	0	1	0	0	0	0	0	0	0	0	0	0	0	0	0	0	0	0	0	0	0	2369818.203	484815.2	425.133872	0.168162251	15	0	0.27	9	0	0
-1	425.1365754	0.4599761	426.1436559	C_18 H_24 O_10 C13_2	C20H24O10	C_18 H_23 O_10 C13_2	2435	20	1.2	0.5	18	24	10	0	0	0	0	0	2	0	0	0	0	0	0	0	0	0	0	0	0	0	0	0	0	0	0	0	0	2369818.203	309613.5455	425.1365769	0.806655911	22	0	0.27	9	0	0
-3	425.1453007	0.0446577	426.1525962	C_20 H_26 O_10	C20H26O10	C_20 H_25 O_10	2435	20	1.3	0.5	20	26	10	0	0	0	0	0	0	0	0	0	0	0	0	0	0	0	0	0	0	0	0	0	0	0	0	0	0	2369818.203	446575.3778	425.1453019	0.012130816	90	0	0.2	8	0	0
-1	425.1605942	0.0428423	426.1678523	C_24 H_26 O_7	C24H26O7	C_24 H_25 O_7	2435	24	1.083	0.292	24	26	7	0	0	0	0	0	0	0	0	0	0	0	0	0	0	0	0	0	0	0	0	0	0	0	0	0	0	2369818.203	494040.7375	425.1605958	0.126700963	80	0.29	0.41	12	0	0
-1	425.1646635	0.0106835	426.1719354	C_19 H_27 O_9 N_1 C13_1	C20H27NO9	C_19 H_26 O_9 N_1 C13_1	272	20	1.35	0.45	19	27	9	1	0	0	0	0	1	0	0	0	0	0	0	0	0	0	0	0	0	0	0	0	0	0	0	0	0	2369818.203	480713.0411	425.1646646	0.127550785	73	0	0.17	8	0	0
-1	425.1702918	0.0227276	426.177578	C_21 H_28 O_8 O18_1	C21H28O9	C_21 H_27 O_8 O18_1	2435	21	1.333	0.429	21	28	8	0	0	0	0	0	0	1	0	0	0	0	0	0	0	0	0	0	0	0	0	0	0	0	0	0	0	2369818.203	531861.08	425.1702932	0.229077799	25	0	0.21	8	0	0
-1	425.1727749	0.0235722	426.1800412	C_19 H_28 O_9 C13_2	C21H28O9	C_19 H_27 O_9 C13_2	2435	21	1.333	0.429	19	28	9	0	0	0	0	0	2	0	0	0	0	0	0	0	0	0	0	0	0	0	0	0	0	0	0	0	0	2369818.203	402120.6444	425.1727763	0.210762056	45	0	0.21	8	0	0
-2	425.1817235	0.0429692	426.1889816	C_21 H_30 O_9	C21H30O9	C_21 H_29 O_9	2435	21	1.429	0.429	21	30	9	0	0	0	0	0	0	0	0	0	0	0	0	0	0	0	0	0	0	0	0	0	0	0	0	0	0	2369818.203	445239.6778	425.1817248	0.016117505	90	0	0.15	7	0	0
-1	425.2091992	0.1150472	426.2164266	C_20 H_32 O_8 C13_2	C22H32O8	C_20 H_31 O_8 C13_2	2435	22	1.455	0.364	20	32	8	0	0	0	0	0	2	0	0	0	0	0	0	0	0	0	0	0	0	0	0	0	0	0	0	0	0	2369818.203	482200.8889	425.2092009	0.332339498	9	0	0.17	7	0	0
-1	425.2180556	0.0819027	426.225367	C_22 H_34 O_8	C22H34O8	C_22 H_33 O_8	2435	22	1.545	0.364	22	34	8	0	0	0	0	0	0	0	0	0	0	0	0	0	0	0	0	0	0	0	0	0	0	0	0	0	0	2369818.203	462169.6304	425.2180571	0.095583079	92	0	0.11	6	0	0
-1	425.2578159	0.0750847	426.2651243	C_20 H_42 O_7 S_1	C20H42O7S	C_20 H_41 O_7 S_1	4	20	2.1	0.35	20	42	7	0	1	0	0	0	0	0	0	0	0	0	0	0	0	0	0	0	0	0	0	0	0	0	0	0	0	2369818.203	471514.8571	425.2578177	0.159835977	14	0	0	0	0	0
-1	426.0395518	0.0781343	427.0467949	C_16 H_14 O_13 C13_1	C17H14O13	C_16 H_13 O_13 C13_1	2435	17	0.824	0.765	16	14	13	0	0	0	0	0	1	0	0	0	0	0	0	0	0	0	0	0	0	0	0	0	0	0	0	0	0	2370332.12	520701	426.0395509	0.235868752	3	0	0.43	11	0	0
-1	426.0759624	0.1372121	427.0831803	C_17 H_18 O_12 C13_1	C18H18O12	C_17 H_17 O_12 C13_1	2435	18	1	0.667	17	18	12	0	0	0	0	0	1	0	0	0	0	0	0	0	0	0	0	0	0	0	0	0	0	0	0	0	0	2370332.12	462747.2	426.0759646	0.358615856	20	0	0.33	10	0	0
-1	426.091224	0.1499256	427.0984364	C_21 H_18 O_9 C13_1	C22H18O9	C_21 H_17 O_9 C13_1	2435	22	0.818	0.409	21	18	9	0	0	0	0	0	1	0	0	0	0	0	0	0	0	0	0	0	0	0	0	0	0	0	0	0	0	2370332.12	509884.9091	426.0912263	0.124785516	11	0.38	0.54	14	1	0
-1	426.1122806	0.020259	427.1195656	C_18 H_22 O_11 C13_1	C19H22O11	C_18 H_21 O_11 C13_1	2435	19	1.158	0.579	18	22	11	0	0	0	0	0	1	0	0	0	0	0	0	0	0	0	0	0	0	0	0	0	0	0	0	0	0	2370332.12	462378.5889	426.112282	0.05459431	90	0	0.26	9	0	0
-1	426.1235672	0.104331	427.130799	C_17 H_22 O_10 N_2 C13_1	C18H22N2O10	C_17 H_21 O_10 N_2 C13_1	216	18	1.222	0.556	17	22	10	2	0	0	0	0	1	0	0	0	0	0	0	0	0	0	0	0	0	0	0	0	0	0	0	0	0	2370332.12	452052.0909	426.1235696	0.400082747	11	0	0.18	9	0	0
-1	426.1274746	0.1656948	427.1348218	C_22 H_22 O_8 C13_1	C23H22O8	C_22 H_21 O_8 C13_1	2435	23	0.957	0.348	22	22	8	0	0	0	0	0	1	0	0	0	0	0	0	0	0	0	0	0	0	0	0	0	0	0	0	0	0	2370332.12	500506.1818	426.1274755	0.177409845	11	0.33	0.47	13	0	0
-1	426.1405511	0.0412831	427.1478452	C_19 H_25 O_10 N_1	C19H25NO10	C_19 H_24 O_10 N_1	272	19	1.316	0.526	19	25	10	1	0	0	0	0	0	0	0	0	0	0	0	0	0	0	0	0	0	0	0	0	0	0	0	0	0	2370332.12	453754.4744	426.1405526	0.073022323	78	0	0.15	8	0	0
-1	426.1486678	0.0158841	427.155951	C_19 H_26 O_10 C13_1	C20H26O10	C_19 H_25 O_10 C13_1	2435	20	1.3	0.5	19	26	10	0	0	0	0	0	1	0	0	0	0	0	0	0	0	0	0	0	0	0	0	0	0	0	0	0	0	2370332.12	449215.5333	426.1486693	0.028615414	90	0	0.2	8	0	0
-1	426.1639661	0.0828146	427.1712072	C_23 H_26 O_7 C13_1	C24H26O7	C_23 H_25 O_7 C13_1	2435	24	1.083	0.292	23	26	7	0	0	0	0	0	1	0	0	0	0	0	0	0	0	0	0	0	0	0	0	0	0	0	0	0	0	2370332.12	495710.6667	426.1639681	0.241962852	18	0.29	0.41	12	0	0
-1	426.1769817	0.0645319	427.1842306	C_20 H_29 O_9 N_1	C20H29NO9	C_20 H_28 O_9 N_1	272	20	1.45	0.45	20	29	9	1	0	0	0	0	0	0	0	0	0	0	0	0	0	0	0	0	0	0	0	0	0	0	0	0	0	2370332.12	463141.1169	426.1769834	0.073594807	77	0	0.1	7	0	0
-1	426.1850791	0.0448744	427.1923364	C_20 H_30 O_9 C13_1	C21H30O9	C_20 H_29 O_9 C13_1	2435	21	1.429	0.429	20	30	9	0	0	0	0	0	1	0	0	0	0	0	0	0	0	0	0	0	0	0	0	0	0	0	0	0	0	2370332.12	453124.3778	426.1850808	0.04252997	90	0	0.15	7	0	0
-1	426.2214127	0.0765094	427.2287218	C_21 H_34 O_8 C13_1	C22H34O8	C_21 H_33 O_8 C13_1	2435	22	1.545	0.364	21	34	8	0	0	0	0	0	1	0	0	0	0	0	0	0	0	0	0	0	0	0	0	0	0	0	0	0	0	2370332.12	501088.4533	426.2214144	0.138591698	75	0	0.11	6	0	0
-1	426.2612539	0.1196507	427.2684792	C_19 H_42 O_7 S_1 C13_1	C20H42O7S	C_19 H_41 O_7 S_1 C13_1	4	20	2.1	0.35	19	42	7	0	1	0	0	0	1	0	0	0	0	0	0	0	0	0	0	0	0	0	0	0	0	0	0	0	0	2370332.12	391444	426.2612583	0.050679253	2	0	0	0	0	0
-1	427.0517804	0.07748	428.05909	C_17 H_16 O_13	C17H16O13	C_17 H_15 O_13	2435	17	0.941	0.765	17	16	13	0	0	0	0	0	0	0	0	0	0	0	0	0	0	0	0	0	0	0	0	0	0	0	0	0	0	2370846.037	477169.8571	427.0517828	0.048060964	14	0	0.33	10	0	0
-1	427.0882317	0.0764666	428.0954754	C_18 H_20 O_12	C18H20O12	C_18 H_19 O_12	2435	18	1.111	0.667	18	20	12	0	0	0	0	0	0	0	0	0	0	0	0	0	0	0	0	0	0	0	0	0	0	0	0	0	0	2370846.037	459112.2556	427.0882336	0.062255664	90	0	0.25	9	0	0
-1	427.1068242	0.0067575	428.1141036	C_19 H_24 O_9 S_1	C19H24O9S	C_19 H_23 O_9 S_1	65	19	1.263	0.474	19	24	9	0	1	0	0	0	0	0	0	0	0	0	0	0	0	0	0	0	0	0	0	0	0	0	0	0	0	2370846.037	476596.443	427.1068262	0.107895605	79	0	0.19	8	0	0
-2	427.1245594	0.0584423	428.1318608	C_19 H_24 O_11	C19H24O11	C_19 H_23 O_11	2435	19	1.263	0.579	19	24	11	0	0	0	0	0	0	0	0	0	0	0	0	0	0	0	0	0	0	0	0	0	0	0	0	0	0	2370846.037	446075.7667	427.1245612	0.022457596	90	0	0.19	8	0	0
-1	427.139808	0.0759856	428.147117	C_23 H_24 O_8	C23H24O8	C_23 H_23 O_8	2435	23	1.043	0.348	23	24	8	0	0	0	0	0	0	0	0	0	0	0	0	0	0	0	0	0	0	0	0	0	0	0	0	0	0	2370846.037	472892.2527	427.1398101	0.080318308	91	0.27	0.42	12	0	0
-1	427.143924	0.0009786	428.1512	C_18 H_25 O_10 N_1 C13_1	C19H25NO10	C_18 H_24 O_10 N_1 C13_1	272	19	1.316	0.526	18	25	10	1	0	0	0	0	1	0	0	0	0	0	0	0	0	0	0	0	0	0	0	0	0	0	0	0	0	2370846.037	441932.4839	427.1439254	0.182136947	31	0	0.15	8	0	0
-1	427.1495782	0.0280878	428.1568426	C_20 H_26 O_9 O18_1	C20H26O10	C_20 H_25 O_9 O18_1	2435	20	1.3	0.5	20	26	9	0	0	0	0	0	0	1	0	0	0	0	0	0	0	0	0	0	0	0	0	0	0	0	0	0	0	2370846.037	496958.5366	427.1495805	0.266767426	41	0	0.2	8	0	0
-1	427.1520996	0.164009	428.1593059	C_18 H_26 O_10 C13_2	C20H26O10	C_18 H_25 O_10 C13_2	2435	20	1.3	0.5	18	26	10	0	0	0	0	0	2	0	0	0	0	0	0	0	0	0	0	0	0	0	0	0	0	0	0	0	0	2370846.037	292653.098	427.1521021	1.396871578	51	0	0.2	8	0	0
-3	427.1609749	0.0119159	428.1682462	C_20 H_28 O_10	C20H28O10	C_20 H_27 O_10	2435	20	1.4	0.5	20	28	10	0	0	0	0	0	0	0	0	0	0	0	0	0	0	0	0	0	0	0	0	0	0	0	0	0	0	2370846.037	444726.3889	427.1609768	0.011640027	90	0	0.13	7	0	0
-1	427.1762509	0.0584422	428.1835023	C_24 H_28 O_7	C24H28O7	C_24 H_27 O_7	2435	24	1.167	0.292	24	28	7	0	0	0	0	0	0	0	0	0	0	0	0	0	0	0	0	0	0	0	0	0	0	0	0	0	0	2370846.037	473543.1461	427.1762531	0.082868131	89	0.24	0.37	11	0	0
-1	427.1803567	0.1113367	428.1875854	C_19 H_29 O_9 N_1 C13_1	C20H29NO9	C_19 H_28 O_9 N_1 C13_1	272	20	1.45	0.45	19	29	9	1	0	0	0	0	1	0	0	0	0	0	0	0	0	0	0	0	0	0	0	0	0	0	0	0	0	2370846.037	455495.1667	427.1803589	0.250368279	18	0	0.1	7	0	0
-1	427.1859705	0.0442861	428.193228	C_21 H_30 O_8 O18_1	C21H30O9	C_21 H_29 O_8 O18_1	2435	21	1.429	0.429	21	30	8	0	0	0	0	0	0	1	0	0	0	0	0	0	0	0	0	0	0	0	0	0	0	0	0	0	0	2370846.037	507311.5217	427.1859725	0.311101968	23	0	0.15	7	0	0
-1	427.197366	0.025301	428.2046316	C_21 H_32 O_9	C21H32O9	C_21 H_31 O_9	2435	21	1.524	0.429	21	32	9	0	0	0	0	0	0	0	0	0	0	0	0	0	0	0	0	0	0	0	0	0	0	0	0	0	0	2370846.037	448887.2111	427.197368	0.049198826	90	0	0.09	6	0	0
-1	427.2336981	0.0990354	428.241017	C_22 H_36 O_8	C22H36O8	C_22 H_35 O_8	2435	22	1.636	0.364	22	36	8	0	0	0	0	0	0	0	0	0	0	0	0	0	0	0	0	0	0	0	0	0	0	0	0	0	0	2370846.037	509901.7612	427.2337002	0.194886248	67	0	0.06	5	0	0
-1	428.055091	0.1806124	429.0624449	C_16 H_16 O_13 C13_1	C17H16O13	C_16 H_15 O_13 C13_1	2435	17	0.941	0.765	16	16	13	0	0	0	0	0	1	0	0	0	0	0	0	0	0	0	0	0	0	0	0	0	0	0	0	0	0	2371359.954	485240.7143	428.0550923	0.32757745	7	0	0.33	10	0	0
-1	428.0915864	0.075824	429.0988303	C_17 H_20 O_12 C13_1	C18H20O12	C_17 H_19 O_12 C13_1	2435	18	1.111	0.667	17	20	12	0	0	0	0	0	1	0	0	0	0	0	0	0	0	0	0	0	0	0	0	0	0	0	0	0	0	2371359.954	486933	428.0915886	0.260491509	46	0	0.25	9	0	0
-1	428.1100934	0.2064097	429.1174584	C_18 H_24 O_9 S_1 C13_1	C19H24O9S	C_18 H_23 O_9 S_1 C13_1	65	19	1.263	0.474	18	24	9	0	1	0	0	0	1	0	0	0	0	0	0	0	0	0	0	0	0	0	0	0	0	0	0	0	0	2371359.954	467835.2857	428.1100958	0.42340459	28	0	0.19	8	0	0
-1	428.127936	0.0074499	429.1352156	C_18 H_24 O_11 C13_1	C19H24O11	C_18 H_23 O_11 C13_1	2435	19	1.263	0.579	18	24	11	0	0	0	0	0	1	0	0	0	0	0	0	0	0	0	0	0	0	0	0	0	0	0	0	0	0	2371359.954	457139.2333	428.1279382	0.053385059	90	0	0.19	8	0	0
-1	428.1431992	0.0089572	429.1504718	C_22 H_24 O_8 C13_1	C23H24O8	C_22 H_23 O_8 C13_1	2435	23	1.043	0.348	22	24	8	0	0	0	0	0	1	0	0	0	0	0	0	0	0	0	0	0	0	0	0	0	0	0	0	0	0	2371359.954	497792.2619	428.143202	0.243931407	42	0.27	0.42	12	0	0
-1	428.1643173	0.0169909	429.171601	C_19 H_28 O_10 C13_1	C20H28O10	C_19 H_27 O_10 C13_1	2435	20	1.4	0.5	19	28	10	0	0	0	0	0	1	0	0	0	0	0	0	0	0	0	0	0	0	0	0	0	0	0	0	0	0	2371359.954	450082.8889	428.1643196	0.050933889	90	0	0.13	7	0	0
-1	428.1796044	0.0551648	429.1868572	C_23 H_28 O_7 C13_1	C24H28O7	C_23 H_27 O_7 C13_1	2435	24	1.167	0.292	23	28	7	0	0	0	0	0	1	0	0	0	0	0	0	0	0	0	0	0	0	0	0	0	0	0	0	0	0	2371359.954	509589.5185	428.1796073	0.20604821	54	0.24	0.37	11	0	0
-1	428.2007405	0.0710541	429.2079864	C_20 H_32 O_9 C13_1	C21H32O9	C_20 H_31 O_9 C13_1	2435	21	1.524	0.429	20	32	9	0	0	0	0	0	1	0	0	0	0	0	0	0	0	0	0	0	0	0	0	0	0	0	0	0	0	2371359.954	467126.9103	428.2007428	0.108264569	78	0	0.09	6	0	0
-1	428.2372182	0.2861167	429.2443718	C_21 H_36 O_8 C13_1	C22H36O8	C_21 H_35 O_8 C13_1	2435	22	1.636	0.364	21	36	8	0	0	0	0	0	1	0	0	0	0	0	0	0	0	0	0	0	0	0	0	0	0	0	0	0	0	2371359.954	392593.5	428.2372191	0.221268432	2	0	0.06	5	0	0
-1	429.0674329	0.0714341	430.07474	C_17 H_18 O_13	C17H18O13	C_17 H_17 O_13	2435	17	1.059	0.765	17	18	13	0	0	0	0	0	0	0	0	0	0	0	0	0	0	0	0	0	0	0	0	0	0	0	0	0	0	2371873.87	461956.6842	429.0674363	0.178029759	19	0	0.24	9	0	0
-1	429.0802881	0.1614973	430.0874951	C_25 H_18 O_5 S_1	C25H18O5S	C_25 H_17 O_5 S_1	65	25	0.72	0.2	25	18	5	0	1	0	0	0	0	0	0	0	0	0	0	0	0	0	0	0	0	0	0	0	0	0	0	0	0	2371873.87	500225.3214	429.0802918	0.224251748	56	0.58	0.63	17	1	0
-1	429.0826778	0.0975889	430.0899962	C_21 H_18 O_10	C21H18O10	C_21 H_17 O_10	2435	21	0.857	0.476	21	18	10	0	0	0	0	0	0	0	0	0	0	0	0	0	0	0	0	0	0	0	0	0	0	0	0	0	0	2371873.87	467237.8667	429.0826807	0.283192015	60	0.27	0.5	13	0	0
-1	429.0860653	0.0614634	430.0933682	C_18 H_22 O_10 S_1	C18H22O10S	C_18 H_21 O_10 S_1	65	18	1.222	0.556	18	22	10	0	1	0	0	0	0	0	0	0	0	0	0	0	0	0	0	0	0	0	0	0	0	0	0	0	0	2371873.87	494753.7821	429.0860676	0.158927991	78	0	0.17	8	0	0
-1	429.10387	0.0487944	430.1111254	C_18 H_22 O_12	C18H22O12	C_18 H_21 O_12	2435	18	1.222	0.667	18	22	12	0	0	0	0	0	0	0	0	0	0	0	0	0	0	0	0	0	0	0	0	0	0	0	0	0	0	2371873.87	456413.7333	429.1038725	0.045450016	90	0	0.17	8	0	0
-1	429.1167353	0.3051864	430.1238805	C_26 H_22 O_4 S_1	C26H22O4S	C_26 H_21 O_4 S_1	65	26	0.846	0.154	26	22	4	0	1	0	0	0	0	0	0	0	0	0	0	0	0	0	0	0	0	0	0	0	0	0	0	0	0	2371873.87	478377.9298	429.1167386	0.130511839	57	0.52	0.57	16	1	0
-1	429.1191478	0.0991964	430.1263816	C_22 H_22 O_9	C22H22O9	C_22 H_21 O_9	2435	22	1	0.409	22	22	9	0	0	0	0	0	0	0	0	0	0	0	0	0	0	0	0	0	0	0	0	0	0	0	0	0	0	2371873.87	456361.3444	429.1191505	0.073299435	90	0.23	0.43	12	0	0
-1	429.128876	0.1050877	430.1361072	C_19 H_24 O_10 O18_1	C19H24O11	C_19 H_23 O_10 O18_1	2435	19	1.263	0.579	19	24	10	0	0	0	0	0	0	1	0	0	0	0	0	0	0	0	0	0	0	0	0	0	0	0	0	0	0	2371873.87	496502.2	429.1288763	0.440485414	10	0	0.19	8	0	0
-1	429.1402471	0.0295201	430.1475108	C_19 H_26 O_11	C19H26O11	C_19 H_25 O_11	2435	19	1.368	0.579	19	26	11	0	0	0	0	0	0	0	0	0	0	0	0	0	0	0	0	0	0	0	0	0	0	0	0	0	0	2371873.87	445316.2333	429.1402496	0.0192712	90	0	0.11	7	0	0
-1	429.1554722	0.0425211	430.162767	C_23 H_26 O_8	C23H26O8	C_23 H_25 O_8	2435	23	1.13	0.348	23	26	8	0	0	0	0	0	0	0	0	0	0	0	0	0	0	0	0	0	0	0	0	0	0	0	0	0	0	2371873.87	452250.8	429.155475	0.04084153	90	0.2	0.37	11	0	0
-1	429.1652368	0.0479854	430.1724926	C_20 H_28 O_9 O18_1	C20H28O10	C_20 H_27 O_9 O18_1	2435	20	1.4	0.5	20	28	9	0	0	0	0	0	0	1	0	0	0	0	0	0	0	0	0	0	0	0	0	0	0	0	0	0	0	2371873.87	501504.4545	429.1652388	0.242529129	33	0	0.13	7	0	0
-1	429.16675	0.0605569	430.1740003	C_22 H_26 O_7 N_2	C22H26N2O7	C_22 H_25 O_7 N_2	216	22	1.182	0.318	22	26	7	2	0	0	0	0	0	0	0	0	0	0	0	0	0	0	0	0	0	0	0	0	0	0	0	0	0	2371873.87	378232.726	429.1667526	0.21222642	73	0.15	0.33	11	0	0
-1	429.1675087	0.3969433	430.1749559	C_18 H_28 O_10 C13_2	C20H28O10	C_18 H_27 O_10 C13_2	2435	20	1.4	0.5	18	28	10	0	0	0	0	0	2	0	0	0	0	0	0	0	0	0	0	0	0	0	0	0	0	0	0	0	0	2371873.87	327496	429.1675102	0.328111256	2	0	0.13	7	0	0
-1	429.1765989	0.0484839	430.1838962	C_20 H_30 O_10	C20H30O10	C_20 H_29 O_10	2435	20	1.5	0.5	20	30	10	0	0	0	0	0	0	0	0	0	0	0	0	0	0	0	0	0	0	0	0	0	0	0	0	0	0	2371873.87	451746.2556	429.1766015	0.037490195	90	0	0.07	6	0	0
-1	429.1918824	0.0151604	430.1991523	C_24 H_30 O_7	C24H30O7	C_24 H_29 O_7	2435	24	1.25	0.292	24	30	7	0	0	0	0	0	0	0	0	0	0	0	0	0	0	0	0	0	0	0	0	0	0	0	0	0	0	2371873.87	456701.0556	429.1918853	0.051294321	90	0.18	0.32	10	0	0
-1	429.2282895	0.065499	430.2355377	C_25 H_34 O_6	C25H34O6	C_25 H_33 O_6	2435	25	1.36	0.24	25	34	6	0	0	0	0	0	0	0	0	0	0	0	0	0	0	0	0	0	0	0	0	0	0	0	0	0	0	2371873.87	488632.6579	429.2282926	0.118890773	76	0.16	0.27	9	0	0
-1	430.0708297	0.0260556	431.0780949	C_16 H_18 O_13 C13_1	C17H18O13	C_16 H_17 O_13 C13_1	2435	17	1.059	0.765	16	18	13	0	0	0	0	0	1	0	0	0	0	0	0	0	0	0	0	0	0	0	0	0	0	0	0	0	0	2372387.783	560740.5714	430.0708335	0.245163721	7	0	0.24	9	0	0
-1	430.0836063	0.0760165	431.0908499	C_24 H_18 O_5 S_1 C13_1	C25H18O5S	C_24 H_17 O_5 S_1 C13_1	65	25	0.72	0.2	24	18	5	0	1	0	0	0	1	0	0	0	0	0	0	0	0	0	0	0	0	0	0	0	0	0	0	0	0	2372387.783	367122	430.0836127	0.022231338	2	0.58	0.63	17	1	0
-1	430.086079	0.0102507	431.093351	C_20 H_18 O_10 C13_1	C21H18O10	C_20 H_17 O_10 C13_1	2435	21	0.857	0.476	20	18	10	0	0	0	0	0	1	0	0	0	0	0	0	0	0	0	0	0	0	0	0	0	0	0	0	0	0	2372387.783	490348.4615	430.086083	0.089651433	13	0.27	0.5	13	0	0
-1	430.089301	0.3377271	431.096723	C_17 H_22 O_10 S_1 C13_1	C18H22O10S	C_17 H_21 O_10 S_1 C13_1	65	18	1.222	0.556	17	22	10	0	1	0	0	0	1	0	0	0	0	0	0	0	0	0	0	0	0	0	0	0	0	0	0	0	0	2372387.783	549299	430.0893013	0.025958795	2	0	0.17	8	0	0
-1	430.1071781	0.0595805	431.1144803	C_17 H_22 O_12 C13_1	C18H22O12	C_17 H_21 O_12 C13_1	2435	18	1.222	0.667	17	22	12	0	0	0	0	0	1	0	0	0	0	0	0	0	0	0	0	0	0	0	0	0	0	0	0	0	0	2372387.783	494879.5763	430.107181	0.245834878	59	0	0.17	8	0	0
-1	430.1200303	0.1656402	431.1272353	C_25 H_22 O_4 S_1 C13_1	C26H22O4S	C_25 H_21 O_4 S_1 C13_1	65	26	0.846	0.154	25	22	4	0	1	0	0	0	1	0	0	0	0	0	0	0	0	0	0	0	0	0	0	0	0	0	0	0	0	2372387.783	521837.6667	430.1200355	0.230008378	9	0.52	0.57	16	1	0
-1	430.1224454	0.0338993	431.1297364	C_21 H_22 O_9 C13_1	C22H22O9	C_21 H_21 O_9 C13_1	2435	22	1	0.409	21	22	9	0	0	0	0	0	1	0	0	0	0	0	0	0	0	0	0	0	0	0	0	0	0	0	0	0	0	2372387.783	478772.2157	430.122449	0.275526346	51	0.23	0.43	12	0	0
-1	430.1436287	0.0915016	431.1508656	C_18 H_26 O_11 C13_1	C19H26O11	C_18 H_25 O_11 C13_1	2435	19	1.368	0.579	18	26	11	0	0	0	0	0	1	0	0	0	0	0	0	0	0	0	0	0	0	0	0	0	0	0	0	0	0	2372387.783	466160.619	430.1436315	0.086645411	84	0	0.11	7	0	0
-1	430.1507748	0.0817682	431.158016	C_22 H_25 O_8 N_1	C22H25NO8	C_22 H_24 O_8 N_1	272	22	1.136	0.364	22	25	8	1	0	0	0	0	0	0	0	0	0	0	0	0	0	0	0	0	0	0	0	0	0	0	0	0	0	2372387.783	477065.5063	430.1507776	0.124696903	79	0.15	0.35	11	0	0
-1	430.1588798	0.0798277	431.1661218	C_22 H_26 O_8 C13_1	C23H26O8	C_22 H_25 O_8 C13_1	2435	23	1.13	0.348	22	26	8	0	0	0	0	0	1	0	0	0	0	0	0	0	0	0	0	0	0	0	0	0	0	0	0	0	0	2372387.783	489707.5	430.1588829	0.119559141	86	0.2	0.37	11	0	0
-1	430.162007	0.0789574	431.1692493	C_21 H_25 O_7 N_3	C21H25N3O7	C_21 H_24 O_7 N_3	12	21	1.19	0.333	21	25	7	3	0	0	0	0	0	0	0	0	0	0	0	0	0	0	0	0	0	0	0	0	0	0	0	0	0	2372387.783	470338.8462	430.1620097	0.105066536	78	0.09	0.31	11	0	0
-1	430.1701054	0.0619281	431.1773552	C_21 H_26 O_7 N_2 C13_1	C22H26N2O7	C_21 H_25 O_7 N_2 C13_1	216	22	1.182	0.318	21	26	7	2	0	0	0	0	1	0	0	0	0	0	0	0	0	0	0	0	0	0	0	0	0	0	0	0	0	2372387.783	481934	430.1701072	0.243063037	3	0.15	0.33	11	0	0
-1	430.1799624	0.0283172	431.187251	C_19 H_30 O_10 C13_1	C20H30O10	C_19 H_29 O_10 C13_1	2435	20	1.5	0.5	19	30	10	0	0	0	0	0	1	0	0	0	0	0	0	0	0	0	0	0	0	0	0	0	0	0	0	0	0	2372387.783	476598.557	430.1799652	0.10589591	79	0	0.07	6	0	0
-1	430.195193	0.0874694	431.2025072	C_23 H_30 O_7 C13_1	C24H30O7	C_23 H_29 O_7 C13_1	2435	24	1.25	0.292	23	30	7	0	0	0	0	0	1	0	0	0	0	0	0	0	0	0	0	0	0	0	0	0	0	0	0	0	0	2372387.783	490541.85	430.1951962	0.160838723	80	0.18	0.32	10	0	0
-1	430.2316349	0.0436092	431.2388925	C_24 H_34 O_6 C13_1	C25H34O6	C_24 H_33 O_6 C13_1	2435	25	1.36	0.24	24	34	6	0	0	0	0	0	1	0	0	0	0	0	0	0	0	0	0	0	0	0	0	0	0	0	0	0	0	2372387.783	489509.5625	430.2316389	0.431820962	16	0.16	0.27	9	0	0
-1	431.0772807	0.0930883	432.084517	C_24 H_16 O_8	C24H16O8	C_24 H_15 O_8	2435	24	0.667	0.333	24	16	8	0	0	0	0	0	0	0	0	0	0	0	0	0	0	0	0	0	0	0	0	0	0	0	0	0	0	2372901.694	481490.6923	431.0772852	0.140405855	13	0.56	0.65	17	1	0
-1	431.0960071	0.3203841	432.1031451	C_25 H_20 O_5 S_1	C25H20O5S	C_25 H_19 O_5 S_1	65	25	0.8	0.2	25	20	5	0	1	0	0	0	0	0	0	0	0	0	0	0	0	0	0	0	0	0	0	0	0	0	0	0	0	2372901.694	466177.1129	431.0960108	0.114159099	62	0.53	0.58	16	1	0
-1	431.0984143	0.1030581	432.1056462	C_21 H_20 O_10	C21H20O10	C_21 H_19 O_10	2435	21	0.952	0.476	21	20	10	0	0	0	0	0	0	0	0	0	0	0	0	0	0	0	0	0	0	0	0	0	0	0	0	0	0	2372901.694	455477.0556	431.0984175	0.093817726	90	0.18	0.44	12	0	0
-1	431.1017752	0.0773717	432.1090182	C_18 H_24 O_10 S_1	C18H24O10S	C_18 H_23 O_10 S_1	65	18	1.333	0.556	18	24	10	0	1	0	0	0	0	0	0	0	0	0	0	0	0	0	0	0	0	0	0	0	0	0	0	0	0	2372901.694	460784.5256	431.101778	0.096294505	78	0	0.08	7	0	0
-1	431.1194954	0.008243	432.1267754	C_18 H_24 O_12	C18H24O12	C_18 H_23 O_12	2435	18	1.333	0.667	18	24	12	0	0	0	0	0	0	0	0	0	0	0	0	0	0	0	0	0	0	0	0	0	0	0	0	0	0	2372901.694	464844.2967	431.1194985	0.091355969	91	0	0.08	7	0	0
-1	431.1347279	0.0631413	432.1420316	C_22 H_24 O_9	C22H24O9	C_22 H_23 O_9	2435	22	1.091	0.409	22	24	9	0	0	0	0	0	0	0	0	0	0	0	0	0	0	0	0	0	0	0	0	0	0	0	0	0	0	2372901.694	448563.0111	431.134731	0.03160068	90	0.15	0.37	11	0	0
-1	431.1459831	0.0124979	432.153265	C_21 H_24 O_8 N_2	C21H24N2O8	C_21 H_23 O_8 N_2	216	21	1.143	0.381	21	24	8	2	0	0	0	0	0	0	0	0	0	0	0	0	0	0	0	0	0	0	0	0	0	0	0	0	0	2372901.694	456251.2821	431.145986	0.087415924	78	0.09	0.33	11	0	0
-1	431.1541428	0.1120646	432.1613708	C_21 H_25 O_8 N_1 C13_1	C22H25NO8	C_21 H_24 O_8 N_1 C13_1	272	22	1.136	0.364	21	25	8	1	0	0	0	0	1	0	0	0	0	0	0	0	0	0	0	0	0	0	0	0	0	0	0	0	0	2372901.694	453939.25	431.1541464	0.126371795	4	0.15	0.35	11	0	0
-1	431.1558822	0.0050698	432.1631608	C_19 H_28 O_11	C19H28O11	C_19 H_27 O_11	2435	19	1.474	0.579	19	28	11	0	0	0	0	0	0	0	0	0	0	0	0	0	0	0	0	0	0	0	0	0	0	0	0	0	0	2372901.694	458947.8444	431.1558852	0.097649464	90	0	0.04	6	0	0
-1	431.1653368	0.0209847	432.1726042	C_20 H_25 O_7 N_3 C13_1	C21H25N3O7	C_20 H_24 O_7 N_3 C13_1	12	21	1.19	0.333	20	25	7	3	0	0	0	0	1	0	0	0	0	0	0	0	0	0	0	0	0	0	0	0	0	0	0	0	0	2372901.694	476029.0769	431.1653407	0.449798956	13	0.09	0.31	11	0	0
-1	431.1711676	0.06262	432.178417	C_23 H_28 O_8	C23H28O8	C_23 H_27 O_8	2435	23	1.217	0.348	23	28	8	0	0	0	0	0	0	0	0	0	0	0	0	0	0	0	0	0	0	0	0	0	0	0	0	0	0	2372901.694	440423.9778	431.1711708	0.023136871	90	0.13	0.32	10	0	0
-1	431.2438909	0.0471369	432.2511877	C_25 H_36 O_6	C25H36O6	C_25 H_35 O_6	2435	25	1.44	0.24	25	36	6	0	0	0	0	0	0	0	0	0	0	0	0	0	0	0	0	0	0	0	0	0	0	0	0	0	0	2372901.694	481957.7213	431.2438946	0.151159368	61	0.11	0.23	8	0	0
-1	432.0805211	0.1713925	433.0878718	C_23 H_16 O_8 C13_1	C24H16O8	C_23 H_15 O_8 C13_1	2435	24	0.667	0.333	23	16	8	0	0	0	0	0	1	0	0	0	0	0	0	0	0	0	0	0	0	0	0	0	0	0	0	0	0	2373415.601	574928.5	432.0805277	0.1171402	2	0.56	0.65	17	1	0
-1	432.0993298	0.2454984	433.1064999	C_24 H_20 O_5 S_1 C13_1	C25H20O5S	C_24 H_19 O_5 S_1 C13_1	65	25	0.8	0.2	24	20	5	0	1	0	0	0	1	0	0	0	0	0	0	0	0	0	0	0	0	0	0	0	0	0	0	0	0	2373415.601	458642.8	432.0993342	0.255014798	15	0.53	0.58	16	1	0
-1	432.101763	0.0886844	433.109001	C_20 H_20 O_10 C13_1	C21H20O10	C_20 H_19 O_10 C13_1	2435	21	0.952	0.476	20	20	10	0	0	0	0	0	1	0	0	0	0	0	0	0	0	0	0	0	0	0	0	0	0	0	0	0	0	2373415.601	452382.9565	432.1017668	0.249915084	23	0.18	0.44	12	0	0
-1	432.1050153	0.1876511	433.112373	C_17 H_24 O_10 S_1 C13_1	C18H24O10S	C_17 H_23 O_10 S_1 C13_1	65	18	1.333	0.556	17	24	10	0	1	0	0	0	1	0	0	0	0	0	0	0	0	0	0	0	0	0	0	0	0	0	0	0	0	2373415.601	458656.7436	432.1050173	0.356481181	39	0	0.08	7	0	0
-1	432.1228741	0.0467527	433.1301303	C_17 H_24 O_12 C13_1	C18H24O12	C_17 H_23 O_12 C13_1	2435	18	1.333	0.667	17	24	12	0	0	0	0	0	1	0	0	0	0	0	0	0	0	0	0	0	0	0	0	0	0	0	0	0	0	2373415.601	459477.5	432.1228775	0.272736088	8	0	0.08	7	0	0
-1	432.1300439	0.0916938	433.1372806	C_21 H_23 O_9 N_1	C21H23NO9	C_21 H_22 O_9 N_1	272	21	1.095	0.429	21	23	9	1	0	0	0	0	0	0	0	0	0	0	0	0	0	0	0	0	0	0	0	0	0	0	0	0	0	2373415.601	467408.9877	432.1300469	0.098706778	81	0.09	0.35	11	0	0
-1	432.1381508	0.0943355	433.1453864	C_21 H_24 O_9 C13_1	C22H24O9	C_21 H_23 O_9 C13_1	2435	22	1.091	0.409	21	24	9	0	0	0	0	0	1	0	0	0	0	0	0	0	0	0	0	0	0	0	0	0	0	0	0	0	0	2373415.601	475771.8667	432.1381541	0.109689463	90	0.15	0.37	11	0	0
-1	432.1412844	0.1081361	433.148514	C_20 H_23 O_8 N_3	C20H23N3O8	C_20 H_22 O_8 N_3	12	20	1.15	0.4	20	23	8	3	0	0	0	0	0	0	0	0	0	0	0	0	0	0	0	0	0	0	0	0	0	0	0	0	0	2373415.601	452013.5844	432.1412874	0.116544606	77	0	0.31	11	0	0
-1	432.1493356	0.0178873	433.1566198	C_20 H_24 O_8 N_2 C13_1	C21H24N2O8	C_20 H_23 O_8 N_2 C13_1	216	21	1.143	0.381	20	24	8	2	0	0	0	0	1	0	0	0	0	0	0	0	0	0	0	0	0	0	0	0	0	0	0	0	0	2373415.601	503864.5217	432.1493389	0.214831403	23	0.09	0.33	11	0	0
-1	432.1592533	0.0325441	433.1665156	C_18 H_28 O_11 C13_1	C19H28O11	C_18 H_27 O_11 C13_1	2435	19	1.474	0.579	18	28	11	0	0	0	0	0	1	0	0	0	0	0	0	0	0	0	0	0	0	0	0	0	0	0	0	0	0	2373415.601	498515.2985	432.1592567	0.222284912	67	0	0.04	6	0	0
-1	432.1663679	0.0499869	433.173666	C_22 H_27 O_8 N_1	C22H27NO8	C_22 H_26 O_8 N_1	272	22	1.227	0.364	22	27	8	1	0	0	0	0	0	0	0	0	0	0	0	0	0	0	0	0	0	0	0	0	0	0	0	0	0	2373415.601	465163.3846	432.166371	0.083598032	78	0.08	0.29	10	0	0
-1	432.1744737	0.0499629	433.1817718	C_22 H_28 O_8 C13_1	C23H28O8	C_22 H_27 O_8 C13_1	2435	23	1.217	0.348	22	28	8	0	0	0	0	0	1	0	0	0	0	0	0	0	0	0	0	0	0	0	0	0	0	0	0	0	0	2373415.601	471441.3	432.1744771	0.08554484	90	0.13	0.32	10	0	0
-1	432.2473051	0.0900325	433.2545425	C_24 H_36 O_6 C13_1	C25H36O6	C_24 H_35 O_6 C13_1	2435	25	1.44	0.24	24	36	6	0	0	0	0	0	1	0	0	0	0	0	0	0	0	0	0	0	0	0	0	0	0	0	0	0	0	2373415.601	426878.8571	432.2473123	0.550363462	7	0.11	0.23	8	0	0
-1	433.0776785	0.1015423	434.0849108	C_20 H_18 O_11	C20H18O11	C_20 H_17 O_11	2435	20	0.9	0.55	20	18	11	0	0	0	0	0	0	0	0	0	0	0	0	0	0	0	0	0	0	0	0	0	0	0	0	0	0	2373929.503	486561.6125	433.077682	0.206424682	80	0.11	0.45	12	0	0
-1	433.111683	0.3785391	434.1187951	C_25 H_22 O_5 S_1	C25H22O5S	C_25 H_21 O_5 S_1	65	25	0.88	0.2	25	22	5	0	1	0	0	0	0	0	0	0	0	0	0	0	0	0	0	0	0	0	0	0	0	0	0	0	0	2373929.503	447658.5507	433.1116868	0.396556136	69	0.47	0.53	15	1	0
-1	433.1140226	0.0065811	434.1212962	C_21 H_22 O_10	C21H22O10	C_21 H_21 O_10	2435	21	1.048	0.476	21	22	10	0	0	0	0	0	0	0	0	0	0	0	0	0	0	0	0	0	0	0	0	0	0	0	0	0	0	2373929.503	441474.3667	433.1140259	0.032335784	90	0.09	0.38	11	0	0
-1	433.1252472	0.0136064	434.1325296	C_20 H_22 O_9 N_2	C20H22N2O9	C_20 H_21 O_9 N_2	216	20	1.1	0.45	20	22	9	2	0	0	0	0	0	0	0	0	0	0	0	0	0	0	0	0	0	0	0	0	0	0	0	0	0	2373929.503	465430.7089	433.1252501	0.096904563	79	0	0.33	11	0	0
-1	433.1270703	0.07198	434.1343155	C_21 H_23 O_9 N15_1	C21H23NO9	C_21 H_22 O_9 N15_1	272	21	1.095	0.429	21	23	9	0	0	0	0	0	0	0	1	0	0	0	0	0	0	0	0	0	0	0	0	0	0	0	0	0	0	2373929.503	486194.6379	433.1270733	0.183353916	58	0.09	0.35	11	0	0
-1	433.1332945	0.1485648	434.1406354	C_20 H_23 O_9 N_1 C13_1	C21H23NO9	C_20 H_22 O_9 N_1 C13_1	272	21	1.095	0.429	20	23	9	1	0	0	0	0	1	0	0	0	0	0	0	0	0	0	0	0	0	0	0	0	0	0	0	0	0	2373929.503	532291.6923	433.1332965	0.234363373	13	0.09	0.35	11	0	0
-1	433.1447118	0.2751133	434.1518688	C_19 H_23 O_8 N_3 C13_1	C20H23N3O8	C_19 H_22 O_8 N_3 C13_1	12	20	1.15	0.4	19	23	8	3	0	0	0	0	1	0	0	0	0	0	0	0	0	0	0	0	0	0	0	0	0	0	0	0	0	2373929.503	482894.1818	433.1447165	0.25061602	11	0	0.31	11	0	0
-1	433.1616603	0.0501187	434.168915	C_21 H_26 O_8 N_2	C21H26N2O8	C_21 H_25 O_8 N_2	216	21	1.238	0.381	21	26	8	2	0	0	0	0	0	0	0	0	0	0	0	0	0	0	0	0	0	0	0	0	0	0	0	0	0	2373929.503	459275.2597	433.1616633	0.049750428	77	0	0.27	10	0	0
-1	433.16976	0.036013	434.1770208	C_21 H_27 O_8 N_1 C13_1	C22H27NO8	C_21 H_26 O_8 N_1 C13_1	272	22	1.227	0.364	21	27	8	1	0	0	0	0	1	0	0	0	0	0	0	0	0	0	0	0	0	0	0	0	0	0	0	0	0	2373929.503	485853.9286	433.1697647	0.270948009	14	0.08	0.29	10	0	0
-2	433.1868246	0.0784833	434.194067	C_23 H_30 O_8	C23H30O8	C_23 H_29 O_8	2435	23	1.304	0.348	23	30	8	0	0	0	0	0	0	0	0	0	0	0	0	0	0	0	0	0	0	0	0	0	0	0	0	0	0	2373929.503	438769.4889	433.186828	0.02421782	90	0.07	0.26	9	0	0
-1	433.2231518	0.0555903	434.2304523	C_24 H_34 O_7	C24H34O7	C_24 H_33 O_7	2435	24	1.417	0.292	24	34	7	0	0	0	0	0	0	0	0	0	0	0	0	0	0	0	0	0	0	0	0	0	0	0	0	0	0	2373929.503	460235.2667	433.2231553	0.072919975	90	0.06	0.22	8	0	0
-1	434.0809573	0.0733966	435.0882656	C_19 H_18 O_11 C13_1	C20H18O11	C_19 H_17 O_11 C13_1	2435	20	0.9	0.55	19	18	11	0	0	0	0	0	1	0	0	0	0	0	0	0	0	0	0	0	0	0	0	0	0	0	0	0	0	2374443.4	490807.5714	434.0809622	0.171045023	14	0.11	0.45	12	0	0
-1	434.1092749	0.0141663	435.1165452	C_20 H_21 O_10 N_1	C20H21NO10	C_20 H_20 O_10 N_1	272	20	1.05	0.5	20	21	10	1	0	0	0	0	0	0	0	0	0	0	0	0	0	0	0	0	0	0	0	0	0	0	0	0	0	2374443.4	482914.4048	434.109278	0.118446883	84	0	0.36	11	0	0
-1	434.1150214	0.340001	435.1221499	C_24 H_22 O_5 S_1 C13_1	C25H22O5S	C_24 H_21 O_5 S_1 C13_1	65	25	0.88	0.2	24	22	5	0	1	0	0	0	1	0	0	0	0	0	0	0	0	0	0	0	0	0	0	0	0	0	0	0	0	2374443.4	490188.5625	434.1150266	0.320506335	16	0.47	0.53	15	1	0
-1	434.1173792	0.0105602	435.124651	C_20 H_22 O_10 C13_1	C21H22O10	C_20 H_21 O_10 C13_1	2435	21	1.048	0.476	20	22	10	0	0	0	0	0	1	0	0	0	0	0	0	0	0	0	0	0	0	0	0	0	0	0	0	0	0	2374443.4	480357.1778	434.1173825	0.146499279	90	0.09	0.38	11	0	0
-1	434.128667	0.1357254	435.1358844	C_19 H_22 O_9 N_2 C13_1	C20H22N2O9	C_19 H_21 O_9 N_2 C13_1	216	20	1.1	0.45	19	22	9	2	0	0	0	0	1	0	0	0	0	0	0	0	0	0	0	0	0	0	0	0	0	0	0	0	0	2374443.4	480577.4074	434.1286701	0.213017523	27	0	0.33	11	0	0
-1	434.1305736	0.413053	435.1376703	C_20 H_23 O_9 C13_1 N15_1	C21H23NO9	C_20 H_22 O_9 C13_1 N15_1	272	21	1.095	0.429	20	23	9	0	0	0	0	0	1	0	1	0	0	0	0	0	0	0	0	0	0	0	0	0	0	0	0	0	0	2374443.4	408470.5	434.1305799	0.156974076	2	0.09	0.35	11	0	0
-1	434.1456861	0.0735351	435.1529306	C_21 H_25 O_9 N_1	C21H25NO9	C_21 H_24 O_9 N_1	272	21	1.19	0.429	21	25	9	1	0	0	0	0	0	0	0	0	0	0	0	0	0	0	0	0	0	0	0	0	0	0	0	0	0	2374443.4	448873.0247	434.1456891	0.094061555	81	0	0.29	10	0	0
-1	434.1650162	0.0524091	435.1722698	C_20 H_26 O_8 N_2 C13_1	C21H26N2O8	C_20 H_25 O_8 N_2 C13_1	216	21	1.238	0.381	20	26	8	2	0	0	0	0	1	0	0	0	0	0	0	0	0	0	0	0	0	0	0	0	0	0	0	0	0	2374443.4	493880.0476	434.1650189	0.322200412	42	0	0.27	10	0	0
-1	434.1820225	0.0390451	435.189316	C_22 H_29 O_8 N_1	C22H29NO8	C_22 H_28 O_8 N_1	272	22	1.318	0.364	22	29	8	1	0	0	0	0	0	0	0	0	0	0	0	0	0	0	0	0	0	0	0	0	0	0	0	0	0	2374443.4	462540.4872	434.1820257	0.078009011	78	0	0.24	9	0	0
-1	434.1901282	0.0395338	435.1974218	C_22 H_30 O_8 C13_1	C23H30O8	C_22 H_29 O_8 C13_1	2435	23	1.304	0.348	22	30	8	0	0	0	0	0	1	0	0	0	0	0	0	0	0	0	0	0	0	0	0	0	0	0	0	0	0	2374443.4	459719.4556	434.1901316	0.060348597	90	0.07	0.26	9	0	0
-1	434.2265536	0.0524729	435.2338072	C_23 H_34 O_7 C13_1	C24H34O7	C_23 H_33 O_7 C13_1	2435	24	1.417	0.292	23	34	7	0	0	0	0	0	1	0	0	0	0	0	0	0	0	0	0	0	0	0	0	0	0	0	0	0	0	2374443.4	471052.1017	434.2265574	0.188502936	59	0.06	0.22	8	0	0
-1	435.0568765	0.0516163	436.0641754	C_19 H_16 O_12	C19H16O12	C_19 H_15 O_12	2435	19	0.842	0.632	19	16	12	0	0	0	0	0	0	0	0	0	0	0	0	0	0	0	0	0	0	0	0	0	0	0	0	0	0	2374957.291	431533.6667	435.0568815	0.129331235	15	0	0.46	12	0	0
-1	435.072151	0.0093882	436.0794316	C_23 H_16 O_9	C23H16O9	C_23 H_15 O_9	2435	23	0.696	0.391	23	16	9	0	0	0	0	0	0	0	0	0	0	0	0	0	0	0	0	0	0	0	0	0	0	0	0	0	0	2374957.291	459445.4286	435.0721558	0.101740493	14	0.5	0.62	16	1	0
-1	435.09331	0.05867	436.1005608	C_20 H_20 O_11	C20H20O11	C_20 H_19 O_11	2435	20	1	0.55	20	20	11	0	0	0	0	0	0	0	0	0	0	0	0	0	0	0	0	0	0	0	0	0	0	0	0	0	0	2374957.291	447024.7	435.0933132	0.06000934	90	0	0.38	11	0	0
-1	435.1125964	0.0623911	436.1199	C_19 H_21 O_10 N_1 C13_1	C20H21NO10	C_19 H_20 O_10 N_1 C13_1	272	20	1.05	0.5	19	21	10	1	0	0	0	0	1	0	0	0	0	0	0	0	0	0	0	0	0	0	0	0	0	0	0	0	0	2374957.291	513563	435.1125968	0.346090014	6	0	0.36	11	0	0
-1	435.1408987	0.0101296	436.1481796	C_20 H_24 O_9 N_2	C20H24N2O9	C_20 H_23 O_9 N_2	216	20	1.2	0.45	20	24	9	2	0	0	0	0	0	0	0	0	0	0	0	0	0	0	0	0	0	0	0	0	0	0	0	0	0	2374957.291	452277.3205	435.1409016	0.079010239	78	0	0.26	10	0	0
-1	435.1490051	0.0090059	436.1562854	C_20 H_25 O_9 N_1 C13_1	C21H25NO9	C_20 H_24 O_9 N_1 C13_1	272	21	1.19	0.429	20	25	9	1	0	0	0	0	1	0	0	0	0	0	0	0	0	0	0	0	0	0	0	0	0	0	0	0	0	2374957.291	509376.2449	435.1490072	0.231476086	49	0	0.29	10	0	0
-2	435.1660413	0.0317099	436.1733316	C_22 H_28 O_9	C22H28O9	C_22 H_27 O_9	2435	22	1.273	0.409	22	28	9	0	0	0	0	0	0	0	0	0	0	0	0	0	0	0	0	0	0	0	0	0	0	0	0	0	0	2374957.291	436250.3111	435.1660445	0.01504109	90	0	0.26	9	0	0
-1	435.1772952	0.015349	436.184565	C_21 H_28 O_8 N_2	C21H28N2O8	C_21 H_27 O_8 N_2	216	21	1.333	0.381	21	28	8	2	0	0	0	0	0	0	0	0	0	0	0	0	0	0	0	0	0	0	0	0	0	0	0	0	0	2374957.291	464146.0909	435.1772982	0.081666732	77	0	0.2	9	0	0
-1	435.1854191	0.056686	436.1926708	C_21 H_29 O_8 N_1 C13_1	C22H29NO8	C_21 H_28 O_8 N_1 C13_1	272	22	1.318	0.364	21	29	8	1	0	0	0	0	1	0	0	0	0	0	0	0	0	0	0	0	0	0	0	0	0	0	0	0	0	2374957.291	461817.6667	435.1854209	0.385244572	15	0	0.24	9	0	0
-1	435.1934899	0.0236107	436.2007766	C_21 H_30 O_8 C13_2	C23H30O8	C_21 H_29 O_8 C13_2	2435	23	1.304	0.348	21	30	8	0	0	0	0	0	2	0	0	0	0	0	0	0	0	0	0	0	0	0	0	0	0	0	0	0	0	2374957.291	462427	435.1934938	0.358847241	4	0.07	0.26	9	0	0
-1	435.20247	0.0675042	436.209717	C_23 H_32 O_8	C23H32O8	C_23 H_31 O_8	2435	23	1.391	0.348	23	32	8	0	0	0	0	0	0	0	0	0	0	0	0	0	0	0	0	0	0	0	0	0	0	0	0	0	0	2374957.291	439184.6154	435.2024733	0.057383297	91	0	0.21	8	0	0
-1	435.2388148	0.025371	436.2461023	C_24 H_36 O_7	C24H36O7	C_24 H_35 O_7	2435	24	1.5	0.292	24	36	7	0	0	0	0	0	0	0	0	0	0	0	0	0	0	0	0	0	0	0	0	0	0	0	0	0	0	2374957.291	480477.5476	435.2388184	0.137921542	84	0	0.17	7	0	0
-1	436.0602659	0.0275495	437.0675303	C_18 H_16 O_12 C13_1	C19H16O12	C_18 H_15 O_12 C13_1	2435	19	0.842	0.632	18	16	12	0	0	0	0	0	1	0	0	0	0	0	0	0	0	0	0	0	0	0	0	0	0	0	0	0	0	2375471.176	481281.3636	436.0602701	0.173852617	11	0	0.46	12	0	0
-1	436.075608	0.2242938	437.0827864	C_22 H_16 O_9 C13_1	C23H16O9	C_22 H_15 O_9 C13_1	2435	23	0.696	0.391	22	16	9	0	0	0	0	0	1	0	0	0	0	0	0	0	0	0	0	0	0	0	0	0	0	0	0	0	0	2375471.176	481908	436.0756143	0.239410607	3	0.5	0.62	16	1	0
-1	436.0966759	0.0839114	437.1039156	C_19 H_20 O_11 C13_1	C20H20O11	C_19 H_19 O_11 C13_1	2435	20	1	0.55	19	20	11	0	0	0	0	0	1	0	0	0	0	0	0	0	0	0	0	0	0	0	0	0	0	0	0	0	0	2375471.176	497044.1731	436.0966784	0.16489589	52	0	0.38	11	0	0
-1	436.1248985	0.0463315	437.1321952	C_20 H_23 O_10 N_1	C20H23NO10	C_20 H_22 O_10 N_1	272	20	1.15	0.5	20	23	10	1	0	0	0	0	0	0	0	0	0	0	0	0	0	0	0	0	0	0	0	0	0	0	0	0	0	2375471.176	454698.325	436.1249011	0.079888295	80	0	0.29	10	0	0
-1	436.1442871	0.0667091	437.1515344	C_19 H_24 O_9 N_2 C13_1	C20H24N2O9	C_19 H_23 O_9 N_2 C13_1	216	20	1.2	0.45	19	24	9	2	0	0	0	0	1	0	0	0	0	0	0	0	0	0	0	0	0	0	0	0	0	0	0	0	0	2375471.176	504365.5357	436.1442898	0.214461188	56	0	0.26	10	0	0
-1	436.1613272	0.052792	437.1685806	C_21 H_27 O_9 N_1	C21H27NO9	C_21 H_26 O_9 N_1	272	21	1.286	0.429	21	27	9	1	0	0	0	0	0	0	0	0	0	0	0	0	0	0	0	0	0	0	0	0	0	0	0	0	0	2375471.176	446259.2821	436.16133	0.061472041	78	0	0.23	9	0	0
-1	436.1694484	0.0878157	437.1766864	C_21 H_28 O_9 C13_1	C22H28O9	C_21 H_27 O_9 C13_1	2435	22	1.273	0.409	21	28	9	0	0	0	0	0	1	0	0	0	0	0	0	0	0	0	0	0	0	0	0	0	0	0	0	0	0	2375471.176	444367.0333	436.1694514	0.058604542	90	0	0.26	9	0	0
-1	436.1806862	0.0980814	437.1879198	C_20 H_28 O_8 N_2 C13_1	C21H28N2O8	C_20 H_27 O_8 N_2 C13_1	216	21	1.333	0.381	20	28	8	2	0	0	0	0	1	0	0	0	0	0	0	0	0	0	0	0	0	0	0	0	0	0	0	0	0	2375471.176	476258.2727	436.1806898	0.34095389	22	0	0.2	9	0	0
-1	436.1977108	0.0487666	437.204966	C_22 H_31 O_8 N_1	C22H31NO8	C_22 H_30 O_8 N_1	272	22	1.409	0.364	22	31	8	1	0	0	0	0	0	0	0	0	0	0	0	0	0	0	0	0	0	0	0	0	0	0	0	0	0	2375471.176	470501.5455	436.1977137	0.170443957	77	0	0.18	8	0	0
-1	436.2057944	0.0022094	437.2130718	C_22 H_32 O_8 C13_1	C23H32O8	C_22 H_31 O_8 C13_1	2435	23	1.391	0.348	22	32	8	0	0	0	0	0	1	0	0	0	0	0	0	0	0	0	0	0	0	0	0	0	0	0	0	0	0	2375471.176	459826.2584	436.2057976	0.090851473	89	0	0.21	8	0	0
-1	436.2422023	0.0494043	437.2494572	C_23 H_36 O_7 C13_1	C24H36O7	C_23 H_35 O_7 C13_1	2435	24	1.5	0.292	23	36	7	0	0	0	0	0	1	0	0	0	0	0	0	0	0	0	0	0	0	0	0	0	0	0	0	0	0	2375471.176	446944.55	436.2422076	0.342900068	20	0	0.17	7	0	0
-1	437.0361622	0.0033079	438.04344	C_18 H_14 O_13	C18H14O13	C_18 H_13 O_13	2435	18	0.778	0.722	18	14	13	0	0	0	0	0	0	0	0	0	0	0	0	0	0	0	0	0	0	0	0	0	0	0	0	0	0	2375985.052	460823.7692	437.036167	0.066989256	13	0	0.48	12	0	0
-1	437.1089127	0.0495576	438.1162108	C_20 H_22 O_11	C20H22O11	C_20 H_21 O_11	2435	20	1.1	0.55	20	22	11	0	0	0	0	0	0	0	0	0	0	0	0	0	0	0	0	0	0	0	0	0	0	0	0	0	0	2375985.052	440856.0222	437.1089153	0.029145494	90	0	0.31	10	0	0
-1	437.1201578	0.0226761	438.1274442	C_19 H_22 O_10 N_2	C19H22N2O10	C_19 H_21 O_10 N_2	216	19	1.158	0.526	19	22	10	2	0	0	0	0	0	0	0	0	0	0	0	0	0	0	0	0	0	0	0	0	0	0	0	0	0	2375985.052	463629.0909	437.1201603	0.079955581	77	0	0.25	10	0	0
-1	437.128276	0.0055691	438.13555	C_19 H_23 O_10 N_1 C13_1	C20H23NO10	C_19 H_22 O_10 N_1 C13_1	272	20	1.15	0.5	19	23	10	1	0	0	0	0	1	0	0	0	0	0	0	0	0	0	0	0	0	0	0	0	0	0	0	0	0	2375985.052	503376.0968	437.1282763	0.207417761	31	0	0.29	10	0	0
-3	437.1453448	0.0571992	438.1525962	C_21 H_26 O_10	C21H26O10	C_21 H_25 O_10	2435	21	1.238	0.476	21	26	10	0	0	0	0	0	0	0	0	0	0	0	0	0	0	0	0	0	0	0	0	0	0	0	0	0	0	2375985.052	432772.7111	437.1453475	0.018244544	90	0	0.25	9	0	0
-1	437.1647081	0.1120245	438.1719354	C_20 H_27 O_9 N_1 C13_1	C21H27NO9	C_20 H_26 O_9 N_1 C13_1	272	21	1.286	0.429	20	27	9	1	0	0	0	0	1	0	0	0	0	0	0	0	0	0	0	0	0	0	0	0	0	0	0	0	0	2375985.052	497100	437.1647101	0.224074476	58	0	0.23	9	0	0
-1	437.1727615	0.0074832	438.1800412	C_20 H_28 O_9 C13_2	C22H28O9	C_20 H_27 O_9 C13_2	2435	22	1.273	0.409	20	28	9	0	0	0	0	0	2	0	0	0	0	0	0	0	0	0	0	0	0	0	0	0	0	0	0	0	0	2375985.052	407148.75	437.1727628	0.358869003	20	0	0.26	9	0	0
-2	437.1817173	0.0278054	438.1889816	C_22 H_30 O_9	C22H30O9	C_22 H_29 O_9	2435	22	1.364	0.409	22	30	9	0	0	0	0	0	0	0	0	0	0	0	0	0	0	0	0	0	0	0	0	0	0	0	0	0	0	2375985.052	434076.7556	437.1817201	0.018417251	90	0	0.2	8	0	0
-1	437.2009604	0.191555	438.2083208	C_21 H_31 O_8 N_1 C13_1	C22H31NO8	C_21 H_30 O_8 N_1 C13_1	272	22	1.409	0.364	21	31	8	1	0	0	0	0	1	0	0	0	0	0	0	0	0	0	0	0	0	0	0	0	0	0	0	0	0	2375985.052	494150.6667	437.2009645	0.311347112	3	0	0.18	8	0	0
-1	437.2180749	0.0357464	438.225367	C_23 H_34 O_8	C23H34O8	C_23 H_33 O_8	2435	23	1.478	0.348	23	34	8	0	0	0	0	0	0	0	0	0	0	0	0	0	0	0	0	0	0	0	0	0	0	0	0	0	0	2375985.052	447061.8462	437.2180778	0.076251675	91	0	0.16	7	0	0
-1	438.0395066	0.0269994	439.0467949	C_17 H_14 O_13 C13_1	C18H14O13	C_17 H_13 O_13 C13_1	2435	18	0.778	0.722	17	14	13	0	0	0	0	0	1	0	0	0	0	0	0	0	0	0	0	0	0	0	0	0	0	0	0	0	0	2376498.919	527312.3333	438.0395114	0.23713712	3	0	0.48	12	0	0
-1	438.1122757	0.0308435	439.1195656	C_19 H_22 O_11 C13_1	C20H22O11	C_19 H_21 O_11 C13_1	2435	20	1.1	0.55	19	22	11	0	0	0	0	0	1	0	0	0	0	0	0	0	0	0	0	0	0	0	0	0	0	0	0	0	0	2376498.919	469816.3556	438.112278	0.094239967	90	0	0.31	10	0	0
-1	438.1235449	0.0507821	439.130799	C_18 H_22 O_10 N_2 C13_1	C19H22N2O10	C_18 H_21 O_10 N_2 C13_1	216	19	1.158	0.526	18	22	10	2	0	0	0	0	1	0	0	0	0	0	0	0	0	0	0	0	0	0	0	0	0	0	0	0	0	2376498.919	466223.1579	438.1235461	0.325711058	19	0	0.25	10	0	0
-1	438.1405925	0.0539727	439.1478452	C_20 H_25 O_10 N_1	C20H25NO10	C_20 H_24 O_10 N_1	272	20	1.25	0.5	20	25	10	1	0	0	0	0	0	0	0	0	0	0	0	0	0	0	0	0	0	0	0	0	0	0	0	0	0	2376498.919	442574.8052	438.1405945	0.050419284	77	0	0.21	9	0	0
-1	438.1487066	0.072924	439.155951	C_20 H_26 O_10 C13_1	C21H26O10	C_20 H_25 O_10 C13_1	2435	21	1.238	0.476	20	26	10	0	0	0	0	0	1	0	0	0	0	0	0	0	0	0	0	0	0	0	0	0	0	0	0	0	0	2376498.919	441841.0556	438.148709	0.043400988	90	0	0.25	9	0	0
-1	438.1769528	0.0030078	439.1842306	C_21 H_29 O_9 N_1	C21H29NO9	C_21 H_28 O_9 N_1	272	21	1.381	0.429	21	29	9	1	0	0	0	0	0	0	0	0	0	0	0	0	0	0	0	0	0	0	0	0	0	0	0	0	0	2376498.919	451081.4103	438.1769552	0.055915838	78	0	0.16	8	0	0
-1	438.1850492	0.0246088	439.1923364	C_21 H_30 O_9 C13_1	C22H30O9	C_21 H_29 O_9 C13_1	2435	22	1.364	0.409	21	30	9	0	0	0	0	0	1	0	0	0	0	0	0	0	0	0	0	0	0	0	0	0	0	0	0	0	0	2376498.919	448318.6	438.1850517	0.062929642	90	0	0.2	8	0	0
-1	438.2214549	0.0216516	439.2287218	C_22 H_34 O_8 C13_1	C23H34O8	C_22 H_33 O_8 C13_1	2435	23	1.478	0.348	22	34	8	0	0	0	0	0	1	0	0	0	0	0	0	0	0	0	0	0	0	0	0	0	0	0	0	0	0	2376498.919	469167.0921	438.2214574	0.149333867	76	0	0.16	7	0	0
-1	439.0306992	0.033763	440.0379608	C_21 H_12 O_11	C21H12O11	C_21 H_11 O_11	2435	21	0.571	0.524	21	12	11	0	0	0	0	0	0	0	0	0	0	0	0	0	0	0	0	0	0	0	0	0	0	0	0	0	0	2377012.776	458315.2857	439.030703	0.179535003	14	0.5	0.68	16	1	1
-1	439.0670699	0.0003727	440.0743462	C_22 H_16 O_10	C22H16O10	C_22 H_15 O_10	2435	22	0.727	0.455	22	16	10	0	0	0	0	0	0	0	0	0	0	0	0	0	0	0	0	0	0	0	0	0	0	0	0	0	0	2377012.776	445147.1333	439.0670737	0.110788504	15	0.42	0.59	15	1	0
-2	439.1246049	0.046611	440.1318608	C_20 H_24 O_11	C20H24O11	C_20 H_23 O_11	2435	20	1.2	0.55	20	24	11	0	0	0	0	0	0	0	0	0	0	0	0	0	0	0	0	0	0	0	0	0	0	0	0	0	0	2377012.776	432256.3111	439.1246068	0.023757351	90	0	0.24	9	0	0
-1	439.1358538	0.0817779	440.1430942	C_19 H_24 O_10 N_2	C19H24N2O10	C_19 H_23 O_10 N_2	216	19	1.263	0.526	19	24	10	2	0	0	0	0	0	0	0	0	0	0	0	0	0	0	0	0	0	0	0	0	0	0	0	0	0	2377012.776	462128.6494	439.1358555	0.09200491	77	0	0.17	9	0	0
-1	439.1398646	0.0548021	440.147117	C_24 H_24 O_8	C24H24O8	C_24 H_23 O_8	2435	24	1	0.333	24	24	8	0	0	0	0	0	0	0	0	0	0	0	0	0	0	0	0	0	0	0	0	0	0	0	0	0	0	2377012.776	501279.6486	439.1398682	0.176981532	37	0.31	0.45	13	0	0
-1	439.1440034	0.1812718	440.1512	C_19 H_25 O_10 N_1 C13_1	C20H25NO10	C_19 H_24 O_10 N_1 C13_1	272	20	1.25	0.5	19	25	10	1	0	0	0	0	1	0	0	0	0	0	0	0	0	0	0	0	0	0	0	0	0	0	0	0	0	2377012.776	460325.5	439.1440051	0.236709693	52	0	0.21	9	0	0
-1	439.1495871	0.0476398	440.1568426	C_21 H_26 O_9 O18_1	C21H26O10	C_21 H_25 O_9 O18_1	2435	21	1.238	0.476	21	26	9	0	0	0	0	0	0	1	0	0	0	0	0	0	0	0	0	0	0	0	0	0	0	0	0	0	0	2377012.776	439962.6667	439.1495882	0.379782073	9	0	0.25	9	0	0
-1	439.1521593	0.2951135	440.1593059	C_19 H_26 O_10 C13_2	C21H26O10	C_19 H_25 O_10 C13_2	2435	21	1.238	0.476	19	26	10	0	0	0	0	0	2	0	0	0	0	0	0	0	0	0	0	0	0	0	0	0	0	0	0	0	0	2377012.776	332758.6	439.1521612	0.515018347	15	0	0.25	9	0	0
-3	439.1609801	0.0235455	440.1682462	C_21 H_28 O_10	C21H28O10	C_21 H_27 O_10	2435	21	1.333	0.476	21	28	10	0	0	0	0	0	0	0	0	0	0	0	0	0	0	0	0	0	0	0	0	0	0	0	0	0	0	2377012.776	431349.9444	439.1609821	0.011851962	90	0	0.19	8	0	0
-1	439.1803282	0.0436382	440.1875854	C_20 H_29 O_9 N_1 C13_1	C21H29NO9	C_20 H_28 O_9 N_1 C13_1	272	21	1.381	0.429	20	29	9	1	0	0	0	0	1	0	0	0	0	0	0	0	0	0	0	0	0	0	0	0	0	0	0	0	0	2377012.776	478874.4412	439.1803311	0.262255947	34	0	0.16	8	0	0
-1	439.1884266	0.0267177	440.1956912	C_20 H_30 O_9 C13_2	C22H30O9	C_20 H_29 O_9 C13_2	2435	22	1.364	0.409	20	30	9	0	0	0	0	0	2	0	0	0	0	0	0	0	0	0	0	0	0	0	0	0	0	0	0	0	0	2377012.776	425027.52	439.1884283	0.308181157	25	0	0.2	8	0	0
-1	439.1973402	0.033882	440.2046316	C_22 H_32 O_9	C22H32O9	C_22 H_31 O_9	2435	22	1.455	0.409	22	32	9	0	0	0	0	0	0	0	0	0	0	0	0	0	0	0	0	0	0	0	0	0	0	0	0	0	0	2377012.776	439502.6444	439.1973424	0.033296899	90	0	0.14	7	0	0
-1	439.2337788	0.0869001	440.241017	C_23 H_36 O_8	C23H36O8	C_23 H_35 O_8	2435	23	1.565	0.348	23	36	8	0	0	0	0	0	0	0	0	0	0	0	0	0	0	0	0	0	0	0	0	0	0	0	0	0	0	2377012.776	476342.3462	439.2337811	0.121956097	78	0	0.11	6	0	0
-1	440.0338972	0.3219586	441.0413156	C_20 H_12 O_11 C13_1	C21H12O11	C_20 H_11 O_11 C13_1	2435	21	0.571	0.524	20	12	11	0	0	0	0	0	1	0	0	0	0	0	0	0	0	0	0	0	0	0	0	0	0	0	0	0	0	2377526.622	470462	440.0338971	0.07878046	2	0.5	0.68	16	1	1
-1	440.0703581	0.1507852	441.077701	C_21 H_16 O_10 C13_1	C22H16O10	C_21 H_15 O_10 C13_1	2435	22	0.727	0.455	21	16	10	0	0	0	0	0	1	0	0	0	0	0	0	0	0	0	0	0	0	0	0	0	0	0	0	0	0	2377526.622	492449.5	440.070362	0.128215054	6	0.42	0.59	15	1	0
-1	440.127966	0.0606639	441.1352156	C_19 H_24 O_11 C13_1	C20H24O11	C_19 H_23 O_11 C13_1	2435	20	1.2	0.55	19	24	11	0	0	0	0	0	1	0	0	0	0	0	0	0	0	0	0	0	0	0	0	0	0	0	0	0	0	2377526.622	447329.4556	440.1279674	0.061608955	90	0	0.24	9	0	0
-1	440.1392086	0.0815489	441.146449	C_18 H_24 O_10 N_2 C13_1	C19H24N2O10	C_18 H_23 O_10 N_2 C13_1	216	19	1.263	0.526	18	24	10	2	0	0	0	0	1	0	0	0	0	0	0	0	0	0	0	0	0	0	0	0	0	0	0	0	0	2377526.622	468440.0667	440.139209	0.237594186	15	0	0.17	9	0	0
-1	440.1434067	0.4790653	441.1504718	C_23 H_24 O_8 C13_1	C24H24O8	C_23 H_23 O_8 C13_1	2435	24	1	0.333	23	24	8	0	0	0	0	0	1	0	0	0	0	0	0	0	0	0	0	0	0	0	0	0	0	0	0	0	0	2377526.622	521369	440.1434079	0.037918168	2	0.31	0.45	13	0	0
-1	440.1562357	0.0383917	441.1634952	C_20 H_27 O_10 N_1	C20H27NO10	C_20 H_26 O_10 N_1	272	20	1.35	0.5	20	27	10	1	0	0	0	0	0	0	0	0	0	0	0	0	0	0	0	0	0	0	0	0	0	0	0	0	0	2377526.622	443893.8961	440.1562371	0.067548828	77	0	0.14	8	0	0
-1	440.1643319	0.0165922	441.171601	C_20 H_28 O_10 C13_1	C21H28O10	C_20 H_27 O_10 C13_1	2435	21	1.333	0.476	20	28	10	0	0	0	0	0	1	0	0	0	0	0	0	0	0	0	0	0	0	0	0	0	0	0	0	0	0	2377526.622	440861.9444	440.1643335	0.055895969	90	0	0.19	8	0	0
-1	440.2006971	0.0290883	441.2079864	C_21 H_32 O_9 C13_1	C22H32O9	C_21 H_31 O_9 C13_1	2435	22	1.455	0.409	21	32	9	0	0	0	0	0	1	0	0	0	0	0	0	0	0	0	0	0	0	0	0	0	0	0	0	0	0	2377526.622	453719.8659	440.2006987	0.075269105	82	0	0.14	7	0	0
-1	440.2370988	0.00788	441.2443718	C_22 H_36 O_8 C13_1	C23H36O8	C_22 H_35 O_8 C13_1	2435	23	1.565	0.348	22	36	8	0	0	0	0	0	1	0	0	0	0	0	0	0	0	0	0	0	0	0	0	0	0	0	0	0	0	2377526.622	502413.7778	440.2371008	0.239516449	18	0	0.11	6	0	0
-1	441.0827167	0.006899	442.0899962	C_22 H_18 O_10	C22H18O10	C_22 H_17 O_10	2435	22	0.818	0.455	22	18	10	0	0	0	0	0	0	0	0	0	0	0	0	0	0	0	0	0	0	0	0	0	0	0	0	0	0	2378040.456	431844	441.0827194	0.198519662	19	0.33	0.53	14	1	0
-1	441.1038177	0.0708193	442.1111254	C_19 H_22 O_12	C19H22O12	C_19 H_21 O_12	2435	19	1.158	0.632	19	22	12	0	0	0	0	0	0	0	0	0	0	0	0	0	0	0	0	0	0	0	0	0	0	0	0	0	0	2378040.456	439460.4556	441.1038188	0.045101378	90	0	0.23	9	0	0
-1	441.1288297	0.0024721	442.1361072	C_20 H_24 O_10 O18_1	C20H24O11	C_20 H_23 O_10 O18_1	2435	20	1.2	0.55	20	24	10	0	0	0	0	0	0	1	0	0	0	0	0	0	0	0	0	0	0	0	0	0	0	0	0	0	0	2378040.456	427426.1	441.1288293	0.522434139	10	0	0.24	9	0	0
-2	441.1402575	0.0522563	442.1475108	C_20 H_26 O_11	C20H26O11	C_20 H_25 O_11	2435	20	1.3	0.55	20	26	11	0	0	0	0	0	0	0	0	0	0	0	0	0	0	0	0	0	0	0	0	0	0	0	0	0	0	2378040.456	428709.3889	441.1402585	0.024705918	90	0	0.17	8	0	0
-1	441.1596638	0.2039139	442.16685	C_19 H_27 O_10 N_1 C13_1	C20H27NO10	C_19 H_26 O_10 N_1 C13_1	272	20	1.35	0.5	19	27	10	1	0	0	0	0	1	0	0	0	0	0	0	0	0	0	0	0	0	0	0	0	0	0	0	0	0	2378040.456	466539.8	441.1596636	0.258097741	30	0	0.14	8	0	0
-1	441.1652221	0.0133817	442.1724926	C_21 H_28 O_9 O18_1	C21H28O10	C_21 H_27 O_9 O18_1	2435	21	1.333	0.476	21	28	9	0	0	0	0	0	0	1	0	0	0	0	0	0	0	0	0	0	0	0	0	0	0	0	0	0	0	2378040.456	461307	441.1652228	0.393252379	19	0	0.19	8	0	0
-1	441.167711	0.0713971	442.1749559	C_19 H_28 O_10 C13_2	C21H28O10	C_19 H_27 O_10 C13_2	2435	21	1.333	0.476	19	28	10	0	0	0	0	0	2	0	0	0	0	0	0	0	0	0	0	0	0	0	0	0	0	0	0	0	0	2378040.456	335079.0769	441.1677111	0.388391214	26	0	0.19	8	0	0
-1	441.1766171	0.0060066	442.1838962	C_21 H_30 O_10	C21H30O10	C_21 H_29 O_10	2435	21	1.429	0.476	21	30	10	0	0	0	0	0	0	0	0	0	0	0	0	0	0	0	0	0	0	0	0	0	0	0	0	0	0	2378040.456	432939.3222	441.1766182	0.029505509	90	0	0.12	7	0	0
-1	441.2129867	0.0416489	442.2202816	C_22 H_34 O_9	C22H34O9	C_22 H_33 O_9	2435	22	1.545	0.409	22	34	9	0	0	0	0	0	0	0	0	0	0	0	0	0	0	0	0	0	0	0	0	0	0	0	0	0	0	2378040.456	447722.0581	441.2129881	0.146011563	86	0	0.09	6	0	0
-1	441.2527902	0.0625967	442.260039	C_20 H_42 O_8 S_1	C20H42O8S	C_20 H_41 O_8 S_1	4	20	2.1	0.4	20	42	8	0	1	0	0	0	0	0	0	0	0	0	0	0	0	0	0	0	0	0	0	0	0	0	0	0	0	2378040.456	447632.7	441.2527932	0.237755209	10	0	0	0	0	0
-1	442.0860353	0.088724	443.093351	C_21 H_18 O_10 C13_1	C22H18O10	C_21 H_17 O_10 C13_1	2435	22	0.818	0.455	21	18	10	0	0	0	0	0	1	0	0	0	0	0	0	0	0	0	0	0	0	0	0	0	0	0	0	0	0	2378554.277	526915.5	442.0860351	0.279299987	10	0.33	0.53	14	1	0
-1	442.1071743	0.0665471	443.1144803	C_18 H_22 O_12 C13_1	C19H22O12	C_18 H_21 O_12 C13_1	2435	19	1.158	0.632	18	22	12	0	0	0	0	0	1	0	0	0	0	0	0	0	0	0	0	0	0	0	0	0	0	0	0	0	0	2378554.277	476801.4583	442.1071745	0.185454042	72	0	0.23	9	0	0
-1	442.1435908	0.0036872	443.1508656	C_19 H_26 O_11 C13_1	C20H26O11	C_19 H_25 O_11 C13_1	2435	20	1.3	0.55	19	26	11	0	0	0	0	0	1	0	0	0	0	0	0	0	0	0	0	0	0	0	0	0	0	0	0	0	0	2378554.277	442263.0778	442.1435913	0.071891123	90	0	0.17	8	0	0
-1	442.1799908	0.036488	443.187251	C_20 H_30 O_10 C13_1	C21H30O10	C_20 H_29 O_10 C13_1	2435	21	1.429	0.476	20	30	10	0	0	0	0	0	1	0	0	0	0	0	0	0	0	0	0	0	0	0	0	0	0	0	0	0	0	2378554.277	446873.2235	442.1799915	0.068473536	85	0	0.12	7	0	0
-1	442.2163359	0.0543225	443.2236364	C_21 H_34 O_9 C13_1	C22H34O9	C_21 H_33 O_9 C13_1	2435	22	1.545	0.409	21	34	9	0	0	0	0	0	1	0	0	0	0	0	0	0	0	0	0	0	0	0	0	0	0	0	0	0	0	2378554.277	478225.2059	442.2163365	0.227866631	68	0	0.09	6	0	0
-1	442.2562033	0.1939591	443.2633938	C_19 H_42 O_8 S_1 C13_1	C20H42O8S	C_19 H_41 O_8 S_1 C13_1	4	20	2.1	0.4	19	42	8	0	1	0	0	0	1	0	0	0	0	0	0	0	0	0	0	0	0	0	0	0	0	0	0	0	0	2378554.277	501682	442.2562072	0.208173511	2	0	0	0	0	0
-1	443.0619767	0.0173059	444.0692608	C_21 H_16 O_11	C21H16O11	C_21 H_15 O_11	2435	21	0.762	0.524	21	16	11	0	0	0	0	0	0	0	0	0	0	0	0	0	0	0	0	0	0	0	0	0	0	0	0	0	0	2379068.084	433404.7333	443.0619779	0.121498369	15	0.3	0.55	14	1	1
-1	443.1347191	0.0810912	444.1420316	C_23 H_24 O_9	C23H24O9	C_23 H_23 O_9	2435	23	1.043	0.391	23	24	9	0	0	0	0	0	0	0	0	0	0	0	0	0	0	0	0	0	0	0	0	0	0	0	0	0	0	2379068.084	454647.9889	443.1347196	0.086450459	90	0.21	0.41	12	0	0
-1	443.1445043	0.0529684	444.1517572	C_20 H_26 O_10 O18_1	C20H26O11	C_20 H_25 O_10 O18_1	2435	20	1.3	0.55	20	26	10	0	0	0	0	0	0	1	0	0	0	0	0	0	0	0	0	0	0	0	0	0	0	0	0	0	0	2379068.084	448152.8333	443.1445025	0.388997323	12	0	0.17	8	0	0
-1	443.1558756	0.0198553	444.1631608	C_20 H_28 O_11	C20H28O11	C_20 H_27 O_11	2435	20	1.4	0.55	20	28	11	0	0	0	0	0	0	0	0	0	0	0	0	0	0	0	0	0	0	0	0	0	0	0	0	0	0	2379068.084	432384.1778	443.1558756	0.024763335	90	0	0.1	7	0	0
-1	443.1711611	0.0462832	444.178417	C_24 H_28 O_8	C24H28O8	C_24 H_27 O_8	2435	24	1.167	0.333	24	28	8	0	0	0	0	0	0	0	0	0	0	0	0	0	0	0	0	0	0	0	0	0	0	0	0	0	0	2379068.084	442512.9222	443.1711617	0.058289928	90	0.19	0.35	11	0	0
-1	443.1922841	0.0321837	444.1995462	C_21 H_32 O_10	C21H32O10	C_21 H_31 O_10	2435	21	1.524	0.476	21	32	10	0	0	0	0	0	0	0	0	0	0	0	0	0	0	0	0	0	0	0	0	0	0	0	0	0	0	2379068.084	440323.931	443.1922843	0.0774713	87	0	0.06	6	0	0
-1	443.2075236	0.0051417	444.2148023	C_25 H_32 O_7	C25H32O7	C_25 H_31 O_7	2435	25	1.28	0.28	25	32	7	0	0	0	0	0	0	0	0	0	0	0	0	0	0	0	0	0	0	0	0	0	0	0	0	0	0	2379068.084	466332.2353	443.2075245	0.091761772	85	0.17	0.3	10	0	0
-1	444.065302	0.0835886	445.0726156	C_20 H_16 O_11 C13_1	C21H16O11	C_20 H_15 O_11 C13_1	2435	21	0.762	0.524	20	16	11	0	0	0	0	0	1	0	0	0	0	0	0	0	0	0	0	0	0	0	0	0	0	0	0	0	0	2379581.876	480287.2	444.0653038	0.201274273	10	0.3	0.55	14	1	1
-1	444.1381696	0.1339135	445.1453864	C_22 H_24 O_9 C13_1	C23H24O9	C_22 H_23 O_9 C13_1	2435	23	1.043	0.391	22	24	9	0	0	0	0	0	1	0	0	0	0	0	0	0	0	0	0	0	0	0	0	0	0	0	0	0	0	2379581.876	495657.069	444.1381693	0.223367284	29	0.21	0.41	12	0	0
-1	444.1592085	0.0690326	445.1665156	C_19 H_28 O_11 C13_1	C20H28O11	C_19 H_27 O_11 C13_1	2435	20	1.4	0.55	19	28	11	0	0	0	0	0	1	0	0	0	0	0	0	0	0	0	0	0	0	0	0	0	0	0	0	0	0	2379581.876	454957.1235	444.159208	0.093485295	81	0	0.1	7	0	0
-1	444.1744598	0.0798034	445.1817718	C_23 H_28 O_8 C13_1	C24H28O8	C_23 H_27 O_8 C13_1	2435	24	1.167	0.333	23	28	8	0	0	0	0	0	1	0	0	0	0	0	0	0	0	0	0	0	0	0	0	0	0	0	0	0	0	2379581.876	488235.0972	444.1744603	0.216878208	72	0.19	0.35	11	0	0
-1	444.1956351	0.0235758	445.202901	C_20 H_32 O_10 C13_1	C21H32O10	C_20 H_31 O_10 C13_1	2435	21	1.524	0.476	20	32	10	0	0	0	0	0	1	0	0	0	0	0	0	0	0	0	0	0	0	0	0	0	0	0	0	0	0	2379581.876	475763.7632	444.1956348	0.190642021	76	0	0.06	6	0	0
-1	444.2109071	0.0591485	445.2181572	C_24 H_32 O_7 C13_1	C25H32O7	C_24 H_31 O_7 C13_1	2435	25	1.28	0.28	24	32	7	0	0	0	0	0	1	0	0	0	0	0	0	0	0	0	0	0	0	0	0	0	0	0	0	0	0	2379581.876	468483.3939	444.2109088	0.301345789	33	0.17	0.3	10	0	0
-1	445.1351661	0.0384182	446.1424254	C_19 H_26 O_12	C19H26O12	C_19 H_25 O_12	2435	19	1.368	0.632	19	26	12	0	0	0	0	0	0	0	0	0	0	0	0	0	0	0	0	0	0	0	0	0	0	0	0	0	0	2380095.651	442496.4667	445.1351653	0.0827781	90	0	0.08	7	0	0
-1	445.1481142	0.4711049	446.1551805	C_27 H_26 O_4 S_1	C27H26O4S	C_27 H_25 O_4 S_1	65	27	0.963	0.148	27	26	4	0	1	0	0	0	0	0	0	0	0	0	0	0	0	0	0	0	0	0	0	0	0	0	0	0	0	2380095.651	469034.8983	445.1481151	0.244313049	59	0.45	0.5	15	0	0
-1	445.150421	0.0356085	446.1576816	C_23 H_26 O_9	C23H26O9	C_23 H_25 O_9	2435	23	1.13	0.391	23	26	9	0	0	0	0	0	0	0	0	0	0	0	0	0	0	0	0	0	0	0	0	0	0	0	0	0	0	2380095.651	431710.5978	445.1504203	0.068378196	92	0.14	0.35	11	0	0
-1	445.1867599	0.0686786	446.194067	C_24 H_30 O_8	C24H30O8	C_24 H_29 O_8	2435	24	1.25	0.333	24	30	8	0	0	0	0	0	0	0	0	0	0	0	0	0	0	0	0	0	0	0	0	0	0	0	0	0	0	2380095.651	434790.3222	445.1867595	0.033811929	90	0.12	0.3	10	0	0
-1	446.1384581	0.1022485	447.1457803	C_18 H_26 O_12 C13_1	C19H26O12	C_18 H_25 O_12 C13_1	2435	19	1.368	0.632	18	26	12	0	0	0	0	0	1	0	0	0	0	0	0	0	0	0	0	0	0	0	0	0	0	0	0	0	0	2380609.41	500864.359	446.1384572	0.242535937	39	0	0.08	7	0	0
-1	446.1456303	0.0532458	447.1529306	C_22 H_25 O_9 N_1	C22H25NO9	C_22 H_24 O_9 N_1	272	22	1.136	0.409	22	25	9	1	0	0	0	0	0	0	0	0	0	0	0	0	0	0	0	0	0	0	0	0	0	0	0	0	0	2380609.41	457744.2317	446.1456291	0.149220355	82	0.08	0.33	11	0	0
-1	446.1514058	0.3284941	447.1585353	C_26 H_26 O_4 S_1 C13_1	C27H26O4S	C_26 H_25 O_4 S_1 C13_1	65	27	0.963	0.148	26	26	4	0	1	0	0	0	1	0	0	0	0	0	0	0	0	0	0	0	0	0	0	0	0	0	0	0	0	2380609.41	497817	446.1514021	0.082107234	2	0.45	0.5	15	0	0
-1	446.1537403	0.044002	447.1610364	C_22 H_26 O_9 C13_1	C23H26O9	C_22 H_25 O_9 C13_1	2435	23	1.13	0.391	22	26	9	0	0	0	0	0	1	0	0	0	0	0	0	0	0	0	0	0	0	0	0	0	0	0	0	0	0	2380609.41	471834.3258	446.1537393	0.11961044	89	0.14	0.35	11	0	0
-1	446.1901643	0.0424063	447.1974218	C_23 H_30 O_8 C13_1	C24H30O8	C_23 H_29 O_8 C13_1	2435	24	1.25	0.333	23	30	8	0	0	0	0	0	1	0	0	0	0	0	0	0	0	0	0	0	0	0	0	0	0	0	0	0	0	2380609.41	463989.8556	446.1901634	0.126671162	90	0.12	0.3	10	0	0
-1	447.056886	0.0291007	448.0641754	C_20 H_16 O_12	C20H16O12	C_20 H_15 O_12	2435	20	0.8	0.6	20	16	12	0	0	0	0	0	0	0	0	0	0	0	0	0	0	0	0	0	0	0	0	0	0	0	0	0	0	2381123.15	429679.5714	447.0568838	0.073402601	14	0.12	0.5	13	0	0
-1	447.0721286	0.0592685	448.0794316	C_24 H_16 O_9	C24H16O9	C_24 H_15 O_9	2435	24	0.667	0.375	24	16	9	0	0	0	0	0	0	0	0	0	0	0	0	0	0	0	0	0	0	0	0	0	0	0	0	0	0	2381123.15	468304.9231	447.0721265	0.090212522	13	0.53	0.64	17	1	0
-1	447.0932606	0.0530461	448.1005608	C_21 H_20 O_11	C21H20O11	C_21 H_19 O_11	2435	21	0.952	0.524	21	20	11	0	0	0	0	0	0	0	0	0	0	0	0	0	0	0	0	0	0	0	0	0	0	0	0	0	0	2381123.15	449424.6333	447.0932587	0.112395708	90	0.1	0.42	12	0	0
-1	447.140921	0.0397279	448.1481796	C_21 H_24 O_9 N_2	C21H24N2O9	C_21 H_23 O_9 N_2	216	21	1.143	0.429	21	24	9	2	0	0	0	0	0	0	0	0	0	0	0	0	0	0	0	0	0	0	0	0	0	0	0	0	0	2381123.15	439330.9744	447.1409192	0.090800232	78	0	0.31	11	0	0
-1	447.1491814	0.384821	448.1562854	C_21 H_25 O_9 N_1 C13_1	C22H25NO9	C_21 H_24 O_9 N_1 C13_1	272	22	1.136	0.409	21	25	9	1	0	0	0	0	1	0	0	0	0	0	0	0	0	0	0	0	0	0	0	0	0	0	0	0	0	2381123.15	547806.25	447.1491763	0.271743695	8	0.08	0.33	11	0	0
-2	447.1660371	0.0401653	448.1733316	C_23 H_28 O_9	C23H28O9	C_23 H_27 O_9	2435	23	1.217	0.391	23	28	9	0	0	0	0	0	0	0	0	0	0	0	0	0	0	0	0	0	0	0	0	0	0	0	0	0	0	2381123.15	426196.0667	447.1660356	0.02124643	90	0.07	0.3	10	0	0
-1	447.202416	0.0547623	448.209717	C_24 H_32 O_8	C24H32O8	C_24 H_31 O_8	2435	24	1.333	0.333	24	32	8	0	0	0	0	0	0	0	0	0	0	0	0	0	0	0	0	0	0	0	0	0	0	0	0	0	0	2381123.15	431354.9222	447.2024147	0.029937481	90	0.06	0.25	9	0	0
-1	447.2388373	0.0254815	448.2461023	C_25 H_36 O_7	C25H36O7	C_25 H_35 O_7	2435	25	1.44	0.28	25	36	7	0	0	0	0	0	0	0	0	0	0	0	0	0	0	0	0	0	0	0	0	0	0	0	0	0	0	2381123.15	460519.7931	447.2388364	0.151211562	87	0.06	0.21	8	0	0
-1	448.060273	0.0427219	449.0675303	C_19 H_16 O_12 C13_1	C20H16O12	C_19 H_15 O_12 C13_1	2435	20	0.8	0.6	19	16	12	0	0	0	0	0	1	0	0	0	0	0	0	0	0	0	0	0	0	0	0	0	0	0	0	0	0	2381636.871	467822.3846	448.0602706	0.127036541	13	0.12	0.5	13	0	0
-1	448.0755079	0.0045626	449.0827864	C_23 H_16 O_9 C13_1	C24H16O9	C_23 H_15 O_9 C13_1	2435	24	0.667	0.375	23	16	9	0	0	0	0	0	1	0	0	0	0	0	0	0	0	0	0	0	0	0	0	0	0	0	0	0	0	2381636.871	546377	448.0755038	0.029581997	2	0.53	0.64	17	1	0
-1	448.096666	0.059572	449.1039156	C_20 H_20 O_11 C13_1	C21H20O11	C_20 H_19 O_11 C13_1	2435	21	0.952	0.524	20	20	11	0	0	0	0	0	1	0	0	0	0	0	0	0	0	0	0	0	0	0	0	0	0	0	0	0	0	2381636.871	474781.1429	448.0966616	0.308913822	28	0.1	0.42	12	0	0
-1	448.1248749	0.0976995	449.1321952	C_21 H_23 O_10 N_1	C21H23NO10	C_21 H_22 O_10 N_1	272	21	1.095	0.476	21	23	10	1	0	0	0	0	0	0	0	0	0	0	0	0	0	0	0	0	0	0	0	0	0	0	0	0	0	2381636.871	448632.1951	448.1248727	0.122232085	82	0	0.33	11	0	0
-1	448.1442142	0.0974348	449.1515344	C_20 H_24 O_9 N_2 C13_1	C21H24N2O9	C_20 H_23 O_9 N_2 C13_1	216	21	1.143	0.429	20	24	9	2	0	0	0	0	1	0	0	0	0	0	0	0	0	0	0	0	0	0	0	0	0	0	0	0	0	2381636.871	495815.2	448.1442114	0.225239393	30	0	0.31	11	0	0
-1	448.1694129	0.0064785	449.1766864	C_22 H_28 O_9 C13_1	C23H28O9	C_22 H_27 O_9 C13_1	2435	23	1.217	0.391	22	28	9	0	0	0	0	0	1	0	0	0	0	0	0	0	0	0	0	0	0	0	0	0	0	0	0	0	0	2381636.871	441394.8778	448.169411	0.063904857	90	0.07	0.3	10	0	0
-1	448.1976972	0.0171726	449.204966	C_23 H_31 O_8 N_1	C23H31NO8	C_23 H_30 O_8 N_1	272	23	1.348	0.348	23	31	8	1	0	0	0	0	0	0	0	0	0	0	0	0	0	0	0	0	0	0	0	0	0	0	0	0	0	2381636.871	458112.8553	448.197696	0.186012177	76	0	0.22	9	0	0
-1	448.2057991	0.0082322	449.2130718	C_23 H_32 O_8 C13_1	C24H32O8	C_23 H_31 O_8 C13_1	2435	24	1.333	0.333	23	32	8	0	0	0	0	0	1	0	0	0	0	0	0	0	0	0	0	0	0	0	0	0	0	0	0	0	0	2381636.871	451435.0778	448.2057975	0.099905762	90	0.06	0.25	9	0	0
-1	448.2421315	0.1096384	449.2494572	C_24 H_36 O_7 C13_1	C25H36O7	C_24 H_35 O_7 C13_1	2435	25	1.44	0.28	24	36	7	0	0	0	0	0	1	0	0	0	0	0	0	0	0	0	0	0	0	0	0	0	0	0	0	0	0	2381636.871	478056.8049	448.2421315	0.209698186	41	0.06	0.21	8	0	0
-1	449.051436	0.0360131	450.0586962	C_23 H_14 O_10	C23H14O10	C_23 H_13 O_10	2435	23	0.609	0.435	23	14	10	0	0	0	0	0	0	0	0	0	0	0	0	0	0	0	0	0	0	0	0	0	0	0	0	0	0	2382150.572	440637.2143	449.051433	0.131535392	14	0.54	0.67	17	1	0
-1	449.0725195	0.0655617	450.0798254	C_20 H_18 O_12	C20H18O12	C_20 H_17 O_12	2435	20	0.9	0.6	20	18	12	0	0	0	0	0	0	0	0	0	0	0	0	0	0	0	0	0	0	0	0	0	0	0	0	0	0	2382150.572	462760.3929	449.0725163	0.209798802	56	0	0.43	12	0	0
-1	449.1065677	0.2986311	450.1137097	C_25 H_22 O_6 S_1	C25H22O6S	C_25 H_21 O_6 S_1	65	25	0.88	0.24	25	22	6	0	1	0	0	0	0	0	0	0	0	0	0	0	0	0	0	0	0	0	0	0	0	0	0	0	0	2382150.572	455156.0286	449.1065669	0.23254763	70	0.44	0.52	15	1	0
-1	449.1089001	0.076067	450.1162108	C_21 H_22 O_11	C21H22O11	C_21 H_21 O_11	2435	21	1.048	0.524	21	22	11	0	0	0	0	0	0	0	0	0	0	0	0	0	0	0	0	0	0	0	0	0	0	0	0	0	0	2382150.572	430965.6889	449.1088975	0.029597161	90	0	0.35	11	0	0
-1	449.128213	0.1346328	450.13555	C_20 H_23 O_10 N_1 C13_1	C21H23NO10	C_20 H_22 O_10 N_1 C13_1	272	21	1.095	0.476	20	23	10	1	0	0	0	0	1	0	0	0	0	0	0	0	0	0	0	0	0	0	0	0	0	0	0	0	0	2382150.572	494839.5556	449.1282058	0.181092465	18	0	0.33	11	0	0
-2	449.1453298	0.0223324	450.1525962	C_22 H_26 O_10	C22H26O10	C_22 H_25 O_10	2435	22	1.182	0.455	22	26	10	0	0	0	0	0	0	0	0	0	0	0	0	0	0	0	0	0	0	0	0	0	0	0	0	0	0	2382150.572	418963.7253	449.1453274	0.037291956	91	0	0.29	10	0	0
-1	449.1565659	0.0282497	450.1638296	C_21 H_26 O_9 N_2	C21H26N2O9	C_21 H_25 O_9 N_2	216	21	1.238	0.429	21	26	9	2	0	0	0	0	0	0	0	0	0	0	0	0	0	0	0	0	0	0	0	0	0	0	0	0	0	2382150.572	433058.4304	449.1565635	0.087218253	79	0	0.24	10	0	0
-1	449.1726346	0.2891888	450.1800412	C_21 H_28 O_9 C13_2	C23H28O9	C_21 H_27 O_9 C13_2	2435	23	1.217	0.391	21	28	9	0	0	0	0	0	2	0	0	0	0	0	0	0	0	0	0	0	0	0	0	0	0	0	0	0	0	2382150.572	429086.8333	449.1726338	0.232475292	6	0.07	0.3	10	0	0
-2	449.1816763	0.0641042	450.1889816	C_23 H_30 O_9	C23H30O9	C_23 H_29 O_9	2435	23	1.304	0.391	23	30	9	0	0	0	0	0	0	0	0	0	0	0	0	0	0	0	0	0	0	0	0	0	0	0	0	0	0	2382150.572	423658.2	449.1816742	0.016727619	90	0	0.24	9	0	0
-1	449.1928936	0.0996979	450.200215	C_22 H_30 O_8 N_2	C22H30N2O8	C_22 H_29 O_8 N_2	216	22	1.364	0.364	22	30	8	2	0	0	0	0	0	0	0	0	0	0	0	0	0	0	0	0	0	0	0	0	0	0	0	0	0	2382150.572	475278.4211	449.1928917	0.125841049	76	0	0.19	9	0	0
-1	449.2010703	0.0575956	450.2083208	C_22 H_31 O_8 N_1 C13_1	C23H31NO8	C_22 H_30 O_8 N_1 C13_1	272	23	1.348	0.348	22	31	8	1	0	0	0	0	1	0	0	0	0	0	0	0	0	0	0	0	0	0	0	0	0	0	0	0	0	2382150.572	440683	449.2010685	0.389966778	15	0	0.22	9	0	0
-1	450.0549056	0.2903347	451.062051	C_22 H_14 O_10 C13_1	C23H14O10	C_22 H_13 O_10 C13_1	2435	23	0.609	0.435	22	14	10	0	0	0	0	0	1	0	0	0	0	0	0	0	0	0	0	0	0	0	0	0	0	0	0	0	0	2382664.251	467349.5	450.054901	0.260398269	2	0.54	0.67	17	1	0
-1	450.0758809	0.0508132	451.0831803	C_19 H_18 O_12 C13_1	C20H18O12	C_19 H_17 O_12 C13_1	2435	20	0.9	0.6	19	18	12	0	0	0	0	0	1	0	0	0	0	0	0	0	0	0	0	0	0	0	0	0	0	0	0	0	0	2382664.251	452583.0714	450.0758775	0.105351853	14	0	0.43	12	0	0
-1	450.1041933	0.0220721	451.1114598	C_20 H_21 O_11 N_1	C20H21NO11	C_20 H_20 O_11 N_1	272	20	1.05	0.55	20	21	11	1	0	0	0	0	0	0	0	0	0	0	0	0	0	0	0	0	0	0	0	0	0	0	0	0	0	2382664.251	465674.4432	450.1041904	0.186532545	88	0	0.33	11	0	0
-1	450.109972	0.4075881	451.1170645	C_24 H_22 O_6 S_1 C13_1	C25H22O6S	C_24 H_21 O_6 S_1 C13_1	65	25	0.88	0.24	24	22	6	0	1	0	0	0	1	0	0	0	0	0	0	0	0	0	0	0	0	0	0	0	0	0	0	0	0	2382664.251	460184.0667	450.1099709	0.276746922	15	0.44	0.52	15	1	0
-1	450.1123051	0.0351392	451.1195656	C_20 H_22 O_11 C13_1	C21H22O11	C_20 H_21 O_11 C13_1	2435	21	1.048	0.524	20	22	11	0	0	0	0	0	1	0	0	0	0	0	0	0	0	0	0	0	0	0	0	0	0	0	0	0	0	2382664.251	464819.4444	450.1123022	0.136348497	90	0	0.35	11	0	0
-1	450.1405349	0.0749843	451.1478452	C_21 H_25 O_10 N_1	C21H25NO10	C_21 H_24 O_10 N_1	272	21	1.19	0.476	21	25	10	1	0	0	0	0	0	0	0	0	0	0	0	0	0	0	0	0	0	0	0	0	0	0	0	0	0	2382664.251	434974.8171	450.1405322	0.093897266	82	0	0.27	10	0	0
-1	450.1486369	0.0835077	451.155951	C_21 H_26 O_10 C13_1	C22H26O10	C_21 H_25 O_10 C13_1	2435	22	1.182	0.455	21	26	10	0	0	0	0	0	1	0	0	0	0	0	0	0	0	0	0	0	0	0	0	0	0	0	0	0	0	2382664.251	435518.0778	450.1486343	0.041733398	90	0	0.29	10	0	0
-1	450.1598982	0.0217525	451.1671844	C_20 H_26 O_9 N_2 C13_1	C21H26N2O9	C_20 H_25 O_9 N_2 C13_1	216	21	1.238	0.429	20	26	9	2	0	0	0	0	1	0	0	0	0	0	0	0	0	0	0	0	0	0	0	0	0	0	0	0	0	2382664.251	482694.6857	450.1598959	0.209625994	70	0	0.24	10	0	0
-1	450.1769222	0.0707316	451.1842306	C_22 H_29 O_9 N_1	C22H29NO9	C_22 H_28 O_9 N_1	272	22	1.318	0.409	22	29	9	1	0	0	0	0	0	0	0	0	0	0	0	0	0	0	0	0	0	0	0	0	0	0	0	0	0	2382664.251	435542.641	450.1769201	0.070718438	78	0	0.21	9	0	0
-1	450.1850411	0.0419223	451.1923364	C_22 H_30 O_9 C13_1	C23H30O9	C_22 H_29 O_9 C13_1	2435	23	1.304	0.391	22	30	9	0	0	0	0	0	1	0	0	0	0	0	0	0	0	0	0	0	0	0	0	0	0	0	0	0	0	2382664.251	432076.3889	450.1850388	0.047611931	90	0	0.24	9	0	0
-1	450.196121	0.381943	451.2035698	C_21 H_30 O_8 N_2 C13_1	C22H30N2O8	C_21 H_29 O_8 N_2 C13_1	216	22	1.364	0.364	21	30	8	2	0	0	0	0	1	0	0	0	0	0	0	0	0	0	0	0	0	0	0	0	0	0	0	0	0	2382664.251	461873.3333	450.1961202	0.150146599	3	0	0.19	9	0	0
-1	451.0882054	0.0142337	452.0954754	C_20 H_20 O_12	C20H20O12	C_20 H_19 O_12	2435	20	1	0.6	20	20	12	0	0	0	0	0	0	0	0	0	0	0	0	0	0	0	0	0	0	0	0	0	0	0	0	0	0	2383177.908	438172.6333	451.0882024	0.074473873	90	0	0.36	11	0	0
-1	451.1073954	0.3159597	452.1148146	C_19 H_21 O_11 N_1 C13_1	C20H21NO11	C_19 H_20 O_11 N_1 C13_1	272	20	1.05	0.55	19	21	11	1	0	0	0	0	1	0	0	0	0	0	0	0	0	0	0	0	0	0	0	0	0	0	0	0	0	2383177.908	563454	451.1073858	0.164003834	2	0	0.33	11	0	0
-1	451.1245509	0.0740094	452.1318608	C_21 H_24 O_11	C21H24O11	C_21 H_23 O_11	2435	21	1.143	0.524	21	24	11	0	0	0	0	0	0	0	0	0	0	0	0	0	0	0	0	0	0	0	0	0	0	0	0	0	0	2383177.908	423529.2333	451.124548	0.020002621	90	0	0.29	10	0	0
-1	451.1357811	0.0809921	452.1430942	C_20 H_24 O_10 N_2	C20H24N2O10	C_20 H_23 O_10 N_2	216	20	1.2	0.5	20	24	10	2	0	0	0	0	0	0	0	0	0	0	0	0	0	0	0	0	0	0	0	0	0	0	0	0	0	2383177.908	440429.7792	451.1357785	0.046726115	77	0	0.23	10	0	0
-1	451.1439117	0.0262103	452.1512	C_20 H_25 O_10 N_1 C13_1	C21H25NO10	C_20 H_24 O_10 N_1 C13_1	272	21	1.19	0.476	20	25	10	1	0	0	0	0	1	0	0	0	0	0	0	0	0	0	0	0	0	0	0	0	0	0	0	0	0	2383177.908	496839.6071	451.1439083	0.13203241	56	0	0.27	10	0	0
-1	451.1520073	0.0489075	452.1593059	C_20 H_26 O_10 C13_2	C22H26O10	C_20 H_25 O_10 C13_2	2435	22	1.182	0.455	20	26	10	0	0	0	0	0	2	0	0	0	0	0	0	0	0	0	0	0	0	0	0	0	0	0	0	0	0	2383177.908	346434.9286	451.1520027	0.361416389	14	0	0.29	10	0	0
-1	451.1609571	0.0279409	452.1682462	C_22 H_28 O_10	C22H28O10	C_22 H_27 O_10	2435	22	1.273	0.455	22	28	10	0	0	0	0	0	0	0	0	0	0	0	0	0	0	0	0	0	0	0	0	0	0	0	0	0	0	2383177.908	419945.6	451.1609545	0.014526791	90	0	0.24	9	0	0
-1	451.1722117	0.0189106	452.1794796	C_21 H_28 O_9 N_2	C21H28N2O9	C_21 H_27 O_9 N_2	216	21	1.333	0.429	21	28	9	2	0	0	0	0	0	0	0	0	0	0	0	0	0	0	0	0	0	0	0	0	0	0	0	0	0	2383177.908	435236.4286	451.1722092	0.063472957	77	0	0.17	9	0	0
-1	451.1803416	0.0721979	452.1875854	C_21 H_29 O_9 N_1 C13_1	C22H29NO9	C_21 H_28 O_9 N_1 C13_1	272	22	1.318	0.409	21	29	9	1	0	0	0	0	1	0	0	0	0	0	0	0	0	0	0	0	0	0	0	0	0	0	0	0	0	2383177.908	519178.5614	451.1803396	0.16178585	57	0	0.21	9	0	0
-1	451.1884355	0.0457744	452.1956912	C_21 H_30 O_9 C13_2	C23H30O9	C_21 H_29 O_9 C13_2	2435	23	1.304	0.391	21	30	9	0	0	0	0	0	2	0	0	0	0	0	0	0	0	0	0	0	0	0	0	0	0	0	0	0	0	2383177.908	451752.9375	451.1884327	0.267857488	32	0	0.24	9	0	0
-2	451.1973709	0.0348161	452.2046316	C_23 H_32 O_9	C23H32O9	C_23 H_31 O_9	2435	23	1.391	0.391	23	32	9	0	0	0	0	0	0	0	0	0	0	0	0	0	0	0	0	0	0	0	0	0	0	0	0	0	0	2383177.908	419639.8889	451.1973686	0.026877555	90	0	0.19	8	0	0
-1	451.2336962	0.0979854	452.241017	C_24 H_36 O_8	C24H36O8	C_24 H_35 O_8	2435	24	1.5	0.333	24	36	8	0	0	0	0	0	0	0	0	0	0	0	0	0	0	0	0	0	0	0	0	0	0	0	0	0	0	2383177.908	435202.5444	451.2336942	0.077548997	90	0	0.15	7	0	0
-1	452.0915049	0.107897	453.0988303	C_19 H_20 O_12 C13_1	C20H20O12	C_19 H_19 O_12 C13_1	2435	20	1	0.6	19	20	12	0	0	0	0	0	1	0	0	0	0	0	0	0	0	0	0	0	0	0	0	0	0	0	0	0	0	2383691.542	462307.5366	452.0914998	0.170068255	41	0	0.36	11	0	0
-1	452.1279233	0.0352102	453.1352156	C_20 H_24 O_11 C13_1	C21H24O11	C_20 H_23 O_11 C13_1	2435	21	1.143	0.524	20	24	11	0	0	0	0	0	1	0	0	0	0	0	0	0	0	0	0	0	0	0	0	0	0	0	0	0	0	2383691.542	432512.6889	452.1279204	0.055820243	90	0	0.29	10	0	0
-1	452.1392115	0.0858663	453.146449	C_19 H_24 O_10 N_2 C13_1	C20H24N2O10	C_19 H_23 O_10 N_2 C13_1	216	20	1.2	0.5	19	24	10	2	0	0	0	0	1	0	0	0	0	0	0	0	0	0	0	0	0	0	0	0	0	0	0	0	0	2383691.542	474717.9123	452.1392084	0.220197193	57	0	0.23	10	0	0
-1	452.175586	0.0618713	453.1828344	C_20 H_28 O_9 N_2 C13_1	C21H28N2O9	C_20 H_27 O_9 N_2 C13_1	216	21	1.333	0.429	20	28	9	2	0	0	0	0	1	0	0	0	0	0	0	0	0	0	0	0	0	0	0	0	0	0	0	0	0	2383691.542	479277.7222	452.1755825	0.186845849	54	0	0.17	9	0	0
-1	452.1925911	0.0286871	453.1998806	C_22 H_31 O_9 N_1	C22H31NO9	C_22 H_30 O_9 N_1	272	22	1.409	0.409	22	31	9	1	0	0	0	0	0	0	0	0	0	0	0	0	0	0	0	0	0	0	0	0	0	0	0	0	0	2383691.542	437988.3117	452.1925891	0.055586567	77	0	0.15	8	0	0
-1	452.2006824	0.0608264	453.2079864	C_22 H_32 O_9 C13_1	C23H32O9	C_22 H_31 O_9 C13_1	2435	23	1.391	0.391	22	32	9	0	0	0	0	0	1	0	0	0	0	0	0	0	0	0	0	0	0	0	0	0	0	0	0	0	0	2383691.542	434434.4444	452.2006802	0.042269263	90	0	0.19	8	0	0
-1	452.237089	0.0140653	453.2443718	C_23 H_36 O_8 C13_1	C24H36O8	C_23 H_35 O_8 C13_1	2435	24	1.5	0.333	23	36	8	0	0	0	0	0	1	0	0	0	0	0	0	0	0	0	0	0	0	0	0	0	0	0	0	0	0	2383691.542	458956.4533	452.2370871	0.164482668	75	0	0.15	7	0	0
-1	453.0463465	0.0267303	454.0536108	C_22 H_14 O_11	C22H14O11	C_22 H_13 O_11	2435	22	0.636	0.5	22	14	11	0	0	0	0	0	0	0	0	0	0	0	0	0	0	0	0	0	0	0	0	0	0	0	0	0	0	2384205.151	434254.4286	453.0463431	0.139884776	14	0.45	0.64	16	1	0
-1	453.0674608	0.006173	454.07474	C_19 H_18 O_13	C19H18O13	C_19 H_17 O_13	2435	19	0.947	0.684	19	18	13	0	0	0	0	0	0	0	0	0	0	0	0	0	0	0	0	0	0	0	0	0	0	0	0	0	0	2384205.151	445669.5854	453.0674572	0.151834116	41	0	0.36	11	0	0
-1	453.1038197	0.0645965	454.1111254	C_20 H_22 O_12	C20H22O12	C_20 H_21 O_12	2435	20	1.1	0.6	20	22	12	0	0	0	0	0	0	0	0	0	0	0	0	0	0	0	0	0	0	0	0	0	0	0	0	0	0	2384205.151	425224.5	453.1038169	0.036379848	90	0	0.29	10	0	0
-1	453.1191404	0.0777427	454.1263816	C_24 H_22 O_9	C24H22O9	C_24 H_21 O_9	2435	24	0.917	0.375	24	22	9	0	0	0	0	0	0	0	0	0	0	0	0	0	0	0	0	0	0	0	0	0	0	0	0	0	0	2384205.151	443565.8387	453.1191393	0.288700024	31	0.33	0.49	14	0	0
-2	453.1402555	0.0465664	454.1475108	C_21 H_26 O_11	C21H26O11	C_21 H_25 O_11	2435	21	1.238	0.524	21	26	11	0	0	0	0	0	0	0	0	0	0	0	0	0	0	0	0	0	0	0	0	0	0	0	0	0	0	2384205.151	416506.1667	453.1402529	0.023686083	90	0	0.23	9	0	0
-1	453.1514973	0.0651204	454.1587442	C_20 H_26 O_10 N_2	C20H26N2O10	C_20 H_25 O_10 N_2	216	20	1.3	0.5	20	26	10	2	0	0	0	0	0	0	0	0	0	0	0	0	0	0	0	0	0	0	0	0	0	0	0	0	0	2384205.151	430776.641	453.151495	0.089536693	78	0	0.15	9	0	0
-1	453.1555305	0.0880257	454.162767	C_25 H_26 O_8	C25H26O8	C_25 H_25 O_8	2435	25	1.04	0.32	25	26	8	0	0	0	0	0	0	0	0	0	0	0	0	0	0	0	0	0	0	0	0	0	0	0	0	0	0	2384205.151	469466.5763	453.1555292	0.169832332	59	0.29	0.43	13	0	0
-1	453.1651968	0.0426556	454.1724926	C_22 H_28 O_9 O18_1	C22H28O10	C_22 H_27 O_9 O18_1	2435	22	1.273	0.455	22	28	9	0	0	0	0	0	0	1	0	0	0	0	0	0	0	0	0	0	0	0	0	0	0	0	0	0	0	2384205.151	450866	453.1651957	0.259658118	17	0	0.24	9	0	0
-3	453.1766125	0.0159803	454.1838962	C_22 H_30 O_10	C22H30O10	C_22 H_29 O_10	2435	22	1.364	0.455	22	30	10	0	0	0	0	0	0	0	0	0	0	0	0	0	0	0	0	0	0	0	0	0	0	0	0	0	0	2384205.151	419806.7609	453.1766102	0.0694881	92	0	0.18	8	0	0
-1	453.1959732	0.0312922	454.2032354	C_21 H_31 O_9 N_1 C13_1	C22H31NO9	C_21 H_30 O_9 N_1 C13_1	272	22	1.409	0.409	21	31	9	1	0	0	0	0	1	0	0	0	0	0	0	0	0	0	0	0	0	0	0	0	0	0	0	0	0	2384205.151	494601.0976	453.1959719	0.301432137	41	0	0.15	8	0	0
-1	453.2039483	0.2564424	454.2113412	C_21 H_32 O_9 C13_2	C23H32O9	C_21 H_31 O_9 C13_2	2435	23	1.391	0.391	21	32	9	0	0	0	0	0	2	0	0	0	0	0	0	0	0	0	0	0	0	0	0	0	0	0	0	0	0	2384205.151	415323.4048	453.2039467	0.436466109	42	0	0.19	8	0	0
-1	453.2129749	0.0665734	454.2202816	C_23 H_34 O_9	C23H34O9	C_23 H_33 O_9	2435	23	1.478	0.391	23	34	9	0	0	0	0	0	0	0	0	0	0	0	0	0	0	0	0	0	0	0	0	0	0	0	0	0	0	2384205.151	425050.9011	453.212973	0.06359452	91	0	0.14	7	0	0
-1	453.2494203	0.0656039	454.256667	C_24 H_38 O_8	C24H38O8	C_24 H_37 O_8	2435	24	1.583	0.333	24	38	8	0	0	0	0	0	0	0	0	0	0	0	0	0	0	0	0	0	0	0	0	0	0	0	0	0	0	2384205.151	462374.3544	453.2494186	0.160055174	79	0	0.1	6	0	0
-1	453.2969803	0.0637282	454.3042857	C_24 H_42 O_6 N_2	C24H42N2O6	C_24 H_41 O_6 N_2	2	24	1.75	0.25	24	42	6	2	0	0	0	0	0	0	0	0	0	0	0	0	0	0	0	0	0	0	0	0	0	0	0	0	0	2384205.151	467847.8627	453.2969807	0.12985623	51	0	0	5	0	0
-1	454.0496767	0.0274845	455.0569656	C_21 H_14 O_11 C13_1	C22H14O11	C_21 H_13 O_11 C13_1	2435	22	0.636	0.5	21	14	11	0	0	0	0	0	1	0	0	0	0	0	0	0	0	0	0	0	0	0	0	0	0	0	0	0	0	2384718.735	475716.0833	454.0496733	0.263790467	12	0.45	0.64	16	1	0
-1	454.0707727	0.1004927	455.0780949	C_18 H_18 O_13 C13_1	C19H18O13	C_18 H_17 O_13 C13_1	2435	19	0.947	0.684	18	18	13	0	0	0	0	0	1	0	0	0	0	0	0	0	0	0	0	0	0	0	0	0	0	0	0	0	0	2384718.735	431012.6154	454.0707696	0.17634531	13	0	0.36	11	0	0
-1	454.1071828	0.0461994	455.1144803	C_19 H_22 O_12 C13_1	C20H22O12	C_19 H_21 O_12 C13_1	2435	20	1.1	0.6	19	22	12	0	0	0	0	0	1	0	0	0	0	0	0	0	0	0	0	0	0	0	0	0	0	0	0	0	0	2384718.735	459150.1889	454.1071804	0.112010585	90	0	0.29	10	0	0
-1	454.1225272	0.1478018	455.1297364	C_23 H_22 O_9 C13_1	C24H22O9	C_23 H_21 O_9 C13_1	2435	24	0.917	0.375	23	22	9	0	0	0	0	0	1	0	0	0	0	0	0	0	0	0	0	0	0	0	0	0	0	0	0	0	0	2384718.735	453060.8889	454.1225219	0.209031986	9	0.33	0.49	14	0	0
-1	454.1436027	0.0296539	455.1508656	C_20 H_26 O_11 C13_1	C21H26O11	C_20 H_25 O_11 C13_1	2435	21	1.238	0.524	20	26	11	0	0	0	0	0	1	0	0	0	0	0	0	0	0	0	0	0	0	0	0	0	0	0	0	0	0	2384718.735	424225.6444	454.1436004	0.033700979	90	0	0.23	9	0	0
-1	454.1548711	0.1066148	455.162099	C_19 H_26 O_10 N_2 C13_1	C20H26N2O10	C_19 H_25 O_10 N_2 C13_1	216	20	1.3	0.5	19	26	10	2	0	0	0	0	1	0	0	0	0	0	0	0	0	0	0	0	0	0	0	0	0	0	0	0	0	2384718.735	485092.4706	454.1548685	0.207644149	51	0	0.15	9	0	0
-1	454.1588723	0.0591015	455.1661218	C_24 H_26 O_8 C13_1	C25H26O8	C_24 H_25 O_8 C13_1	2435	25	1.04	0.32	24	26	8	0	0	0	0	0	1	0	0	0	0	0	0	0	0	0	0	0	0	0	0	0	0	0	0	0	0	2384718.735	465294.7692	454.1588713	0.239253581	13	0.29	0.43	13	0	0
-1	454.1718415	0.0597918	455.1791452	C_21 H_29 O_10 N_1	C21H29NO10	C_21 H_28 O_10 N_1	272	21	1.381	0.476	21	29	10	1	0	0	0	0	0	0	0	0	0	0	0	0	0	0	0	0	0	0	0	0	0	0	0	0	0	2384718.735	431656.4935	454.1718398	0.048559105	77	0	0.13	8	0	0
-1	454.1799391	0.0780448	455.187251	C_21 H_30 O_10 C13_1	C22H30O10	C_21 H_29 O_10 C13_1	2435	22	1.364	0.455	21	30	10	0	0	0	0	0	1	0	0	0	0	0	0	0	0	0	0	0	0	0	0	0	0	0	0	0	0	2384718.735	425310.6	454.1799371	0.040361371	90	0	0.18	8	0	0
-1	454.216353	0.0152453	455.2236364	C_22 H_34 O_9 C13_1	C23H34O9	C_22 H_33 O_9 C13_1	2435	23	1.478	0.391	22	34	9	0	0	0	0	0	1	0	0	0	0	0	0	0	0	0	0	0	0	0	0	0	0	0	0	0	0	2384718.735	439821.8642	454.2163513	0.06679539	81	0	0.14	7	0	0
-1	454.2527962	0.1116021	455.2600218	C_23 H_38 O_8 C13_1	C24H38O8	C_23 H_37 O_8 C13_1	2435	24	1.583	0.333	23	38	8	0	0	0	0	0	1	0	0	0	0	0	0	0	0	0	0	0	0	0	0	0	0	0	0	0	0	2384718.735	401087.7059	454.2527985	0.258507333	17	0	0.1	6	0	0
-1	454.3002281	0.2987212	455.3076406	C_23 H_42 O_6 N_2 C13_1	C24H42N2O6	C_23 H_41 O_6 N_2 C13_1	2	24	1.75	0.25	23	42	6	2	0	0	0	0	1	0	0	0	0	0	0	0	0	0	0	0	0	0	0	0	0	0	0	0	0	2384718.735	459322.6667	454.3002295	0.453672597	9	0	0	5	0	0
-1	455.02566	0.1337732	456.0328754	C_21 H_12 O_12	C21H12O12	C_21 H_11 O_12	2435	21	0.571	0.571	21	12	12	0	0	0	0	0	0	0	0	0	0	0	0	0	0	0	0	0	0	0	0	0	0	0	0	0	0	2385232.293	431063.2667	455.025657	0.293196273	15	0.44	0.67	16	1	1
-1	455.0619601	0.0532156	456.0692608	C_22 H_16 O_11	C22H16O11	C_22 H_15 O_11	2435	22	0.727	0.5	22	16	11	0	0	0	0	0	0	0	0	0	0	0	0	0	0	0	0	0	0	0	0	0	0	0	0	0	0	2385232.293	428083.5	455.0619576	0.041175684	14	0.36	0.58	15	1	0
-1	455.0830854	0.0618057	456.09039	C_19 H_20 O_13	C19H20O13	C_19 H_19 O_13	2435	19	1.053	0.684	19	20	13	0	0	0	0	0	0	0	0	0	0	0	0	0	0	0	0	0	0	0	0	0	0	0	0	0	0	2385232.293	452249.2955	455.0830835	0.133460224	88	0	0.28	10	0	0
-1	455.119512	0.0284811	456.1267754	C_20 H_24 O_12	C20H24O12	C_20 H_23 O_12	2435	20	1.2	0.6	20	24	12	0	0	0	0	0	0	0	0	0	0	0	0	0	0	0	0	0	0	0	0	0	0	0	0	0	0	2385232.293	417088.4	455.1195101	0.023403221	90	0	0.21	9	0	0
-1	455.1307636	0.0685078	456.1380088	C_19 H_24 O_11 N_2	C19H24N2O11	C_19 H_23 O_11 N_2	216	19	1.263	0.579	19	24	11	2	0	0	0	0	0	0	0	0	0	0	0	0	0	0	0	0	0	0	0	0	0	0	0	0	0	2385232.293	460016.863	455.1307616	0.195711128	73	0	0.13	9	0	0
-1	455.1347814	0.0574996	456.1420316	C_24 H_24 O_9	C24H24O9	C_24 H_23 O_9	2435	24	1	0.375	24	24	9	0	0	0	0	0	0	0	0	0	0	0	0	0	0	0	0	0	0	0	0	0	0	0	0	0	0	2385232.293	453737.1154	455.1347795	0.151916224	78	0.27	0.44	13	0	0
-1	455.1445697	0.1948847	456.1517572	C_21 H_26 O_10 O18_1	C21H26O11	C_21 H_25 O_10 O18_1	2435	21	1.238	0.524	21	26	10	0	0	0	0	0	0	1	0	0	0	0	0	0	0	0	0	0	0	0	0	0	0	0	0	0	0	2385232.293	434569.9412	455.1445686	0.337220604	17	0	0.23	9	0	0
-1	455.1558814	0.0064626	456.1631608	C_21 H_28 O_11	C21H28O11	C_21 H_27 O_11	2435	21	1.333	0.524	21	28	11	0	0	0	0	0	0	0	0	0	0	0	0	0	0	0	0	0	0	0	0	0	0	0	0	0	0	2385232.293	416457.9556	455.1558797	0.014293171	90	0	0.16	8	0	0
-1	455.1671009	0.0369069	456.1743942	C_20 H_28 O_10 N_2	C20H28N2O10	C_20 H_27 O_10 N_2	216	20	1.4	0.5	20	28	10	2	0	0	0	0	0	0	0	0	0	0	0	0	0	0	0	0	0	0	0	0	0	0	0	0	0	2385232.293	453787.7403	455.1670995	0.115327694	77	0	0.08	8	0	0
-1	455.1711076	0.0720551	456.178417	C_25 H_28 O_8	C25H28O8	C_25 H_27 O_8	2435	25	1.12	0.32	25	28	8	0	0	0	0	0	0	0	0	0	0	0	0	0	0	0	0	0	0	0	0	0	0	0	0	0	0	2385232.293	445096.4333	455.1711065	0.105589278	90	0.24	0.38	12	0	0
-1	455.1752828	0.1297003	456.1825	C_20 H_29 O_10 N_1 C13_1	C21H29NO10	C_20 H_28 O_10 N_1 C13_1	272	21	1.381	0.476	20	29	10	1	0	0	0	0	1	0	0	0	0	0	0	0	0	0	0	0	0	0	0	0	0	0	0	0	0	2385232.293	497454.0333	455.1752809	0.18254743	60	0	0.13	8	0	0
-1	455.1808502	0.0348343	456.1881426	C_22 H_30 O_9 O18_1	C22H30O10	C_22 H_29 O_9 O18_1	2435	22	1.364	0.455	22	30	9	0	0	0	0	0	0	1	0	0	0	0	0	0	0	0	0	0	0	0	0	0	0	0	0	0	0	2385232.293	478989.5484	455.1808485	0.237494088	31	0	0.18	8	0	0
-1	455.1831882	0.3096273	456.1906059	C_20 H_30 O_10 C13_2	C22H30O10	C_20 H_29 O_10 C13_2	2435	22	1.364	0.455	20	30	10	0	0	0	0	0	2	0	0	0	0	0	0	0	0	0	0	0	0	0	0	0	0	0	0	0	0	2385232.293	336102.4565	455.1831862	0.308011027	46	0	0.18	8	0	0
-1	455.1922287	0.0900637	456.1995462	C_22 H_32 O_10	C22H32O10	C_22 H_31 O_10	2435	22	1.455	0.455	22	32	10	0	0	0	0	0	0	0	0	0	0	0	0	0	0	0	0	0	0	0	0	0	0	0	0	0	0	2385232.293	421006.8556	455.1922273	0.033575266	90	0	0.12	7	0	0
-1	455.2074966	0.0643118	456.2148023	C_26 H_32 O_7	C26H32O7	C_26 H_31 O_7	2435	26	1.231	0.269	26	32	7	0	0	0	0	0	0	0	0	0	0	0	0	0	0	0	0	0	0	0	0	0	0	0	0	0	0	2385232.293	458445.5125	455.207496	0.146487882	80	0.21	0.33	11	0	0
-1	456.029177	0.4882586	457.0362303	C_20 H_12 O_12 C13_1	C21H12O12	C_20 H_11 O_12 C13_1	2435	21	0.571	0.571	20	12	12	0	0	0	0	0	1	0	0	0	0	0	0	0	0	0	0	0	0	0	0	0	0	0	0	0	0	2385745.823	416435.5	456.0291735	0.120429641	2	0.44	0.67	16	1	1
-1	456.0653232	0.035001	457.0726156	C_21 H_16 O_11 C13_1	C22H16O11	C_21 H_15 O_11 C13_1	2435	22	0.727	0.5	21	16	11	0	0	0	0	0	1	0	0	0	0	0	0	0	0	0	0	0	0	0	0	0	0	0	0	0	0	2385745.823	462223.0769	456.0653214	0.168038754	13	0.36	0.58	15	1	0
-1	456.0864775	0.0196918	457.0937449	C_18 H_20 O_13 C13_1	C19H20O13	C_18 H_19 O_13 C13_1	2435	19	1.053	0.684	18	20	13	0	0	0	0	0	1	0	0	0	0	0	0	0	0	0	0	0	0	0	0	0	0	0	0	0	0	2385745.823	449796.7727	456.0864761	0.235212022	22	0	0.28	10	0	0
-1	456.1228773	0.051318	457.1301303	C_19 H_24 O_12 C13_1	C20H24O12	C_19 H_23 O_12 C13_1	2435	20	1.2	0.6	19	24	12	0	0	0	0	0	1	0	0	0	0	0	0	0	0	0	0	0	0	0	0	0	0	0	0	0	0	2385745.823	439053.9	456.1228759	0.08465344	90	0	0.21	9	0	0
-1	456.1342621	0.3825599	457.1413637	C_18 H_24 O_11 N_2 C13_1	C19H24N2O11	C_18 H_23 O_11 N_2 C13_1	216	19	1.263	0.579	18	24	11	2	0	0	0	0	1	0	0	0	0	0	0	0	0	0	0	0	0	0	0	0	0	0	0	0	0	2385745.823	462515.3333	456.1342597	0.237480088	3	0	0.13	9	0	0
[truncated: 1,318 more rows]
[truncated: 163 more columns]
