# Supplementary material for: Improvement of Electrospray Ionization Response Linearity and Quantification in Dissolved Organic Matter Using Synthetic Deuterated Internal Standards
Source: Anal Chem. 2025 Aug 22;97(34):18562–72. doi: 10.1021/acs.analchem.5c02463 (PMC12409698; doi:10.1021/acs.analchem.5c02463)
Supplement: Supplementary file 2 [file ac5c02463_si_002.zip › Final code for SI Aug15/DI and LC data FT and Orb/assigned_percentages.xlsx]

## Sheet: Sheet1
	raw	all_assigned	deiso	% assigned			avg	stdev
'blankb-qb.mzXML'	8308227	2.98759e+06	2.71172e+06	35.9594		Nelha_pure	74.7052	1.86184
'blankc-qb.mzXML'	41889540	1.19795e+06	897185	2.85979		SRFA_pure	51.9236	4.49397
'Nelha_D5-1_0-qb.mzXML'	1058698800	776964672	692581120	73.3886		TRM_pure	76.9523	0.415626
'Nelha_D5-1_0_b-qb.mzXML'	663046912	504059424	447332736	76.0217
'Nelha_D5-1_1-qb.mzXML'	1122944100	849392640	758230912	75.6398
'Nelha_D5-1_10-qb.mzXML'	1078548900	820842816	731425600	76.1062
'Nelha_D5-1_10_b-qb.mzXML'	767648704	640430080	564300288	83.4275
'Nelha_D5-1_15-qb.mzXML'	1116415200	856949312	761690112	76.759
'Nelha_D5-1_15_b-qb.mzXML'	681619840	582639744	508726560	85.4787
'Nelha_D5-1_1pt5-qb.mzXML'	1051143300	850671168	743314496	80.9282
'Nelha_D5-1_1pt5_b-qb.mzXML'	682718592	537361664	473843104	78.7091
'Nelha_D5-1_1_b-qb.mzXML'	779847040	575214464	513200192	73.7599
'Nelha_D5-1_2-qb.mzXML'	1096705400	847861888	752396800	77.3099
'Nelha_D5-1_20-qb.mzXML'	1077295600	827115200	736553728	76.777
'Nelha_D5-1_20_b-qb.mzXML'	737021312	627370240	553401472	85.1224
'Nelha_D5-1_2_b-qb.mzXML'	725972096	519315264	462602048	71.5338
'Nelha_D5-1_5-qb.mzXML'	1099318800	841267264	749461760	76.5262
'Nelha_D5-1_5_b-qb.mzXML'	705540480	518643232	462642848	73.5101
'Nelha_D5-1_pt5-qb.mzXML'	1131844600	931451520	817348288	82.295
'Nelha_D5-1_pt5_b-qb.mzXML'	696379520	575261248	506785792	82.6074
'solvent_D5-1_0-qb.mzXML'	96156816	48592100	42660740	50.5342
'solvent_D5-1_0_b-qb.mzXML'	49530276	18718722	16634429	37.7925
'solvent_D5-1_1-qb.mzXML'	68273312	26864960	22792732	39.3491
'solvent_D5-1_10-qb.mzXML'	50519716	23580786	20583826	46.6764
'solvent_D5-1_10_b-qb.mzXML'	201788112	146498144	134094488	72.6
'solvent_D5-1_10_c-qb.mzXML'	200940832	83397608	73214456	41.5036
'solvent_D5-1_15-qb.mzXML'	51237488	27339658	24046762	53.3587
'solvent_D5-1_15_b-qb.mzXML'	26219652	9759701	8408248	37.2228
'solvent_D5-1_1pt5-qb.mzXML'	54184440	29124676	25550508	53.751
'solvent_D5-1_1pt5_b-qb.mzXML'	31451596	12167613	10316120	38.6868
'solvent_D5-1_1_b-qb.mzXML'	36127328	15811218	13510147	43.7653
'solvent_D5-1_2-qb.mzXML'	51759592	22691464	19793480	43.8401
'solvent_D5-1_20-qb.mzXML'	72172000	41673052	36741156	57.7413
'solvent_D5-1_20_b-qb.mzXML'	47695588	17914074	15157135	37.5592
'solvent_D5-1_2_b-qb.mzXML'	30975216	11245617	9570006	36.3052
'solvent_D5-1_5-qb.mzXML'	52227948	22621074	19924944	43.3122
'solvent_D5-1_5_b-qb.mzXML'	24940468	9892832	8496164	39.6658
'solvent_D5-1_pt5-qb.mzXML'	63378828	26632862	23130324	42.0217
'solvent_D5-1_pt5_b-qb.mzXML'	28650196	13169297	11145291	45.9658
'SRFA_D5-1_0-qb.mzXML'	1470715100	810382784	809195264	55.1013
'SRFA_D5-1_0_b-qb.mzXML'	1098945500	535690304	534537184	48.7458
'SRFA_D5-1_1-qb.mzXML'	1325838000	980842496	893667648	73.9791
'SRFA_D5-1_10-qb.mzXML'	1233902300	911739136	830381504	73.8907
'SRFA_D5-1_10_b-qb.mzXML'	918959744	659532096	602182720	71.7694
'SRFA_D5-1_15-qb.mzXML'	1135485200	832423424	759408512	73.3099
'SRFA_D5-1_15_b-qb.mzXML'	872923904	608590656	557292160	69.7186
'SRFA_D5-1_1pt5-qb.mzXML'	1346901100	1006446800	916542080	74.7231
'SRFA_D5-1_1pt5_b-qb.mzXML'	1065449600	786701952	717385344	73.8376
'SRFA_D5-1_1_b-qb.mzXML'	981545088	715498368	653241152	72.8951
'SRFA_D5-1_2-qb.mzXML'	1420937700	1063422500	969362624	74.8395
'SRFA_D5-1_20-qb.mzXML'	1109400400	812412672	742003712	73.2299
'SRFA_D5-1_20_b-qb.mzXML'	865313536	604808704	553529856	69.8948
'SRFA_D5-1_2_b-qb.mzXML'	1108378800	823679296	751651200	74.3139
'SRFA_D5-1_5-qb.mzXML'	1387664000	1035420400	942964096	74.6161
'SRFA_D5-1_5_b-qb.mzXML'	1031559200	754342400	688516544	73.1264
'SRFA_D5-1_pt5-qb.mzXML'	1394212000	1034020200	942316352	74.1652
'SRFA_D5-1_pt5_b-qb.mzXML'	975186816	707932352	647154176	72.5945
'T0-D5-1-10-qb.mzXML'	66229792	26170032	23649156	39.514
'T0-D5-1-10_b-qb.mzXML'	50362972	11469914	10103253	22.7745
'T10-D5-1-10-qb.mzXML'	280676064	225973296	205627424	80.5104
'T10-D5-1-10_b-qb.mzXML'	228828656	181907488	165414128	79.4951
'T25-D5-1-10-qb.mzXML'	550143808	459075584	414889376	83.4465
'T25-D5-1-10_b-qb.mzXML'	466275360	387379712	350103008	83.0796
'T5-D5-1-10-qb.mzXML'	156551072	122512736	112250456	78.2574
'T5-D5-1-10_b-qb.mzXML'	102668320	72865352	66285680	70.9716
'T50-D5-1-10-qb.mzXML'	768370688	645332480	580973504	83.9871
'T50-D5-1-10_b-qb.mzXML'	607753344	506872928	455980928	83.4011
'T75-D5-1-10-qb.mzXML'	852086592	716294144	643874240	84.0635
'T75-D5-1-10_b-qb.mzXML'	765510912	644177920	578332352	84.1501
'TRM_D5-1_0-qb.mzXML'	1277504000	986823104	891493568	77.2462
'TRM_D5-1_0_b-qb.mzXML'	1273164300	975987456	883572288	76.6584
'TRM_D5-1_1-qb.mzXML'	1308730200	1025250200	924441216	78.3393
'TRM_D5-1_10-qb.mzXML'	1319734800	1034068700	933843520	78.3543
'TRM_D5-1_100-qb.mzXML'	844889856	705273664	634384064	83.4752
'TRM_D5-1_100_b-qb.mzXML'	614676608	508671360	458045344	82.7543
'TRM_D5-1_10_b-qb.mzXML'	1211946000	948638976	857444608	78.274
'TRM_D5-1_1pt5-qb.mzXML'	1301530600	1023119900	922778368	78.609
'TRM_D5-1_1pt5_b-qb.mzXML'	1275712900	999049408	903116160	78.313
'TRM_D5-1_1_b-qb.mzXML'	1283880400	1003248100	907185152	78.1419
'TRM_D5-1_2-qb.mzXML'	848958976	704613952	634569152	82.9974
'TRM_D5-1_15-qb.mzXML'	1252528600	977018176	881611392	78.0037
'TRM_D5-1_15_b-qb.mzXML'	1228763500	962244544	869581696	78.31
'TRM_D5-1_20-qb.mzXML'	1298460700	1016986700	917655296	78.3225
'TRM_D5-1_20_b-qb.mzXML'	1193882100	936130880	846299136	78.4107
'TRM_D5-1_2_b-qb.mzXML'	772256384	640491648	578059136	82.9377
'TRM_D5-1_5-qb.mzXML'	1314971300	1032226200	930965440	78.498
'TRM_D5-1_50-qb.mzXML'	781796224	651049920	586264192	83.2762
'TRM_D5-1_50_b-qb.mzXML'	581774976	485488064	436570816	83.4495
'TRM_D5-1_5_b-qb.mzXML'	1160353000	907151232	819855488	78.1789
'TRM_D5-1_pt5-qb.mzXML'	1266015600	976432512	881134464	77.1264
'TRM_D5-1_pt5_b-qb.mzXML'	1250403800	957361344	866308992	76.5642
'T-d5-1-10C-qb.mzXML'	845799488	709028288	639689664	83.8294
'T-d5-1-10D-qb.mzXML'	829440768	697445056	629365952	84.0862
'T-d5-1-15C-qb.mzXML'	829221120	698258304	629795648	84.2065
'T-d5-1-15D-qb.mzXML'	873001088	733522944	661200256	84.0231
'T-d5-1-20C-qb.mzXML'	878917888	742110016	669615488	84.4345
'T-d5-1-20D-qb.mzXML'	867739648	733125120	661346752	84.4868
'T-d5-1-5C-qb.mzXML'	737593984	614338688	554666560	83.2895
'T-d5-1-5D-qb.mzXML'	821917376	685925760	619152832	83.4543
'T-d5-2-10A-qb.mzXML'	1441747300	1146972500	1035655700	79.5543
'T-d5-2-10B-qb.mzXML'	1370562900	1086030600	980715456	79.2397
'T-d5-2-15A-qb.mzXML'	1241061900	972892608	879281152	78.392
'T-d5-2-15B-qb.mzXML'	1243729700	974925952	881376128	78.3873
'T-d5-2-20A-qb.mzXML'	1278600400	1007708700	911166656	78.8134
'T-d5-2-20B-qb.mzXML'	1284856400	1013648000	916607040	78.8919
'T-d5-2-5A-qb.mzXML'	1407205800	1124929300	1016339300	79.9406
'T-d5-2-5B-qb.mzXML'	1369607200	1091027200	986761024	79.6599
'T-d5-m-10A-qb.mzXML'	851939072	717204608	645624256	84.185
'T-d5-m-10B-qb.mzXML'	843895488	712590848	641501248	84.4407
'T-d5-m-15A-qb.mzXML'	789961408	663661696	599096448	84.0119
'T-d5-m-15B-qb.mzXML'	817426048	688207488	621150592	84.192
'T-d5-m-20A-qb.mzXML'	809398400	678905344	612231552	83.8778
'T-d5-m-20B-qb.mzXML'	838526400	704955008	635424320	84.0707
'T-d5-m-5A-qb.mzXML'	831502720	700661632	632082496	84.2645
'T-d5-m-5B-qb.mzXML'	814640960	688149696	619873216	84.4728
