# Supplementary material for: Improvement of Electrospray Ionization Response Linearity and Quantification in Dissolved Organic Matter Using Synthetic Deuterated Internal Standards
Source: Anal Chem. 2025 Aug 22;97(34):18562–72. doi: 10.1021/acs.analchem.5c02463 (PMC12409698; doi:10.1021/acs.analchem.5c02463)
Supplement: Supplementary file 2 [file ac5c02463_si_002.zip › Final code for SI Aug15/DI and LC data FT and Orb/chromatograms d5 in TRM.xlsx]

## Sheet: Sheet1
d5 peak									d5 adjacent peak	x	x	x	x	x	x	x		397.118	x	x	x	x	x	x	x
CHROMATOGRAM		CHROMATOGRAM		CHROMATOGRAM		CHROMATOGRAM			CHROMATOGRAM		CHROMATOGRAM		CHROMATOGRAM		CHROMATOGRAM			CHROMATOGRAM		CHROMATOGRAM		CHROMATOGRAM		CHROMATOGRAM
TRM_d5pure_400ppt.raw		TRM_d5pure_5ppb.raw		TRM_d5pure_20ppb.raw		TRM_d5pure_100ppb.raw			TRM_d5pure_400ppt.raw		TRM_d5pure_5ppb.raw		TRM_d5pure_20ppb.raw		TRM_d5pure_100ppb.raw			TRM_d5pure_400ppt.raw		TRM_d5pure_5ppb.raw		TRM_d5pure_20ppb.raw		TRM_d5pure_100ppb.raw
Data points: 1473		Data points: 1473		Data points: 1473		Data points: 1474			Data points: 1473		Data points: 1473		Data points: 1473		Data points: 1474			Data points: 1473		Data points: 1473		Data points: 1473		Data points: 1474
Time	Intensity	Time	Intensity	Time	Intensity	Time	Intensity		Time	Intensity	Time	Intensity	Time	Intensity	Time	Intensity		Time	Intensity	Time	Intensity	Time	Intensity	Time	Intensity
0.00489131	0	0.0048924	0	0.0049033	0	0.00489102	0		0.00489131	0	0.0048924	0	0.0049033	1115.14	0.00489102	2161.3		0.00489131	0	0.0048924	1950.54	0.0049033	3048.58	0.00489102	3050.06
0.0176511	0	0.0176522	0	0.0176628	0	0.0176509	0		0.0176511	0	0.0176522	780.851	0.0176628	1148.04	0.0176509	1323.12		0.0176511	0	0.0176522	2714.57	0.0176628	3362.57	0.0176509	3548.91
0.0295774	0	0.0292364	0	0.0292367	0	0.0290718	0		0.0295774	0	0.0292364	2419.92	0.0292367	987.58	0.0290718	0		0.0295774	0	0.0292364	1856.03	0.0292367	1507.59	0.0290718	3866.72
0.0415583	0	0.0407823	0	0.040844	0	0.040497	0		0.0415583	0	0.0407823	0	0.040844	0	0.040497	1065.37		0.0415583	0	0.0407823	2336.57	0.040844	3134.57	0.040497	1837.99
0.0536553	0	0.052356	0	0.0524149	0	0.0519011	0		0.0536553	0	0.052356	2294.55	0.0524149	1787.83	0.0519011	0		0.0536553	0	0.052356	0	0.0524149	1053.91	0.0519011	1994.65
0.0655646	0	0.0638702	0	0.0640121	0	0.0633103	0		0.0655646	0	0.0638702	0	0.0640121	1224.82	0.0633103	2177.98		0.0655646	0	0.0638702	1280.65	0.0640121	3390.85	0.0633103	2660.82
0.0774529	0	0.0755022	0	0.0755934	0	0.0747649	0		0.0774529	0	0.0755022	0	0.0755934	0	0.0747649	0		0.0774529	0	0.0755022	2751.22	0.0755934	2765.61	0.0747649	3126.16
0.0893959	0	0.0870389	0	0.0872087	0	0.0861593	0		0.0893959	0	0.0870389	1446.54	0.0872087	1082.5	0.0861593	1042.07		0.0893959	0	0.0870389	1971.37	0.0872087	2246.79	0.0861593	0
0.101408	0	0.0986082	0	0.0987509	0	0.0975822	0		0.101408	0	0.0986082	0	0.0987509	1303.83	0.0975822	0		0.101408	0	0.0986082	3075.97	0.0987509	2496.06	0.0975822	2431.59
0.113438	0	0.110208	0	0.110259	0	0.109002	0		0.113438	0	0.110208	0	0.110259	0	0.109002	0		0.113438	0	0.110208	2220.47	0.110259	2430.48	0.109002	1867.65
0.12563	0	0.121929	0	0.121839	0	0.120616	0		0.12563	0	0.121929	0	0.121839	0	0.120616	1613.69		0.12563	0	0.121929	2592.72	0.121839	2680.82	0.120616	3275.42
0.13779	0	0.133626	0	0.133488	0	0.132259	0		0.13779	0	0.133626	1428.24	0.133488	1845.34	0.132259	877.104		0.13779	0	0.133626	2584.13	0.133488	3511.17	0.132259	2631.52
0.150012	0	0.145331	0	0.145162	0	0.143745	0		0.150012	0	0.145331	0	0.145162	1360.41	0.143745	0		0.150012	0	0.145331	0	0.145162	0	0.143745	1581.55
0.162071	0	0.156993	0	0.15681	0	0.155327	0		0.162071	0	0.156993	1295.86	0.15681	0	0.155327	0		0.162071	0	0.156993	2044.36	0.15681	1754.41	0.155327	0
0.174244	0	0.168593	0	0.168527	0	0.167012	0		0.174244	0	0.168593	0	0.168527	0	0.167012	1037.57		0.174244	0	0.168593	2147.65	0.168527	0	0.167012	1133.18
0.186373	0	0.180328	0	0.180226	0	0.178702	0		0.186373	0	0.180328	0	0.180226	0	0.178702	0		0.186373	941.569	0.180328	0	0.180226	1666.61	0.178702	0
0.198566	0	0.192098	0	0.191825	0	0.190189	0		0.198566	0	0.192098	0	0.191825	961.374	0.190189	1386.16		0.198566	0	0.192098	1298.01	0.191825	1975.94	0.190189	0
0.210773	0	0.203972	0	0.203562	0	0.201854	0		0.210773	0	0.203972	0	0.203562	0	0.201854	0		0.210773	0	0.203972	1723.63	0.203562	2374.69	0.201854	1965.2
0.222951	0	0.215797	0	0.215376	0	0.213416	0		0.222951	0	0.215797	863.053	0.215376	0	0.213416	1025.01		0.222951	0	0.215797	1028.96	0.215376	1314.23	0.213416	2100.14
0.235001	0	0.227623	0	0.227135	0	0.225031	0		0.235001	0	0.227623	0	0.227135	0	0.225031	0		0.235001	0	0.227623	1690.87	0.227135	2409.41	0.225031	1374.65
0.247035	0	0.23934	0	0.238915	0	0.23657	0		0.247035	0	0.23934	0	0.238915	0	0.23657	0		0.247035	0	0.23934	1175.1	0.238915	1406.01	0.23657	2110.91
0.259098	0	0.251039	0	0.250746	0	0.248141	0		0.259098	0	0.251039	0	0.250746	0	0.248141	0		0.259098	0	0.251039	0	0.250746	2322.64	0.248141	1662.07
0.271184	0	0.262824	0	0.262631	0	0.259849	0		0.271184	0	0.262824	0	0.262631	0	0.259849	1090.97		0.271184	0	0.262824	1407.97	0.262631	1619.02	0.259849	1049.33
0.283285	0	0.274625	0	0.274473	0	0.271518	0		0.283285	0	0.274625	0	0.274473	0	0.271518	1609.6		0.283285	0	0.274625	1638.16	0.274473	1353.22	0.271518	1129.16
0.295397	0	0.286458	0	0.28637	0	0.283157	0		0.295397	0	0.286458	1273.65	0.28637	1317.47	0.283157	1296.38		0.295397	0	0.286458	1593.82	0.28637	3551.79	0.283157	2202.03
0.307654	0	0.298301	0	0.298153	0	0.294876	0		0.307654	0	0.298301	1203.03	0.298153	0	0.294876	0		0.307654	0	0.298301	1758.06	0.298153	1244.85	0.294876	2461.6
0.319921	0	0.310214	0	0.310107	0	0.30655	0		0.319921	0	0.310214	0	0.310107	0	0.30655	1127.76		0.319921	0	0.310214	1812.2	0.310107	2794.94	0.30655	1335.58
0.332086	0	0.322213	0	0.32201	0	0.318206	0		0.332086	0	0.322213	1014.71	0.32201	0	0.318206	0		0.332086	0	0.322213	1597.2	0.32201	1314.38	0.318206	1738.6
0.344314	0	0.334142	0	0.333976	0	0.329824	0		0.344314	0	0.334142	0	0.333976	0	0.329824	0		0.344314	0	0.334142	1210.14	0.333976	1622.45	0.329824	1569.94
0.356622	0	0.346193	0	0.345869	0	0.341514	0		0.356622	0	0.346193	1015.48	0.345869	1190.3	0.341514	1527.18		0.356622	0	0.346193	1216.27	0.345869	1503.7	0.341514	3178
0.368911	0	0.358129	0	0.35791	0	0.353288	0		0.368911	0	0.358129	0	0.35791	0	0.353288	0		0.368911	0	0.358129	1244.84	0.35791	1712.03	0.353288	2177.41
0.381182	0	0.370061	0	0.369975	0	0.365018	0		0.381182	800.863	0.370061	0	0.369975	0	0.365018	1353.92		0.381182	0	0.370061	1607.54	0.369975	1601.82	0.365018	1461.24
0.393355	0	0.381938	0	0.381833	0	0.376802	0		0.393355	0	0.381938	920.245	0.381833	1298.3	0.376802	0		0.393355	0	0.381938	1951.89	0.381833	0	0.376802	2590.55
0.405601	0	0.393943	0	0.393862	0	0.388625	0		0.405601	0	0.393943	0	0.393862	0	0.388625	1121.65		0.405601	0	0.393943	2313.83	0.393862	1797.64	0.388625	2507.88
0.417887	0	0.405801	0	0.405843	0	0.40033	0		0.417887	0	0.405801	1109.74	0.405843	0	0.40033	0		0.417887	0	0.405801	0	0.405843	1668.04	0.40033	1937.59
0.430227	0	0.417715	0	0.417791	0	0.412142	0		0.430227	0	0.417715	0	0.417791	0	0.412142	1655.36		0.430227	0	0.417715	2511.45	0.417791	1966.51	0.412142	2029.39
0.442573	0	0.429698	0	0.429853	0	0.423987	0		0.442573	0	0.429698	0	0.429853	0	0.423987	1211.33		0.442573	0	0.429698	1199.61	0.429853	1268.11	0.423987	2721.42
0.455062	0	0.441741	0	0.441847	0	0.435693	0		0.455062	0	0.441741	0	0.441847	995.514	0.435693	1575.38		0.455062	0	0.441741	1461.34	0.441847	0	0.435693	2208.52
0.467528	0	0.453636	0	0.453869	0	0.447535	0		0.467528	841.302	0.453636	0	0.453869	0	0.447535	0		0.467528	0	0.453636	1808.49	0.453869	1660.58	0.447535	1859.39
0.480286	0	0.465647	0	0.465857	0	0.459361	0		0.480286	0	0.465647	878.437	0.465857	0	0.459361	0		0.480286	0	0.465647	1356.34	0.465857	1656.29	0.459361	2812.84
0.493045	0	0.477883	0	0.47809	0	0.471321	0		0.493045	0	0.477883	1164.03	0.47809	0	0.471321	1760.33		0.493045	0	0.477883	2220.39	0.47809	1296.77	0.471321	2858.57
0.503316	0	0.49035	0	0.490729	0	0.483286	0		0.503316	0	0.49035	1106.01	0.490729	759.923	0.483286	1273.04		0.503316	0	0.49035	1796.58	0.490729	1582.26	0.483286	3004.07
0.513086	0	0.50311	0	0.503488	0	0.495964	0		0.513086	0	0.50311	0	0.503488	0	0.495964	663.238		0.513086	0	0.50311	1965.84	0.503488	1936.44	0.495964	3046.07
0.522883	0	0.512951	0	0.513281	0	0.507042	0		0.522883	0	0.512951	0	0.513281	0	0.507042	2445.78		0.522883	0	0.512951	0	0.513281	0	0.507042	2211.23
0.532706	0	0.5227	0	0.523023	0	0.516779	0		0.532706	0	0.5227	0	0.523023	0	0.516779	0		0.532706	0	0.5227	0	0.523023	0	0.516779	0
0.542355	0	0.532512	0	0.532814	0	0.526538	0		0.542355	0	0.532512	0	0.532814	0	0.526538	0		0.542355	0	0.532512	0	0.532814	0	0.526538	0
0.55198	0	0.542262	0	0.542551	0	0.536367	0		0.55198	0	0.542262	0	0.542551	0	0.536367	0		0.55198	0	0.542262	0	0.542551	0	0.536367	0
0.561591	0	0.551909	0	0.552185	0	0.546015	0		0.561591	0	0.551909	0	0.552185	0	0.546015	0		0.561591	0	0.551909	0	0.552185	0	0.546015	0
0.571288	0	0.561515	0	0.561786	0	0.555641	0		0.571288	0	0.561515	0	0.561786	0	0.555641	0		0.571288	0	0.561515	0	0.561786	0	0.555641	0
0.580984	0	0.571158	0	0.571447	0	0.565243	0		0.580984	0	0.571158	0	0.571447	0	0.565243	0		0.580984	0	0.571158	0	0.571447	0	0.565243	0
0.590747	0	0.58081	0	0.581089	0	0.574957	0		0.590747	0	0.58081	0	0.581089	0	0.574957	0		0.590747	0	0.58081	0	0.581089	0	0.574957	0
0.600506	0	0.590533	0	0.590805	0	0.584626	0		0.600506	0	0.590533	0	0.590805	0	0.584626	0		0.600506	0	0.590533	0	0.590805	0	0.584626	0
0.610258	0	0.600298	0	0.600556	0	0.594353	0		0.610258	0	0.600298	0	0.600556	0	0.594353	0		0.610258	0	0.600298	0	0.600556	0	0.594353	0
0.619927	0	0.610042	0	0.610299	0	0.60409	0		0.619927	0	0.610042	0	0.610299	0	0.60409	0		0.619927	0	0.610042	0	0.610299	0	0.60409	0
0.629623	0	0.619713	0	0.619968	0	0.613806	0		0.629623	0	0.619713	0	0.619968	0	0.613806	0		0.629623	0	0.619713	0	0.619968	0	0.613806	0
0.639382	0	0.629398	0	0.629658	0	0.623483	0		0.639382	0	0.629398	0	0.629658	0	0.623483	0		0.639382	0	0.629398	0	0.629658	0	0.623483	0
0.649196	0	0.639144	0	0.639412	0	0.633181	0		0.649196	0	0.639144	0	0.639412	0	0.633181	0		0.649196	0	0.639144	0	0.639412	0	0.633181	0
0.659056	0	0.648951	0	0.649223	0	0.642959	0		0.659056	0	0.648951	0	0.649223	0	0.642959	0		0.659056	0	0.648951	0	0.649223	0	0.642959	0
0.668928	0	0.658781	0	0.659066	0	0.652769	0		0.668928	0	0.658781	0	0.659066	0	0.652769	0		0.668928	0	0.658781	0	0.659066	0	0.652769	0
0.678737	0	0.668697	0	0.668978	0	0.662629	0		0.678737	0	0.668697	0	0.668978	0	0.662629	0		0.678737	0	0.668697	0	0.668978	0	0.662629	0
0.688546	0	0.678627	0	0.678848	0	0.672575	0		0.688546	0	0.678627	0	0.678848	0	0.672575	0		0.688546	0	0.678627	0	0.678848	0	0.672575	0
0.698477	0	0.688471	0	0.688707	0	0.68246	0		0.698477	0	0.688471	0	0.688707	0	0.68246	0		0.698477	0	0.688471	0	0.688707	0	0.68246	0
0.708649	0	0.698315	0	0.698549	0	0.692314	0		0.708649	0	0.698315	0	0.698549	0	0.692314	0		0.708649	4520.24	0.698315	0	0.698549	0	0.692314	0
0.718309	0	0.708464	0	0.708575	0	0.702193	0		0.718309	0	0.708464	0	0.708575	0	0.702193	0		0.718309	46895.7	0.708464	0	0.708575	0	0.702193	0
0.727978	0	0.718641	0	0.718799	0	0.712366	0		0.727978	0	0.718641	0	0.718799	0	0.712366	0		0.727978	54373.6	0.718641	0	0.718799	0	0.712366	0
0.737744	0	0.728406	0	0.728937	0	0.722626	0		0.737744	0	0.728406	0	0.728937	0	0.722626	0		0.737744	88343.5	0.728406	29149	0.728937	13218.4	0.722626	6209.36
0.747491	0	0.738186	0	0.738856	0	0.732724	0		0.747491	0	0.738186	0	0.738856	0	0.732724	0		0.747491	100209	0.738186	47502	0.738856	8142.66	0.732724	5005.58
0.757324	0	0.748072	0	0.748871	0	0.742769	0		0.757324	0	0.748072	0	0.748871	0	0.742769	0		0.757324	85844.1	0.748072	37412.3	0.748871	17579.8	0.742769	12067.2
0.76713	0	0.757889	0	0.758848	0	0.752793	0		0.76713	0	0.757889	0	0.758848	0	0.752793	0		0.76713	122674	0.757889	48106.3	0.758848	21986.8	0.752793	11237.2
0.77694	0	0.767734	0	0.76876	0	0.762767	0		0.77694	0	0.767734	0	0.76876	0	0.762767	0		0.77694	113706	0.767734	55273.7	0.76876	24980.4	0.762767	11949.2
0.786778	0	0.777524	0	0.778653	0	0.772659	0		0.786778	0	0.777524	0	0.778653	0	0.772659	0		0.786778	116618	0.777524	80784.7	0.778653	34832.6	0.772659	38754.3
0.796583	0	0.78736	0	0.78847	0	0.782525	0		0.796583	0	0.78736	0	0.78847	0	0.782525	0		0.796583	131228	0.78736	107599	0.78847	60731.9	0.782525	34195.1
0.806448	0	0.797163	0	0.79832	0	0.792365	0		0.806448	0	0.797163	0	0.79832	0	0.792365	0		0.806448	117764	0.797163	101075	0.79832	61485.7	0.792365	59669.5
0.816303	0	0.806939	0	0.808185	0	0.802182	0		0.816303	0	0.806939	0	0.808185	0	0.802182	0		0.816303	152224	0.806939	117609	0.808185	61902.9	0.802182	80953.6
0.826153	0	0.816739	0	0.818019	0	0.812025	0		0.826153	0	0.816739	0	0.818019	0	0.812025	0		0.826153	156696	0.816739	121963	0.818019	89228	0.812025	81612
0.83601	0	0.826544	0	0.827856	0	0.821844	0		0.83601	0	0.826544	0	0.827856	0	0.821844	0		0.83601	178639	0.826544	140083	0.827856	97667.9	0.821844	74655.2
0.845884	0	0.836365	0	0.837688	0	0.831681	0		0.845884	0	0.836365	0	0.837688	0	0.831681	0		0.845884	188543	0.836365	156704	0.837688	89658.9	0.831681	134254
0.855699	0	0.846167	0	0.847543	0	0.841488	0		0.855699	0	0.846167	0	0.847543	0	0.841488	0		0.855699	205117	0.846167	180926	0.847543	112125	0.841488	98326.1
0.865529	0	0.855973	0	0.857382	0	0.851339	0		0.865529	0	0.855973	0	0.857382	0	0.851339	0		0.865529	209299	0.855973	207456	0.857382	156477	0.851339	122704
0.875368	0	0.865777	0	0.867212	0	0.861144	0		0.875368	0	0.865777	0	0.867212	0	0.861144	0		0.875368	217072	0.865777	205452	0.867212	168487	0.861144	130113
0.885212	0	0.875581	0	0.877044	0	0.870958	0		0.885212	0	0.875581	0	0.877044	0	0.870958	0		0.885212	257239	0.875581	187997	0.877044	173366	0.870958	175279
0.895031	0	0.885367	0	0.886869	0	0.880793	0		0.895031	0	0.885367	0	0.886869	0	0.880793	0		0.895031	247708	0.885367	237363	0.886869	139980	0.880793	159950
0.904885	0	0.895166	0	0.896725	0	0.890612	0		0.904885	0	0.895166	0	0.896725	0	0.890612	0		0.904885	252056	0.895166	289801	0.896725	198194	0.890612	177209
0.914716	0	0.904959	0	0.906576	0	0.900426	0		0.914716	0	0.904959	0	0.906576	0	0.900426	0		0.914716	308236	0.904959	270618	0.906576	191663	0.900426	185426
0.924536	0	0.91476	0	0.91641	0	0.910262	0		0.924536	0	0.91476	0	0.91641	0	0.910262	0		0.924536	306545	0.91476	244601	0.91641	179767	0.910262	173022
0.934353	0	0.924552	0	0.926256	0	0.920088	0		0.934353	0	0.924552	0	0.926256	0	0.920088	5686.69		0.934353	323514	0.924552	325460	0.926256	189712	0.920088	216417
0.944171	0	0.934364	0	0.936092	0	0.929923	0		0.944171	0	0.934364	0	0.936092	0	0.929923	0		0.944171	320565	0.934364	318837	0.936092	204524	0.929923	226457
0.953994	0	0.944155	0	0.94592	0	0.939736	0		0.953994	0	0.944155	0	0.94592	0	0.939736	0		0.953994	323350	0.944155	358659	0.94592	241823	0.939736	222035
0.963818	0	0.953947	0	0.955751	0	0.949533	0		0.963818	0	0.953947	0	0.955751	0	0.949533	0		0.963818	386038	0.953947	370854	0.955751	239338	0.949533	251471
0.973664	0	0.963732	0	0.96556	0	0.959349	0		0.973664	0	0.963732	0	0.96556	0	0.959349	0		0.973664	372575	0.963732	361720	0.96556	250502	0.959349	297477
0.983462	0	0.973539	0	0.975382	0	0.969138	0		0.983462	0	0.973539	0	0.975382	0	0.969138	0		0.983462	330433	0.973539	345214	0.975382	248682	0.969138	265059
0.993244	0	0.983327	0	0.985194	0	0.97895	0		0.993244	0	0.983327	0	0.985194	0	0.97895	0		0.993244	414606	0.983327	391231	0.985194	316537	0.97895	296053
1.00305	0	0.993123	0	0.995003	0	0.988748	0		1.00305	0	0.993123	0	0.995003	0	0.988748	0		1.00305	393734	0.993123	374381	0.995003	311588	0.988748	313242
1.01283	0	1.0029	0	1.00485	0	0.998538	0		1.01283	0	1.0029	0	1.00485	0	0.998538	0		1.01283	404106	1.0029	361605	1.00485	324886	0.998538	334355
1.0226	0	1.01267	0	1.01466	0	1.00833	0		1.0226	0	1.01267	0	1.01466	0	1.00833	0		1.0226	440102	1.01267	437471	1.01466	320475	1.00833	340470
1.03236	0	1.02244	0	1.02443	0	1.01812	0		1.03236	0	1.02244	0	1.02443	0	1.01812	0		1.03236	474253	1.02244	450153	1.02443	381234	1.01812	358703
1.04212	0	1.03218	0	1.03422	0	1.02787	0		1.04212	0	1.03218	0	1.03422	0	1.02787	0		1.04212	480300	1.03218	489244	1.03422	364986	1.02787	348645
1.05186	0	1.04194	0	1.04399	0	1.03765	0		1.05186	0	1.04194	0	1.04399	0	1.03765	5676.52		1.05186	502275	1.04194	504867	1.04399	439546	1.03765	378358
1.06161	0	1.05166	0	1.05377	0	1.04739	0		1.06161	0	1.05166	0	1.05377	6412.74	1.04739	0		1.06161	553264	1.05166	585234	1.05377	394627	1.04739	522637
1.07137	0	1.06138	0	1.06351	0	1.05714	0		1.07137	0	1.06138	0	1.06351	0	1.05714	0		1.07137	537389	1.06138	546069	1.06351	465460	1.05714	454170
1.0811	0	1.07111	0	1.07327	0	1.06688	0		1.0811	0	1.07111	0	1.07327	0	1.06688	0		1.0811	604817	1.07111	512688	1.07327	442190	1.06688	540895
1.09084	0	1.08084	0	1.083	0	1.07663	0		1.09084	0	1.08084	0	1.083	0	1.07663	0		1.09084	570419	1.08084	543595	1.083	455977	1.07663	552532
1.10058	0	1.09057	0	1.09276	0	1.08637	0		1.10058	0	1.09057	0	1.09276	0	1.08637	0		1.10058	532892	1.09057	594107	1.09276	439059	1.08637	471603
1.11033	0	1.1003	0	1.10252	0	1.09611	0		1.11033	0	1.1003	0	1.10252	0	1.09611	6723.3		1.11033	575391	1.1003	561454	1.10252	460028	1.09611	529948
1.12007	0	1.11003	0	1.11226	0	1.10583	0		1.12007	0	1.11003	0	1.11226	0	1.10583	0		1.12007	542053	1.11003	560678	1.11226	499725	1.10583	488186
1.12982	0	1.11977	0	1.12202	0	1.11558	0		1.12982	0	1.11977	8409.63	1.12202	0	1.11558	0		1.12982	557793	1.11977	589730	1.12202	494327	1.11558	557145
1.13958	0	1.12951	0	1.13176	0	1.12533	0		1.13958	0	1.12951	0	1.13176	0	1.12533	0		1.13958	618184	1.12951	627522	1.13176	568861	1.12533	612169
1.14936	0	1.13925	0	1.14153	0	1.1351	0		1.14936	0	1.13925	0	1.14153	0	1.1351	0		1.14936	534388	1.13925	572470	1.14153	524391	1.1351	565285
1.1591	0	1.149	0	1.1513	0	1.14484	0		1.1591	0	1.149	0	1.1513	0	1.14484	0		1.1591	585663	1.149	614821	1.1513	481280	1.14484	518191
1.16888	0	1.15875	0	1.1611	0	1.15461	0		1.16888	0	1.15875	0	1.1611	5677.09	1.15461	0		1.16888	630604	1.15875	660396	1.1611	506881	1.15461	548011
1.17867	0	1.1685	0	1.17088	0	1.16438	0		1.17867	0	1.1685	0	1.17088	6467.17	1.16438	0		1.17867	640036	1.1685	691792	1.17088	547807	1.16438	552768
1.18845	0	1.17826	0	1.18067	0	1.17415	0		1.18845	0	1.17826	0	1.18067	0	1.17415	0		1.18845	601668	1.17826	571605	1.18067	557479	1.17415	530078
1.19825	0	1.18802	0	1.19045	0	1.18393	0		1.19825	0	1.18802	0	1.19045	0	1.18393	0		1.19825	603858	1.18802	600868	1.19045	566016	1.18393	492831
1.20805	0	1.1978	0	1.20025	0	1.19371	0		1.20805	0	1.1978	10227.6	1.20025	0	1.19371	0		1.20805	572758	1.1978	577602	1.20025	523562	1.19371	545425
1.21784	0	1.20759	0	1.21005	0	1.2035	0		1.21784	6733.36	1.20759	12255.7	1.21005	0	1.2035	0		1.21784	654028	1.20759	638884	1.21005	458762	1.2035	530280
1.22763	0	1.21738	0	1.21985	0	1.21327	0		1.22763	0	1.21738	7753.53	1.21985	0	1.21327	0		1.22763	586266	1.21738	606011	1.21985	552884	1.21327	523253
1.23744	0	1.22715	0	1.22966	0	1.22308	0		1.23744	0	1.22715	6592.05	1.22966	0	1.22308	0		1.23744	570768	1.22715	564810	1.22966	591405	1.22308	566917
1.24723	0	1.23696	0	1.23947	0	1.23288	0		1.24723	6606.25	1.23696	0	1.23947	0	1.23288	0		1.24723	636885	1.23696	606010	1.23947	528654	1.23288	533295
1.25705	0	1.24675	0	1.24927	0	1.24267	0		1.25705	9247.69	1.24675	0	1.24927	0	1.24267	0		1.25705	609937	1.24675	534841	1.24927	499353	1.24267	562298
1.26685	0	1.25655	0	1.25909	0	1.25247	0		1.26685	0	1.25655	0	1.25909	0	1.25247	0		1.26685	582549	1.25655	607029	1.25909	548932	1.25247	557439
1.27667	0	1.26635	0	1.26889	0	1.26229	0		1.27667	0	1.26635	8619.77	1.26889	7023.38	1.26229	0		1.27667	644754	1.26635	540873	1.26889	539025	1.26229	607445
1.28646	0	1.27615	0	1.27873	0	1.27207	0		1.28646	0	1.27615	5851.81	1.27873	5917.58	1.27207	0		1.28646	583448	1.27615	569228	1.27873	556284	1.27207	588335
1.29627	0	1.28596	0	1.28856	0	1.28188	0		1.29627	0	1.28596	6154.22	1.28856	8453.2	1.28188	0		1.29627	591164	1.28596	598029	1.28856	512389	1.28188	565743
1.30606	0	1.29578	0	1.29837	0	1.29168	0		1.30606	7535.15	1.29578	0	1.29837	7232.68	1.29168	0		1.30606	605213	1.29578	601138	1.29837	581169	1.29168	570841
1.31587	0	1.30559	0	1.30819	0	1.30149	0		1.31587	0	1.30559	9094.4	1.30819	0	1.30149	7370.4		1.31587	611258	1.30559	554623	1.30819	602903	1.30149	513476
1.32569	0	1.31542	0	1.31802	0	1.31129	0		1.32569	7118.64	1.31542	5741.37	1.31802	6494.21	1.31129	6152.86		1.32569	653286	1.31542	580100	1.31802	545389	1.31129	560446
1.33551	0	1.32524	0	1.32785	0	1.32109	0		1.33551	0	1.32524	0	1.32785	6567.99	1.32109	0		1.33551	634589	1.32524	553649	1.32785	569200	1.32109	539340
1.34532	0	1.33504	0	1.3377	0	1.3309	0		1.34532	5382.6	1.33504	0	1.3377	0	1.3309	8361.51		1.34532	609064	1.33504	608844	1.3377	544436	1.3309	493043
1.35511	0	1.34487	0	1.34753	0	1.34072	0		1.35511	0	1.34487	0	1.34753	0	1.34072	0		1.35511	615451	1.34487	596837	1.34753	560316	1.34072	563513
1.36495	0	1.35468	0	1.35734	0	1.35055	0		1.36495	0	1.35468	8338.2	1.35734	5621.01	1.35055	6123.1		1.36495	638319	1.35468	589298	1.35734	537715	1.35055	529055
1.37478	0	1.3645	0	1.36716	0	1.36036	0		1.37478	0	1.3645	0	1.36716	8369.83	1.36036	5672.04		1.37478	630673	1.3645	557249	1.36716	513017	1.36036	564894
1.38459	0	1.37431	0	1.37699	0	1.37019	0		1.38459	6716.38	1.37431	10208.4	1.37699	7836.55	1.37019	5874.22		1.38459	658126	1.37431	618590	1.37699	584698	1.37019	577347
1.39443	0	1.38413	0	1.38681	0	1.38002	0		1.39443	7491.55	1.38413	5667.7	1.38681	5471.13	1.38002	7297.02		1.39443	631938	1.38413	569985	1.38681	588071	1.38002	631992
1.40421	0	1.39396	0	1.39662	0	1.38983	0		1.40421	7918.48	1.39396	12632.4	1.39662	5464.48	1.38983	0		1.40421	708655	1.39396	587024	1.39662	528024	1.38983	584110
1.41406	0	1.40378	0	1.40646	0	1.39966	0		1.41406	0	1.40378	0	1.40646	0	1.39966	5441.89		1.41406	641011	1.40378	637500	1.40646	517717	1.39966	608783
1.42386	0	1.41359	0	1.41629	0	1.40949	0		1.42386	6527.37	1.41359	0	1.41629	7213.46	1.40949	0		1.42386	656992	1.41359	604900	1.41629	551349	1.40949	575830
1.43369	0	1.42342	0	1.42613	0	1.41929	0		1.43369	0	1.42342	0	1.42613	9661.3	1.41929	5126.94		1.43369	639125	1.42342	677164	1.42613	638721	1.41929	576797
1.44351	0	1.43323	0	1.43595	0	1.4291	0		1.44351	0	1.43323	0	1.43595	0	1.4291	0		1.44351	658812	1.43323	637865	1.43595	574345	1.4291	592737
1.4533	0	1.44306	0	1.44578	0	1.4389	0		1.4533	0	1.44306	6322.88	1.44578	0	1.4389	0		1.4533	581822	1.44306	662547	1.44578	589129	1.4389	657794
1.46312	0	1.45289	0	1.4556	0	1.44874	0		1.46312	0	1.45289	8690.8	1.4556	7650.42	1.44874	8185.03		1.46312	560467	1.45289	629127	1.4556	622441	1.44874	646319
1.47293	0	1.4627	0	1.46543	0	1.45852	0		1.47293	6986.9	1.4627	0	1.46543	0	1.45852	10157.6		1.47293	632467	1.4627	608347	1.46543	584759	1.45852	620386
1.48274	0	1.47253	0	1.47525	0	1.46834	0		1.48274	0	1.47253	0	1.47525	6512.62	1.46834	0		1.48274	645515	1.47253	665763	1.47525	546420	1.46834	558160
1.49255	0	1.48234	0	1.48509	0	1.47815	0		1.49255	0	1.48234	8860.09	1.48509	8413.38	1.47815	0		1.49255	625267	1.48234	696468	1.48509	632912	1.47815	609908
1.50237	0	1.49218	0	1.49492	0	1.48796	0		1.50237	5848.68	1.49218	8274.56	1.49492	0	1.48796	11630.3		1.50237	639570	1.49218	624274	1.49492	657314	1.48796	640084
1.51218	0	1.502	0	1.50475	0	1.49776	0		1.51218	6076.1	1.502	5786.38	1.50475	0	1.49776	0		1.51218	657455	1.502	646962	1.50475	600737	1.49776	637186
1.522	0	1.51182	0	1.51457	0	1.50756	0		1.522	7890.97	1.51182	0	1.51457	7905.58	1.50756	0		1.522	706921	1.51182	700701	1.51457	586824	1.50756	649425
1.53181	0	1.52165	0	1.52437	0	1.51737	0		1.53181	0	1.52165	5230.47	1.52437	6094.34	1.51737	12119.6		1.53181	720467	1.52165	620858	1.52437	590992	1.51737	640089
1.54161	0	1.5315	0	1.53419	0	1.5272	0		1.54161	0	1.5315	0	1.53419	12698	1.5272	8373.6		1.54161	661807	1.5315	678070	1.53419	593265	1.5272	595937
1.55144	0	1.54131	0	1.54404	0	1.53704	0		1.55144	0	1.54131	13492.6	1.54404	0	1.53704	8888.79		1.55144	704342	1.54131	638900	1.54404	591907	1.53704	652553
1.56123	0	1.55115	0	1.55386	0	1.54685	0		1.56123	6861.63	1.55115	0	1.55386	0	1.54685	6852.38		1.56123	665989	1.55115	674271	1.55386	600995	1.54685	593944
1.57103	0	1.56097	0	1.56368	0	1.55667	0		1.57103	0	1.56097	0	1.56368	7271.05	1.55667	6147.44		1.57103	607340	1.56097	707817	1.56368	593933	1.55667	619478
1.58085	0	1.57081	0	1.57352	0	1.5665	0		1.58085	6865.23	1.57081	11801.9	1.57352	5405.35	1.5665	0		1.58085	658071	1.57081	670688	1.57352	613859	1.5665	638180
1.59065	0	1.58062	0	1.58336	0	1.57632	0		1.59065	0	1.58062	10743.4	1.58336	12693.8	1.57632	0		1.59065	707253	1.58062	674064	1.58336	729543	1.57632	690682
1.60048	0	1.59046	0	1.59319	0	1.58615	0		1.60048	0	1.59046	5340.89	1.59319	5236.3	1.58615	0		1.60048	698936	1.59046	720632	1.59319	650480	1.58615	658087
1.61026	0	1.6003	0	1.603	0	1.59597	0		1.61026	6260.71	1.6003	8314.88	1.603	0	1.59597	0		1.61026	706400	1.6003	687308	1.603	650649	1.59597	595837
1.62009	0	1.6101	0	1.61286	0	1.60579	0		1.62009	0	1.6101	5610.45	1.61286	0	1.60579	5938.69		1.62009	761563	1.6101	689087	1.61286	687996	1.60579	627120
1.6299	0	1.61992	0	1.62269	0	1.6156	0		1.6299	0	1.61992	11338.5	1.62269	5977.49	1.6156	6679.22		1.6299	669777	1.61992	724218	1.62269	600152	1.6156	704834
1.63971	0	1.62975	0	1.63253	0	1.62543	0		1.63971	8073.83	1.62975	6886.6	1.63253	7551.74	1.62543	6711.93		1.63971	677404	1.62975	708736	1.63253	567754	1.62543	664578
1.64951	0	1.63959	0	1.64234	0	1.63526	0		1.64951	7541.29	1.63959	6358.77	1.64234	8069.47	1.63526	9674.01		1.64951	691180	1.63959	666949	1.64234	618102	1.63526	609427
1.65932	0	1.6494	0	1.65215	0	1.64508	0		1.65932	0	1.6494	6638.9	1.65215	0	1.64508	6011.38		1.65932	714925	1.6494	705042	1.65215	589811	1.64508	621427
1.66914	0	1.65923	0	1.66197	0	1.65488	0		1.66914	5392.36	1.65923	7605.24	1.66197	7297.35	1.65488	0		1.66914	668572	1.65923	658267	1.66197	619388	1.65488	628394
1.67893	0	1.66905	0	1.6718	0	1.6647	0		1.67893	0	1.66905	7243.88	1.6718	8217.98	1.6647	7955.22		1.67893	707226	1.66905	695598	1.6718	653761	1.6647	657922
1.68874	0	1.67888	0	1.68162	0	1.67451	0		1.68874	5696.83	1.67888	11196.4	1.68162	0	1.67451	8462.62		1.68874	733086	1.67888	748370	1.68162	650294	1.67451	634929
1.69854	0	1.68869	0	1.69143	0	1.68432	0		1.69854	6429.91	1.68869	8095.42	1.69143	0	1.68432	11504.8		1.69854	727505	1.68869	679370	1.69143	657980	1.68432	685854
1.70834	0	1.69851	0	1.70127	0	1.69414	0		1.70834	0	1.69851	5656.9	1.70127	0	1.69414	5838.63		1.70834	715884	1.69851	720608	1.70127	657852	1.69414	625213
1.71815	0	1.70833	0	1.71109	0	1.70393	0		1.71815	0	1.70833	10199.8	1.71109	11605.7	1.70393	0		1.71815	701395	1.70833	735854	1.71109	721655	1.70393	732593
1.72797	0	1.71816	0	1.72092	0	1.71375	0		1.72797	11536.1	1.71816	6655.31	1.72092	7861.97	1.71375	8532.47		1.72797	726921	1.71816	642272	1.72092	694682	1.71375	684127
1.73778	0	1.72799	0	1.73074	0	1.72355	0		1.73778	0	1.72799	10307.7	1.73074	10953.7	1.72355	14008.1		1.73778	726000	1.72799	716566	1.73074	665090	1.72355	699619
1.7476	0	1.73783	0	1.74056	0	1.73335	0		1.7476	0	1.73783	0	1.74056	0	1.73335	8867.96		1.7476	769341	1.73783	711143	1.74056	689184	1.73335	679810
1.75743	0	1.74762	0	1.75039	0	1.74318	0		1.75743	6858.08	1.74762	0	1.75039	0	1.74318	7496.96		1.75743	736626	1.74762	724214	1.75039	711959	1.74318	698899
1.76724	0	1.75748	0	1.76023	0	1.75299	0		1.76724	10307.2	1.75748	0	1.76023	0	1.75299	7560.83		1.76724	784396	1.75748	742485	1.76023	692283	1.75299	713700
1.77705	0	1.76729	0	1.77002	0	1.76279	0		1.77705	0	1.76729	6457.83	1.77002	7631.45	1.76279	12910.7		1.77705	768325	1.76729	731798	1.77002	690018	1.76279	684509
1.78685	0	1.77712	0	1.77982	0	1.77261	0		1.78685	8302.89	1.77712	5654.1	1.77982	5592.39	1.77261	11004.4		1.78685	721638	1.77712	713972	1.77982	728647	1.77261	665387
1.79666	0	1.78695	0	1.78965	0	1.78243	0		1.79666	0	1.78695	0	1.78965	13383.3	1.78243	7656.67		1.79666	764128	1.78695	745419	1.78965	666222	1.78243	667691
1.80648	0	1.79678	0	1.79948	0	1.79224	0		1.80648	8418.8	1.79678	8095.47	1.79948	0	1.79224	9742.97		1.80648	751425	1.79678	718994	1.79948	721584	1.79224	644962
1.81628	0	1.80658	0	1.8093	0	1.80205	0		1.81628	11489.3	1.80658	10126	1.8093	9837.6	1.80205	0		1.81628	753806	1.80658	745915	1.8093	682309	1.80205	763064
1.82608	0	1.81642	0	1.8191	0	1.81189	0		1.82608	0	1.81642	9300.02	1.8191	8497.71	1.81189	0		1.82608	788024	1.81642	736961	1.8191	724905	1.81189	751023
1.83588	0	1.82624	0	1.82894	0	1.82169	0		1.83588	0	1.82624	7457.49	1.82894	10700.4	1.82169	0		1.83588	805211	1.82624	768050	1.82894	724506	1.82169	688715
1.84569	0	1.83606	0	1.83875	0	1.83149	0		1.84569	0	1.83606	10934.3	1.83875	0	1.83149	11016.3		1.84569	705474	1.83606	813416	1.83875	801401	1.83149	737776
1.8555	0	1.8459	0	1.84855	0	1.8413	0		1.8555	10392.2	1.8459	7458.65	1.84855	6871.2	1.8413	6399.26		1.8555	773443	1.8459	713923	1.84855	703018	1.8413	689203
1.86529	0	1.85571	0	1.85835	0	1.85111	0		1.86529	7578.81	1.85571	6891.57	1.85835	11424.4	1.85111	0		1.86529	769470	1.85571	773516	1.85835	713228	1.85111	691578
1.87512	0	1.86553	0	1.86818	0	1.86092	0		1.87512	0	1.86553	11884.9	1.86818	12714.7	1.86092	7965.84		1.87512	753924	1.86553	786946	1.86818	707034	1.86092	723073
1.88492	0	1.87534	0	1.87799	0	1.8707	0		1.88492	0	1.87534	6598.92	1.87799	7060.53	1.8707	0		1.88492	780681	1.87534	709229	1.87799	679941	1.8707	705133
1.89471	0	1.88517	0	1.88782	0	1.88052	0		1.89471	7195.88	1.88517	11940.5	1.88782	9139.25	1.88052	0		1.89471	760732	1.88517	755313	1.88782	749042	1.88052	720452
1.9045	0	1.89499	0	1.89765	0	1.89034	0		1.9045	9586.8	1.89499	9639.85	1.89765	0	1.89034	7255.03		1.9045	775499	1.89499	787725	1.89765	653280	1.89034	851210
1.91431	0	1.90482	0	1.90747	0	1.90016	0		1.91431	0	1.90482	6355.91	1.90747	9295.81	1.90016	6143.89		1.91431	782826	1.90482	682876	1.90747	710611	1.90016	625343
1.92411	0	1.91464	0	1.91728	0	1.90996	0		1.92411	6209	1.91464	9505.01	1.91728	0	1.90996	0		1.92411	806154	1.91464	795510	1.91728	739786	1.90996	708774
1.93393	0	1.92448	0	1.92712	0	1.91976	0		1.93393	5359.05	1.92448	10627.7	1.92712	0	1.91976	7938.63		1.93393	777865	1.92448	790541	1.92712	724612	1.91976	654756
1.94373	0	1.9343	0	1.93692	0	1.92956	0		1.94373	0	1.9343	0	1.93692	8123.24	1.92956	12213.4		1.94373	817025	1.9343	733214	1.93692	741811	1.92956	772172
1.95353	0	1.94413	0	1.94672	0	1.93937	0		1.95353	0	1.94413	6462.78	1.94672	11240.9	1.93937	5841.75		1.95353	785114	1.94413	817591	1.94672	728226	1.93937	747958
1.96333	0	1.95395	0	1.95653	0	1.94918	0		1.96333	0	1.95395	17472.3	1.95653	5482.1	1.94918	8603.32		1.96333	789236	1.95395	767696	1.95653	751223	1.94918	769911
1.97314	0	1.96376	0	1.96635	0	1.95899	0		1.97314	13003.8	1.96376	8578.1	1.96635	8378.85	1.95899	7296.11		1.97314	764604	1.96376	750384	1.96635	730981	1.95899	740592
1.98295	0	1.97359	0	1.97616	0	1.96879	0		1.98295	0	1.97359	7725.1	1.97616	0	1.96879	0		1.98295	722053	1.97359	738169	1.97616	764299	1.96879	782599
1.99277	0	1.98338	0	1.98599	0	1.9786	0		1.99277	0	1.98338	11804.1	1.98599	0	1.9786	11615.6		1.99277	862450	1.98338	760484	1.98599	764517	1.9786	737902
2.00255	0	1.99319	0	1.9958	0	1.98842	0		2.00255	11958.9	1.99319	7993.58	1.9958	6074.85	1.98842	8328.46		2.00255	808662	1.99319	818520	1.9958	795833	1.98842	789985
2.01234	0	2.00301	0	2.00561	0	1.99823	0		2.01234	0	2.00301	5349.14	2.00561	0	1.99823	8721.31		2.01234	740065	2.00301	747252	2.00561	688878	1.99823	781822
2.02217	0	2.01282	0	2.01541	0	2.00805	0		2.02217	0	2.01282	4448.01	2.01541	10473	2.00805	8677.85		2.02217	875040	2.01282	742861	2.01541	732901	2.00805	731637
2.03196	0	2.02264	0	2.02522	0	2.01785	0		2.03196	10235.2	2.02264	12820	2.02522	13241.3	2.01785	12126.6		2.03196	842398	2.02264	815692	2.02522	761039	2.01785	784531
2.04177	0	2.03246	0	2.03505	0	2.02766	0		2.04177	9710.93	2.03246	10807.4	2.03505	12865	2.02766	12607.3		2.04177	807195	2.03246	849462	2.03505	780898	2.02766	784119
2.05159	0	2.04227	0	2.04484	0	2.03747	0		2.05159	0	2.04227	0	2.04484	6408.93	2.03747	8429.39		2.05159	832348	2.04227	781596	2.04484	741152	2.03747	800879
2.06138	0	2.0521	0	2.05466	0	2.04727	0		2.06138	8728.41	2.0521	0	2.05466	7062.5	2.04727	5924.17		2.06138	852401	2.0521	789650	2.05466	789587	2.04727	788006
2.07118	0	2.06192	0	2.06447	0	2.05708	0		2.07118	5947.49	2.06192	8058.51	2.06447	10041.4	2.05708	12772.2		2.07118	829507	2.06192	778186	2.06447	837158	2.05708	777045
2.081	0	2.07171	0	2.07427	0	2.06688	0		2.081	10473.4	2.07171	8986.42	2.07427	0	2.06688	11166.1		2.081	880035	2.07171	806599	2.07427	799460	2.06688	779268
2.0908	0	2.08154	0	2.08407	0	2.0767	0		2.0908	10528	2.08154	9724.89	2.08407	0	2.0767	7028.31		2.0908	791133	2.08154	754618	2.08407	773956	2.0767	817632
2.10061	0	2.09135	0	2.09388	0	2.08648	0		2.10061	7272.95	2.09135	6034	2.09388	15461	2.08648	10929.6		2.10061	829466	2.09135	814432	2.09388	807969	2.08648	800730
2.11041	0	2.10115	0	2.10371	0	2.09631	0		2.11041	9560.16	2.10115	7759.68	2.10371	6873.4	2.09631	7033.39		2.11041	851797	2.10115	809929	2.10371	840465	2.09631	778650
2.12021	0	2.11098	0	2.11353	0	2.10611	0		2.12021	0	2.11098	8906.2	2.11353	0	2.10611	0		2.12021	852975	2.11098	812197	2.11353	831634	2.10611	853385
2.13	0	2.1208	0	2.12333	0	2.11592	0		2.13	8480.17	2.1208	10029.7	2.12333	0	2.11592	17669		2.13	786915	2.1208	857538	2.12333	790405	2.11592	835590
2.1398	0	2.13062	0	2.13316	0	2.12574	0		2.1398	0	2.13062	10390.5	2.13316	6335.96	2.12574	5490.28		2.1398	831688	2.13062	838562	2.13316	848713	2.12574	855826
2.14959	0	2.14043	0	2.14298	0	2.13554	0		2.14959	7745.42	2.14043	13526.1	2.14298	7804.66	2.13554	7385.63		2.14959	830353	2.14043	847473	2.14298	882764	2.13554	754166
2.15939	0	2.15025	0	2.15277	0	2.14534	0		2.15939	8014.9	2.15025	7509.43	2.15277	9232.41	2.14534	9112.35		2.15939	798494	2.15025	832779	2.15277	765277	2.14534	880552
2.1692	0	2.16007	0	2.1626	0	2.15515	0		2.1692	6936.36	2.16007	11720.6	2.1626	10179.7	2.15515	7728.74		2.1692	872710	2.16007	763922	2.1626	809815	2.15515	791947
2.179	0	2.16989	0	2.17241	0	2.16496	0		2.179	7678.9	2.16989	0	2.17241	9532.76	2.16496	0		2.179	825922	2.16989	829633	2.17241	851250	2.16496	758925
2.18879	0	2.1797	0	2.18222	0	2.17476	0		2.18879	11933.4	2.1797	14097.2	2.18222	0	2.17476	14419.8		2.18879	832425	2.1797	885174	2.18222	855780	2.17476	812510
2.19858	0	2.18952	0	2.19205	0	2.18457	0		2.19858	7898.46	2.18952	0	2.19205	5346.08	2.18457	7410.43		2.19858	878846	2.18952	773645	2.19205	845078	2.18457	820561
2.20838	0	2.19933	0	2.20185	0	2.19438	0		2.20838	0	2.19933	8086.84	2.20185	6657.21	2.19438	9191.85		2.20838	775417	2.19933	872787	2.20185	821407	2.19438	788526
2.21819	0	2.20916	0	2.21167	0	2.2042	0		2.21819	6860.3	2.20916	11262.8	2.21167	6124.17	2.2042	12221.3		2.21819	827731	2.20916	781210	2.21167	746115	2.2042	785827
2.22798	0	2.21898	0	2.22149	0	2.214	0		2.22798	8767.98	2.21898	5086.51	2.22149	11075.5	2.214	13048.4		2.22798	827850	2.21898	860812	2.22149	849664	2.214	838461
2.23778	0	2.22879	0	2.23131	0	2.22382	0		2.23778	7009.94	2.22879	6237.01	2.23131	7451.19	2.22382	8395.23		2.23778	908646	2.22879	805856	2.23131	813757	2.22382	825859
2.24759	0	2.23861	0	2.24114	0	2.23363	0		2.24759	8836.09	2.23861	0	2.24114	14166.3	2.23363	13043.4		2.24759	823324	2.23861	823646	2.24114	800740	2.23363	865502
2.25739	0	2.24842	0	2.25095	0	2.24343	0		2.25739	8630.59	2.24842	15475	2.25095	8753.31	2.24343	0		2.25739	837781	2.24842	874340	2.25095	757174	2.24343	773920
2.2672	0	2.25824	0	2.26076	0	2.25325	0		2.2672	14979.4	2.25824	9140.93	2.26076	0	2.25325	12829.9		2.2672	939697	2.25824	867492	2.26076	793034	2.25325	822755
2.27699	0	2.26805	0	2.27058	0	2.26306	0		2.27699	9321.98	2.26805	14600.5	2.27058	11393.8	2.26306	13336		2.27699	860777	2.26805	916228	2.27058	794986	2.26306	814500
2.28681	0	2.2779	0	2.2804	0	2.27288	0		2.28681	8100.22	2.2779	10305.3	2.2804	9591.14	2.27288	0		2.28681	856527	2.2779	781599	2.2804	752195	2.27288	776042
2.29659	0	2.2877	0	2.29022	0	2.28269	0		2.29659	13137.5	2.2877	0	2.29022	5118.69	2.28269	14887.6		2.29659	835499	2.2877	856171	2.29022	788007	2.28269	827750
2.30639	0	2.29752	0	2.30004	0	2.29249	0		2.30639	10208.2	2.29752	13052	2.30004	9726.41	2.29249	7182.2		2.30639	881864	2.29752	889711	2.30004	894250	2.29249	821200
2.3162	0	2.30734	0	2.30987	0	2.30232	0		2.3162	6246.81	2.30734	5250.74	2.30987	6536.92	2.30232	8920.57		2.3162	814117	2.30734	868719	2.30987	849205	2.30232	789007
2.32601	0	2.31716	0	2.31967	0	2.31214	0		2.32601	9729.83	2.31716	6718.43	2.31967	12383.4	2.31214	8455.39		2.32601	916173	2.31716	815369	2.31967	814551	2.31214	855789
2.3358	0	2.327	0	2.32949	0	2.32198	0		2.3358	0	2.327	9896.15	2.32949	0	2.32198	11360.5		2.3358	798219	2.327	872479	2.32949	827372	2.32198	807213
2.34561	0	2.33682	0	2.33934	0	2.33183	0		2.34561	5954.08	2.33682	6951.31	2.33934	8593.36	2.33183	9467.91		2.34561	878887	2.33682	861282	2.33934	787242	2.33183	815630
2.3554	0	2.34665	0	2.34915	0	2.34166	0		2.3554	14543.9	2.34665	0	2.34915	6952.3	2.34166	11769.7		2.3554	861169	2.34665	868738	2.34915	836606	2.34166	936640
2.36522	0	2.35647	0	2.35896	0	2.35149	0		2.36522	6207.06	2.35647	10543.8	2.35896	5579.68	2.35149	8472.58		2.36522	858459	2.35647	875652	2.35896	814060	2.35149	799820
2.37503	0	2.36632	0	2.36878	0	2.3613	0		2.37503	13750.1	2.36632	9611.26	2.36878	8129.49	2.3613	8107.48		2.37503	857106	2.36632	807955	2.36878	830802	2.3613	920695
2.38484	0	2.37615	0	2.3786	0	2.37111	0		2.38484	7985.56	2.37615	8764.82	2.3786	20292.6	2.37111	7338.05		2.38484	866520	2.37615	838868	2.3786	860992	2.37111	865418
2.39467	0	2.38596	0	2.38842	0	2.38093	0		2.39467	9449.33	2.38596	8609.69	2.38842	0	2.38093	9470.3		2.39467	868298	2.38596	849816	2.38842	779216	2.38093	832755
2.40447	0	2.3958	0	2.39825	0	2.39078	0		2.40447	7849.78	2.3958	12750.7	2.39825	6438.28	2.39078	13537.2		2.40447	890478	2.3958	811700	2.39825	801615	2.39078	849954
2.41428	0	2.40564	0	2.40809	0	2.40058	0		2.41428	0	2.40564	12687.9	2.40809	9358.38	2.40058	8197.68		2.41428	777345	2.40564	858998	2.40809	897656	2.40058	847766
2.42408	0	2.41542	0	2.41788	0	2.4104	0		2.42408	11686.2	2.41542	9141.92	2.41788	10425.6	2.4104	6138.03		2.42408	901633	2.41542	853594	2.41788	791279	2.4104	830758
2.4339	0	2.42526	0	2.42769	0	2.42023	0		2.4339	7332.81	2.42526	12021	2.42769	14930.1	2.42023	7360.05		2.4339	893359	2.42526	866370	2.42769	738554	2.42023	839580
2.4437	0	2.43508	0	2.43752	0	2.43004	0		2.4437	8327.21	2.43508	14316.7	2.43752	0	2.43004	12091.6		2.4437	798682	2.43508	846453	2.43752	830810	2.43004	863316
2.4535	0	2.44492	0	2.44734	0	2.43986	0		2.4535	0	2.44492	11411.3	2.44734	10363.6	2.43986	8835.96		2.4535	896157	2.44492	904642	2.44734	840879	2.43986	757281
2.46331	0	2.45472	0	2.45715	0	2.44968	0		2.46331	0	2.45472	6816.32	2.45715	7656.53	2.44968	11776.2		2.46331	838816	2.45472	802080	2.45715	861421	2.44968	825173
2.47313	0	2.46454	0	2.46698	0	2.4595	0		2.47313	7818.47	2.46454	8816.62	2.46698	14753.6	2.4595	11519.7		2.47313	839896	2.46454	872754	2.46698	833763	2.4595	844336
2.48293	0	2.47439	0	2.4768	0	2.46933	0		2.48293	16396.7	2.47439	10595.8	2.4768	8329.17	2.46933	11153.5		2.48293	857837	2.47439	830808	2.4768	777070	2.46933	804333
2.49273	0	2.48422	0	2.48662	0	2.47915	0		2.49273	11921.7	2.48422	8927.53	2.48662	8773.49	2.47915	16592.2		2.49273	853824	2.48422	863884	2.48662	806705	2.47915	862994
2.50252	0	2.49405	0	2.49644	0	2.48897	0		2.50252	7268.24	2.49405	6459.81	2.49644	6488.41	2.48897	11026		2.50252	874690	2.49405	848482	2.49644	910675	2.48897	837401
2.51232	0	2.50388	0	2.50626	0	2.49878	0		2.51232	6003.37	2.50388	7746.86	2.50626	10823.7	2.49878	12544.2		2.51232	919789	2.50388	894141	2.50626	798913	2.49878	889941
2.52212	0	2.51369	0	2.51609	0	2.50861	0		2.52212	13433.9	2.51369	15732	2.51609	6332.94	2.50861	9744.68		2.52212	900054	2.51369	878448	2.51609	819545	2.50861	875368
2.53193	0	2.52353	0	2.5259	0	2.51842	0		2.53193	11880.9	2.52353	12339.5	2.5259	10917.4	2.51842	16279		2.53193	902630	2.52353	848789	2.5259	857501	2.51842	858355
2.54176	0	2.53337	0	2.53574	0	2.52825	0		2.54176	14325.8	2.53337	6383.76	2.53574	0	2.52825	6740.62		2.54176	878643	2.53337	779408	2.53574	798243	2.52825	870930
2.55155	0	2.54321	0	2.54557	0	2.53806	0		2.55155	5892.57	2.54321	7330.4	2.54557	4846.81	2.53806	8622.8		2.55155	903807	2.54321	817212	2.54557	789573	2.53806	841075
2.56137	0	2.55306	0	2.5554	0	2.54787	0		2.56137	0	2.55306	0	2.5554	13571.9	2.54787	7022.48		2.56137	862836	2.55306	853880	2.5554	895780	2.54787	878710
2.57119	0	2.56288	0	2.56524	0	2.5577	0		2.57119	8247.79	2.56288	6706.15	2.56524	12138.1	2.5577	9412.46		2.57119	865130	2.56288	820862	2.56524	819276	2.5577	844608
2.581	0	2.57272	0	2.57507	0	2.56753	0		2.581	9032.82	2.57272	0	2.57507	8669.02	2.56753	16207.7		2.581	934045	2.57272	878616	2.57507	875994	2.56753	856052
2.5908	0	2.58255	0	2.58493	0	2.57734	0		2.5908	11423.7	2.58255	8687.03	2.58493	13388	2.57734	0		2.5908	919035	2.58255	812654	2.58493	824106	2.57734	817335
2.60064	0	2.59239	0	2.59477	0	2.58716	0		2.60064	15680.8	2.59239	7721.5	2.59477	5821.2	2.58716	10745.1		2.60064	867911	2.59239	884018	2.59477	804461	2.58716	826152
2.61044	0	2.60223	0	2.6046	0	2.59699	0		2.61044	9639.63	2.60223	0	2.6046	10992.4	2.59699	13856		2.61044	857746	2.60223	832791	2.6046	848824	2.59699	834580
2.62026	0	2.61207	0	2.61442	0	2.60681	0		2.62026	10529.7	2.61207	14167.2	2.61442	9687.61	2.60681	11390.5		2.62026	878346	2.61207	843628	2.61442	829543	2.60681	835267
2.63009	0	2.62193	0	2.62424	0	2.61664	0		2.63009	13477.3	2.62193	0	2.62424	11663.1	2.61664	0		2.63009	887288	2.62193	865017	2.62424	839868	2.61664	825775
2.63989	0	2.63175	0	2.63408	0	2.62646	0		2.63989	7284.4	2.63175	0	2.63408	9098	2.62646	15560.7		2.63989	882424	2.63175	833848	2.63408	843975	2.62646	893627
2.64971	0	2.64159	0	2.64391	0	2.63628	0		2.64971	14632.8	2.64159	8500.18	2.64391	10900.1	2.63628	17680.8		2.64971	882080	2.64159	862366	2.64391	804831	2.63628	883722
2.65952	0	2.65141	0	2.65373	0	2.6461	0		2.65952	0	2.65141	7306.4	2.65373	0	2.6461	0		2.65952	859316	2.65141	806080	2.65373	879692	2.6461	830374
2.66933	0	2.66125	0	2.66357	0	2.65591	0		2.66933	8204.26	2.66125	5402.74	2.66357	13574	2.65591	10066.1		2.66933	894411	2.66125	874059	2.66357	881203	2.65591	889924
2.67913	0	2.67109	0	2.67338	0	2.66575	0		2.67913	12550.2	2.67109	11113.6	2.67338	0	2.66575	9712.94		2.67913	836956	2.67109	809685	2.67338	789199	2.66575	860332
2.68894	0	2.68091	0	2.68319	0	2.67558	0		2.68894	5758.65	2.68091	4945.89	2.68319	0	2.67558	9000.42		2.68894	856489	2.68091	826454	2.68319	827830	2.67558	899498
2.69876	0	2.69077	0	2.69305	0	2.68543	0		2.69876	11859.1	2.69077	11199.9	2.69305	0	2.68543	9642.96		2.69876	877654	2.69077	869901	2.69305	838877	2.68543	859804
2.70857	0	2.70061	0	2.70288	0	2.69525	0		2.70857	8511.48	2.70061	5334.87	2.70288	5619.32	2.69525	0		2.70857	900230	2.70061	870441	2.70288	855369	2.69525	892969
2.71839	0	2.71044	0	2.71274	0	2.70506	0		2.71839	16981.3	2.71044	17611.4	2.71274	14356.2	2.70506	0		2.71839	855486	2.71044	895621	2.71274	864352	2.70506	818469
2.72822	0	2.72028	0	2.72256	0	2.71489	0		2.72822	9043.18	2.72028	20224.6	2.72256	14137.1	2.71489	7720.43		2.72822	841600	2.72028	916886	2.72256	839873	2.71489	865365
2.73803	0	2.73011	0	2.73239	0	2.72472	0		2.73803	0	2.73011	13668.6	2.73239	12219.2	2.72472	8679.41		2.73803	864161	2.73011	825206	2.73239	876572	2.72472	820949
2.74784	0	2.73995	0	2.74223	0	2.73457	0		2.74784	9310.39	2.73995	0	2.74223	11637.1	2.73457	9162.64		2.74784	831341	2.73995	921696	2.74223	842669	2.73457	866224
2.75766	0	2.74979	0	2.75206	0	2.7444	0		2.75766	13542.5	2.74979	19926.2	2.75206	9374.15	2.7444	11101.8		2.75766	828409	2.74979	859946	2.75206	832805	2.7444	842897
2.76746	0	2.75962	0	2.76189	0	2.75425	0		2.76746	10530.9	2.75962	9662.99	2.76189	12866.8	2.75425	5135.13		2.76746	860212	2.75962	867933	2.76189	912654	2.75425	846615
2.77728	0	2.76944	0	2.77171	0	2.76406	0		2.77728	12993.5	2.76944	9059.94	2.77171	10710.5	2.76406	0		2.77728	890855	2.76944	885806	2.77171	871130	2.76406	940501
2.78713	0	2.77929	0	2.78155	0	2.77389	0		2.78713	12096.7	2.77929	15953.4	2.78155	7926.04	2.77389	9901.04		2.78713	851816	2.77929	859837	2.78155	782711	2.77389	860394
2.79694	0	2.78913	0	2.7914	0	2.78373	0		2.79694	14006.4	2.78913	17896.9	2.7914	11319.9	2.78373	11759.6		2.79694	927031	2.78913	852147	2.7914	853193	2.78373	843987
2.80676	0	2.79895	0	2.80124	0	2.79359	0		2.80676	11883.2	2.79895	10814.9	2.80124	6385.08	2.79359	6973.92		2.80676	846403	2.79895	884393	2.80124	819843	2.79359	847863
2.8166	0	2.80879	0	2.81108	0	2.8034	0		2.8166	13372.1	2.80879	25666.2	2.81108	14316.6	2.8034	12615.9		2.8166	901365	2.80879	830020	2.81108	882456	2.8034	833953
2.82642	0	2.81862	0	2.8209	0	2.81325	0		2.82642	10593	2.81862	7804.85	2.8209	18277.2	2.81325	15576.6		2.82642	807796	2.81862	843676	2.8209	861702	2.81325	812761
2.83624	0	2.82846	0	2.83074	0	2.82307	0		2.83624	0	2.82846	5882.65	2.83074	12705.4	2.82307	11331.4		2.83624	807023	2.82846	848223	2.83074	854848	2.82307	822786
2.84605	0	2.8383	0	2.84057	0	2.8329	0		2.84605	10387	2.8383	6895.95	2.84057	11908.4	2.8329	7057.76		2.84605	801803	2.8383	834235	2.84057	853164	2.8329	817295
2.85589	0	2.84815	0	2.85039	0	2.84274	0		2.85589	8540.9	2.84815	12884.9	2.85039	9438.51	2.84274	6013.77		2.85589	811014	2.84815	880868	2.85039	887901	2.84274	901685
2.8657	0	2.85799	0	2.86025	0	2.85258	0		2.8657	12814.9	2.85799	11341	2.86025	9046.56	2.85258	11871.9		2.8657	886508	2.85799	888686	2.86025	829659	2.85258	865763
2.87553	0	2.86787	0	2.87009	0	2.86239	0		2.87553	6993.25	2.86787	4220.77	2.87009	20129.2	2.86239	14039		2.87553	900696	2.86787	821737	2.87009	846860	2.86239	845919
2.88534	0	2.87772	0	2.87994	0	2.87224	0		2.88534	5953.63	2.87772	9998.66	2.87994	23084.4	2.87224	11078.2		2.88534	967232	2.87772	872386	2.87994	865266	2.87224	918088
2.89518	0	2.88757	0	2.88978	0	2.88207	0		2.89518	11250.5	2.88757	0	2.88978	10542	2.88207	12474.1		2.89518	904788	2.88757	861113	2.88978	838878	2.88207	852432
2.905	0	2.89741	0	2.89961	0	2.8919	0		2.905	7209.93	2.89741	8581.65	2.89961	17963.4	2.8919	13890.5		2.905	885966	2.89741	846481	2.89961	892500	2.8919	864105
2.91482	0	2.90726	0	2.90945	0	2.90173	0		2.91482	7458.7	2.90726	16753.8	2.90945	10585.5	2.90173	6013.95		2.91482	854037	2.90726	847136	2.90945	800119	2.90173	889284
2.92465	0	2.91711	0	2.9193	0	2.91154	0		2.92465	20464.6	2.91711	9034.94	2.9193	8486.38	2.91154	11657.3		2.92465	917387	2.91711	880815	2.9193	835608	2.91154	876580
2.93447	0	2.92697	0	2.92911	0	2.92139	0		2.93447	9956.63	2.92697	7647.7	2.92911	16979.3	2.92139	9001.75		2.93447	882163	2.92697	872873	2.92911	824850	2.92139	837631
2.9443	0	2.93682	0	2.93896	0	2.93122	0		2.9443	17197.7	2.93682	20175.8	2.93896	10105.9	2.93122	8726.2		2.9443	905481	2.93682	869356	2.93896	796966	2.93122	881541
2.95413	0	2.94667	0	2.94881	0	2.94106	0		2.95413	14026.9	2.94667	0	2.94881	4590.06	2.94106	12849.7		2.95413	934901	2.94667	824670	2.94881	878998	2.94106	876365
2.96395	0	2.95651	0	2.95864	0	2.95091	0		2.96395	0	2.95651	9357.66	2.95864	0	2.95091	13348.3		2.96395	842730	2.95651	873342	2.95864	854596	2.95091	962992
2.97376	0	2.96636	0	2.9685	0	2.96072	0		2.97376	9726.73	2.96636	6089.49	2.9685	0	2.96072	8312.26		2.97376	837645	2.96636	872511	2.9685	874651	2.96072	889277
2.98362	0	2.97622	0	2.97834	0	2.97056	0		2.98362	0	2.97622	7167.87	2.97834	5386.2	2.97056	7803.51		2.98362	912738	2.97622	911504	2.97834	822462	2.97056	833326
2.99343	0	2.98607	0	2.98819	0	2.98039	0		2.99343	8940.5	2.98607	12073.6	2.98819	13442.5	2.98039	13718.3		2.99343	865360	2.98607	936013	2.98819	777749	2.98039	873881
3.00326	0	2.99592	0	2.99803	0	2.99024	0		3.00326	12387.7	2.99592	15394.1	2.99803	8482.24	2.99024	13777.2		3.00326	888210	2.99592	884513	2.99803	857817	2.99024	903634
3.01308	0	3.00576	0	3.00788	0	3.00008	0		3.01308	11861.1	3.00576	12306.6	3.00788	14993.5	3.00008	10482.9		3.01308	883402	3.00576	858120	3.00788	845820	3.00008	879126
3.02292	0	3.01561	0	3.01773	0	3.00993	0		3.02292	11517.9	3.01561	13417.3	3.01773	10974.4	3.00993	13586.5		3.02292	910670	3.01561	892371	3.01773	868621	3.00993	877047
3.03275	0	3.02546	0	3.02757	0	3.01977	0		3.03275	10110	3.02546	10105.8	3.02757	12632.1	3.01977	5779.09		3.03275	860720	3.02546	872002	3.02757	866087	3.01977	903726
3.04258	0	3.03531	0	3.03742	0	3.0296	0		3.04258	8191.7	3.03531	7057.84	3.03742	9931.56	3.0296	6796.5		3.04258	901074	3.03531	838518	3.03742	833360	3.0296	836925
3.05241	0	3.04518	0	3.04727	0	3.03944	0		3.05241	13625.4	3.04518	7857.16	3.04727	9190.12	3.03944	17660.3		3.05241	856232	3.04518	894742	3.04727	896713	3.03944	787734
3.06225	0	3.05503	0	3.05715	0	3.04928	0		3.06225	11177.7	3.05503	9686.19	3.05715	11386.2	3.04928	14538.8		3.06225	952900	3.05503	922047	3.05715	915728	3.04928	877698
3.07207	0	3.06489	0	3.06699	0	3.05912	0		3.07207	7415.69	3.06489	10847.6	3.06699	5317.05	3.05912	0		3.07207	969745	3.06489	885579	3.06699	816371	3.05912	902649
3.08188	0	3.07473	0	3.07685	0	3.06896	0		3.08188	9884.75	3.07473	10267.7	3.07685	12091.6	3.06896	6200.5		3.08188	877638	3.07473	847834	3.07685	891986	3.06896	875349
3.09169	0	3.08457	0	3.08672	0	3.07882	0		3.09169	14168	3.08457	14216.2	3.08672	7616.6	3.07882	12974.5		3.09169	983754	3.08457	862394	3.08672	911023	3.07882	859899
3.10152	0	3.09443	0	3.09656	0	3.08866	0		3.10152	5309.75	3.09443	10312.1	3.09656	16248.9	3.08866	9960		3.10152	914706	3.09443	841872	3.09656	825302	3.08866	849750
3.11135	0	3.10428	0	3.10642	0	3.0985	0		3.11135	9674.48	3.10428	10682.9	3.10642	17179.5	3.0985	16165.6		3.11135	924572	3.10428	856184	3.10642	784416	3.0985	845343
3.12118	0	3.11413	0	3.11627	0	3.10835	0		3.12118	9058.21	3.11413	16723.5	3.11627	9132.14	3.10835	12052.1		3.12118	910253	3.11413	886826	3.11627	922612	3.10835	893477
3.13103	0	3.12396	0	3.12614	0	3.1182	0		3.13103	12894.4	3.12396	13964.1	3.12614	12866.4	3.1182	17931		3.13103	841606	3.12396	873672	3.12614	861262	3.1182	897851
3.14086	0	3.13382	0	3.13597	0	3.12805	0		3.14086	8746.59	3.13382	14952.7	3.13597	0	3.12805	7649.57		3.14086	929106	3.13382	883529	3.13597	921281	3.12805	811526
3.15068	0	3.14367	0	3.14583	0	3.1379	0		3.15068	14367.5	3.14367	9450.4	3.14583	6490.04	3.1379	11144.2		3.15068	877916	3.14367	843816	3.14583	871147	3.1379	892496
3.16051	0	3.15355	0	3.15568	0	3.14776	0		3.16051	9256.87	3.15355	13397.1	3.15568	14578	3.14776	17051.9		3.16051	891368	3.15355	858754	3.15568	832924	3.14776	819432
3.17034	0	3.16341	0	3.16553	0	3.15761	0		3.17034	9177.35	3.16341	17133.5	3.16553	11597.8	3.15761	14571.3		3.17034	893003	3.16341	845837	3.16553	833244	3.15761	921421
3.18016	0	3.17328	0	3.17538	0	3.16746	0		3.18016	5733.14	3.17328	14925.3	3.17538	7540.96	3.16746	16318.4		3.18016	917084	3.17328	877898	3.17538	809229	3.16746	841642
3.18999	0	3.18314	0	3.18522	0	3.17732	0		3.18999	9021.46	3.18314	9100	3.18522	8790.23	3.17732	11024.1		3.18999	858008	3.18314	896813	3.18522	1023756	3.17732	902946
3.19985	0	3.19302	0	3.19511	0	3.18716	0		3.19985	14708.4	3.19302	9584.21	3.19511	10908.6	3.18716	15367		3.19985	903168	3.19302	857898	3.19511	854509	3.18716	817969
3.2097	0	3.20287	0	3.20494	0	3.19701	0		3.2097	12959.3	3.20287	6202.12	3.20494	4994.78	3.19701	9987.89		3.2097	881190	3.20287	875147	3.20494	875410	3.19701	907397
3.21952	0	3.21271	0	3.21482	0	3.20685	0		3.21952	12782.4	3.21271	9775.01	3.21482	13845.6	3.20685	14227.3		3.21952	941817	3.21271	821867	3.21482	903481	3.20685	899493
3.22936	0	3.22255	0	3.22468	0	3.2167	0		3.22936	0	3.22255	7590.19	3.22468	13321	3.2167	15325.5		3.22936	900463	3.22255	821395	3.22468	869418	3.2167	867301
3.2392	0	3.23243	0	3.23452	0	3.22655	0		3.2392	12333	3.23243	10998.4	3.23452	17429.4	3.22655	10131.8		3.2392	877679	3.23243	852032	3.23452	850846	3.22655	810888
3.24903	0	3.24229	0	3.24436	0	3.23641	0		3.24903	7314.29	3.24229	15175.1	3.24436	8952.42	3.23641	10589.1		3.24903	898035	3.24229	857402	3.24436	896821	3.23641	901239
3.25889	0	3.25216	0	3.25424	0	3.24626	0		3.25889	13528.1	3.25216	12249.6	3.25424	6596.55	3.24626	14481.1		3.25889	869245	3.25216	886126	3.25424	916439	3.24626	840080
3.26871	0	3.26202	0	3.26408	0	3.25609	0		3.26871	16670.8	3.26202	10004.4	3.26408	12111.2	3.25609	17266.1		3.26871	942931	3.26202	823736	3.26408	863684	3.25609	875736
3.27857	0	3.27188	0	3.27394	0	3.26594	0		3.27857	14804.1	3.27188	10764.8	3.27394	17420.8	3.26594	8263.38		3.27857	919951	3.27188	867463	3.27394	927500	3.26594	896693
3.2884	0	3.28174	0	3.2838	0	3.27576	0		3.2884	13788.3	3.28174	17448.5	3.2838	10889.8	3.27576	20402.1		3.2884	981085	3.28174	859958	3.2838	825069	3.27576	890836
3.29824	0	3.29159	0	3.29366	0	3.28562	0		3.29824	15142.3	3.29159	9235.61	3.29366	15699.6	3.28562	12865.3		3.29824	938733	3.29159	951011	3.29366	829820	3.28562	859439
3.30807	0	3.30143	0	3.3035	0	3.29545	0		3.30807	7596.24	3.30143	22855	3.3035	10712.6	3.29545	8471.79		3.30807	914470	3.30143	919769	3.3035	922966	3.29545	877242
3.31792	0	3.31127	0	3.31335	0	3.30529	0		3.31792	10402.9	3.31127	14070.2	3.31335	9873.93	3.30529	8695.27		3.31792	892953	3.31127	895685	3.31335	941420	3.30529	873451
3.32774	0	3.32111	0	3.3232	0	3.31514	0		3.32774	18104.3	3.32111	14762.7	3.3232	15564.5	3.31514	9709.99		3.32774	861980	3.32111	891250	3.3232	889058	3.31514	899921
3.33758	0	3.33093	0	3.33304	0	3.32498	0		3.33758	10498.4	3.33093	13617.4	3.33304	17557.8	3.32498	8425.36		3.33758	910007	3.33093	911342	3.33304	918188	3.32498	893686
3.3474	0	3.34075	0	3.34288	0	3.3348	0		3.3474	13253.4	3.34075	12911.4	3.34288	13696.2	3.3348	11692.2		3.3474	888861	3.34075	883999	3.34288	817826	3.3348	797021
3.35725	0	3.35059	0	3.35273	0	3.34462	0		3.35725	0	3.35059	11237.8	3.35273	8694.18	3.34462	7634.57		3.35725	897546	3.35059	924863	3.35273	843515	3.34462	941892
3.36708	0	3.36042	0	3.36255	0	3.35446	0		3.36708	7584.3	3.36042	13975.9	3.36255	9966.47	3.35446	16209.4		3.36708	969436	3.36042	841673	3.36255	810766	3.35446	846025
3.37692	0	3.37026	0	3.37237	0	3.36427	0		3.37692	10568.9	3.37026	16644.7	3.37237	12173.4	3.36427	18165.7		3.37692	979165	3.37026	923180	3.37237	921448	3.36427	873709
3.38674	0	3.38008	0	3.38221	0	3.37409	0		3.38674	12600.1	3.38008	11987.3	3.38221	11056.1	3.37409	13224.7		3.38674	931942	3.38008	837171	3.38221	888310	3.37409	860028
3.39656	0	3.38992	0	3.392	0	3.38389	0		3.39656	7786.95	3.38992	10754.5	3.392	13990.7	3.38389	7355.17		3.39656	967944	3.38992	858191	3.392	879513	3.38389	860506
3.40638	0	3.39977	0	3.40182	0	3.3937	0		3.40638	9854.12	3.39977	0	3.40182	6164.6	3.3937	13928.6		3.40638	924213	3.39977	895000	3.40182	891738	3.3937	835746
3.41621	0	3.40959	0	3.41164	0	3.40351	0		3.41621	10268.5	3.40959	9416.74	3.41164	12656.4	3.40351	13083.3		3.41621	953552	3.40959	969627	3.41164	946948	3.40351	909552
3.42602	0	3.41941	0	3.42149	0	3.41334	0		3.42602	8238.02	3.41941	10816.2	3.42149	8967.42	3.41334	15665.9		3.42602	967821	3.41941	885983	3.42149	887891	3.41334	961820
3.43584	0	3.42923	0	3.43129	0	3.42316	0		3.43584	6713.56	3.42923	6139.2	3.43129	13715.3	3.42316	9726.33		3.43584	1.02675e+06	3.42923	916240	3.43129	895728	3.42316	867725
3.44566	0	3.43907	0	3.44113	0	3.43299	0		3.44566	9872.88	3.43907	10838.1	3.44113	12038.3	3.43299	16392.9		3.44566	931824	3.43907	928626	3.44113	893336	3.43299	959012
3.45547	0	3.44889	0	3.45096	0	3.44281	0		3.45547	7662.09	3.44889	15943	3.45096	12054.9	3.44281	10310.9		3.45547	989672	3.44889	948479	3.45096	912647	3.44281	924971
3.46529	0	3.45873	0	3.46079	0	3.45263	0		3.46529	16396	3.45873	14080.2	3.46079	16728.3	3.45263	13164.8		3.46529	989228	3.45873	873045	3.46079	937469	3.45263	933549
3.47511	0	3.46858	0	3.47062	0	3.46245	0		3.47511	16531.8	3.46858	12643	3.47062	21313.7	3.46245	12305.1		3.47511	979428	3.46858	903274	3.47062	955926	3.46245	885515
3.48491	0	3.47839	0	3.48047	0	3.47228	0		3.48491	12613.2	3.47839	16360.3	3.48047	10151.6	3.47228	10933.2		3.48491	976681	3.47839	983120	3.48047	982790	3.47228	881437
3.49472	0	3.48822	0	3.49028	0	3.4821	0		3.49472	10781.6	3.48822	18624.4	3.49028	13380.8	3.4821	11152.1		3.49472	948908	3.48822	908960	3.49028	916017	3.4821	926907
3.50452	0	3.49804	0	3.5001	0	3.49192	0		3.50452	10371.2	3.49804	16041.4	3.5001	14131.3	3.49192	17676		3.50452	949079	3.49804	946031	3.5001	891869	3.49192	966712
3.5143	0	3.50787	0	3.50997	0	3.50174	0		3.5143	10156.6	3.50787	11236.7	3.50997	16635.6	3.50174	17581.2		3.5143	871868	3.50787	969608	3.50997	886840	3.50174	947846
3.52409	0	3.51769	0	3.51979	0	3.51157	0		3.52409	9918.6	3.51769	15646.2	3.51979	11342.8	3.51157	18336.2		3.52409	926440	3.51769	914257	3.51979	907103	3.51157	901085
3.53389	0	3.52752	0	3.52962	0	3.52139	0		3.53389	0	3.52752	14006.7	3.52962	0	3.52139	18392.8		3.53389	952924	3.52752	1.06945e+06	3.52962	973756	3.52139	969257
3.54367	0	3.53734	0	3.53942	0	3.53121	0		3.54367	10663.9	3.53734	19090	3.53942	26491.5	3.53121	19623.4		3.54367	946138	3.53734	1.02516e+06	3.53942	951498	3.53121	976909
3.55346	0	3.54718	0	3.54924	0	3.54102	0		3.55346	7850.33	3.54718	14019.1	3.54924	16180.8	3.54102	14375.1		3.55346	1.02075e+06	3.54718	958695	3.54924	951915	3.54102	961511
3.56325	0	3.55699	0	3.55904	0	3.55085	0		3.56325	11750.2	3.55699	8179.54	3.55904	25417.2	3.55085	7697.88		3.56325	995330	3.55699	943145	3.55904	988580	3.55085	1.00609e+06
3.57306	0	3.5668	0	3.56886	0	3.56066	0		3.57306	18836.9	3.5668	14057.7	3.56886	11632.7	3.56066	10897.5		3.57306	1.02204e+06	3.5668	969167	3.56886	957458	3.56066	1.02483e+06
3.58283	0	3.57662	0	3.57868	0	3.57047	0		3.58283	10848.3	3.57662	15004.9	3.57868	15137.8	3.57047	19549.6		3.58283	939580	3.57662	995218	3.57868	978498	3.57047	963666
3.5926	0	3.58646	0	3.58851	0	3.58031	0		3.5926	17396.4	3.58646	11999.7	3.58851	20627	3.58031	18354.7		3.5926	1.03647e+06	3.58646	1.00893e+06	3.58851	973373	3.58031	962596
3.60237	0	3.59628	0	3.59831	0	3.5901	0		3.60237	15098.5	3.59628	11831.9	3.59831	9319.31	3.5901	14698.7		3.60237	1.05732e+06	3.59628	1.07203e+06	3.59831	1.0217e+06	3.5901	944581
3.61216	0	3.60608	0	3.60814	0	3.5999	0		3.61216	13272.8	3.60608	12494.9	3.60814	17070.2	3.5999	20246.5		3.61216	1017427	3.60608	1.02506e+06	3.60814	1.02421e+06	3.5999	1.03555e+06
3.62194	0	3.6159	0	3.61795	0	3.6097	0		3.62194	18812	3.6159	8071.2	3.61795	9689.68	3.6097	9856.52		3.62194	1.04708e+06	3.6159	1.05677e+06	3.61795	966832	3.6097	1.04828e+06
3.63174	0	3.62572	0	3.62776	0	3.61948	0		3.63174	16321.3	3.62572	13230.2	3.62776	5841.93	3.61948	0		3.63174	961186	3.62572	1.07699e+06	3.62776	980679	3.61948	955605
3.64151	0	3.63553	0	3.63757	0	3.62928	0		3.64151	0	3.63553	13436.7	3.63757	14352.9	3.62928	12484.7		3.64151	1.12138e+06	3.63553	1.08739e+06	3.63757	1.04679e+06	3.62928	951930
3.65133	0	3.64534	0	3.64737	0	3.63907	0		3.65133	17461.5	3.64534	17570.1	3.64737	13480.3	3.63907	7986.57		3.65133	1.04302e+06	3.64534	1.02664e+06	3.64737	1001546	3.63907	1.05026e+06
3.66111	0	3.65514	0	3.65719	0	3.64887	0		3.66111	14698.8	3.65514	13119	3.65719	0	3.64887	15785.8		3.66111	1.06804e+06	3.65514	1.09038e+06	3.65719	1.09153e+06	3.64887	1.07757e+06
3.67091	0	3.66497	0	3.66699	0	3.65868	0		3.67091	13666.7	3.66497	15359.7	3.66699	0	3.65868	9902.56		3.67091	1.06811e+06	3.66497	1.08237e+06	3.66699	1.03483e+06	3.65868	990128
3.68069	0	3.67476	0	3.67679	0	3.66849	0		3.68069	14569.6	3.67476	13506.4	3.67679	13247	3.66849	14357.3		3.68069	1.10325e+06	3.67476	1.06797e+06	3.67679	1.08433e+06	3.66849	1.03395e+06
3.69048	0	3.68458	0	3.68657	0	3.67829	0		3.69048	20643.1	3.68458	13558.8	3.68657	13240.3	3.67829	21246.9		3.69048	1.08163e+06	3.68458	1.01614e+06	3.68657	1.09408e+06	3.67829	1.03476e+06
3.70026	0	3.69438	0	3.69638	0	3.68806	0		3.70026	22421.9	3.69438	20517	3.69638	12781.4	3.68806	18707.1		3.70026	1.06577e+06	3.69438	1.11556e+06	3.69638	1.02787e+06	3.68806	1.12026e+06
3.71003	0	3.70416	0	3.70616	0	3.69785	0		3.71003	14079.3	3.70416	16876.6	3.70616	17541.2	3.69785	12543.7		3.71003	1.07787e+06	3.70416	1.11252e+06	3.70616	1.09577e+06	3.69785	1.05806e+06
3.71981	0	3.71394	0	3.71593	0	3.70763	0		3.71981	18697.7	3.71394	18793.8	3.71593	12247.2	3.70763	14134.4		3.71981	1175160	3.71394	1.12113e+06	3.71593	1.07981e+06	3.70763	1.11591e+06
3.72959	0	3.72375	0	3.72573	0	3.71742	0		3.72959	9816.32	3.72375	15421.2	3.72573	22169.6	3.71742	9982.32		3.72959	1.08589e+06	3.72375	1.05811e+06	3.72573	1.08222e+06	3.71742	1.12122e+06
3.73934	0	3.73352	0	3.73551	0	3.72719	0		3.73934	18878.5	3.73352	17058.7	3.73551	19753.1	3.72719	13964		3.73934	1.14024e+06	3.73352	1.06166e+06	3.73551	1013524	3.72719	1.15266e+06
3.74912	0	3.74328	0	3.74528	0	3.73697	0		3.74912	12444.3	3.74328	19837.4	3.74528	10545.5	3.73697	7078.63		3.74912	1.12829e+06	3.74328	1.12561e+06	3.74528	1.15196e+06	3.73697	1.0446e+06
3.7589	0	3.75305	0	3.75507	0	3.74673	0		3.7589	11898.5	3.75305	9206.42	3.75507	14690	3.74673	13388		3.7589	1.19317e+06	3.75305	1.09453e+06	3.75507	1.22082e+06	3.74673	1.15614e+06
3.76864	0	3.76282	0	3.76484	0	3.75649	0		3.76864	0	3.76282	16830.9	3.76484	21347.4	3.75649	12967.3		3.76864	1.177e+06	3.76282	1060567	3.76484	1.07617e+06	3.75649	1.08343e+06
3.77841	0	3.77259	0	3.77463	0	3.76627	0		3.77841	22719.2	3.77259	20616.3	3.77463	16931.2	3.76627	9034.38		3.77841	1.21607e+06	3.77259	1.17532e+06	3.77463	1.19069e+06	3.76627	1156460
3.78816	0	3.78237	0	3.78439	0	3.77602	0		3.78816	11384.9	3.78237	17446.2	3.78439	17225.6	3.77602	18266.5		3.78816	1.28994e+06	3.78237	1.20175e+06	3.78439	1.17231e+06	3.77602	1.12217e+06
3.7979	0	3.79214	0	3.79417	0	3.78579	0		3.7979	15137.8	3.79214	23996.3	3.79417	12641.2	3.78579	19046.5		3.7979	1.166e+06	3.79214	1.26383e+06	3.79417	1.13222e+06	3.78579	1135913
3.80766	0	3.8019	0	3.80394	0	3.79554	0		3.80766	16288.4	3.8019	13802.8	3.80394	23413.4	3.79554	11464.7		3.80766	1.23997e+06	3.8019	1.1329e+06	3.80394	1.18169e+06	3.79554	1.11518e+06
3.8174	0	3.81165	0	3.8137	0	3.8053	0		3.8174	16408.3	3.81165	18818.4	3.8137	21587	3.8053	22878.9		3.8174	1.26085e+06	3.81165	1.13776e+06	3.8137	1.17283e+06	3.8053	1.20292e+06
3.82715	0	3.8214	0	3.82349	0	3.81506	0		3.82715	15791.6	3.8214	24521.9	3.82349	10060	3.81506	23173.8		3.82715	1.15354e+06	3.8214	1.16048e+06	3.82349	1.29204e+06	3.81506	1.14151e+06
3.83686	0	3.83116	0	3.83325	0	3.8248	0		3.83686	14741.2	3.83116	19837.1	3.83325	16886.5	3.8248	19331.4		3.83686	1.23325e+06	3.83116	1254012	3.83325	1.19201e+06	3.8248	1.20548e+06
3.84661	0	3.84091	0	3.843	0	3.83456	0		3.84661	12202.3	3.84091	13225.8	3.843	18424.4	3.83456	21091.2		3.84661	1.28329e+06	3.84091	1.27245e+06	3.843	1.23195e+06	3.83456	1214287
3.85635	0	3.85065	0	3.85274	0	3.8443	0		3.85635	11491.3	3.85065	16657.1	3.85274	17894.8	3.8443	22211.1		3.85635	1.27124e+06	3.85065	1.19941e+06	3.85274	1.24566e+06	3.8443	1.22826e+06
3.86608	0	3.86039	0	3.86249	0	3.85405	0		3.86608	21585.3	3.86039	19755.4	3.86249	22886	3.85405	17756.4		3.86608	1286784	3.86039	1.18608e+06	3.86249	1.17619e+06	3.85405	1.2617e+06
3.87583	0	3.87012	0	3.87224	0	3.86378	0		3.87583	26813.1	3.87012	21050.5	3.87224	0	3.86378	19613.6		3.87583	1.30954e+06	3.87012	1.2706e+06	3.87224	1266454	3.86378	1.10157e+06
3.88556	0	3.87986	0	3.88199	0	3.87352	0		3.88556	22298.4	3.87986	17939.1	3.88199	20968.1	3.87352	10098.2		3.88556	1.35023e+06	3.87986	1.38515e+06	3.88199	1.24592e+06	3.87352	1.23968e+06
3.89529	0	3.8896	0	3.89173	0	3.88326	0		3.89529	12306.9	3.8896	11738	3.89173	16483	3.88326	14625		3.89529	1.30016e+06	3.8896	1.32179e+06	3.89173	1.23534e+06	3.88326	1277050
3.90502	0	3.89934	0	3.90148	0	3.893	0		3.90502	18551.6	3.89934	18846	3.90148	19205.9	3.893	24886.8		3.90502	1.41523e+06	3.89934	1.30591e+06	3.90148	1.36157e+06	3.893	1.31773e+06
3.91474	0	3.90908	0	3.91123	0	3.90275	0		3.91474	21247.2	3.90908	10340.9	3.91123	14043.4	3.90275	11662.5		3.91474	1.36235e+06	3.90908	1.32387e+06	3.91123	1.32018e+06	3.90275	1.1925e+06
3.92446	0	3.91881	0	3.92096	0	3.91247	0		3.92446	20633	3.91881	18875.2	3.92096	12643.9	3.91247	22434.1		3.92446	1.33639e+06	3.91881	1.32142e+06	3.92096	1.29859e+06	3.91247	1.38933e+06
3.93417	0	3.92854	0	3.9307	0	3.92221	0		3.93417	22162	3.92854	10522.9	3.9307	7767.68	3.92221	23794		3.93417	1.3602e+06	3.92854	1.31048e+06	3.9307	1.35316e+06	3.92221	1.39315e+06
3.9439	0	3.93827	0	3.94042	0	3.93193	0		3.9439	30154.3	3.93827	10723.2	3.94042	20124.5	3.93193	21639.6		3.9439	1.54085e+06	3.93827	1.27667e+06	3.94042	1361379	3.93193	1402800
3.95361	0	3.94798	0	3.95014	0	3.94164	0		3.95361	16648	3.94798	23163	3.95014	21996.3	3.94164	17455.8		3.95361	1.38169e+06	3.94798	1.29725e+06	3.95014	1.41776e+06	3.94164	1278983
3.96332	0	3.9577	0	3.95984	0	3.95137	0		3.96332	17950.1	3.9577	18194.4	3.95984	12247.7	3.95137	17258.4		3.96332	1401286	3.9577	1298614	3.95984	1.35689e+06	3.95137	1.35335e+06
3.97303	0	3.96741	0	3.96958	0	3.96108	0		3.97303	14865.6	3.96741	19620.1	3.96958	32391.1	3.96108	7670.78		3.97303	1.46957e+06	3.96741	1367816	3.96958	1376432	3.96108	1.35765e+06
3.98273	0	3.97712	0	3.9793	0	3.9708	0		3.98273	24396.5	3.97712	24016.9	3.9793	12747	3.9708	13554.2		3.98273	1.36734e+06	3.97712	1.41192e+06	3.9793	1.43765e+06	3.9708	1.42067e+06
3.99242	0	3.98683	0	3.989	0	3.98052	0		3.99242	11596.3	3.98683	13757.1	3.989	26548.5	3.98052	19526.9		3.99242	1.44578e+06	3.98683	1.40751e+06	3.989	1.39188e+06	3.98052	1.39649e+06
4.00211	0	3.99654	0	3.99872	0	3.99021	0		4.00211	14310.8	3.99654	21926.9	3.99872	25623.8	3.99021	16734		4.00211	1.44779e+06	3.99654	1.56155e+06	3.99872	1.45837e+06	3.99021	1.38718e+06
4.0118	0	4.00626	0	4.00844	0	3.99992	0		4.0118	21760	4.00626	18971.7	4.00844	19106.5	3.99992	23970.4		4.0118	1.55866e+06	4.00626	1377492	4.00844	1.38482e+06	3.99992	1.48657e+06
4.02149	0	4.01597	0	4.01814	0	4.00961	0		4.02149	11995.9	4.01597	22413.2	4.01814	19478.1	4.00961	15813.4		4.02149	1.54345e+06	4.01597	1.49894e+06	4.01814	1.47206e+06	4.00961	1.41939e+06
4.03116	0	4.02567	0	4.02787	0	4.01932	0		4.03116	0	4.02567	18705.5	4.02787	14406.5	4.01932	13392.8		4.03116	1.56936e+06	4.02567	1.50836e+06	4.02787	1.47933e+06	4.01932	1.44496e+06
4.04085	0	4.03537	0	4.03756	0	4.02902	0		4.04085	33204.9	4.03537	14909.2	4.03756	13239.5	4.02902	20613.6		4.04085	1542056	4.03537	1.47579e+06	4.03756	1.3874e+06	4.02902	1.50501e+06
4.05053	0	4.04506	0	4.04727	0	4.03872	0		4.05053	24183.2	4.04506	27562	4.04727	20840.2	4.03872	13967.7		4.05053	1.64021e+06	4.04506	1.50661e+06	4.04727	1.48292e+06	4.03872	1.5344e+06
4.06023	0	4.05476	0	4.05696	0	4.04841	0		4.06023	19053.7	4.05476	21104.7	4.05696	19931.8	4.04841	16440.8		4.06023	1.54653e+06	4.05476	1.55346e+06	4.05696	1.50151e+06	4.04841	1.31081e+06
4.06991	0	4.06447	0	4.06667	0	4.05811	0		4.06991	31285.8	4.06447	16786.6	4.06667	18718.4	4.05811	19982.1		4.06991	1.64901e+06	4.06447	1.54575e+06	4.06667	1.49328e+06	4.05811	1.46352e+06
4.07959	0	4.07416	0	4.07636	0	4.0678	0		4.07959	25240.1	4.07416	10082	4.07636	13902.6	4.0678	0		4.07959	1.51058e+06	4.07416	1.54562e+06	4.07636	1.56184e+06	4.0678	1.51244e+06
4.08928	0	4.08387	0	4.08606	0	4.07748	0		4.08928	35084	4.08387	18173.5	4.08606	17264.8	4.07748	14958		4.08928	1.66018e+06	4.08387	1.51579e+06	4.08606	1.48403e+06	4.07748	1.54748e+06
4.09896	0	4.09355	0	4.09574	0	4.08717	0		4.09896	30004.1	4.09355	15416.1	4.09574	23883.2	4.08717	16525.5		4.09896	1674766	4.09355	1.60028e+06	4.09574	1.52267e+06	4.08717	1.62803e+06
4.10865	0	4.10324	0	4.10544	0	4.09684	0		4.10865	33859	4.10324	17028.5	4.10544	15477.1	4.09684	19044.7		4.10865	1701819	4.10324	1.48656e+06	4.10544	1.63633e+06	4.09684	1.61708e+06
4.11832	0	4.11292	0	4.11513	0	4.10653	0		4.11832	28088.5	4.11292	19078.4	4.11513	18414.6	4.10653	0		4.11832	1.668e+06	4.11292	1.6001e+06	4.11513	1.69828e+06	4.10653	1.74818e+06
4.128	0	4.1226	0	4.1248	0	4.1162	0		4.128	29161.7	4.1226	21500.8	4.1248	16345.4	4.1162	20682.8		4.128	1.80038e+06	4.1226	1.56609e+06	4.1248	1.76317e+06	4.1162	1649587
4.13766	0	4.13227	0	4.13448	0	4.12587	0		4.13766	19404	4.13227	20707.7	4.13448	14240.1	4.12587	11719.6		4.13766	1.71236e+06	4.13227	1.74138e+06	4.13448	1.57404e+06	4.12587	1.6456e+06
4.14732	0	4.14196	0	4.14418	0	4.13554	0		4.14732	12331.5	4.14196	26228.2	4.14418	24086	4.13554	0		4.14732	1.72307e+06	4.14196	1.55376e+06	4.14418	1.69356e+06	4.13554	1.59847e+06
4.15697	0	4.15163	0	4.15386	0	4.14523	0		4.15697	27507.4	4.15163	15066.2	4.15386	19084.9	4.14523	16018.5		4.15697	1.85009e+06	4.15163	1.73869e+06	4.15386	1.73719e+06	4.14523	1.74516e+06
4.16664	0	4.1613	0	4.16352	0	4.15489	0		4.16664	12842.5	4.1613	26878.1	4.16352	0	4.15489	19567.8		4.16664	1782648	4.1613	1.66795e+06	4.16352	1624910	4.15489	1.69721e+06
4.1763	0	4.17097	0	4.17319	0	4.16455	0		4.1763	19543.4	4.17097	19239	4.17319	17774.6	4.16455	12672.1		4.1763	1.75857e+06	4.17097	1.6478e+06	4.17319	1.64706e+06	4.16455	1.63371e+06
4.18596	0	4.18065	0	4.18286	0	4.17423	0		4.18596	19312.1	4.18065	23882.2	4.18286	15150.1	4.17423	0		4.18596	1.94031e+06	4.18065	1756974	4.18286	1.74765e+06	4.17423	1.7441e+06
4.19561	0	4.19031	0	4.19253	0	4.1839	0		4.19561	10574.9	4.19031	25595.7	4.19253	31675.8	4.1839	13846.2		4.19561	1.83976e+06	4.19031	1.78874e+06	4.19253	1.80148e+06	4.1839	1.79086e+06
4.20527	0	4.19997	0	4.20219	0	4.19355	0		4.20527	31099.3	4.19997	28117.5	4.20219	21983.2	4.19355	18979.1		4.20527	1.78189e+06	4.19997	1.77765e+06	4.20219	1.75829e+06	4.19355	1.78638e+06
4.21491	0	4.20964	0	4.21187	0	4.20321	0		4.21491	29208.3	4.20964	15955.3	4.21187	16980.9	4.20321	31258.6		4.21491	1.85125e+06	4.20964	1.80742e+06	4.21187	1.82589e+06	4.20321	1.74473e+06
4.22456	0	4.2193	0	4.22152	0	4.21287	0		4.22456	20490	4.2193	16508.6	4.22152	25091.7	4.21287	24969.3		4.22456	1.92332e+06	4.2193	1.74965e+06	4.22152	1791166	4.21287	1.93327e+06
4.23421	0	4.22895	0	4.23118	0	4.22253	0		4.23421	26910.7	4.22895	20440.5	4.23118	25074.1	4.22253	20044.2		4.23421	1.90335e+06	4.22895	1.71666e+06	4.23118	1.82272e+06	4.22253	1599691
4.24385	0	4.23862	0	4.24084	0	4.23218	0		4.24385	19057.6	4.23862	17497.9	4.24084	14033.2	4.23218	22532.3		4.24385	1.86619e+06	4.23862	1.89307e+06	4.24084	1.7952e+06	4.23218	1716105
4.25349	0	4.24827	0	4.25049	0	4.24183	0		4.25349	25355.5	4.24827	14485.1	4.25049	30534.1	4.24183	18360		4.25349	1.87502e+06	4.24827	1.77706e+06	4.25049	1.90745e+06	4.24183	1.75487e+06
4.26313	0	4.25793	0	4.26016	0	4.25149	0		4.26313	10376.9	4.25793	14693.5	4.26016	16937.7	4.25149	31060.3		4.26313	1.9288e+06	4.25793	1.82731e+06	4.26016	1.8835e+06	4.25149	1.98676e+06
4.27277	0	4.26759	0	4.2698	0	4.26114	0		4.27277	33882.5	4.26759	13959.6	4.2698	29112.2	4.26114	12491		4.27277	2.00056e+06	4.26759	1971238	4.2698	1987011	4.26114	1.83855e+06
4.28241	0	4.27723	0	4.27945	0	4.27078	0		4.28241	17053.1	4.27723	34953	4.27945	15176.6	4.27078	24031.8		4.28241	2.01012e+06	4.27723	1.88657e+06	4.27945	1923496	4.27078	2.05337e+06
4.29206	0	4.28689	0	4.28909	0	4.28042	0		4.29206	30583.6	4.28689	26240	4.28909	12800	4.28042	31433.3		4.29206	2.21682e+06	4.28689	1821288	4.28909	2.03365e+06	4.28042	2014216
4.3017	0	4.29653	0	4.29874	0	4.29006	0		4.3017	27842.2	4.29653	35532.5	4.29874	19176.6	4.29006	10979.7		4.3017	2110902	4.29653	1.94898e+06	4.29874	1927270	4.29006	2.0299e+06
4.31134	0	4.30618	0	4.30839	0	4.2997	0		4.31134	19392.3	4.30618	10208.9	4.30839	20737.3	4.2997	22407		4.31134	1.98452e+06	4.30618	1.9835e+06	4.30839	1.93749e+06	4.2997	1963806
4.32096	0	4.31582	0	4.31803	0	4.30933	0		4.32096	21764.8	4.31582	47138.9	4.31803	20633.9	4.30933	22520.7		4.32096	2039105	4.31582	2.11241e+06	4.31803	1.90513e+06	4.30933	1848914
4.33059	0	4.32546	0	4.32766	0	4.31896	0		4.33059	8686.62	4.32546	28457	4.32766	21750.8	4.31896	0		4.33059	2.02347e+06	4.32546	2.0296e+06	4.32766	1.99252e+06	4.31896	2.00661e+06
4.34024	0	4.3351	0	4.33731	0	4.32859	0		4.34024	13747.8	4.3351	37729.3	4.33731	0	4.32859	13936.1		4.34024	2.10634e+06	4.3351	2.06913e+06	4.33731	2.08598e+06	4.32859	2.0436e+06
4.34986	0	4.34473	0	4.34694	0	4.33822	0		4.34986	25130.5	4.34473	23629	4.34694	28881	4.33822	12482.1		4.34986	2115734	4.34473	2.22911e+06	4.34694	1.99976e+06	4.33822	2.11323e+06
4.3595	0	4.35435	0	4.35659	0	4.34786	0		4.3595	18619	4.35435	23691.7	4.35659	24682.1	4.34786	19101.5		4.3595	2265355	4.35435	1.93616e+06	4.35659	2.14537e+06	4.34786	2.15594e+06
4.36911	0	4.36399	0	4.3662	0	4.35749	0		4.36911	10829.7	4.36399	29751.4	4.3662	24298.3	4.35749	18406.1		4.36911	2.12312e+06	4.36399	2.068e+06	4.3662	2.10245e+06	4.35749	1.93859e+06
4.37873	0	4.37362	0	4.37583	0	4.36712	0		4.37873	22347.1	4.37362	18477.5	4.37583	31519.9	4.36712	28757.8		4.37873	2.23371e+06	4.37362	2108746	4.37583	2.07449e+06	4.36712	2.15158e+06
4.38835	0	4.38324	0	4.38546	0	4.37675	0		4.38835	25324.5	4.38324	31089.5	4.38546	21781.1	4.37675	17079.3		4.38835	2.23293e+06	4.38324	2.08999e+06	4.38546	2.07529e+06	4.37675	2.10411e+06
4.39796	0	4.39288	0	4.3951	0	4.38638	0		4.39796	20154.3	4.39288	15392.6	4.3951	19071.6	4.38638	30341.3		4.39796	2295702	4.39288	2.26009e+06	4.3951	2206354	4.38638	2.05444e+06
4.40759	0	4.40251	0	4.40472	0	4.39599	0		4.40759	32799.6	4.40251	37269.8	4.40472	12129.7	4.39599	18005		4.40759	2297306	4.40251	2.04773e+06	4.40472	2.08783e+06	4.39599	2.34233e+06
4.41721	0	4.41213	0	4.41435	0	4.40562	0		4.41721	27541.3	4.41213	20499.3	4.41435	14898.1	4.40562	24350.6		4.41721	2.35751e+06	4.41213	2267662	4.41435	2.31152e+06	4.40562	2.23231e+06
4.42682	0	4.42176	0	4.42397	0	4.41525	0		4.42682	27030.6	4.42176	41250	4.42397	28078.1	4.41525	26706.6		4.42682	2.34133e+06	4.42176	2239976	4.42397	2.218e+06	4.41525	2.03168e+06
4.43643	0	4.43137	0	4.4336	0	4.42486	0		4.43643	25287.3	4.43137	20292	4.4336	21089.5	4.42486	24970.1		4.43643	2.44995e+06	4.43137	2225926	4.4336	2.16974e+06	4.42486	2244146
4.44604	0	4.44099	0	4.44322	0	4.43448	0		4.44604	25780.4	4.44099	35065.6	4.44322	31035.6	4.43448	32499.7		4.44604	2.51563e+06	4.44099	2359561	4.44322	2.4062e+06	4.43448	2335627
4.45564	0	4.45061	0	4.45284	0	4.4441	0		4.45564	0	4.45061	29572.1	4.45284	26073.5	4.4441	0		4.45564	2.4138e+06	4.45061	2.4163e+06	4.45284	2.30381e+06	4.4441	2.21198e+06
4.46525	0	4.46023	0	4.46246	0	4.45371	0		4.46525	32719.7	4.46023	25756.6	4.46246	37987.5	4.45371	17896.2		4.46525	2391778	4.46023	2.20221e+06	4.46246	2.24305e+06	4.45371	2.23035e+06
4.47485	0	4.46984	0	4.47209	0	4.46332	0		4.47485	12606.9	4.46984	25501.9	4.47209	37366.8	4.46332	36889.3		4.47485	2.45824e+06	4.46984	2239091	4.47209	2.32976e+06	4.46332	2.387e+06
4.48445	0	4.47947	0	4.48169	0	4.47294	0		4.48445	29124.7	4.47947	17080.7	4.48169	32860.5	4.47294	19237.5		4.48445	2.51847e+06	4.47947	2422787	4.48169	2.34766e+06	4.47294	2.37624e+06
4.49405	0	4.48908	0	4.49131	0	4.48255	0		4.49405	21463.5	4.48908	37867.6	4.49131	22623.7	4.48255	38435.8		4.49405	2.49021e+06	4.48908	2.42604e+06	4.49131	2.31996e+06	4.48255	2.5521e+06
4.50366	0	4.49869	0	4.50092	0	4.49216	0		4.50366	17368.2	4.49869	0	4.50092	27311.2	4.49216	34689.3		4.50366	2.74455e+06	4.49869	2528876	4.50092	2.49034e+06	4.49216	2.46714e+06
4.51326	0	4.50831	0	4.51053	0	4.50176	0		4.51326	21748.9	4.50831	15355.3	4.51053	44434.4	4.50176	37855.2		4.51326	2.49343e+06	4.50831	2244806	4.51053	2.3315e+06	4.50176	2320794
4.52286	0	4.51792	0	4.52014	0	4.51138	0		4.52286	34085.6	4.51792	24222.4	4.52014	24622.7	4.51138	27344.5		4.52286	2.65579e+06	4.51792	2.42658e+06	4.52014	2.32798e+06	4.51138	2515649
4.53246	0	4.52753	0	4.52975	0	4.52099	0		4.53246	0	4.52753	38555	4.52975	18488.3	4.52099	36400.6		4.53246	2.64112e+06	4.52753	2.49942e+06	4.52975	2.47902e+06	4.52099	2.42592e+06
4.54206	0	4.53714	0	4.53936	0	4.53059	0		4.54206	23511.1	4.53714	11711.9	4.53936	37960.2	4.53059	26501.9		4.54206	2.60725e+06	4.53714	2525117	4.53936	2.49672e+06	4.53059	2.38566e+06
4.55165	0	4.54675	0	4.54897	0	4.5402	0		4.55165	31844.7	4.54675	22477.7	4.54897	30224	4.5402	28434.8		4.55165	2.7474e+06	4.54675	2.47078e+06	4.54897	2346937	4.5402	2.52491e+06
4.56124	0	4.55635	0	4.55857	0	4.5498	0		4.56124	41509.7	4.55635	27470.6	4.55857	25027.6	4.5498	17555.5		4.56124	2688041	4.55635	2.42792e+06	4.55857	2.53966e+06	4.5498	2.63628e+06
4.57084	0	4.56596	0	4.56817	0	4.5594	0		4.57084	30431.1	4.56596	36480.4	4.56817	49214.2	4.5594	44963.4		4.57084	2.88011e+06	4.56596	2.49215e+06	4.56817	2.67913e+06	4.5594	2.60043e+06
4.58043	0	4.57556	0	4.57777	0	4.569	0		4.58043	15063.2	4.57556	35643.1	4.57777	19322.8	4.569	18822.2		4.58043	2714306	4.57556	2491820	4.57777	2.73222e+06	4.569	2.63288e+06
4.59002	0	4.58516	0	4.58737	0	4.5786	0		4.59002	21440	4.58516	22350.8	4.58737	16848.2	4.5786	12326.9		4.59002	2.86149e+06	4.58516	2586881	4.58737	2.68948e+06	4.5786	2.64844e+06
4.59961	0	4.59477	0	4.59697	0	4.5882	0		4.59961	24394.8	4.59477	30387.1	4.59697	17140.7	4.5882	24744.5		4.59961	2830011	4.59477	2.87008e+06	4.59697	2464166	4.5882	2.60024e+06
4.6092	0	4.60437	0	4.60657	0	4.59781	0		4.6092	24057.3	4.60437	25752	4.60657	23999.7	4.59781	36921.3		4.6092	2740208	4.60437	2729367	4.60657	2.68053e+06	4.59781	2.71758e+06
4.61878	0	4.61397	0	4.61617	0	4.60741	0		4.61878	32266.6	4.61397	19294.2	4.61617	34892.1	4.60741	33960.4		4.61878	2.7534e+06	4.61397	2.99197e+06	4.61617	2.72777e+06	4.60741	2742904
4.62837	0	4.62358	0	4.62577	0	4.61701	0		4.62837	26725.7	4.62358	33082.2	4.62577	34528.7	4.61701	24744.4		4.62837	2.98343e+06	4.62358	2.71481e+06	4.62577	2601652	4.61701	2.65231e+06
4.63795	0	4.63317	0	4.63537	0	4.62661	0		4.63795	17229.9	4.63317	13260.8	4.63537	16713.9	4.62661	12218.9		4.63795	2846698	4.63317	2.65429e+06	4.63537	2.84283e+06	4.62661	2966188
4.64755	0	4.64276	0	4.64497	0	4.6362	0		4.64755	16926.3	4.64276	19678.3	4.64497	31324.6	4.6362	20505.4		4.64755	2.81185e+06	4.64276	2671863	4.64497	2.62214e+06	4.6362	2.88363e+06
4.65714	0	4.65236	0	4.65456	0	4.6458	0		4.65714	37648.1	4.65236	26254.9	4.65456	0	4.6458	27421.7		4.65714	2655257	4.65236	2.75123e+06	4.65456	2505605	4.6458	2778313
4.66673	0	4.66195	0	4.66416	0	4.65539	0		4.66673	31123.5	4.66195	20835.6	4.66416	40209.1	4.65539	34577.3		4.66673	2.81872e+06	4.66195	2.90009e+06	4.66416	2.83213e+06	4.65539	2.77197e+06
4.6763	0	4.67153	0	4.67374	0	4.66499	0		4.6763	22910.4	4.67153	16132.6	4.67374	29775	4.66499	26725		4.6763	2999059	4.67153	2.91903e+06	4.67374	2.82023e+06	4.66499	2.83702e+06
4.68589	0	4.68112	0	4.68333	0	4.67458	0		4.68589	54050.9	4.68112	24051.9	4.68333	0	4.67458	15752.3		4.68589	2.96843e+06	4.68112	2.89215e+06	4.68333	2.84238e+06	4.67458	2.7896e+06
4.69548	0	4.69071	0	4.69291	0	4.68417	0		4.69548	33156.2	4.69071	20848	4.69291	20368.8	4.68417	32259.8		4.69548	3.04241e+06	4.69071	2722067	4.69291	2.71433e+06	4.68417	2.92554e+06
4.70506	0	4.70029	0	4.7025	0	4.69376	0		4.70506	26172	4.70029	41630.5	4.7025	38775.1	4.69376	27752.5		4.70506	2.94661e+06	4.70029	3.05044e+06	4.7025	2.91433e+06	4.69376	2.84225e+06
4.71463	0	4.70988	0	4.71209	0	4.70336	0		4.71463	44858.8	4.70988	33142.5	4.71209	18029.3	4.70336	35359.2		4.71463	3108318	4.70988	3.00701e+06	4.71209	2.86573e+06	4.70336	2.7558e+06
4.72422	0	4.71946	0	4.72168	0	4.71295	0		4.72422	41246.2	4.71946	0	4.72168	20848.3	4.71295	23976.9		4.72422	3.16936e+06	4.71946	3.19238e+06	4.72168	2901761	4.71295	3.12028e+06
4.73378	0	4.72905	0	4.73127	0	4.72253	0		4.73378	43730.2	4.72905	21725.4	4.73127	27207.9	4.72253	37055.2		4.73378	3.23501e+06	4.72905	2.98207e+06	4.73127	3.04714e+06	4.72253	2.7691e+06
4.74336	0	4.73862	0	4.74085	0	4.73212	0		4.74336	23736.8	4.73862	31580.3	4.74085	16702.7	4.73212	26269.8		4.74336	3.09631e+06	4.73862	2.87079e+06	4.74085	2.88932e+06	4.73212	3.00291e+06
4.75294	0	4.7482	0	4.75045	0	4.7417	0		4.75294	19440.2	4.7482	42178.7	4.75045	21356.5	4.7417	54096.3		4.75294	3.1722e+06	4.7482	3.04704e+06	4.75045	2.9933e+06	4.7417	3026325
4.7625	0	4.75778	0	4.76003	0	4.75127	0		4.7625	29478.3	4.75778	38150.3	4.76003	15272.5	4.75127	39794.6		4.7625	3.07427e+06	4.75778	3.14319e+06	4.76003	3.26638e+06	4.75127	2965962
4.77208	0	4.76735	0	4.76961	0	4.76085	0		4.77208	43819.4	4.76735	31577.8	4.76961	25779.5	4.76085	40499.4		4.77208	3307919	4.76735	3.12523e+06	4.76961	2.81109e+06	4.76085	3.22774e+06
4.78165	0	4.77693	0	4.77919	0	4.77043	0		4.78165	21764.8	4.77693	26789	4.77919	54175	4.77043	30980.1		4.78165	3.14681e+06	4.77693	3.1144e+06	4.77919	3.05753e+06	4.77043	3.09591e+06
4.79122	0	4.78651	0	4.78878	0	4.78002	0		4.79122	17392.3	4.78651	37052.1	4.78878	39874.6	4.78002	31307.6		4.79122	3.17121e+06	4.78651	3336682	4.78878	3.31753e+06	4.78002	2.89672e+06
4.80079	0	4.79609	0	4.79836	0	4.78961	0		4.80079	48439.8	4.79609	28959.4	4.79836	46223.4	4.78961	58349.9		4.80079	3.44625e+06	4.79609	3251564	4.79836	3.17611e+06	4.78961	3.0317e+06
4.81036	0	4.80567	0	4.80794	0	4.79919	0		4.81036	27731.5	4.80567	32920.8	4.80794	41592	4.79919	32101.4		4.81036	3.50407e+06	4.80567	3.13008e+06	4.80794	3257462	4.79919	3.03091e+06
4.81993	0	4.81525	0	4.81751	0	4.80877	0		4.81993	36156.4	4.81525	54999.5	4.81751	19686.5	4.80877	48446.3		4.81993	3.40721e+06	4.81525	3.03461e+06	4.81751	3.24097e+06	4.80877	3.20189e+06
4.8295	0	4.82483	0	4.82709	0	4.81835	0		4.8295	26370.7	4.82483	46340.8	4.82709	0	4.81835	37749.7		4.8295	3.33852e+06	4.82483	3.19539e+06	4.82709	3.05173e+06	4.81835	3.20742e+06
4.83907	0	4.83441	0	4.83667	0	4.82793	0		4.83907	23105.5	4.83441	37834.1	4.83667	40203	4.82793	41264.1		4.83907	3467946	4.83441	3181284	4.83667	3.08294e+06	4.82793	3.1364e+06
4.84864	0	4.84399	0	4.84624	0	4.83751	0		4.84864	40066.1	4.84399	43358	4.84624	41636.9	4.83751	43801.4		4.84864	3663212	4.84399	3.13349e+06	4.84624	3525015	4.83751	3.17112e+06
4.8582	0	4.85356	0	4.85582	0	4.84709	0		4.8582	46316.8	4.85356	25645.5	4.85582	41010.9	4.84709	37253.9		4.8582	3.45763e+06	4.85356	3.28388e+06	4.85582	3.04017e+06	4.84709	3.15201e+06
4.86776	0	4.86313	0	4.8654	0	4.85667	0		4.86776	38509.8	4.86313	40210.9	4.8654	53833.6	4.85667	29001.7		4.86776	3.4167e+06	4.86313	3263945	4.8654	3.09329e+06	4.85667	3.40208e+06
4.87732	0	4.8727	0	4.87498	11981.5	4.86625	13797.6		4.87732	24490.8	4.8727	47405.3	4.87498	18023.3	4.86625	63806		4.87732	3.47493e+06	4.8727	3.30958e+06	4.87498	3.2164e+06	4.86625	3.27462e+06
4.8869	0	4.88228	0	4.88455	23447.3	4.87582	110470		4.8869	17678.6	4.88228	21369.8	4.88455	44528.6	4.87582	31873.3		4.8869	3389590	4.88228	3.35705e+06	4.88455	3110784	4.87582	3227307
4.89646	0	4.89185	0	4.89413	54702.7	4.88539	197384		4.89646	50269.3	4.89185	34364.1	4.89413	30226.6	4.88539	32135.1		4.89646	3417328	4.89185	3.39115e+06	4.89413	3.57911e+06	4.88539	3406119
4.90602	0	4.90142	0	4.9037	38954.1	4.89497	274053		4.90602	36689.6	4.90142	16575.4	4.9037	37623.2	4.89497	28835.6		4.90602	3.4317e+06	4.90142	3799230	4.9037	3232944	4.89497	3.34858e+06
4.91559	0	4.911	0	4.91327	15553.1	4.90454	130741		4.91559	37287.3	4.911	23528.4	4.91327	39272.2	4.90454	33941.8		4.91559	3.60201e+06	4.911	3419988	4.91327	3247636	4.90454	3.51255e+06
4.92516	0	4.92057	0	4.92285	19541.5	4.91411	71617.5		4.92516	42522	4.92057	33514.8	4.92285	42840.2	4.91411	0		4.92516	3824316	4.92057	3.81155e+06	4.92285	3.43365e+06	4.91411	3.50968e+06
4.93471	0	4.93014	0	4.93241	0	4.92368	48905.8		4.93471	32601.2	4.93014	47263.2	4.93241	44060.7	4.92368	22903.7		4.93471	3628749	4.93014	3.37457e+06	4.93241	3.31734e+06	4.92368	3.32705e+06
4.94427	0	4.93971	0	4.94198	0	4.93325	45489.6		4.94427	41904.1	4.93971	24080.4	4.94198	35594.3	4.93325	23329.9		4.94427	3.80196e+06	4.93971	3.65834e+06	4.94198	3.46286e+06	4.93325	3.46509e+06
4.95383	0	4.94928	0	4.95155	0	4.94283	29953.4		4.95383	43546.4	4.94928	47044.3	4.95155	40135.2	4.94283	23647.2		4.95383	3.49097e+06	4.94928	3.42277e+06	4.95155	3.42307e+06	4.94283	3.54485e+06
4.96339	0	4.95885	0	4.96111	0	4.95239	0		4.96339	29170.6	4.95885	0	4.96111	18889.9	4.95239	39048		4.96339	3.88322e+06	4.95885	3.66238e+06	4.96111	3.52417e+06	4.95239	3.62259e+06
4.97295	0	4.96841	0	4.97068	0	4.96195	32321.3		4.97295	22824.9	4.96841	46222	4.97068	40907.7	4.96195	0		4.97295	3.71726e+06	4.96841	3.70371e+06	4.97068	3.63208e+06	4.96195	3.64552e+06
4.9825	0	4.97798	0	4.98025	0	4.97152	25470.3		4.9825	38604.2	4.97798	42009.3	4.98025	42686.9	4.97152	40842.6		4.9825	3909192	4.97798	3.49653e+06	4.98025	3.64349e+06	4.97152	3.53753e+06
4.99206	0	4.98754	0	4.98982	0	4.98108	27476		4.99206	0	4.98754	36771	4.98982	29281.9	4.98108	19436.2		4.99206	3.67409e+06	4.98754	3.587e+06	4.98982	3.33052e+06	4.98108	3494608
5.00162	0	4.99711	0	4.99938	0	4.99064	0		5.00162	59016.2	4.99711	36697.8	4.99938	27851.8	4.99064	0		5.00162	3.8188e+06	4.99711	3.40094e+06	4.99938	3443953	4.99064	3.57498e+06
5.01118	0	5.00667	0	5.00895	0	5.00021	14501.1		5.01118	26791.3	5.00667	35142.5	5.00895	43438.3	5.00021	43599.2		5.01118	3887343	5.00667	3.84111e+06	5.00895	3.29716e+06	5.00021	3.63117e+06
5.02074	0	5.01624	0	5.01852	0	5.00978	14781		5.02074	39144.3	5.01624	45573.8	5.01852	32902.7	5.00978	26114.8		5.02074	3892525	5.01624	3.54862e+06	5.01852	3.5936e+06	5.00978	3.5427e+06
5.0303	0	5.0258	0	5.02808	0	5.01935	0		5.0303	40873	5.0258	38521.8	5.02808	23228.4	5.01935	43691.8		5.0303	3958855	5.0258	3881081	5.02808	3871166	5.01935	3634689
5.03985	0	5.03536	0	5.03765	0	5.02891	0		5.03985	40517.7	5.03536	36159.3	5.03765	70102.6	5.02891	27120.7		5.03985	3733557	5.03536	3.554e+06	5.03765	3.78328e+06	5.02891	3.9457e+06
5.04941	0	5.04494	0	5.04721	0	5.03847	0		5.04941	56102.6	5.04494	32260.1	5.04721	44631.3	5.03847	34601.3		5.04941	4.07057e+06	5.04494	3.87352e+06	5.04721	3.85242e+06	5.03847	3.847e+06
5.05896	0	5.0545	0	5.05678	0	5.04804	0		5.05896	36684	5.0545	42635	5.05678	45990.1	5.04804	34935.3		5.05896	4082544	5.0545	3760900	5.05678	3.5887e+06	5.04804	3611935
5.06851	0	5.06406	0	5.06634	0	5.0576	0		5.06851	41139.8	5.06406	46722.9	5.06634	21967.3	5.0576	55044.8		5.06851	3.98809e+06	5.06406	3.86707e+06	5.06634	3802798	5.0576	3.74893e+06
5.07806	0	5.07362	0	5.07592	0	5.06717	0		5.07806	54610.8	5.07362	38122.5	5.07592	38733.1	5.06717	47405.6		5.07806	4.14617e+06	5.07362	3.662e+06	5.07592	3.5856e+06	5.06717	3.71569e+06
5.08761	0	5.08318	0	5.08548	0	5.07673	0		5.08761	44404.1	5.08318	54289.9	5.08548	23901.1	5.07673	41383.1		5.08761	3712375	5.08318	3.46874e+06	5.08548	3.49934e+06	5.07673	3.55058e+06
5.09716	0	5.09273	0	5.09504	0	5.08628	0		5.09716	50028.1	5.09273	0	5.09504	32208	5.08628	37759		5.09716	4033164	5.09273	3.78488e+06	5.09504	3792087	5.08628	3602661
5.10672	0	5.10229	27680.2	5.1046	49517.2	5.09584	94698.6		5.10672	50110	5.10229	37159.9	5.1046	40183.9	5.09584	32422.2		5.10672	4.07408e+06	5.10229	3.79989e+06	5.1046	3.83791e+06	5.09584	3.66557e+06
5.11628	0	5.11185	98795.2	5.11416	466600	5.1054	1.15049e+06		5.11628	53565.7	5.11185	24364.5	5.11416	31405.7	5.1054	0		5.11628	3.71909e+06	5.11185	3.78609e+06	5.11416	3.77383e+06	5.1054	3493092
5.12583	16640.4	5.12142	277069	5.12373	1.47603e+06	5.11497	4.50725e+06		5.12583	46914.3	5.12142	29604.3	5.12373	0	5.11497	0		5.12583	4.14747e+06	5.12142	3.54707e+06	5.12373	3903021	5.11497	3.67733e+06
5.13538	0	5.13097	210257	5.13329	1.12839e+06	5.12453	7075428		5.13538	22110	5.13097	39429.7	5.13329	0	5.12453	0		5.13538	4.00505e+06	5.13097	3775146	5.13329	3.62356e+06	5.12453	3693173
5.14494	0	5.14053	167733	5.14285	622489	5.13409	5.21473e+06		5.14494	50388.5	5.14053	30724.9	5.14285	23997.5	5.13409	0		5.14494	3955789	5.14053	4086501	5.14285	3591510	5.13409	3.60995e+06
5.15449	0	5.15009	69075.4	5.15241	306146	5.14364	2.9389e+06		5.15449	43674	5.15009	21087	5.15241	29650.6	5.14364	0		5.15449	4198942	5.15009	3.80465e+06	5.15241	3.77085e+06	5.14364	3716419
5.16404	0	5.15964	44331.8	5.16197	174842	5.1532	1.56121e+06		5.16404	29255.1	5.15964	49167	5.16197	46733.9	5.1532	0		5.16404	3.80161e+06	5.15964	3972814	5.16197	4.01285e+06	5.1532	3.72403e+06
5.1736	0	5.1692	31205.8	5.17153	130240	5.16277	1.04884e+06		5.1736	49521.3	5.1692	25521.6	5.17153	33682.8	5.16277	0		5.1736	3.80756e+06	5.1692	3.67476e+06	5.17153	3.49859e+06	5.16277	4049989
5.18314	0	5.17876	18175.3	5.18109	103854	5.17232	742005		5.18314	38974.4	5.17876	20811.6	5.18109	20020.2	5.17232	26370.2		5.18314	3.66516e+06	5.17876	3.9759e+06	5.18109	3736032	5.17232	3688055
5.1927	0	5.18832	0	5.19066	110310	5.18188	441328		5.1927	42822.1	5.18832	51135.7	5.19066	51401.7	5.18188	0		5.1927	3.7738e+06	5.18832	3768845	5.19066	3.78431e+06	5.18188	3.88262e+06
5.20225	0	5.19788	19213.4	5.20022	39273.1	5.19144	390537		5.20225	60394.4	5.19788	57526.3	5.20022	0	5.19144	41045.8		5.20225	4.04028e+06	5.19788	3.76339e+06	5.20022	3.90634e+06	5.19144	3.83367e+06
5.2118	0	5.20744	0	5.20977	35120.8	5.20101	300348		5.2118	37738.6	5.20744	44225.5	5.20977	45513.3	5.20101	33944		5.2118	4.07961e+06	5.20744	3873989	5.20977	3860253	5.20101	3.66091e+06
5.22136	0	5.217	0	5.21934	54580.2	5.21056	215514		5.22136	36062.5	5.217	42848	5.21934	45677.6	5.21056	46429.6		5.22136	4.18393e+06	5.217	3709036	5.21934	3.61795e+06	5.21056	4065702
5.2309	0	5.22656	0	5.2289	40729.1	5.22013	197459		5.2309	58501.5	5.22656	54061.6	5.2289	41919	5.22013	34335.1		5.2309	4.11466e+06	5.22656	4.11002e+06	5.2289	3418042	5.22013	3.95607e+06
5.24045	0	5.23611	0	5.23846	0	5.22968	136792		5.24045	41336	5.23611	66591	5.23846	44875.6	5.22968	48212.3		5.24045	4.03774e+06	5.23611	3.68037e+06	5.23846	3631658	5.22968	3.77066e+06
5.25001	0	5.24567	0	5.24801	35321.3	5.23924	155022		5.25001	65723.5	5.24567	58803	5.24801	65010.1	5.23924	45931.2		5.25001	4.06963e+06	5.24567	4.03708e+06	5.24801	3616259	5.23924	3.85918e+06
5.25955	0	5.25524	0	5.25757	0	5.2488	98029.4		5.25955	55713.5	5.25524	72024.4	5.25757	57676.9	5.2488	36629.8		5.25955	4504949	5.25524	3.90989e+06	5.25757	3.78595e+06	5.2488	3.71689e+06
5.2691	0	5.26479	0	5.26713	0	5.25836	74290.6		5.2691	86002.3	5.26479	41162.6	5.26713	57955	5.25836	63208.5		5.2691	4157653	5.26479	3.71216e+06	5.26713	3952743	5.25836	3.65345e+06
5.27865	0	5.27435	0	5.27669	0	5.26792	48580.3		5.27865	41722.2	5.27435	49539.2	5.27669	39866.7	5.26792	21912.2		5.27865	4.2119e+06	5.27435	3.86031e+06	5.27669	3778795	5.26792	3.87058e+06
5.2882	0	5.28391	0	5.28624	0	5.27747	88755.8		5.2882	37000.8	5.28391	41994.3	5.28624	48084.7	5.27747	62294.3		5.2882	3.90198e+06	5.28391	3.78962e+06	5.28624	3.80639e+06	5.27747	3711535
5.29775	0	5.29347	0	5.29581	0	5.28702	66265		5.29775	46182.2	5.29347	40004.6	5.29581	33067.3	5.28702	51247.7		5.29775	3.96181e+06	5.29347	3.7761e+06	5.29581	3.6928e+06	5.28702	3.60381e+06
5.3073	0	5.30304	0	5.30536	0	5.29658	40428.1		5.3073	49397.9	5.30304	39633.2	5.30536	44632.8	5.29658	40003.1		5.3073	4.00538e+06	5.30304	4.03523e+06	5.30536	3.49379e+06	5.29658	3790262
5.31685	0	5.31259	0	5.31492	0	5.30614	37388.6		5.31685	32391.5	5.31259	53643.2	5.31492	36810.6	5.30614	68775.9		5.31685	3.90103e+06	5.31259	3.74504e+06	5.31492	3.69414e+06	5.30614	4.12513e+06
5.3264	0	5.32216	0	5.32448	17476.3	5.3157	35305.8		5.3264	33912.2	5.32216	56115.9	5.32448	47860	5.3157	37317.2		5.3264	4.09423e+06	5.32216	3.98168e+06	5.32448	3.80316e+06	5.3157	3.73972e+06
5.33595	0	5.33171	0	5.33404	0	5.32526	38707.5		5.33595	37631.4	5.33171	45746.8	5.33404	48802.1	5.32526	38159.7		5.33595	3924818	5.33171	3.99154e+06	5.33404	3.66661e+06	5.32526	3.61384e+06
5.3455	0	5.34126	0	5.3436	0	5.33481	20507.2		5.3455	46736	5.34126	67289.2	5.3436	57767.9	5.33481	52596.1		5.3455	3970685	5.34126	3945326	5.3436	3.76114e+06	5.33481	3970463
5.35505	0	5.35082	0	5.35315	0	5.34437	21314.3		5.35505	23944	5.35082	54770.3	5.35315	58097.5	5.34437	54866.6		5.35505	3895142	5.35082	3.7455e+06	5.35315	3519557	5.34437	3.71806e+06
5.3646	0	5.36038	0	5.36272	0	5.35393	19536.7		5.3646	54764.7	5.36038	61308.3	5.36272	46574.4	5.35393	21192.6		5.3646	4.00573e+06	5.36038	3.94855e+06	5.36272	3.70652e+06	5.35393	3.75777e+06
5.37416	0	5.36994	0	5.37228	0	5.36348	20967.9		5.37416	63832.7	5.36994	61044.9	5.37228	69284.2	5.36348	56055.1		5.37416	3772679	5.36994	3.95961e+06	5.37228	3765399	5.36348	3.85825e+06
5.38371	0	5.3795	0	5.38184	0	5.37304	38117.8		5.38371	43981.6	5.3795	59080.5	5.38184	54194.3	5.37304	30713.4		5.38371	4.0283e+06	5.3795	3.75286e+06	5.38184	3.7366e+06	5.37304	3448240
5.39327	0	5.38906	0	5.39141	0	5.38261	22730.2		5.39327	48054.1	5.38906	45508.8	5.39141	44859.1	5.38261	49673.5		5.39327	3758827	5.38906	3.95976e+06	5.39141	3.46264e+06	5.38261	3.90526e+06
5.40283	0	5.39863	0	5.40097	0	5.39217	18543.8		5.40283	62423.9	5.39863	67462.7	5.40097	61163.2	5.39217	38233.8		5.40283	4.10717e+06	5.39863	3810857	5.40097	3670521	5.39217	3.98245e+06
5.41238	0	5.40819	0	5.41052	0	5.40173	0		5.41238	60439.3	5.40819	19549.8	5.41052	37900.7	5.40173	43039.9		5.41238	3927432	5.40819	3.90066e+06	5.41052	3520000	5.40173	3752993
5.42193	0	5.41775	0	5.42008	0	5.41129	15741.8		5.42193	14973.7	5.41775	36420.7	5.42008	53427.2	5.41129	46102.8		5.42193	4.03029e+06	5.41775	3.83451e+06	5.42008	3.53057e+06	5.41129	3.55701e+06
5.43148	0	5.4273	0	5.42965	0	5.42085	0		5.43148	43449.4	5.4273	14368.3	5.42965	20069.8	5.42085	59416.3		5.43148	4241621	5.4273	3.62265e+06	5.42965	3.79658e+06	5.42085	3.60521e+06
5.44104	0	5.43685	0	5.43922	0	5.4304	0		5.44104	56862.3	5.43685	46268.7	5.43922	51912.9	5.4304	32818		5.44104	3.82988e+06	5.43685	3.6595e+06	5.43922	3582322	5.4304	3.68179e+06
5.45058	0	5.44642	0	5.44878	0	5.43996	0		5.45058	27424.5	5.44642	37357.9	5.44878	49709.9	5.43996	26893		5.45058	3998155	5.44642	3.6928e+06	5.44878	3.54984e+06	5.43996	3.66867e+06
5.46013	0	5.45598	0	5.45833	0	5.44952	0		5.46013	38611.7	5.45598	47267.5	5.45833	72547.6	5.44952	52628.1		5.46013	3.6538e+06	5.45598	3.59122e+06	5.45833	3.75744e+06	5.44952	3653223
5.46968	0	5.46553	0	5.46789	0	5.45907	15152.9		5.46968	28312.1	5.46553	39448.2	5.46789	42452.5	5.45907	60738.4		5.46968	3.80731e+06	5.46553	3.4594e+06	5.46789	3.81177e+06	5.45907	3.4594e+06
5.47924	0	5.47509	0	5.47746	0	5.46863	0		5.47924	46579.6	5.47509	37790.3	5.47746	50053.8	5.46863	30215.3		5.47924	3.62566e+06	5.47509	3683534	5.47746	3.73223e+06	5.46863	3.35596e+06
5.48879	0	5.48465	0	5.48702	0	5.47818	0		5.48879	40776.2	5.48465	45704.6	5.48702	47548.7	5.47818	38250.3		5.48879	3590285	5.48465	3.54776e+06	5.48702	3.51433e+06	5.47818	3.59211e+06
5.49834	0	5.49421	0	5.49658	0	5.48774	18035.1		5.49834	65206.1	5.49421	41278.8	5.49658	44578	5.48774	45797.6		5.49834	4.01247e+06	5.49421	3.65235e+06	5.49658	3.46954e+06	5.48774	3.55611e+06
5.50789	0	5.50376	0	5.50614	0	5.49729	0		5.50789	62287.9	5.50376	64003.6	5.50614	66107.9	5.49729	74669.7		5.50789	3.89778e+06	5.50376	3.65783e+06	5.50614	3.51591e+06	5.49729	3.46129e+06
5.51744	0	5.51333	0	5.51571	0	5.50685	0		5.51744	32994.3	5.51333	50342.3	5.51571	66177.2	5.50685	57544.7		5.51744	3.3327e+06	5.51333	3.67598e+06	5.51571	3.35383e+06	5.50685	3.4876e+06
5.527	0	5.52289	0	5.52526	0	5.51642	0		5.527	68075.9	5.52289	51674.3	5.52526	60347.1	5.51642	82510.2		5.527	3.80561e+06	5.52289	3.66305e+06	5.52526	3.41791e+06	5.51642	3.44822e+06
5.53656	0	5.53245	0	5.53483	0	5.52598	0		5.53656	54094	5.53245	83211.5	5.53483	40550.1	5.52598	72229.4		5.53656	3424868	5.53245	3.42434e+06	5.53483	3.35329e+06	5.52598	3.38403e+06
5.54612	0	5.54201	0	5.54439	0	5.53554	0		5.54612	25422	5.54201	30240.6	5.54439	52216.3	5.53554	37507.8		5.54612	3.48498e+06	5.54201	3512377	5.54439	3.27867e+06	5.53554	3582962
5.55567	0	5.55158	0	5.55395	0	5.5451	0		5.55567	41289	5.55158	62424.2	5.55395	46758.4	5.5451	49810.7		5.55567	3.50855e+06	5.55158	3.71197e+06	5.55395	3.24719e+06	5.5451	3.25588e+06
5.56522	0	5.56114	0	5.56351	0	5.55466	0		5.56522	26590.5	5.56114	50310.9	5.56351	81888.3	5.55466	47885.7		5.56522	3875081	5.56114	3.17842e+06	5.56351	3310759	5.55466	3.45479e+06
5.57478	0	5.57069	0	5.57307	0	5.56422	0		5.57478	54496	5.57069	35721	5.57307	49469.7	5.56422	50807.4		5.57478	3.48925e+06	5.57069	3.61795e+06	5.57307	3.28869e+06	5.56422	3.19794e+06
5.58434	0	5.58025	0	5.58264	0	5.57378	0		5.58434	67751	5.58025	47058.1	5.58264	27944.4	5.57378	41572.1		5.58434	3.42623e+06	5.58025	3316356	5.58264	3.29035e+06	5.57378	3.28249e+06
5.59389	0	5.58982	0	5.5922	0	5.58334	0		5.59389	61782.3	5.58982	60588.2	5.5922	43788	5.58334	57893.5		5.59389	3511628	5.58982	3.25484e+06	5.5922	3.18101e+06	5.58334	3.46981e+06
5.60344	0	5.59937	0	5.60177	0	5.5929	15307		5.60344	54753.5	5.59937	61439.1	5.60177	32078.7	5.5929	56602		5.60344	3037017	5.59937	3.28021e+06	5.60177	3.22904e+06	5.5929	3270800
5.613	0	5.60894	0	5.61133	0	5.60246	0		5.613	60744.8	5.60894	66034.9	5.61133	60687.1	5.60246	61043.7		5.613	3.21045e+06	5.60894	3.25322e+06	5.61133	3.03347e+06	5.60246	3.18507e+06
5.62256	0	5.61849	0	5.62089	0	5.61201	0		5.62256	62251.5	5.61849	69907.8	5.62089	47978.4	5.61201	28250.3		5.62256	3.52342e+06	5.61849	3155009	5.62089	3312023	5.61201	3.1017e+06
5.63212	0	5.62805	0	5.63046	0	5.62158	0		5.63212	48495.7	5.62805	63930.7	5.63046	63010.5	5.62158	53894.4		5.63212	3628356	5.62805	3.23381e+06	5.63046	3150788	5.62158	2.85789e+06
5.64168	0	5.63762	0	5.64002	0	5.63114	0		5.64168	55106.1	5.63762	56996.1	5.64002	45174	5.63114	60043.2		5.64168	3.24654e+06	5.63762	3.14306e+06	5.64002	3.22791e+06	5.63114	3.23608e+06
5.65123	0	5.64718	0	5.64959	0	5.6407	0		5.65123	55755	5.64718	50365.7	5.64959	61135.8	5.6407	61928.7		5.65123	3.39213e+06	5.64718	3.25381e+06	5.64959	3.11846e+06	5.6407	3.20915e+06
5.66077	0	5.65672	0	5.65913	0	5.65025	0		5.66077	51436.7	5.65672	71659.2	5.65913	65283.7	5.65025	54021.1		5.66077	3.21974e+06	5.65672	3.44077e+06	5.65913	3294935	5.65025	3144143
5.67031	0	5.66628	0	5.66867	0	5.65979	0		5.67031	72774.6	5.66628	46300	5.66867	61472.4	5.65979	53760.6		5.67031	3.77695e+06	5.66628	3.2704e+06	5.66867	3.3202e+06	5.65979	3.54355e+06
5.67986	0	5.67582	0	5.67822	0	5.66935	0		5.67986	41791.2	5.67582	51524.9	5.67822	55381.5	5.66935	58516.8		5.67986	3.58967e+06	5.67582	3.46356e+06	5.67822	3.07593e+06	5.66935	3404802
5.6894	0	5.68539	0	5.68778	0	5.67889	0		5.6894	60810.8	5.68539	73553.5	5.68778	67281.9	5.67889	63781.9		5.6894	3.27981e+06	5.68539	2946776	5.68778	3.02234e+06	5.67889	2.9682e+06
5.69896	0	5.69495	0	5.69734	0	5.68845	0		5.69896	58201.4	5.69495	58565.4	5.69734	49746.6	5.68845	70875		5.69896	2.95645e+06	5.69495	2794088	5.69734	2.8659e+06	5.68845	3.05608e+06
5.7085	0	5.70452	0	5.7069	0	5.69801	0		5.7085	44293.6	5.70452	33399.6	5.7069	70650.1	5.69801	51868.4		5.7085	2.98164e+06	5.70452	2.91669e+06	5.7069	2.9363e+06	5.69801	2.89363e+06
5.71806	0	5.71408	0	5.71646	0	5.70757	0		5.71806	36627.8	5.71408	29632.5	5.71646	36883.5	5.70757	54087.5		5.71806	2.99028e+06	5.71408	2.85392e+06	5.71646	2724557	5.70757	2.90114e+06
5.72762	0	5.72366	0	5.72604	0	5.71713	0		5.72762	64989.6	5.72366	68532	5.72604	76907.6	5.71713	42899.7		5.72762	2.92701e+06	5.72366	2.84882e+06	5.72604	2.78829e+06	5.71713	2840046
5.73718	0	5.73322	0	5.73561	0	5.72669	0		5.73718	39851.1	5.73322	65458	5.73561	36528.1	5.72669	39416.2		5.73718	3.10729e+06	5.73322	2640555	5.73561	2761790	5.72669	2.67551e+06
5.74674	0	5.74279	0	5.74517	0	5.73625	0		5.74674	56243.1	5.74279	57188.3	5.74517	34213.6	5.73625	75387.2		5.74674	2.94978e+06	5.74279	2847066	5.74517	2.70339e+06	5.73625	2698186
5.7563	0	5.75236	0	5.75474	0	5.74582	0		5.7563	55572.5	5.75236	96995.3	5.75474	55537	5.74582	45134.8		5.7563	2.83507e+06	5.75236	2804897	5.75474	2621451	5.74582	2.62011e+06
5.76585	0	5.76193	0	5.76431	0	5.75539	0		5.76585	62068.2	5.76193	35993.8	5.76431	77812	5.75539	56029.5		5.76585	2.56375e+06	5.76193	2.66585e+06	5.76431	2.66486e+06	5.75539	2.62709e+06
5.77542	0	5.7715	0	5.77389	0	5.76497	0		5.77542	46760.1	5.7715	67704.5	5.77389	61516.6	5.76497	37651.2		5.77542	2625270	5.7715	2.56483e+06	5.77389	2589822	5.76497	2669465
5.78499	0	5.78107	0	5.78345	0	5.77453	0		5.78499	73304.3	5.78107	37095.9	5.78345	63514.7	5.77453	88187.7		5.78499	2.62302e+06	5.78107	2.55933e+06	5.78345	2.5398e+06	5.77453	2.4374e+06
5.79455	0	5.79064	0	5.79302	0	5.7841	0		5.79455	65406.4	5.79064	88672.2	5.79302	23606	5.7841	63705.3		5.79455	2.8141e+06	5.79064	2.54226e+06	5.79302	2.68515e+06	5.7841	2.38775e+06
5.80412	0	5.8002	0	5.8026	0	5.79367	0		5.80412	55569	5.8002	54703.4	5.8026	46848.6	5.79367	67209.9		5.80412	2.61758e+06	5.8002	2.35394e+06	5.8026	2.34969e+06	5.79367	2.32503e+06
5.81369	0	5.80978	0	5.81216	0	5.80324	0		5.81369	25580.4	5.80978	33610.5	5.81216	34434.3	5.80324	41149.5		5.81369	2.71386e+06	5.80978	2.43297e+06	5.81216	2.28128e+06	5.80324	2.36632e+06
5.82326	0	5.81935	0	5.82174	0	5.81282	0		5.82326	83613.7	5.81935	65456.1	5.82174	70810.1	5.81282	31981.8		5.82326	2.48054e+06	5.81935	2336070	5.82174	2.60452e+06	5.81282	2.54739e+06
5.83282	0	5.82893	0	5.83131	0	5.82239	0		5.83282	48941.7	5.82893	44529	5.83131	60726.8	5.82239	56511.8		5.83282	2535200	5.82893	2.4844e+06	5.83131	2.38995e+06	5.82239	2.45093e+06
5.84239	0	5.8385	0	5.84088	0	5.83196	0		5.84239	31243.5	5.8385	60977	5.84088	44082.9	5.83196	67292.7		5.84239	2.43553e+06	5.8385	2.3772e+06	5.84088	2.30989e+06	5.83196	2.39617e+06
5.85196	0	5.84808	0	5.85046	0	5.84153	0		5.85196	57644.1	5.84808	49261.6	5.85046	55637.5	5.84153	73841.1		5.85196	2.5023e+06	5.84808	2413730	5.85046	2.28144e+06	5.84153	2.17088e+06
5.86152	0	5.85765	0	5.86004	0	5.8511	0		5.86152	65620.3	5.85765	85648.5	5.86004	70951.6	5.8511	44638.8		5.86152	2.32803e+06	5.85765	2.16372e+06	5.86004	2304688	5.8511	2.18568e+06
5.87109	0	5.86721	0	5.86961	0	5.86067	0		5.87109	69040.5	5.86721	36624.1	5.86961	40498.1	5.86067	55296.1		5.87109	2.37139e+06	5.86721	2180309	5.86961	2.23767e+06	5.86067	2.07817e+06
5.88066	0	5.87678	0	5.8792	0	5.87025	0		5.88066	59861.1	5.87678	74181.5	5.8792	52334.6	5.87025	50087.5		5.88066	2.41132e+06	5.87678	2238197	5.8792	2.21265e+06	5.87025	2.15274e+06
5.89023	0	5.88636	0	5.88878	0	5.87982	0		5.89023	51813.5	5.88636	60429.3	5.88878	55993.9	5.87982	53552.7		5.89023	2216758	5.88636	2182853	5.88878	2142458	5.87982	2.09297e+06
5.8998	0	5.89594	0	5.89836	0	5.88939	0		5.8998	33565.1	5.89594	64344.4	5.89836	67988.9	5.88939	56011.1		5.8998	2173458	5.89594	2.17314e+06	5.89836	2.15824e+06	5.88939	2.09532e+06
5.90937	0	5.90552	0	5.90793	0	5.89896	0		5.90937	67133.7	5.90552	77363.4	5.90793	46308	5.89896	50653		5.90937	2.26633e+06	5.90552	2.07173e+06	5.90793	2035623	5.89896	1.87495e+06
5.91894	0	5.91509	0	5.91751	0	5.90855	0		5.91894	38302.1	5.91509	60470.5	5.91751	50123.1	5.90855	54589.7		5.91894	2.11566e+06	5.91509	2.15116e+06	5.91751	2.11183e+06	5.90855	2.10632e+06
5.92853	0	5.92468	0	5.92709	0	5.91813	0		5.92853	46649.3	5.92468	54832.4	5.92709	54600.4	5.91813	69505.8		5.92853	2.13544e+06	5.92468	2.10888e+06	5.92709	1.75032e+06	5.91813	2.01011e+06
5.9381	0	5.93426	0	5.93667	0	5.92772	0		5.9381	56208.9	5.93426	71995.7	5.93667	55090.9	5.92772	65228.2		5.9381	2.0882e+06	5.93426	1953006	5.93667	2.06673e+06	5.92772	2.0333e+06
5.94768	0	5.94385	0	5.94624	0	5.9373	0		5.94768	61914	5.94385	34810.1	5.94624	70370	5.9373	45649.3		5.94768	1.96615e+06	5.94385	1.89569e+06	5.94624	1.79985e+06	5.9373	2.00357e+06
5.95725	0	5.95343	0	5.95583	0	5.94688	15032.8		5.95725	29684.7	5.95343	48562.8	5.95583	44690.8	5.94688	48063.9		5.95725	1.86649e+06	5.95343	1956815	5.95583	1.80353e+06	5.94688	1.91505e+06
5.96681	0	5.96303	0	5.96541	0	5.95646	0		5.96681	49923	5.96303	77057.2	5.96541	68142.3	5.95646	60078.6		5.96681	1.99427e+06	5.96303	1.95243e+06	5.96541	1684931	5.95646	1.72184e+06
5.97639	0	5.97261	0	5.975	0	5.96604	0		5.97639	49928.5	5.97261	32977.5	5.975	67222	5.96604	68806.9		5.97639	1.95558e+06	5.97261	1.80454e+06	5.975	1.75868e+06	5.96604	1813064
5.98597	0	5.98219	0	5.98458	0	5.97562	0		5.98597	63080.5	5.98219	44403.3	5.98458	47350.1	5.97562	68523.2		5.98597	1.82371e+06	5.98219	1.73368e+06	5.98458	1764165	5.97562	1.74038e+06
5.99553	0	5.99178	0	5.99418	0	5.98521	0		5.99553	50742	5.99178	22308.5	5.99418	38787.1	5.98521	71455.6		5.99553	1.76107e+06	5.99178	1.6563e+06	5.99418	1.56494e+06	5.98521	1660880
6.00512	0	6.00136	0	6.00376	0	5.99479	0		6.00512	68455.2	6.00136	42819.5	6.00376	46464.2	5.99479	59634.6		6.00512	1.95006e+06	6.00136	1.60816e+06	6.00376	1.67901e+06	5.99479	1.96895e+06
6.0147	0	6.01094	0	6.01334	0	6.00438	0		6.0147	71218.5	6.01094	48727.5	6.01334	63217	6.00438	49547.6		6.0147	1.70889e+06	6.01094	1.64931e+06	6.01334	1.72508e+06	6.00438	1687937
6.02428	12003.6	6.02052	0	6.02292	0	6.01397	0		6.02428	84408.6	6.02052	55380	6.02292	44967.3	6.01397	63376.8		6.02428	1679931	6.02052	1.58843e+06	6.02292	1.68261e+06	6.01397	1.75413e+06
6.03385	0	6.03012	0	6.03251	0	6.02355	0		6.03385	52336.2	6.03012	40096.2	6.03251	60291.1	6.02355	65196.1		6.03385	1670040	6.03012	1.56871e+06	6.03251	1.7252e+06	6.02355	1585601
6.04344	0	6.0397	0	6.0421	0	6.03313	0		6.04344	36772.9	6.0397	69259.6	6.0421	49789.9	6.03313	57467.1		6.04344	1.57967e+06	6.0397	1.44167e+06	6.0421	1.5458e+06	6.03313	1.43113e+06
6.05303	0	6.04928	0	6.05169	0	6.04272	0		6.05303	73915	6.04928	70224	6.05169	69890.9	6.04272	61204.6		6.05303	1.50321e+06	6.04928	1.40819e+06	6.05169	1.47489e+06	6.04272	1.445e+06
6.0626	0	6.05888	0	6.06129	0	6.05231	0		6.0626	68597.1	6.05888	46519.1	6.06129	58320.5	6.05231	40340.7		6.0626	1.51728e+06	6.05888	1.47744e+06	6.06129	1.48229e+06	6.05231	1363947
6.0722	0	6.06848	0	6.07088	0	6.06191	0		6.0722	53150.9	6.06848	32090	6.07088	61922.7	6.06191	71745.7		6.0722	1.34685e+06	6.06848	1.26697e+06	6.07088	1.5168e+06	6.06191	1.46691e+06
6.08177	0	6.07807	0	6.08047	0	6.07149	0		6.08177	35338.7	6.07807	66240	6.08047	55676.3	6.07149	52745.2		6.08177	1.62142e+06	6.07807	1.45563e+06	6.08047	1.41846e+06	6.07149	1.34437e+06
6.09136	0	6.08766	0	6.09007	0	6.08108	0		6.09136	55674.2	6.08766	26765.1	6.09007	63459.9	6.08108	47072.2		6.09136	1.50603e+06	6.08766	1.3735e+06	6.09007	1.34284e+06	6.08108	1.40522e+06
6.10094	0	6.09725	0	6.09966	0	6.09067	0		6.10094	43097	6.09725	44051.6	6.09966	58377	6.09067	52318.1		6.10094	1.40805e+06	6.09725	1.37273e+06	6.09966	1.42609e+06	6.09067	1.28933e+06
6.11052	0	6.10685	0	6.10924	0	6.10027	0		6.11052	58124.1	6.10685	20302.6	6.10924	51288.8	6.10027	77748		6.11052	1449974	6.10685	1.38219e+06	6.10924	1.20353e+06	6.10027	1.36776e+06
6.1201	0	6.11645	0	6.11885	0	6.10986	0		6.1201	39461.6	6.11645	44785	6.11885	49672	6.10986	48667.7		6.1201	1.36015e+06	6.11645	1.27342e+06	6.11885	1.17497e+06	6.10986	1199283
6.1297	0	6.12605	0	6.12844	0	6.11945	0		6.1297	55567.5	6.12605	73421.4	6.12844	61002.4	6.11945	49583.9		6.1297	1.32875e+06	6.12605	1.21201e+06	6.12844	1.12949e+06	6.11945	1.31799e+06
6.13928	0	6.13566	0	6.13803	0	6.12904	0		6.13928	52212	6.13566	29840.2	6.13803	57133.2	6.12904	64135.8		6.13928	1.35711e+06	6.13566	1.1452e+06	6.13803	1.10356e+06	6.12904	1.15277e+06
6.14886	0	6.14526	0	6.14763	0	6.13864	0		6.14886	48595.2	6.14526	51000.8	6.14763	53795.2	6.13864	26550.3		6.14886	1264193	6.14526	1.28145e+06	6.14763	1.23934e+06	6.13864	1.29155e+06
6.15845	0	6.15486	0	6.15723	0	6.14823	0		6.15845	81584.9	6.15486	68534.3	6.15723	67287.7	6.14823	42314.4		6.15845	1187905	6.15486	1.25017e+06	6.15723	1.22931e+06	6.14823	1.09065e+06
6.16804	0	6.16445	0	6.16684	0	6.15783	0		6.16804	53972.7	6.16445	46279.9	6.16684	56345.6	6.15783	55818.7		6.16804	1097363	6.16445	1.0785e+06	6.16684	1062627	6.15783	1.10528e+06
6.17763	0	6.17405	0	6.17643	0	6.16743	0		6.17763	59505.9	6.17405	63266.9	6.17643	56872.1	6.16743	47515		6.17763	1260908	6.17405	1.1315e+06	6.17643	1.06947e+06	6.16743	1.13183e+06
6.18724	0	6.18365	0	6.18604	0	6.17703	0		6.18724	63708.7	6.18365	65017.2	6.18604	48480.7	6.17703	62531		6.18724	1.12007e+06	6.18365	1.03517e+06	6.18604	1.1161e+06	6.17703	1.01826e+06
6.19684	0	6.19327	0	6.19564	0	6.18664	0		6.19684	61229.6	6.19327	51160.6	6.19564	56570.6	6.18664	46099.3		6.19684	1178597	6.19327	889074	6.19564	1.12851e+06	6.18664	989683
6.20643	0	6.20287	0	6.20526	0	6.19625	0		6.20643	71341.9	6.20287	66028.2	6.20526	54135.2	6.19625	71592		6.20643	1.0954e+06	6.20287	1.05467e+06	6.20526	1.02443e+06	6.19625	991709
6.21603	11878.3	6.21248	0	6.21484	0	6.20585	0		6.21603	81386	6.21248	73627.4	6.21484	58378	6.20585	57826.6		6.21603	1.09606e+06	6.21248	986574	6.21484	1.01768e+06	6.20585	971837
6.22563	0	6.22208	0	6.22445	0	6.21547	0		6.22563	43409.5	6.22208	43519.8	6.22445	38797.3	6.21547	43665.2		6.22563	1.10076e+06	6.22208	913361	6.22445	907798	6.21547	1.04213e+06
6.23522	0	6.23169	0	6.23405	0	6.22508	0		6.23522	50835.5	6.23169	47983.1	6.23405	43052.9	6.22508	73785.3		6.23522	982540	6.23169	792733	6.23405	1.03664e+06	6.22508	941569
6.24482	0	6.2413	0	6.24367	0	6.23468	0		6.24482	75650.6	6.2413	55340.6	6.24367	57890.4	6.23468	58932		6.24482	1.04893e+06	6.2413	937271	6.24367	929303	6.23468	955201
6.25442	0	6.25091	0	6.25328	0	6.24427	0		6.25442	55506.8	6.25091	69037.6	6.25328	48119.5	6.24427	58598.6		6.25442	949014	6.25091	840735	6.25328	810988	6.24427	898859
6.26404	0	6.26052	0	6.26289	0	6.25388	0		6.26404	67076.4	6.26052	51355.1	6.26289	61408.8	6.25388	42595.7		6.26404	934122	6.26052	843276	6.26289	924271	6.25388	910064
6.27363	0	6.27013	0	6.27251	0	6.26347	0		6.27363	32769.5	6.27013	64430.9	6.27251	33730.4	6.26347	62703.6		6.27363	874380	6.27013	891210	6.27251	843274	6.26347	884079
6.28322	0	6.27975	0	6.28212	0	6.27309	0		6.28322	55122.1	6.27975	41469.1	6.28212	40168.4	6.27309	44233.1		6.28322	775798	6.27975	818035	6.28212	860697	6.27309	754218
6.29283	0	6.28935	0	6.29173	0	6.2827	0		6.29283	49865.4	6.28935	50203.8	6.29173	50574.8	6.2827	31086		6.29283	759439	6.28935	786867	6.29173	807139	6.2827	740566
6.30244	0	6.29897	0	6.30135	0	6.29231	0		6.30244	48270	6.29897	55826.8	6.30135	55624.8	6.29231	45044.2		6.30244	895749	6.29897	742123	6.30135	733570	6.29231	785802
6.31204	0	6.30857	0	6.31097	0	6.30192	0		6.31204	57932	6.30857	44514.9	6.31097	42593.2	6.30192	43199.3		6.31204	768564	6.30857	676774	6.31097	750553	6.30192	824581
6.32165	0	6.31819	0	6.32058	0	6.31153	0		6.32165	59827.7	6.31819	56689.8	6.32058	65536.6	6.31153	42840.9		6.32165	781379	6.31819	737031	6.32058	733428	6.31153	747621
6.33127	0	6.32779	0	6.33022	0	6.32115	0		6.33127	58529.1	6.32779	27041.7	6.33022	56443.2	6.32115	30876.6		6.33127	778610	6.32779	743338	6.33022	694042	6.32115	697810
6.34087	0	6.33741	0	6.33983	14021.2	6.33077	0		6.34087	75748.2	6.33741	49666	6.33983	89043.1	6.33077	79081.3		6.34087	697068	6.33741	699063	6.33983	655160	6.33077	672410
6.35048	0	6.34701	0	6.34946	0	6.34037	0		6.35048	82811.9	6.34701	93729.9	6.34946	79954.6	6.34037	65301.6		6.35048	746325	6.34701	672768	6.34946	676556	6.34037	769476
6.36009	0	6.35664	0	6.35908	0	6.35001	0		6.36009	101027	6.35664	118135	6.35908	82290.5	6.35001	83762		6.36009	636458	6.35664	628095	6.35908	649146	6.35001	728377
6.36969	0	6.36624	0	6.36868	0	6.35963	0		6.36969	38376.1	6.36624	67771.6	6.36868	49057.7	6.35963	81578.1		6.36969	674347	6.36624	574484	6.36868	613795	6.35963	673811
6.37929	0	6.37586	0	6.37831	0	6.36924	0		6.37929	106554	6.37586	52460.8	6.37831	56836.7	6.36924	65757.8		6.37929	628137	6.37586	585494	6.37831	531177	6.36924	655827
6.3889	0	6.38548	0	6.38793	0	6.37889	0		6.3889	51493.9	6.38548	68579.8	6.38793	63194.4	6.37889	46527.5		6.3889	618592	6.38548	544352	6.38793	521927	6.37889	588424
6.39852	0	6.39511	0	6.39756	0	6.3885	0		6.39852	63280.6	6.39511	63716.8	6.39756	76001.5	6.3885	46000.4		6.39852	691807	6.39511	518708	6.39756	493418	6.3885	574560
6.40813	0	6.40473	0	6.40717	0	6.39812	0		6.40813	58949.7	6.40473	41839.9	6.40717	47618.1	6.39812	42002.5		6.40813	595892	6.40473	589629	6.40717	547504	6.39812	582872
6.41775	0	6.41435	0	6.41681	0	6.40775	0		6.41775	45793.1	6.41435	36841.8	6.41681	42010.1	6.40775	47939.5		6.41775	518934	6.41435	512051	6.41681	484408	6.40775	564248
6.42736	0	6.42398	0	6.42643	0	6.41738	0		6.42736	94091	6.42398	67353.4	6.42643	53239.6	6.41738	65073.1		6.42736	582213	6.42398	540369	6.42643	497972	6.41738	524342
6.43699	0	6.4336	0	6.43606	0	6.42701	0		6.43699	44197.6	6.4336	44303.2	6.43606	58349.5	6.42701	53267.5		6.43699	532939	6.4336	469657	6.43606	554082	6.42701	479218
6.44662	0	6.44324	0	6.44569	0	6.43665	0		6.44662	65201	6.44324	69252.7	6.44569	57133	6.43665	37919		6.44662	522586	6.44324	482805	6.44569	474921	6.43665	499902
6.45623	0	6.45288	0	6.45533	0	6.44627	0		6.45623	54887.9	6.45288	33580.8	6.45533	44794.4	6.44627	39993.8		6.45623	530460	6.45288	477767	6.45533	529173	6.44627	512591
6.46585	0	6.46251	0	6.46497	0	6.45591	0		6.46585	55210	6.46251	52910.9	6.46497	32063.1	6.45591	44291		6.46585	563608	6.46251	454496	6.46497	438044	6.45591	552682
6.47548	0	6.47216	0	6.47461	0	6.46555	0		6.47548	60047.4	6.47216	49596.5	6.47461	51315.1	6.46555	44948.1		6.47548	469949	6.47216	398462	6.47461	451906	6.46555	386945
6.4851	0	6.4818	0	6.48424	0	6.47519	0		6.4851	50331.3	6.4818	19145.7	6.48424	54292.1	6.47519	39057.1		6.4851	506677	6.4818	440509	6.48424	411855	6.47519	449410
6.49474	0	6.49143	0	6.49389	0	6.48483	0		6.49474	56090.2	6.49143	60878.7	6.49389	66266.8	6.48483	38315.4		6.49474	481255	6.49143	439236	6.49389	461300	6.48483	383292
6.50437	0	6.50106	0	6.50352	0	6.49447	0		6.50437	52917	6.50106	23929.8	6.50352	41770	6.49447	36985		6.50437	524958	6.50106	431096	6.50352	408816	6.49447	441811
6.51399	0	6.51071	0	6.51315	0	6.50412	0		6.51399	46295.8	6.51071	61703.2	6.51315	40131	6.50412	55356.8		6.51399	453192	6.51071	430542	6.51315	448849	6.50412	410825
6.52363	0	6.52035	0	6.52279	0	6.51377	0		6.52363	42049.9	6.52035	56109.9	6.52279	56194.3	6.51377	38475.9		6.52363	421184	6.52035	401935	6.52279	406094	6.51377	400172
6.53326	0	6.52999	0	6.53244	0	6.52342	0		6.53326	38499.4	6.52999	44195.9	6.53244	42266	6.52342	30410.6		6.53326	481743	6.52999	404375	6.53244	391774	6.52342	379286
6.54289	0	6.53963	0	6.54207	0	6.53306	0		6.54289	61853.9	6.53963	32147.3	6.54207	51635.9	6.53306	43807.5		6.54289	420979	6.53963	372546	6.54207	381264	6.53306	416518
6.55252	0	6.54927	0	6.55171	0	6.54271	0		6.55252	42171.3	6.54927	17272	6.55171	26995	6.54271	56490.8		6.55252	320246	6.54927	367094	6.55171	378343	6.54271	398242
6.56215	0	6.55891	0	6.56136	0	6.55235	0		6.56215	31115.3	6.55891	36068.5	6.56136	34010.2	6.55235	55246.6		6.56215	344727	6.55891	326446	6.56136	362943	6.55235	332096
6.57178	0	6.56857	0	6.571	0	6.56199	0		6.57178	50428.4	6.56857	41857.3	6.571	46827	6.56199	13117.8		6.57178	368424	6.56857	340825	6.571	383986	6.56199	320996
6.58142	0	6.5782	0	6.58066	0	6.57165	0		6.58142	36748.4	6.5782	22377	6.58066	25118.2	6.57165	27312.4		6.58142	354153	6.5782	326877	6.58066	375883	6.57165	401788
6.59107	0	6.58786	0	6.5903	0	6.58129	9116.98		6.59107	25966.1	6.58786	42054.7	6.5903	37800.8	6.58129	36652.4		6.59107	351749	6.58786	277268	6.5903	237351	6.58129	317789
6.6007	0	6.5975	0	6.59995	0	6.59092	0		6.6007	39399.3	6.5975	43462.3	6.59995	29268.2	6.59092	42112.1		6.6007	350214	6.5975	283326	6.59995	309836	6.59092	339722
6.61035	0	6.60715	0	6.60963	0	6.60058	0		6.61035	43776	6.60715	21088.7	6.60963	31309.4	6.60058	23798.9		6.61035	310618	6.60715	287785	6.60963	316396	6.60058	317112
6.62001	0	6.61681	0	6.61928	0	6.61023	0		6.62001	23242	6.61681	27204.1	6.61928	33103.1	6.61023	30311.7		6.62001	345864	6.61681	277593	6.61928	287141	6.61023	289073
6.62964	0	6.62645	0	6.62891	0	6.61987	0		6.62964	25170.9	6.62645	18415.5	6.62891	29826.9	6.61987	36524.3		6.62964	302777	6.62645	270113	6.62891	275606	6.61987	242449
6.63929	0	6.6361	0	6.63856	0	6.6295	0		6.63929	33187.2	6.6361	32336.6	6.63856	50863.1	6.6295	36935		6.63929	260155	6.6361	341170	6.63856	274470	6.6295	360317
6.64893	0	6.64574	0	6.6482	0	6.63915	0		6.64893	32269.1	6.64574	48831.1	6.6482	39462.5	6.63915	30294.6		6.64893	255770	6.64574	244142	6.6482	324840	6.63915	294560
6.65857	0	6.65538	0	6.65786	0	6.64881	0		6.65857	39571.1	6.65538	35590.5	6.65786	15442	6.64881	31823.2		6.65857	232261	6.65538	267659	6.65786	231339	6.64881	267485
6.66821	0	6.66503	0	6.66753	0	6.65847	0		6.66821	31943.6	6.66503	37665.9	6.66753	28768.5	6.65847	33051.5		6.66821	240431	6.66503	196236	6.66753	185243	6.65847	260377
6.67787	0	6.67468	0	6.67719	0	6.66811	0		6.67787	0	6.67468	14750.7	6.67719	33987.2	6.66811	26759.8		6.67787	277522	6.67468	193728	6.67719	230439	6.66811	206141
6.6875	0	6.68436	0	6.68686	0	6.67777	0		6.6875	14178.2	6.68436	19570.9	6.68686	39019.8	6.67777	37897.6		6.6875	264180	6.68436	229839	6.68686	223584	6.67777	241253
6.69717	0	6.69404	0	6.69653	0	6.68744	0		6.69717	17569.7	6.69404	15165.8	6.69653	36173.9	6.68744	11849.2		6.69717	281182	6.69404	242155	6.69653	230136	6.68744	233623
6.70683	0	6.70369	0	6.7062	0	6.69711	0		6.70683	25264	6.70369	17069.4	6.7062	35495.3	6.69711	37644.5		6.70683	221834	6.70369	249392	6.7062	196423	6.69711	203717
6.71649	0	6.71335	0	6.71586	0	6.70678	0		6.71649	31512.5	6.71335	28862.7	6.71586	31183.8	6.70678	33495.1		6.71649	252512	6.71335	186922	6.71586	171889	6.70678	213996
6.72614	0	6.72302	0	6.72554	0	6.71645	0		6.72614	21452.5	6.72302	28611.5	6.72554	19422.6	6.71645	8988.82		6.72614	223733	6.72302	235419	6.72554	200837	6.71645	179068
6.73582	0	6.73272	0	6.73521	0	6.72614	0		6.73582	20834.2	6.73272	19855.8	6.73521	24983	6.72614	15898.7		6.73582	238705	6.73272	208889	6.73521	234757	6.72614	164810
6.74548	0	6.74238	0	6.7449	0	6.73581	0		6.74548	24876.9	6.74238	18874.4	6.7449	21026.7	6.73581	29632.9		6.74548	182766	6.74238	174796	6.7449	187406	6.73581	200928
6.75516	0	6.75206	0	6.75456	0	6.7455	0		6.75516	15874.6	6.75206	33354.2	6.75456	24610.9	6.7455	16685		6.75516	196237	6.75206	200537	6.75456	224169	6.7455	200688
6.76483	0	6.76175	0	6.76424	0	6.75518	0		6.76483	39405.8	6.76175	29510.1	6.76424	35794	6.75518	23437.8		6.76483	183573	6.76175	215486	6.76424	162428	6.75518	175849
6.77449	0	6.77143	0	6.77391	0	6.76486	0		6.77449	47851.4	6.77143	23903.7	6.77391	61640.1	6.76486	29209.6		6.77449	167861	6.77143	220159	6.77391	190686	6.76486	187783
6.78417	0	6.7811	0	6.7836	0	6.77454	0		6.78417	56745.2	6.7811	76539.2	6.7836	69546.6	6.77454	54830.7		6.78417	169940	6.7811	166428	6.7836	157160	6.77454	145267
6.79384	0	6.79079	0	6.79329	0	6.78421	0		6.79384	45125.9	6.79079	75943.2	6.79329	61367.1	6.78421	88599.2		6.79384	164401	6.79079	150667	6.79329	189094	6.78421	163275
6.80352	0	6.80049	0	6.80298	0	6.79391	0		6.80352	66683.5	6.80049	39771.9	6.80298	44344.6	6.79391	68017.8		6.80352	167325	6.80049	179119	6.80298	147776	6.79391	154244
6.8132	0	6.81018	0	6.81266	0	6.80359	0		6.8132	58978.7	6.81018	58131.9	6.81266	57419.7	6.80359	51956.7		6.8132	141674	6.81018	139259	6.81266	136507	6.80359	160043
6.82288	0	6.81986	0	6.82235	0	6.81329	0		6.82288	37121.5	6.81986	35113.2	6.82235	38765.2	6.81329	33760.5		6.82288	145501	6.81986	169413	6.82235	184458	6.81329	130086
6.83256	0	6.82956	0	6.83203	0	6.82299	0		6.83256	36450.4	6.82956	43284.1	6.83203	48803.3	6.82299	71932.1		6.83256	160093	6.82956	134285	6.83203	113990	6.82299	144616
6.84225	0	6.83924	0	6.8417	0	6.83267	0		6.84225	41981.6	6.83924	51049.7	6.8417	44425.8	6.83267	35577.2		6.84225	147282	6.83924	143262	6.8417	158578	6.83267	140749
6.85195	0	6.84895	0	6.85141	0	6.84236	0		6.85195	37670.7	6.84895	19480.3	6.85141	34394.1	6.84236	35405.5		6.85195	142655	6.84895	154587	6.85141	130363	6.84236	160440
6.86164	0	6.85863	0	6.8611	0	6.85204	0		6.86164	22069.8	6.85863	26915.4	6.8611	27071.6	6.85204	34516.1		6.86164	133340	6.85863	146011	6.8611	140779	6.85204	150031
6.87132	0	6.86833	0	6.87078	0	6.86175	0		6.87132	27978.1	6.86833	30794	6.87078	18833.7	6.86175	30250.4		6.87132	117042	6.86833	128976	6.87078	143264	6.86175	129458
6.88101	0	6.87803	0	6.8805	0	6.87145	0		6.88101	31048.1	6.87803	24275.6	6.8805	25709.3	6.87145	10088.6		6.88101	92358.5	6.87803	106733	6.8805	132122	6.87145	135791
6.89069	0	6.88773	0	6.8902	0	6.88114	0		6.89069	26551.5	6.88773	26774.9	6.8902	24059.9	6.88114	17685.8		6.89069	117656	6.88773	137227	6.8902	114473	6.88114	104618
6.90039	0	6.89743	0	6.89989	0	6.89087	0		6.90039	22190.8	6.89743	12573.7	6.89989	16074.3	6.89087	27981.3		6.90039	154954	6.89743	134755	6.89989	130279	6.89087	120477
6.91008	0	6.90714	0	6.90961	0	6.90057	0		6.91008	20119.7	6.90714	28251.5	6.90961	15210.9	6.90057	22024.1		6.91008	104904	6.90714	89260.5	6.90961	103377	6.90057	117891
6.91979	0	6.91686	0	6.91932	0	6.91028	0		6.91979	24205.1	6.91686	11684.5	6.91932	13841.1	6.91028	17112		6.91979	125765	6.91686	108557	6.91932	118793	6.91028	102807
6.92949	0	6.92657	0	6.92903	0	6.92	0		6.92949	18005.6	6.92657	23198.4	6.92903	17515.5	6.92	19877.2		6.92949	133196	6.92657	83808.5	6.92903	109695	6.92	99906.8
6.9392	0	6.93627	0	6.93874	0	6.92972	0		6.9392	21253.4	6.93627	20388.6	6.93874	19188.8	6.92972	21289.3		6.9392	147107	6.93627	90226.2	6.93874	91374.1	6.92972	113399
6.9489	0	6.94601	0	6.94846	0	6.93942	0		6.9489	19295.3	6.94601	17328.2	6.94846	27245.4	6.93942	26828.4		6.9489	117933	6.94601	114482	6.94846	106491	6.93942	115185
6.95862	0	6.95572	0	6.95818	0	6.94914	0		6.95862	30009.5	6.95572	21099.9	6.95818	9975.67	6.94914	12338.5		6.95862	88509.1	6.95572	105442	6.95818	103323	6.94914	94758.3
6.96835	0	6.96545	0	6.96789	0	6.95886	0		6.96835	13600.2	6.96545	9102.17	6.96789	18237.2	6.95886	15602.7		6.96835	120058	6.96545	117613	6.96789	113296	6.95886	100342
6.97807	0	6.97518	0	6.97762	0	6.96858	0		6.97807	14065.4	6.97518	27589.9	6.97762	22359.7	6.96858	15053		6.97807	88606.4	6.97518	122547	6.97762	77600.7	6.96858	68796.9
6.98779	0	6.98492	0	6.98733	0	6.97833	0		6.98779	17080.9	6.98492	13957.9	6.98733	24740.3	6.97833	24802		6.98779	98944.8	6.98492	98568.9	6.98733	89518.3	6.97833	105290
6.9975	0	6.99465	0	6.99708	0	6.98804	0		6.9975	23792.3	6.99465	16370.2	6.99708	28178.6	6.98804	20136.8		6.9975	81128.6	6.99465	73257.1	6.99708	74091.3	6.98804	67189.6
7.00725	0	7.00439	0	7.0068	0	6.99779	0		7.00725	10783.3	7.00439	16233.8	7.0068	11365.2	6.99779	9273.25		7.00725	75910	7.00439	76002.8	7.0068	79197.2	6.99779	82160.1
7.01697	0	7.01411	0	7.01652	0	7.00752	0		7.01697	14441.1	7.01411	18429.5	7.01652	14232.9	7.00752	10485.9		7.01697	84553	7.01411	96281.8	7.01652	80922.8	7.00752	82678.2
7.02671	0	7.02385	0	7.02626	0	7.01725	0		7.02671	15333.8	7.02385	8687.1	7.02626	10102.7	7.01725	7528.53		7.02671	80570.2	7.02385	43123.9	7.02626	101178	7.01725	77544
7.03645	0	7.03358	0	7.03601	0	7.02699	0		7.03645	11160.4	7.03358	0	7.03601	17710	7.02699	12951.8		7.03645	88129.3	7.03358	77656.7	7.03601	85299.1	7.02699	80501
7.04618	0	7.04334	0	7.04572	0	7.03673	0		7.04618	11112.6	7.04334	0	7.04572	17884.2	7.03673	14747.5		7.04618	84858.7	7.04334	110690	7.04572	99121.9	7.03673	75606.1
7.05593	0	7.05308	0	7.05549	0	7.04649	0		7.05593	9204.35	7.05308	10506	7.05549	8402.52	7.04649	15941.7		7.05593	75810.2	7.05308	81954.1	7.05549	78005.8	7.04649	77152.2
7.06565	0	7.06285	0	7.06521	0	7.05623	0		7.06565	0	7.06285	0	7.06521	0	7.05623	13899.6		7.06565	73826.1	7.06285	59994.1	7.06521	76816.4	7.05623	57515.8
7.07537	0	7.07259	0	7.07496	0	7.06597	0		7.07537	8760.09	7.07259	0	7.07496	0	7.06597	20187.5		7.07537	89324	7.07259	55683.2	7.07496	75972.8	7.06597	72465
7.0851	0	7.08234	0	7.08471	0	7.07572	0		7.0851	6904.93	7.08234	11922.3	7.08471	0	7.07572	9615.01		7.0851	69653.6	7.08234	69409.5	7.08471	81051.5	7.07572	68725.9
7.09485	0	7.09208	0	7.09445	0	7.08547	0		7.09485	13179.4	7.09208	11384.7	7.09445	0	7.08547	13580.3		7.09485	76330.1	7.09208	64508.7	7.09445	42666.5	7.08547	76060.9
7.10458	0	7.10183	0	7.10422	0	7.09523	0		7.10458	11921	7.10183	5986.98	7.10422	7528.71	7.09523	10278.9		7.10458	48725.7	7.10183	53875	7.10422	62203	7.09523	53749.2
7.11431	0	7.11158	0	7.11395	0	7.10499	0		7.11431	9781.52	7.11158	17204.5	7.11395	13785.8	7.10499	9085.41		7.11431	50942.5	7.11158	69979.9	7.11395	81476.9	7.10499	69128
7.12407	0	7.12135	0	7.12371	0	7.11473	0		7.12407	13318.1	7.12135	9570.19	7.12371	11354.4	7.11473	7744.52		7.12407	71349.5	7.12135	53330.4	7.12371	58289.1	7.11473	65657.3
7.13381	0	7.13111	0	7.13346	0	7.12448	0		7.13381	17337.2	7.13111	0	7.13346	16241.4	7.12448	11208.5		7.13381	39270.2	7.13111	74487.4	7.13346	77639.4	7.12448	68238.9
7.14356	0	7.14087	0	7.14323	0	7.13427	0		7.14356	0	7.14087	9993.65	7.14323	9577.69	7.13427	12225.8		7.14356	43290.3	7.14087	57068.9	7.14323	52968.5	7.13427	52674.3
7.1533	0	7.15065	0	7.15298	0	7.14402	0		7.1533	6897.74	7.15065	5334.06	7.15298	8745.84	7.14402	6647.4		7.1533	60889.8	7.15065	40729.2	7.15298	45962.2	7.14402	47699.2
7.16305	0	7.16042	0	7.16276	0	7.1538	0		7.16305	0	7.16042	0	7.16276	6539.29	7.1538	9335.77		7.16305	58542.6	7.16042	52412.3	7.16276	65501	7.1538	56822.9
7.17281	0	7.1702	0	7.1725	0	7.16356	0		7.17281	11128.6	7.1702	0	7.1725	9697.56	7.16356	6798.17		7.17281	65706.5	7.1702	78459.5	7.1725	37617.8	7.16356	55904.2
7.1826	0	7.17999	0	7.18228	0	7.17335	0		7.1826	7436.71	7.17999	0	7.18228	5768.05	7.17335	7205.48		7.1826	45656.9	7.17999	61055.2	7.18228	65185.4	7.17335	34929.1
7.19236	0	7.18977	0	7.19207	0	7.1831	0		7.19236	6447.01	7.18977	7615.55	7.19207	0	7.1831	11928.9		7.19236	64640.3	7.18977	36110.6	7.19207	51449.5	7.1831	63225.4
7.20214	0	7.19955	0	7.20184	0	7.19289	0		7.20214	7753.09	7.19955	16938.5	7.20184	0	7.19289	7990.17		7.20214	40297.8	7.19955	45901.7	7.20184	60230.6	7.19289	60411.8
7.21192	0	7.20933	0	7.21165	0	7.20269	0		7.21192	8850.81	7.20933	9835.47	7.21165	8219.66	7.20269	0		7.21192	51695.3	7.20933	42298.8	7.21165	41588.6	7.20269	50208.7
7.22172	0	7.21913	0	7.22142	0	7.21249	0		7.22172	0	7.21913	12167.7	7.22142	0	7.21249	6837.67		7.22172	50590.8	7.21913	39587.3	7.22142	32713	7.21249	50256.4
7.23149	0	7.22891	0	7.2312	0	7.22227	0		7.23149	7680.64	7.22891	0	7.2312	0	7.22227	7203.42		7.23149	60435.8	7.22891	31224.2	7.2312	39463.5	7.22227	33727.4
7.24128	0	7.23872	0	7.241	0	7.23206	0		7.24128	6495.4	7.23872	0	7.241	0	7.23206	7674.27		7.24128	51663.8	7.23872	56515.9	7.241	34166.1	7.23206	42034.1
7.25106	0	7.2485	0	7.25081	0	7.24186	0		7.25106	0	7.2485	13994.9	7.25081	9256.93	7.24186	7320.02		7.25106	38898.7	7.2485	32845.3	7.25081	49457.6	7.24186	43582.4
7.26084	0	7.2583	0	7.26062	0	7.25166	0		7.26084	6891.69	7.2583	0	7.26062	0	7.25166	0		7.26084	46525.1	7.2583	35730.6	7.26062	34256.2	7.25166	44330.9
7.27064	0	7.26811	0	7.27042	0	7.26145	0		7.27064	14715.1	7.26811	7502.94	7.27042	9963.79	7.26145	9462.17		7.27064	57419	7.26811	27083.3	7.27042	43076.3	7.26145	45430.5
7.28044	0	7.2779	0	7.2802	0	7.27126	0		7.28044	0	7.2779	0	7.2802	8007.17	7.27126	0		7.28044	38947.1	7.2779	48953.2	7.2802	38688.2	7.27126	31137.6
7.29022	0	7.28773	0	7.29	0	7.28104	0		7.29022	5900.86	7.28773	5548.77	7.29	0	7.28104	7881.8		7.29022	39823.3	7.28773	27278.6	7.29	34896.7	7.28104	38170.3
7.3	0	7.29755	0	7.29979	0	7.29085	0		7.3	7915.36	7.29755	6629.9	7.29979	0	7.29085	6983.61		7.3	40920.4	7.29755	37120	7.29979	47336.2	7.29085	33459.2
7.30979	0	7.30735	0	7.30961	0	7.30064	0		7.30979	0	7.30735	10815.7	7.30961	0	7.30064	0		7.30979	35401.7	7.30735	30143.3	7.30961	34708.3	7.30064	26695.5
7.31961	0	7.31719	0	7.31945	0	7.31045	0		7.31961	0	7.31719	5252.19	7.31945	9349.28	7.31045	7812.18		7.31961	48118.4	7.31719	26507.5	7.31945	26300.1	7.31045	28654.9
7.32941	0	7.32701	0	7.32925	0	7.32028	0		7.32941	7229.32	7.32701	5820.89	7.32925	0	7.32028	7353.07		7.32941	38091.8	7.32701	50957.3	7.32925	30834.1	7.32028	23934.8
7.33922	0	7.33684	0	7.33905	0	7.33011	0		7.33922	0	7.33684	7619.8	7.33905	0	7.33011	0		7.33922	34350.3	7.33684	39818.8	7.33905	42487.2	7.33011	42778.2
7.34903	0	7.34665	0	7.34889	0	7.33993	0		7.34903	0	7.34665	0	7.34889	9241.86	7.33993	0		7.34903	53845.8	7.34665	30444.8	7.34889	38460.8	7.33993	19813.9
7.35886	0	7.35649	0	7.35873	0	7.34974	0		7.35886	0	7.35649	0	7.35873	0	7.34974	6336.23		7.35886	32157.2	7.35649	22522.7	7.35873	39529.8	7.34974	35111.7
7.36868	0	7.36633	0	7.36855	0	7.35958	0		7.36868	0	7.36633	0	7.36855	7149.97	7.35958	0		7.36868	27694.5	7.36633	20164.5	7.36855	35587.1	7.35958	23726.1
7.37849	0	7.37614	0	7.37839	0	7.36938	0		7.37849	0	7.37614	0	7.37839	6199.7	7.36938	0		7.37849	34069.8	7.37614	25297.8	7.37839	33367.5	7.36938	27713.5
7.3883	0	7.38604	0	7.38825	0	7.37923	0		7.3883	0	7.38604	0	7.38825	5961.18	7.37923	0		7.3883	34462.6	7.38604	28655.1	7.38825	18459.7	7.37923	27182
7.39811	0	7.39584	0	7.39809	0	7.3891	0		7.39811	7818.6	7.39584	6317.89	7.39809	0	7.3891	7631.83		7.39811	36542.2	7.39584	15090.1	7.39809	28144.9	7.3891	26822.3
7.40794	0	7.40571	0	7.40791	0	7.39892	0		7.40794	8093.37	7.40571	0	7.40791	0	7.39892	0		7.40794	16698.2	7.40571	21717.9	7.40791	20227.8	7.39892	27369.3
7.41777	0	7.41553	0	7.41778	0	7.40879	0		7.41777	6018.47	7.41553	8030.38	7.41778	4395.97	7.40879	5662.49		7.41777	23926	7.41553	30044.4	7.41778	33365.1	7.40879	41681.9
7.42761	0	7.4254	0	7.42765	0	7.41864	0		7.42761	0	7.4254	0	7.42765	7195.34	7.41864	0		7.42761	23196.9	7.4254	21569.7	7.42765	26719.4	7.41864	23916.3
7.43745	0	7.43524	0	7.43751	0	7.42848	0		7.43745	5806.32	7.43524	0	7.43751	0	7.42848	0		7.43745	33572.5	7.43524	22280.9	7.43751	27103.1	7.42848	36773.3
7.44731	0	7.4451	0	7.44737	0	7.43833	0		7.44731	0	7.4451	0	7.44737	0	7.43833	0		7.44731	30102.2	7.4451	30628.4	7.44737	31607.9	7.43833	21811.1
7.45717	0	7.45497	0	7.45724	0	7.44822	0		7.45717	0	7.45497	0	7.45724	6694.9	7.44822	0		7.45717	27608.4	7.45497	20015.7	7.45724	42202.5	7.44822	18820
7.46703	0	7.46485	0	7.46711	0	7.45808	0		7.46703	0	7.46485	0	7.46711	0	7.45808	5538.56		7.46703	28722.4	7.46485	17255.9	7.46711	32700.1	7.45808	26073.6
7.47691	0	7.47473	0	7.47697	0	7.46799	0		7.47691	8058.37	7.47473	6337.79	7.47697	0	7.46799	0		7.47691	26163.6	7.47473	27101	7.47697	29322.1	7.46799	24253.8
7.48679	0	7.48461	0	7.48687	0	7.47786	0		7.48679	0	7.48461	6803.9	7.48687	6658.46	7.47786	0		7.48679	18705.1	7.48461	18737.5	7.48687	10474.1	7.47786	29009.3
7.49665	0	7.49449	0	7.49674	0	7.48773	0		7.49665	0	7.49449	0	7.49674	0	7.48773	6388.81		7.49665	50887.3	7.49449	31164.4	7.49674	22431.6	7.48773	31475.1
7.50655	0	7.50438	0	7.50663	0	7.49762	0		7.50655	0	7.50438	4393.9	7.50663	0	7.49762	5916.62		7.50655	19805.2	7.50438	17495.9	7.50663	16967.6	7.49762	39154.3
7.51642	0	7.51426	0	7.51654	0	7.50749	0		7.51642	4500.27	7.51426	5414.19	7.51654	0	7.50749	0		7.51642	30385.7	7.51426	19707	7.51654	20339.1	7.50749	18399.9
7.52632	0	7.52416	0	7.52644	0	7.5174	0		7.52632	0	7.52416	0	7.52644	0	7.5174	6299.26		7.52632	22230.2	7.52416	21758.8	7.52644	33841.4	7.5174	25167.5
7.53623	0	7.53408	0	7.53634	0	7.52731	0		7.53623	0	7.53408	0	7.53634	5324.42	7.52731	0		7.53623	22036.5	7.53408	21068.7	7.53634	32819.5	7.52731	25132.8
7.54611	0	7.54399	0	7.54627	0	7.53722	0		7.54611	0	7.54399	4678.65	7.54627	5319.6	7.53722	0		7.54611	14955	7.54399	24733.6	7.54627	16517.3	7.53722	18397.7
7.55601	0	7.55389	0	7.55617	0	7.54712	0		7.55601	0	7.55389	0	7.55617	0	7.54712	6256.78		7.55601	25147.8	7.55389	22877.1	7.55617	23148.5	7.54712	25912.4
7.56588	0	7.56381	0	7.56607	0	7.55704	0		7.56588	0	7.56381	0	7.56607	0	7.55704	0		7.56588	27021.6	7.56381	14749	7.56607	24418.9	7.55704	17979.1
7.57577	0	7.57371	0	7.57598	0	7.56698	0		7.57577	0	7.57371	5250.28	7.57598	0	7.56698	4960.27		7.57577	21541.5	7.57371	27092.7	7.57598	17140.7	7.56698	17379.3
7.58569	0	7.58365	0	7.58591	0	7.57689	0		7.58569	0	7.58365	0	7.58591	4367.52	7.57689	5882.5		7.58569	24831.2	7.58365	30933.6	7.58591	24188.8	7.57689	23592.1
7.59556	0	7.59353	0	7.59584	0	7.5868	0		7.59556	0	7.59353	0	7.59584	4986.4	7.5868	0		7.59556	24510.4	7.59353	17169.7	7.59584	8923.17	7.5868	16677.7
7.60548	0	7.60347	0	7.6058	0	7.59674	0		7.60548	0	7.60347	5412.55	7.6058	5133.84	7.59674	0		7.60548	19786.2	7.60347	19003.1	7.6058	11256.2	7.59674	24495.3
7.61541	0	7.61339	0	7.61571	0	7.60668	0		7.61541	0	7.61339	0	7.61571	0	7.60668	0		7.61541	20669.5	7.61339	16619.4	7.61571	21905	7.60668	28644.3
7.62532	0	7.62333	0	7.62572	0	7.61666	0		7.62532	4334.49	7.62333	0	7.62572	0	7.61666	0		7.62532	20034.4	7.62333	26184.4	7.62572	20738.8	7.61666	14038.1
7.63528	0	7.63328	0	7.63565	0	7.62658	0		7.63528	0	7.63328	0	7.63565	6573.14	7.62658	4666.56		7.63528	20130.8	7.63328	19423.9	7.63565	14090.1	7.62658	16084.3
7.64524	0	7.64322	0	7.64566	0	7.63652	0		7.64524	5061.89	7.64322	0	7.64566	6233.99	7.63652	0		7.64524	19143.5	7.64322	22267.5	7.64566	19174.4	7.63652	17592.4
7.65517	0	7.65324	0	7.65562	0	7.64649	0		7.65517	0	7.65324	5930.63	7.65562	0	7.64649	9739.25		7.65517	19148	7.65324	16198.6	7.65562	18793.8	7.64649	13766.8
7.66513	0	7.66324	0	7.66562	0	7.65646	0		7.66513	5243.61	7.66324	0	7.66562	0	7.65646	0		7.66513	20803.5	7.66324	8857.45	7.66562	19188.6	7.65646	13463.4
7.67511	0	7.6732	0	7.67558	0	7.66646	0		7.67511	0	7.6732	0	7.67558	0	7.66646	0		7.67511	17568	7.6732	19146.4	7.67558	9215.88	7.66646	8693.36
7.68508	0	7.68325	0	7.68557	0	7.67645	0		7.68508	0	7.68325	4828.96	7.68557	5270.46	7.67645	0		7.68508	21954.5	7.68325	19612.9	7.68557	19142.6	7.67645	11310.6
7.69508	0	7.69322	0	7.69558	0	7.68642	0		7.69508	0	7.69322	0	7.69558	0	7.68642	4027.01		7.69508	10860.9	7.69322	17295.2	7.69558	17436.7	7.68642	16234.3
7.70508	0	7.70326	0	7.7056	0	7.69642	0		7.70508	0	7.70326	0	7.7056	7091.47	7.69642	5072.93		7.70508	23375.6	7.70326	11672.7	7.7056	19518.3	7.69642	22917.9
7.71508	0	7.71328	0	7.71558	0	7.70645	0		7.71508	4832.21	7.71328	0	7.71558	4609.08	7.70645	0		7.71508	15916.2	7.71328	9396.44	7.71558	16869.4	7.70645	14933.9
7.72507	0	7.72327	0	7.72558	0	7.71645	0		7.72507	3946.69	7.72327	0	7.72558	0	7.71645	6540.08		7.72507	0	7.72327	7185.62	7.72558	6601.06	7.71645	7161.71
7.73512	0	7.73335	0	7.73561	0	7.7265	0		7.73512	0	7.73335	0	7.73561	0	7.7265	5238.74		7.73512	7234.35	7.73335	0	7.73561	22102.8	7.7265	8861.85
7.74511	0	7.74337	0	7.74562	0	7.73652	0		7.74511	0	7.74337	0	7.74562	5811.31	7.73652	0		7.74511	11963.3	7.74337	10266.5	7.74562	17796.7	7.73652	11052.8
7.75514	0	7.7534	0	7.75566	0	7.74652	0		7.75514	0	7.7534	0	7.75566	4656.11	7.74652	3733.84		7.75514	17848.7	7.7534	10807.5	7.75566	14238.5	7.74652	8967.79
7.76517	0	7.76344	0	7.76574	0	7.75654	0		7.76517	0	7.76344	3543.58	7.76574	0	7.75654	4124.83		7.76517	11141.1	7.76344	8597.9	7.76574	22393.3	7.75654	17270.1
7.7752	0	7.77349	0	7.77574	0	7.76658	0		7.7752	3641.6	7.77349	0	7.77574	0	7.76658	5051.05		7.7752	21127.9	7.77349	12218.1	7.77574	14275.7	7.76658	8841.36
7.78523	0	7.78354	0	7.78581	0	7.77664	0		7.78523	3689.13	7.78354	0	7.78581	5318.33	7.77664	0		7.78523	15737.3	7.78354	13699.9	7.78581	19076.8	7.77664	10430
7.79532	0	7.79359	0	7.79587	0	7.7867	0		7.79532	0	7.79359	0	7.79587	0	7.7867	0		7.79532	13172.7	7.79359	24285	7.79587	16065	7.7867	15807.2
7.80535	0	7.8037	0	7.80588	0	7.79674	0		7.80535	0	7.8037	0	7.80588	0	7.79674	4636.45		7.80535	23243.6	7.8037	19099.2	7.80588	17263.5	7.79674	10701.1
7.81538	0	7.81377	0	7.81597	0	7.80681	0		7.81538	0	7.81377	7471.49	7.81597	5427.28	7.80681	0		7.81538	19906.9	7.81377	11666.8	7.81597	9343.25	7.80681	10857.6
7.8254	0	7.82384	0	7.82603	0	7.81691	0		7.8254	0	7.82384	0	7.82603	0	7.81691	0		7.8254	12377.6	7.82384	8026.31	7.82603	17022.1	7.81691	7919.83
7.83544	0	7.83398	0	7.83615	0	7.82698	0		7.83544	0	7.83398	0	7.83615	0	7.82698	0		7.83544	11346.8	7.83398	12508.8	7.83615	12520.4	7.82698	16839.6
7.8455	0	7.84402	0	7.84619	0	7.83702	0		7.8455	0	7.84402	3414.24	7.84619	5979.47	7.83702	0		7.8455	12686.4	7.84402	9244.14	7.84619	13690.2	7.83702	15976.3
7.8555	0	7.85414	0	7.8563	0	7.84713	0		7.8555	5635.72	7.85414	0	7.8563	5533.52	7.84713	0		7.8555	20323.2	7.85414	10380.5	7.8563	7938.72	7.84713	14438.2
7.86555	0	7.86423	0	7.86642	0	7.85718	0		7.86555	0	7.86423	3131.03	7.86642	3798.43	7.85718	3765.86		7.86555	16562	7.86423	10702.2	7.86642	19753.6	7.85718	6551.14
7.87561	0	7.87433	0	7.87652	0	7.8673	0		7.87561	0	7.87433	0	7.87652	0	7.8673	0		7.87561	15502	7.87433	16906.4	7.87652	10294.8	7.8673	9694.32
7.88573	0	7.8845	0	7.88667	0	7.8774	0		7.88573	0	7.8845	5171.22	7.88667	0	7.8774	0		7.88573	17650.7	7.8845	24594.1	7.88667	7476.1	7.8774	14415.7
7.89583	0	7.89462	0	7.89676	0	7.88753	0		7.89583	0	7.89462	0	7.89676	0	7.88753	0		7.89583	10024.1	7.89462	16958.9	7.89676	17060.9	7.88753	16706.3
7.90596	0	7.90476	0	7.9069	0	7.89762	0		7.90596	0	7.90476	3904.21	7.9069	7386.15	7.89762	0		7.90596	8527.9	7.90476	17927.8	7.9069	14810.5	7.89762	18378.5
7.916	0	7.91487	0	7.91703	0	7.90776	0		7.916	0	7.91487	4302.64	7.91703	5849.58	7.90776	3550.35		7.916	14623.7	7.91487	14107.6	7.91703	12653.6	7.90776	14431
7.92608	0	7.92497	0	7.9271	0	7.91785	0		7.92608	0	7.92497	0	7.9271	5074.15	7.91785	0		7.92608	12991.4	7.92497	11690.4	7.9271	11584.6	7.91785	8666.58
7.93611	0	7.93503	0	7.93714	0	7.9279	0		7.93611	0	7.93503	4120.52	7.93714	0	7.9279	0		7.93611	18045.5	7.93503	11756.5	7.93714	16404.3	7.9279	12516.4
7.94612	0	7.94507	0	7.94714	0	7.93791	0		7.94612	0	7.94507	4699.85	7.94714	0	7.93791	0		7.94612	13540.3	7.94507	19179.4	7.94714	14644.9	7.93791	11341.5
7.95611	0	7.95513	0	7.95716	0	7.94794	0		7.95611	0	7.95513	4218.22	7.95716	5160.19	7.94794	0		7.95611	10541.3	7.95513	14499.7	7.95716	8688.7	7.94794	18025.3
7.96608	0	7.96518	0	7.96719	0	7.95794	0		7.96608	6441	7.96518	0	7.96719	0	7.95794	7287.24		7.96608	18488.7	7.96518	14817	7.96719	12910.6	7.95794	13919.7
7.97611	0	7.97524	0	7.97723	0	7.96797	0		7.97611	0	7.97524	0	7.97723	0	7.96797	0		7.97611	14619.5	7.97524	15279.7	7.97723	13753.5	7.96797	17659.2
7.9861	0	7.98526	0	7.98726	0	7.97802	0		7.9861	0	7.98526	0	7.98726	4769.47	7.97802	9684.67		7.9861	14373.6	7.98526	15733.3	7.98726	14674	7.97802	11430.8
7.99614	0	7.99537	0	7.99736	0	7.98806	0		7.99614	0	7.99537	0	7.99736	3820.84	7.98806	6332.79		7.99614	14981.5	7.99537	13509.4	7.99736	14791.2	7.98806	21658.7
8.0062	0	8.00546	0	8.00745	0	7.99817	0		8.0062	0	8.00546	0	8.00745	4182.12	7.99817	0		8.0062	5876.25	8.00546	15959.5	8.00745	11231.2	7.99817	17440.3
8.01629	0	8.01562	0	8.01761	0	8.00829	0		8.01629	0	8.01562	0	8.01761	3921.02	8.00829	0		8.01629	16782.4	8.01562	16643.3	8.01761	12360.6	8.00829	17349.3
8.02638	0	8.02576	0	8.02777	0	8.01846	0		8.02638	0	8.02576	3331.72	8.02777	0	8.01846	4777.1		8.02638	8995.21	8.02576	13466.8	8.02777	10940.1	8.01846	6823.27
8.0365	0	8.03596	0	8.03796	0	8.02861	0		8.0365	4406.93	8.03596	4943.67	8.03796	0	8.02861	0		8.0365	15484.2	8.03596	10992.9	8.03796	10163.8	8.02861	10984.5
8.04667	0	8.04615	0	8.04817	0	8.03882	0		8.04667	0	8.04615	0	8.04817	0	8.03882	0		8.04667	10288.1	8.04615	14756.5	8.04817	9834.54	8.03882	11189.6
8.05689	0	8.05641	0	8.05842	0	8.04904	0		8.05689	2964.38	8.05641	0	8.05842	0	8.04904	2637.84		8.05689	12975.8	8.05641	14414.4	8.05842	9103.38	8.04904	12524.4
8.06705	0	8.06659	0	8.06867	0	8.05926	0		8.06705	0	8.06659	4575.04	8.06867	5230.37	8.05926	5137.66		8.06705	12807.9	8.06659	12831.1	8.06867	12519.2	8.05926	15062.8
8.07734	0	8.0769	0	8.07892	0	8.06951	0		8.07734	3615.97	8.0769	4549.64	8.07892	0	8.06951	3075.88		8.07734	6446.53	8.0769	9473.67	8.07892	19345	8.06951	13063.4
8.08754	0	8.08713	0	8.08914	0	8.07977	0		8.08754	0	8.08713	4369.95	8.08914	7570.22	8.07977	3466.97		8.08754	12130.7	8.08713	9387.95	8.08914	10772.5	8.07977	13019
8.0978	0	8.09747	0	8.09941	0	8.09008	0		8.0978	0	8.09747	0	8.09941	0	8.09008	3680.78		8.0978	11666.7	8.09747	8170.2	8.09941	14394	8.09008	14827.5
8.10803	0	8.10768	0	8.10968	0	8.10036	0		8.10803	5505.45	8.10768	3119.99	8.10968	0	8.10036	0		8.10803	14677.7	8.10768	11128.9	8.10968	13652.8	8.10036	15339.9
8.11827	0	8.11772	0	8.11991	0	8.11063	0		8.11827	5591.03	8.11772	0	8.11991	3804.78	8.11063	0		8.11827	12852.8	8.11772	16341.8	8.11991	17184.9	8.11063	12182.3
8.12845	0	8.12757	0	8.1301	0	8.12079	0		8.12845	0	8.12757	0	8.1301	0	8.12079	0		8.12845	11549	8.12757	17661.1	8.1301	7700.07	8.12079	8467.5
8.1387	0	8.13743	0	8.14048	0	8.13093	0		8.1387	0	8.13743	5676.97	8.14048	0	8.13093	0		8.1387	12764.3	8.13743	0	8.14048	12621.4	8.13093	13670.7
8.14896	0	8.14744	0	8.15078	0	8.14123	0		8.14896	2685.65	8.14744	0	8.15078	2539.22	8.14123	0		8.14896	6633.01	8.14744	10763.6	8.15078	9020.07	8.14123	8918.82
8.15934	0	8.15761	0	8.16121	0	8.15155	0		8.15934	0	8.15761	0	8.16121	3535.46	8.15155	3510.06		8.15934	12097.7	8.15761	13958.7	8.16121	11928.9	8.15155	9879.52
8.16969	0	8.16785	0	8.17157	0	8.16195	0		8.16969	0	8.16785	4760.33	8.17157	7339.44	8.16195	3105.93		8.16969	13121.4	8.16785	9402.14	8.17157	13325.3	8.16195	8073.48
8.17999	0	8.17809	0	8.18198	0	8.17226	0		8.17999	0	8.17809	3762.21	8.18198	2367.33	8.17226	5201.37		8.17999	4295.52	8.17809	8759.14	8.18198	11916.4	8.17226	11547.4
8.19036	0	8.18845	0	8.19239	0	8.18265	0		8.19036	0	8.18845	0	8.19239	5728.39	8.18265	4315.3		8.19036	6025.24	8.18845	9164.22	8.19239	10833	8.18265	10976.8
8.20068	0	8.19882	0	8.20285	0	8.19303	0		8.20068	0	8.19882	4905.78	8.20285	0	8.19303	2341.07		8.20068	8217.54	8.19882	12283.4	8.20285	6689.96	8.19303	9328.7
8.21107	0	8.20917	0	8.21337	0	8.20353	0		8.21107	2841.23	8.20917	0	8.21337	3876.83	8.20353	3367.76		8.21107	8634.6	8.20917	10019.6	8.21337	9438.24	8.20353	13885.2
8.22148	0	8.21961	0	8.22383	0	8.21401	0		8.22148	0	8.21961	0	8.22383	0	8.21401	2167.73		8.22148	10223	8.21961	15709	8.22383	10697.2	8.21401	17045.2
8.23185	0	8.23004	0	8.23427	0	8.22443	0		8.23185	0	8.23004	3719.25	8.23427	0	8.22443	0		8.23185	13917.5	8.23004	10867.8	8.23427	7530.74	8.22443	14217.7
8.24222	0	8.24054	0	8.24477	0	8.235	0		8.24222	0	8.24054	0	8.24477	3505.82	8.235	2123		8.24222	8760.12	8.24054	11589.6	8.24477	9646.77	8.235	5563.49
8.25266	0	8.25109	0	8.25526	0	8.2455	0		8.25266	0	8.25109	0	8.25526	3602.44	8.2455	0		8.25266	10224.1	8.25109	9725.51	8.25526	8237.49	8.2455	9020.62
8.26304	0	8.26156	0	8.26566	0	8.25599	0		8.26304	0	8.26156	2409.15	8.26566	4767.11	8.25599	2518.68		8.26304	12592.9	8.26156	10291.8	8.26566	8357.87	8.25599	10366.4
8.2734	0	8.27201	0	8.27608	0	8.26643	0		8.2734	4130.55	8.27201	3988.76	8.27608	0	8.26643	0		8.2734	7428.86	8.27201	12247.3	8.27608	10684.4	8.26643	8823.79
8.28381	0	8.28255	0	8.28663	0	8.27691	0		8.28381	0	8.28255	1749.86	8.28663	2237.86	8.27691	3395.64		8.28381	10656.8	8.28255	10496.8	8.28663	10191.7	8.27691	9787.31
8.2943	0	8.29307	0	8.29716	0	8.2874	0		8.2943	0	8.29307	2267.43	8.29716	5525.56	8.2874	2402.2		8.2943	12525.3	8.29307	8292.37	8.29716	10339.2	8.2874	8750.4
8.30481	0	8.30357	0	8.30769	0	8.29794	0		8.30481	2203.32	8.30357	0	8.30769	3168.22	8.29794	3939.32		8.30481	8769.13	8.30357	12263.4	8.30769	9273.17	8.29794	4499.88
8.31533	0	8.31417	0	8.31833	0	8.30857	0		8.31533	5891.33	8.31417	3212.3	8.31833	3095.87	8.30857	0		8.31533	8019.33	8.31417	9412.22	8.31833	10843.6	8.30857	10392.9
8.32589	0	8.32479	0	8.32894	0	8.31925	0		8.32589	2523.54	8.32479	2145.7	8.32894	2233.68	8.31925	4153.31		8.32589	6558.9	8.32479	9235.72	8.32894	9863.06	8.31925	9948.26
8.33654	0	8.33539	0	8.33959	0	8.32988	0		8.33654	0	8.33539	4474.9	8.33959	3483.91	8.32988	5106.83		8.33654	7495.51	8.33539	9717.31	8.33959	9376.66	8.32988	9519.03
8.34718	0	8.34603	0	8.35026	0	8.34061	0		8.34718	0	8.34603	0	8.35026	0	8.34061	3221.39		8.34718	7729.6	8.34603	14158.7	8.35026	8835.98	8.34061	6574.76
8.35779	0	8.35669	0	8.36088	0	8.35139	0		8.35779	0	8.35669	5123.34	8.36088	0	8.35139	3873.74		8.35779	13837.5	8.35669	10585.2	8.36088	10645.6	8.35139	9121.84
8.36837	0	8.36735	0	8.37152	0	8.362	0		8.36837	2247.17	8.36735	4084.32	8.37152	2044.86	8.362	3704.54		8.36837	4578.22	8.36735	5277.36	8.37152	7788.04	8.362	10729.2
8.37894	0	8.378	0	8.38226	0	8.37262	0		8.37894	0	8.378	3529.93	8.38226	2297.26	8.37262	3489.81		8.37894	8942.04	8.378	9797.43	8.38226	13299.9	8.37262	8376.05
8.38968	0	8.38869	0	8.39297	0	8.38332	0		8.38968	0	8.38869	0	8.39297	1917.93	8.38332	3949.24		8.38968	11082.8	8.38869	8361.91	8.39297	7318.25	8.38332	7495.39
8.40034	0	8.39946	0	8.4038	0	8.39411	0		8.40034	0	8.39946	2791.75	8.4038	1527.24	8.39411	1679.03		8.40034	9339.39	8.39946	9205.78	8.4038	9518.33	8.39411	4041.97
8.41106	0	8.41033	0	8.41458	0	8.40495	1534.92		8.41106	0	8.41033	0	8.41458	6776.29	8.40495	3259.34		8.41106	7981.94	8.41033	8637.27	8.41458	8501	8.40495	8601.49
8.42178	0	8.42109	0	8.42536	0	8.41573	0		8.42178	2514.45	8.42109	6258.93	8.42536	5281.62	8.41573	3262.66		8.42178	6320.47	8.42109	9783.65	8.42536	6613.7	8.41573	8446.46
8.43254	0	8.43188	0	8.43613	0	8.42655	0		8.43254	2613.49	8.43188	2369.16	8.43613	2487.33	8.42655	3403.4		8.43254	8029.35	8.43188	12254.9	8.43613	7057.14	8.42655	8460.55
8.44337	0	8.44274	0	8.4469	0	8.43737	0		8.44337	0	8.44274	2054.58	8.4469	3323.76	8.43737	2898.42		8.44337	7325.51	8.44274	7001.49	8.4469	15779.3	8.43737	10924.4
8.45418	0	8.45357	0	8.45768	0	8.44826	0		8.45418	4191.11	8.45357	0	8.45768	4214.06	8.44826	3269.82		8.45418	8982.87	8.45357	9197.7	8.45768	8952.93	8.44826	9819.53
8.46501	0	8.46439	0	8.4685	0	8.45908	0		8.46501	3308.04	8.46439	0	8.4685	0	8.45908	3734.56		8.46501	7757.15	8.46439	8911.81	8.4685	9006.49	8.45908	7678.23
8.47578	0	8.4752	0	8.47927	0	8.46993	0		8.47578	0	8.4752	3424.04	8.47927	2680.67	8.46993	3413.31		8.47578	7014.67	8.4752	4173.02	8.47927	7813.17	8.46993	7594.27
8.48638	0	8.48597	0	8.49	0	8.48077	0		8.48638	0	8.48597	4198.7	8.49	3331.96	8.48077	3773.17		8.48638	11428.3	8.48597	6969.99	8.49	9104.21	8.48077	5197.48
8.49695	0	8.49677	0	8.50064	0	8.49149	0		8.49695	0	8.49677	2303.17	8.50064	2450.19	8.49149	4070.37		8.49695	10489.2	8.49677	9352.93	8.50064	9805.55	8.49149	9776.25
8.50755	0	8.50753	0	8.51135	0	8.5022	0		8.50755	2613.49	8.50753	4054.38	8.51135	2617.79	8.5022	4184.06		8.50755	6384.83	8.50753	8364.78	8.51135	13275.6	8.5022	11998.4
8.5182	0	8.51829	0	8.52213	0	8.51296	0		8.5182	4829.1	8.51829	3059.44	8.52213	3859.47	8.51296	2759.75		8.5182	11105.9	8.51829	9524.87	8.52213	10568.3	8.51296	5582.43
8.52904	0	8.52913	0	8.53301	0	8.52381	0		8.52904	1850.66	8.52913	3727.29	8.53301	1886.61	8.52381	2429.17		8.52904	7324.62	8.52913	7663.94	8.53301	8817.63	8.52381	10958.4
8.53995	0	8.54006	0	8.54401	0	8.53474	0		8.53995	0	8.54006	2314.82	8.54401	2699.85	8.53474	2844.6		8.53995	6510.18	8.54006	6035.2	8.54401	11188.5	8.53474	8275.26
8.55098	0	8.55099	0	8.55503	0	8.54573	0		8.55098	0	8.55099	0	8.55503	0	8.54573	0		8.55098	5807.89	8.55099	9935.83	8.55503	8149.41	8.54573	7752.27
8.56194	0	8.56205	0	8.56608	0	8.55681	0		8.56194	0	8.56205	1599.15	8.56608	2516.17	8.55681	0		8.56194	8357.22	8.56205	7599.54	8.56608	5442.07	8.55681	6309.7
8.57298	0	8.57313	0	8.57712	0	8.56791	0		8.57298	0	8.57313	3027.57	8.57712	2073.67	8.56791	1479.09		8.57298	9326.36	8.57313	8846.88	8.57712	6379.72	8.56791	9390.39
8.58404	0	8.58423	0	8.58812	0	8.57894	0		8.58404	3319.09	8.58423	3027.43	8.58812	2419.55	8.57894	1987.87		8.58404	9655.7	8.58423	7947.42	8.58812	9692.19	8.57894	6326.91
8.59504	0	8.5952	0	8.59912	0	8.58999	0		8.59504	0	8.5952	3069.96	8.59912	1643.07	8.58999	1808.07		8.59504	6353.7	8.5952	7710.62	8.59912	4772.06	8.58999	7822.15
8.60597	0	8.60628	0	8.60989	0	8.60105	0		8.60597	2742.8	8.60628	2547.19	8.60989	2289.45	8.60105	4577.08		8.60597	7761.26	8.60628	9775.4	8.60989	5825.7	8.60105	7258.86
8.61662	0	8.61722	0	8.62059	0	8.61191	0		8.61662	0	8.61722	0	8.62059	2808.9	8.61191	3360.12		8.61662	6118.01	8.61722	7957.48	8.62059	8984.21	8.61191	10229.5
8.62729	0	8.62827	0	8.63142	0	8.62277	0		8.62729	2971.21	8.62827	3124.67	8.63142	2600.55	8.62277	3537.35		8.62729	11625.7	8.62827	8749.63	8.63142	6079.66	8.62277	7196.17
8.63812	0	8.63919	0	8.64241	0	8.63374	0		8.63812	0	8.63919	1869.24	8.64241	2310.03	8.63374	3418.62		8.63812	5279.28	8.63919	7033.75	8.64241	8497.01	8.63374	10074.5
8.64896	0	8.65022	0	8.65344	0	8.64471	0		8.64896	0	8.65022	4017.33	8.65344	2548.56	8.64471	2769.2		8.64896	7229.46	8.65022	8875.96	8.65344	6375.08	8.64471	7593.39
8.65996	0	8.66123	0	8.66447	0	8.65569	0		8.65996	3506.14	8.66123	1506.44	8.66447	2590.93	8.65569	3804.88		8.65996	4365.24	8.66123	8732.5	8.66447	7495.75	8.65569	8782.27
8.67109	0	8.67228	0	8.67555	0	8.66679	0		8.67109	0	8.67228	2352.99	8.67555	1502.47	8.66679	3829.2		8.67109	10021.7	8.67228	8386.48	8.67555	6537.92	8.66679	7316.22
8.68218	0	8.68337	0	8.68669	0	8.67786	0		8.68218	0	8.68337	2149.13	8.68669	1654.5	8.67786	0		8.68218	7451.6	8.68337	7927.51	8.68669	6991.01	8.67786	5068.25
8.69341	0	8.69447	0	8.69775	0	8.68905	0		8.69341	1668.02	8.69447	2115.37	8.69775	2925.14	8.68905	2358.85		8.69341	9581.63	8.69447	8516.45	8.69775	5638.2	8.68905	8499.57
8.70461	0	8.70567	0	8.70889	0	8.7002	0		8.70461	0	8.70567	1818.34	8.70889	3162.13	8.7002	1383.44		8.70461	8703.12	8.70567	5379.45	8.70889	7824.46	8.7002	7466.76
8.71591	0	8.71684	0	8.72001	0	8.7114	0		8.71591	2755.33	8.71684	0	8.72001	0	8.7114	2459.87		8.71591	7146.51	8.71684	7574.86	8.72001	10047.4	8.7114	8968.35
8.72714	0	8.72794	0	8.73108	0	8.72258	0		8.72714	0	8.72794	2121.76	8.73108	2485.65	8.72258	2027.39		8.72714	8444.98	8.72794	6849.84	8.73108	4177.24	8.72258	5609.17
8.73838	0	8.73911	0	8.74218	0	8.73375	0		8.73838	1536.51	8.73911	2584.31	8.74218	2240.82	8.73375	0		8.73838	5591.05	8.73911	5543.77	8.74218	7187.96	8.73375	6517.92
8.7496	0	8.75029	0	8.75328	0	8.74484	0		8.7496	2347.72	8.75029	2724.94	8.75328	3211.18	8.74484	4239.9		8.7496	3529.31	8.75029	5319.43	8.75328	5467.66	8.74484	8945.47
8.76077	0	8.76145	0	8.76436	0	8.756	0		8.76077	3348.29	8.76145	2460.95	8.76436	2273.88	8.756	1568.73		8.76077	4487.42	8.76145	7046.73	8.76436	8146.38	8.756	6659.92
8.77204	0	8.77256	0	8.77552	0	8.76718	0		8.77204	1877.82	8.77256	1964.28	8.77552	4661.39	8.76718	2916.29		8.77204	6097.2	8.77256	7441.83	8.77552	7128.53	8.76718	3588.02
8.78327	0	8.78375	0	8.78661	0	8.77828	0		8.78327	0	8.78375	4093.9	8.78661	0	8.77828	1418.48		8.78327	5494.27	8.78375	5290.64	8.78661	7341.67	8.77828	6676.66
8.79455	0	8.7948	0	8.79764	0	8.78949	0		8.79455	2084.61	8.7948	2070.05	8.79764	2556.42	8.78949	1502.84		8.79455	8060.9	8.7948	6319.63	8.79764	6159.69	8.78949	6857.17
8.80589	0	8.806	0	8.80885	0	8.80073	0		8.80589	0	8.806	3501.31	8.80885	2146.11	8.80073	1150.77		8.80589	5858.45	8.806	3491.18	8.80885	6304.57	8.80073	7933.7
8.81714	0	8.81719	0	8.82003	0	8.81193	0		8.81714	2353.52	8.81719	1663.23	8.82003	0	8.81193	3082.68		8.81714	7079.01	8.81719	5400.29	8.82003	9377.93	8.81193	5686.07
8.82848	0	8.82834	0	8.83116	0	8.82305	0		8.82848	1631.62	8.82834	2448.63	8.83116	3328.01	8.82305	1747.14		8.82848	5855.48	8.82834	6436.7	8.83116	7983.67	8.82305	9026
8.83983	0	8.83943	0	8.84226	0	8.83425	0		8.83983	2039.35	8.83943	1524.32	8.84226	2002.19	8.83425	2180.42		8.83983	6956.74	8.83943	5331.42	8.84226	5446.03	8.83425	6444.74
8.85117	0	8.85061	0	8.85346	0	8.84536	0		8.85117	1912.56	8.85061	2970.47	8.85346	2199.32	8.84536	2781.02		8.85117	5028.66	8.85061	3776.26	8.85346	7086.94	8.84536	6269.36
8.86252	0	8.86163	0	8.86446	0	8.85651	0		8.86252	1933.76	8.86163	2903.09	8.86446	2891.46	8.85651	1880.56		8.86252	4554.27	8.86163	5831.75	8.86446	5397.67	8.85651	3816.68
8.87376	0	8.8727	0	8.87554	0	8.86776	0		8.87376	1711.43	8.8727	2290.12	8.87554	0	8.86776	3059.12		8.87376	7722.21	8.8727	3281.99	8.87554	4438.93	8.86776	4922.93
8.88495	0	8.88384	0	8.88662	0	8.87886	0		8.88495	0	8.88384	2068.07	8.88662	2423.21	8.87886	1921.31		8.88495	3146.18	8.88384	6372.16	8.88662	6961.65	8.87886	5597.92
8.8962	0	8.89496	0	8.8978	0	8.88992	0		8.8962	0	8.89496	3369.79	8.8978	1819.23	8.88992	3254.48		8.8962	7093.19	8.89496	4776.49	8.8978	8264.04	8.88992	4878.73
8.90737	0	8.90608	0	8.90896	0	8.9011	0		8.90737	1407.11	8.90608	3807.03	8.90896	0	8.9011	2906.96		8.90737	8154.14	8.90608	5474.28	8.90896	5665.1	8.9011	4682.32
8.91867	0	8.91713	0	8.92001	0	8.91223	0		8.91867	1664.24	8.91713	4071.73	8.92001	3195.58	8.91223	2478.12		8.91867	5419.97	8.91713	4188.69	8.92001	4293.7	8.91223	5496.84
8.92991	0	8.92818	0	8.9311	0	8.92327	0		8.92991	0	8.92818	2705.86	8.9311	1840.96	8.92327	3531.49		8.92991	5418.45	8.92818	5058.9	8.9311	8286.99	8.92327	4121.4
8.94111	0	8.93932	0	8.94205	0	8.93452	0		8.94111	2039.85	8.93932	2675.33	8.94205	2590.97	8.93452	2129.11		8.94111	4909.94	8.93932	4495.49	8.94205	6221.01	8.93452	7437.72
8.9523	0	8.95038	0	8.95301	0	8.94549	0		8.9523	0	8.95038	1688.91	8.95301	1446.2	8.94549	1558.54		8.9523	4277.9	8.95038	8586.93	8.95301	7878.17	8.94549	5010.89
8.96338	0	8.96127	0	8.96411	0	8.95655	0		8.96338	1977.98	8.96127	0	8.96411	0	8.95655	3760.89		8.96338	5889.7	8.96127	5716.43	8.96411	6585.02	8.95655	2932.15
8.9745	0	8.97235	0	8.97519	0	8.96759	0		8.9745	1630.13	8.97235	2705.38	8.97519	4426.71	8.96759	0		8.9745	5174.44	8.97235	7438.94	8.97519	1733.54	8.96759	5729.35
8.98546	0	8.98337	0	8.98616	0	8.97868	0		8.98546	1816.12	8.98337	0	8.98616	2652.51	8.97868	0		8.98546	8132.62	8.98337	5830.65	8.98616	6456.19	8.97868	7170.35
8.99659	0	8.99425	0	8.9972	0	8.98969	0		8.99659	1462.04	8.99425	1553.05	8.9972	1821.71	8.98969	2252.51		8.99659	6855.79	8.99425	4291.83	8.9972	5772.37	8.98969	6468.44
9.00775	0	9.00544	0	9.00821	0	9.00081	0		9.00775	3316.51	9.00544	3076.73	9.00821	2147.67	9.00081	3461.45		9.00775	5474.92	9.00544	7750.31	9.00821	5980.28	9.00081	5307.97
9.01893	0	9.01643	0	9.01921	0	9.01181	0		9.01893	0	9.01643	2241.71	9.01921	1898.61	9.01181	1663.4		9.01893	4227.16	9.01643	5430.72	9.01921	4706.98	9.01181	4042.76
9.03004	0	9.02744	0	9.03024	0	9.02295	0		9.03004	1569.84	9.02744	0	9.03024	2780.74	9.02295	1946.7		9.03004	4807.9	9.02744	6746.9	9.03024	6327.41	9.02295	5638.24
9.0412	0	9.03846	0	9.04129	0	9.03402	0		9.0412	1685.53	9.03846	2002.07	9.04129	0	9.03402	0		9.0412	4995.5	9.03846	4676.43	9.04129	7870.05	9.03402	5532.35
9.05244	0	9.04948	0	9.05232	0	9.04507	0		9.05244	0	9.04948	0	9.05232	3076.42	9.04507	2116.28		9.05244	6669.39	9.04948	7170.56	9.05232	5092.32	9.04507	4744.5
9.06346	0	9.06053	0	9.06342	0	9.05609	0		9.06346	1873.75	9.06053	1992.92	9.06342	2064.87	9.05609	1617.28		9.06346	5105.02	9.06053	6895.58	9.06342	4587.07	9.05609	3770.44
9.07452	0	9.07149	0	9.07439	0	9.06694	0		9.07452	0	9.07149	3098.63	9.07439	0	9.06694	2219.66		9.07452	7725.06	9.07149	4275.59	9.07439	7023.24	9.06694	4784.72
9.08566	0	9.08249	0	9.08548	0	9.07812	0		9.08566	0	9.08249	1229.94	9.08548	3544.39	9.07812	2784.37		9.08566	6307.87	9.08249	5287.3	9.08548	6303.48	9.07812	7348.87
9.09687	0	9.0936	0	9.09661	0	9.08916	0		9.09687	1516.36	9.0936	1366.71	9.09661	1833.77	9.08916	1656.28		9.09687	6182.59	9.0936	6760.92	9.09661	6335.01	9.08916	5294.79
9.10791	0	9.10481	0	9.10773	0	9.10031	0		9.10791	2547.14	9.10481	1680.81	9.10773	3074.75	9.10031	0		9.10791	5385.72	9.10481	4743.66	9.10773	6909.59	9.10031	6338.49
9.11908	0	9.11583	0	9.11871	0	9.11148	0		9.11908	0	9.11583	1807.57	9.11871	2265.17	9.11148	0		9.11908	3495.49	9.11583	4328.37	9.11871	5625.03	9.11148	4271.49
9.13037	0	9.12706	0	9.12985	0	9.12264	0		9.13037	1607.65	9.12706	1593.41	9.12985	1548.71	9.12264	0		9.13037	1553.04	9.12706	7766.97	9.12985	6447.3	9.12264	4846.02
9.14148	0	9.13809	0	9.14079	0	9.13372	0		9.14148	1352.56	9.13809	1398.83	9.14079	0	9.13372	1693.22		9.14148	6059.12	9.13809	7838.04	9.14079	6223.92	9.13372	5183.27
9.15238	0	9.14907	0	9.15174	0	9.1448	0		9.15238	0	9.14907	1324.81	9.15174	0	9.1448	2812.01		9.15238	5739.8	9.14907	6884.92	9.15174	4470.16	9.1448	7612.06
9.16327	0	9.15989	0	9.16265	0	9.15563	0		9.16327	1796.27	9.15989	0	9.16265	3123.22	9.15563	2803.12		9.16327	6509.27	9.15989	4240.78	9.16265	8083.17	9.15563	4549.01
9.17429	0	9.17083	0	9.17372	0	9.16678	0		9.17429	0	9.17083	3451.78	9.17372	1470.73	9.16678	2915.19		9.17429	2936.67	9.17083	4095.38	9.17372	2711.42	9.16678	7408.6
9.1855	0	9.18186	0	9.18482	0	9.17774	0		9.1855	2222.97	9.18186	2703.56	9.18482	2074.63	9.17774	1702.28		9.1855	3807.57	9.18186	5202.3	9.18482	3019.41	9.17774	5823.28
9.19667	0	9.19302	0	9.19598	0	9.18884	0		9.19667	0	9.19302	0	9.19598	1449.76	9.18884	2596.2		9.19667	6524.63	9.19302	5420.61	9.19598	7190.92	9.18884	4734.66
9.20791	0	9.20413	0	9.20726	0	9.20006	0		9.20791	0	9.20413	1691.26	9.20726	1462.35	9.20006	1382.38		9.20791	4600.11	9.20413	4681.85	9.20726	4734.53	9.20006	4132.31
9.2192	0	9.21534	0	9.21838	0	9.21132	0		9.2192	1820.59	9.21534	2844.72	9.21838	2269.83	9.21132	2520.8		9.2192	1400.89	9.21534	4845.51	9.21838	4065.4	9.21132	5657.85
9.23059	0	9.22668	0	9.22956	0	9.22251	0		9.23059	1511.72	9.22668	1686.56	9.22956	2172.33	9.22251	1608.45		9.23059	6717.84	9.22668	4638.02	9.22956	4517.3	9.22251	4669.47
9.24198	0	9.23781	0	9.2407	0	9.2338	0		9.24198	2372.66	9.23781	1854.21	9.2407	1872.42	9.2338	2451.29		9.24198	3737.14	9.23781	6026.03	9.2407	6185.65	9.2338	4977.63
9.25314	0	9.24902	0	9.25174	0	9.24499	0		9.25314	0	9.24902	3007.01	9.25174	3497.61	9.24499	2321.75		9.25314	4582.2	9.24902	7853.34	9.25174	3709.74	9.24499	4275.52
9.26441	0	9.26021	0	9.26278	0	9.25618	0		9.26441	1551.82	9.26021	3541.13	9.26278	2056.77	9.25618	1901.97		9.26441	4513.27	9.26021	5943.33	9.26278	6347.49	9.25618	3517.9
9.27551	0	9.2712	0	9.27388	0	9.26723	0		9.27551	1556.12	9.2712	3752.85	9.27388	0	9.26723	2099.31		9.27551	4280.5	9.2712	4007.9	9.27388	4707.1	9.26723	8152.2
9.28672	0	9.28212	0	9.28492	0	9.2782	0		9.28672	1687.4	9.28212	2426.41	9.28492	2855.85	9.2782	0		9.28672	4402.44	9.28212	5849.34	9.28492	6280.56	9.2782	4002.71
9.29793	0	9.2931	0	9.29597	0	9.28929	0		9.29793	1570.91	9.2931	3029.97	9.29597	2448.49	9.28929	2081.46		9.29793	5584.39	9.2931	5506.92	9.29597	6045.25	9.28929	5723.02
9.30892	0	9.30419	0	9.3068	0	9.30036	0		9.30892	0	9.30419	1396.1	9.3068	2580.9	9.30036	1422.03		9.30892	5310.3	9.30419	4523.39	9.3068	6850	9.30036	4778.17
9.31929	0	9.31475	0	9.31714	0	9.31103	0		9.31929	0	9.31475	1654.39	9.31714	0	9.31103	2771.81		9.31929	3435.45	9.31475	5394.05	9.31714	6246.13	9.31103	4967.49
9.3293	0	9.3249	0	9.32719	0	9.32116	0		9.3293	0	9.3249	3438.35	9.32719	0	9.32116	4558.37		9.3293	9066.15	9.3249	5246.57	9.32719	4882.24	9.32116	7588.06
9.33938	0	9.33501	0	9.33732	0	9.33122	0		9.33938	0	9.33501	0	9.33732	0	9.33122	0		9.33938	8428.59	9.33501	6123.56	9.33732	5447.16	9.33122	7332.79
9.34973	0	9.34529	0	9.34782	0	9.34148	0		9.34973	0	9.34529	0	9.34782	5044.9	9.34148	0		9.34973	3663.35	9.34529	5049.39	9.34782	3169.31	9.34148	4154.87
9.36035	0	9.35583	0	9.35848	0	9.35204	0		9.36035	0	9.35583	2988.38	9.35848	1531.94	9.35204	2095.5		9.36035	4997.44	9.35583	2903.02	9.35848	4167.41	9.35204	6786.67
9.37109	0	9.36659	0	9.36922	0	9.36284	0		9.37109	0	9.36659	2735.42	9.36922	3611.98	9.36284	1604.11		9.37109	3454.91	9.36659	3520.69	9.36922	9044.9	9.36284	5815.19
9.38194	0	9.37735	0	9.37999	0	9.37354	0		9.38194	1773.31	9.37735	1639.34	9.37999	4148.97	9.37354	2262.56		9.38194	3047.44	9.37735	2503.53	9.37999	5141.68	9.37354	5869.84
9.39288	0	9.3882	0	9.39092	0	9.38441	0		9.39288	1987.89	9.3882	0	9.39092	2043.84	9.38441	0		9.39288	3701.76	9.3882	7013.79	9.39092	4442.13	9.38441	6134.79
9.40393	0	9.39918	0	9.40184	0	9.39534	0		9.40393	2077.86	9.39918	1400.11	9.40184	2982.01	9.39534	0		9.40393	3673.06	9.39918	4255.45	9.40184	2886.88	9.39534	2941.31
9.41509	0	9.41012	0	9.41279	0	9.40633	0		9.41509	0	9.41012	1383.44	9.41279	3910.67	9.40633	0		9.41509	4887.27	9.41012	4819.89	9.41279	6161.08	9.40633	6855.94
9.42625	0	9.42118	0	9.42383	0	9.41737	0		9.42625	2339.32	9.42118	2291.87	9.42383	3192.7	9.41737	2155.11		9.42625	3037.73	9.42118	3872.26	9.42383	4802.09	9.41737	5168.13
9.43734	0	9.43216	0	9.43485	0	9.42839	0		9.43734	2749.2	9.43216	2072.35	9.43485	2404.33	9.42839	1780.01		9.43734	3375.06	9.43216	3864.98	9.43485	3816.74	9.42839	4137.73
9.44852	0	9.44312	0	9.44583	0	9.43941	0		9.44852	1507.33	9.44312	0	9.44583	3540.31	9.43941	1212.33		9.44852	4131.57	9.44312	4904.02	9.44583	7309.05	9.43941	3722.49
9.45964	0	9.45413	0	9.4568	0	9.4504	0		9.45964	1735.01	9.45413	3573.46	9.4568	2244.4	9.4504	0		9.45964	3500.47	9.45413	4323.99	9.4568	4476.1	9.4504	4448.71
9.47068	0	9.46513	0	9.4677	0	9.46145	0		9.47068	2143.09	9.46513	1463.19	9.4677	2201.07	9.46145	1748.22		9.47068	4771.45	9.46513	4661.7	9.4677	5299.52	9.46145	5182.09
9.48168	0	9.47609	0	9.47861	0	9.47238	0		9.48168	1661.99	9.47609	2240.87	9.47861	1577.12	9.47238	3102.5		9.48168	5576.58	9.47609	5148.77	9.47861	4090.86	9.47238	3907.57
9.49267	0	9.48695	0	9.4896	0	9.48332	0		9.49267	0	9.48695	1749.73	9.4896	2582.03	9.48332	1187.92		9.49267	5841.52	9.48695	6569.26	9.4896	3793.17	9.48332	6818.31
9.50391	0	9.49797	0	9.50056	0	9.49439	0		9.50391	0	9.49797	0	9.50056	2278.01	9.49439	2507.41		9.50391	2484.82	9.49797	4186.22	9.50056	4158.97	9.49439	3899.54
9.51504	0	9.50905	0	9.51162	0	9.50542	0		9.51504	1585.5	9.50905	0	9.51162	2414.46	9.50542	1676.03		9.51504	3397.92	9.50905	5985.54	9.51162	4567.81	9.50542	4514.46
9.5262	0	9.52001	0	9.52257	0	9.51643	0		9.5262	0	9.52001	1979.56	9.52257	2029.62	9.51643	2327.46		9.5262	2258.2	9.52001	5306.84	9.52257	5518.37	9.51643	7644.78
9.5374	0	9.53099	0	9.53359	0	9.52753	0		9.5374	1799.97	9.53099	1486.97	9.53359	2943.02	9.52753	0		9.5374	4164.3	9.53099	5187.36	9.53359	3995.89	9.52753	5372.13
9.54854	0	9.54202	0	9.54453	0	9.53851	0		9.54854	1970.75	9.54202	0	9.54453	1538.46	9.53851	2139.49		9.54854	2076.58	9.54202	8760.94	9.54453	6743.44	9.53851	3478.16
9.55958	0	9.55303	0	9.55557	0	9.54949	0		9.55958	0	9.55303	2183.97	9.55557	1846.7	9.54949	0		9.55958	3525.52	9.55303	3920.85	9.55557	2368.75	9.54949	5715.52
9.57066	0	9.56401	0	9.56657	0	9.56038	0		9.57066	1280.63	9.56401	1974.88	9.56657	3562.06	9.56038	0		9.57066	6220.43	9.56401	4916.7	9.56657	5077.97	9.56038	6256.2
9.58173	0	9.57492	0	9.57751	0	9.57128	0		9.58173	1323.55	9.57492	0	9.57751	0	9.57128	0		9.58173	4800.86	9.57492	3567.01	9.57751	4495.6	9.57128	4366.41
9.59272	0	9.58578	0	9.58834	0	9.58217	0		9.59272	1434.49	9.58578	1795.41	9.58834	1804.65	9.58217	0		9.59272	3924.77	9.58578	4600	9.58834	2718.18	9.58217	4168.86
9.60354	0	9.59671	0	9.59909	0	9.59297	0		9.60354	1522.01	9.59671	1728.6	9.59909	2324.63	9.59297	1996.82		9.60354	5085.34	9.59671	8084.51	9.59909	4660.12	9.59297	5239.63
9.61446	0	9.60747	0	9.60985	0	9.60385	0		9.61446	1882.04	9.60747	0	9.60985	1962.64	9.60385	2642.99		9.61446	4572.41	9.60747	4343.52	9.60985	4802.1	9.60385	6306.41
9.62535	0	9.61826	0	9.62071	0	9.61469	0		9.62535	2044.38	9.61826	1694.04	9.62071	1913.47	9.61469	1898.28		9.62535	6750.06	9.61826	4869.07	9.62071	7419.63	9.61469	3057.39
9.63628	0	9.62917	0	9.63153	0	9.62567	0		9.63628	0	9.62917	0	9.63153	0	9.62567	0		9.63628	5077.7	9.62917	5415.53	9.63153	6812.74	9.62567	1377.31
9.64729	0	9.6401	0	9.6425	0	9.63658	0		9.64729	1763.52	9.6401	1528.5	9.6425	1755.5	9.63658	1560.15		9.64729	3970.1	9.6401	5393.79	9.6425	4673.62	9.63658	4718.11
9.65822	0	9.65106	0	9.65334	0	9.64751	0		9.65822	0	9.65106	2390.01	9.65334	1776.58	9.64751	2629.43		9.65822	5130.26	9.65106	5000.47	9.65334	4944.79	9.64751	3956.61
9.66916	0	9.66203	0	9.66417	0	9.65838	0		9.66916	2067.25	9.66203	2042.25	9.66417	1867.94	9.65838	0		9.66916	3150.7	9.66203	5294.76	9.66417	2079.95	9.65838	5875.97
9.68003	0	9.67285	0	9.67501	0	9.66927	0		9.68003	1882.65	9.67285	1931.55	9.67501	0	9.66927	0		9.68003	5100.22	9.67285	4649.51	9.67501	4110.2	9.66927	5002.75
9.69096	0	9.68367	0	9.68596	0	9.68014	0		9.69096	1771.18	9.68367	2880.98	9.68596	0	9.68014	2559.11		9.69096	3161.6	9.68367	3045.68	9.68596	5827.97	9.68014	4645.79
9.70177	0	9.69457	0	9.69681	0	9.69098	0		9.70177	2190.71	9.69457	2291.31	9.69681	2441.99	9.69098	2974.04		9.70177	3179.47	9.69457	3473.08	9.69681	4716.14	9.69098	6535.77
9.7125	0	9.70532	0	9.70745	0	9.70164	0		9.7125	0	9.70532	0	9.70745	1709.4	9.70164	1989.61		9.7125	2895	9.70532	2616.89	9.70745	6093.01	9.70164	6275.23
9.72312	0	9.71603	0	9.71803	0	9.71222	0		9.72312	0	9.71603	0	9.71803	0	9.71222	3701.69		9.72312	3238.45	9.71603	5029.22	9.71803	5343.42	9.71222	5504.1
9.73394	0	9.72675	0	9.72863	0	9.72279	0		9.73394	1807.83	9.72675	2535.93	9.72863	0	9.72279	0		9.73394	4616.16	9.72675	4368.16	9.72863	5199.8	9.72279	6483.45
9.74473	0	9.73739	0	9.73912	0	9.73334	0		9.74473	1432.4	9.73739	1897.57	9.73912	2716.96	9.73334	0		9.74473	5058.67	9.73739	3330.77	9.73912	5189.82	9.73334	5155.01
9.75552	0	9.748	0	9.74963	0	9.74374	0		9.75552	0	9.748	2312.44	9.74963	2213.07	9.74374	2549.98		9.75552	4781.92	9.748	4159.58	9.74963	3722.55	9.74374	3691.76
9.76625	0	9.75856	0	9.76013	0	9.75419	0		9.76625	0	9.75856	2636.63	9.76013	3136.12	9.75419	2106.79		9.76625	4559.49	9.75856	4930.38	9.76013	2458.54	9.75419	5882.28
9.77681	0	9.76913	0	9.77073	0	9.76469	0		9.77681	2856.11	9.76913	0	9.77073	4110.7	9.76469	0		9.77681	5237.44	9.76913	4449.93	9.77073	6669.22	9.76469	5892.39
9.78736	0	9.77964	0	9.78128	0	9.77516	0		9.78736	1964.87	9.77964	0	9.78128	2994.14	9.77516	2668.67		9.78736	5289.16	9.77964	6374	9.78128	7144.65	9.77516	2616.15
9.79791	0	9.79019	0	9.79173	0	9.78562	0		9.79791	1667.11	9.79019	4097.65	9.79173	3537.3	9.78562	3589.51		9.79791	3711.29	9.79019	2951.68	9.79173	4997.28	9.78562	7225.1
9.80851	0	9.80071	0	9.80205	0	9.79595	0		9.80851	2726.55	9.80071	0	9.80205	4211.67	9.79595	0		9.80851	6461.44	9.80071	3669.41	9.80205	4897.63	9.79595	8349.71
9.81898	0	9.81112	0	9.81212	0	9.80608	0		9.81898	0	9.81112	2801.79	9.81212	0	9.80608	0		9.81898	2491.61	9.81112	0	9.81212	0	9.80608	4030.07
9.8293	0	9.82128	0	9.82197	0	9.81599	0		9.8293	3949.2	9.82128	0	9.82197	0	9.81599	0		9.8293	2891.79	9.82128	8774.82	9.82197	11392.6	9.81599	0
9.83946	0	9.83123	0	9.83172	0	9.82579	0		9.83946	0	9.83123	0	9.83172	0	9.82579	0		9.83946	5858.48	9.83123	0	9.83172	9380.47	9.82579	10229.9
9.84947	0	9.84105	0	9.84144	0	9.83554	0		9.84947	0	9.84105	0	9.84144	0	9.83554	0		9.84947	5900.77	9.84105	7260.87	9.84144	0	9.83554	6552.83
9.85929	0	9.85081	0	9.85118	0	9.84532	0		9.85929	0	9.85081	0	9.85118	0	9.84532	0		9.85929	6420.32	9.85081	8205.17	9.85118	0	9.84532	6172.16
9.86903	0	9.86056	0	9.861	0	9.85517	0		9.86903	0	9.86056	0	9.861	7223.94	9.85517	0		9.86903	9097.72	9.86056	0	9.861	8228.53	9.85517	9462.65
9.87875	0	9.87036	0	9.87093	0	9.86514	0		9.87875	0	9.87036	0	9.87093	0	9.86514	0		9.87875	0	9.87036	0	9.87093	6501.55	9.86514	4878.1
9.88849	0	9.88024	0	9.88101	0	9.87523	0		9.88849	0	9.88024	0	9.88101	0	9.87523	0		9.88849	0	9.88024	5881.5	9.88101	6820.89	9.87523	5612.4
9.8983	0	9.89022	0	9.89121	0	9.88546	0		9.8983	0	9.89022	0	9.89121	4258.84	9.88546	0		9.8983	0	9.89022	6911.52	9.89121	5600.89	9.88546	3924.37
9.90822	0	9.90032	0	9.90151	0	9.8958	0		9.90822	0	9.90032	0	9.90151	0	9.8958	0		9.90822	6298.83	9.90032	4505.66	9.90151	8329.46	9.8958	5544.99
9.91826	0	9.91058	0	9.91198	0	9.90634	0		9.91826	0	9.91058	0	9.91198	2833.34	9.90634	0		9.91826	0	9.91058	3284.41	9.91198	5426.1	9.90634	6767.76
9.92841	0	9.92097	0	9.92259	0	9.91694	0		9.92841	3512.03	9.92097	0	9.92259	3725.72	9.91694	0		9.92841	4600.97	9.92097	6416.04	9.92259	2982.66	9.91694	3587.46
9.93876	0	9.93152	0	9.93328	0	9.9276	0		9.93876	0	9.93152	2703.9	9.93328	0	9.9276	0		9.93876	6421.48	9.93152	7072.31	9.93328	5540.3	9.9276	4392.5
9.94923	0	9.94212	0	9.94404	0	9.93837	0		9.94923	2921.87	9.94212	3638.64	9.94404	1925.06	9.93837	3993.94		9.94923	8948.06	9.94212	6057.78	9.94404	3232.32	9.93837	4764.22
9.95981	0	9.95286	0	9.95476	0	9.94914	0		9.95981	0	9.95286	3189.59	9.95476	1802.17	9.94914	2232.95		9.95981	5176.16	9.95286	5527.2	9.95476	4640.56	9.94914	5127.84
9.97049	0	9.9636	0	9.96548	0	9.95989	0		9.97049	0	9.9636	0	9.96548	2568.54	9.95989	2641.91		9.97049	4103.11	9.9636	6424.56	9.96548	8202.17	9.95989	2886.25
9.98119	0	9.97433	0	9.97611	0	9.97056	0		9.98119	2254.77	9.97433	0	9.97611	3725.96	9.97056	0		9.98119	6195.34	9.97433	5468.25	9.97611	5157.3	9.97056	5213.19
9.992	0	9.98506	0	9.98668	0	9.98116	0		9.992	2473.07	9.98506	4167.2	9.98668	3054.61	9.98116	3860.82		9.992	3626.9	9.98506	3716.31	9.98668	5390.11	9.98116	4746.92
10.0028	0	9.99569	0	9.99726	0	9.99173	0		10.0028	2512.35	9.99569	2823.39	9.99726	2802.68	9.99173	0		10.0028	4767.46	9.99569	5149.66	9.99726	4742.16	9.99173	4571.2
10.0136	0	10.0063	0	10.0079	0	10.0024	0		10.0136	0	10.0063	0	10.0079	0	10.0024	0		10.0136	4444.2	10.0063	5856.75	10.0079	7165.21	10.0024	4255.68
10.0242	0	10.0169	0	10.0185	0	10.0131	0		10.0242	0	10.0169	4452.16	10.0185	1804.59	10.0131	2890.76		10.0242	3251.84	10.0169	5585.14	10.0185	3154.86	10.0131	5070.11
10.0349	0	10.0276	0	10.0291	0	10.0239	0		10.0349	0	10.0276	2128.22	10.0291	0	10.0239	0		10.0349	3158.2	10.0276	5789.51	10.0291	3977.91	10.0239	4034.71
10.0455	0	10.0384	0	10.0399	0	10.0347	0		10.0455	1845.35	10.0384	2280.3	10.0399	0	10.0347	1617.12		10.0455	3551.47	10.0384	5789.15	10.0399	4112.19	10.0347	5345.7
10.0562	0	10.0491	0	10.0506	0	10.0456	0		10.0562	3391.54	10.0491	2113.44	10.0506	1824.59	10.0456	2300.79		10.0562	2500.54	10.0491	5724.39	10.0506	6301.94	10.0456	6864.5
10.067	0	10.0599	0	10.0615	0	10.0565	0		10.067	1549.53	10.0599	2588.7	10.0615	0	10.0565	1894.56		10.067	2665.32	10.0599	5622.94	10.0615	5774.17	10.0565	4983.36
10.0778	0	10.0707	0	10.0723	0	10.0673	0		10.0778	2126.25	10.0707	1929.31	10.0723	0	10.0673	2568.59		10.0778	3100.91	10.0707	6035.69	10.0723	6678.66	10.0673	3572.82
10.0886	0	10.0815	0	10.0831	0	10.0782	0		10.0886	1926.2	10.0815	2827.96	10.0831	3310.16	10.0782	2294.11		10.0886	4442.35	10.0815	4529.6	10.0831	2785	10.0782	4357
10.0995	0	10.0924	0	10.094	0	10.0892	0		10.0995	0	10.0924	4234.55	10.094	3177.83	10.0892	0		10.0995	3111.75	10.0924	7329.29	10.094	2919.13	10.0892	6023.9
10.1105	0	10.1033	0	10.1049	0	10.1002	0		10.1105	0	10.1033	1928.44	10.1049	1897.36	10.1002	1674.88		10.1105	3997.72	10.1033	4030.88	10.1049	5210.57	10.1002	3505.83
10.1214	0	10.1142	0	10.1158	0	10.1111	0		10.1214	0	10.1142	1573.53	10.1158	3110.43	10.1111	4638.21		10.1214	4955.58	10.1142	3872	10.1158	5326.74	10.1111	4281.45
10.1324	0	10.1251	0	10.1266	0	10.1221	0		10.1324	3391.05	10.1251	3414.34	10.1266	1294.01	10.1221	1589.62		10.1324	4128.45	10.1251	5040.31	10.1266	4277.84	10.1221	4066.21
10.1434	0	10.1361	0	10.1375	0	10.133	0		10.1434	1503.35	10.1361	3414.15	10.1375	4719.18	10.133	2107.68		10.1434	4466.57	10.1361	3694.2	10.1375	3049.28	10.133	5396.62
10.1544	0	10.147	0	10.1483	0	10.1439	0		10.1544	0	10.147	2197.95	10.1483	2993.3	10.1439	4038.49		10.1544	2115.24	10.147	5993.14	10.1483	5424.96	10.1439	4296.05
10.1654	0	10.1579	0	10.1592	0	10.1548	0		10.1654	1606.44	10.1579	3001.57	10.1592	3530.97	10.1548	2786.02		10.1654	4490.43	10.1579	3016.84	10.1592	7428.42	10.1548	5530.83
10.1763	0	10.1688	0	10.17	0	10.1657	0		10.1763	3898.54	10.1688	2369.29	10.17	3210.51	10.1657	2162.9		10.1763	4091.53	10.1688	4282.68	10.17	4489.98	10.1657	7567.82
10.1872	0	10.1797	0	10.1809	0	10.1766	0		10.1872	1328.99	10.1797	3829.89	10.1809	3104.29	10.1766	0		10.1872	2969.3	10.1797	3396.36	10.1809	4845.01	10.1766	5554.69
10.1981	0	10.1905	0	10.1917	0	10.1876	0		10.1981	2472.73	10.1905	2867.19	10.1917	2215.89	10.1876	2912.62		10.1981	3530.87	10.1905	1750.7	10.1917	9395.09	10.1876	4576.3
10.2091	0	10.2014	0	10.2026	0	10.1985	0		10.2091	2973.91	10.2014	0	10.2026	1519.33	10.1985	4395.48		10.2091	4609.73	10.2014	3878.37	10.2026	5969.94	10.1985	5673.44
10.22	0	10.2122	0	10.2134	0	10.2094	0		10.22	2957.35	10.2122	2901.32	10.2134	3528.01	10.2094	1628.29		10.22	5357.55	10.2122	4111.39	10.2134	3271.29	10.2094	3607.9
10.231	0	10.2233	0	10.2243	0	10.2205	0		10.231	1864.2	10.2233	1567.38	10.2243	1866.74	10.2205	3634.28		10.231	2672.72	10.2233	4090.59	10.2243	3325.49	10.2205	4400.57
10.242	0	10.2342	0	10.2352	0	10.2314	0		10.242	2820.97	10.2342	3241.67	10.2352	1452.64	10.2314	1763.58		10.242	4175.09	10.2342	4975.25	10.2352	5292.45	10.2314	5887.62
10.253	0	10.245	0	10.246	0	10.2423	0		10.253	1413.81	10.245	2351.35	10.246	2129.02	10.2423	0		10.253	3017.41	10.245	3596.52	10.246	6340.92	10.2423	2854.63
10.264	0	10.256	0	10.2568	0	10.2532	0		10.264	2759.42	10.256	1407.92	10.2568	3148.76	10.2532	3070.83		10.264	4802.93	10.256	4884.89	10.2568	3461.2	10.2532	5528.79
10.275	0	10.2668	0	10.2675	0	10.264	0		10.275	1806.19	10.2668	0	10.2675	1668.75	10.264	3275.33		10.275	2301.53	10.2668	4816.03	10.2675	2960.41	10.264	3873.5
10.2858	0	10.2775	0	10.2781	0	10.2746	0		10.2858	0	10.2775	0	10.2781	3446.07	10.2746	2935.89		10.2858	4293.82	10.2775	5372.38	10.2781	6137.29	10.2746	4127.93
10.2967	0	10.2883	0	10.2886	0	10.285	0		10.2967	2141.98	10.2883	2380.27	10.2886	0	10.285	3164.54		10.2967	3342.48	10.2883	3225.77	10.2886	5936.47	10.285	5285.92
10.3076	0	10.2988	0	10.299	0	10.2954	0		10.3076	4145.72	10.2988	0	10.299	0	10.2954	2331.5		10.3076	4421.02	10.2988	4999.67	10.299	4344.92	10.2954	8138.6
10.3183	0	10.3093	0	10.3092	0	10.3056	0		10.3183	2652.65	10.3093	3179.89	10.3092	0	10.3056	0		10.3183	3201.27	10.3093	4153.86	10.3092	4463.1	10.3056	4127
10.3289	0	10.3197	0	10.3194	0	10.3159	0		10.3289	2539.55	10.3197	0	10.3194	3235.22	10.3159	3473.89		10.3289	4081.55	10.3197	6590.09	10.3194	5202.19	10.3159	6116.2
10.3392	0	10.3299	0	10.3295	0	10.3261	0		10.3392	0	10.3299	0	10.3295	4966	10.3261	2575.62		10.3392	5132.32	10.3299	2933.03	10.3295	5534.68	10.3261	5022.57
10.3495	0	10.3401	0	10.3398	0	10.3364	0		10.3495	0	10.3401	0	10.3398	0	10.3364	3313.07		10.3495	5825.47	10.3401	3870.73	10.3398	4732.8	10.3364	4834.97
10.3596	0	10.3504	0	10.3501	0	10.3468	0		10.3596	0	10.3504	4307.69	10.3501	3194.35	10.3468	3724.18		10.3596	7097.87	10.3504	2743.09	10.3501	7328.47	10.3468	8222.49
10.3698	0	10.3607	0	10.3606	0	10.3573	0		10.3698	0	10.3607	0	10.3606	0	10.3573	4100.32		10.3698	5999.22	10.3607	4353.09	10.3606	4867.51	10.3573	4702.51
10.38	0	10.3711	0	10.3711	0	10.3679	0		10.38	0	10.3711	0	10.3711	2988.72	10.3679	0		10.38	4816.88	10.3711	3024.92	10.3711	5485.02	10.3679	7037.34
10.3903	0	10.3816	0	10.3816	0	10.3785	0		10.3903	0	10.3816	1891.37	10.3816	4508.98	10.3785	3261.72		10.3903	0	10.3816	6934.28	10.3816	6849.96	10.3785	3027.5
10.4006	0	10.3922	0	10.3922	0	10.3892	0		10.4006	0	10.3922	2181.37	10.3922	3090.06	10.3892	0		10.4006	2744.75	10.3922	4883.41	10.3922	3394.29	10.3892	4073.91
10.411	0	10.4028	0	10.4027	0	10.3998	0		10.411	0	10.4028	4261.15	10.4027	4044.47	10.3998	2236.97		10.411	0	10.4028	5645.49	10.4027	6925.84	10.3998	5717.62
10.4214	0	10.4133	0	10.4133	0	10.4105	0		10.4214	0	10.4133	0	10.4133	0	10.4105	2766.79		10.4214	4821.13	10.4133	4115.58	10.4133	4678.5	10.4105	6199.21
10.432	0	10.424	0	10.424	0	10.4212	0		10.432	0	10.424	3134.31	10.424	1798.9	10.4212	0		10.432	5019.7	10.424	4908.67	10.424	5970.97	10.4212	4512.91
10.4427	0	10.4347	0	10.4346	0	10.4319	0		10.4427	2391.84	10.4347	3205.72	10.4346	5058.34	10.4319	2352.26		10.4427	3616.79	10.4347	7907.47	10.4346	5980.9	10.4319	3973.5
10.4534	0	10.4455	0	10.4454	0	10.4427	0		10.4534	2420	10.4455	2591.62	10.4454	2636.57	10.4427	2162.3		10.4534	4229.09	10.4455	5201.57	10.4454	2777.93	10.4427	5130.46
10.4642	0	10.4563	0	10.4562	0	10.4535	0		10.4642	0	10.4563	2930.87	10.4562	4148.42	10.4535	2637.23		10.4642	0	10.4563	4565.79	10.4562	2296.22	10.4535	4208.81
10.4751	0	10.4671	0	10.467	0	10.4644	0		10.4751	0	10.4671	1919.18	10.467	2166.68	10.4644	3624.43		10.4751	3032.72	10.4671	5123.65	10.467	4738.8	10.4644	4999.42
10.4861	0	10.4779	0	10.4777	0	10.4752	0		10.4861	2028.34	10.4779	2937.15	10.4777	0	10.4752	2790.82		10.4861	5882.38	10.4779	3151.91	10.4777	3518.91	10.4752	3329.92
10.497	0	10.4887	0	10.4884	0	10.4859	0		10.497	0	10.4887	0	10.4884	6223.24	10.4859	0		10.497	2365.44	10.4887	3006.81	10.4884	5829.6	10.4859	5826.6
10.5078	0	10.4995	0	10.4991	0	10.4965	0		10.5078	1521.45	10.4995	2458.48	10.4991	0	10.4965	0		10.5078	0	10.4995	4941.01	10.4991	2664.21	10.4965	6815.84
10.5188	0	10.5102	0	10.5097	0	10.507	0		10.5188	0	10.5102	4357.16	10.5097	4757.59	10.507	2827.79		10.5188	3327.2	10.5102	4585.46	10.5097	4394.07	10.507	5963.19
10.5297	0	10.5208	0	10.5202	0	10.5174	0		10.5297	2973.21	10.5208	3807.73	10.5202	0	10.5174	2039.71		10.5297	5358.22	10.5208	2771.1	10.5202	7544.42	10.5174	6005.46
10.5406	0	10.5314	0	10.5306	0	10.5278	0		10.5406	1914.35	10.5314	1566.26	10.5306	2643.75	10.5278	3083.55		10.5406	5361.45	10.5314	2930.54	10.5306	6175.3	10.5278	7628.14
10.5512	0	10.5419	0	10.5409	0	10.5381	0		10.5512	0	10.5419	0	10.5409	3659.21	10.5381	2708.02		10.5512	4319.65	10.5419	2969.81	10.5409	7998.8	10.5381	0
10.5618	0	10.5523	0	10.5513	0	10.5484	0		10.5618	0	10.5523	0	10.5513	0	10.5484	0		10.5618	2913.02	10.5523	5808.36	10.5513	5455.21	10.5484	4811.25
10.5723	0	10.5627	0	10.5616	0	10.5588	0		10.5723	2459.98	10.5627	4365.63	10.5616	0	10.5588	2612.68		10.5723	6383.8	10.5627	6750.57	10.5616	9977.75	10.5588	7054.54
10.5827	0	10.5731	0	10.572	0	10.5693	0		10.5827	0	10.5731	3889.91	10.572	0	10.5693	2201.86		10.5827	7475.27	10.5731	5220.85	10.572	4846.33	10.5693	3652.15
10.593	0	10.5836	0	10.5825	0	10.5797	0		10.593	0	10.5836	4149.26	10.5825	3554.73	10.5797	0		10.593	3438.73	10.5836	3424	10.5825	4203.53	10.5797	5623.64
10.6033	0	10.5941	0	10.5929	0	10.5901	0		10.6033	0	10.5941	3619.7	10.5929	4475.98	10.5901	0		10.6033	3736.71	10.5941	6830.3	10.5929	3432.83	10.5901	3703.97
10.6138	0	10.6045	0	10.6033	0	10.6005	0		10.6138	0	10.6045	2189.02	10.6033	2191.37	10.6005	2579.89		10.6138	0	10.6045	3831.44	10.6033	5295.75	10.6005	7820.2
10.6242	0	10.6149	0	10.6138	0	10.611	0		10.6242	3276.44	10.6149	0	10.6138	1740.95	10.611	3261.91		10.6242	2764.87	10.6149	5055.57	10.6138	8313.83	10.611	6062.82
10.6346	0	10.6254	0	10.6242	0	10.6214	0		10.6346	0	10.6254	3067.15	10.6242	2400.17	10.6214	2309.3		10.6346	4582.9	10.6254	7284.82	10.6242	2998.53	10.6214	4342.19
10.6451	0	10.6359	0	10.6348	0	10.6319	0		10.6451	2886.97	10.6359	3895.71	10.6348	2957.71	10.6319	4049.97		10.6451	6374.26	10.6359	5702.77	10.6348	6093.26	10.6319	7536.65
10.6555	0	10.6464	0	10.6452	0	10.6424	0		10.6555	0	10.6464	2157.5	10.6452	3184.96	10.6424	5073.82		10.6555	3630.6	10.6464	2650.8	10.6452	4883.95	10.6424	4902.27
10.666	0	10.6569	0	10.6557	0	10.6528	0		10.666	0	10.6569	2569.75	10.6557	3747.83	10.6528	1988.48		10.666	6711.52	10.6569	5154.97	10.6557	4110	10.6528	5759.33
10.6765	0	10.6673	0	10.6661	0	10.6632	0		10.6765	0	10.6673	2336.68	10.6661	0	10.6632	3204.18		10.6765	6314.48	10.6673	3716.58	10.6661	3257.95	10.6632	4197.68
10.687	0	10.6778	0	10.6765	0	10.6736	0		10.687	0	10.6778	5654.19	10.6765	4212.16	10.6736	0		10.687	6576.05	10.6778	5608.08	10.6765	5845.16	10.6736	2991.03
10.6974	0	10.6883	0	10.6869	0	10.684	0		10.6974	0	10.6883	0	10.6869	4433.06	10.684	0		10.6974	5142.25	10.6883	2628.49	10.6869	4823.44	10.684	5760.21
10.708	0	10.6988	0	10.6974	0	10.6944	0		10.708	0	10.6988	0	10.6974	2753.15	10.6944	4070.69		10.708	0	10.6988	3878.97	10.6974	3467.12	10.6944	3439.9
10.7185	0	10.7092	0	10.7078	0	10.7048	0		10.7185	1610.22	10.7092	2470.85	10.7078	2328.48	10.7048	2053.51		10.7185	4466.09	10.7092	4483.66	10.7078	2957.72	10.7048	4820.19
10.7289	0	10.7197	0	10.7181	0	10.7152	0		10.7289	0	10.7197	0	10.7181	5009.71	10.7152	3425.62		10.7289	3975.41	10.7197	7319.34	10.7181	4689.65	10.7152	10647.3
10.7394	0	10.7301	0	10.7284	0	10.7254	0		10.7394	0	10.7301	0	10.7284	2565.02	10.7254	4921.84		10.7394	3797.77	10.7301	3214.15	10.7284	9051.09	10.7254	6012.78
10.7498	0	10.7404	0	10.7386	0	10.7356	0		10.7498	0	10.7404	2143.36	10.7386	0	10.7356	0		10.7498	0	10.7404	6063.44	10.7386	7563.68	10.7356	3785.81
10.7602	0	10.7506	0	10.7487	0	10.7458	0		10.7602	3285.84	10.7506	0	10.7487	0	10.7458	0		10.7602	2530.25	10.7506	5695.77	10.7487	9019	10.7458	4835.24
10.7706	0	10.7608	0	10.7588	0	10.756	0		10.7706	0	10.7608	0	10.7588	3171.73	10.756	0		10.7706	7673.27	10.7608	3306.4	10.7588	5687.57	10.756	9528.67
10.7809	0	10.771	0	10.769	0	10.7662	0		10.7809	0	10.771	0	10.769	3018.59	10.7662	4417.59		10.7809	3824	10.771	0	10.769	7561.04	10.7662	8743
10.791	0	10.7812	0	10.7793	0	10.7766	0		10.791	2006.48	10.7812	2911.77	10.7793	0	10.7766	3023.26		10.791	6941	10.7812	5561.67	10.7793	3990.41	10.7766	7049.62
10.8012	0	10.7914	0	10.7896	0	10.787	0		10.8012	0	10.7914	0	10.7896	3970.17	10.787	3491.6		10.8012	0	10.7914	4567.94	10.7896	4912.81	10.787	6789.56
10.8113	0	10.8017	0	10.8001	0	10.7975	0		10.8113	0	10.8017	3431.77	10.8001	2417.74	10.7975	0		10.8113	4340.6	10.8017	8104.4	10.8001	5414.62	10.7975	3396.78
10.8215	0	10.8121	0	10.8107	0	10.8081	0		10.8215	0	10.8121	0	10.8107	2523.92	10.8081	2322.12		10.8215	5215.32	10.8121	8337.77	10.8107	3406.89	10.8081	5499.04
10.8317	0	10.8226	0	10.8213	0	10.8187	0		10.8317	0	10.8226	2622.95	10.8213	3433.61	10.8187	2648.09		10.8317	3169.77	10.8226	5066.85	10.8213	8264.44	10.8187	6129.97
10.8421	0	10.8332	0	10.8319	0	10.8294	0		10.8421	2487.83	10.8332	0	10.8319	2389.74	10.8294	0		10.8421	0	10.8332	3298.16	10.8319	8917.3	10.8294	5865.42
10.8525	0	10.8438	0	10.8426	0	10.84	0		10.8525	2912.41	10.8438	2543.27	10.8426	2282.06	10.84	2695.29		10.8525	3869	10.8438	3961.22	10.8426	5335.13	10.84	5520.07
10.8628	0	10.8544	0	10.8532	0	10.8505	0		10.8628	3032.92	10.8544	2873.9	10.8532	3312.26	10.8505	1843.78		10.8628	4844.17	10.8544	3258.75	10.8532	3889.34	10.8505	6283.02
10.8731	0	10.8649	0	10.8636	0	10.8609	0		10.8731	0	10.8649	0	10.8636	3972.63	10.8609	1913.75		10.8731	5803.17	10.8649	3624.88	10.8636	7459.17	10.8609	4841.2
10.8834	0	10.8753	0	10.8739	0	10.8712	0		10.8834	0	10.8753	3454.28	10.8739	6577.68	10.8712	0		10.8834	2484.25	10.8753	4022.39	10.8739	3769.31	10.8712	3067.48
10.8938	0	10.8858	0	10.8843	0	10.8815	0		10.8938	0	10.8858	3524.43	10.8843	3994.02	10.8815	2005.35		10.8938	0	10.8858	2704.56	10.8843	7638.03	10.8815	3690.74
10.9044	0	10.8963	0	10.8947	0	10.8919	0		10.9044	3991.58	10.8963	0	10.8947	2879.59	10.8919	0		10.9044	4933.49	10.8963	6793.11	10.8947	6267.35	10.8919	4821.81
10.9149	0	10.9068	0	10.9052	0	10.9024	0		10.9149	0	10.9068	2221.51	10.9052	4033.03	10.9024	2343.84		10.9149	5832.38	10.9068	4586.04	10.9052	4545.96	10.9024	4047.61
10.9255	0	10.9173	0	10.9156	0	10.9129	0		10.9255	2632.04	10.9173	2046.85	10.9156	2751.02	10.9129	0		10.9255	4733.14	10.9173	5273.57	10.9156	4008.51	10.9129	3871.3
10.9361	0	10.9278	0	10.9262	0	10.9234	0		10.9361	1748.39	10.9278	2284.2	10.9262	4058.28	10.9234	0		10.9361	4125.84	10.9278	6425.74	10.9262	7809.85	10.9234	5286.63
10.9467	0	10.9383	0	10.9367	0	10.934	0		10.9467	0	10.9383	4026.68	10.9367	2450.93	10.934	0		10.9467	7728.44	10.9383	5303.26	10.9367	7098.94	10.934	6491.77
10.9572	0	10.9489	0	10.9473	0	10.9447	0		10.9572	2967.26	10.9489	4697.39	10.9473	2394.94	10.9447	3485.02		10.9572	3820.34	10.9489	4771.8	10.9473	7297.14	10.9447	5249.91
10.9678	0	10.9595	0	10.9579	0	10.9554	0		10.9678	2491	10.9595	6376.79	10.9579	2664.91	10.9554	0		10.9678	6102.74	10.9595	2785.79	10.9579	4096.71	10.9554	3323.02
10.9784	0	10.9702	0	10.9686	0	10.966	0		10.9784	2168.61	10.9702	4331.29	10.9686	1792.83	10.966	1885.97		10.9784	5270.21	10.9702	7394.24	10.9686	5718.08	10.966	6220.69
10.989	0	10.9808	0	10.9792	0	10.9767	0		10.989	0	10.9808	3836.42	10.9792	0	10.9767	2416.93		10.989	0	10.9808	9294.43	10.9792	6491.06	10.9767	6370.34
10.9997	0	10.9915	0	10.99	0	10.9874	0		10.9997	0	10.9915	2214.11	10.99	0	10.9874	2573.34		10.9997	0	10.9915	6730.5	10.99	4799.66	10.9874	4126.58
11.0104	0	11.0022	0	11.0007	0	10.9981	0		11.0104	2064.59	11.0022	0	11.0007	2313.95	10.9981	4462.5		11.0104	4055.23	11.0022	3816.88	11.0007	6713.06	10.9981	5931.85
11.0212	0	11.0129	0	11.0114	0	11.0088	0		11.0212	0	11.0129	2072.91	11.0114	2221.77	11.0088	2542.14		11.0212	4659.52	11.0129	2696.87	11.0114	3773.42	11.0088	5630.03
11.0319	0	11.0236	0	11.0221	0	11.0195	0		11.0319	0	11.0236	3586.29	11.0221	4714.03	11.0195	2347.83		11.0319	3680.21	11.0236	3441.99	11.0221	6565.96	11.0195	6117.84
11.0427	0	11.0343	0	11.0327	0	11.0302	0		11.0427	2317.84	11.0343	4630.18	11.0327	2971.43	11.0302	2205.5		11.0427	2700.87	11.0343	7751.01	11.0327	5981.93	11.0302	5664.89
11.0534	0	11.045	0	11.0434	0	11.0408	0		11.0534	0	11.045	4477.76	11.0434	0	11.0408	3008.75		11.0534	6275.42	11.045	5841.92	11.0434	4361.08	11.0408	3814.32
11.0642	0	11.0557	0	11.054	0	11.0515	0		11.0642	1395.08	11.0557	3150.34	11.054	3350.45	11.0515	2156.72		11.0642	1991.33	11.0557	4850.32	11.054	4764.15	11.0515	6158.08
11.0749	0	11.0664	0	11.0647	0	11.0621	0		11.0749	1760.61	11.0664	2695.47	11.0647	3790.46	11.0621	3086.07		11.0749	2482.48	11.0664	4121.33	11.0647	5363.61	11.0621	5569.31
11.0857	0	11.077	0	11.0754	0	11.0728	0		11.0857	3330.8	11.077	1731.85	11.0754	3854.92	11.0728	5213.1		11.0857	0	11.077	7298.09	11.0754	4296.28	11.0728	6242.68
11.0965	0	11.0877	0	11.086	0	11.0835	0		11.0965	0	11.0877	3279.95	11.086	0	11.0835	0		11.0965	5056.3	11.0877	5890.24	11.086	8052.2	11.0835	4662.64
11.1072	0	11.0984	0	11.0967	0	11.0941	0		11.1072	3270.56	11.0984	3575.62	11.0967	3624.03	11.0941	4264.93		11.1072	3562.54	11.0984	5954.81	11.0967	5698.47	11.0941	6070.94
11.118	0	11.1091	0	11.1073	0	11.1048	0		11.118	0	11.1091	1897.74	11.1073	5896.25	11.1048	2863.53		11.118	2655.87	11.1091	3289.57	11.1073	7403.97	11.1048	10336.4
11.1288	0	11.1198	0	11.118	0	11.1155	0		11.1288	4692.1	11.1198	0	11.118	2450.58	11.1155	4953.64		11.1288	2441.93	11.1198	5491.08	11.118	6171.71	11.1155	5566.89
11.1396	0	11.1306	0	11.1287	0	11.1262	0		11.1396	0	11.1306	4763.72	11.1287	2719.81	11.1262	0		11.1396	4636.44	11.1306	4032.65	11.1287	6197.77	11.1262	5998.04
11.1504	0	11.1412	0	11.1393	0	11.1368	0		11.1504	1862.93	11.1412	2566.47	11.1393	2532.73	11.1368	2391.62		11.1504	5336.05	11.1412	3835.63	11.1393	3026.03	11.1368	4549.31
11.1611	0	11.1519	0	11.15	0	11.1474	0		11.1611	3612.28	11.1519	2735.17	11.15	4969.62	11.1474	2061.51		11.1611	3621.37	11.1519	6819.78	11.15	4729.71	11.1474	5977.62
11.1719	0	11.1626	0	11.1606	0	11.1581	0		11.1719	2104.45	11.1626	2341.86	11.1606	3381.27	11.1581	4293.73		11.1719	4744.8	11.1626	5317.71	11.1606	3301.06	11.1581	3624.43
11.1827	0	11.1732	0	11.1712	0	11.1687	0		11.1827	3173.95	11.1732	2484.42	11.1712	3315.52	11.1687	3851.38		11.1827	3825.72	11.1732	4300.65	11.1712	4522.35	11.1687	6174.77
11.1934	0	11.1839	0	11.1818	0	11.1792	0		11.1934	3073.99	11.1839	2836.34	11.1818	2963.51	11.1792	2255.6		11.1934	6135.24	11.1839	7029.61	11.1818	5392.01	11.1792	4511.61
11.2041	0	11.1945	0	11.1924	0	11.1898	0		11.2041	0	11.1945	2977.64	11.1924	0	11.1898	0		11.2041	0	11.1945	7006.84	11.1924	3562.7	11.1898	6747.49
11.2148	0	11.2052	0	11.203	0	11.2004	0		11.2148	1832.28	11.2052	2665.31	11.203	4543.09	11.2004	3845.98		11.2148	3457.17	11.2052	5574.99	11.203	5013.64	11.2004	5488.79
11.2255	0	11.2158	0	11.2135	0	11.2108	0		11.2255	1787.71	11.2158	2598.12	11.2135	2602.59	11.2108	2775.38		11.2255	4281.88	11.2158	7209.62	11.2135	6691.34	11.2108	5658.33
11.2362	0	11.2264	0	11.224	0	11.2213	0		11.2362	1856.22	11.2264	2227.34	11.224	4956.45	11.2213	0		11.2362	5083.89	11.2264	5407.07	11.224	8244.66	11.2213	6646.22
11.2469	0	11.237	0	11.2344	0	11.2317	0		11.2469	1864.18	11.237	4284.63	11.2344	3754.22	11.2317	3448.45		11.2469	2675.81	11.237	8165.86	11.2344	6948.58	11.2317	3453
11.2575	0	11.2474	0	11.2447	0	11.242	0		11.2575	2174.09	11.2474	2233.03	11.2447	2951.43	11.242	3192.14		11.2575	4822.97	11.2474	3810.17	11.2447	4636.93	11.242	5512.81
11.2681	0	11.2579	0	11.255	0	11.2522	0		11.2681	3015.59	11.2579	4358.41	11.255	3775.32	11.2522	0		11.2681	4516	11.2579	5977.11	11.255	7292.37	11.2522	9208.84
11.2787	0	11.2682	0	11.2652	0	11.2624	0		11.2787	0	11.2682	2561.16	11.2652	4354.71	11.2624	0		11.2787	4257.28	11.2682	6700.6	11.2652	6944.37	11.2624	5292.78
11.2892	0	11.2785	0	11.2754	0	11.2727	0		11.2892	2280.46	11.2785	2587.86	11.2754	0	11.2727	0		11.2892	5176.3	11.2785	6046.72	11.2754	6932.51	11.2727	3552.2
11.2997	0	11.2888	0	11.2856	0	11.2829	0		11.2997	4665.88	11.2888	0	11.2856	3213.57	11.2829	0		11.2997	5442.52	11.2888	5638.94	11.2856	0	11.2829	3988.45
11.3101	0	11.299	0	11.2959	0	11.2931	0		11.3101	0	11.299	0	11.2959	0	11.2931	2789.16		11.3101	0	11.299	6781.53	11.2959	6270.41	11.2931	4461.49
11.3204	0	11.3092	0	11.3061	0	11.3035	0		11.3204	0	11.3092	2656.32	11.3061	3941.62	11.3035	2967.29		11.3204	7717.9	11.3092	6894.51	11.3061	9399.7	11.3035	5265.32
11.3305	0	11.3194	0	11.3165	0	11.3139	0		11.3305	0	11.3194	0	11.3165	4609.8	11.3139	0		11.3305	0	11.3194	4708.33	11.3165	7262.02	11.3139	6998.15
11.3406	0	11.3297	0	11.3268	0	11.3242	0		11.3406	0	11.3297	5424.74	11.3268	2117.34	11.3242	2910.85		11.3406	8801.72	11.3297	8991.7	11.3268	5889.86	11.3242	7121.17
11.3507	0	11.3398	0	11.3371	0	11.3346	0		11.3507	0	11.3398	0	11.3371	0	11.3346	0		11.3507	5299.49	11.3398	8356.75	11.3371	8525.37	11.3346	5449.91
11.3608	0	11.3501	0	11.3475	0	11.3449	0		11.3608	0	11.3501	3339.63	11.3475	3617.74	11.3449	2667.93		11.3608	12038.8	11.3501	6486.93	11.3475	3684.85	11.3449	7816.01
11.371	0	11.3605	0	11.358	0	11.3554	0		11.371	0	11.3605	2622.31	11.358	1943.21	11.3554	2203.23		11.371	5921.29	11.3605	5781.56	11.358	4822.58	11.3554	4691.34
11.3813	0	11.371	0	11.3685	0	11.366	0		11.3813	2812.77	11.371	2148.73	11.3685	4090.37	11.366	0		11.3813	5506.18	11.371	0	11.3685	6777.09	11.366	5850.67
11.3917	0	11.3815	0	11.3791	0	11.3765	0		11.3917	2215.58	11.3815	2539.73	11.3791	2039.43	11.3765	2788		11.3917	0	11.3815	4918.36	11.3791	5860.35	11.3765	4493.69
11.4021	0	11.392	0	11.3896	0	11.3871	0		11.4021	5681.02	11.392	0	11.3896	0	11.3871	0		11.4021	4415.81	11.392	4310.22	11.3896	5247.7	11.3871	7353.78
11.4126	0	11.4026	0	11.4002	0	11.3976	0		11.4126	0	11.4026	5217.72	11.4002	3032.86	11.3976	2730.49		11.4126	4570.38	11.4026	3935.24	11.4002	6337.1	11.3976	6703.03
11.4231	0	11.4132	0	11.4107	0	11.4082	0		11.4231	0	11.4132	0	11.4107	0	11.4082	1788.99		11.4231	4261.9	11.4132	4090.37	11.4107	5841.44	11.4082	6321.95
11.4335	0	11.4237	0	11.4213	0	11.4187	0		11.4335	0	11.4237	1678.29	11.4213	2348.41	11.4187	4148.5		11.4335	2701.86	11.4237	6276.59	11.4213	3326.51	11.4187	6370.18
11.444	0	11.4343	0	11.4317	0	11.4292	0		11.444	0	11.4343	4579.03	11.4317	2515.86	11.4292	0		11.444	6472.98	11.4343	8010.26	11.4317	4434.59	11.4292	4631.78
11.4544	0	11.4447	0	11.4422	0	11.4396	0		11.4544	0	11.4447	0	11.4422	2744	11.4396	0		11.4544	3168.52	11.4447	6441.94	11.4422	7490.5	11.4396	6236.78
11.4649	0	11.4552	0	11.4526	0	11.45	0		11.4649	0	11.4552	3259.43	11.4526	3425.27	11.45	5465.46		11.4649	4509.14	11.4552	6152.89	11.4526	2456.77	11.45	6072.99
11.4754	0	11.4657	0	11.4631	0	11.4605	0		11.4754	0	11.4657	3592.09	11.4631	0	11.4605	1844.13		11.4754	5364.42	11.4657	4281.14	11.4631	4024.66	11.4605	3666.68
11.486	0	11.4762	0	11.4736	0	11.471	0		11.486	2214.57	11.4762	2214.4	11.4736	0	11.471	0		11.486	4881.37	11.4762	9183.64	11.4736	6613.78	11.471	7799.83
11.4966	0	11.4867	0	11.4842	0	11.4816	0		11.4966	0	11.4867	2305.15	11.4842	0	11.4816	2216.15		11.4966	3377.87	11.4867	3591.49	11.4842	6190.81	11.4816	3465.22
11.5072	0	11.4973	0	11.4947	0	11.4922	0		11.5072	2669.77	11.4973	3857.52	11.4947	2927.71	11.4922	3924.97		11.5072	7379.62	11.4973	3986.21	11.4947	4341.21	11.4922	0
11.5178	0	11.5079	0	11.5053	0	11.5027	0		11.5178	2110.36	11.5079	3536.5	11.5053	1880.65	11.5027	2637.17		11.5178	4119.17	11.5079	4054.12	11.5053	4336.64	11.5027	3920.02
11.5283	0	11.5185	0	11.5158	0	11.5131	0		11.5283	1854.2	11.5185	0	11.5158	2403.22	11.5131	4613.81		11.5283	5011.83	11.5185	4525.25	11.5158	6793.5	11.5131	5860.16
11.5389	0	11.529	0	11.5262	0	11.5235	0		11.5389	0	11.529	2005.2	11.5262	0	11.5235	3394.58		11.5389	4544.97	11.529	4672.58	11.5262	3199.31	11.5235	4713.62
11.5495	0	11.5396	0	11.5367	0	11.5339	0		11.5495	0	11.5396	0	11.5367	3420.16	11.5339	2894.29		11.5495	1985.13	11.5396	4169.92	11.5367	6252.42	11.5339	4864.77
11.56	0	11.5501	0	11.547	0	11.5441	0		11.56	2206.63	11.5501	2856.34	11.547	0	11.5441	5085.85		11.56	7805.08	11.5501	2287.53	11.547	0	11.5441	0
11.5706	0	11.5605	0	11.5573	0	11.5544	0		11.5706	0	11.5605	4840.26	11.5573	4180.48	11.5544	0		11.5706	5385.3	11.5605	5875.39	11.5573	8149.09	11.5544	7260.76
11.5811	0	11.5708	0	11.5676	0	11.5646	0		11.5811	0	11.5708	3603.41	11.5676	0	11.5646	0		11.5811	4857.46	11.5708	2941.69	11.5676	7395.65	11.5646	3976.56
11.5916	0	11.5812	0	11.5779	0	11.5748	0		11.5916	2746.35	11.5812	3232.91	11.5779	0	11.5748	0		11.5916	4709.33	11.5812	5021.78	11.5779	4394.22	11.5748	7355.38
11.602	0	11.5914	0	11.5881	0	11.585	0		11.602	0	11.5914	0	11.5881	2859.44	11.585	2538.65		11.602	4715.12	11.5914	2866.79	11.5881	0	11.585	11004.5
11.6124	0	11.6017	0	11.5983	0	11.5951	0		11.6124	0	11.6017	2783.57	11.5983	3875.91	11.5951	0		11.6124	4332.04	11.6017	4547.66	11.5983	5281.07	11.5951	6847.13
11.6227	0	11.6119	0	11.6085	0	11.6053	0		11.6227	0	11.6119	2459.16	11.6085	3925.95	11.6053	4403.6		11.6227	0	11.6119	8710.99	11.6085	5018.07	11.6053	6071.92
11.633	0	11.6221	0	11.6187	0	11.6155	0		11.633	0	11.6221	2249.06	11.6187	0	11.6155	0		11.633	6473.35	11.6221	4704.75	11.6187	5362.07	11.6155	7555.47
11.6433	0	11.6323	0	11.6289	0	11.6256	0		11.6433	3106.67	11.6323	2875.39	11.6289	0	11.6256	0		11.6433	6353.35	11.6323	9808.95	11.6289	7560.83	11.6256	6583.33
11.6535	0	11.6425	0	11.6391	0	11.6358	0		11.6535	0	11.6425	3871.47	11.6391	3162.72	11.6358	0		11.6535	7339.89	11.6425	7901.33	11.6391	7425.62	11.6358	8920.42
11.6636	0	11.6526	0	11.6493	0	11.646	0		11.6636	0	11.6526	0	11.6493	2505.58	11.646	0		11.6636	5336.41	11.6526	5422.19	11.6493	5920.64	11.646	7216.11
11.6738	0	11.6628	0	11.6594	0	11.6562	0		11.6738	2392.8	11.6628	0	11.6594	2756.09	11.6562	3088.34		11.6738	5378.36	11.6628	8174.41	11.6594	0	11.6562	4825.96
11.6839	0	11.673	0	11.6697	0	11.6664	0		11.6839	2593.14	11.673	0	11.6697	0	11.6664	3409.03		11.6839	5120.86	11.673	8700.61	11.6697	10153.3	11.6664	4445.15
11.694	0	11.6832	0	11.6799	0	11.6766	0		11.694	0	11.6832	0	11.6799	4145.13	11.6766	3026.75		11.694	5966.96	11.6832	3424.74	11.6799	4145.82	11.6766	7932.28
11.704	0	11.6934	0	11.6901	0	11.6868	0		11.704	0	11.6934	0	11.6901	5899.85	11.6868	4206.36		11.704	0	11.6934	6793.13	11.6901	6608.65	11.6868	0
11.7141	0	11.7036	0	11.7004	0	11.6971	0		11.7141	0	11.7036	4966.14	11.7004	0	11.6971	2939.87		11.7141	0	11.7036	6048.62	11.7004	7038	11.6971	0
11.7243	0	11.7137	0	11.7107	0	11.7073	0		11.7243	0	11.7137	0	11.7107	2711.82	11.7073	0		11.7243	0	11.7137	4102.24	11.7107	4606.23	11.7073	5931.51
11.7344	0	11.724	0	11.7209	0	11.7175	0		11.7344	0	11.724	3981.94	11.7209	2740.3	11.7175	0		11.7344	3283.04	11.724	6067.07	11.7209	4932.24	11.7175	7282.28
11.7445	0	11.7342	0	11.7312	0	11.7278	0		11.7445	0	11.7342	0	11.7312	0	11.7278	2813.93		11.7445	4146.7	11.7342	5053.51	11.7312	7256.34	11.7278	3804.07
11.7546	0	11.7444	0	11.7415	0	11.738	0		11.7546	3728.26	11.7444	0	11.7415	0	11.738	0		11.7546	0	11.7444	5163.29	11.7415	8434.32	11.738	3705.3
11.7648	0	11.7547	0	11.7518	0	11.7482	0		11.7648	0	11.7547	0	11.7518	3107.62	11.7482	0		11.7648	5516.71	11.7547	7212.09	11.7518	5235.47	11.7482	8046.27
11.775	0	11.7649	0	11.762	0	11.7584	0		11.775	0	11.7649	0	11.762	0	11.7584	4265.69		11.775	7163.97	11.7649	5581.78	11.762	7881.51	11.7584	6334.53
11.7851	0	11.7751	0	11.7722	0	11.7685	0		11.7851	3816.82	11.7751	2887.2	11.7722	2718.74	11.7685	3975.29		11.7851	0	11.7751	3342.17	11.7722	0	11.7685	8506.5
11.7953	0	11.7854	0	11.7824	0	11.7787	0		11.7953	0	11.7854	3661.03	11.7824	3212.29	11.7787	0		11.7953	0	11.7854	6455.14	11.7824	3593.8	11.7787	4152.62
11.8055	0	11.7957	0	11.7925	0	11.7887	0		11.8055	0	11.7957	2285	11.7925	0	11.7887	0		11.8055	4093.44	11.7957	5044.38	11.7925	4739.46	11.7887	5575.34
11.8157	0	11.8059	0	11.8026	0	11.7987	0		11.8157	0	11.8059	0	11.8026	0	11.7987	0		11.8157	3935.89	11.8059	8340.28	11.8026	6621.42	11.7987	8536.07
11.8259	0	11.8161	0	11.8126	0	11.8087	0		11.8259	0	11.8161	0	11.8126	0	11.8087	0		11.8259	5056.94	11.8161	4310.74	11.8126	7606.95	11.8087	7175.57
11.8361	0	11.8262	0	11.8226	0	11.8186	0		11.8361	0	11.8262	0	11.8226	0	11.8186	0		11.8361	4840.2	11.8262	6266.61	11.8226	9358.4	11.8186	9985.72
11.8463	0	11.8362	0	11.8325	0	11.8284	0		11.8463	0	11.8362	3626.53	11.8325	0	11.8284	0		11.8463	4726.57	11.8362	11579.9	11.8325	11228.5	11.8284	0
11.8564	0	11.8462	0	11.8424	0	11.8383	0		11.8564	3128.49	11.8462	0	11.8424	0	11.8383	7262		11.8564	3214.52	11.8462	10801.5	11.8424	10523.2	11.8383	7445.3
11.8665	0	11.8561	0	11.8522	0	11.8482	0		11.8665	0	11.8561	0	11.8522	5655.41	11.8482	0		11.8665	6412.34	11.8561	10400.5	11.8522	5664.62	11.8482	0
11.8766	0	11.866	0	11.8621	0	11.8581	0		11.8766	0	11.866	0	11.8621	0	11.8581	0		11.8766	0	11.866	0	11.8621	0	11.8581	8431.16
11.8866	0	11.8759	0	11.872	0	11.868	0		11.8866	0	11.8759	0	11.872	4909.73	11.868	5161.03		11.8866	5357.25	11.8759	6735.74	11.872	6730.26	11.868	7068.98
11.8965	0	11.8858	0	11.882	0	11.878	0		11.8965	0	11.8858	0	11.882	0	11.878	0		11.8965	0	11.8858	7873.41	11.882	7897.98	11.878	0
11.9064	0	11.8957	0	11.8919	0	11.888	0		11.9064	0	11.8957	0	11.8919	4062.2	11.888	0		11.9064	0	11.8957	0	11.8919	7014.28	11.888	7129.26
11.9162	0	11.9056	0	11.902	0	11.8981	0		11.9162	0	11.9056	0	11.902	0	11.8981	0		11.9162	0	11.9056	0	11.902	5016.97	11.8981	4119.51
11.9261	0	11.9156	0	11.9121	0	11.9082	0		11.9261	0	11.9156	4285.97	11.9121	0	11.9082	0		11.9261	0	11.9156	0	11.9121	4421.24	11.9082	0
11.9359	0	11.9256	0	11.9221	0	11.9183	0		11.9359	0	11.9256	0	11.9221	0	11.9183	0		11.9359	0	11.9256	9722.92	11.9221	7174.65	11.9183	4553.47
11.9457	0	11.9356	0	11.9323	0	11.9285	0		11.9457	5277.15	11.9356	0	11.9323	0	11.9285	2584.82		11.9457	0	11.9356	0	11.9323	10809.8	11.9285	3130.62
11.9556	0	11.9457	0	11.9425	0	11.9387	0		11.9556	0	11.9457	0	11.9425	3333.06	11.9387	3370.54		11.9556	0	11.9457	0	11.9425	5936.25	11.9387	4111.44
11.9655	0	11.9558	0	11.9527	0	11.949	0		11.9655	0	11.9558	0	11.9527	3798.86	11.949	0		11.9655	0	11.9558	3893.8	11.9527	4719.94	11.949	6954.46
11.9754	0	11.9659	0	11.9629	0	11.9592	0		11.9754	0	11.9659	4589.04	11.9629	0	11.9592	2561.48		11.9754	0	11.9659	3697.73	11.9629	9450.29	11.9592	3980.31
11.9853	0	11.9761	0	11.9732	0	11.9695	0		11.9853	0	11.9761	0	11.9732	0	11.9695	3334.82		11.9853	0	11.9761	8517.62	11.9732	4014.16	11.9695	4790.84
11.9952	0	11.9863	0	11.9835	0	11.9798	0		11.9952	0	11.9863	0	11.9835	0	11.9798	3549.28		11.9952	0	11.9863	3528.77	11.9835	3598.64	11.9798	9961.56
12.0052	0	11.9965	0	11.9939	0	11.9901	0		12.0052	0	11.9965	2878.45	11.9939	0	11.9901	4274.68		12.0052	5981.08	11.9965	5465.93	11.9939	6616.1	11.9901	5066.05
12.0152	0	12.0068	0	12.0041	0	12.0003	0		12.0152	0	12.0068	0	12.0041	0	12.0003	0		12.0152	7646.43	12.0068	5508.75	12.0041	6749.66	12.0003	7022.94
12.0253	0	12.0171	0	12.0144	0	12.0106	0		12.0253	4063.36	12.0171	3232.13	12.0144	0	12.0106	0		12.0253	6396.52	12.0171	3537.32	12.0144	6149.38	12.0106	3125.6
12.0354	0	12.0273	0	12.0246	0	12.0209	0		12.0354	0	12.0273	0	12.0246	3643.3	12.0209	2837.87		12.0354	4214.34	12.0273	4913.82	12.0246	7088.07	12.0209	0
12.0455	0	12.0376	0	12.0349	0	12.0311	0		12.0455	0	12.0376	3698.68	12.0349	2400.56	12.0311	0		12.0455	4956.35	12.0376	4324.86	12.0349	6847.31	12.0311	7764.33
12.0557	0	12.0479	0	12.0452	0	12.0414	0		12.0557	0	12.0479	0	12.0452	0	12.0414	2794.05		12.0557	0	12.0479	0	12.0452	5958.5	12.0414	3647.92
12.0659	0	12.0582	0	12.0555	0	12.0517	0		12.0659	0	12.0582	0	12.0555	0	12.0517	0		12.0659	8003.81	12.0582	4018.59	12.0555	4633.41	12.0517	6792.86
12.0761	0	12.0685	0	12.0658	0	12.062	0		12.0761	0	12.0685	0	12.0658	0	12.062	0		12.0761	5021.03	12.0685	5052.53	12.0658	7727.65	12.062	7319.77
12.0864	0	12.0788	0	12.0761	0	12.0724	0		12.0864	0	12.0788	0	12.0761	2003.22	12.0724	2862.29		12.0864	5477.21	12.0788	6000.83	12.0761	0	12.0724	4477.63
12.0967	0	12.0892	0	12.0865	0	12.0827	0		12.0967	3763.96	12.0892	0	12.0865	0	12.0827	2770.47		12.0967	3477.56	12.0892	5201.22	12.0865	5852.26	12.0827	0
12.107	0	12.0995	0	12.0968	0	12.0931	0		12.107	0	12.0995	2927.98	12.0968	0	12.0931	0		12.107	3247.89	12.0995	8261.45	12.0968	5557.21	12.0931	0
12.1173	0	12.1099	0	12.1072	0	12.1034	0		12.1173	0	12.1099	2348.28	12.1072	0	12.1034	2620.61		12.1173	4376.4	12.1099	5225.53	12.1072	4337.45	12.1034	6295.26
12.1276	0	12.1203	0	12.1176	0	12.1137	0		12.1276	0	12.1203	3308.43	12.1176	0	12.1137	0		12.1276	7938.3	12.1203	5228.21	12.1176	8995.06	12.1137	4170.06
12.1379	0	12.1307	0	12.1279	0	12.124	0		12.1379	3969.35	12.1307	3190.46	12.1279	0	12.124	0		12.1379	4916.68	12.1307	7204.85	12.1279	7330.82	12.124	7804.15
12.1482	0	12.141	0	12.1383	0	12.1343	0		12.1482	0	12.141	0	12.1383	0	12.1343	3130.73		12.1482	3923.89	12.141	4707.05	12.1383	7655.61	12.1343	5328.47
12.1585	0	12.1514	0	12.1486	0	12.1446	0		12.1585	2726.67	12.1514	0	12.1486	0	12.1446	2728.64		12.1585	4990.48	12.1514	4359.85	12.1486	3379.21	12.1446	5246.66
12.1688	0	12.1617	0	12.1589	0	12.1548	0		12.1688	0	12.1617	0	12.1589	0	12.1548	0		12.1688	3970.37	12.1617	0	12.1589	8477.97	12.1548	8267.7
12.1791	0	12.1721	0	12.1692	0	12.1651	0		12.1791	0	12.1721	0	12.1692	0	12.1651	0		12.1791	0	12.1721	5666.65	12.1692	6096.59	12.1651	7822.73
12.1895	0	12.1824	0	12.1794	0	12.1753	0		12.1895	0	12.1824	0	12.1794	2207.78	12.1753	0		12.1895	0	12.1824	3830.07	12.1794	6006.44	12.1753	8114.51
12.1998	0	12.1927	0	12.1896	0	12.1854	0		12.1998	4786.78	12.1927	0	12.1896	0	12.1854	0		12.1998	0	12.1927	3764.38	12.1896	7348.41	12.1854	3362.23
12.2101	0	12.2029	0	12.1999	0	12.1956	0		12.2101	0	12.2029	0	12.1999	0	12.1956	0		12.2101	0	12.2029	3416.7	12.1999	4147.37	12.1956	0
12.2205	0	12.2132	0	12.2101	0	12.2058	0		12.2205	0	12.2132	2965.05	12.2101	0	12.2058	0		12.2205	0	12.2132	0	12.2101	6020.04	12.2058	7161.98
12.2308	0	12.2234	0	12.2204	0	12.216	0		12.2308	0	12.2234	0	12.2204	0	12.216	0		12.2308	4917.71	12.2234	5022.9	12.2204	4634.55	12.216	6051.12
12.2411	0	12.2337	0	12.2306	0	12.2263	0		12.2411	0	12.2337	0	12.2306	0	12.2263	0		12.2411	0	12.2337	6549.18	12.2306	5049.11	12.2263	6035.33
12.2514	0	12.2439	0	12.2409	0	12.2365	0		12.2514	0	12.2439	5103.94	12.2409	2700.07	12.2365	3280.27		12.2514	0	12.2439	4119.97	12.2409	4898.74	12.2365	7263.86
12.2616	0	12.2542	0	12.2512	0	12.2468	0		12.2616	0	12.2542	0	12.2512	0	12.2468	3653.3		12.2616	0	12.2542	5159.23	12.2512	0	12.2468	5619.44
12.2719	0	12.2644	0	12.2615	0	12.257	0		12.2719	0	12.2644	0	12.2615	4473.29	12.257	0		12.2719	0	12.2644	6745.25	12.2615	9432.97	12.257	5463.73
12.2821	0	12.2746	0	12.2718	0	12.2673	0		12.2821	0	12.2746	0	12.2718	0	12.2673	0		12.2821	3699.11	12.2746	2648.1	12.2718	0	12.2673	7472.98
12.2923	0	12.2849	0	12.2821	0	12.2776	0		12.2923	5965.83	12.2849	0	12.2821	2484.21	12.2776	2839.76		12.2923	4758.69	12.2849	4981.84	12.2821	4547.29	12.2776	4016.35
12.3025	0	12.2952	0	12.2925	0	12.2879	0		12.3025	0	12.2952	0	12.2925	2428.43	12.2879	2539.25		12.3025	4973.95	12.2952	4860.26	12.2925	4864.25	12.2879	0
12.3127	0	12.3055	0	12.3028	0	12.2982	0		12.3127	0	12.3055	0	12.3028	0	12.2982	0		12.3127	5686.09	12.3055	5329.86	12.3028	6680.3	12.2982	3288.67
12.3229	0	12.3158	0	12.3132	0	12.3086	0		12.3229	0	12.3158	2548.46	12.3132	0	12.3086	2781.23		12.3229	4791.15	12.3158	5586.16	12.3132	4176.51	12.3086	6715.32
12.333	0	12.3262	0	12.3235	0	12.3189	0		12.333	0	12.3262	2321.07	12.3235	0	12.3189	2035.34		12.333	4921.33	12.3262	6212.43	12.3235	8846.83	12.3189	3265.58
12.3432	0	12.3365	0	12.334	0	12.3293	0		12.3432	0	12.3365	3092.64	12.334	3467.41	12.3293	2496.02		12.3432	0	12.3365	4167.64	12.334	4488.09	12.3293	7048.66
12.3534	0	12.3469	0	12.3444	0	12.3397	0		12.3534	0	12.3469	0	12.3444	1714.97	12.3397	0		12.3534	0	12.3469	3520.05	12.3444	3699.55	12.3397	6231.67
12.3637	0	12.3574	0	12.3549	0	12.3501	0		12.3637	0	12.3574	0	12.3549	0	12.3501	0		12.3637	0	12.3574	3229.27	12.3549	4921.04	12.3501	6896.99
12.3739	0	12.3678	0	12.3653	0	12.3606	0		12.3739	0	12.3678	0	12.3653	0	12.3606	0		12.3739	4937.09	12.3678	4949.89	12.3653	8474.24	12.3606	3043.75
12.3842	0	12.3782	0	12.3758	0	12.371	0		12.3842	3071.28	12.3782	2383.18	12.3758	2089.92	12.371	0		12.3842	0	12.3782	2637.44	12.3758	3653.26	12.371	7966.82
12.3946	0	12.3887	0	12.3863	0	12.3814	0		12.3946	3831.96	12.3887	0	12.3863	0	12.3814	2550.57		12.3946	4070.34	12.3887	4379.14	12.3863	5152.05	12.3814	4611.18
12.4049	0	12.3991	0	12.3967	0	12.3919	0		12.4049	0	12.3991	0	12.3967	0	12.3919	3528.77		12.4049	5059.91	12.3991	3579.76	12.3967	2040.45	12.3919	5466.88
12.4153	0	12.4096	0	12.4072	0	12.4023	0		12.4153	0	12.4096	0	12.4072	2520.55	12.4023	2964.36		12.4153	5929.81	12.4096	7192.38	12.4072	5169.92	12.4023	9475.94
12.4258	0	12.4201	0	12.4177	0	12.4127	0		12.4258	0	12.4201	0	12.4177	2416.24	12.4127	0		12.4258	0	12.4201	4651.14	12.4177	2870.75	12.4127	3162.58
12.4362	0	12.4306	0	12.4282	0	12.4232	0		12.4362	0	12.4306	2924.87	12.4282	0	12.4232	0		12.4362	2921.25	12.4306	3454.62	12.4282	7252.97	12.4232	5570.29
12.4466	0	12.441	0	12.4387	0	12.4337	0		12.4466	0	12.441	0	12.4387	0	12.4337	3247.15		12.4466	4811.17	12.441	7077.53	12.4387	4879.71	12.4337	4869.37
12.457	0	12.4516	0	12.4492	0	12.4441	0		12.457	2331.53	12.4516	0	12.4492	0	12.4441	0		12.457	3063.62	12.4516	3648.16	12.4492	4696.32	12.4441	6009.39
12.4675	0	12.4621	0	12.4597	0	12.4545	0		12.4675	0	12.4621	3024.06	12.4597	3726.42	12.4545	0		12.4675	0	12.4621	6412.85	12.4597	2543.07	12.4545	6395.23
12.4779	0	12.4726	0	12.4701	0	12.4649	0		12.4779	2729.33	12.4726	2103.34	12.4701	0	12.4649	0		12.4779	3075.02	12.4726	4131.24	12.4701	5632.39	12.4649	6536.92
12.4882	0	12.4831	0	12.4806	0	12.4752	0		12.4882	2227.28	12.4831	2016.35	12.4806	0	12.4752	0		12.4882	6436.5	12.4831	6013.14	12.4806	3662.66	12.4752	4574.94
12.4987	0	12.4936	0	12.4911	0	12.4857	0		12.4987	0	12.4936	3146.89	12.4911	1997.02	12.4857	0		12.4987	5142	12.4936	0	12.4911	5229.3	12.4857	4914.35
12.5092	0	12.5041	0	12.5016	0	12.4961	0		12.5092	0	12.5041	3388.81	12.5016	2524.06	12.4961	1967.47		12.5092	4887.07	12.5041	5524.61	12.5016	5659.92	12.4961	3915.78
12.5197	0	12.5145	0	12.512	0	12.5066	0		12.5197	0	12.5145	2349.59	12.512	2102.57	12.5066	2458.04		12.5197	0	12.5145	4203.78	12.512	4810.52	12.5066	5687.87
12.5302	0	12.525	0	12.5226	0	12.5171	0		12.5302	0	12.525	0	12.5226	0	12.5171	2306.98		12.5302	3356.67	12.525	5578.35	12.5226	5367.38	12.5171	5473.61
12.5408	0	12.5356	0	12.5331	0	12.5276	0		12.5408	2847.29	12.5356	2736.48	12.5331	2240.99	12.5276	3187.44		12.5408	3469.92	12.5356	4497.22	12.5331	5141.4	12.5276	6164.77
12.5514	0	12.5462	0	12.5437	0	12.5381	0		12.5514	0	12.5462	0	12.5437	0	12.5381	3631.85		12.5514	3843.56	12.5462	0	12.5437	4024.41	12.5381	3676.3
12.562	0	12.5567	0	12.5542	0	12.5487	0		12.562	1979.66	12.5567	0	12.5542	2458.82	12.5487	2977.58		12.562	4122.12	12.5567	4232.9	12.5542	7033.69	12.5487	3303.15
12.5726	0	12.5674	0	12.5648	0	12.5593	0		12.5726	0	12.5674	0	12.5648	0	12.5593	0		12.5726	4050.32	12.5674	4200.29	12.5648	3806.06	12.5593	7061.95
12.5833	0	12.578	0	12.5755	0	12.5699	0		12.5833	0	12.578	0	12.5755	0	12.5699	0		12.5833	3421.63	12.578	2858.54	12.5755	5527.08	12.5699	0
12.594	0	12.5886	0	12.5861	0	12.5805	0		12.594	0	12.5886	2974.69	12.5861	3663.72	12.5805	0		12.594	3967.25	12.5886	3004.09	12.5861	8036.16	12.5805	4160.34
12.6046	0	12.5993	0	12.5967	0	12.5912	0		12.6046	0	12.5993	0	12.5967	0	12.5912	0		12.6046	2178.76	12.5993	2640.01	12.5967	5028.97	12.5912	5931.33
12.6154	0	12.6099	0	12.6074	0	12.6017	0		12.6154	2054.85	12.6099	0	12.6074	2264.71	12.6017	0		12.6154	2050.92	12.6099	3587.66	12.6074	5649.09	12.6017	5673.18
12.6262	0	12.6205	0	12.618	0	12.6123	0		12.6262	0	12.6205	0	12.618	3805.02	12.6123	0		12.6262	2735.59	12.6205	3938.43	12.618	3843.47	12.6123	4462.66
12.6369	0	12.6311	0	12.6287	0	12.6229	0		12.6369	0	12.6311	0	12.6287	0	12.6229	2418.98		12.6369	3666.92	12.6311	6268.3	12.6287	5918.66	12.6229	0
12.6476	0	12.6416	0	12.6392	0	12.6335	0		12.6476	0	12.6416	2422.14	12.6392	4417.32	12.6335	2930.87		12.6476	2205.9	12.6416	4539.44	12.6392	5921.53	12.6335	4672.87
12.6582	0	12.652	0	12.6497	0	12.644	0		12.6582	2370.46	12.652	0	12.6497	0	12.644	2986.03		12.6582	5048.89	12.652	0	12.6497	3416.68	12.644	8481.62
12.6688	0	12.6625	0	12.6602	0	12.6545	0		12.6688	1811.2	12.6625	3879.71	12.6602	3149.26	12.6545	3583.18		12.6688	4193.65	12.6625	3654.23	12.6602	4101.5	12.6545	5100.54
12.6795	0	12.673	0	12.6708	0	12.665	0		12.6795	2912.78	12.673	5786.08	12.6708	4070.1	12.665	0		12.6795	2057.01	12.673	8230.02	12.6708	4854.2	12.665	6761.03
12.6902	0	12.6835	0	12.6813	0	12.6756	0		12.6902	1871.77	12.6835	2290.26	12.6813	2904.78	12.6756	0		12.6902	3487.64	12.6835	6490.26	12.6813	4334.56	12.6756	4045.95
12.701	0	12.694	0	12.692	0	12.6862	0		12.701	0	12.694	0	12.692	0	12.6862	5952.03		12.701	3877.25	12.694	6308.62	12.692	6555.59	12.6862	5413.69
12.7117	0	12.7046	0	12.7026	0	12.6968	0		12.7117	5222.33	12.7046	3036.56	12.7026	0	12.6968	0		12.7117	2926.59	12.7046	5931.82	12.7026	2812.73	12.6968	4999.32
12.7225	0	12.7151	0	12.7132	0	12.7074	0		12.7225	1771.04	12.7151	3145.71	12.7132	2999.38	12.7074	2189.13		12.7225	3886.99	12.7151	6738.6	12.7132	3905.67	12.7074	7476.63
12.7333	0	12.7257	0	12.7238	0	12.718	0		12.7333	3473.19	12.7257	3398.51	12.7238	3484.07	12.718	1983.42		12.7333	4587.37	12.7257	3310.39	12.7238	2272.17	12.718	3070.86
12.7442	0	12.7363	0	12.7345	0	12.7287	0		12.7442	0	12.7363	1572.71	12.7345	0	12.7287	0		12.7442	3034.77	12.7363	0	12.7345	7188.3	12.7287	3609.68
12.755	0	12.7469	0	12.7451	0	12.7394	0		12.755	0	12.7469	0	12.7451	2241.66	12.7394	2819.57		12.755	3112.54	12.7469	5652.62	12.7451	4571.28	12.7394	6158.06
12.7658	0	12.7575	0	12.7557	0	12.7501	0		12.7658	0	12.7575	2668.01	12.7557	2189.44	12.7501	0		12.7658	2431.77	12.7575	6681.6	12.7557	5869.4	12.7501	2974.74
12.7766	0	12.768	0	12.7663	0	12.7607	0		12.7766	0	12.768	4153.26	12.7663	3925.82	12.7607	1996.45		12.7766	4457.92	12.768	2951.59	12.7663	4994.62	12.7607	5465.33
12.7874	0	12.7786	0	12.777	0	12.7714	0		12.7874	0	12.7786	2320.13	12.777	0	12.7714	0		12.7874	4370.34	12.7786	5805.51	12.777	5100.92	12.7714	3823.81
12.7982	0	12.7892	0	12.7876	0	12.7821	0		12.7982	0	12.7892	3132.13	12.7876	2813.17	12.7821	0		12.7982	3218.46	12.7892	3645.44	12.7876	4501.03	12.7821	4542.66
12.809	0	12.7998	0	12.7983	0	12.7928	0		12.809	1853.78	12.7998	2220.64	12.7983	2047.61	12.7928	0		12.809	2459.21	12.7998	3672.55	12.7983	3155.99	12.7928	4686.67
12.8198	0	12.8104	0	12.809	0	12.8035	0		12.8198	2412.57	12.8104	0	12.809	0	12.8035	0		12.8198	0	12.8104	6616.47	12.809	6631.48	12.8035	4963.76
12.8304	0	12.8209	0	12.8196	0	12.8142	0		12.8304	0	12.8209	0	12.8196	0	12.8142	0		12.8304	3781.12	12.8209	4913.05	12.8196	4902.01	12.8142	3980.49
12.8412	0	12.8315	0	12.8304	0	12.8249	0		12.8412	2456.08	12.8315	0	12.8304	1762.94	12.8249	3524.24		12.8412	0	12.8315	5164.72	12.8304	2869.82	12.8249	7144.34
12.8519	0	12.8422	0	12.841	0	12.8356	0		12.8519	2060.38	12.8422	2009.47	12.841	0	12.8356	2229.29		12.8519	3868.5	12.8422	4735.25	12.841	2812.62	12.8356	0
12.8626	0	12.8528	0	12.8517	0	12.8462	0		12.8626	0	12.8528	1671.25	12.8517	2486.18	12.8462	1911.7		12.8626	1631.8	12.8528	3278.4	12.8517	3383.24	12.8462	4316.15
12.8733	0	12.8634	0	12.8624	0	12.8569	0		12.8733	2238.8	12.8634	2224.42	12.8624	2763.25	12.8569	1998.04		12.8733	4227.45	12.8634	3947.56	12.8624	3545.82	12.8569	4863.66
12.8841	0	12.8741	0	12.8731	0	12.8676	0		12.8841	0	12.8741	3317.73	12.8731	0	12.8676	2099.59		12.8841	4023.96	12.8741	2852.18	12.8731	5405.54	12.8676	6228.69
12.8948	0	12.8847	0	12.8838	0	12.8783	0		12.8948	0	12.8847	2101.51	12.8838	2317.89	12.8783	0		12.8948	3381.76	12.8847	3715.96	12.8838	3690.73	12.8783	4030.66
12.9056	0	12.8954	0	12.8945	0	12.889	0		12.9056	1621.28	12.8954	2093.89	12.8945	0	12.889	2403.38		12.9056	4723.09	12.8954	3277.65	12.8945	0	12.889	4883.16
12.9163	0	12.906	0	12.9052	0	12.8997	0		12.9163	0	12.906	1704.35	12.9052	1562.68	12.8997	1605.77		12.9163	3767.83	12.906	4203.01	12.9052	2780.35	12.8997	1849.03
12.927	0	12.9167	0	12.9159	0	12.9103	0		12.927	2897.37	12.9167	1924.08	12.9159	1687.88	12.9103	2354.88		12.927	0	12.9167	3511.85	12.9159	2600.13	12.9103	2637.49
12.9377	0	12.9273	0	12.9266	0	12.9209	0		12.9377	1885.86	12.9273	0	12.9266	3349.7	12.9209	0		12.9377	2752.66	12.9273	2153.65	12.9266	3687.6	12.9209	4585.32
12.9483	0	12.9381	0	12.9373	0	12.9315	0		12.9483	1762.73	12.9381	0	12.9373	2050.93	12.9315	0		12.9483	0	12.9381	2342.85	12.9373	4976.86	12.9315	2705.36
12.959	0	12.9488	0	12.9479	0	12.9422	0		12.959	3789.01	12.9488	2314	12.9479	0	12.9422	4945.55		12.959	1873.44	12.9488	2860.14	12.9479	2745.79	12.9422	0
12.9697	0	12.9595	0	12.9586	0	12.9527	0		12.9697	0	12.9595	3221.17	12.9586	0	12.9527	3394.21		12.9697	5153.4	12.9595	5020.88	12.9586	3876.42	12.9527	4866.46
12.9803	0	12.9701	0	12.9692	0	12.9633	0		12.9803	0	12.9701	1989.93	12.9692	0	12.9633	2877.21		12.9803	5037.61	12.9701	3887.02	12.9692	4719.75	12.9633	6606.56
12.991	0	12.9808	0	12.9797	0	12.9738	0		12.991	1911	12.9808	0	12.9797	2824.52	12.9738	3293.04		12.991	2894.65	12.9808	2741.98	12.9797	2295.13	12.9738	4203.8
13.0016	0	12.9915	0	12.9903	0	12.9843	0		13.0016	3092.47	12.9915	0	12.9903	0	12.9843	2088.82		13.0016	2273.2	12.9915	3718.54	12.9903	5053.57	12.9843	5109.51
13.0123	0	13.0021	0	13.0008	0	12.9948	0		13.0123	2356.49	13.0021	2331.96	13.0008	0	12.9948	2262.18		13.0123	0	13.0021	2873.99	13.0008	7317.16	12.9948	6262.82
13.0229	0	13.0127	0	13.0114	0	13.0053	0		13.0229	0	13.0127	1906.6	13.0114	0	13.0053	2861.94		13.0229	0	13.0127	2266.03	13.0114	4999.93	13.0053	3432.2
13.0335	0	13.0232	0	13.0219	0	13.0157	0		13.0335	0	13.0232	1823.48	13.0219	0	13.0157	2431.92		13.0335	5302.82	13.0232	4136.67	13.0219	2882.97	13.0157	0
13.0441	0	13.0338	0	13.0324	0	13.0262	0		13.0441	1489.91	13.0338	0	13.0324	0	13.0262	2868.62		13.0441	5722.39	13.0338	2752.22	13.0324	5141.11	13.0262	6402.61
13.0546	0	13.0443	0	13.043	0	13.0367	0		13.0546	0	13.0443	0	13.043	3237.97	13.0367	2829.58		13.0546	3585.06	13.0443	5827.46	13.043	4026.5	13.0367	6504.81
13.0652	0	13.0548	0	13.0535	0	13.0472	0		13.0652	0	13.0548	2214.77	13.0535	4580.92	13.0472	2461.45		13.0652	5082.98	13.0548	5855.35	13.0535	2706.61	13.0472	0
13.0757	0	13.0653	0	13.064	0	13.0577	0		13.0757	2249.72	13.0653	2592.11	13.064	3263.8	13.0577	0		13.0757	2991.78	13.0653	3558.96	13.064	2812.42	13.0577	4111.38
13.0861	0	13.0758	0	13.0745	0	13.0682	0		13.0861	3088.34	13.0758	0	13.0745	0	13.0682	2108.94		13.0861	0	13.0758	2576.04	13.0745	2614.43	13.0682	2708.83
13.0965	0	13.0863	0	13.085	0	13.0787	0		13.0965	0	13.0863	0	13.085	2602.99	13.0787	0		13.0965	0	13.0863	5517.24	13.085	2574.04	13.0787	0
13.107	0	13.0968	0	13.0956	0	13.0892	0		13.107	0	13.0968	2734	13.0956	0	13.0892	0		13.107	2801.25	13.0968	4288.1	13.0956	3015.23	13.0892	0
13.1174	0	13.1073	0	13.1061	0	13.0997	0		13.1174	0	13.1073	2234.77	13.1061	0	13.0997	0		13.1174	3583.99	13.1073	6244.85	13.1061	6823.34	13.0997	6626.64
13.1279	0	13.1178	0	13.1166	0	13.1102	0		13.1279	0	13.1178	2423.93	13.1166	3224.84	13.1102	0		13.1279	0	13.1178	3260.94	13.1166	4137.31	13.1102	5542.33
13.1383	0	13.1283	0	13.127	0	13.1206	0		13.1383	0	13.1283	2612.21	13.127	0	13.1206	2570.14		13.1383	3540.47	13.1283	0	13.127	2659.65	13.1206	5596.36
13.1487	0	13.1389	0	13.1375	0	13.131	0		13.1487	0	13.1389	0	13.1375	2861.68	13.131	0		13.1487	0	13.1389	4130.35	13.1375	6432.63	13.131	2937.04
13.1592	0	13.1493	0	13.1479	0	13.1413	0		13.1592	0	13.1493	4232.5	13.1479	0	13.1413	0		13.1592	4747.56	13.1493	4446.7	13.1479	5840.69	13.1413	7173.51
13.1696	0	13.1598	0	13.1582	0	13.1516	0		13.1696	0	13.1598	0	13.1582	0	13.1516	0		13.1696	0	13.1598	2297.62	13.1582	4328.91	13.1516	6302.23
13.1801	0	13.1703	0	13.1685	0	13.1617	0		13.1801	0	13.1703	0	13.1685	0	13.1617	0		13.1801	0	13.1703	0	13.1685	3557.06	13.1617	4381.78
13.1905	0	13.1806	0	13.1786	0	13.1719	0		13.1905	0	13.1806	0	13.1786	0	13.1719	0		13.1905	0	13.1806	3258.43	13.1786	7310.49	13.1719	3886.31
13.2009	0	13.1909	0	13.1888	0	13.1821	0		13.2009	0	13.1909	3462.05	13.1888	0	13.1821	0		13.2009	4173.86	13.1909	0	13.1888	0	13.1821	4753.51
13.2113	0	13.2012	0	13.199	0	13.1923	0		13.2113	0	13.2012	0	13.199	0	13.1923	0		13.2113	0	13.2012	0	13.199	5791.11	13.1923	0
13.2216	0	13.2114	0	13.2092	0	13.2025	0		13.2216	0	13.2114	0	13.2092	0	13.2025	0		13.2216	3080.79	13.2114	0	13.2092	6599.02	13.2025	5398.33
13.2319	0	13.2217	0	13.2195	0	13.2128	0		13.2319	0	13.2217	0	13.2195	3080.84	13.2128	0		13.2319	0	13.2217	0	13.2195	0	13.2128	6277.16
13.2421	0	13.2319	0	13.2298	0	13.2231	0		13.2421	0	13.2319	0	13.2298	0	13.2231	0		13.2421	0	13.2319	5279.9	13.2298	0	13.2231	4764.84
13.2522	0	13.2422	0	13.2402	0	13.2336	0		13.2522	4732.63	13.2422	0	13.2402	3867.82	13.2336	3729.17		13.2522	0	13.2422	0	13.2402	3471.81	13.2336	4613.52
13.2623	0	13.2525	0	13.2506	0	13.244	0		13.2623	0	13.2525	2849.94	13.2506	2410.81	13.244	0		13.2623	0	13.2525	3508.24	13.2506	4038.82	13.244	0
13.2724	0	13.2629	0	13.2611	0	13.2545	0		13.2724	0	13.2629	2229.26	13.2611	0	13.2545	3174.09		13.2724	0	13.2629	2924.35	13.2611	5678.98	13.2545	3939.99
13.2825	0	13.2733	0	13.2716	0	13.2651	0		13.2825	4959.12	13.2733	0	13.2716	2597.02	13.2651	0		13.2825	0	13.2733	0	13.2716	3613.59	13.2651	4258.83
13.2927	0	13.2838	0	13.2822	0	13.2757	0		13.2927	0	13.2838	0	13.2822	2763.66	13.2757	3424.42		13.2927	0	13.2838	0	13.2822	4445.85	13.2757	4085.74
13.3029	0	13.2944	0	13.2928	0	13.2863	0		13.3029	0	13.2944	4426.95	13.2928	2470	13.2863	0		13.3029	0	13.2944	5572.61	13.2928	5174.22	13.2863	6218.55
13.3132	0	13.3049	0	13.3034	0	13.297	0		13.3132	2771.5	13.3049	3875.56	13.3034	0	13.297	0		13.3132	0	13.3049	2815.04	13.3034	3974.25	13.297	2953.32
13.3235	0	13.3155	0	13.314	0	13.3077	0		13.3235	0	13.3155	0	13.314	0	13.3077	1381.33		13.3235	5401.95	13.3155	4005.43	13.314	2476.57	13.3077	4036.12
13.3339	0	13.3261	0	13.3247	0	13.3185	0		13.3339	2337.5	13.3261	4552.01	13.3247	1868.87	13.3185	2371.33		13.3339	4040.13	13.3261	4104.62	13.3247	3212.62	13.3185	2269.71
13.3443	0	13.3367	0	13.3355	0	13.3293	0		13.3443	0	13.3367	0	13.3355	2280.9	13.3293	2716.98		13.3443	3063.03	13.3367	2761.65	13.3355	0	13.3293	3502.94
13.3548	0	13.3474	0	13.3463	0	13.3401	0		13.3548	2567.15	13.3474	0	13.3463	0	13.3401	3304.92		13.3548	3147.07	13.3474	2894.19	13.3463	2968.65	13.3401	0
13.3653	0	13.3581	0	13.357	0	13.3509	0		13.3653	0	13.3581	1843.22	13.357	2271.27	13.3509	1583.39		13.3653	0	13.3581	2697.35	13.357	4361.44	13.3509	4679.11
13.3759	0	13.3688	0	13.3678	0	13.3617	0		13.3759	0	13.3688	2077.83	13.3678	3154.39	13.3617	2126.73		13.3759	2430.64	13.3688	6256.81	13.3678	2937.6	13.3617	3297.28
13.3865	0	13.3796	0	13.3785	0	13.3724	0		13.3865	2691.5	13.3796	2806.6	13.3785	1513.38	13.3724	0		13.3865	3880.14	13.3796	3290.14	13.3785	4025.33	13.3724	6463.04
13.3971	0	13.3903	0	13.3893	0	13.3832	0		13.3971	0	13.3903	1791.41	13.3893	0	13.3832	1657.5		13.3971	3102.13	13.3903	5369.87	13.3893	2076.04	13.3832	2426.92
13.4078	0	13.4011	0	13.4001	0	13.394	0		13.4078	3300.17	13.4011	0	13.4001	0	13.394	2048.81		13.4078	2766.96	13.4011	2641	13.4001	0	13.394	2762.76
13.4184	0	13.4118	0	13.4108	0	13.4048	0		13.4184	2617.43	13.4118	3595.4	13.4108	0	13.4048	0		13.4184	3707.94	13.4118	3076.96	13.4108	2592.48	13.4048	6017.35
13.4291	0	13.4226	0	13.4215	0	13.4155	0		13.4291	0	13.4226	2688.54	13.4215	2453.66	13.4155	4122.02		13.4291	3616.62	13.4226	5699.48	13.4215	0	13.4155	3415.57
13.4398	0	13.4334	0	13.4323	0	13.4263	0		13.4398	2151.85	13.4334	0	13.4323	0	13.4263	3284.99		13.4398	0	13.4334	2284.44	13.4323	2957.81	13.4263	3642.99
13.4505	0	13.4442	0	13.443	0	13.437	0		13.4505	0	13.4442	0	13.443	0	13.437	1818.29		13.4505	1782.18	13.4442	1641.01	13.443	2538.28	13.437	4561.2
13.4613	0	13.455	0	13.4537	0	13.4478	0		13.4613	1676.23	13.455	0	13.4537	0	13.4478	2575.82		13.4613	0	13.455	2411.9	13.4537	6084.53	13.4478	4335.08
13.472	0	13.4657	0	13.4645	0	13.4586	0		13.472	0	13.4657	0	13.4645	1709.4	13.4586	0		13.472	3783.67	13.4657	3108.33	13.4645	2092.75	13.4586	6282.75
13.4828	0	13.4765	0	13.4752	0	13.4694	0		13.4828	0	13.4765	0	13.4752	3168.38	13.4694	2716.25		13.4828	2952.16	13.4765	3009.59	13.4752	2275.41	13.4694	6151
13.4936	0	13.4872	0	13.486	0	13.4801	0		13.4936	0	13.4872	2811.6	13.486	0	13.4801	1699.82		13.4936	4454.69	13.4872	3348.4	13.486	3011.56	13.4801	4141.66
13.5044	0	13.498	0	13.4968	0	13.4909	0		13.5044	0	13.498	2930.98	13.4968	0	13.4909	1706.93		13.5044	2687.84	13.498	2044.85	13.4968	2284.1	13.4909	4880.82
13.5151	0	13.5087	0	13.5076	0	13.5017	0		13.5151	1524.61	13.5087	0	13.5076	1722.02	13.5017	0		13.5151	3377.28	13.5087	0	13.5076	4621.98	13.5017	4284.17
13.5259	0	13.5195	0	13.5183	0	13.5125	0		13.5259	2149.95	13.5195	1950.72	13.5183	3339.99	13.5125	0		13.5259	1731.49	13.5195	3781.06	13.5183	2341.76	13.5125	3057.19
13.5367	0	13.5303	0	13.529	0	13.5232	0		13.5367	2283.95	13.5303	0	13.529	1566.23	13.5232	1856.49		13.5367	0	13.5303	2790.32	13.529	3540.79	13.5232	2025.3
13.5474	0	13.541	0	13.5397	0	13.534	0		13.5474	0	13.541	0	13.5397	0	13.534	0		13.5474	0	13.541	1947.16	13.5397	3917.13	13.534	3681.63
13.5581	0	13.5516	0	13.5502	0	13.5445	0		13.5581	0	13.5516	2321.26	13.5502	0	13.5445	5299.77		13.5581	5375.54	13.5516	3711.51	13.5502	4915.83	13.5445	8999.7
13.5687	0	13.562	0	13.5606	0	13.5549	0		13.5687	2725.98	13.562	3400.15	13.5606	6698.12	13.5549	0		13.5687	3071.29	13.562	2930.97	13.5606	7490.64	13.5549	7113.7
13.5791	0	13.5724	0	13.5709	0	13.5653	0		13.5791	5751.52	13.5724	3636.58	13.5709	5854.32	13.5653	3387.77		13.5791	4860.27	13.5724	3002.14	13.5709	6690.89	13.5653	4805.6
13.5895	0	13.5827	0	13.5813	0	13.5757	0		13.5895	5722.79	13.5827	4184.45	13.5813	4768.71	13.5757	4272.35		13.5895	5197.04	13.5827	8423.8	13.5813	4342.06	13.5757	7975.2
13.5999	0	13.5932	0	13.5918	0	13.5862	0		13.5999	3968.26	13.5932	5026.32	13.5918	0	13.5862	1753.72		13.5999	3895.59	13.5932	6428.66	13.5918	6136.75	13.5862	4948.08
13.6104	0	13.6037	0	13.6024	0	13.5969	0		13.6104	4092.07	13.6037	2898.67	13.6024	0	13.5969	2735.78		13.6104	0	13.6037	4432.52	13.6024	4768.15	13.5969	2827.09
13.6209	0	13.6143	0	13.6131	0	13.6076	0		13.6209	0	13.6143	0	13.6131	2506.21	13.6076	2302.89		13.6209	0	13.6143	3833.2	13.6131	4688.1	13.6076	2344.98
13.6316	0	13.6249	0	13.6238	0	13.6183	0		13.6316	0	13.6249	2307.66	13.6238	3418.03	13.6183	0		13.6316	5395.36	13.6249	4061.01	13.6238	2947.42	13.6183	3517.66
13.6423	0	13.6356	0	13.6346	0	13.629	0		13.6423	0	13.6356	0	13.6346	1940.09	13.629	0		13.6423	2492.09	13.6356	3828.41	13.6346	2327.52	13.629	0
13.653	0	13.6463	0	13.6453	0	13.6398	0		13.653	2100.21	13.6463	0	13.6453	1556.24	13.6398	1752.06		13.653	2945.48	13.6463	6255.27	13.6453	0	13.6398	3490.73
13.6638	0	13.6571	0	13.6561	0	13.6505	0		13.6638	1956.51	13.6571	2073.26	13.6561	0	13.6505	2406.92		13.6638	0	13.6571	4140.56	13.6561	3046.19	13.6505	5426.2
13.6745	0	13.6679	0	13.6668	0	13.6612	0		13.6745	1723.4	13.6679	0	13.6668	0	13.6612	3357.95		13.6745	3162.96	13.6679	0	13.6668	0	13.6612	0
13.6852	0	13.6786	0	13.6774	0	13.6718	0		13.6852	1853.49	13.6786	2028.21	13.6774	0	13.6718	2282.21		13.6852	2726.93	13.6786	3503.22	13.6774	4636.91	13.6718	0
13.696	0	13.6893	0	13.6881	0	13.6824	0		13.696	1791.54	13.6893	0	13.6881	0	13.6824	0		13.696	2352.83	13.6893	2463.32	13.6881	0	13.6824	5714.61
13.7069	0	13.7	0	13.6986	0	13.693	0		13.7069	0	13.7	3042.68	13.6986	3163.59	13.693	2992.77		13.7069	2497.92	13.7	4279.02	13.6986	4352.68	13.693	3700.44
13.7177	0	13.7107	0	13.7092	0	13.7035	0		13.7177	0	13.7107	0	13.7092	2009.58	13.7035	0		13.7177	3053.42	13.7107	4328.31	13.7092	0	13.7035	0
13.7285	0	13.7213	0	13.7197	0	13.7141	0		13.7285	1293	13.7213	0	13.7197	0	13.7141	2143.67		13.7285	3402.07	13.7213	2969.24	13.7197	3273.69	13.7141	0
13.7392	0	13.7319	0	13.7302	0	13.7247	0		13.7392	0	13.7319	2621.96	13.7302	3453.28	13.7247	0		13.7392	0	13.7319	5035.84	13.7302	2924.91	13.7247	4624.83
13.75	0	13.7425	0	13.7408	0	13.7354	0		13.75	3452.5	13.7425	2116.44	13.7408	0	13.7354	3232.5		13.75	2442.93	13.7425	3792.65	13.7408	0	13.7354	3230.79
13.7605	0	13.7531	0	13.7514	0	13.7461	0		13.7605	2429.21	13.7531	0	13.7514	2415.78	13.7461	0		13.7605	2472.61	13.7531	4700.15	13.7514	3074.92	13.7461	4853.58
13.7711	0	13.7637	0	13.7621	0	13.7568	0		13.7711	0	13.7637	2076.29	13.7621	0	13.7568	2857.42		13.7711	2418.5	13.7637	2849.11	13.7621	4900.52	13.7568	0
13.7816	0	13.7744	0	13.7728	0	13.7676	0		13.7816	2096.63	13.7744	1686.13	13.7728	0	13.7676	1756.19		13.7816	3656.83	13.7744	2323.1	13.7728	3170.7	13.7676	2753.15
13.792	0	13.785	0	13.7836	0	13.7785	0		13.792	3706.87	13.785	1788.16	13.7836	1530.59	13.7785	2819.3		13.792	0	13.785	3854.35	13.7836	3909.47	13.7785	4437.6
13.8024	0	13.7957	0	13.7943	0	13.7893	0		13.8024	0	13.7957	0	13.7943	0	13.7893	2570.17		13.8024	2991.27	13.7957	3869.36	13.7943	0	13.7893	2877.27
13.8129	0	13.8065	0	13.8051	0	13.8002	0		13.8129	0	13.8065	1579.24	13.8051	0	13.8002	2603.67		13.8129	3601.24	13.8065	3172.82	13.8051	0	13.8002	3770.19
13.8234	0	13.8173	0	13.816	0	13.811	0		13.8234	2727.44	13.8173	0	13.816	0	13.811	2022.81		13.8234	3804.93	13.8173	2686.24	13.816	2971.42	13.811	4654.23
13.8339	0	13.8281	0	13.8268	0	13.822	0		13.8339	2577.28	13.8281	1833.3	13.8268	1535.34	13.822	2088.94		13.8339	0	13.8281	0	13.8268	1782.3	13.822	1470.88
13.8446	0	13.839	0	13.8377	0	13.8328	0		13.8446	0	13.839	2766.06	13.8377	1319.67	13.8328	3333.28		13.8446	2751.29	13.839	2325.66	13.8377	4364.47	13.8328	2937.19
13.8553	0	13.8498	0	13.8485	0	13.8438	0		13.8553	0	13.8498	1745.01	13.8485	0	13.8438	2672.8		13.8553	4715.19	13.8498	3099.64	13.8485	0	13.8438	2600.09
13.866	0	13.8606	0	13.8594	0	13.8546	0		13.866	0	13.8606	0	13.8594	2611.71	13.8546	1453.22		13.866	2582.84	13.8606	3912.92	13.8594	3433.41	13.8546	4121.06
13.8768	0	13.8715	0	13.8702	0	13.8655	0		13.8768	2664.72	13.8715	1487.74	13.8702	0	13.8655	1440.94		13.8768	0	13.8715	1969.59	13.8702	4223.1	13.8655	3816.46
13.8876	0	13.8823	0	13.8811	0	13.8764	0		13.8876	1611.48	13.8823	1659.91	13.8811	2349.74	13.8764	1766.15		13.8876	0	13.8823	4912	13.8811	2125.28	13.8764	1769.08
13.8984	0	13.8932	0	13.8919	0	13.8873	0		13.8984	2492.74	13.8932	0	13.8919	2922.01	13.8873	0		13.8984	2660.29	13.8932	3132.94	13.8919	2463.48	13.8873	1819.93
13.9093	0	13.9041	0	13.9028	0	13.8983	0		13.9093	2877.45	13.9041	1760.83	13.9028	2453.17	13.8983	0		13.9093	0	13.9041	4629.2	13.9028	3220.3	13.8983	3228.59
13.9201	0	13.9149	0	13.9137	0	13.9091	0		13.9201	0	13.9149	0	13.9137	0	13.9091	1941.04		13.9201	0	13.9149	2151.67	13.9137	2907.23	13.9091	3423.96
13.931	0	13.9258	0	13.9245	0	13.92	0		13.931	1332.2	13.9258	0	13.9245	2232.25	13.92	0		13.931	2586.58	13.9258	3039.72	13.9245	2391.54	13.92	0
13.9418	0	13.9367	0	13.9353	0	13.9309	0		13.9418	0	13.9367	1848.2	13.9353	0	13.9309	1546.17		13.9418	2216.59	13.9367	0	13.9353	3077.52	13.9309	3343.93
13.9526	0	13.9475	0	13.9461	0	13.9417	0		13.9526	1316.36	13.9475	1391.55	13.9461	1707.39	13.9417	1966.38		13.9526	1656.78	13.9475	1534.47	13.9461	3560.08	13.9417	2690.77
13.9634	0	13.9584	0	13.957	0	13.9526	0		13.9634	0	13.9584	2037.75	13.957	2076.01	13.9526	0		13.9634	2505.68	13.9584	2936.4	13.957	0	13.9526	4610.46
13.9742	0	13.9692	0	13.9678	0	13.9634	0		13.9742	2036.61	13.9692	0	13.9678	0	13.9634	2253.31		13.9742	3002.8	13.9692	0	13.9678	1954.37	13.9634	0
13.985	0	13.9801	0	13.9786	0	13.9742	0		13.985	1642.41	13.9801	2279.56	13.9786	2592.02	13.9742	2575.53		13.985	0	13.9801	2733.71	13.9786	2760.99	13.9742	0
13.9959	0	13.9909	0	13.9894	0	13.985	0		13.9959	1746	13.9909	1651.61	13.9894	1730.01	13.985	4150.24		13.9959	4205.73	13.9909	3731.57	13.9894	0	13.985	2937.06
14.0067	0	14.0017	0	14.0002	0	13.9958	0		14.0067	1583.9	14.0017	3373.1	14.0002	2083.18	13.9958	2233.87		14.0067	4181.14	14.0017	4322.66	14.0002	2353.34	13.9958	2519.02
14.0175	0	14.0125	0	14.0109	0	14.0065	0		14.0175	0	14.0125	0	14.0109	0	14.0065	0		14.0175	3903.21	14.0125	4946.27	14.0109	0	14.0065	0
14.0283	0	14.0234	0	14.0217	0	14.0173	0		14.0283	0	14.0234	2458.2	14.0217	2282.64	14.0173	2109.17		14.0283	0	14.0234	1987.27	14.0217	0	14.0173	0
14.0391	0	14.0342	0	14.0325	0	14.0281	0		14.0391	1745.21	14.0342	0	14.0325	0	14.0281	1734.84		14.0391	2020.97	14.0342	1848.76	14.0325	4518.37	14.0281	3408.94
14.0498	0	14.045	0	14.0433	0	14.039	0		14.0498	0	14.045	1774.4	14.0433	0	14.039	2548.41		14.0498	0	14.045	3185.47	14.0433	5176.09	14.039	3497.22
14.0606	0	14.0558	0	14.0541	0	14.0498	0		14.0606	0	14.0558	0	14.0541	0	14.0498	2012.58		14.0606	0	14.0558	0	14.0541	1942.32	14.0498	2166.18
14.0713	0	14.0665	0	14.0649	0	14.0607	0		14.0713	0	14.0665	1874.61	14.0649	0	14.0607	3278.97		14.0713	0	14.0665	3098.83	14.0649	2217.41	14.0607	2842.83
14.082	0	14.0774	0	14.0757	0	14.0717	0		14.082	0	14.0774	0	14.0757	0	14.0717	2151.71		14.082	0	14.0774	1727.37	14.0757	2672.07	14.0717	4416.29
14.0928	0	14.0882	0	14.0866	0	14.0825	0		14.0928	1463.15	14.0882	0	14.0866	2030.63	14.0825	0		14.0928	1560.73	14.0882	3873.79	14.0866	1989.71	14.0825	2298.09
14.1034	0	14.0991	0	14.0975	0	14.0935	0		14.1034	0	14.0991	2952.85	14.0975	0	14.0935	0		14.1034	0	14.0991	0	14.0975	3846.99	14.0935	4230.06
14.1141	0	14.11	0	14.1084	0	14.1046	0		14.1141	2191.04	14.11	0	14.1084	0	14.1046	0		14.1141	0	14.11	2223.95	14.1084	2116.02	14.1046	0
14.1248	0	14.121	0	14.1194	0	14.1155	0		14.1248	0	14.121	2285.08	14.1194	1937.75	14.1155	3563.93		14.1248	2107.04	14.121	0	14.1194	0	14.1155	0
14.1355	0	14.1319	0	14.1304	0	14.1265	0		14.1355	2215.78	14.1319	0	14.1304	2111.9	14.1265	1347.48		14.1355	3123.38	14.1319	0	14.1304	1672.01	14.1265	4565.46
14.1463	0	14.1428	0	14.1414	0	14.1375	0		14.1463	2609.79	14.1428	2373.58	14.1414	1804.31	14.1375	2312.21		14.1463	0	14.1428	0	14.1414	3060.93	14.1375	0
14.1572	0	14.1539	0	14.1524	0	14.1485	0		14.1572	2090.53	14.1539	2179.93	14.1524	1319.81	14.1485	1698.8		14.1572	0	14.1539	2412.41	14.1524	0	14.1485	2408.02
14.1681	0	14.165	0	14.1634	0	14.1595	0		14.1681	0	14.165	1704.22	14.1634	0	14.1595	0		14.1681	0	14.165	1852.3	14.1634	2205.19	14.1595	2976.95
14.179	0	14.176	0	14.1744	0	14.1704	0		14.179	2364.96	14.176	2110.43	14.1744	0	14.1704	2203.81		14.179	2608.19	14.176	0	14.1744	2420.53	14.1704	3533.57
14.19	0	14.187	0	14.1853	0	14.1814	0		14.19	2550.47	14.187	0	14.1853	1642.12	14.1814	0		14.19	0	14.187	1545.32	14.1853	3465.47	14.1814	1864.28
14.201	0	14.1981	0	14.1963	0	14.1923	0		14.201	0	14.1981	1139.68	14.1963	1789.05	14.1923	0		14.201	0	14.1981	1720.16	14.1963	3527.28	14.1923	0
14.2121	0	14.2091	0	14.2071	0	14.2031	0		14.2121	2313.69	14.2091	2072.7	14.2071	2562.98	14.2031	1352.37		14.2121	2328.31	14.2091	3333.62	14.2071	0	14.2031	2105.2
14.2232	0	14.2202	0	14.218	0	14.214	0		14.2232	2149.35	14.2202	1773.55	14.218	1909.63	14.214	0		14.2232	0	14.2202	3072.66	14.218	2117.88	14.214	2853.82
14.2343	0	14.2311	0	14.2289	0	14.2248	0		14.2343	0	14.2311	2514.47	14.2289	1369.72	14.2248	0		14.2343	1685.79	14.2311	1719.45	14.2289	0	14.2248	2928.1
14.2454	0	14.2421	0	14.2397	0	14.2357	0		14.2454	0	14.2421	0	14.2397	0	14.2357	0		14.2454	2502.21	14.2421	0	14.2397	1800.01	14.2357	1864.93
14.2564	0	14.2531	0	14.2507	0	14.2467	0		14.2564	1286.79	14.2531	0	14.2507	0	14.2467	2901.33		14.2564	1922.7	14.2531	4090.97	14.2507	0	14.2467	0
14.2674	0	14.264	0	14.2617	0	14.2576	0		14.2674	0	14.264	0	14.2617	0	14.2576	1399.33		14.2674	0	14.264	0	14.2617	3848.52	14.2576	2506.49
14.2784	0	14.2751	0	14.2727	0	14.2688	0		14.2784	1403	14.2751	0	14.2727	0	14.2688	2136.62		14.2784	0	14.2751	1892.31	14.2727	0	14.2688	0
14.2894	0	14.2861	0	14.2838	0	14.2799	0		14.2894	0	14.2861	0	14.2838	0	14.2799	1239.31		14.2894	0	14.2861	0	14.2838	0	14.2799	0
14.3003	0	14.2972	0	14.2949	0	14.2911	0		14.3003	0	14.2972	1336.84	14.2949	1274.81	14.2911	0		14.3003	0	14.2972	2340.49	14.2949	3617.14	14.2911	4747.06
14.3112	0	14.3084	0	14.3062	0	14.3023	0		14.3112	0	14.3084	1297.82	14.3062	2184.1	14.3023	1654.66		14.3112	0	14.3084	0	14.3062	2473.46	14.3023	1820.91
14.3221	0	14.3196	0	14.3174	0	14.3136	0		14.3221	0	14.3196	1270.93	14.3174	2333.54	14.3136	1374.28		14.3221	0	14.3196	2371.52	14.3174	1379	14.3136	0
14.3331	0	14.3308	0	14.3288	0	14.325	0		14.3331	2582.57	14.3308	1415.16	14.3288	0	14.325	0		14.3331	2391.77	14.3308	1944.02	14.3288	1892.76	14.325	2441.88
14.3441	0	14.342	0	14.34	0	14.3363	0		14.3441	0	14.342	1489.46	14.34	0	14.3363	2542.7		14.3441	1655.9	14.342	0	14.34	0	14.3363	2153.87
14.3551	0	14.3533	0	14.3513	0	14.3476	0		14.3551	1705.01	14.3533	1785.16	14.3513	1057.72	14.3476	0		14.3551	0	14.3533	0	14.3513	1817.92	14.3476	2008.99
14.3661	0	14.3645	0	14.3626	0	14.3589	0		14.3661	0	14.3645	0	14.3626	0	14.3589	1566.41		14.3661	0	14.3645	1984.43	14.3626	2475.45	14.3589	0
14.3771	0	14.3757	0	14.3739	0	14.3701	0		14.3771	1969.96	14.3757	2192.76	14.3739	0	14.3701	1297.1		14.3771	0	14.3757	0	14.3739	1873.77	14.3701	3708.6
14.3882	0	14.3869	0	14.3851	0	14.3813	0		14.3882	1269.79	14.3869	0	14.3851	1826.97	14.3813	0		14.3882	1669.71	14.3869	1961.24	14.3851	1847.74	14.3813	1869.42
14.3993	0	14.3981	0	14.3963	0	14.3926	0		14.3993	0	14.3981	0	14.3963	0	14.3926	1631.47		14.3993	0	14.3981	2497.57	14.3963	0	14.3926	2360.02
14.4106	0	14.4094	0	14.4075	0	14.4038	0		14.4106	0	14.4094	0	14.4075	1230.21	14.4038	0		14.4106	0	14.4094	1482.01	14.4075	2148.58	14.4038	1613.87
14.4219	0	14.4208	0	14.4189	0	14.4151	0		14.4219	0	14.4208	2523.37	14.4189	0	14.4151	2036.35		14.4219	0	14.4208	2752.51	14.4189	1367.58	14.4151	2324.17
14.4334	0	14.4322	0	14.4302	0	14.4265	0		14.4334	0	14.4322	0	14.4302	0	14.4265	1079.94		14.4334	3245.45	14.4322	1249.63	14.4302	0	14.4265	2411.23
14.445	0	14.4437	0	14.4417	0	14.438	0		14.445	0	14.4437	1426.79	14.4417	1852.74	14.438	2351.51		14.445	1605.51	14.4437	3973.04	14.4417	2333.17	14.438	3482.8
14.4566	0	14.4552	0	14.4532	0	14.4495	0		14.4566	1038.46	14.4552	0	14.4532	1429.07	14.4495	0		14.4566	0	14.4552	0	14.4532	1759.63	14.4495	2694.2
14.4683	0	14.4666	0	14.4647	0	14.461	0		14.4683	1655.54	14.4666	0	14.4647	1264.06	14.461	0		14.4683	0	14.4666	1706.4	14.4647	3369.33	14.461	1701.85
14.4799	0	14.4782	0	14.4763	0	14.4726	0		14.4799	0	14.4782	1109.07	14.4763	1443.03	14.4726	1741.92		14.4799	2659.41	14.4782	2295.63	14.4763	2953.53	14.4726	1680.4
14.4913	0	14.4896	0	14.4878	0	14.4841	0		14.4913	0	14.4896	1331.74	14.4878	1215.92	14.4841	2174.27		14.4913	1696.15	14.4896	4744.59	14.4878	2285.82	14.4841	3909.44
14.5022	0	14.5007	0	14.499	0	14.4955	0		14.5022	1717.62	14.5007	1202.54	14.499	0	14.4955	0		14.5022	3075.94	14.5007	3689.47	14.499	3816.91	14.4955	3221.45
14.5129	0	14.5115	0	14.5099	0	14.5066	0		14.5129	0	14.5115	1424.24	14.5099	2792.26	14.5066	2330.82		14.5129	0	14.5115	5366.92	14.5099	4345.07	14.5066	0
14.5234	0	14.5221	0	14.5206	0	14.5173	0		14.5234	1594.38	14.5221	0	14.5206	0	14.5173	0		14.5234	2499.11	14.5221	3724.46	14.5206	3351.71	14.5173	5340.69
14.5339	0	14.5325	0	14.531	0	14.5279	0		14.5339	3109.11	14.5325	0	14.531	0	14.5279	2872.82		14.5339	3918.18	14.5325	3561.74	14.531	4467.19	14.5279	3217.72
14.5443	0	14.5429	0	14.5414	0	14.5383	0		14.5443	0	14.5429	0	14.5414	3216.77	14.5383	3376.18		14.5443	4062.08	14.5429	3918.53	14.5414	4745.11	14.5383	4111.67
14.5549	0	14.5534	0	14.5519	0	14.5487	0		14.5549	2660.84	14.5534	0	14.5519	0	14.5487	3415.27		14.5549	4896.9	14.5534	5998.58	14.5519	5621.79	14.5487	6500
14.5656	0	14.564	0	14.5624	0	14.5592	0		14.5656	0	14.564	1873.71	14.5624	2493.52	14.5592	2477.44		14.5656	0	14.564	0	14.5624	5465.11	14.5592	6928.51
14.5763	0	14.5745	0	14.573	0	14.5698	0		14.5763	0	14.5745	3395.38	14.573	2378.55	14.5698	3349.04		14.5763	0	14.5745	4502.23	14.573	2462.91	14.5698	5371.61
14.5871	0	14.5852	0	14.5836	0	14.5804	0		14.5871	3745.62	14.5852	1819.53	14.5836	1478.76	14.5804	2751.46		14.5871	1891.93	14.5852	5143.39	14.5836	4807.01	14.5804	7150.07
14.5979	0	14.5958	0	14.5943	0	14.591	0		14.5979	0	14.5958	0	14.5943	4319.6	14.591	1668.05		14.5979	3945.1	14.5958	2709.31	14.5943	7595.92	14.591	4694.32
14.6089	0	14.6066	0	14.605	0	14.6017	0		14.6089	2427.26	14.6066	0	14.605	2670.27	14.6017	3831.98		14.6089	1725.17	14.6066	5963.43	14.605	7442.65	14.6017	4439.58
14.62	0	14.6174	0	14.6157	0	14.6125	0		14.62	1956.45	14.6174	2203.74	14.6157	2701.24	14.6125	2863.26		14.62	6747.21	14.6174	3160.37	14.6157	5767.87	14.6125	7214.15
14.631	0	14.6283	0	14.6265	0	14.6232	0		14.631	1754.29	14.6283	2330.65	14.6265	0	14.6232	3148.88		14.631	3289.36	14.6283	5243.87	14.6265	7100.39	14.6232	5760.38
14.6418	0	14.639	0	14.6372	0	14.6339	0		14.6418	2690.58	14.639	2764.31	14.6372	3544.67	14.6339	2123.6		14.6418	3009.79	14.639	4703.78	14.6372	4865.71	14.6339	4874.84
14.652	0	14.6495	0	14.6476	0	14.6443	0		14.652	0	14.6495	0	14.6476	3385.85	14.6443	0		14.652	2792.69	14.6495	5229.47	14.6476	0	14.6443	3764.89
14.662	0	14.6594	0	14.6575	0	14.6543	0		14.662	0	14.6594	4394.05	14.6575	4122.31	14.6543	0		14.662	0	14.6594	6214.19	14.6575	0	14.6543	4818.86
14.6719	0	14.6694	0	14.6675	0	14.6643	0		14.6719	4000.67	14.6694	4306.31	14.6675	0	14.6643	0		14.6719	3504.31	14.6694	6697.92	14.6675	5135.01	14.6643	5456.15
14.682	0	14.6793	0	14.6774	0	14.6742	0		14.682	0	14.6793	0	14.6774	0	14.6742	4400.52		14.682	0	14.6793	4256.66	14.6774	5257.66	14.6742	5654.83
14.692	0	14.6893	0	14.6874	0	14.6842	0		14.692	0	14.6893	0	14.6874	0	14.6842	0		14.692	4335.51	14.6893	12377.3	14.6874	4417.24	14.6842	6041.07
14.7021	0	14.6993	0	14.6973	0	14.6942	0		14.7021	0	14.6993	0	14.6973	0	14.6942	0		14.7021	5708.32	14.6993	5847.06	14.6973	3515.76	14.6942	4281.39
14.7123	0	14.7094	0	14.7074	0	14.7043	0		14.7123	0	14.7094	4553.01	14.7074	0	14.7043	0		14.7123	2895.29	14.7094	4190.68	14.7074	0	14.7043	5988.59
14.7226	0	14.7195	0	14.7175	0	14.7144	0		14.7226	0	14.7195	0	14.7175	0	14.7144	0		14.7226	0	14.7195	4990.38	14.7175	0	14.7144	5322.47
14.7328	0	14.7296	0	14.7277	0	14.7245	0		14.7328	0	14.7296	0	14.7277	0	14.7245	3234.54		14.7328	3643.73	14.7296	3425.82	14.7277	6942.41	14.7245	0
14.7431	0	14.7398	0	14.7378	0	14.7347	0		14.7431	0	14.7398	0	14.7378	2667.14	14.7347	0		14.7431	3950.59	14.7398	4816.75	14.7378	5204.52	14.7347	2853.55
14.7533	0	14.75	0	14.748	0	14.7449	0		14.7533	0	14.75	0	14.748	3076.64	14.7449	0		14.7533	0	14.75	3861.61	14.748	0	14.7449	4774.43
14.7636	0	14.7601	0	14.7581	0	14.7551	0		14.7636	0	14.7601	0	14.7581	0	14.7551	0		14.7636	0	14.7601	5205.05	14.7581	4337.63	14.7551	3536.8
14.7738	0	14.7703	0	14.7683	0	14.7653	0		14.7738	0	14.7703	3011.59	14.7683	3580.95	14.7653	0		14.7738	0	14.7703	0	14.7683	3196.84	14.7653	3958.54
14.7841	0	14.7805	0	14.7785	0	14.7754	0		14.7841	0	14.7805	0	14.7785	0	14.7754	0		14.7841	3717.74	14.7805	0	14.7785	4167.31	14.7754	5945.02
14.7943	0	14.7907	0	14.7887	0	14.7856	0		14.7943	0	14.7907	0	14.7887	3034.39	14.7856	0		14.7943	3140.17	14.7907	4215.66	14.7887	3878.08	14.7856	8810.67
14.8046	0	14.8008	0	14.7988	0	14.7958	0		14.8046	0	14.8008	0	14.7988	3181.73	14.7958	2617.06		14.8046	0	14.8008	0	14.7988	0	14.7958	0
14.8148	0	14.811	0	14.809	0	14.806	0		14.8148	0	14.811	0	14.809	0	14.806	0		14.8148	3050.56	14.811	5275.36	14.809	4939.21	14.806	5721.31
14.825	0	14.8211	0	14.8192	0	14.8161	0		14.825	0	14.8211	0	14.8192	0	14.8161	0		14.825	0	14.8211	4844.26	14.8192	3413.7	14.8161	4770
14.8352	0	14.8313	0	14.8293	0	14.8263	0		14.8352	0	14.8313	0	14.8293	0	14.8263	0		14.8352	0	14.8313	6050.64	14.8293	4739.78	14.8263	0
14.8454	0	14.8414	0	14.8395	0	14.8365	0		14.8454	0	14.8414	3468.94	14.8395	2672.17	14.8365	0		14.8454	5428.44	14.8414	0	14.8395	5426.19	14.8365	6457.05
14.8556	0	14.8516	0	14.8496	0	14.8466	0		14.8556	0	14.8516	0	14.8496	0	14.8466	0		14.8556	0	14.8516	3970.75	14.8496	3885.37	14.8466	5098.63
14.8658	0	14.8617	0	14.8598	0	14.8568	0		14.8658	0	14.8617	4524.52	14.8598	0	14.8568	0		14.8658	3027.31	14.8617	3987.49	14.8598	3285.54	14.8568	0
14.876	0	14.8718	0	14.8699	0	14.867	0		14.876	0	14.8718	0	14.8699	0	14.867	0		14.876	0	14.8718	0	14.8699	5949.09	14.867	3194
14.8861	0	14.882	0	14.88	0	14.8771	0		14.8861	0	14.882	3185.62	14.88	0	14.8771	0		14.8861	0	14.882	0	14.88	7584.89	14.8771	4713.17
14.8963	0	14.8921	0	14.8901	0	14.8872	0		14.8963	0	14.8921	0	14.8901	0	14.8872	0		14.8963	2867.38	14.8921	7059.04	14.8901	3752.46	14.8872	6572.78
14.9064	0	14.9022	0	14.9002	0	14.8974	0		14.9064	0	14.9022	0	14.9002	0	14.8974	0		14.9064	4013.87	14.9022	5811.98	14.9002	3119.52	14.8974	2743.41
14.9166	0	14.9123	0	14.9103	0	14.9075	0		14.9166	0	14.9123	0	14.9103	0	14.9075	0		14.9166	3496.18	14.9123	6855.25	14.9103	0	14.9075	3390.76
14.9267	0	14.9224	0	14.9205	0	14.9177	0		14.9267	0	14.9224	0	14.9205	0	14.9177	0		14.9267	0	14.9224	7986.22	14.9205	0	14.9177	4214.52
14.9369	0	14.9325	0	14.9306	0	14.9278	0		14.9369	0	14.9325	0	14.9306	0	14.9278	0		14.9369	3231.73	14.9325	0	14.9306	3725.42	14.9278	5237.49
14.947	0	14.9426	0	14.9407	0	14.9379	0		14.947	0	14.9426	0	14.9407	0	14.9379	3173.63		14.947	4449.49	14.9426	5748.38	14.9407	5266.35	14.9379	3660.18
14.9571	0	14.9527	0	14.9508	0	14.9481	0		14.9571	0	14.9527	0	14.9508	0	14.9481	0		14.9571	0	14.9527	4909.63	14.9508	6308.54	14.9481	5804.19
14.9673	0	14.9628	0	14.9609	0	14.9582	0		14.9673	0	14.9628	0	14.9609	0	14.9582	0		14.9673	4505.81	14.9628	0	14.9609	3658.18	14.9582	0
14.9775	0	14.9729	0	14.971	0	14.9683	0		14.9775	0	14.9729	0	14.971	0	14.9683	3114.33		14.9775	0	14.9729	4076.06	14.971	4121.95	14.9683	2981.82
14.9876	0	14.983	0	14.9812	0	14.9784	0		14.9876	0	14.983	0	14.9812	0	14.9784	0		14.9876	4007.55	14.983	6209.52	14.9812	3095.75	14.9784	5836.69
14.9978	0	14.9931	0	14.9913	0	14.9886	0		14.9978	0	14.9931	0	14.9913	0	14.9886	0		14.9978	0	14.9931	5683.88	14.9913	3397.04	14.9886	7730.49
15.0079	0	15.0033	0	15.0014	0	14.9987	0		15.0079	0	15.0033	0	15.0014	0	14.9987	0		15.0079	0	15.0033	0	15.0014	0	14.9987	6299.35
						15.0088	0								15.0088	0								15.0088	3680.78
