# Supplementary material for: Improvement of Electrospray Ionization Response Linearity and Quantification in Dissolved Organic Matter Using Synthetic Deuterated Internal Standards
Source: Anal Chem. 2025 Aug 22;97(34):18562–72. doi: 10.1021/acs.analchem.5c02463 (PMC12409698; doi:10.1021/acs.analchem.5c02463)
Supplement: Supplementary file 2 [file ac5c02463_si_002.zip › Final code for SI Aug15/DI and LC data FT and Orb/csv_assign_v9_Orbi_FT_Run_this_code_for_figures.m]

%%%%%%%%%%%%%%%%%%%%%%%%%%%%%%%%
%
%  to do: front end with full assignment, not just d5spike
% remove duplicate samples and anything not used for speed
% use calibration from d5 spike (slope and int) for pseudoquant, see if
% different to other method, if so, run with this and do same for FT

% csv assign version 9
%
% Originally written by Jeffrey Hawkes
%
% Feel free to distribute, but please acknowledge the programmers and curators!
%
%%%%%%%%%%%%%%%%%%%%%%%%%%%%%%%%
%% 1. define and load files
% 
clear all
%
data_type=2;    % 1=csv, 2=mzXML, 3=xlsx, 4=txt

HostFolder=pwd;
myFolder=strcat(HostFolder,'\mzXML');
cd(HostFolder)

[metadata,sampcode_titles] = xlsread('samples_metadata_DIcal.xlsx');
sampnames=sampcode_titles(2:end,1);
nosamps=length(sampnames);
%% 
% 
refmass=272.1188;
ref2=293.1758;

assign_ppm=10;
%%
cd(myFolder)
rep=1;
for n=1:nosamps
    n
    if data_type==1
            datsmpraw=table2array(readtable(sampnames{n,rep},'Delimiter',','));  %for csv files
        else
            if data_type==2
                datx=mzxmlread(sampnames{n,rep});  %for mzXML files
                [peaks,time]=mzxml2peaks(datx,'Levels',[0 1]);   %for mzXML files
                datsmpraw=peaks{1};   %for mzXML files
            else
                if data_type==3
                    datsmpraw=xlsread(sampnames{n,rep});
                else
                    cc=readtable(sampnames{n,rep});
                    datsmpraw=[cc(:,1) cc(:,2)];
                    datsmpraw=table2array(datsmpraw);
                end
            end
        end

        raw_data{n,1}=datsmpraw;
end
cd(HostFolder)
%%
for n=1:nosamps
    n
            %cal_offset=metadata(n,5);
            TIC(n,1)=sum(raw_data{n,rep}(:,2));
            masses=raw_data{n,rep}(raw_data{n,rep}(:,1)>272&raw_data{n,rep}(:,1)<294,1);
            intensities=raw_data{n,rep}(raw_data{n,rep}(:,1)>272&raw_data{n,rep}(:,1)<294,2);
            %mass=masses+cal_offset*masses/1e6;
            mass=masses;
            %
            tmp = abs(mass - refmass);
            tmp_ppm=tmp/mass*1e6;
            [~, idx] = min(tmp);
                
                ppmbrut=(refmass-mass(idx))/refmass*1E6;
                ppmdiff=abs(ppmbrut);
                if ppmdiff<=assign_ppm
                    d5CRAM_int(n,1) = intensities(idx);
                end
            %
            tmp2 = abs(mass - ref2);
            tmp_ppm2=tmp2/mass*1e6;
            [~, idx2] = min(tmp2);
                
                ppmbrut2=(ref2-mass(idx2))/ref2*1E6;
                ppmdiff2=abs(ppmbrut2);
                if ppmdiff2<=assign_ppm
                    d5CRAM_int(n,2) = intensities(idx2);
                end
end
%
%% 2. define allowed formula space
% 
ESI_mode=-1;  %1 for pos, -1 for neg
min_mass=150;
max_mass=850;

%elements: min,max,exact mass,valence
elements(1,:)=[4,50,12,4]; %C
elements(2,:)=[4,100,1.007825,1]; %H
elements(3,:)=[2,40,15.9949146,2]; %O
elements(4,:)=[0,2,14.003074,3]; %N
elements(5,:)=[0,1,31.972071,4]; %S
elements(6,:)=[0,0,30.973762,5]; %P
elements(7,:)=[0,0,79.916521,6]; %Se
elements(8,:)=[0,0,22.989770,1]; %Na
elements(9,:)=[0,0,34.96885269,7]; %Cl
elements(10,:)=[0,1,13.00335,4]; %C13
%
% If you add more than 10 elements, you must update the e_array and el_matrix definitions in element_matrix.m!
% filters to remove bad formulas are found in element_matrix.m

element_matrix
%% 3. curate files, de-noise and calibrate
% 

blanks=metadata(:,1)==0; % define which samples are blanks. blanks=[] if none, blanks=[x y z] if several
setlist=1:size(metadata,1);
sampleset=setlist(blanks==0);
blankset=setlist(blanks);
cal_order=[sampleset blankset];
%

cal_peak=[];
cal_peak=369.11911; %remove if you do not need a linear internal cal. This must be present in all samples.
cal_peak_in_blank=0; % 1 if the cal is in the blank, 0 if not. Be careful, blank should be well calibrated somehow if 0.
use_pooled_cal_offset=1; % for blanks, pooled cal peak offset will be used.
linear_cal_ppm=10;  % how far off can the cal_peak be in ppm?
fine_cal_ppm=5;     % ppm range to check for DOM calibration peaks
assign_ppm=2.5;     % assignment ppm tolerance

noise_slope=0.0009;   % these three factors define the noise window in Kendrick mass defect space
noise_int1=0.19;
noise_int2=0.34;

calibration
%%
calchoice=2;        % do you want to run the polynomial internal calibration? 
% 1 if yes for each sample individually (DOM samples), the pooled
% polynomial will be used for blanks (blue cal line)
% 2 if yes for all samples pooled together (less sample specific, red cal
% line)
% 3 if no (samples with non-typical DOM, calibrated externally)    

c=calsmp_combine(:,2)>0;
cal_combine= polyfit(calsmp_combine(c,1),calsmp_combine(c,3),5);
x1=linspace(150,800);
y1=polyval(cal_combine,x1);
y2=polyval(poly_avg,x1);
Fig1=figure();
Fig1.Color=([1 1 1]);
Fig1.Units='centimeters';
Fig1.Position=([5 5 25 10]);
%
 subplot(1,2,1)
hold on
scatter(calsmp_combine(c,1),calsmp_combine(c,3),5,log10(calsmp_combine(c,2)),'filled')
plot(x1,y1,'r','LineWidth',1)
plot(x1,y2,'b','LineWidth',1)
for linx=1:size(cal_poly_foravg,1)
    ynow=polyval(cal_poly_foravg(linx,:),x1);
    lh=plot(x1,ynow,'Color',[0.5 0.5 0.5],'LineWidth',0.5);
    lh.Color = [lh.Color 0.75];
end
axis([min_mass max_mass -fine_cal_ppm fine_cal_ppm])
xlabel('m/z');ylabel('mass error in crude cal data')
caltit={'calibration options - blue line for blanks';'calibration options - red line for blanks';'calibration options - no calibration chosen'};
    title(caltit(calchoice))
%
subplot(1,2,2)
hold on
for n=1:nosamps
    if ismember(n,sampleset)
        for rep=1:noreps
            xs=calsmp{n,rep}(:,4);
            calys=polyval(cal_polynomial{n,rep},xs);
            calvals=xs+calys.*xs/1e6;
            caloffset=(calvals-refmass)./refmass*1e6;
            clog=calsmp{n,rep}(:,2)>0;
        scatter(calsmp{n,rep}(clog,1),caloffset(clog),10,'filled')
        end
    end
end
axis([min_mass max_mass -assign_ppm assign_ppm])
xlabel('m/z');ylabel('mass error in final cal data')
title('final ppm offset - samples')
%% 4. formula assignment and data clean
C13_toggle=0;   % 1 if you want 13C formulas in the final data, 0 if you don't (they will still be assignment, but then filtered out - 0 is default)
min_reps=1;     % minimum number of data files to find a peak. 1 to include all data    
blank_scale=1.5; % peak intensity ratio to average blank to be counted

formula_assignment
%% 5. calibration and assignment assessment
samp_check=3;
rep_check=1;
peak_assessment
%% 5. calibration and assignment assessment
samp_check=41;
rep_check=1;
peak_assessment
%% 6. distance matrix and principal coordinates
badsmp=blanks;      % in badsmp, you define which samples should not be included in the heatmap/PCoA etc. typically blanks
%badsmp=[1 2 3];        % manual definition of badsmp
goodsmp=1:nosamps;
goodsmp(badsmp)=[];
%
run_statistics
%
save('matlab_allvars')
output_vars={'d5CRAM_int','sample_data','raw_data','formula','assignment_errors','elements_used','avg_intensities','all_intensities','Y','eigvals','sampcodes','goodsmp','nosamps','noreps','dist_matrix_cut','metadata','blanks','cor_peak','cor_peak_sig','table_averages','NOSC','sample_intensities','sampnames'};
save('output_vars',output_vars{:}) 
clear all
%
load('output_vars')
%%
for n=1:nosamps
    int_assigned(n,1)=sum(raw_data{n}(:,2));
    int_assigned(n,2)=sum(sample_data{n}(:,2));
    int_assigned(n,3)=sum(all_intensities(:,n));
    int_assigned(n,4)=sum(avg_intensities(:,n));
    int_assigned(n,5)=int_assigned(n,3)/int_assigned(n,2)*100;
end
puresmprows=[3,4,40,41,70,71];
assign_check=int_assigned(puresmprows,5)
%%  FTICR
data_full=readtable('assigned_data_d5.csv');
[metadata_FT,metalabel]=xlsread('namelist.xlsx');
%data=table2array(data_full);
%
masses_all=table2array(data_full(2:end,2));
isotopologues=table2array(data_full(2:end,20:23));
isogood=sum(isotopologues,2)==0;
intensities_all=table2array(data_full(2:end,85:end));
intensities=intensities_all(isogood,:);
masses=masses_all(isogood,:);
d5concs=metadata_FT(:,1)/1000;
matrixtyp=metadata_FT(:,2);
logi=d5concs<4&metadata_FT(:,4)==1&metadata_FT(:,5)>1;
d5i=intensities(1,:);
%%
m_dist_FT=abs(367.1398-masses);
pk367_FT=find(m_dist_FT==min(m_dist_FT));
for xnFT=1:size(intensities,2)
    intnow=intensities(2:end,xnFT);
    medianFT(xnFT,1)=median(intnow(intnow>0));
    medianFT(xnFT,1)=prctile(intnow(intnow>0),95);
    pk367intFT(xnFT,1)=intnow(pk367_FT);
end
%
m_dist_orb=abs(367.1398-formula(:,1));
pk367=find(m_dist_orb==min(m_dist_orb));
for xnOrb=1:size(avg_intensities,2)
    intnow2=avg_intensities(:,xnOrb);
    medianOrb(xnOrb,1)=median(intnow2(intnow2>0));
    medianOrb(xnOrb,1)=prctile(intnow2(intnow2>0),95);
    pk367int(xnOrb,1)=intnow2(pk367);
end

%%
typlin=[1 3];
Fig2=figure();
Fig2.Color=([1 1 1]);
Fig2.Units='centimeters';
Fig2.Position=([5 5 25 10]);
subplot(1,2,2)
cols={[0 0 0]; [0 0 1];[0.4 0.8 0];[0.5 0.1 0.1]};
%subplot(1,2,1)
hold on

colsx=1;
for typ=1:4
    logset=metadata_FT(:,2)==typ&d5concs<4&metadata_FT(:,3)==1&metadata_FT(:,4)==1&d5i'>0;
    x=d5concs(logset)/5000*100000;
    y=d5i(logset);
    

   
    scatter(x,y,40,cols{colsx},'filled')
    
    %if ismember(typ,typlin)
        mdl = fitlm(x,y);
        xmod=[0 max(x)];
        ymod=xmod*mdl.Coefficients{2,1}+mdl.Coefficients{1,1};
        line(xmod,ymod,'color',cols{colsx})
    %end
    reg_coef{typ}(1,1)=mdl.Coefficients{1,1};
    reg_coef{typ}(2,1)=mdl.Coefficients{2,1};
    
    output_stats3(typ,1)=mdl.Coefficients{2,1};
    output_stats3(typ,2)=mdl.Coefficients{2,1}/output_stats3(1,1)*100;
    output_stats3(typ,3)=mdl.Rsquared.Adjusted;
    output_stats3(typ,4)=mdl.Coefficients{1,1};
    colsx=colsx+1;
end
%flagx=find(metadata(:,9)==1);
%scatter(metadata(flagx,2),d5CRAM_int(flagx),40,'k')

axis([0 max(x) 0 7e7])
xlabel('parts d_5-1 added to 100000 parts TRM');
ylabel('Intensity (counts)')
%legend({'Pure solvent','Pure solvent','River','River','Coastal','Coastal','Deep sea','Deep sea'},'location','eastoutside')
%
subplot(1,2,1)
cols={[0 0 0];[0.5 0.1 0.1]; [0.4 0.8 0];[0 0 1]};
%subplot(1,2,1)
hold on

colsx=1;
for typ=1:4
    logset=metadata(:,1)==typ&metadata(:,4)==1&metadata(:,6)==1&metadata(:,2)<30&metadata(:,3)==1;
    x=metadata(logset,2)/50000*100000;
    y=d5CRAM_int(logset);
    mdl= fitlm(x,y);

    xmod=[0 max(x)];
    ymod=xmod*mdl.Coefficients{2,1}+mdl.Coefficients{1,1};
    scatter(x,y,40,cols{colsx},'filled')
    
    line(xmod,ymod,'color',cols{colsx})
    output_stats3(typ,1)=mdl.Coefficients{2,1};
    output_stats3(typ,2)=mdl.Coefficients{2,1}/output_stats3(1,1)*100;
    output_stats3(typ,3)=mdl.Rsquared.Adjusted;
    output_stats3(typ,4)=mdl.Coefficients{1,1};
    colsx=colsx+1;
end
flagx=find(metadata(:,9)==1);
scatter(metadata(flagx,2)/50000*100000,d5CRAM_int(flagx),40,'k')
output_quant=output_stats3;

axis([0 max(x) 0 inf])
xlabel('parts d_5-1 added to 100000 parts TRM');
ylabel('Intensity (counts)')
%legend({'Pure solvent','Pure solvent','River','River','Coastal','Coastal','Deep sea','Deep sea'},'location','eastoutside')
%
%%
figure();
cols={[0 0 0];[0.5 0.1 0.1]; [0.4 0.8 0];[0 0 1]};
%subplot(1,2,1)
hold on

colsx=1;
for typ=1:4
    logset=metadata(:,1)==typ&metadata(:,4)==1&metadata(:,6)==1&metadata(:,2)<30&metadata(:,3)==1;
    x=metadata(logset,2)/50000*100000;
    y=d5CRAM_int(logset);
    mdl = fitlm(x,y);

    xmod=[0 max(x)];
    ymod=xmod*mdl.Coefficients{2,1}+mdl.Coefficients{1,1};
    scatter(x,y,40,cols{colsx},'filled')
    
    line(xmod,ymod,'color',cols{colsx})
    output_stats3(typ,1)=mdl.Coefficients{2,1};
    output_stats3(typ,2)=mdl.Coefficients{2,1}/output_stats3(1,1)*100;
    output_stats3(typ,3)=mdl.Rsquared.Adjusted;
    output_stats3(typ,4)=mdl.Coefficients{1,1};
    colsx=colsx+1;
end
axis([0 5 0 0.5e6])
% xlabel('concentration d_5-1 added (ppb)');
% ylabel('Intensity d_5-1 (arbitrary)')

%%
FigSI1=figure();
FigSI1.Color=([1 1 1]);
FigSI1.Units='centimeters';
FigSI1.Position=([5 5 20 10]);
cols={[0 0 0];[0.5 0.1 0.1]; [0.4 0.8 0];[0 0 1]};

hold on
subplot(1,2,1)
colsx=1;
for typ=1:3
    logset=metadata(:,4)==typ&metadata(:,7)==1&metadata(:,2)>3&metadata(:,2)<50;
    x=metadata(logset,2)/50000*25000;
    y=d5CRAM_int(logset)./pk367int(logset);
    mdl = fitlm(x,y);

    xmod=[0 max(x)];
    ymod=xmod*mdl.Coefficients{2,1}+mdl.Coefficients{1,1};
    Xnew=[0:0.5:max(x)]';
    [yhat1,ci1] = predict(mdl,Xnew,'Alpha',0.05,'Simultaneous',true);
    scatter(x,y,40,cols{colsx},'filled')
    
    line(xmod,ymod,'color',cols{colsx})
    hold on
    %h2 = scatter(Xnew,yhat1,'filled');
    %h3 = plot(Xnew,ci1,'color',[0.5 0.5 0.5],'LineWidth',1);
    output_stats1(typ,1)=mdl.Coefficients{2,1};
    output_stats1(typ,2)=mdl.Coefficients{2,1}/output_stats1(1,1)*100;
    output_stats1(typ,3)=mdl.Rsquared.Adjusted;
    colsx=colsx+1;
end
axis([0 max(x) 0 0.7])
xlabel('parts d_5-CRAM added to 25000 parts TRM');
ylabel('d_5-CRAM Intensity/Intensity 367.1398')
legend({'d_5-1a','d_5-1a','d_5-1b','d_5-1b','d_5-1mix','d_5-1mix'},'location','northwest')
title('QE Orbitrap')
%
subplot(1,2,2)
colsx=1;
hold on
for typ=1:3
    logset=metadata_FT(:,3)==typ&metadata_FT(:,6)==1;
    x=d5concs(logset)/5000*25000;
    y=d5i(logset)./pk367intFT(logset)';
    
    scatter(x,y,40,cols{colsx},'filled')
    
    %if ismember(typ,typlin)
        mdl = fitlm(x,y);
        xmod=[0 max(x)];
        ymod=xmod*mdl.Coefficients{2,1}+mdl.Coefficients{1,1};
        line(xmod,ymod,'color',cols{colsx})
    %end
    reg_coef_isos{typ}(1,1)=mdl.Coefficients{1,1};
    reg_coef_isos{typ}(2,1)=mdl.Coefficients{2,1};
    
    output_stats3(typ,1)=mdl.Coefficients{2,1};
    output_stats3(typ,2)=mdl.Coefficients{2,1}/output_stats3(1,1)*100;
    output_stats3(typ,3)=mdl.Rsquared.Adjusted;
    output_stats3(typ,4)=mdl.Coefficients{1,1};
    colsx=colsx+1;
end
%flagx=find(metadata(:,9)==1);
%scatter(metadata(flagx,2),d5CRAM_int(flagx),40,'k')

axis([0 max(x) 0 7])
xlabel('parts d_5-CRAM added to 25000 parts TRM');
ylabel('d_5-CRAM Intensity/Intensity 367.1398')
title('15T FT-ICR')
%
%%
LC_data=xlsread('chromatograms d5 in TRM.xlsx');
LCdat=LC_data(6:end,:);
start_cols=[1,10,19];
figure();
cols={[0 0 0];[1 0 0];[0.7 0.5 0.5];[0 0 1]};
for typ=1:3
    subplot(3,1,typ)
    hold on
    for smp=1:4
        tm=LCdat(:,start_cols(typ)+smp*2-2);
        int=LCdat(:,start_cols(typ)+smp*2-1);
        plot(tm,int,'color',cols{smp});
    end
    axis([0 8 0 inf])
    if typ==1
        axis([4.5 5.5 0 inf])
        legend1 = legend({'0.4 ppb', '5 ppb', '20 ppb', '100 ppb'});
        set(legend1,'EdgeColor',[1 1 1]);
    end
    xlabel('Retention time (min)')
    ylabel('Intensity (counts)')
    %
end
colormap(winter)

%%
chroms=xlsread('d2-d5.xlsx');
%
Fig1= figure();
Fig1.Color=([1 1 1]);
Fig1.Units='centimeters';
Fig1.Position=([5 6 20 6]);

d2spike=chroms(chroms(:,1)>269&chroms(:,1)<269.2,1:2);
d2cont=chroms(chroms(:,3)>269&chroms(:,3)<269.2,3:4);
d3spike=chroms(chroms(:,3)>270&chroms(:,3)<270.2,3:4);
d3cont=chroms(chroms(:,5)>270&chroms(:,5)<270.2,5:6);
d5spike=chroms(chroms(:,5)>272&chroms(:,5)<272.2,5:6);
d5cont=chroms(chroms(:,1)>272&chroms(:,1)<272.2,1:2);
%
subplot(1,3,1)
hold on
plot(d2spike(:,1),d2spike(:,2),'color',[1 128/255 64/255],'Linewidth',1)
plot(d2cont(:,1),d2cont(:,2),'color',[0.5 0.5 0.5],'Linewidth',1)
line([269.098 269.098],[0 8e5],'Color',[0.5 0.5 0.5],'LineStyle','--')
line([269.104 269.104],[0 8e5],'Color',[0.5 0.5 0.5],'LineStyle','--')

axis([269.082 269.107 0 8e5])
xlabel('m/z');ylabel('intensity');title('d_2-1')
%
subplot(1,3,2)
hold on
plot(d3spike(:,1),d3spike(:,2),'b','Linewidth',1)
plot(d3cont(:,1),d3cont(:,2),'color',[0.5 0.5 0.5],'Linewidth',1)
line([270.102 270.102],[0 8e5],'Color',[0.5 0.5 0.5],'LineStyle','--')
line([270.108 270.108],[0 8e5],'Color',[0.5 0.5 0.5],'LineStyle','--')

axis([270.09 270.115 0 3.2e5])
xlabel('m/z');title('d_3-1')
%set(gca,'YTickLabel',[]);
%
subplot(1,3,3)
hold on
plot(d5spike(:,1),d5spike(:,2),'r','Linewidth',1)
plot(d5cont(:,1),d5cont(:,2),'color',[0.5 0.5 0.5],'Linewidth',1)
line([272.116 272.116],[0 8e5],'Color',[0.5 0.5 0.5],'LineStyle','--')
line([272.122 272.122],[0 8e5],'Color',[0.5 0.5 0.5],'LineStyle','--')
axis([272.105 272.130 0 1e5])
xlabel('m/z');title('d_5-1')
%set(gca,'YTickLabel',[]);
  
%%
form_head={'C','H','O','N','S','P','Se','Na','Cl','13C','m/z','H/C','O/C','KM','NKM','KMD','DBE','DBE-O','13Cratio','AImod'};

for smp=1:nosamps
    headx{1,smp}=strcat(sampcodes{smp});
end
    heads=[form_head headx];
    assign_dat=[elements_used formula avg_intensities];
    csvwrite_with_headers('assigned_data.csv',assign_dat,heads)
%%
for typ=1:4
    typ_intens=avg_intensities(:,metadata(:,6)==1&metadata(:,1)==typ&metadata(:,2)==10&metadata(:,3)==1);
    typ_mean(:,typ)=mean(typ_intens,2);
    typ_mod(:,typ)=typ_mean(:,typ);
    xx=typ_mean(:,typ)>0;
    typ_mod(xx,typ)=(typ_mean(xx,typ)-output_quant(typ,4))/output_quant(typ,1)/100000*50000;
    %typ_mod(typ_mod(:,typ)<0,typ)=0;
    quant_table(typ,1)=sum(typ_mod(:,typ))/1000;
    percs(typ,1)=prctile(typ_mod(typ_mod(:,typ)>0,typ),10);
    percs(typ,2)=prctile(typ_mod(typ_mod(:,typ)>0,typ),90);
end
quant_table
TRM_table(1,1)=prctile(typ_mod(typ_mod(:,3)>0,3),10);
TRM_table(2,1)=prctile(typ_mod(typ_mod(:,3)>0,3),50);
TRM_table(3,1)=prctile(typ_mod(typ_mod(:,3)>0,3),90);
TRM_table(4,1)=prctile(typ_mod(typ_mod(:,3)>0,3),99);
TRM_table
%%
for typ=1:4
    colz=[29 30; 78 79; 128 129; 53 54];
    datnow{typ}=mean(intensities(:,colz(typ,1):colz(typ,2)),2);
    dat_cal{typ}=(datnow{typ}-reg_coef{typ}(1))/reg_coef{typ}(2)/100000*5000;
    quant_table_FT(typ,1)=sum(dat_cal{typ})/1000;
    percs_FT(typ,1)=prctile(dat_cal{typ}(dat_cal{typ}>0),10);
    percs_FT(typ,2)=prctile(dat_cal{typ}(dat_cal{typ}>0),90);
end
save('matlab_FT_Orb')
isofind
%%
Nelha=mean(data_deiso(:,7:9),2);
quan_Nelha=(Nelha-reg_coef{2}(1))/reg_coef{2}(2)/100000*5000;
%%
datlng=table2array(readtable("FTICR_raw_single_examples.csv"));
smpsums=sum(datlng(:,7:13));
%
datlng_ass=table2array(readtable("FTICR_raw_single_examples_assigned.csv"));
smpsums_ass=sum(datlng_ass(:,3:9));
for smp=1:7
    maxes(smp)=max(datlng(:,smp+6));
    mini(smp)=maxes(smp)/100;
    logi=datlng(:,smp+6)<mini(smp);
    datlng(logi,smp+6)=0;
    logi2=datlng_ass(:,smp+2)<mini(smp);
    datlng_ass(logi2,smp+2)=0;
end
smpsums_cut=sum(datlng(:,7:13));
smpsums_cut_ass=sum(datlng_ass(:,3:9));
