# Supplementary material for: Improvement of Electrospray Ionization Response Linearity and Quantification in Dissolved Organic Matter Using Synthetic Deuterated Internal Standards
Source: Anal Chem. 2025 Aug 22;97(34):18562–72. doi: 10.1021/acs.analchem.5c02463 (PMC12409698; doi:10.1021/acs.analchem.5c02463)
Supplement: Supplementary file 2 [file ac5c02463_si_002.zip › Final code for SI Aug15/DI and LC data FT and Orb/d2-d5.xlsx]

## Sheet: Sheet1
SPECTRUM - MS		SPECTRUM - MS		SPECTRUM - MS
TRM_d2_5ppb.raw		TRM_d3_5ppb.raw		TRM_d5pure_5ppb.raw
FTMS - p ESI Full ms [150.0000-1000.0000]		FTMS - p ESI Full ms [150.0000-1000.0000]		FTMS - p ESI Full ms [150.0000-1000.0000]
Scan #: 514-521		Scan #: 515-523		Scan #: 513-521
RT: 5.10-5.17		RT: 5.10-5.18		RT: 5.09-5.17
AV: 8		AV: 9		AV: 9
Data points: 98631		Data points: 100991		Data points: 101795
Mass	Intensity	Mass	Intensity	Mass	Intensity
148.511	0	148.511	0	148.512	0
148.512	0	148.512	0	148.512	0
148.512	0	148.512	0	148.512	0
148.512	0	148.512	0	148.512	0
150.309	0	150.129	0	150.077	0
150.309	0	150.129	0	150.077	0
150.309	0	150.13	0	150.077	0
150.31	0	150.13	0	150.077	0
150.31	582.79	150.13	371.941	150.077	850.569
150.31	945.38	150.13	789.531	150.078	1618.56
150.31	1167.23	150.131	1052.23	150.078	1999.41
150.31	1103.19	150.131	996.679	150.078	1688.35
150.311	755.701	150.131	650.88	150.078	881.122
150.311	49.3854	150.131	91.353	150.079	138.095
150.311	0	150.131	0	150.079	0
150.311	0	150.132	0	150.079	0
150.312	0	150.132	0	150.079	0
150.312	0	150.132	0	150.079	0
150.997	0	150.255	0	150.569	0
150.997	0	150.256	0	150.569	0
150.997	0	150.256	0	150.569	0
150.998	0	150.256	0	150.57	0
150.998	566.707	150.256	483.444	150.57	514.361
150.998	1095.51	150.257	855.302	150.57	855.495
150.998	1325.28	150.257	1009.12	150.57	1032.85
150.998	1092.11	150.257	876.355	150.57	927.628
150.999	560.862	150.257	526.69	150.571	571.001
150.999	5.18391	150.257	93.8691	150.571	28.6447
150.999	0	150.258	0	150.571	0
150.999	0	150.258	0	150.571	0
151	0	150.258	0	150.572	0
151	0	150.258	0	150.572	0
151.038	0	150.285	0	150.787	0
151.038	0	150.286	0	150.787	0
151.039	0	150.286	0	150.787	0
151.039	0	150.286	0	150.787	0
151.039	164.219	150.286	525.232	150.788	333.841
151.039	1311.79	150.286	952.35	150.788	772.629
151.039	3893.5	150.287	1147.67	150.788	1083.25
151.04	5545.07	150.287	982.809	150.788	1070.25
151.04	5488.32	150.287	552.006	150.788	764.597
151.04	3885.36	150.287	31.0142	150.789	59.5551
151.04	1471.5	150.288	0	150.789	0
151.041	341.434	150.288	0	150.789	0
151.041	48.1945	150.288	0	150.789	0
151.041	0	150.288	0	150.79	0
151.041	0	150.92	0	151.024	0
151.041	0	150.92	0	151.024	0
151.042	0	150.92	0	151.024	0
151.068	0	150.92	0	151.025	0
151.068	0	150.921	485.377	151.025	395.127
151.068	0	150.921	957.689	151.025	875.701
151.069	0	150.921	1133.04	151.025	1191.98
151.069	517.478	150.921	897.648	151.025	1130.8
151.069	1083.05	150.922	436.429	151.026	738.818
151.069	1427.64	150.922	43.2452	151.026	115.968
151.07	1355.2	150.922	0	151.026	0
151.07	923.585	150.922	0	151.026	0
151.07	25.5723	150.922	0	151.027	0
151.07	0	150.923	0	151.027	0
151.07	0	151.038	0	151.038	0
151.071	0	151.038	0	151.038	0
151.071	0	151.039	0	151.038	0
151.075	0	151.039	0	151.039	0
151.075	0	151.039	675.469	151.039	128.446
151.075	0	151.039	2696.77	151.039	2124.15
151.075	0	151.039	6172.7	151.039	4564.39
151.076	454.329	151.04	8776.64	151.04	6492.33
151.076	1949.16	151.04	8849.64	151.04	6726.72
151.076	2973	151.04	6424.35	151.04	5098.1
151.076	2996.96	151.04	3083	151.04	2578.02
151.076	2010.25	151.041	717.051	151.04	752.595
151.077	654.727	151.041	80.6989	151.041	32.7337
151.077	116.51	151.041	0	151.041	0
151.077	0	151.041	0	151.041	0
151.077	0	151.041	0	151.041	0
151.078	0	151.042	0	151.041	0
151.078	0	151.075	0	151.075	0
151.111	0	151.075	0	151.075	0
151.111	0	151.075	0	151.075	0
151.112	0	151.076	0	151.075	0
151.112	0	151.076	335.875	151.076	366.319
151.112	485.283	151.076	846.351	151.076	809.925
151.112	1042.69	151.076	1104.28	151.076	1077.39
151.113	1272.66	151.076	892.827	151.076	1002.67
151.113	1025.17	151.077	400.493	151.076	630.464
151.113	524.442	151.077	70.5055	151.077	159.324
151.113	40.371	151.077	0	151.077	0
151.113	0	151.077	0	151.077	0
151.114	0	151.077	0	151.077	0
151.114	0	151.078	0	151.078	0
151.114	0	151.111	0	151.111	0
151.278	0	151.111	0	151.111	0
151.278	0	151.111	0	151.111	0
151.278	0	151.112	0	151.112	0
151.278	0	151.112	620.566	151.112	330.393
151.279	523.34	151.112	1134.98	151.112	805.393
151.279	932.403	151.112	1347.91	151.112	1148.15
151.279	1136.01	151.113	1097.78	151.112	1165.45
151.279	1008.98	151.113	544.047	151.113	888.807
151.279	602.547	151.113	56.8826	151.113	513.514
151.28	76.4262	151.113	0	151.113	41.0516
151.28	0	151.113	0	151.113	0
151.28	0	151.114	0	151.113	0
151.28	0	151.114	0	151.114	0
151.281	0	151.48	0	151.114	0
151.882	0	151.481	0	151.287	0
151.882	0	151.481	0	151.287	0
151.882	0	151.481	0	151.287	0
151.882	0	151.481	554.593	151.287	0
151.882	364.211	151.481	1021.88	151.287	451.229
151.883	1247.82	151.482	1237.43	151.288	860.693
151.883	2035.84	151.482	1064.86	151.288	1009.65
151.883	2179.12	151.482	608.919	151.288	833.243
151.883	1569.85	151.482	117.047	151.288	460.886
151.884	660.535	151.483	0	151.289	85.5569
151.884	79.5807	151.483	0	151.289	0
151.884	0	151.483	0	151.289	0
151.884	0	151.483	0	151.289	0
151.884	0	151.665	0	151.289	0
151.885	0	151.665	0	151.482	0
152.093	0	151.666	0	151.482	0
152.093	0	151.666	0	151.482	0
152.093	0	151.666	298.338	151.482	0
152.093	0	151.666	750.932	151.482	321.859
152.093	460.919	151.666	1080.62	151.483	759.33
152.094	911.844	151.667	1090.88	151.483	995.158
152.094	1115.36	151.667	777.024	151.483	838.548
152.094	961.775	151.667	213.066	151.483	411.747
152.094	560.443	151.667	0	151.484	44.0741
152.095	98.4969	151.668	0	151.484	0
152.095	0	151.668	0	151.484	0
152.095	0	151.668	0	151.484	0
152.095	0	152.041	0	151.484	0
152.095	0	152.041	0	151.882	0
152.513	0	152.041	0	151.882	0
152.514	0	152.041	0	151.883	0
152.514	0	152.041	506.04	151.883	0
152.514	0	152.042	1037.24	151.883	533.338
152.514	521.255	152.042	1373.38	151.883	1066.92
152.514	861.674	152.042	1270.32	151.884	1261.7
152.515	1025.9	152.042	763.316	151.884	995.671
152.515	979.705	152.043	112.265	151.884	478.956
152.515	696.515	152.043	0	151.884	87.9246
152.515	129.366	152.043	0	151.884	0
152.516	0	152.043	0	151.885	0
152.516	0	152.043	0	151.885	0
152.516	0	152.259	0	151.885	0
152.516	0	152.26	0	151.979	0
152.612	0	152.26	0	151.979	0
152.612	0	152.26	0	151.979	0
152.612	0	152.26	611.368	151.979	0
152.613	0	152.261	999.534	151.98	529.524
152.613	275.506	152.261	1100.63	151.98	968.794
152.613	865.828	152.261	883.443	151.98	1113.33
152.613	1336.2	152.261	480.907	151.98	883.14
152.613	1296.55	152.261	70.6231	151.98	447.244
152.614	769.74	152.262	0	151.981	73.4646
152.614	109.721	152.262	0	151.981	0
152.614	0	152.262	0	151.981	0
152.614	0	152.262	0	151.981	0
152.615	0	152.403	0	151.982	0
152.615	0	152.403	0	152.034	0
152.793	0	152.403	0	152.034	0
152.793	0	152.403	0	152.034	0
152.793	0	152.404	320.921	152.034	0
152.794	0	152.404	876.819	152.034	605.409
152.794	337.291	152.404	1305.51	152.035	1076.92
152.794	908.851	152.404	1285.41	152.035	1320.07
152.794	1381.51	152.404	854.222	152.035	1286.6
152.794	1465.29	152.405	158.846	152.035	984.78
152.795	1124.19	152.405	0	152.036	535.891
152.795	596.013	152.405	0	152.036	89.6767
152.795	100.751	152.405	0	152.036	0
152.795	0	152.406	0	152.036	0
152.796	0	152.794	0	152.036	0
152.796	0	152.794	0	152.037	0
152.796	0	152.794	0	152.068	0
152.96	0	152.794	0	152.068	0
152.96	0	152.794	382.817	152.069	0
152.961	0	152.795	876.282	152.069	0
152.961	0	152.795	1106.84	152.069	556.648
152.961	366.659	152.795	948.082	152.069	949.162
152.961	864.759	152.795	513.729	152.07	1038.82
152.961	1202.67	152.796	121.303	152.07	882.635
152.962	1153.87	152.796	0	152.07	585.398
152.962	738.667	152.796	0	152.07	146.977
152.962	136.297	152.796	0	152.07	0
152.962	0	152.796	0	152.071	0
152.963	0	152.944	0	152.071	0
152.963	0	152.945	0	152.071	0
152.963	0	152.945	0	152.075	0
153.018	0	152.945	0	152.075	0
153.018	0	152.945	403.432	152.076	0
153.018	0	152.945	801.909	152.076	0
153.018	0	152.946	1041.42	152.076	335.773
153.018	237.845	152.946	1011.15	152.076	787.455
153.019	806.694	152.946	722.479	152.076	1065.83
153.019	1338.23	152.946	122.732	152.077	989.162
153.019	1436.08	152.947	0	152.077	607.871
153.019	1025.19	152.947	0	152.077	136.888
153.02	408.227	152.947	0	152.077	0
153.02	58.9404	152.947	0	152.078	0
153.02	0	152.99	0	152.078	0
153.02	0	152.99	0	152.078	0
153.02	0	152.991	0	152.338	0
153.021	0	152.991	0	152.338	0
153.053	0	152.991	300.818	152.338	0
153.053	0	152.991	819.736	152.338	0
153.053	0	152.991	1271.15	152.339	489.708
153.053	0	152.992	1348.73	152.339	895.604
153.053	690.191	152.992	1003.18	152.339	1050.96
153.054	1307.55	152.992	473.647	152.339	875.267
153.054	1520.48	152.992	67.3943	152.34	491.062
153.054	1225.77	152.993	0	152.34	97.6646
153.054	655.748	152.993	0	152.34	0
153.055	92.8977	152.993	0	152.34	0
153.055	1692.31	152.993	0	152.34	0
153.055	4377.35	153.053	0	152.341	0
153.055	6853.36	153.053	0	152.715	0
153.055	7674.12	153.053	0	152.715	0
153.056	6295.87	153.053	0	152.715	0
153.056	3529.49	153.053	486.043	152.716	0
153.056	1318.27	153.054	953.802	152.716	367.667
153.056	197.575	153.054	1160.32	152.716	778.528
153.057	0	153.054	957.968	152.716	998.079
153.057	0	153.054	442.055	152.716	923.561
153.057	0	153.055	218.559	152.717	590.619
153.057	0	153.055	1122.82	152.717	181.868
153.09	0	153.055	4784.65	152.717	0
153.09	0	153.055	8831.99	152.717	0
153.09	0	153.055	10803.6	152.718	0
153.091	0	153.056	9493.83	152.718	0
153.091	159.227	153.056	5890.99	152.801	0
153.091	1344.2	153.056	1892.52	152.801	0
153.091	5338.76	153.056	352.067	152.801	0
153.092	9380.69	153.057	0	152.802	0
153.092	10697.3	153.057	0	152.802	288.833
153.092	8453	153.057	0	152.802	697.321
153.092	4377.12	153.057	0	152.802	950.917
153.093	923.104	153.09	0	152.803	868.111
153.093	79.9676	153.09	0	152.803	513.788
153.093	0	153.091	0	152.803	107.978
153.093	0	153.091	0	152.803	0
153.093	0	153.091	394.087	152.803	0
153.094	0	153.091	1944.41	152.804	0
153.535	0	153.092	4050.71	152.804	0
153.535	0	153.092	5349.94	152.87	0
153.535	0	153.092	4873.19	152.87	0
153.535	0	153.092	2991.82	152.87	0
153.535	441.154	153.092	1071.1	152.87	0
153.536	846.839	153.093	176.203	152.87	307.835
153.536	1083.94	153.093	0	152.871	739.931
153.536	1086.51	153.093	0	152.871	1021.22
153.536	824.297	153.093	0	152.871	983.121
153.537	240.616	153.094	0	152.871	650.354
153.537	0	153.253	0	152.872	158.111
153.537	0	153.253	0	152.872	0
153.537	0	153.254	0	152.872	0
153.538	0	153.254	0	152.872	0
154.013	0	153.254	446.751	152.872	0
154.013	0	153.254	872.579	153.017	0
154.013	0	153.255	1070.63	153.017	0
154.013	0	153.255	909.086	153.018	0
154.013	297.794	153.255	487.311	153.018	0
154.014	2108.83	153.255	95.1749	153.018	498.393
154.014	4874.68	153.255	0	153.018	999.508
154.014	7051.87	153.256	0	153.018	1334.76
154.014	7236.53	153.256	0	153.019	1438.74
154.015	5351.41	153.256	0	153.019	1278.88
154.015	2225.97	153.931	0	153.019	927.79
154.015	469.752	153.931	0	153.019	520.037
154.015	0	153.931	0	153.02	135.957
154.015	0	153.931	0	153.02	0
154.016	0	153.932	346.022	153.02	0
154.016	0	153.932	770.309	153.02	0
154.638	0	153.932	998.758	153.021	0
154.638	0	153.932	925.844	153.054	0
154.638	0	153.933	592.168	153.054	0
154.638	0	153.933	152.076	153.054	0
154.639	558.879	153.933	0	153.054	0
154.639	1056.15	153.933	0	153.055	299.941
154.639	1224.18	153.933	0	153.055	1313.76
154.639	1040.81	153.934	0	153.055	2364.06
154.64	611.347	153.949	0	153.055	2705.75
154.64	149.712	153.949	0	153.056	2167.02
154.64	0	153.949	0	153.056	1178.55
154.64	0	153.95	0	153.056	250.135
154.64	0	153.95	358.893	153.056	0
154.641	0	153.95	842.463	153.056	0
154.644	0	153.95	1123.17	153.057	0
154.644	0	153.95	1034.89	153.057	0
154.645	0	153.951	658.309	153.09	0
154.645	0	153.951	171.007	153.09	0
154.645	443.616	153.951	0	153.091	0
154.645	1009.56	153.951	0	153.091	0
154.645	1377.55	153.952	0	153.091	577.947
154.646	1347.03	153.952	0	153.091	2317.83
154.646	925.132	153.975	0	153.091	4561.54
154.646	231.903	153.975	0	153.092	5826.06
154.646	0	153.976	0	153.092	5219.12
154.647	0	153.976	0	153.092	3212.45
154.647	0	153.976	327.37	153.092	1098.48
154.647	0	153.976	767.662	153.093	175.013
155.069	0	153.977	1093.66	153.093	0
155.07	0	153.977	1133.7	153.093	0
155.07	0	153.977	847.687	153.093	0
155.07	0	153.977	227.899	153.093	0
155.07	778.041	153.977	0	153.153	0
155.07	3076.07	153.978	0	153.153	0
155.071	6603.93	153.978	0	153.153	0
155.071	9423.64	153.978	0	153.154	0
155.071	9729.4	154.013	0	153.154	340.875
155.071	7407.1	154.013	0	153.154	764.025
155.072	3971.83	154.013	0	153.154	973.397
155.072	668.819	154.013	0	153.155	845.68
155.072	0	154.014	987.074	153.155	464.03
155.072	0	154.014	2860.36	153.155	114.412
155.072	0	154.014	4165.16	153.155	0
155.073	0	154.014	4248.66	153.155	0
155.322	0	154.015	3202.87	153.156	0
155.322	0	154.015	1649.37	153.156	0
155.322	0	154.015	332.966	153.182	0
155.323	0	154.015	0	153.182	0
155.323	294.961	154.015	0	153.183	0
155.323	852.28	154.016	0	153.183	0
155.323	1255.56	154.016	0	153.183	265.9
155.324	1190.9	154.049	0	153.183	675.424
155.324	726.607	154.049	0	153.184	969.945
155.324	0	154.05	0	153.184	958.272
155.324	0	154.05	0	153.184	641.355
155.324	0	154.05	575.888	153.184	170.274
155.325	0	154.05	1442.13	153.184	0
155.396	0	154.051	2093.41	153.185	0
155.396	0	154.051	2137.52	153.185	0
155.396	0	154.051	1538.66	153.185	0
155.397	0	154.051	529.089	153.283	0
155.397	433.363	154.052	128.584	153.283	0
155.397	895.995	154.052	0	153.284	0
155.397	1123.73	154.052	0	153.284	0
155.397	1132.28	154.052	0	153.284	335.282
155.398	961.686	154.052	0	153.284	742.267
155.398	0	154.491	0	153.285	976.895
155.398	0	154.491	0	153.285	876.892
155.398	0	154.491	0	153.285	508.416
155.399	0	154.491	0	153.285	0
156.265	0	154.492	368.338	153.285	0
156.265	0	154.492	831.884	153.286	0
156.265	0	154.492	1073.94	153.286	0
156.265	0	154.492	989.417	153.289	0
156.266	91.85	154.493	617.733	153.289	0
156.266	561.205	154.493	175.669	153.289	0
156.266	1042.4	154.493	0	153.289	0
156.266	1167.82	154.493	0	153.29	306.965
156.267	845.76	154.493	0	153.29	784.555
156.267	337.724	154.494	0	153.29	1102.42
156.267	0	154.744	0	153.29	1046.24
156.267	0	154.744	0	153.29	674.989
156.267	0	154.744	0	153.291	171.332
156.268	0	154.744	0	153.291	0
157.009	0	154.745	370.916	153.291	0
157.009	0	154.745	884.586	153.291	0
157.009	0	154.745	1180.98	153.292	0
157.009	0	154.745	1081.49	153.594	0
157.009	97.7091	154.746	655.901	153.594	0
157.01	775.794	154.746	170.958	153.594	0
157.01	1268.12	154.746	0	153.594	0
157.01	1404.09	154.746	0	153.594	315.162
157.01	1118.26	154.746	0	153.595	720.501
157.011	586.609	154.747	0	153.595	937.393
157.011	0	154.989	0	153.595	860.986
157.011	0	154.989	0	153.595	531.606
157.011	0	154.989	0	153.596	141.788
157.012	0	154.989	0	153.596	0
157.048	0	154.99	355.544	153.596	0
157.048	0	154.99	955.935	153.596	0
157.049	0	154.99	1456.52	153.596	0
157.049	0	154.99	1596.87	153.863	0
157.049	57.0769	154.991	1312.99	153.864	0
157.049	977.898	154.991	793.754	153.864	0
157.05	5808.08	154.991	210.664	153.864	0
157.05	13437	154.991	0	153.864	397.385
157.05	19750.9	154.991	0	153.865	848.721
157.05	20722	154.992	0	153.865	1119.59
157.051	15665.6	154.992	0	153.865	1112.68
157.051	8134.75	155.032	0	153.865	809.901
157.051	2626.97	155.032	0	153.865	257.573
157.051	0	155.032	0	153.866	0
157.051	0	155.032	0	153.866	0
157.052	0	155.033	267.655	153.866	0
157.052	0	155.033	734.402	153.866	0
157.064	0	155.033	1156.64	154.013	0
157.064	0	155.033	1166.06	154.013	0
157.064	0	155.034	653.318	154.013	0
157.065	0	155.034	146.209	154.013	0
157.065	93.8946	155.034	0	154.014	447.361
157.065	712.159	155.034	426.156	154.014	1905.13
157.065	1137.67	155.034	1054.64	154.014	3553.07
157.065	1255.07	155.035	1403.2	154.014	4272.6
157.066	992.318	155.035	1308.98	154.014	3693.33
157.066	498.031	155.035	858.877	154.015	2252.09
157.066	0	155.035	258.608	154.015	805.106
157.066	0	155.036	0	154.015	104.892
157.067	0	155.036	0	154.015	0
157.067	0	155.036	0	154.016	0
157.069	0	155.036	0	154.016	0
157.069	0	155.07	0	154.016	0
157.07	0	155.07	0	154.329	0
157.07	0	155.07	0	154.329	0
157.07	59.6775	155.07	0	154.329	0
157.07	633.956	155.07	1726.21	154.33	0
157.071	980.727	155.071	5712.53	154.33	409.813
157.071	1099.76	155.071	9930.88	154.33	918.95
157.071	921.795	155.071	11818.3	154.33	1133.81
157.071	515.128	155.071	10037.4	154.331	1025.48
157.072	0	155.072	5511.62	154.331	685.618
157.072	0	155.072	1438.12	154.331	223.249
157.072	0	155.072	0	154.331	0
157.072	0	155.072	0	154.332	0
157.085	0	155.072	0	154.332	0
157.085	0	155.073	0	154.332	0
157.085	0	155.106	0	154.389	0
157.085	0	155.106	0	154.389	0
157.086	142.049	155.106	0	154.389	0
157.086	2012.3	155.107	0	154.39	0
157.086	7009.82	155.107	241.758	154.39	275.809
157.086	13095.4	155.107	656.065	154.39	715.522
157.086	16856.4	155.107	977.719	154.39	1046.25
157.087	15716.4	155.108	996.194	154.39	1063.97
157.087	10495	155.108	699.54	154.391	759.39
157.087	4587.52	155.108	0	154.391	223.461
157.087	639.762	155.108	0	154.391	0
157.088	0	155.108	0	154.391	0
157.088	0	155.109	0	154.392	0
157.088	0	155.317	0	154.392	0
157.088	0	155.318	0	154.563	0
157.099	0	155.318	0	154.563	0
157.099	0	155.318	0	154.563	0
157.1	0	155.318	276.4	154.563	0
157.1	0	155.318	735.988	154.564	219.784
157.1	52.4776	155.319	1054.97	154.564	707.908
157.1	615.65	155.319	1050.62	154.564	1134.37
157.1	1157.23	155.319	726.265	154.564	1179.61
157.101	1408.63	155.319	0	154.565	831.734
157.101	1208.55	155.32	0	154.565	255.128
157.101	697.806	155.32	0	154.565	0
157.101	20.4141	155.32	0	154.565	0
157.102	0	156.089	0	154.566	0
157.102	0	156.089	0	154.566	0
157.102	0	156.089	0	154.566	0
157.102	0	156.09	0	154.566	0
157.411	0	156.09	95.4757	154.567	0
157.411	0	156.09	576.23	154.567	0
157.411	0	156.09	1031.62	154.567	355.011
157.411	0	156.09	1159.19	154.567	785.351
157.412	73.699	156.091	883.244	154.568	992.883
157.412	676.839	156.091	409.816	154.568	880.584
157.412	1284.97	156.091	0	154.568	520.161
157.412	1510.81	156.091	0	154.568	135.713
157.413	1194	156.092	0	154.568	0
157.413	583.998	156.092	0	154.569	0
157.413	0	156.425	0	154.569	0
157.413	0	156.425	0	154.569	0
157.414	0	156.425	0	154.874	0
157.414	0	156.425	0	154.874	0
157.597	0	156.426	86.2335	154.874	0
157.598	0	156.426	576.426	154.875	0
157.598	0	156.426	949.575	154.875	277.585
157.598	0	156.426	1052.24	154.875	723.024
157.598	34.0815	156.426	817.053	154.875	1037.88
157.599	582.213	156.427	385.215	154.876	1105.53
157.599	1037.35	156.427	0	154.876	870.726
157.599	1259.92	156.427	0	154.876	0
157.599	1071.22	156.427	0	154.876	0
157.599	569.098	156.428	0	154.877	0
157.6	17.549	156.457	0	154.877	0
157.6	0	156.457	0	155.033	0
157.6	0	156.457	0	155.033	0
157.6	0	156.457	0	155.034	0
157.601	0	156.458	116.03	155.034	0
158.08	0	156.458	757.063	155.034	163.908
158.08	0	156.458	1110.13	155.034	642.15
158.081	0	156.458	1165.48	155.035	1182.45
158.081	0	156.459	889.747	155.035	1394.68
158.081	32.8326	156.459	431.499	155.035	1145.68
158.081	572.896	156.459	0	155.035	630.135
158.081	2098.39	156.459	0	155.035	163.992
158.082	3163.83	156.459	0	155.036	0
158.082	3332.64	156.46	0	155.036	0
158.082	2478	156.992	0	155.036	0
158.082	1161.69	156.992	0	155.036	0
158.083	0	156.992	0	155.069	0
158.083	0	156.993	0	155.07	0
158.083	0	156.993	62.1785	155.07	0
158.083	0	156.993	662.041	155.07	0
158.408	0	156.993	949.251	155.07	471.081
158.408	0	156.994	1016.99	155.071	1471.5
158.408	0	156.994	841.696	155.071	2517.48
158.408	0	156.994	499.158	155.071	3026.65
158.409	2.9935	156.994	0	155.071	2685.46
158.409	437.591	156.995	0	155.071	1723.55
158.409	1049.54	156.995	0	155.072	0
158.409	1424.29	156.995	0	155.072	0
158.41	1278.52	157.048	0	155.072	0
158.41	727.163	157.048	0	155.072	0
158.41	18.9097	157.049	0	155.088	0
158.41	0	157.049	0	155.089	0
158.41	0	157.049	165.378	155.089	0
158.411	0	157.049	2094.89	155.089	0
158.411	0	157.05	7478.27	155.089	199.349
158.453	0	157.05	16306.6	155.09	611.379
158.454	0	157.05	24700.6	155.09	934.329
158.454	0	157.05	28127.1	155.09	925.765
158.454	0	157.051	21685.1	155.09	589.267
158.454	865.059	157.051	12614	155.09	179.718
158.454	2265.52	157.051	4875.82	155.091	0
158.455	3154.89	157.051	14.9238	155.091	0
158.455	3106.14	157.051	0	155.091	0
158.455	2139.66	157.052	0	155.091	0
158.455	810.177	157.052	0	155.106	0
158.456	0	157.052	0	155.106	0
158.456	0	157.064	0	155.106	0
158.456	0	157.064	0	155.106	0
158.456	0	157.064	0	155.107	376.56
158.94	0	157.064	0	155.107	1010.55
158.94	0	157.065	24.7249	155.107	1917.28
158.94	0	157.065	517.141	155.107	2493.37
158.94	0	157.065	2293.03	155.108	2320.84
158.941	740.51	157.065	3697.33	155.108	1611.12
158.941	1316.96	157.065	4145.52	155.108	533.615
158.941	1506.12	157.066	3334.4	155.108	145.354
158.941	1154.92	157.066	1796.56	155.109	0
158.942	514.321	157.066	334.024	155.109	0
158.942	19.1574	157.066	0	155.109	0
158.942	0	157.067	0	155.109	0
158.942	0	157.067	0	155.531	0
158.943	0	157.067	0	155.532	0
158.943	0	157.085	0	155.532	0
158.977	0	157.085	0	155.532	0
158.977	0	157.085	0	155.532	268.286
158.977	0	157.086	0	155.532	685.317
158.977	0	157.086	117.332	155.533	923.436
158.977	5.55413	157.086	2512.21	155.533	960.348
158.978	531.339	157.086	7277.28	155.533	766.847
158.978	1179.13	157.086	10574.5	155.533	0
158.978	1566.67	157.087	10886.1	155.534	0
158.978	1421.84	157.087	8054.91	155.534	0
158.979	855.943	157.087	3456.8	155.534	0
158.979	0	157.087	15.0135	155.564	0
158.979	0	157.088	0	155.564	0
158.979	0	157.088	0	155.564	0
158.98	0	157.088	0	155.564	0
159.028	0	157.088	0	155.564	228.927
159.028	0	157.121	0	155.565	620.31
159.028	0	157.121	0	155.565	862.323
159.028	0	157.121	0	155.565	854.543
159.029	430.941	157.122	0	155.565	596.358
159.029	1185.95	157.122	18.2495	155.566	211.427
159.029	1839.5	157.122	432.658	155.566	0
159.029	1957.74	157.122	904.819	155.566	0
159.03	1499	157.123	1243.08	155.566	0
159.03	793.095	157.123	1249.03	155.566	0
159.03	36.4898	157.123	910.423	155.585	0
159.03	0	157.123	430.062	155.585	0
159.031	0	157.124	16.878	155.586	0
159.031	0	157.124	0	155.586	0
159.031	0	157.124	0	155.586	376.076
159.044	0	157.124	0	155.586	943.859
159.044	0	157.125	0	155.587	1284.37
159.044	0	157.363	0	155.587	1229.81
159.044	0	157.363	0	155.587	828.858
159.045	693.728	157.363	0	155.587	0
159.045	1135.36	157.363	0	155.587	0
159.045	1258.16	157.364	49.4875	155.588	0
159.045	1012.58	157.364	530.97	155.588	0
159.045	564.637	157.364	957.137	156.033	0
159.046	51.765	157.364	1128.75	156.033	0
159.046	0	157.365	921.408	156.033	0
159.046	0	157.365	469.305	156.033	0
159.046	0	157.365	3.05504	156.033	237.093
159.047	0	157.365	0	156.034	666.524
159.064	0	157.366	0	156.034	924.404
159.064	0	157.366	0	156.034	931.007
159.064	0	157.366	0	156.034	699.013
159.065	0	157.81	0	156.035	0
159.065	901.916	157.811	0	156.035	0
159.065	3224.94	157.811	0	156.035	0
159.065	11386.6	157.811	0	156.035	0
159.065	25996.3	157.811	25.9791	156.227	0
159.066	43991.2	157.811	596.651	156.227	0
159.066	50159.1	157.812	975.347	156.227	0
159.066	37419.5	157.812	1146.55	156.227	0
159.066	19427.5	157.812	1030.17	156.228	35.1424
159.067	6399.55	157.812	669.288	156.228	596.846
159.067	2829.67	157.813	0	156.228	1065.03
159.067	1124.71	157.813	0	156.228	1195.59
159.067	1077.02	157.813	0	156.228	928.743
159.068	826.107	157.813	0	156.229	469.128
159.068	9.31321	157.873	0	156.229	0
159.068	0	157.873	0	156.229	0
159.068	0	157.873	0	156.229	0
159.069	0	157.873	0	156.23	0
159.069	0	157.874	20.0341	156.349	0
159.079	0	157.874	515.4	156.349	0
159.08	0	157.874	971.49	156.349	0
159.08	0	157.874	1183.3	156.35	0
159.08	0	157.874	983.198	156.35	67.7023
159.08	1.44532	157.875	492.212	156.35	542.297
159.08	272.692	157.875	0	156.35	926.65
159.081	1513.56	157.875	0	156.351	1051.86
159.081	2778.05	157.875	0	156.351	824.975
159.081	3186.13	157.876	0	156.351	396.732
159.081	2446	158.08	0	156.351	0
159.082	1161.26	158.08	0	156.351	0
159.082	20.9243	158.081	0	156.352	0
159.082	0	158.081	0	156.352	0
159.082	0	158.081	5.33283	156.394	0
159.083	0	158.081	575.408	156.394	0
159.083	0	158.081	1084.85	156.394	0
159.1	0	158.082	1424.44	156.395	0
159.1	0	158.082	1338.59	156.395	40.2485
159.101	0	158.082	846.356	156.395	685.391
159.101	0	158.082	270.442	156.395	1133.9
159.101	2.66483	158.083	0	156.396	1226.58
159.101	2208.03	158.083	0	156.396	904.172
159.102	7516.69	158.083	0	156.396	403.981
159.102	15626.7	158.083	0	156.396	0
159.102	22483.2	158.218	0	156.396	0
159.102	23651.7	158.218	0	156.397	0
159.103	18341.9	158.219	0	156.397	0
159.103	10174.2	158.219	0	156.531	0
159.103	3669.54	158.219	407.533	156.532	0
159.103	216.853	158.219	893.218	156.532	0
159.104	0	158.22	1174.31	156.532	0
159.104	0	158.22	1039.94	156.532	18.1076
159.104	0	158.22	605.367	156.533	470.642
159.104	0	158.22	121.983	156.533	880.883
159.282	0	158.221	0	156.533	1108.37
159.282	0	158.221	0	156.533	977.881
159.283	0	158.221	0	156.534	554.609
159.283	0	158.221	0	156.534	0
159.283	577.619	158.428	0	156.534	0
159.283	986.245	158.428	0	156.534	0
159.284	1155.37	158.428	0	156.535	0
159.284	939.208	158.428	0	156.565	0
159.284	467.078	158.428	409.162	156.565	0
159.284	12.0376	158.429	856.793	156.565	0
159.285	0	158.429	1209.36	156.566	0
159.285	0	158.429	1245.69	156.566	26.0594
159.285	0	158.429	918.487	156.566	555.806
159.285	0	158.43	416.057	156.566	1005.55
159.356	0	158.43	2.97444	156.567	1152.16
159.356	0	158.43	0	156.567	917.129
159.357	0	158.43	0	156.567	477.262
159.357	0	158.431	0	156.567	0
159.357	411.974	158.431	0	156.567	0
159.357	904.678	158.453	0	156.568	0
159.357	1165.54	158.453	0	156.568	0
159.358	997.743	158.453	0	156.663	0
159.358	523.06	158.454	0	156.663	0
159.358	35.3904	158.454	351.498	156.663	0
159.358	0	158.454	1860.75	156.663	0
159.359	0	158.454	3666.64	156.663	19.4545
159.359	0	158.454	4258.16	156.664	482.347
159.359	0	158.455	4084.12	156.664	880.029
159.411	0	158.455	3187.23	156.664	1070.91
159.411	0	158.455	2111.72	156.664	898.957
159.411	0	158.455	1086.32	156.665	461.096
159.411	0	158.456	372.291	156.665	0
159.412	314.59	158.456	16.2755	156.665	0
159.412	867.542	158.456	0	156.665	0
159.412	1373.79	158.456	0	156.666	0
159.412	1519.43	158.457	0	156.965	0
159.413	1242.71	158.457	0	156.966	0
159.413	735.663	159.064	0	156.966	0
159.413	63.7772	159.064	0	156.966	0
159.413	0	159.064	0	156.966	67.1026
159.414	0	159.065	0	156.967	761.863
159.414	0	159.065	824.393	156.967	1039.32
159.414	0	159.065	3437.77	156.967	1035.95
159.476	0	159.065	10206.6	156.967	778.534
159.477	0	159.065	25872.2	156.968	400.153
159.477	0	159.066	44596.3	156.968	0
159.477	0	159.066	53683.8	156.968	0
159.477	459.301	159.066	41889.7	156.968	0
159.478	927.127	159.066	23910.6	156.969	0
159.478	1214.46	159.067	9103.29	156.986	0
159.478	1144.47	159.067	3429.75	156.986	0
159.478	771.399	159.067	741.145	156.986	0
159.479	47.993	159.067	41.1032	156.986	0
159.479	0	159.068	0	156.986	58.6814
159.479	0	159.068	0	156.987	698.22
159.479	0	159.068	0	156.987	1181.17
159.479	0	159.068	0	156.987	1362.56
159.565	0	159.074	0	156.987	1137.09
159.565	0	159.074	0	156.988	636.694
159.565	0	159.075	0	156.988	0
159.565	0	159.075	0	156.988	0
159.565	691.9	159.075	448.526	156.988	0
159.566	1078.76	159.075	862.07	156.989	0
159.566	1200.08	159.076	1114.05	157.048	0
159.566	1015.09	159.076	1054.37	157.049	0
159.566	617.592	159.076	717.482	157.049	0
159.567	52.1216	159.076	33.4464	157.049	0
159.567	0	159.077	0	157.049	74.5011
159.567	0	159.077	0	157.049	2388.02
159.567	0	159.077	0	157.05	8071.47
159.568	0	159.077	0	157.05	15334.8
159.733	0	159.08	0	157.05	19762.6
159.733	0	159.08	0	157.05	18297.5
159.733	0	159.08	0	157.051	12147.6
159.733	0	159.08	0	157.051	5383.96
159.734	565.545	159.081	277.517	157.051	1350.15
159.734	1855.88	159.081	843.617	157.051	0
159.734	5055.44	159.081	1335.56	157.052	0
159.734	7520.71	159.081	1410.06	157.052	0
159.735	7866.02	159.082	1008.17	157.052	0
159.735	5869.34	159.082	421.672	157.063	0
159.735	2812	159.082	28.9989	157.064	0
159.735	586.986	159.082	0	157.064	0
159.736	61.7982	159.083	0	157.064	0
159.736	0	159.083	0	157.064	6.36492
159.736	0	159.083	0	157.065	810.896
159.736	0	159.1	0	157.065	2661.8
159.736	0	159.101	0	157.065	4540.92
160.072	0	159.101	0	157.065	5445.39
160.073	0	159.101	0	157.066	4749.25
160.073	0	159.101	546.266	157.066	2865.1
160.073	0	159.102	4932.24	157.066	880.191
160.073	561.399	159.102	12583.1	157.066	0
160.074	1087.31	159.102	20191.3	157.066	0
160.074	1508.29	159.102	22735.1	157.067	0
160.074	1604.07	159.103	18491.7	157.067	0
160.074	1300.46	159.103	10693.4	157.085	0
160.075	761.255	159.103	4232.91	157.085	0
160.075	88.3879	159.103	428.957	157.085	0
160.075	0	159.104	0	157.085	0
160.075	0	159.104	0	157.086	51.7756
160.076	0	159.104	0	157.086	794.449
160.076	1327.28	159.104	0	157.086	2945.02
160.076	2461.99	159.733	0	157.086	4917.02
160.076	2850.6	159.733	0	157.087	5687.81
160.076	2234.16	159.733	0	157.087	4708.56
160.077	1086.42	159.734	0	157.087	2682.76
160.077	112.681	159.734	1867.19	157.087	687.262
160.077	0	159.734	3947.43	157.087	0
160.077	0	159.734	5218.7	157.088	0
160.078	0	159.735	4898.02	157.088	0
160.078	0	159.735	3296.83	157.088	0
160.111	0	159.735	1117.7	157.526	0
160.111	0	159.735	182.187	157.527	0
160.111	0	159.736	0	157.527	0
160.111	0	159.736	0	157.527	0
160.112	456.773	159.736	0	157.527	314.825
160.112	862.583	159.736	0	157.528	835.56
160.112	1077.76	159.865	0	157.528	1260.09
160.112	980.602	159.866	0	157.528	1335.92
160.112	603.534	159.866	0	157.528	1026.13
160.113	78.2524	159.866	0	157.528	541.373
160.113	0	159.866	398.002	157.529	45.1676
160.113	0	159.867	818.106	157.529	0
160.113	0	159.867	1051.82	157.529	0
160.114	0	159.867	961.031	157.529	0
160.159	0	159.867	620.974	157.53	0
160.159	0	159.867	53.655	157.563	0
160.16	0	159.868	0	157.563	0
160.16	0	159.868	0	157.564	0
160.16	428.138	159.868	0	157.564	0
160.16	990.945	159.868	0	157.564	36.3306
160.161	1372.59	159.892	0	157.564	525.214
160.161	1329.38	159.892	0	157.565	931.36
160.161	904.231	159.893	0	157.565	1060.78
160.161	144.625	159.893	0	157.565	835.871
160.162	0	159.893	625.371	157.565	419.122
160.162	0	159.893	1033.69	157.566	0
160.162	0	159.894	1156.89	157.566	0
160.162	0	159.894	959.189	157.566	0
160.456	0	159.894	559.28	157.566	0
160.456	0	159.894	58.8001	157.738	0
160.456	0	159.895	0	157.739	0
160.456	0	159.895	0	157.739	0
160.457	829.206	159.895	0	157.739	0
160.457	1337.51	159.895	0	157.739	19.8395
160.457	1425.3	159.981	0	157.74	521.185
160.457	1090.87	159.981	0	157.74	923.066
160.458	553.048	159.981	0	157.74	1043.89
160.458	68.1229	159.981	0	157.74	810.096
160.458	0	159.982	416.012	157.741	392.584
160.458	0	159.982	867.389	157.741	2.41304
160.458	0	159.982	1117.41	157.741	0
160.459	0	159.982	993.898	157.741	0
160.461	0	159.983	566.189	157.742	0
160.461	0	159.983	103.827	157.742	0
160.461	0	159.983	0	158.044	0
160.462	0	159.983	0	158.044	0
160.462	458.011	159.984	0	158.044	0
160.462	910.75	159.984	0	158.045	0
160.462	1192.74	160.038	0	158.045	23.1574
160.463	1143.71	160.039	0	158.045	612.097
160.463	764.699	160.039	0	158.045	1057.11
160.463	123.623	160.039	0	158.045	1238.46
160.463	0	160.039	812.723	158.046	1055.32
160.464	0	160.039	1991.84	158.046	631.33
160.464	0	160.04	3022.08	158.046	0
160.464	0	160.04	3322.08	158.046	0
160.648	0	160.04	2694.91	158.047	0
160.649	0	160.04	1557.01	158.047	0
160.649	0	160.041	692.703	158.453	0
160.649	0	160.041	129.891	158.453	0
160.649	654.304	160.041	0	158.453	0
160.65	1158.95	160.041	0	158.454	0
160.65	1361.5	160.042	0	158.454	6.30079
160.65	1139.91	160.042	0	158.454	657.52
160.65	624.614	160.068	0	158.454	1068.17
160.651	71.612	160.068	0	158.455	2305.84
160.651	0	160.068	0	158.455	4538.23
160.651	0	160.069	0	158.455	5709.4
160.651	0	160.069	409.503	158.455	4988.8
160.651	0	160.069	1015.5	158.456	3383.75
161.022	0	160.069	1421.72	158.456	1219.29
161.022	0	160.069	1360.86	158.456	67.762
161.023	0	160.07	922.644	158.456	414.479
161.023	0	160.07	101.562	158.456	827.037
161.023	3049.04	160.07	0	158.457	1063.78
161.023	8807.07	160.07	0	158.457	946.377
161.024	16425.8	160.071	0	158.457	563.931
161.024	21445.7	160.071	0	158.457	27.2346
161.024	20541.5	160.075	0	158.458	0
161.024	14398.2	160.075	0	158.458	0
161.025	6909.33	160.075	0	158.458	0
161.025	1361.69	160.075	0	158.458	0
161.025	96.9417	160.076	862.067	159.043	0
161.025	0	160.076	2382.58	159.043	0
161.026	0	160.076	4009.82	159.043	0
161.026	0	160.076	4657.25	159.044	0
161.026	0	160.077	3862.18	159.044	542.97
161.044	0	160.077	2075.05	159.044	2416.53
161.044	0	160.077	649.969	159.044	5071.06
161.044	0	160.077	71.88	159.045	6366.5
161.044	0	160.078	0	159.045	5637.08
161.045	1240.21	160.078	0	159.045	3463.01
161.045	2242.65	160.078	0	159.045	1049.35
161.045	2565.22	160.078	0	159.046	63.5201
161.045	2072.62	160.133	0	159.046	0
161.045	1074	160.133	0	159.046	0
161.046	161.624	160.133	0	159.046	0
161.046	0	160.133	0	159.047	0
161.046	0	160.134	418.532	159.064	0
161.046	0	160.134	927.135	159.064	0
161.047	0	160.134	1213.83	159.064	0
161.057	0	160.134	1109.32	159.065	0
161.057	0	160.135	686.38	159.065	902.776
161.058	0	160.135	170.01	159.065	4343.71
161.058	0	160.135	0	159.065	12810.8
161.058	576.078	160.135	0	159.066	25521.1
161.058	1236.24	160.136	0	159.066	33558.6
161.059	1666.95	160.136	0	159.066	28625.3
161.059	1590.73	160.191	0	159.066	18288.5
161.059	1081.59	160.191	0	159.067	7916.49
161.059	373.281	160.191	0	159.067	2334.09
161.06	908.697	160.192	0	159.067	113.604
161.06	5703.88	160.192	485.668	159.067	0
161.06	12735.7	160.192	963.188	159.067	0
161.06	18399.8	160.192	1140.1	159.068	0
161.061	19031.1	160.192	914.136	159.068	0
161.061	14308.6	160.193	458.889	159.1	0
161.061	7378.61	160.193	75.3387	159.101	0
161.061	2290.8	160.193	0	159.101	0
161.061	279.061	160.193	0	159.101	0
161.062	0	160.194	0	159.101	249.91
161.062	0	160.194	0	159.101	3886.59
161.062	0	160.203	0	159.102	9889.92
161.062	0	160.203	0	159.102	15364.7
161.095	0	160.203	0	159.102	17330.2
161.095	0	160.203	0	159.102	14506.2
161.095	0	160.204	451.895	159.103	8843.92
161.096	0	160.204	896.261	159.103	3443.48
161.096	256.833	160.204	1062.69	159.103	647.318
161.096	1603.64	160.204	835.957	159.103	37.8771
161.096	3887.26	160.205	386.46	159.104	0
161.097	5883.64	160.205	50.4406	159.104	0
161.097	6284.58	160.205	0	159.104	0
161.097	4754.79	160.205	0	159.104	0
161.097	2346.12	160.205	0	159.42	0
161.098	390.04	160.206	0	159.421	0
161.098	0	161.022	0	159.421	0
161.098	0	161.022	0	159.421	0
161.098	0	161.023	0	159.421	426.547
161.099	0	161.023	0	159.422	814.819
161.101	0	161.023	441.808	159.422	970.808
161.101	0	161.023	2240.65	159.422	802.109
161.101	0	161.024	5211.04	159.422	429.927
161.102	0	161.024	7498.25	159.422	58.6739
161.102	448.636	161.024	7637.87	159.423	0
161.102	954.998	161.024	5603.18	159.423	0
161.102	1260.02	161.025	2627.47	159.423	0
161.103	1175.15	161.025	484.724	159.423	0
161.103	746.586	161.025	0	159.425	0
161.103	146.991	161.025	0	159.425	0
161.103	0	161.026	0	159.425	0
161.104	0	161.026	0	159.425	0
161.104	0	161.044	0	159.426	363.65
161.104	0	161.044	0	159.426	819.112
161.402	0	161.044	0	159.426	1776.37
161.402	0	161.044	0	159.426	2431.75
161.403	0	161.045	814.591	159.427	2481.76
161.403	0	161.045	1876.43	159.427	1962.38
161.403	465.587	161.045	2559.57	159.427	1124.65
161.403	908.271	161.045	2436.48	159.427	135.941
161.404	1668.66	161.045	1627.27	159.427	0
161.404	2082.16	161.046	734.814	159.428	0
161.404	1973.25	161.046	109.028	159.428	0
161.404	1334.09	161.046	0	159.428	0
161.404	841.038	161.046	0	159.734	0
161.405	137.745	161.047	0	159.734	0
161.405	0	161.047	0	159.734	0
161.405	0	161.059	0	159.735	0
161.405	0	161.059	0	159.735	255.399
161.406	0	161.059	0	159.735	3341.08
161.777	0	161.059	0	159.735	6301.15
161.777	0	161.06	970.783	159.736	7494.91
161.777	0	161.06	5946.38	159.736	6178.57
161.778	0	161.06	13953.7	159.736	3348.71
161.778	437.401	161.06	22871.6	159.736	731.54
161.778	982.906	161.061	25636.2	159.737	70.6711
161.778	1311.86	161.061	20719.7	159.737	0
161.779	1197.63	161.061	12289.2	159.737	0
161.779	731.54	161.061	5191.77	159.737	0
161.779	122.276	161.061	1220.86	159.738	0
161.779	0	161.062	128.507	160.023	0
161.78	0	161.062	0	160.023	0
161.78	0	161.062	0	160.024	0
161.78	0	161.062	0	160.024	0
161.929	0	161.063	0	160.024	621.712
161.929	0	161.094	0	160.024	1107.21
161.93	0	161.094	0	160.025	1223.56
161.93	0	161.094	0	160.025	967.809
161.93	924.551	161.094	0	160.025	529.237
161.93	3810.53	161.095	320.731	160.025	90.6143
161.931	6441.19	161.095	773.514	160.026	0
161.931	7270.14	161.095	1040.48	160.026	0
161.931	5826.58	161.095	919.799	160.026	0
161.931	2975.53	161.096	500.175	160.026	0
161.932	542.55	161.096	300.358	160.038	0
161.932	0	161.096	1322.46	160.039	0
161.932	0	161.096	3762.17	160.039	0
161.932	0	161.097	6136.03	160.039	0
161.933	0	161.097	7091.46	160.039	1220.74
161.97	0	161.097	6082.19	160.04	2843.55
161.971	0	161.097	3783.38	160.04	3920.73
161.971	0	161.098	1753.37	160.04	3948.85
161.971	0	161.098	293.033	160.04	2948.13
161.971	344.929	161.098	0	160.041	1505.61
161.972	841.169	161.098	0	160.041	278.784
161.972	1212.39	161.099	0	160.041	0
161.972	1235.72	161.099	0	160.041	0
161.972	889.202	161.563	0	160.041	0
161.973	209.221	161.563	0	160.042	0
161.973	0	161.563	0	160.064	0
161.973	0	161.563	0	160.064	0
161.973	0	161.564	295.972	160.064	0
161.973	0	161.564	745.931	160.065	0
162.018	0	161.564	1073.3	160.065	515.269
162.018	0	161.564	1116.11	160.065	966.736
162.018	0	161.565	845.358	160.065	1131.85
162.018	0	161.565	282.287	160.065	925.5
162.019	325.046	161.565	0	160.066	503.25
162.019	1326.19	161.565	0	160.066	78.3756
162.019	2572.64	161.566	0	160.066	0
162.019	3393.53	161.566	0	160.066	0
162.02	3268.27	161.901	0	160.067	0
162.02	2278.28	161.901	0	160.067	0
162.02	966.981	161.901	0	160.068	0
162.02	152.888	161.902	0	160.068	0
162.021	0	161.902	342.149	160.068	0
162.021	0	161.902	753.863	160.069	0
162.021	0	161.902	998.625	160.069	550.581
162.021	0	161.903	945.276	160.069	1127.45
162.054	0	161.903	636.935	160.069	1395.85
162.054	0	161.903	124.356	160.07	1175.6
162.054	0	161.903	0	160.07	640.143
162.055	0	161.904	0	160.07	101.199
162.055	486.377	161.904	0	160.07	0
162.055	2218.31	161.904	0	160.071	0
162.055	4055.47	161.929	0	160.071	0
162.056	4985.24	161.929	0	160.071	0
162.056	4520.24	161.93	0	161.004	0
162.056	2970.41	161.93	0	161.005	0
162.056	1194.12	161.93	854.81	161.005	0
162.057	186.226	161.93	3749.78	161.005	0
162.057	0	161.931	6562.26	161.005	426.777
162.057	0	161.931	7435.61	161.006	910.851
162.057	0	161.931	5828.64	161.006	1181.84
162.058	0	161.931	2926.55	161.006	1064.04
162.401	0	161.932	619.393	161.006	635.147
162.401	0	161.932	0	161.007	94.9968
162.401	0	161.932	0	161.007	0
162.401	0	161.932	0	161.007	0
162.402	1916.77	161.933	0	161.007	0
162.402	4371.52	162.054	0	161.008	0
162.402	5821.78	162.054	0	161.022	0
162.402	5247.7	162.054	0	161.022	0
162.403	3356.29	162.055	0	161.023	0
162.403	1639.88	162.055	543.383	161.023	0
162.403	1296.13	162.055	1557.67	161.023	911.108
162.403	1374.18	162.055	2611.25	161.023	4991.75
162.404	1156.95	162.056	3106.22	161.024	12178.1
162.404	686.743	162.056	2725.43	161.024	19188.2
162.404	165.328	162.056	1411.66	161.024	21704.8
162.404	0	162.056	540.893	161.024	17939.6
162.405	0	162.057	103.807	161.024	10564.8
162.405	0	162.057	0	161.025	3723.73
162.405	0	162.057	0	161.025	488.555
162.98	0	162.057	0	161.025	0
162.98	0	162.058	0	161.025	0
162.981	0	162.091	0	161.026	0
162.981	0	162.091	0	161.026	0
162.981	440.399	162.091	0	161.043	0
162.981	1705.59	162.091	0	161.044	0
162.982	4238.54	162.092	779.592	161.044	0
162.982	6855.16	162.092	1975.39	161.044	0
162.982	8085.9	162.092	2794.69	161.044	385.878
162.982	7138.89	162.092	2695.28	161.045	752.497
162.983	4608.86	162.093	1779.48	161.045	932.622
162.983	1964.45	162.093	443.257	161.045	844.646
162.983	364.592	162.093	0	161.045	529.784
162.983	0	162.093	0	161.046	91.4519
162.984	0	162.094	0	161.046	0
162.984	0	162.094	0	161.046	0
162.984	0	162.4	0	161.046	0
163.02	0	162.4	0	161.047	0
163.021	0	162.401	0	161.058	0
163.021	0	162.401	0	161.059	0
163.021	0	162.401	746.282	161.059	0
163.021	536.872	162.401	1836.33	161.059	0
163.022	1086.18	162.402	3043.42	161.059	787.191
163.022	1449.94	162.402	3481.9	161.06	4501.79
163.022	1532.2	162.402	3421.94	161.06	11150.4
163.022	1289.2	162.402	2898.39	161.06	18083.1
163.022	857.504	162.403	2063.56	161.06	21063.1
163.023	200.111	162.403	1218.39	161.061	17966.4
163.023	0	162.403	556.417	161.061	10958.3
163.023	0	162.403	136.477	161.061	4155.63
163.023	0	162.404	0	161.061	1100.15
163.024	0	162.404	0	161.062	128.952
163.038	0	162.404	0	161.062	0
163.038	0	162.404	0	161.062	0
163.038	0	162.444	0	161.062	0
163.039	0	162.444	0	161.063	0
163.039	2513.63	162.444	0	161.095	0
163.039	8364.81	162.445	0	161.095	0
163.039	16798.1	162.445	419.478	161.096	0
163.04	25262.5	162.445	860.838	161.096	0
163.04	28452.2	162.445	1081.96	161.096	854.953
163.04	21459.1	162.446	983.79	161.096	4268.39
163.04	12111.9	162.446	631.682	161.096	8109.08
163.041	5057.71	162.446	150.004	161.097	9936.29
163.041	1243.69	162.446	0	161.097	8509.13
163.041	133.424	162.446	0	161.097	4793.53
163.041	0	162.447	0	161.097	1432.17
163.041	0	162.447	0	161.098	108.575
163.042	0	162.594	0	161.098	0
163.042	0	162.594	0	161.098	0
163.074	0	162.595	0	161.098	0
163.074	0	162.595	0	161.099	0
163.075	0	162.595	301.54	161.402	0
163.075	0	162.595	791.026	161.402	0
163.075	510.526	162.596	1157.63	161.402	0
163.075	2470.76	162.596	1166.09	161.403	0
163.076	7956.9	162.596	814.702	161.403	805.08
163.076	15033.6	162.596	226.274	161.403	1744.51
163.076	19292.4	162.597	0	161.403	2265.64
163.076	17823.6	162.597	0	161.404	2061.55
163.077	11750.6	162.597	0	161.404	1249.59
163.077	4403.19	162.597	0	161.404	255.178
163.077	782.658	162.98	0	161.404	0
163.077	0	162.981	0	161.405	0
163.078	0	162.981	0	161.405	0
163.078	0	162.981	0	161.405	0
163.078	0	162.981	1176.79	161.443	0
163.11	0	162.982	3286.32	161.443	0
163.111	0	162.982	5191.42	161.443	0
163.111	0	162.982	5749.29	161.443	0
163.111	0	162.982	4579.63	161.444	431.536
163.111	296.192	162.982	2250.05	161.444	876.344
163.112	1632.81	162.983	501.005	161.444	1115.31
163.112	4823.47	162.983	0	161.444	1082.37
163.112	9159.02	162.983	0	161.445	776.075
163.112	11504.9	162.983	0	161.445	203.966
163.113	10343	162.984	0	161.445	0
163.113	6632.83	163.002	0	161.445	0
163.113	2603.4	163.002	0	161.446	0
163.113	0	163.002	0	161.446	0
163.114	0	163.003	0	161.495	0
163.114	0	163.003	435.174	161.495	0
163.114	0	163.003	992.56	161.495	0
163.646	0	163.003	1234.4	161.495	0
163.646	0	163.004	1030.25	161.496	309.435
163.647	0	163.004	540.051	161.496	741.194
163.647	0	163.004	121.461	161.496	1015.75
163.647	398.748	163.004	0	161.496	971.254
163.647	910.835	163.005	0	161.497	636.858
163.648	1171.29	163.005	0	161.497	167.368
163.648	1086.91	163.005	0	161.497	0
163.648	723.327	163.021	0	161.497	0
163.648	0	163.021	0	161.497	0
163.649	0	163.021	0	161.498	0
163.649	0	163.021	0	161.93	0
163.649	0	163.021	316.2	161.931	0
164.033	0	163.022	808.368	161.931	0
164.034	0	163.022	1085.43	161.931	0
164.034	0	163.022	961.357	161.931	1139.63
164.034	0	163.022	549.849	161.932	3072.82
164.034	810.887	163.023	133.868	161.932	5108.68
164.035	2024.15	163.023	0	161.932	6062.1
164.035	2753.24	163.023	0	161.932	5195.44
164.035	2492.62	163.023	0	161.933	3078.77
164.035	1438.93	163.024	0	161.933	1033.37
164.036	221.717	163.038	0	161.933	133.478
164.036	0	163.038	0	161.933	0
164.036	0	163.038	0	161.933	0
164.036	0	163.039	0	161.934	0
164.037	0	163.039	584.344	161.934	0
164.07	0	163.039	4272	162.054	0
164.07	0	163.039	11055	162.054	0
164.07	0	163.04	18276.1	162.054	0
164.07	0	163.04	21765.7	162.054	0
164.071	704.328	163.04	19154.5	162.055	510.591
164.071	2268.96	163.04	12332.5	162.055	2252.75
164.071	4202.14	163.04	5432.9	162.055	5357.39
164.071	5526.66	163.041	1334.47	162.055	7896.16
164.072	5333.9	163.041	119.624	162.056	8141.73
164.072	3738.44	163.041	0	162.056	6036.59
164.072	1786.69	163.041	0	162.056	3063.41
164.072	0	163.042	0	162.056	685.477
164.073	0	163.042	0	162.057	0
164.073	0	163.06	0	162.057	0
164.073	0	163.06	0	162.057	0
164.077	0	163.06	0	162.057	0
164.077	0	163.06	0	162.09	0
164.077	0	163.061	351.974	162.09	0
164.078	0	163.061	918.788	162.091	0
164.078	139.634	163.061	1200.69	162.091	0
164.078	670.224	163.061	1081.8	162.091	404.965
164.078	1142.5	163.062	664.434	162.091	898.583
164.079	1866.07	163.062	201.83	162.092	1814.04
164.079	2185.17	163.062	0	162.092	2473.37
164.079	2003.04	163.062	0	162.092	2425.81
164.079	1427.81	163.063	0	162.092	1808.82
164.08	866.736	163.063	0	162.093	763.863
164.08	285.707	163.074	0	162.093	155.274
164.08	0	163.074	0	162.093	0
164.08	0	163.075	0	162.093	0
164.081	0	163.075	0	162.094	0
164.081	0	163.075	546.125	162.094	0
164.235	0	163.075	3182.04	162.094	0
164.235	0	163.076	9420.76	162.094	0
164.236	0	163.076	17271.1	162.095	0
164.236	0	163.076	22301.1	162.095	0
164.236	156.189	163.076	21263.4	162.095	487.543
164.236	905.502	163.077	15004.1	162.095	920.483
164.237	1236.53	163.077	7649.83	162.096	1082.93
164.237	1286.48	163.077	2189.06	162.096	961.535
164.237	987.713	163.077	292.919	162.096	633.218
164.237	479.186	163.078	0	162.096	165.306
164.238	0	163.078	0	162.097	0
164.238	0	163.078	0	162.097	0
164.238	0	163.078	0	162.097	0
164.238	0	163.111	0	162.097	0
164.557	0	163.111	0	162.38	0
164.557	0	163.111	0	162.38	0
164.557	0	163.111	0	162.38	0
164.557	0	163.112	343.332	162.381	0
164.558	112.701	163.112	3276.97	162.381	517.5
164.558	800.221	163.112	7634.44	162.381	1024.22
164.558	1454.92	163.112	10984.2	162.381	1183.24
164.558	1760.17	163.113	11319.6	162.382	992.795
164.559	1511.75	163.113	8487.6	162.382	576.739
164.559	840.564	163.113	3975.64	162.382	141.882
164.559	0	163.113	923.281	162.382	0
164.559	0	163.114	116.009	162.383	0
164.56	0	163.114	0	162.383	0
164.56	0	163.114	0	162.383	0
165.017	0	163.114	0	162.4	0
165.017	0	163.115	0	162.401	0
165.017	0	163.144	0	162.401	0
165.017	0	163.144	0	162.401	0
165.018	58.6102	163.144	0	162.401	190.113
165.018	1002	163.144	0	162.402	700.293
165.018	5601.54	163.145	264.684	162.402	1731.61
165.018	14769.1	163.145	691.66	162.402	2502.12
165.019	30270.2	163.145	1023.94	162.402	2470.84
165.019	42754.9	163.145	1073.97	162.403	1778.79
165.019	38762.2	163.146	821.492	162.403	858.897
165.019	24445.9	163.146	245.631	162.403	191.191
165.02	10972.2	163.146	0	162.403	0
165.02	4253.61	163.146	0	162.404	0
165.02	841.049	163.147	0	162.404	0
165.02	0	163.147	0	162.404	0
165.021	0	163.683	0	162.537	0
165.021	0	163.683	0	162.537	0
165.021	0	163.684	0	162.537	0
165.047	0	163.684	0	162.537	0
165.047	0	163.684	255.176	162.538	311.63
165.047	0	163.684	696.774	162.538	741.262
165.048	0	163.685	1009.1	162.538	1036.65
165.048	61.5111	163.685	989.276	162.538	1048.35
165.048	589.961	163.685	660.787	162.539	751.552
165.048	1260.95	163.685	0	162.539	221.109
165.049	1517.87	163.686	0	162.539	0
165.049	1166.79	163.686	0	162.539	0
165.049	515.73	163.686	0	162.54	0
165.049	0	164.033	0	162.54	0
165.05	0	164.034	0	162.796	0
165.05	0	164.034	0	162.796	0
165.05	0	164.034	0	162.796	0
165.053	0	164.034	289.218	162.797	0
165.053	0	164.035	1160.2	162.797	318.858
165.053	0	164.035	2091.32	162.797	749.411
165.054	0	164.035	2362.1	162.797	990.458
165.054	65.3474	164.035	1792.13	162.798	892.153
165.054	941.308	164.036	569.056	162.798	542.055
165.054	5077.24	164.036	112.814	162.798	126.321
165.055	13662.7	164.036	0	162.798	0
165.055	22631.5	164.036	0	162.799	0
165.055	27396.2	164.037	0	162.799	0
165.055	24498.1	164.037	0	162.799	0
165.056	14630.1	164.069	0	162.913	0
165.056	6118.93	164.07	0	162.913	0
165.056	1917.33	164.07	0	162.913	0
165.056	0	164.07	0	162.914	0
165.057	0	164.07	386.991	162.914	499.722
165.057	0	164.071	1971.54	162.914	967.42
165.057	0	164.071	4455.12	162.914	1104.79
165.089	0	164.071	6579.09	162.915	902.241
165.09	0	164.071	7017.78	162.915	501.71
165.09	0	164.072	5457.74	162.915	113.459
165.09	0	164.072	2628.72	162.915	0
165.09	266.713	164.072	0	162.916	0
165.091	2585.35	164.072	0	162.916	0
165.091	8306.07	164.073	0	162.916	0
165.091	17468.3	164.073	0	162.98	0
165.091	25443.9	164.131	0	162.98	0
165.092	27334.6	164.131	0	162.981	0
165.092	21814.7	164.131	0	162.981	0
165.092	12558.5	164.132	0	162.981	253.234
165.092	4591.06	164.132	82.6159	162.981	667.215
165.093	526.034	164.132	526.76	162.982	964.606
165.093	0	164.132	906.087	162.982	945.165
165.093	0	164.133	1077.98	162.982	625.724
165.093	0	164.133	925.712	162.982	162.957
165.094	0	164.133	517.863	162.983	0
165.126	0	164.133	0	162.983	0
165.126	0	164.134	0	162.983	0
165.127	0	164.134	0	162.983	0
165.127	0	164.134	0	163.002	0
165.127	55.2124	164.634	0	163.002	0
165.127	671.705	164.634	0	163.002	0
165.128	1959.3	164.634	0	163.002	0
165.128	2720.41	164.635	0	163.003	291.744
165.128	2613.95	164.635	81.1235	163.003	742.18
165.128	1663.02	164.635	522.48	163.003	1046.3
165.129	408.701	164.635	943.152	163.003	1020.75
165.129	0	164.636	1170.68	163.004	665.045
165.129	0	164.636	1065.59	163.004	183.882
165.129	0	164.636	634.821	163.004	0
165.13	0	164.636	0	163.004	0
165.453	0	164.637	0	163.005	0
165.453	0	164.637	0	163.005	0
165.453	0	164.637	0	163.034	0
165.454	0	164.74	0	163.034	0
165.454	83.835	164.74	0	163.034	0
165.454	641.858	164.741	0	163.035	0
165.454	1113.07	164.741	0	163.035	289.488
165.455	1264.44	164.741	89.2611	163.035	673.845
165.455	964.985	164.741	605.621	163.035	926.969
165.455	418.959	164.742	1028.35	163.036	938.966
165.455	0	164.742	1100.32	163.036	734.676
165.456	0	164.742	793.095	163.036	184.543
165.456	0	164.742	342.337	163.036	0
165.456	0	164.743	0	163.037	0
165.46	0	164.743	0	163.037	0
165.46	0	164.743	0	163.037	0
165.46	0	164.743	0	163.038	0
165.461	0	164.774	0	163.038	0
165.461	54.5931	164.775	0	163.038	0
165.461	721.209	164.775	0	163.038	0
165.461	2065.83	164.775	0	163.039	499.086
165.462	3785.03	164.775	121.574	163.039	3844.68
165.462	4827.79	164.776	905.459	163.039	10777.5
165.462	4471.04	164.776	1278.63	163.039	18724.1
165.462	2839.1	164.776	1319.99	163.04	23263.1
165.463	1266.9	164.776	997.984	163.04	21464.7
165.463	0	164.777	490.343	163.04	14642.5
165.463	0	164.777	0	163.04	6771.29
165.463	0	164.777	0	163.041	1916.58
165.464	0	164.777	0	163.041	249.775
166.009	0	164.778	0	163.041	0
166.009	0	165.016	0	163.041	0
166.01	0	165.017	0	163.042	0
166.01	0	165.017	0	163.042	0
166.01	35.3711	165.017	0	163.042	0
166.01	662.793	165.017	120.598	163.042	290.324
166.011	1222.02	165.018	1412.09	163.043	876.368
166.011	1470.22	165.018	4908.04	163.043	1386.17
166.011	1214.04	165.018	14882.2	163.043	1447.07
166.011	628.329	165.019	31813.6	163.043	992.899
166.012	0	165.019	46897.3	163.044	300.259
166.012	0	165.019	48200	163.044	0
166.012	0	165.019	33974.2	163.044	0
166.012	0	165.02	17747.7	163.044	0
166.049	0	165.02	5854.1	163.045	0
166.049	0	165.02	802.839	163.074	0
166.049	0	165.02	0	163.074	0
166.049	0	165.021	0	163.074	0
166.05	39.1928	165.021	0	163.074	0
166.05	524.18	165.021	0	163.075	415.83
166.05	1840.12	165.048	0	163.075	821.433
166.05	2700.22	165.048	0	163.075	2383.15
166.051	2735.86	165.049	0	163.075	6805.7
166.051	1942.74	165.049	0	163.076	13316.7
166.051	825.028	165.049	92.1836	163.076	18197.9
166.051	0	165.049	683.124	163.076	18645.2
166.052	0	165.05	1074.11	163.076	14258.8
166.052	0	165.05	1173.19	163.077	7782.29
166.052	0	165.05	889.873	163.077	2541.82
166.085	0	165.05	399.622	163.077	354.961
166.085	0	165.051	0	163.077	0
166.085	0	165.051	0	163.078	0
166.086	0	165.051	0	163.078	0
166.086	37.1941	165.051	0	163.078	0
166.086	771.717	165.053	0	163.111	0
166.086	1632.42	165.053	0	163.111	0
166.087	2854.23	165.053	0	163.111	0
166.087	3288.99	165.054	0	163.111	0
166.087	2773.23	165.054	131.107	163.112	1407.69
166.087	1674.03	165.054	1517.92	163.112	5094
166.088	446.798	165.054	5698.5	163.112	9095.75
166.088	0	165.055	14839.4	163.112	10837.9
166.088	0	165.055	26175.9	163.113	9271.05
166.088	0	165.055	32576.5	163.113	5238.86
166.089	0	165.055	29342.6	163.113	1756.97
166.132	0	165.056	19202.3	163.113	348.719
166.132	0	165.056	9221.41	163.114	0
166.133	0	165.056	2640.54	163.114	0
166.133	0	165.056	0	163.114	0
166.133	30.7791	165.057	0	163.114	0
166.133	670.772	165.057	0	163.214	0
166.134	1179.1	165.057	0	163.214	0
166.134	1440.79	165.089	0	163.214	0
166.134	1249.77	165.09	0	163.214	0
166.134	708.229	165.09	0	163.215	348.031
166.135	0	165.09	0	163.215	891.047
166.135	0	165.09	13.0706	163.215	1273.16
166.135	0	165.091	584.364	163.215	1249.48
166.135	0	165.091	4688.85	163.215	836.767
166.615	0	165.091	12221.7	163.216	245.956
166.615	0	165.091	20431	163.216	0
166.615	0	165.092	24386.8	163.216	0
166.615	0	165.092	21410.4	163.216	0
166.616	12.6063	165.092	13667.3	163.217	0
166.616	869.675	165.092	5961.87	163.755	0
166.616	1248.64	165.093	916.38	163.756	0
166.616	1390.02	165.093	0	163.756	0
166.617	1257.57	165.093	0	163.756	0
166.617	899.068	165.093	0	163.756	289.87
166.617	6.68712	165.094	0	163.757	714.078
166.617	0	165.126	0	163.757	970.595
166.618	0	165.126	0	163.757	930.608
166.618	0	165.126	0	163.757	613.62
166.618	0	165.127	0	163.758	181.042
167.015	0	165.127	21.2432	163.758	0
167.015	0	165.127	344.457	163.758	0
167.015	0	165.127	941.188	163.758	0
167.016	0	165.128	1678.29	163.759	0
167.016	52.5043	165.128	2550.58	164.041	0
167.016	2096.97	165.128	2694.29	164.042	0
167.016	5724.95	165.128	2088.75	164.042	0
167.017	8503.56	165.129	1148.01	164.042	0
167.017	8863.83	165.129	358.87	164.042	180.063
167.017	6603.64	165.129	0	164.043	666.116
167.017	3097.61	165.129	0	164.043	1225.27
167.018	418.907	165.13	0	164.043	1471.51
167.018	0	165.13	0	164.043	1242.79
167.018	0	165.459	0	164.044	723.608
167.018	0	165.46	0	164.044	196.712
167.019	0	165.46	0	164.044	0
167.032	0	165.46	0	164.044	0
167.033	0	165.461	42.5176	164.045	0
167.033	0	165.461	565.087	164.045	0
167.033	0	165.461	1104.61	164.069	0
167.034	53.9236	165.461	2055.15	164.07	0
167.034	2732.13	165.462	2574.24	164.07	0
167.034	6832.2	165.462	2450.38	164.07	0
167.034	10433	165.462	1535.23	164.07	88.8997
167.035	11216.9	165.462	889.05	164.071	1066.95
167.035	8546.41	165.463	314.201	164.071	3324.69
167.035	3585.12	165.463	0	164.071	5691.18
167.035	479.174	165.463	0	164.071	6648.99
167.036	0	165.463	0	164.072	5708.91
167.036	0	165.464	0	164.072	3039.42
167.036	0	165.64	0	164.072	497.892
167.036	0	165.641	0	164.072	0
167.069	0	165.641	0	164.073	0
167.069	0	165.641	0	164.073	0
167.069	0	165.641	28.4889	164.073	0
167.069	0	165.642	837.225	164.236	0
167.07	12.4652	165.642	1207.38	164.237	0
167.07	433.551	165.642	1240.87	164.237	0
167.07	3969.81	165.642	943.382	164.237	0
167.07	11722.6	165.643	492.113	164.237	91.9329
167.071	22063.3	165.643	0	164.238	633.492
167.071	27991.2	165.643	0	164.238	1128.33
167.071	24606.2	165.643	0	164.238	1289.65
167.071	14918.7	165.644	0	164.238	987.031
167.072	6341.36	165.727	0	164.239	440.872
167.072	1366.54	165.727	0	164.239	0
167.072	3.22849	165.728	0	164.239	0
167.072	0	165.728	0	164.239	0
167.073	0	165.728	27.1995	164.24	0
167.073	0	165.728	576.56	165.016	0
167.073	0	165.729	1010.63	165.017	0
167.105	0	165.729	1189.47	165.017	0
167.105	0	165.729	990.87	165.017	0
167.106	0	165.729	539.241	165.017	11.935
167.106	0	165.73	0	165.018	372.308
167.106	17.618	165.73	0	165.018	2585.9
167.106	1552.76	165.73	0	165.018	8531.46
167.107	5853.59	165.73	0	165.018	18831.7
167.107	11763.1	166.012	0	165.019	27932.1
167.107	15693.3	166.013	0	165.019	29590.4
167.108	15107.1	166.013	0	165.019	23053.6
167.108	10466.9	166.013	0	165.019	13058.5
167.108	4542.96	166.013	84.2542	165.02	5358.12
167.108	1093.35	166.014	1388.56	165.02	589.416
167.109	43.1438	166.014	2981.41	165.02	0
167.109	0	166.014	3682.53	165.02	0
167.109	0	166.014	3157.06	165.021	0
167.109	0	166.015	1813.43	165.021	0
167.11	0	166.015	421.855	165.053	0
167.54	0	166.015	0	165.053	0
167.54	0	166.015	0	165.054	0
167.54	0	166.016	0	165.054	0
167.54	0	166.016	0	165.054	175.171
167.541	2.36596	166.02	0	165.054	2912.04
167.541	798.529	166.021	0	165.055	9231.71
167.541	1377.17	166.021	0	165.055	19828.4
167.541	1759.47	166.021	0	165.055	27740
167.542	1671.19	166.021	12.7394	165.055	27514.4
167.542	1115.83	166.022	464.85	165.056	18671.3
167.542	429.203	166.022	1259.34	165.056	8888.91
167.543	22.5239	166.022	1874.44	165.056	2648.62
167.543	0	166.022	1844.96	165.056	602.075
167.543	0	166.023	1192.27	165.057	0
167.543	0	166.023	410.392	165.057	0
167.544	0	166.023	8.62733	165.057	0
168.028	0	166.023	0	165.057	0
168.029	0	166.024	0	165.061	0
168.029	0	166.024	0	165.062	0
168.029	0	166.024	0	165.062	0
168.029	399.266	166.049	0	165.062	0
168.03	963.114	166.049	0	165.062	18.1652
168.03	1331.11	166.049	0	165.063	442.673
168.03	1257.76	166.05	0	165.063	942.039
168.03	801.899	166.05	98.5202	165.063	1235.15
168.031	64.2121	166.05	1943.6	165.063	1111.53
168.031	0	166.05	3952.81	165.064	670.346
168.031	0	166.051	5241.55	165.064	0
168.031	0	166.051	4931.41	165.064	0
168.032	0	166.051	3184.71	165.064	0
168.064	0	166.051	946.369	165.065	0
168.065	0	166.052	0	165.089	0
168.065	0	166.052	0	165.09	0
168.065	0	166.052	0	165.09	0
168.065	331.388	166.052	0	165.09	0
168.066	1549.77	166.057	0	165.09	106.387
168.066	2858.49	166.057	0	165.091	976.282
168.066	3489.21	166.057	0	165.091	4382.23
168.066	3013.39	166.057	0	165.091	11780.3
168.067	1778.93	166.058	21.8216	165.091	19905.5
168.067	479.575	166.058	461.617	165.092	24112.3
168.067	31.1662	166.058	854.142	165.092	21447.4
168.068	0	166.058	1186.41	165.092	13816.3
168.068	0	166.059	1271.53	165.092	6016.17
168.068	0	166.059	1016.95	165.093	1480.49
168.068	0	166.059	534.89	165.093	21.9483
168.072	0	166.059	2.49028	165.093	0
168.073	0	166.06	0	165.093	0
168.073	0	166.06	0	165.094	0
168.073	0	166.06	0	165.094	0
168.073	392.467	166.06	0	165.115	0
168.074	952.154	166.929	0	165.115	0
168.074	1343.46	166.929	0	165.115	0
168.074	1286.23	166.93	0	165.115	0
168.075	819.102	166.93	0	165.116	23.5341
168.075	103.095	166.93	662.394	165.116	679.351
168.075	0	166.93	1095.36	165.116	1092.22
168.075	0	166.931	1195.19	165.116	1207.49
168.076	0	166.931	906.312	165.117	955.46
168.076	0	166.931	428.812	165.117	499.115
168.607	0	166.931	16.0422	165.117	0
168.608	0	166.932	0	165.117	0
168.608	0	166.932	0	165.118	0
168.608	0	166.932	0	165.118	0
168.609	655.205	166.932	0	165.126	0
168.609	1439.74	166.972	0	165.126	0
168.609	2494.23	166.972	0	165.126	0
168.609	3010.49	166.972	0	165.127	0
168.61	2710.18	166.973	0	165.127	8.40146
168.61	1908.15	166.973	7.46649	165.127	265.705
168.61	1094.98	166.973	467.938	165.127	930.68
168.61	546.14	166.973	1163.59	165.128	1501.02
168.611	44.7344	166.974	1958.74	165.128	1572.27
168.611	0	166.974	2371.53	165.128	1100.36
168.611	0	166.974	2117.9	165.128	441.491
168.611	0	166.974	1367.2	165.129	0
168.612	0	166.975	582.724	165.129	0
168.977	0	166.975	0	165.129	0
168.977	0	166.975	0	165.13	0
168.978	0	166.975	0	165.46	0
168.978	0	166.976	0	165.461	0
168.978	692.502	167.015	0	165.461	0
168.979	1227.52	167.015	0	165.461	0
168.979	1503.32	167.015	0	165.461	55.8154
168.979	1385.86	167.016	0	165.462	918.916
168.979	953.039	167.016	169.635	165.462	3366.28
168.98	87.1392	167.016	1872.59	165.462	5223.51
168.98	0	167.016	4136.54	165.462	5529.01
168.98	0	167.017	5875.59	165.463	4067.52
168.98	0	167.017	5929.46	165.463	1862.35
168.981	0	167.017	4295.64	165.463	75.8917
169.012	0	167.017	1707.93	165.463	0
169.012	0	167.018	426.341	165.464	0
169.012	0	167.018	19.1123	165.464	0
169.013	0	167.018	0	165.464	0
169.013	1058.79	167.018	0	166.012	0
169.013	5116.57	167.019	0	166.012	0
169.013	10233	167.019	0	166.013	0
169.014	13596.7	167.032	0	166.013	0
169.014	12990.1	167.032	0	166.013	20.3512
169.014	8898.78	167.033	0	166.013	450.846
169.014	3982.32	167.033	0	166.014	933.512
169.015	754.273	167.033	4.8964	166.014	1293.66
169.015	44.5913	167.033	266.884	166.014	1331.25
169.015	0	167.034	1856.54	166.014	1033.68
169.016	0	167.034	6398.46	166.015	565.003
169.016	0	167.034	13247.2	166.015	5.00302
169.016	0	167.035	17488.4	166.015	0
169.048	0	167.035	15547.3	166.015	0
169.048	0	167.035	9828.95	166.016	0
169.049	0	167.035	4001.14	166.016	0
169.049	0	167.036	708.414	166.031	0
169.049	345.924	167.036	4.93705	166.031	0
169.049	2085.43	167.036	0	166.031	0
169.05	6168.76	167.036	0	166.032	0
169.05	11353.4	167.037	0	166.032	3.15909
169.05	14532.6	167.037	0	166.032	384.184
169.05	13445.6	167.069	0	166.032	989.106
169.051	8860.41	167.069	0	166.033	1347.98
169.051	3858.03	167.069	0	166.033	1166.25
169.051	637.663	167.07	0	166.033	616.569
169.051	41.5803	167.07	292.706	166.033	0
169.052	0	167.07	3976.23	166.034	0
169.052	0	167.07	13192.4	166.034	0
169.052	0	167.071	25448.8	166.034	0
169.053	0	167.071	37184.7	166.049	0
169.085	0	167.071	35250.4	166.049	0
169.085	0	167.071	22330.4	166.049	0
169.085	0	167.072	10874	166.049	0
169.085	0	167.072	3811.79	166.05	11.9556
169.086	1022.04	167.072	381.446	166.05	1076.05
169.086	6072.49	167.072	0	166.05	2212.52
169.086	14366.2	167.073	0	166.05	2861.92
169.086	22220.5	167.073	0	166.051	2552.58
169.087	24926.6	167.073	0	166.051	1493.74
169.087	20729.5	167.105	0	166.051	378.941
169.087	12350.3	167.105	0	166.051	17.0683
169.087	4855.55	167.106	0	166.052	0
169.088	980.389	167.106	0	166.052	0
169.088	109.807	167.106	3.23936	166.052	0
169.088	0	167.106	1510.34	166.052	0
169.089	0	167.107	4193.75	166.085	0
169.089	0	167.107	8562.11	166.085	0
169.089	0	167.107	10988.3	166.085	0
169.117	0	167.107	10205.7	166.086	0
169.117	0	167.108	6737.02	166.086	38.55
169.118	0	167.108	2811.57	166.086	619.66
169.118	0	167.108	215.047	166.086	1314.16
169.118	534.67	167.109	0	166.087	1933.97
169.118	1115.14	167.109	0	166.087	2085.12
169.119	1475	167.109	0	166.087	1638.77
169.119	1431.58	167.109	0	166.087	889.191
169.119	1038.01	167.54	0	166.088	299.691
169.12	526.492	167.54	0	166.088	0
169.12	82.9736	167.541	0	166.088	0
169.12	0	167.541	0	166.088	0
169.12	0	167.541	688.091	166.089	0
169.121	0	167.541	1000.44	166.972	0
169.121	0	167.542	1090.63	166.972	0
169.675	0	167.542	895.165	166.973	0
169.675	0	167.542	488.994	166.973	0
169.675	0	167.542	50.5594	166.973	1358.4
169.676	0	167.543	0	166.973	2623.46
169.676	793.967	167.543	0	166.974	3324.93
169.676	1266.03	167.543	0	166.974	3047.34
169.676	1328.89	167.544	0	166.974	1985.64
169.677	1096.63	168.065	0	166.974	564.396
169.677	745.839	168.065	0	166.975	22.2496
169.677	167.712	168.065	0	166.975	0
169.677	0	168.065	0	166.975	0
169.678	0	168.066	1472.97	166.976	0
169.678	0	168.066	3028.3	166.976	0
169.678	0	168.066	3872.7	167.015	0
169.682	0	168.066	3392.79	167.015	0
169.682	0	168.067	1974.47	167.015	0
169.682	0	168.067	639.843	167.015	0
169.683	0	168.067	53.3726	167.016	0.770324
169.683	690.729	168.068	0	167.016	660.589
169.683	1185.89	168.068	0	167.016	2828.05
169.683	1332.46	168.068	0	167.016	5066.73
169.684	1091.05	168.068	0	167.017	6231.24
169.684	603.258	168.072	0	167.017	5616.35
169.684	124.422	168.072	0	167.017	3711.88
169.684	0	168.072	0	167.017	1631.11
169.685	0	168.073	0	167.018	81.8279
169.685	0	168.073	799.347	167.018	0
169.685	0	168.073	1224.2	167.018	0
170.08	0	168.073	1264.48	167.018	0
170.08	0	168.074	947.691	167.019	0
170.081	0	168.074	471.411	167.033	0
170.081	0	168.074	60.706	167.033	0
170.081	675.966	168.074	0	167.033	0
170.081	1830.25	168.075	0	167.033	0
170.082	2711.06	168.075	0	167.034	1.28877
170.082	2608.09	168.075	0	167.034	2487.58
170.082	1562.39	168.123	0	167.034	5569.39
170.083	456.773	168.124	0	167.034	7747.37
170.083	0	168.124	0	167.035	7617.37
170.083	0	168.124	0	167.035	5270
170.083	0	168.124	500.043	167.035	1778.14
170.084	0	168.125	862.893	167.035	478.996
170.778	0	168.125	1011.64	167.036	10.2653
170.778	0	168.125	875.906	167.036	0
170.778	0	168.125	546.791	167.036	0
170.779	0	168.126	45.1999	167.036	0
170.779	454.685	168.126	0	167.037	0
170.779	957.065	168.126	0	167.069	0
170.78	1220.34	168.126	0	167.069	0
170.78	1079	168.127	0	167.069	0
170.78	620.45	168.273	0	167.069	0
170.78	113.617	168.273	0	167.07	303.609
170.781	0	168.273	0	167.07	4690.64
170.781	0	168.274	0	167.07	12568.4
170.781	0	168.274	425.913	167.07	23244.2
170.781	0	168.274	865.176	167.071	32149.7
170.868	0	168.274	1063.83	167.071	30635.6
170.868	0	168.275	883.357	167.071	20347.3
170.868	0	168.275	454.264	167.071	9456.47
170.869	0	168.275	49.6775	167.072	2966.67
170.869	538.281	168.275	0	167.072	452.28
170.869	1062.26	168.276	0	167.072	23.7002
170.87	1308.81	168.276	0	167.073	0
170.87	1157.46	168.276	0	167.073	0
170.87	700.571	168.284	0	167.073	0
170.87	135.114	168.285	0	167.073	0
170.871	0	168.285	0	167.106	0
170.871	0	168.285	0	167.106	0
170.871	0	168.286	415.366	167.106	0
170.871	0	168.286	823.795	167.106	0
171.036	0	168.286	1050.96	167.107	2366.82
171.037	0	168.286	957.332	167.107	6616.9
171.037	0	168.287	608.896	167.107	10872.1
171.037	0	168.287	70.3804	167.107	12289.9
171.038	461.265	168.287	0	167.108	9828.52
171.038	939.774	168.287	0	167.108	5288.82
171.038	1198.09	168.288	536.382	167.108	1467.07
171.038	1075.54	168.288	932.683	167.108	100.558
171.039	621.719	168.288	1085.68	167.109	0
171.039	115.471	168.288	902.108	167.109	0
171.039	0	168.289	477.663	167.109	0
171.039	0	168.289	58.0642	167.109	0
171.04	0	168.289	0	168.028	0
171.04	0	168.289	0	168.028	0
171.063	0	168.29	0	168.029	0
171.063	0	168.29	0	168.029	0
171.063	0	168.555	0	168.029	475.839
171.064	0	168.555	0	168.029	1111.77
171.064	300.384	168.556	0	168.03	1446.83
171.064	936.835	168.556	0	168.03	1195.83
171.064	1821.38	168.556	520.647	168.03	562.508
171.065	3613.51	168.556	955.594	168.03	54.7446
171.065	5796.86	168.557	1102.88	168.031	0
171.065	16512.9	168.557	872.249	168.031	0
171.065	39007.1	168.557	420.159	168.031	0
171.066	64762.7	168.557	51.2523	168.031	0
171.066	76065.6	168.558	0	168.065	0
171.066	60008.9	168.558	0	168.065	0
171.066	34678	168.558	0	168.065	0
171.067	13073.9	168.558	0	168.066	0
171.067	4036.03	168.607	0	168.066	730.369
171.067	1145.42	168.607	0	168.066	1278.28
171.068	128.296	168.608	0	168.066	1418.67
171.068	0	168.608	0	168.067	1057.52
171.068	0	168.608	789.139	168.067	490.391
171.068	0	168.609	3016.45	168.067	38.5478
171.069	0	168.609	4847.08	168.067	0
171.079	0	168.609	6228.68	168.068	0
171.08	0	168.609	5870.09	168.068	0
171.08	0	168.61	4213.75	168.068	0
171.08	0	168.61	2875.91	168.073	0
171.081	520.888	168.61	1836.56	168.073	0
171.081	1245.99	168.61	631.973	168.073	0
171.081	1692	168.611	51.3379	168.073	0
171.081	1580.31	168.611	0	168.074	798.99
171.082	1011.62	168.611	0	168.074	2075.98
171.082	233.919	168.611	0	168.074	3171.85
171.082	0	168.612	0	168.074	3377.55
171.082	0	168.976	0	168.075	2587.97
171.083	0	168.977	0	168.075	1372.39
171.083	0	168.977	0	168.075	179.843
171.1	0	168.977	0	168.075	0
171.1	0	168.977	424.022	168.076	0
171.1	0	168.978	910.381	168.076	0
171.101	0	168.978	1656.65	168.076	0
171.101	354.889	168.978	2049.9	168.195	0
171.101	1702.92	168.979	2008.56	168.195	0
171.101	6529.9	168.979	1362.98	168.195	0
171.102	16224	168.979	944.521	168.195	0
171.102	26892.3	168.979	557.403	168.196	352.569
171.102	30938.4	168.98	60.3214	168.196	791.653
171.103	24930.1	168.98	0	168.196	1017.48
171.103	14353.4	168.98	0	168.196	885.956
171.103	5520.61	168.98	0	168.197	503.62
171.103	1066.31	168.981	0	168.197	82.449
171.104	123.622	169.012	0	168.197	0
171.104	0	169.012	0	168.197	0
171.104	0	169.013	0	168.198	0
171.104	0	169.013	0	168.198	0
171.105	0	169.013	673.898	168.435	0
171.581	0	169.013	2853.02	168.436	0
171.582	0	169.014	5114.87	168.436	0
171.582	0	169.014	6061.6	168.436	0
171.582	0	169.014	5096	168.436	374.395
171.583	478.923	169.014	2959.89	168.437	895.363
171.583	971.051	169.015	869.153	168.437	1289.59
171.583	1196.88	169.015	66.8538	168.437	1294.96
171.583	1056.29	169.015	0	168.437	909.56
171.584	634.78	169.016	0	168.438	391.222
171.584	143.897	169.016	0	168.438	41.0443
171.584	0	169.016	0	168.438	0
171.584	0	169.048	0	168.438	0
171.585	0	169.048	0	168.439	0
171.585	0	169.049	0	168.439	0
171.684	0	169.049	0	168.531	0
171.684	0	169.049	240.097	168.531	0
171.685	0	169.049	1728.75	168.531	0
171.685	0	169.05	5341.6	168.532	0
171.685	535.667	169.05	9793.27	168.532	418.754
171.685	1076.56	169.05	12555.6	168.532	894.669
171.686	1324.66	169.05	11832.4	168.532	1183.47
171.686	1232.08	169.051	8139.51	168.533	1093.42
171.686	823.088	169.051	3815.87	168.533	674.32
171.687	0	169.051	483.231	168.533	110.745
171.687	0	169.051	0	168.533	0
171.687	0	169.052	0	168.534	0
171.687	0	169.052	0	168.534	0
171.817	0	169.052	0	168.534	0
171.817	0	169.085	0	168.607	0
171.818	0	169.085	0	168.608	0
171.818	0	169.085	0	168.608	0
171.818	447.88	169.085	0	168.608	0
171.818	918.11	169.086	1326.48	168.608	176.632
171.819	1192.28	169.086	5974.5	168.609	733.189
171.819	1220.12	169.086	13725.4	168.609	2416.69
171.819	993.231	169.086	20548.4	168.609	4515.55
171.819	257.655	169.087	22051.2	168.609	5807.73
171.82	0	169.087	17254.4	168.61	5652.54
171.82	0	169.087	9563.63	168.61	3998.9
171.82	0	169.087	3243.76	168.61	1740.77
171.821	0	169.088	391.497	168.61	231.151
171.846	0	169.088	0	168.611	0
171.846	0	169.088	0	168.611	0
171.846	0	169.088	0	168.611	0
171.846	0	169.089	0	168.611	0
171.847	327.639	169.352	0	168.793	0
171.847	884.395	169.352	0	168.793	0
171.847	1276.98	169.352	0	168.793	0
171.847	1241.83	169.352	0	168.793	0
171.848	837.385	169.353	336.934	168.794	418.078
171.848	204.33	169.353	805.301	168.794	820.108
171.848	0	169.353	1091.12	168.794	1027.92
171.849	0	169.353	998.49	168.794	921.004
171.849	0	169.354	607.641	168.795	552.704
171.849	0	169.354	118.396	168.795	101.617
172.096	0	169.354	0	168.795	0
172.096	0	169.354	0	168.795	0
172.096	0	169.355	0	168.796	0
172.096	0	169.355	0	168.796	0
172.097	1453.61	169.774	0	168.987	0
172.097	3927.15	169.775	0	168.987	0
172.097	5858.52	169.775	0	168.988	0
172.098	6158.16	169.775	0	168.988	0
172.098	4687.46	169.775	434.288	168.988	261.94
172.098	1845.32	169.776	859.351	168.989	764.158
172.098	229.025	169.776	1148.67	168.989	1302.33
172.099	0	169.776	1160.32	168.989	1538.96
172.099	0	169.776	860.207	168.989	1277.9
172.099	0	169.777	153.736	168.99	689.993
172.099	0	169.777	0	168.99	89.7662
172.189	0	169.777	0	168.99	0
172.19	0	169.778	0	168.99	0
172.19	0	169.778	0	168.991	0
172.19	0	169.783	0	168.991	0
172.19	600.357	169.783	0	169.012	0
172.191	1111.33	169.783	0	169.012	0
172.191	1290.85	169.783	0	169.012	0
172.191	1168.66	169.784	327.863	169.013	0
172.192	796.784	169.784	729.187	169.013	1817.16
172.192	0	169.784	977.811	169.013	5750.72
172.192	0	169.784	915.274	169.014	9415.74
172.192	0	169.785	569.73	169.014	10687.6
172.193	0	169.785	105.187	169.014	8735.85
172.943	0	169.785	0	169.014	4321.83
172.943	0	169.785	0	169.015	1222.72
172.943	0	169.786	0	169.015	122.65
172.944	0	169.786	0	169.015	0
172.944	107.425	170.044	0	169.015	0
172.944	740.306	170.044	0	169.016	0
172.944	1240.44	170.044	0	169.016	0
172.945	1324.27	170.045	0	169.048	0
172.945	897.843	170.045	400.533	169.048	0
172.945	307.699	170.045	1009.36	169.049	0
172.945	0	170.045	1381.72	169.049	0
172.946	0	170.046	1268.04	169.049	517.52
172.946	0	170.046	787.931	169.049	3190.5
172.946	0	170.046	168.666	169.05	7948.43
173.043	0	170.046	0	169.05	11942.1
173.043	0	170.047	0	169.05	12458.8
173.043	0	170.047	0	169.051	9233.46
173.044	0	170.047	0	169.051	4515.61
173.044	106.737	170.052	0	169.051	864.226
173.044	875.637	170.052	0	169.051	42.7641
173.045	2252.35	170.052	0	169.052	0
173.045	3789.1	170.053	0	169.052	0
173.045	4334.81	170.053	438.743	169.052	0
173.045	3689.26	170.053	878.397	169.052	0
173.046	2115.45	170.053	1119.49	169.084	0
173.046	375.099	170.054	1059.61	169.085	0
173.046	0	170.054	701.516	169.085	0
173.046	0	170.054	177.031	169.085	0
173.047	0	170.054	0	169.085	442.897
173.047	0	170.055	0	169.086	2636.27
173.058	0	170.055	0	169.086	8645.89
173.059	0	170.055	0	169.086	15734.3
173.059	0	170.08	0	169.086	21279.4
173.059	0	170.08	0	169.087	18025.2
173.059	334.045	170.081	0	169.087	11524.5
173.06	2093.66	170.081	0	169.087	4782.28
173.06	4555.01	170.081	504.827	169.088	948.091
173.06	6258.6	170.081	1061.55	169.088	38.2761
173.06	6161.16	170.082	1328.25	169.088	0
173.061	4338.4	170.082	1174.86	169.088	0
173.061	1988.98	170.082	733.374	169.089	0
173.061	289.026	170.082	140.288	169.089	0
173.062	0	170.083	0	169.142	0
173.062	0	170.083	0	169.143	0
173.062	0	170.083	0	169.143	0
173.062	0	170.084	0	169.143	0
173.079	0	170.144	0	169.143	562.322
173.079	0	170.144	0	169.144	972.269
173.079	0	170.144	0	169.144	1140.94
173.079	0	170.144	0	169.144	1008.12
173.08	25.1265	170.145	417.785	169.144	632.265
173.08	775.204	170.145	902.237	169.145	136.624
173.08	2445.72	170.145	1175.66	169.145	0
173.08	6395.18	170.145	1071.76	169.145	0
173.081	20238.9	170.146	656.408	169.145	0
173.081	44700.5	170.146	143.291	169.146	0
173.081	69115.6	170.146	0	169.156	0
173.081	75341.5	170.146	0	169.156	0
173.082	52755.1	170.147	0	169.157	0
173.082	27911.3	170.147	0	169.157	0
173.082	8119.28	170.229	0	169.157	385.946
173.083	2765.66	170.229	0	169.157	817.522
173.083	1142.13	170.229	0	169.158	1088.06
173.083	919.982	170.23	0	169.158	1065.45
173.083	385.294	170.23	396.362	169.158	772.186
173.084	0	170.23	795.334	169.158	192.113
173.084	0	170.23	1025.03	169.159	0
173.084	0	170.231	996.077	169.159	0
173.084	0	170.231	723.577	169.159	0
173.095	0	170.231	156.068	169.16	0
173.095	0	170.231	0	169.675	0
173.095	0	170.232	0	169.675	0
173.096	0	170.232	0	169.675	0
173.096	184.567	170.232	0	169.676	0
173.096	1379.62	170.397	0	169.676	329.56
173.096	3234.44	170.398	0	169.676	774.585
173.097	4605.19	170.398	0	169.676	1064.5
173.097	4550.79	170.398	0	169.677	1043.64
173.097	3174.8	170.399	333.664	169.677	730.267
173.097	1401.21	170.399	773.062	169.677	204.368
173.098	0	170.399	1038.02	169.677	0
173.098	0	170.399	956.235	169.678	0
173.098	0	170.4	587.548	169.678	0
173.098	0	170.4	116.464	169.678	0
173.116	0	170.4	0	170.044	0
173.116	0	170.4	0	170.044	0
173.116	0	170.401	0	170.044	0
173.116	0	170.401	0	170.044	0
173.117	218.328	171.024	0	170.045	311.38
173.117	2057.16	171.025	0	170.045	799.388
173.117	7564.63	171.025	0	170.045	1254.18
173.117	15014.1	171.025	0	170.046	1430.94
173.118	20729.8	171.025	236.002	170.046	1216.79
173.118	20837.5	171.026	753.686	170.046	741.311
173.118	15198.3	171.026	1233.3	170.046	135.606
173.118	7597.99	171.026	1338.09	170.047	0
173.119	2181.97	171.026	1014.99	170.047	0
173.119	0	171.027	517.857	170.047	0
173.119	0	171.027	96.8885	170.047	0
173.12	0	171.027	0	170.983	0
173.12	0	171.027	0	170.983	0
173.388	0	171.028	0	170.984	0
173.389	0	171.028	0	170.984	0
173.389	0	171.028	0	170.984	205.723
173.389	0	171.029	0	170.984	700.944
173.389	122.796	171.029	373.814	170.985	1286.54
173.39	751.682	171.029	1478.33	170.985	1576.14
173.39	1244.43	171.029	2394.85	170.985	1343.76
173.39	1392.36	171.03	2593.68	170.985	757.055
173.391	1089.9	171.03	2044.94	170.986	175.046
173.391	523.62	171.03	781.721	170.986	0
173.391	0	171.03	122.503	170.986	0
173.391	0	171.031	0	170.986	0
173.392	0	171.031	0	170.987	0
173.392	0	171.031	0	170.991	0
173.917	0	171.031	0	170.992	0
173.917	0	171.039	0	170.992	0
173.917	0	171.039	0	170.992	0
173.918	0	171.039	0	170.993	319.711
173.918	51.7455	171.039	0	170.993	719.921
173.918	568.581	171.04	402.434	170.993	978.331
173.919	1167.74	171.04	922.339	170.993	967.943
173.919	1545.36	171.04	1316.5	170.994	700.046
173.919	1475.17	171.04	1373	170.994	145.221
173.919	1010.2	171.041	1033.61	170.994	0
173.92	436.512	171.041	499.858	170.994	0
173.92	0	171.041	89.9282	170.995	0
173.92	0	171.042	0	170.995	0
173.92	0	171.042	0	171.01	0
173.921	0	171.042	0	171.01	0
174.054	0	171.042	0	171.01	0
174.054	0	171.063	0	171.01	0
174.054	0	171.063	0	171.011	309.156
174.055	0	171.064	0	171.011	808.074
174.055	66.7426	171.064	0	171.011	1571.89
174.055	785.002	171.064	637.41	171.011	1975.61
174.055	1498.35	171.064	1598.58	171.012	1806.92
174.056	1721.53	171.065	2363.39	171.012	1215.04
174.056	1302.77	171.065	4749.25	171.012	744.476
174.056	596.135	171.065	15253.5	171.012	173.14
174.056	0	171.065	37571	171.013	0
174.057	0	171.066	64529.7	171.013	0
174.057	0	171.066	79295.1	171.013	0
174.057	0	171.066	65244.7	171.013	0
174.431	0	171.066	39466.4	171.063	0
174.432	0	171.067	15990.4	171.064	0
174.432	0	171.067	5892.43	171.064	0
174.432	0	171.067	2361.88	171.064	0
174.433	33.2152	171.068	404.394	171.064	896.117
174.433	521.637	171.068	0	171.065	3245.89
174.433	1001.96	171.068	0	171.065	8771.44
174.433	1240.79	171.068	0	171.065	23113.8
174.434	1080.44	171.069	0	171.065	42150.6
174.434	615.704	171.079	0	171.066	55038.9
174.434	0	171.08	0	171.066	48633.1
174.434	0	171.08	0	171.066	30547.3
174.435	0	171.08	0	171.067	13237.7
174.435	0	171.081	576.523	171.067	4931.39
174.542	0	171.081	1036.58	171.067	1725.92
174.542	0	171.081	1180.21	171.067	255.926
174.542	0	171.081	1017.91	171.068	0
174.543	0	171.082	636.844	171.068	0
174.543	35.0349	171.082	136.7	171.068	0
174.543	602.497	171.082	0	171.068	0
174.544	1115.79	171.082	0	171.08	0
174.544	1391.12	171.083	0	171.08	0
174.544	1212.7	171.083	0	171.08	0
174.544	652.401	171.1	0	171.08	0
174.545	0	171.1	0	171.081	972.731
174.545	0	171.101	0	171.081	2035.83
[truncated: 99,803 more rows]
