# Supplementary material for: Improvement of Electrospray Ionization Response Linearity and Quantification in Dissolved Organic Matter Using Synthetic Deuterated Internal Standards
Source: Anal Chem. 2025 Aug 22;97(34):18562–72. doi: 10.1021/acs.analchem.5c02463 (PMC12409698; doi:10.1021/acs.analchem.5c02463)
Supplement: Supplementary file 2 [file ac5c02463_si_002.zip › Final code for SI Aug15/DI and LC data FT and Orb/DIspike_cal.xlsx]

## Sheet: Sheet1
spike amount	MQ	SRFA	TRM1	TRM2	TRMav	Nelha
0	2316.95	359.669	0	3397.06	1698.53	162.811
0.4	69210	2867.77	5482.38	4426.48	4954.43	4436.94
1	179140	45573.8	36749.8	24698	30723.9	26994.4
5	933378	360872	373981	306526	340254	229728
10	1.86108e+06	831092	814464	706240	760352	497026
15	3.17047e+06	1.27781e+06	1.34343e+06	1.04646e+06	1.19494e+06	739819
20	4.15144e+06	1.75677e+06	1.69798e+06	1.48955e+06	1.59377e+06	900900
50	7.84488e+06	4.9869e+06	4.64035e+06	4.03461e+06	4.33748e+06	2.56556e+06
100	2.22936e+07	1.07902e+07	9.6903e+06	8.30478e+06	8.99754e+06	5.36929e+06

## Sheet: Sheet2
0-2ppb	Slope	Slope/1e4	Slope %MQ	Adjusted r2
MQ	181418	18.1418	100	0.988398
River	90212.4	9.02124	49.7263	0.992255
Coastal	49367.2	4.93672	27.2119	0.942622
Deep sea	97621.9	9.76219	53.8106	0.965353
0-20ppb	Slope	Slope/1e4	Slope %MQ	Adjusted r2
MQ	195967	19.5967	100	0.991877
River	97206.6	9.72066	49.6036	0.997097
Coastal	80248	8.0248	40.9498	0.997786
Deep sea	93408.2	9.34082	47.6653	0.996501
both	Slope	Intercept	Slope/1e4	int/1e4	Slope %MQ	Adjusted r2
MQ	198270	8351.47	19.827	0.835147	100	0.998486
River	94220.6	-51236.7	9.42206	-5.12367	47.5214	0.998611
Coastal	78332.1	-57334.7	7.83321	-5.73347	39.5079	0.998508
Deep sea	91486.5	-40830.1	9.14865	-4.08301	46.1424	0.998685
