# Supplementary material for: Improvement of Electrospray Ionization Response Linearity and Quantification in Dissolved Organic Matter Using Synthetic Deuterated Internal Standards
Source: Anal Chem. 2025 Aug 22;97(34):18562–72. doi: 10.1021/acs.analchem.5c02463 (PMC12409698; doi:10.1021/acs.analchem.5c02463)
Supplement: Supplementary file 2 [file ac5c02463_si_002.zip › Final code for SI Aug15/DI and LC data FT and Orb/element_matrix.m]

no_els=size(elements,1);
%
%build theoretical mass list
charge=1.0072765*ESI_mode;
C13prob=0.011;
C12prob=1-0.011;
[e_array{1}, e_array{2}, e_array{3}, e_array{4}, e_array{5}, e_array{6}, e_array{7}, e_array{8}, e_array{9}, e_array{10}] = ndgrid(elements(1,1):elements(1,2),elements(2,1):elements(2,2),elements(3,1):elements(3,2),elements(4,1):elements(4,2),elements(5,1):elements(5,2),elements(6,1):elements(6,2),elements(7,1):elements(7,2),elements(8,1):elements(8,2),elements(9,1):elements(9,2),elements(10,1):elements(10,2));

el_matrix=[e_array{1}(:) e_array{2}(:) e_array{3}(:) e_array{4}(:) e_array{5}(:) e_array{6}(:) e_array{7}(:) e_array{8}(:) e_array{9}(:) e_array{10}(:)];

formula_features=zeros(size(el_matrix,1),1);
valence_tot=zeros(size(el_matrix,1),1);
formula_features=formula_features+charge;
for els=1:no_els
    formula_features(:,1)=formula_features(:,1)+el_matrix(:,els)*elements(els,3);
    valence_tot=valence_tot+el_matrix(:,els)*elements(els,4);
end
valence_mod=mod(valence_tot,2);
%
formula_features(:,2)=el_matrix(:,2)./(el_matrix(:,1)+el_matrix(:,10)); %H/C
formula_features(:,3)=el_matrix(:,3)./(el_matrix(:,1)+el_matrix(:,10)); %O/C
formula_features(:,4)=formula_features(:,1)*14/14.01565;    %Kendrick mass
formula_features(:,5)=ceil(formula_features(:,4));      %Nom. Kendrick mass
formula_features(:,6)=formula_features(:,5)-formula_features(:,4);   %KMD
formula_features(:,7)=1+0.5*(2*el_matrix(:,1)+2*el_matrix(:,10)-el_matrix(:,2)-el_matrix(:,4)-el_matrix(:,6));  %DBE
formula_features(:,8)=formula_features(:,7)-el_matrix(:,3);   %DBE-O
formula_features(:,9)=el_matrix(:,1)*C13prob/C12prob;  %predicted 13C pattern
DBE_AIm=1+el_matrix(:,1)+el_matrix(:,10)-0.5*el_matrix(:,3)-el_matrix(:,5)-el_matrix(:,7)-0.5*(el_matrix(:,4)+el_matrix(:,2)+el_matrix(:,6));
C_AIm=el_matrix(:,1)+el_matrix(:,10)-0.5*el_matrix(:,3)-el_matrix(:,5)-el_matrix(:,4)-el_matrix(:,7)-el_matrix(:,6);
formula_features(:,10)=DBE_AIm./C_AIm;  %mod AI
formula_features(formula_features(:,10)<0,10)=0;  %removes negative AI

formula=formula_features;
elements_used=el_matrix;

%These definitions below define what to remove.

c1=formula(:,1)<min_mass | formula(:,1)>max_mass;             % mass too high or low
c2=formula(:,2)<0.3 | formula(:,2)>2.2;                       % H/C too high or low
c3=formula(:,3)>1;                                            % O/C too high
c4=valence_mod==1;                                            % odd electrons  (remove for APPI, APCI)
c5=formula_features(:,8)>10 | formula_features(:,8)<(-10);    % DBE-O too high or low (assumes many double bonds are in carboxyl groups)
c6=el_matrix(:,4)>0 & el_matrix(:,5)>0;                       % Can't have N and S in same formula
c7=el_matrix(:,4)>0 & el_matrix(:,10)>0;                      % Can't have N and 13C in same formula
c8=el_matrix(:,5)>0 & el_matrix(:,10)>0;                      % Can't have 13C and S in same formula
conditions=c1+c2+c3+c4+c5+c6+c7+c8>0;

formula(conditions,:)=[];
d5spike=[272.1188,zeros(1,9)];
formula=[formula;d5spike];
elements_used=[elements_used;zeros(1,10)];
elements_used(conditions,:)=[];

[formula,ind]=sortrows(formula,1);
elements_used=elements_used(ind,:);

refmass=formula(:,1);
formula_precut=formula;
elements_used_precut=elements_used;
