# Supplementary material for: Improvement of Electrospray Ionization Response Linearity and Quantification in Dissolved Organic Matter Using Synthetic Deuterated Internal Standards
Source: Anal Chem. 2025 Aug 22;97(34):18562–72. doi: 10.1021/acs.analchem.5c02463 (PMC12409698; doi:10.1021/acs.analchem.5c02463)
Supplement: Supplementary file 2 [file ac5c02463_si_002.zip › Final code for SI Aug15/DI and LC data FT and Orb/formula_assignment.m]

tic
xcount=0;
allints=zeros(length(formula),nosamps*noreps);
assignment_errors_precut=cell(1,nosamps);
cal1_masses=cell(1,nosamps);
cal2_masses=cell(1,nosamps);
meas_masses=cell(1,nosamps);
no_cand_precut=cell(1,nosamps);
rawpeak_hit=cell(nosamps,noreps);
intensities_matrix=cell(nosamps,noreps);

for n=1:nosamps
    n
    assignment_errors_precut{n}=zeros(length(formula),noreps);
    cal1_masses{n}=zeros(length(formula),noreps);
    cal2_masses{n}=zeros(length(formula),noreps);
    meas_masses{n}=zeros(length(formula),noreps);
    no_cand_precut{n}=zeros(length(formula),noreps);
    for rep=1:noreps
        xcount=xcount+1;
        rawpeak_hit{n,rep}=zeros(size(sample_data{n,rep},1),1);
        intensities_matrix{n,rep}=zeros(length(formula),1);

        for m=1:size(sample_data{n,rep},1)
            mass1=sample_data{n,rep}(m,1);
            intensity=sample_data{n,rep}(m,2);
            blanksamp=ismember(n,blankset);
            % cal application
            if blanksamp==0
                if calchoice<3
                    if mass1>600
                            mass=mass1;
                    else
                            mass=mass1+polyval(cal_polynomial{n,rep},mass1)*mass1/1e6;
                    end
                else
                    mass=mass1;
                end
            else
                if calchoice==1
                    mass=mass1+polyval(poly_avg,mass1)*mass1/1e6;
                else
                    if calchoice==2
                        if mass1>600
                            mass=mass1;
                        else
                            mass=mass1+polyval(cal_combine,mass1)*mass1/1e6;
                        end
                    else
                        mass=mass1;
                    end
                end
            end
            
            tmp = abs(mass - refmass);
                tmp_ppm=tmp/mass*1e6;
                
                mass_options=refmass(tmp_ppm<assign_ppm);
                option_diffs=abs(mass_options-mass);
                [~, idx] = min(tmp);
                
                ppmbrut=(refmass(idx)-mass)/mass*1E6;
                ppmdiff=abs(ppmbrut);
                if n==26
                    smpcheck(m,1)=ppmdiff;
                    smpcheck(m,2)=idx;
                    smpcheck(m,3)=mass;
                    smpcheck(m,4)=mass1;
                end
                if ppmdiff<=assign_ppm
                    %mxn=find(round(raw_data{n,rep}(:,1),3)==round(mass1,3));
                    rawpeak_hit{n,rep}(m,1)=1;
                    intensities_matrix{n,rep}(idx) = intensity;
                    assignment_errors_precut{n}(idx,rep) = ppmbrut;
                    no_cand_precut{n}(idx,rep)=length(mass_options);
                    cal1_masses{n}(idx,rep)=mass1;
                    cal2_masses{n}(idx,rep)=mass;
                    meas_masses{n}(idx,rep)=sample_data{n,rep}(m,1);
                    allints(idx,xcount)=intensity;
                end
         end
        
    end
end

% data_clean

sample_intensities=cell(1,nosamps);
all_intensities=zeros(length(formula_precut),noreps*nosamps);
smp_detected_no=cell(1,nosamps);
assignment_errors=cell(1,nosamps);

sum_all=zeros(length(formula_precut),1);
blnk=zeros(length(formula_precut),1);

        if length(blankset)>0
            for nb=blankset
                for rep=1:noreps
                    blnk=blnk+intensities_matrix{nb,rep};
                end
            end
        end
blnk=blnk/(sum(blanks)*noreps);
%
for n=1:nosamps
    sample_intensities{1,n}=zeros(length(formula_precut),noreps);
    assignment_errors=sample_intensities;
    sum_samp{n}=zeros(length(formula_precut),1);
    for rep=1:noreps
        iter=(n-1)*noreps+rep;
        dat_out=intensities_matrix{n,rep};
        dat_out(dat_out<blank_scale*blnk)=0;
        sample_intensities{n}(:,rep)=dat_out;
        all_intensities(:,iter)=dat_out;
        assign_inspect{n,rep}(:,1)=dat_out;
        peakfind=dat_out>0;
        sum_all=sum_all+peakfind;
        sum_samp{n}=sum_samp{n}+peakfind;       
    end
end
%
refilter=sum_all>=min_reps & elements_used_precut(:,10)==C13_toggle; %filters peaks to be in at least x datafiles, no isotopologues
sum(refilter)
formula=formula_precut(refilter,:);
elements_used=elements_used_precut(refilter,:);
sum_all=sum_all(refilter,:);
for n=1:nosamps
    sample_intensities{n}=sample_intensities{n}(refilter,:);
    assignment_errors{n}=assignment_errors_precut{n}(refilter,:);
end
NOSC=4-(((4*(elements_used(:,1)+elements_used(:,10)))+(1*elements_used(:,2))-(3*elements_used(:,4))-(2*elements_used(:,3))-(2*elements_used(:,5))+(5*elements_used(:,6))+(2*elements_used(:,7))-1)./(elements_used(:,1)+elements_used(:,10)));

% replicate sum and filter
% currently removes peaks not found in all replicates
clear smp_confident avg_intensities
for smp=1:nosamps
    smp_detected{smp}=mean(sample_intensities{smp},2)>0;
    smp_detected_no{smp}=sum(sample_intensities{smp}>0,2);
    smp_confident(:,smp)=smp_detected_no{smp}==noreps;
    for rep=1:noreps
        clean_rep=sample_intensities{smp}(:,rep).*smp_confident(:,smp);
    end
    avg_intensities(:,smp)=mean(clean_rep,2);
end
toc
