# Supplementary material for: Improvement of Electrospray Ionization Response Linearity and Quantification in Dissolved Organic Matter Using Synthetic Deuterated Internal Standards
Source: Anal Chem. 2025 Aug 22;97(34):18562–72. doi: 10.1021/acs.analchem.5c02463 (PMC12409698; doi:10.1021/acs.analchem.5c02463)
Supplement: Supplementary file 2 [file ac5c02463_si_002.zip › Final code for SI Aug15/DI and LC data FT and Orb/Formula_attribution_isotopexverifiedx(likeliestxmatch)x_x_anonymous_8922286.csv]

id	mz	diff	reference	formula	formula_isotopefree	formula_ion	homseries	totalc	H.C	O.C	C	H	O	N	S	P	Cl	Na	C13	O18	N15	S34	Cl37	Co	Cu.i	Cu.ii	Cu65.i	Cu65.ii	Fe.ii	Fe.iii	Fe54.ii	Fe54.iii	Br79	Br81	Ni.ii	Ni60.ii	Zn.ii	Zn66.ii	I	MDL_3	ResPow	m1	SE	present_in	AI	AI.mod	DBE	Aromatic	Aromatic.O_rich
-1	121.029506261145	0.0283111	122.036779238	C_7 H_6 O_2	C7H6O2	C_7 H_5 O_2	2435	7	0.857	0.286	7	6	2	0	0	0	0	0	0	0	0	0	0	0	0	0	0	0	0	0	0	0	0	0	0	0	0	0	0	2214843.08333806	1667816.53703704	121.029507026066	0.0998424555577759	54	0.6	0.67	5	1	0
-1	122.032841239739	0.1333061	123.040134073	C_6 H_6 O_2 C13_1	C7H6O2	C_6 H_5 O_2 C13_1	2435	7	0.857	0.286	6	6	2	0	0	0	0	0	1	0	0	0	0	0	0	0	0	0	0	0	0	0	0	0	0	0	0	0	0	2215340.50502452	1487361	122.03284240168	0.196359788591792	6	0.6	0.67	5	1	0
-1	149.060799900068	0.0193645	150.068079238	C_9 H_10 O_2	C9H10O2	C_9 H_9 O_2	2435	9	1.111	0.222	9	10	2	0	0	0	0	0	0	0	0	0	0	0	0	0	0	0	0	0	0	0	0	0	0	0	0	0	0	2228813.20064864	1107528.53409091	149.060800852218	0.102719562515021	88	0.43	0.5	5	0	0
-1	150.064150833645	0.0450648	151.071434073	C_8 H_10 O_2 C13_1	C9H10O2	C_8 H_9 O_2 C13_1	2435	9	1.111	0.222	8	10	2	0	0	0	0	0	1	0	0	0	0	0	0	0	0	0	0	0	0	0	0	0	0	0	0	0	0	2229313.75982117	1459137	150.064152726763	0.25671000489527	10	0.43	0.5	5	0	0
-1	151.040078219631	0.070991	152.047343857	C_8 H_8 O_3	C8H8O3	C_8 H_7 O_3	2435	8	1	0.375	8	8	3	0	0	0	0	0	0	0	0	0	0	0	0	0	0	0	0	0	0	0	0	0	0	0	0	0	0	2229814.43141204	1182517.49438202	151.040079169301	0.0533169686761381	89	0.4	0.54	5	1	0
-1	151.076459439675	0.0436141	152.083729238	C_9 H_12 O_2	C9H12O2	C_9 H_11 O_2	2435	9	1.333	0.222	9	12	2	0	0	0	0	0	0	0	0	0	0	0	0	0	0	0	0	0	0	0	0	0	0	0	0	0	0	2229814.43141204	1136120.79775281	151.076460251778	0.0609969479831031	89	0.29	0.38	4	0	0
-1	152.043392322775	0.1956084	153.050698692	C_7 H_8 O_3 C13_1	C8H8O3	C_7 H_7 O_3 C13_1	2435	8	1	0.375	7	8	3	0	0	0	0	0	1	0	0	0	0	0	0	0	0	0	0	0	0	0	0	0	0	0	0	0	0	2230315.2154465	1366841.71428571	152.043394270466	0.126284096234987	7	0.4	0.54	5	1	0
-1	152.079783910672	0.1550164	153.087084073	C_8 H_12 O_2 C13_1	C9H12O2	C_8 H_11 O_2 C13_1	2435	9	1.333	0.222	8	12	2	0	0	0	0	0	1	0	0	0	0	0	0	0	0	0	0	0	0	0	0	0	0	0	0	0	0	2230315.2154465	1360182.41666667	152.079784606742	0.249609831482027	12	0.29	0.38	4	0	0
-1	159.045141991413	0.0675716	160.052429238	C_10 H_8 O_2	C10H8O2	C_10 H_7 O_2	2435	10	0.8	0.2	10	8	2	0	0	0	0	0	0	0	0	0	0	0	0	0	0	0	0	0	0	0	0	0	0	0	0	0	0	2233823.8542302	1080856.73913043	159.045142426709	0.146251591173008	69	0.62	0.67	7	1	0
-1	160.04851404485	0.0397564	161.055784073	C_9 H_8 O_2 C13_1	C10H8O2	C_9 H_7 O_2 C13_1	2435	10	0.8	0.2	9	8	2	0	0	0	0	0	1	0	0	0	0	0	0	0	0	0	0	0	0	0	0	0	0	0	0	0	0	2234325.53872297	1320992.6	160.04851480863	0.0632512306464091	5	0.62	0.67	7	1	0
-1	161.060810782334	0.0492139	162.068079238	C_10 H_10 O_2	C10H10O2	C_10 H_9 O_2	2435	10	1	0.2	10	10	2	0	0	0	0	0	0	0	0	0	0	0	0	0	0	0	0	0	0	0	0	0	0	0	0	0	0	2234827.3358868	1095475.80232558	161.060811088653	0.0901843246574732	86	0.5	0.56	6	1	0
-1	162.064157950257	0.0018949	163.071434073	C_9 H_10 O_2 C13_1	C10H10O2	C_9 H_9 O_2 C13_1	2435	10	1	0.2	9	10	2	0	0	0	0	0	1	0	0	0	0	0	0	0	0	0	0	0	0	0	0	0	0	0	0	0	0	2235329.24574702	1310784.93333333	162.064158531594	0.175672719294417	15	0.5	0.56	6	1	0
-1	163.076464100947	0.0688368	164.083729238	C_10 H_12 O_2	C10H12O2	C_10 H_11 O_2	2435	10	1.2	0.2	10	12	2	0	0	0	0	0	0	0	0	0	0	0	0	0	0	0	0	0	0	0	0	0	0	0	0	0	0	2235831.26832893	1072247.72222222	163.076464303663	0.0344172055504038	90	0.38	0.44	5	0	0
-1	164.07981942958	0.0714047	165.087084073	C_9 H_12 O_2 C13_1	C10H12O2	C_9 H_11 O_2 C13_1	2435	10	1.2	0.2	9	12	2	0	0	0	0	0	1	0	0	0	0	0	0	0	0	0	0	0	0	0	0	0	0	0	0	0	0	2236333.40365784	1060286	164.079819353149	1.00833237372004	2	0.38	0.44	5	0	0
-1	165.019335711039	0.0220868	166.026608476	C_8 H_6 O_4	C8H6O4	C_8 H_5 O_4	2435	8	0.75	0.5	8	6	4	0	0	0	0	0	0	0	0	0	0	0	0	0	0	0	0	0	0	0	0	0	0	0	0	0	0	2236835.65175907	1090038.13131313	165.019335902239	0.102838713278796	99	0.5	0.67	6	1	0
-1	165.055714510889	0.0175536	166.062993857	C_9 H_10 O_3	C9H10O3	C_9 H_9 O_3	2435	9	1.111	0.333	9	10	3	0	0	0	0	0	0	0	0	0	0	0	0	0	0	0	0	0	0	0	0	0	0	0	0	0	0	2236835.65175907	1037532.14285714	165.055714632957	0.0633627599542358	91	0.33	0.47	5	0	0
-1	166.022678281803	0.0514758	167.029963311	C_7 H_6 O_4 C13_1	C8H6O4	C_7 H_5 O_4 C13_1	2435	8	0.75	0.5	7	6	4	0	0	0	0	0	1	0	0	0	0	0	0	0	0	0	0	0	0	0	0	0	0	0	0	0	0	2237338.01265795	1155733.84615385	166.022678312685	0.152270907433893	13	0.5	0.67	6	1	0
-1	166.059060638337	0.0695652	167.066348692	C_8 H_10 O_3 C13_1	C9H10O3	C_8 H_9 O_3 C13_1	2435	9	1.111	0.333	8	10	3	0	0	0	0	0	1	0	0	0	0	0	0	0	0	0	0	0	0	0	0	0	0	0	0	0	0	2237338.01265795	1191778.71428571	166.059060907086	0.201580069302641	14	0.33	0.47	5	0	0
-1	167.034990644748	0.0511776	168.042258476	C_8 H_8 O_4	C8H8O4	C_8 H_7 O_4	2435	8	1	0.5	8	8	4	0	0	0	0	0	0	0	0	0	0	0	0	0	0	0	0	0	0	0	0	0	0	0	0	0	0	2237840.48637982	1110319.95505618	167.034990634846	0.0848375682350343	89	0.25	0.5	5	0	0
-1	167.071355787389	0.0692414	168.078643857	C_9 H_12 O_3	C9H12O3	C_9 H_11 O_3	2435	9	1.333	0.333	9	12	3	0	0	0	0	0	0	0	0	0	0	0	0	0	0	0	0	0	0	0	0	0	0	0	0	0	0	2237840.48637982	1037788.84444444	167.071355825711	0.0524391424246004	90	0.17	0.33	4	0	0
-1	168.038344185434	0.0432191	169.045613311	C_7 H_8 O_4 C13_1	C8H8O4	C_7 H_7 O_4 C13_1	2435	8	1	0.5	7	8	4	0	0	0	0	0	1	0	0	0	0	0	0	0	0	0	0	0	0	0	0	0	0	0	0	0	0	2238343.07295	1288647	168.038345656384	0.0857488139446403	3	0.25	0.5	5	0	0
-1	168.074711125384	0.0658556	169.081998692	C_8 H_12 O_3 C13_1	C9H12O3	C_8 H_11 O_3 C13_1	2435	9	1.333	0.333	8	12	3	0	0	0	0	0	1	0	0	0	0	0	0	0	0	0	0	0	0	0	0	0	0	0	0	0	0	2238343.07295	1351682.42857143	168.074711039757	0.35520443831366	7	0.17	0.33	4	0	0
-1	173.060802842587	0.0002068	174.068079238	C_11 H_10 O_2	C11H10O2	C_11 H_9 O_2	2435	11	0.909	0.182	11	10	2	0	0	0	0	0	0	0	0	0	0	0	0	0	0	0	0	0	0	0	0	0	0	0	0	0	0	2240857.69941303	1037852.93902439	173.060802540254	0.0533419431340634	82	0.56	0.6	7	1	0
-1	173.097193431867	0.0301198	174.104464619	C_12 H_14 O_1	C12H14O	C_12 H_13 O_1	2435	12	1.167	0.083	12	14	1	0	0	0	0	0	0	0	0	0	0	0	0	0	0	0	0	0	0	0	0	0	0	0	0	0	0	2240857.69941303	1024658.65517241	173.097193161167	0.0609770865217169	87	0.45	0.48	6	0	0
-1	174.064146914795	0.0612721	175.071434073	C_10 H_10 O_2 C13_1	C11H10O2	C_10 H_9 O_2 C13_1	2435	11	0.909	0.182	10	10	2	0	0	0	0	0	1	0	0	0	0	0	0	0	0	0	0	0	0	0	0	0	0	0	0	0	0	2241360.96360558	1174868.8	174.064147072528	0.262208127751418	20	0.56	0.6	7	1	0
-1	174.100559456899	0.0938507	175.107819454	C_11 H_14 O_1 C13_1	C12H14O	C_11 H_13 O_1 C13_1	2435	12	1.167	0.083	11	14	1	0	0	0	0	0	1	0	0	0	0	0	0	0	0	0	0	0	0	0	0	0	0	0	0	0	0	2241360.96360558	1318246.5	174.10055843911	0.127463406147785	8	0.45	0.48	6	0	0
-1	175.040078326215	0.0619208	176.047343857	C_10 H_8 O_3	C10H8O3	C_10 H_7 O_3	2435	10	0.8	0.3	10	8	3	0	0	0	0	0	0	0	0	0	0	0	0	0	0	0	0	0	0	0	0	0	0	0	0	0	0	2241864.34082398	1047988.5	175.040077859813	0.0458713071755563	80	0.57	0.65	7	1	0
-1	175.11282482473	0.0758744	176.120114619	C_12 H_16 O_1	C12H16O	C_12 H_15 O_1	2435	12	1.333	0.083	12	16	1	0	0	0	0	0	0	0	0	0	0	0	0	0	0	0	0	0	0	0	0	0	0	0	0	0	0	2241864.34082398	1031499.98888889	175.112824467847	0.0880122542093897	90	0.36	0.39	5	0	0
-1	176.043409091335	0.0743798	177.050698692	C_9 H_8 O_3 C13_1	C10H8O3	C_9 H_7 O_3 C13_1	2435	10	0.8	0.3	9	8	3	0	0	0	0	0	1	0	0	0	0	0	0	0	0	0	0	0	0	0	0	0	0	0	0	0	0	2242367.83109361	1138967.6875	176.043408861092	0.127661729308232	16	0.57	0.65	7	1	0
-1	176.11621286275	0.1120122	177.123469454	C_11 H_16 O_1 C13_1	C12H16O	C_11 H_15 O_1 C13_1	2435	12	1.333	0.083	11	16	1	0	0	0	0	0	1	0	0	0	0	0	0	0	0	0	0	0	0	0	0	0	0	0	0	0	0	2242367.83109361	1188876.53846154	176.11621135839	0.222743412285431	13	0.36	0.39	5	0	0
-1	177.055720195509	0.0155563	178.062993857	C_10 H_10 O_3	C10H10O3	C_10 H_9 O_3	2435	10	1	0.3	10	10	3	0	0	0	0	0	0	0	0	0	0	0	0	0	0	0	0	0	0	0	0	0	0	0	0	0	0	2242871.43443987	992402.2	177.05571973214	0.0476069774857944	90	0.43	0.53	6	1	0
-1	177.092089926719	0.0723192	178.099379238	C_11 H_14 O_2	C11H14O2	C_11 H_13 O_2	2435	11	1.273	0.182	11	14	2	0	0	0	0	0	0	0	0	0	0	0	0	0	0	0	0	0	0	0	0	0	0	0	0	0	0	2242871.43443987	975277.901098901	177.09208948655	0.0671905929517797	91	0.33	0.4	5	0	0
-1	178.05907704293	0.0267108	179.066348692	C_9 H_10 O_3 C13_1	C10H10O3	C_9 H_9 O_3 C13_1	2435	10	1	0.3	9	10	3	0	0	0	0	0	1	0	0	0	0	0	0	0	0	0	0	0	0	0	0	0	0	0	0	0	0	2243375.15088814	1189394.53125	178.059076503073	0.144137645797306	32	0.43	0.53	6	1	0
-1	178.095442460408	0.0847614	179.102734073	C_10 H_14 O_2 C13_1	C11H14O2	C_10 H_13 O_2 C13_1	2435	11	1.273	0.182	10	14	2	0	0	0	0	0	1	0	0	0	0	0	0	0	0	0	0	0	0	0	0	0	0	0	0	0	0	2243375.15088814	1104177.10169492	178.095441751788	0.13864114824622	59	0.33	0.4	5	0	0
-1	178.998596056053	0.0033721	180.005873095	C_8 H_4 O_5	C8H4O5	C_8 H_3 O_5	2435	8	0.5	0.625	8	4	5	0	0	0	0	0	0	0	0	0	0	0	0	0	0	0	0	0	0	0	0	0	0	0	0	0	0	2243878.98046384	1054001.74074074	178.99859522951	0.242958906268275	27	0.67	0.82	7	1	1
-1	179.03497188271	0.0564423	180.042258476	C_9 H_8 O_4	C9H8O4	C_9 H_7 O_4	2435	9	0.889	0.444	9	8	4	0	0	0	0	0	0	0	0	0	0	0	0	0	0	0	0	0	0	0	0	0	0	0	0	0	0	2243878.98046384	1011181.40229885	179.034971305849	0.0692445723099537	87	0.4	0.57	6	1	0
-1	179.071379655756	0.0679148	180.078643857	C_10 H_12 O_3	C10H12O3	C_10 H_11 O_3	2435	10	1.2	0.3	10	12	3	0	0	0	0	0	0	0	0	0	0	0	0	0	0	0	0	0	0	0	0	0	0	0	0	0	0	2243878.98046384	984250.855555556	179.071379186818	0.030712951483228	90	0.29	0.41	5	0	0
-1	180.001955526198	0.022253	181.00922793	C_7 H_4 O_5 C13_1	C8H4O5	C_7 H_3 O_5 C13_1	2435	8	0.5	0.625	7	4	5	0	0	0	0	0	1	0	0	0	0	0	0	0	0	0	0	0	0	0	0	0	0	0	0	0	0	2244382.92319237	1478534	180.001953432457	0.0319910086487855	3	0.67	0.82	7	1	1
-1	180.038344702365	0.0432101	181.045613311	C_8 H_8 O_4 C13_1	C9H8O4	C_8 H_7 O_4 C13_1	2435	9	0.889	0.444	8	8	4	0	0	0	0	0	1	0	0	0	0	0	0	0	0	0	0	0	0	0	0	0	0	0	0	0	0	2244382.92319237	1081143.625	180.038343442427	0.125697747019434	16	0.4	0.57	6	1	0
-1	180.074722372938	0.000624	181.081998692	C_9 H_12 O_3 C13_1	C10H12O3	C_9 H_11 O_3 C13_1	2435	10	1.2	0.3	9	12	3	0	0	0	0	0	1	0	0	0	0	0	0	0	0	0	0	0	0	0	0	0	0	0	0	0	0	2244382.92319237	1101666.19607843	180.074722029675	0.165664710945086	51	0.29	0.41	5	0	0
-1	181.050646452074	0.0791396	182.057908476	C_9 H_10 O_4	C9H10O4	C_9 H_9 O_4	2435	9	1.111	0.444	9	10	4	0	0	0	0	0	0	0	0	0	0	0	0	0	0	0	0	0	0	0	0	0	0	0	0	0	0	2244886.97909913	1000315.11111111	181.050645960585	0.03387978487547	90	0.2	0.43	5	0	0
-1	181.087026413016	0.049359	182.094293857	C_10 H_14 O_3	C10H14O3	C_10 H_13 O_3	2435	10	1.4	0.3	10	14	3	0	0	0	0	0	0	0	0	0	0	0	0	0	0	0	0	0	0	0	0	0	0	0	0	0	0	2244886.97909913	995634.244444444	181.087025879449	0.0319330772943265	90	0.14	0.29	4	0	0
-1	182.053991886312	0.0273515	183.061263311	C_8 H_10 O_4 C13_1	C9H10O4	C_8 H_9 O_4 C13_1	2435	9	1.111	0.444	8	10	4	0	0	0	0	0	1	0	0	0	0	0	0	0	0	0	0	0	0	0	0	0	0	0	0	0	0	2245391.14820956	1133256.75	182.053991459923	0.151152070272627	12	0.2	0.43	5	0	0
-1	182.090349461663	0.1245183	183.097648692	C_9 H_14 O_3 C13_1	C10H14O3	C_9 H_13 O_3 C13_1	2435	10	1.4	0.3	9	14	3	0	0	0	0	0	1	0	0	0	0	0	0	0	0	0	0	0	0	0	0	0	0	0	0	0	0	2245391.14820956	1121734	182.090348180737	0.169043256939912	24	0.14	0.29	4	0	0
-1	185.060792410195	0.055872	186.068079238	C_12 H_10 O_2	C12H10O2	C_12 H_9 O_2	2435	12	0.833	0.167	12	10	2	0	0	0	0	0	0	0	0	0	0	0	0	0	0	0	0	0	0	0	0	0	0	0	0	0	0	2246904.33501704	962742.794117647	185.060791627332	0.121105924971168	68	0.6	0.64	8	1	0
-1	186.064124517888	0.1770661	187.071434073	C_11 H_10 O_2 C13_1	C12H10O2	C_11 H_9 O_2 C13_1	2435	12	0.833	0.167	11	10	2	0	0	0	0	0	1	0	0	0	0	0	0	0	0	0	0	0	0	0	0	0	0	0	0	0	0	2247408.9571964	1026079	186.064123056908	0.175447722991566	13	0.6	0.64	8	1	0
-1	187.040057877811	0.0507745	188.047343857	C_11 H_8 O_3	C11H8O3	C_11 H_7 O_3	2435	11	0.727	0.273	11	8	3	0	0	0	0	0	0	0	0	0	0	0	0	0	0	0	0	0	0	0	0	0	0	0	0	0	0	2247913.69270658	961652.348484849	187.040056939891	0.0626078303036867	66	0.62	0.68	8	1	0
-1	187.076464710682	0.063291	188.083729238	C_12 H_12 O_2	C12H12O2	C_12 H_11 O_2	2435	12	1	0.167	12	12	2	0	0	0	0	0	0	0	0	0	0	0	0	0	0	0	0	0	0	0	0	0	0	0	0	0	0	2247913.69270658	967843.186813187	187.076464081992	0.0458923457732987	91	0.5	0.55	7	1	0
-1	188.04341120801	0.0584605	189.050698692	C_10 H_8 O_3 C13_1	C11H8O3	C_10 H_7 O_3 C13_1	2435	11	0.727	0.273	10	8	3	0	0	0	0	0	1	0	0	0	0	0	0	0	0	0	0	0	0	0	0	0	0	0	0	0	0	2248418.54157306	1013675.41176471	188.043409994077	0.1815060975425	17	0.62	0.68	8	1	0
-1	188.079808733427	0.0057751	189.087084073	C_11 H_12 O_2 C13_1	C12H12O2	C_11 H_11 O_2 C13_1	2435	12	1	0.167	11	12	2	0	0	0	0	0	1	0	0	0	0	0	0	0	0	0	0	0	0	0	0	0	0	0	0	0	0	2248418.54157306	1104611.75555556	188.079807924546	0.152376641540874	45	0.5	0.55	7	1	0
-1	189.019340471191	0.0443464	190.026608476	C_10 H_6 O_4	C10H6O4	C_10 H_5 O_4	2435	10	0.6	0.4	10	6	4	0	0	0	0	0	0	0	0	0	0	0	0	0	0	0	0	0	0	0	0	0	0	0	0	0	0	2248923.50382128	1012029.11764706	189.019339445666	0.0900658322478715	68	0.67	0.75	8	1	0
-1	189.055715291173	0.0112279	190.062993857	C_11 H_10 O_3	C11H10O3	C_11 H_9 O_3	2435	11	0.909	0.273	11	10	3	0	0	0	0	0	0	0	0	0	0	0	0	0	0	0	0	0	0	0	0	0	0	0	0	0	0	2248923.50382128	945810.7	189.055714629589	0.0453886151018629	90	0.5	0.58	7	1	0
-1	189.092100014385	0.0146871	190.099379238	C_12 H_14 O_2	C12H14O2	C_12 H_13 O_2	2435	12	1.167	0.167	12	14	2	0	0	0	0	0	0	0	0	0	0	0	0	0	0	0	0	0	0	0	0	0	0	0	0	0	0	2248923.50382128	935424.633333333	189.092099415127	0.0258113704808049	90	0.4	0.45	6	0	0
-1	189.128499322478	0.0585634	190.135764619	C_13 H_18 O_1	C13H18O	C_13 H_17 O_1	2435	13	1.385	0.077	13	18	1	0	0	0	0	0	0	0	0	0	0	0	0	0	0	0	0	0	0	0	0	0	0	0	0	0	0	2248923.50382128	958427.818181818	189.128498688216	0.0620972525846608	88	0.33	0.36	5	0	0
-1	190.022672286078	0.0763912	191.029963311	C_9 H_6 O_4 C13_1	C10H6O4	C_9 H_5 O_4 C13_1	2435	10	0.6	0.4	9	6	4	0	0	0	0	0	1	0	0	0	0	0	0	0	0	0	0	0	0	0	0	0	0	0	0	0	0	2249428.57947671	1028744.375	190.022670444937	0.133344494447864	16	0.67	0.75	8	1	0
-1	190.059079233109	0.0364952	191.066348692	C_10 H_10 O_3 C13_1	C11H10O3	C_10 H_9 O_3 C13_1	2435	11	0.909	0.273	10	10	3	0	0	0	0	0	1	0	0	0	0	0	0	0	0	0	0	0	0	0	0	0	0	0	0	0	0	2249428.57947671	1033110.60714286	190.059078132704	0.149816852222284	28	0.5	0.58	7	1	0
-1	190.087346644322	0.0270337	191.094628242	C_11 H_13 O_2 N_1	C11H13NO2	C_11 H_12 O_2 N_1	272	11	1.182	0.182	11	13	2	1	0	0	0	0	0	0	0	0	0	0	0	0	0	0	0	0	0	0	0	0	0	0	0	0	0	2249428.57947671	985044.278481013	190.087346032085	0.0910292782202028	79	0.38	0.44	6	0	0
-1	190.095446256708	0.0595753	191.102734073	C_11 H_14 O_2 C13_1	C12H14O2	C_11 H_13 O_2 C13_1	2435	12	1.167	0.167	11	14	2	0	0	0	0	0	1	0	0	0	0	0	0	0	0	0	0	0	0	0	0	0	0	0	0	0	0	2249428.57947671	1074922.14516129	190.095445251409	0.115795766949936	62	0.4	0.45	6	0	0
-1	190.131857333563	0.0748722	191.139119454	C_12 H_18 O_1 C13_1	C13H18O	C_12 H_17 O_1 C13_1	2435	13	1.385	0.077	12	18	1	0	0	0	0	0	1	0	0	0	0	0	0	0	0	0	0	0	0	0	0	0	0	0	0	0	0	2249428.57947671	1091026.85714286	190.131855714598	0.080510206173923	7	0.33	0.36	5	0	0
-1	191.090750207043	0.2267696	192.097983077	C_10 H_13 O_2 N_1 C13_1	C11H13NO2	C_10 H_12 O_2 N_1 C13_1	272	11	1.182	0.182	10	13	2	1	0	0	0	0	1	0	0	0	0	0	0	0	0	0	0	0	0	0	0	0	0	0	0	0	0	2249933.76856481	1044634.5	191.090750616636	0.0581160609167699	2	0.38	0.44	6	0	0
-1	191.107738940841	0.0721755	192.115029238	C_12 H_16 O_2	C12H16O2	C_12 H_15 O_2	2435	12	1.333	0.167	12	16	2	0	0	0	0	0	0	0	0	0	0	0	0	0	0	0	0	0	0	0	0	0	0	0	0	0	0	2249933.76856481	940576.813186813	191.107738381536	0.0303549548265316	91	0.3	0.36	5	0	0
-1	192.111088482108	0.0992086	193.118384073	C_11 H_16 O_2 C13_1	C12H16O2	C_11 H_15 O_2 C13_1	2435	12	1.333	0.167	11	16	2	0	0	0	0	0	1	0	0	0	0	0	0	0	0	0	0	0	0	0	0	0	0	0	0	0	0	2250439.07111107	1049772.40816327	192.111087492821	0.155374459159379	49	0.3	0.36	5	0	0
-1	193.050623874169	0.0421008	194.057908476	C_10 H_10 O_4	C10H10O4	C_10 H_9 O_4	2435	10	1	0.4	10	10	4	0	0	0	0	0	0	0	0	0	0	0	0	0	0	0	0	0	0	0	0	0	0	0	0	0	0	2250944.48714097	934140.977777778	193.050623312046	0.0545908246364692	90	0.33	0.5	6	0	0
-1	193.12341583751	0.0671249	194.130679238	C_12 H_18 O_2	C12H18O2	C_12 H_17 O_2	2435	12	1.5	0.167	12	18	2	0	0	0	0	0	0	0	0	0	0	0	0	0	0	0	0	0	0	0	0	0	0	0	0	0	0	2250944.48714097	963709.044444444	193.123415267293	0.0753437892376225	90	0.2	0.27	4	0	0
-1	194.053995157691	0.0424379	195.061263311	C_9 H_10 O_4 C13_1	C10H10O4	C_9 H_9 O_4 C13_1	2435	10	1	0.4	9	10	4	0	0	0	0	0	1	0	0	0	0	0	0	0	0	0	0	0	0	0	0	0	0	0	0	0	0	2251450.01667999	1028124.0952381	194.05399457028	0.226836455937275	21	0.33	0.5	6	0	0
-1	194.126760260961	0.0134267	195.134034073	C_11 H_18 O_2 C13_1	C12H18O2	C_11 H_17 O_2 C13_1	2435	12	1.5	0.167	11	18	2	0	0	0	0	0	1	0	0	0	0	0	0	0	0	0	0	0	0	0	0	0	0	0	0	0	0	2251450.01667999	1105635.5	194.126759952726	0.189181431655353	26	0.2	0.27	4	0	0
-1	195.045156299205	0.0178167	196.052429238	C_13 H_8 O_2	C13H8O2	C_13 H_7 O_2	2435	13	0.615	0.154	13	8	2	0	0	0	0	0	0	0	0	0	0	0	0	0	0	0	0	0	0	0	0	0	0	0	0	0	0	2251955.65975363	986841.484848485	195.045155050534	0.113772234259133	66	0.73	0.75	10	1	0
-1	195.06626622386	0.0806891	196.073558476	C_10 H_12 O_4	C10H12O4	C_10 H_11 O_4	2435	10	1.2	0.4	10	12	4	0	0	0	0	0	0	0	0	0	0	0	0	0	0	0	0	0	0	0	0	0	0	0	0	0	0	2251955.65975363	916546.233333333	195.066265799588	0.0337804754034304	90	0.17	0.38	5	0	0
-1	195.102666824047	0.0030646	196.109943857	C_11 H_16 O_3	C11H16O3	C_11 H_15 O_3	2435	11	1.455	0.273	11	16	3	0	0	0	0	0	0	0	0	0	0	0	0	0	0	0	0	0	0	0	0	0	0	0	0	0	0	2251955.65975363	901857.655555556	195.102666288871	0.052135149448109	90	0.12	0.26	4	0	0
-1	196.048510113545	0.0125447	197.055784073	C_12 H_8 O_2 C13_1	C13H8O2	C_12 H_7 O_2 C13_1	2435	13	0.615	0.154	12	8	2	0	0	0	0	0	1	0	0	0	0	0	0	0	0	0	0	0	0	0	0	0	0	0	0	0	0	2252461.41638737	1043504.25	196.048506049792	0.282687546343353	4	0.73	0.75	10	1	0
-1	196.069619905075	0.0861288	197.076913311	C_9 H_12 O_4 C13_1	C10H12O4	C_9 H_11 O_4 C13_1	2435	10	1.2	0.4	9	12	4	0	0	0	0	0	1	0	0	0	0	0	0	0	0	0	0	0	0	0	0	0	0	0	0	0	0	2252461.41638737	1040918.54054054	196.069618871977	0.192416032637883	37	0.17	0.38	5	0	0
-1	196.106012530394	0.0493625	197.113298692	C_10 H_16 O_3 C13_1	C11H16O3	C_10 H_15 O_3 C13_1	2435	11	1.455	0.273	10	16	3	0	0	0	0	0	1	0	0	0	0	0	0	0	0	0	0	0	0	0	0	0	0	0	0	0	0	2252461.41638737	1078169.07894737	196.10601160015	0.192019632369021	38	0.12	0.26	4	0	0
-1	197.009146713837	0.0735747	198.016437714	C_8 H_6 O_6	C8H6O6	C_8 H_5 O_6	2435	8	0.75	0.75	8	6	6	0	0	0	0	0	0	0	0	0	0	0	0	0	0	0	0	0	0	0	0	0	0	0	0	0	0	2252967.28660673	965395.423076923	197.009145451919	0.0990130755323815	26	0	0.6	6	1	1
-1	197.060791625656	0.0564503	198.068079238	C_13 H_10 O_2	C13H10O2	C_13 H_9 O_2	2435	13	0.769	0.154	13	10	2	0	0	0	0	0	0	0	0	0	0	0	0	0	0	0	0	0	0	0	0	0	0	0	0	0	0	2252967.28660673	946623.04109589	197.060790885726	0.0585757305350359	73	0.64	0.67	9	1	0
-1	198.012540384319	0.1219326	199.019792549	C_7 H_6 O_6 C13_1	C8H6O6	C_7 H_5 O_6 C13_1	2435	8	0.75	0.75	7	6	6	0	0	0	0	0	1	0	0	0	0	0	0	0	0	0	0	0	0	0	0	0	0	0	0	0	0	2253473.27043723	1006743	198.012539740788	0.188890523747107	5	0	0.6	6	1	1
-1	198.064185034777	0.1376039	199.071434073	C_12 H_10 O_2 C13_1	C13H10O2	C_12 H_9 O_2 C13_1	2435	13	0.769	0.154	12	10	2	0	0	0	0	0	1	0	0	0	0	0	0	0	0	0	0	0	0	0	0	0	0	0	0	0	0	2253473.27043723	919750.1	198.064184952377	0.303422659758509	10	0.64	0.67	9	1	0
-1	201.055706000775	0.0565418	202.062993857	C_12 H_10 O_3	C12H10O3	C_12 H_9 O_3	2435	12	0.833	0.25	12	10	3	0	0	0	0	0	0	0	0	0	0	0	0	0	0	0	0	0	0	0	0	0	0	0	0	0	0	2254991.90367665	956833.623529412	201.055705536347	0.077910798101844	85	0.56	0.62	8	1	0
-1	202.059047495012	0.1219552	203.066348692	C_11 H_10 O_3 C13_1	C12H10O3	C_11 H_9 O_3 C13_1	2435	12	0.833	0.25	11	10	3	0	0	0	0	0	1	0	0	0	0	0	0	0	0	0	0	0	0	0	0	0	0	0	0	0	0	2255498.34209154	941010	202.059047369855	0.1035467092341	20	0.56	0.62	8	1	0
-1	203.107751012152	0.0087892	204.115029238	C_13 H_16 O_2	C13H16O2	C_13 H_15 O_2	2435	13	1.231	0.154	13	16	2	0	0	0	0	0	0	0	0	0	0	0	0	0	0	0	0	0	0	0	0	0	0	0	0	0	0	2256004.89491424	873188.752808989	203.10775080108	0.0344717620025696	89	0.36	0.42	6	0	0
-1	204.111105767719	0.0091362	205.118384073	C_12 H_16 O_2 C13_1	C13H16O2	C_12 H_15 O_2 C13_1	2435	13	1.231	0.154	12	16	2	0	0	0	0	0	1	0	0	0	0	0	0	0	0	0	0	0	0	0	0	0	0	0	0	0	0	2256511.56278121	995186.015625	204.111105220161	0.138395051317728	64	0.36	0.42	6	0	0
-1	205.014239199032	0.0362292	206.021523095	C_10 H_6 O_5	C10H6O5	C_10 H_5 O_5	2435	10	0.6	0.5	10	6	5	0	0	0	0	0	0	0	0	0	0	0	0	0	0	0	0	0	0	0	0	0	0	0	0	0	0	2257018.34632947	926824.129032258	205.014238453083	0.119621709068298	62	0.6	0.73	8	1	0
-1	205.050640693348	0.0419736	206.057908476	C_11 H_10 O_4	C11H10O4	C_11 H_9 O_4	2435	11	0.909	0.364	11	10	4	0	0	0	0	0	0	0	0	0	0	0	0	0	0	0	0	0	0	0	0	0	0	0	0	0	0	2257018.34632947	910799.703296703	205.050640489199	0.045838880004834	91	0.43	0.56	7	1	0
-1	205.123416080276	0.064396	206.130679238	C_13 H_18 O_2	C13H18O2	C_13 H_17 O_2	2435	13	1.385	0.154	13	18	2	0	0	0	0	0	0	0	0	0	0	0	0	0	0	0	0	0	0	0	0	0	0	0	0	0	0	2257018.34632947	880616.3	205.123415958803	0.0453964152094384	90	0.27	0.33	5	0	0
-1	205.159776423463	0.0570605	206.167064619	C_14 H_22 O_1	C14H22O	C_14 H_21 O_1	2435	14	1.571	0.071	14	22	1	0	0	0	0	0	0	0	0	0	0	0	0	0	0	0	0	0	0	0	0	0	0	0	0	0	0	2257018.34632947	867643.953488372	205.159776365003	0.0749518977182774	129	0.23	0.26	4	0	0
-1	206.017597941754	0.0171815	207.02487793	C_9 H_6 O_5 C13_1	C10H6O5	C_9 H_5 O_5 C13_1	2435	10	0.6	0.5	9	6	5	0	0	0	0	0	1	0	0	0	0	0	0	0	0	0	0	0	0	0	0	0	0	0	0	0	0	2257525.24619659	901406.153846154	206.017597186468	0.0910728801491462	13	0.6	0.73	8	1	0
-1	206.053991225643	0.020989	207.061263311	C_10 H_10 O_4 C13_1	C11H10O4	C_10 H_9 O_4 C13_1	2435	11	0.909	0.364	10	10	4	0	0	0	0	0	1	0	0	0	0	0	0	0	0	0	0	0	0	0	0	0	0	0	0	0	0	2257525.24619659	967478	206.053990789602	0.172773075856933	21	0.43	0.56	7	1	0
-1	206.126774392295	0.0808703	207.134034073	C_12 H_18 O_2 C13_1	C13H18O2	C_12 H_17 O_2 C13_1	2435	13	1.385	0.154	12	18	2	0	0	0	0	0	1	0	0	0	0	0	0	0	0	0	0	0	0	0	0	0	0	0	0	0	0	2257525.24619659	970588.684210526	206.126773915915	0.115434449470232	57	0.27	0.33	5	0	0
-1	206.163132543175	0.0505815	207.170419454	C_13 H_22 O_1 C13_1	C14H22O	C_13 H_21 O_1 C13_1	2435	14	1.571	0.071	13	22	1	0	0	0	0	0	1	0	0	0	0	0	0	0	0	0	0	0	0	0	0	0	0	0	0	0	0	2257525.24619659	938693.116071429	206.163132394311	0.128991823140734	112	0.23	0.26	4	0	0
-1	207.029911590553	0.0717516	208.037173095	C_10 H_8 O_5	C10H8O5	C_10 H_7 O_5	2435	10	0.8	0.5	10	8	5	0	0	0	0	0	0	0	0	0	0	0	0	0	0	0	0	0	0	0	0	0	0	0	0	0	0	2258032.26302072	920134.97260274	207.029911121453	0.0964267252510201	73	0.4	0.6	7	1	0
-1	207.066268857418	0.0633766	208.073558476	C_11 H_12 O_4	C11H12O4	C_11 H_11 O_4	2435	11	1.091	0.364	11	12	4	0	0	0	0	0	0	0	0	0	0	0	0	0	0	0	0	0	0	0	0	0	0	0	0	0	0	2258032.26302072	871758.011111111	207.066268863589	0.0247075339087656	90	0.29	0.44	6	0	0
-1	207.139038966844	0.0664917	208.146329238	C_13 H_20 O_2	C13H20O2	C_13 H_19 O_2	2435	13	1.538	0.154	13	20	2	0	0	0	0	0	0	0	0	0	0	0	0	0	0	0	0	0	0	0	0	0	0	0	0	0	0	2258032.26302072	917936.426966292	207.139038938184	0.0599835225908502	89	0.18	0.25	4	0	0
-1	208.033249465389	0.0097254	209.04052793	C_9 H_8 O_5 C13_1	C10H8O5	C_9 H_7 O_5 C13_1	2435	10	0.8	0.5	9	8	5	0	0	0	0	0	1	0	0	0	0	0	0	0	0	0	0	0	0	0	0	0	0	0	0	0	0	2258539.39744053	984676.230769231	208.03324904742	0.14133158551387	13	0.4	0.6	7	1	0
-1	208.069642133922	0.0251295	209.076913311	C_10 H_12 O_4 C13_1	C11H12O4	C_10 H_11 O_4 C13_1	2435	11	1.091	0.364	10	12	4	0	0	0	0	0	1	0	0	0	0	0	0	0	0	0	0	0	0	0	0	0	0	0	0	0	0	2258539.39744053	957726.227272727	208.069641722047	0.227259442835248	44	0.29	0.44	6	0	0
-1	208.142398646612	0.0430075	209.149684073	C_12 H_20 O_2 C13_1	C13H20O2	C_12 H_19 O_2 C13_1	2435	13	1.538	0.154	12	20	2	0	0	0	0	0	1	0	0	0	0	0	0	0	0	0	0	0	0	0	0	0	0	0	0	0	0	2258539.39744053	1015163.08	208.142397901805	0.235078118592624	25	0.18	0.25	4	0	0
-1	209.009166561174	0.0251361	210.016437714	C_9 H_6 O_6	C9H6O6	C_9 H_5 O_6	2435	9	0.667	0.667	9	6	6	0	0	0	0	0	0	0	0	0	0	0	0	0	0	0	0	0	0	0	0	0	0	0	0	0	0	2259046.65006012	931328.983333333	209.009166018596	0.0681903757457559	60	0.33	0.67	7	1	1
-1	209.045562037797	0.0731911	210.052823095	C_10 H_10 O_5	C10H10O5	C_10 H_9 O_5	2435	10	1	0.5	10	10	5	0	0	0	0	0	0	0	0	0	0	0	0	0	0	0	0	0	0	0	0	0	0	0	0	0	0	2259046.65006012	907986.144444444	209.045562141658	0.0522145889454644	90	0.2	0.47	6	0	0
-1	209.060792808661	0.0475941	210.068079238	C_14 H_10 O_2	C14H10O2	C_14 H_9 O_2	2435	14	0.714	0.143	14	10	2	0	0	0	0	0	0	0	0	0	0	0	0	0	0	0	0	0	0	0	0	0	0	0	0	0	0	2259046.65006012	934635.953125	209.060792413742	0.113773089770374	64	0.67	0.69	10	1	0
-1	210.012509509037	0.0313146	211.019792549	C_8 H_6 O_6 C13_1	C9H6O6	C_8 H_5 O_6 C13_1	2435	9	0.667	0.667	8	6	6	0	0	0	0	0	1	0	0	0	0	0	0	0	0	0	0	0	0	0	0	0	0	0	0	0	0	2259554.02134352	965212.428571429	210.012507963935	0.0728966010976776	7	0.33	0.67	7	1	1
-1	210.048919289503	0.0842951	211.05617793	C_9 H_10 O_5 C13_1	C10H10O5	C_9 H_9 O_5 C13_1	2435	10	1	0.5	9	10	5	0	0	0	0	0	1	0	0	0	0	0	0	0	0	0	0	0	0	0	0	0	0	0	0	0	0	2259554.02134352	1031261.88888889	210.048919464351	0.0847844032231447	9	0.2	0.47	6	0	0
-1	210.064154340645	0.0156393	211.071434073	C_13 H_10 O_2 C13_1	C14H10O2	C_13 H_9 O_2 C13_1	2435	14	0.714	0.143	13	10	2	0	0	0	0	0	1	0	0	0	0	0	0	0	0	0	0	0	0	0	0	0	0	0	0	0	0	2259554.02134352	978684	210.064153230815	0.0700710229097633	4	0.67	0.69	10	1	0
-1	211.040082211219	0.0697297	212.047343857	C_13 H_8 O_3	C13H8O3	C_13 H_7 O_3	2435	13	0.615	0.231	13	8	3	0	0	0	0	0	0	0	0	0	0	0	0	0	0	0	0	0	0	0	0	0	0	0	0	0	0	2260061.51171998	903607.87654321	211.0400816649	0.122361101848733	81	0.7	0.74	10	1	0
-1	211.097595366898	0.0628086	212.104858476	C_11 H_16 O_4	C11H16O4	C_11 H_15 O_4	2435	11	1.455	0.364	11	16	4	0	0	0	0	0	0	0	0	0	0	0	0	0	0	0	0	0	0	0	0	0	0	0	0	0	0	2260061.51171998	877308.277777778	211.097595455442	0.0770328793132848	90	0	0.22	4	0	0
-1	212.043445023051	0.1068431	213.050698692	C_12 H_8 O_3 C13_1	C13H8O3	C_12 H_7 O_3 C13_1	2435	13	0.615	0.231	12	8	3	0	0	0	0	0	1	0	0	0	0	0	0	0	0	0	0	0	0	0	0	0	0	0	0	0	0	2260569.12161914	954561.8125	212.043443381864	0.141255295641982	16	0.7	0.74	10	1	0
-1	212.10095652746	0.0921973	213.108213311	C_10 H_16 O_4 C13_1	C11H16O4	C_10 H_15 O_4 C13_1	2435	11	1.455	0.364	10	16	4	0	0	0	0	0	1	0	0	0	0	0	0	0	0	0	0	0	0	0	0	0	0	0	0	0	0	2260569.12161914	1019268.6	212.100957058667	0.201913367913071	10	0	0.22	4	0	0
-1	215.034993791824	0.0543736	216.042258476	C_12 H_8 O_4	C12H8O4	C_12 H_7 O_4	2435	12	0.667	0.333	12	8	4	0	0	0	0	0	0	0	0	0	0	0	0	0	0	0	0	0	0	0	0	0	0	0	0	0	0	2262092.6727546	901626.462686567	215.034993576662	0.125310642537143	67	0.62	0.7	9	1	0
-1	215.071381760774	0.0663416	216.078643857	C_13 H_12 O_3	C13H12O3	C_13 H_11 O_3	2435	13	0.923	0.231	13	12	3	0	0	0	0	0	0	0	0	0	0	0	0	0	0	0	0	0	0	0	0	0	0	0	0	0	0	2262092.6727546	841802.5	215.07138191233	0.0608112838939035	90	0.5	0.57	8	1	0
-1	216.038357283628	0.0940079	217.045613311	C_11 H_8 O_4 C13_1	C12H8O4	C_11 H_7 O_4 C13_1	2435	12	0.667	0.333	11	8	4	0	0	0	0	0	1	0	0	0	0	0	0	0	0	0	0	0	0	0	0	0	0	0	0	0	0	2262600.76504818	938227.5	216.038357153278	0.139982939125316	14	0.62	0.7	9	1	0
-1	216.074733611248	0.052289	217.081998692	C_12 H_12 O_3 C13_1	C13H12O3	C_12 H_11 O_3 C13_1	2435	13	0.923	0.231	12	12	3	0	0	0	0	0	1	0	0	0	0	0	0	0	0	0	0	0	0	0	0	0	0	0	0	0	0	2262600.76504818	955228	216.074733679806	0.141525102995356	38	0.5	0.57	8	1	0
-1	217.014240161871	0.0298227	218.021523095	C_11 H_6 O_5	C11H6O5	C_11 H_5 O_5	2435	11	0.545	0.455	11	6	5	0	0	0	0	0	0	0	0	0	0	0	0	0	0	0	0	0	0	0	0	0	0	0	0	0	0	2263108.97901812	908421.535714286	217.014239876241	0.130853057798365	56	0.67	0.76	9	1	0
-1	217.050628473191	0.0163764	218.057908476	C_12 H_10 O_4	C12H10O4	C_12 H_9 O_4	2435	12	0.833	0.333	12	10	4	0	0	0	0	0	0	0	0	0	0	0	0	0	0	0	0	0	0	0	0	0	0	0	0	0	0	2263108.97901812	875911.078651685	217.050628585605	0.0594999131347672	89	0.5	0.6	8	1	0
-1	217.087012369386	0.0231826	218.094293857	C_13 H_14 O_3	C13H14O3	C_13 H_13 O_3	2435	13	1.077	0.231	13	14	3	0	0	0	0	0	0	0	0	0	0	0	0	0	0	0	0	0	0	0	0	0	0	0	0	0	0	2263108.97901812	831901.266666667	217.087012611238	0.0228521198783324	90	0.4	0.48	7	0	0
-1	217.123399976493	0.0129739	218.130679238	C_14 H_18 O_2	C14H18O2	C_14 H_17 O_2	2435	14	1.286	0.143	14	18	2	0	0	0	0	0	0	0	0	0	0	0	0	0	0	0	0	0	0	0	0	0	0	0	0	0	0	2263108.97901812	836553.197802198	217.1234001851	0.0614370563010572	91	0.33	0.38	6	0	0
-1	218.017593379685	0.0370688	219.02487793	C_10 H_6 O_5 C13_1	C11H6O5	C_10 H_5 O_5 C13_1	2435	11	0.545	0.455	10	6	5	0	0	0	0	0	1	0	0	0	0	0	0	0	0	0	0	0	0	0	0	0	0	0	0	0	0	2263617.31504065	967855.214285714	218.017593475893	0.169617990125568	14	0.67	0.76	9	1	0
-1	218.053974689425	0.0556465	219.061263311	C_11 H_10 O_4 C13_1	C12H10O4	C_11 H_9 O_4 C13_1	2435	12	0.833	0.333	11	10	4	0	0	0	0	0	1	0	0	0	0	0	0	0	0	0	0	0	0	0	0	0	0	0	0	0	0	2263617.31504065	884318.958333333	218.053974729698	0.136540982778711	24	0.5	0.6	8	1	0
-1	218.090359580646	0.0578737	219.097648692	C_12 H_14 O_3 C13_1	C13H14O3	C_12 H_13 O_3 C13_1	2435	13	1.077	0.231	12	14	3	0	0	0	0	0	1	0	0	0	0	0	0	0	0	0	0	0	0	0	0	0	0	0	0	0	0	2263617.31504065	915077.319444444	218.090359572369	0.130603541046451	72	0.4	0.48	7	0	0
-1	218.126746086843	0.0527303	219.134034073	C_13 H_18 O_2 C13_1	C14H18O2	C_13 H_17 O_2 C13_1	2435	14	1.286	0.143	13	18	2	0	0	0	0	0	1	0	0	0	0	0	0	0	0	0	0	0	0	0	0	0	0	0	0	0	0	2263617.31504065	936396.985915493	218.126745997293	0.115015849133925	71	0.33	0.38	6	0	0
-1	219.029910294707	0.0619486	220.037173095	C_11 H_8 O_5	C11H8O5	C_11 H_7 O_5	2435	11	0.727	0.455	11	8	5	0	0	0	0	0	0	0	0	0	0	0	0	0	0	0	0	0	0	0	0	0	0	0	0	0	0	2264125.77326991	889071.362318841	219.029910087122	0.0724033754828644	69	0.5	0.65	8	1	0
-1	219.066288970101	0.0314713	220.073558476	C_12 H_12 O_4	C12H12O4	C_12 H_11 O_4	2435	12	1	0.333	12	12	4	0	0	0	0	0	0	0	0	0	0	0	0	0	0	0	0	0	0	0	0	0	0	0	0	0	0	2264125.77326991	839797.855555556	219.066289219608	0.0360792297874753	90	0.38	0.5	7	0	0
-1	219.102669206532	0.0080914	220.109943857	C_13 H_16 O_3	C13H16O3	C_13 H_15 O_3	2435	13	1.231	0.231	13	16	3	0	0	0	0	0	0	0	0	0	0	0	0	0	0	0	0	0	0	0	0	0	0	0	0	0	0	2264125.77326991	824944.912087912	219.10266947138	0.0356295730898002	91	0.3	0.39	6	0	0
-1	219.139048911292	0.0176928	220.146329238	C_14 H_20 O_2	C14H20O2	C_14 H_19 O_2	2435	14	1.429	0.143	14	20	2	0	0	0	0	0	0	0	0	0	0	0	0	0	0	0	0	0	0	0	0	0	0	0	0	0	0	2264125.77326991	841052.868131868	219.139049093308	0.0508941779473745	91	0.25	0.31	5	0	0
-1	220.033244943236	0.0296552	221.04052793	C_10 H_8 O_5 C13_1	C11H8O5	C_10 H_7 O_5 C13_1	2435	11	0.727	0.455	10	8	5	0	0	0	0	0	1	0	0	0	0	0	0	0	0	0	0	0	0	0	0	0	0	0	0	0	0	2264634.35380451	890841.8125	220.033244963812	0.0888928640478483	16	0.5	0.65	8	1	0
-1	220.069639252396	0.0107338	221.076913311	C_11 H_12 O_4 C13_1	C12H12O4	C_11 H_11 O_4 C13_1	2435	12	1	0.333	11	12	4	0	0	0	0	0	1	0	0	0	0	0	0	0	0	0	0	0	0	0	0	0	0	0	0	0	0	2264634.35380451	959633.888888889	220.069638930364	0.152221876127702	45	0.38	0.5	7	0	0
-1	220.106035346771	0.0591823	221.113298692	C_12 H_16 O_3 C13_1	C13H16O3	C_12 H_15 O_3 C13_1	2435	13	1.231	0.231	12	16	3	0	0	0	0	0	1	0	0	0	0	0	0	0	0	0	0	0	0	0	0	0	0	0	0	0	0	2264634.35380451	898194.870588235	220.106035521134	0.109586762672996	85	0.3	0.39	6	0	0
-1	220.142434063219	0.1194756	221.149684073	C_13 H_20 O_2 C13_1	C14H20O2	C_13 H_19 O_2 C13_1	2435	14	1.429	0.143	13	20	2	0	0	0	0	0	1	0	0	0	0	0	0	0	0	0	0	0	0	0	0	0	0	0	0	0	0	2264634.35380451	926229.690476191	220.142433712446	0.272252965083601	42	0.25	0.31	5	0	0
-1	221.045530454186	0.0729962	222.052823095	C_11 H_10 O_5	C11H10O5	C_11 H_9 O_5	2435	11	0.909	0.455	11	10	5	0	0	0	0	0	0	0	0	0	0	0	0	0	0	0	0	0	0	0	0	0	0	0	0	0	0	2265143.05674314	868313.011111111	221.045530663552	0.0643170402073883	90	0.33	0.53	7	1	0
-1	221.081925035806	0.0315594	222.089208476	C_12 H_14 O_4	C12H14O4	C_12 H_13 O_4	2435	12	1.167	0.333	12	14	4	0	0	0	0	0	0	0	0	0	0	0	0	0	0	0	0	0	0	0	0	0	0	0	0	0	0	2265143.05674314	826034.78021978	221.081925301134	0.0461955012896415	91	0.25	0.4	6	0	0
-1	221.118324269673	0.0308114	222.125593857	C_13 H_18 O_3	C13H18O3	C_13 H_17 O_3	2435	13	1.385	0.231	13	18	3	0	0	0	0	0	0	0	0	0	0	0	0	0	0	0	0	0	0	0	0	0	0	0	0	0	0	2265143.05674314	821727.777777778	221.118324439305	0.0216172003858824	90	0.2	0.3	5	0	0
-1	222.04890644182	0.0221603	223.05617793	C_10 H_10 O_5 C13_1	C11H10O5	C_10 H_9 O_5 C13_1	2435	11	0.909	0.455	10	10	5	0	0	0	0	0	1	0	0	0	0	0	0	0	0	0	0	0	0	0	0	0	0	0	0	0	0	2265651.88218459	970248.727272727	222.048906072583	0.174074650637157	11	0.33	0.53	7	1	0
-1	222.085290718244	0.0172081	223.092563311	C_11 H_14 O_4 C13_1	C12H14O4	C_11 H_13 O_4 C13_1	2435	12	1.167	0.333	11	14	4	0	0	0	0	0	1	0	0	0	0	0	0	0	0	0	0	0	0	0	0	0	0	0	0	0	0	2265651.88218459	952943.873015873	222.085290449406	0.156518995649902	63	0.25	0.4	6	0	0
-1	222.12166216276	0.0452563	223.128948692	C_12 H_18 O_3 C13_1	C13H18O3	C_12 H_17 O_3 C13_1	2435	13	1.385	0.231	12	18	3	0	0	0	0	0	1	0	0	0	0	0	0	0	0	0	0	0	0	0	0	0	0	0	0	0	0	2265651.88218459	904210.732394366	222.121661961624	0.124501726456478	71	0.2	0.3	5	0	0
-1	223.040069863077	0.0108816	224.047343857	C_14 H_8 O_3	C14H8O3	C_14 H_7 O_3	2435	14	0.571	0.214	14	8	3	0	0	0	0	0	0	0	0	0	0	0	0	0	0	0	0	0	0	0	0	0	0	0	0	0	0	2266160.83022766	886174.672413793	223.040069198109	0.123987267781643	58	0.73	0.76	11	1	0
-1	223.061210261524	0.0606868	224.068473095	C_11 H_12 O_5	C11H12O5	C_11 H_11 O_5	2435	11	1.091	0.455	11	12	5	0	0	0	0	0	0	0	0	0	0	0	0	0	0	0	0	0	0	0	0	0	0	0	0	0	0	2266160.83022766	833236.233333333	223.061210510213	0.0473034158074687	90	0.17	0.41	6	0	0
-1	223.13395047155	0.0756398	224.141243857	C_13 H_20 O_3	C13H20O3	C_13 H_19 O_3	2435	13	1.538	0.231	13	20	3	0	0	0	0	0	0	0	0	0	0	0	0	0	0	0	0	0	0	0	0	0	0	0	0	0	0	2266160.83022766	846662.431818182	223.133950429685	0.0669605905914744	88	0.1	0.22	4	0	0
-1	224.043361852247	0.2684196	225.050698692	C_13 H_8 O_3 C13_1	C14H8O3	C_13 H_7 O_3 C13_1	2435	14	0.571	0.214	13	8	3	0	0	0	0	0	1	0	0	0	0	0	0	0	0	0	0	0	0	0	0	0	0	0	0	0	0	2266669.90097126	795416.666666667	224.043360151826	0.316509575473621	9	0.73	0.76	11	1	0
-1	224.064549440437	0.0091437	225.07182793	C_10 H_12 O_5 C13_1	C11H12O5	C_10 H_11 O_5 C13_1	2435	11	1.091	0.455	10	12	5	0	0	0	0	0	1	0	0	0	0	0	0	0	0	0	0	0	0	0	0	0	0	0	0	0	0	2266669.90097126	928470	224.064549318611	0.21364642017748	16	0.17	0.41	6	0	0
-1	224.137299939079	0.0991407	225.144598692	C_12 H_20 O_3 C13_1	C13H20O3	C_12 H_19 O_3 C13_1	2435	13	1.538	0.231	12	20	3	0	0	0	0	0	1	0	0	0	0	0	0	0	0	0	0	0	0	0	0	0	0	0	0	0	0	2266669.90097126	924081	224.13729926989	0.21993325132729	21	0.1	0.22	4	0	0
-1	225.040452375375	0.0394032	226.047737714	C_10 H_10 O_6	C10H10O6	C_10 H_9 O_6	2435	10	1	0.6	10	10	6	0	0	0	0	0	0	0	0	0	0	0	0	0	0	0	0	0	0	0	0	0	0	0	0	0	0	2267179.09451437	867604.607594937	225.040452550114	0.127379600479527	79	0	0.43	6	0	0
-1	225.076860561853	0.0614727	226.084123095	C_11 H_14 O_5	C11H14O5	C_11 H_13 O_5	2435	11	1.273	0.455	11	14	5	0	0	0	0	0	0	0	0	0	0	0	0	0	0	0	0	0	0	0	0	0	0	0	0	0	0	2267179.09451437	813365.522222222	225.076860703025	0.0376372410263616	90	0	0.29	5	0	0
-1	225.113231508672	0.0023704	226.120508476	C_12 H_18 O_4	C12H18O4	C_12 H_17 O_4	2435	12	1.5	0.333	12	18	4	0	0	0	0	0	0	0	0	0	0	0	0	0	0	0	0	0	0	0	0	0	0	0	0	0	0	2267179.09451437	820171.411111111	225.113231491793	0.0507035295986194	90	0	0.2	4	0	0
-1	226.043823578631	0.0328604	227.051092549	C_9 H_10 O_6 C13_1	C10H10O6	C_9 H_9 O_6 C13_1	2435	10	1	0.6	9	10	6	0	0	0	0	0	1	0	0	0	0	0	0	0	0	0	0	0	0	0	0	0	0	0	0	0	0	2267688.41095602	880409.8	226.043823801223	0.227202864624973	5	0	0.43	6	0	0
-1	226.080198062663	0.0151307	227.08747793	C_10 H_14 O_5 C13_1	C11H14O5	C_10 H_13 O_5 C13_1	2435	11	1.273	0.455	10	14	5	0	0	0	0	0	1	0	0	0	0	0	0	0	0	0	0	0	0	0	0	0	0	0	0	0	0	2267688.41095602	926817.75	226.08019800066	0.16771424287635	32	0	0.29	5	0	0
-1	226.116605691444	0.082827	227.123863311	C_11 H_18 O_4 C13_1	C12H18O4	C_11 H_17 O_4 C13_1	2435	12	1.5	0.333	11	18	4	0	0	0	0	0	1	0	0	0	0	0	0	0	0	0	0	0	0	0	0	0	0	0	0	0	0	2267688.41095602	926149.8	226.116605340248	0.208324279144928	30	0	0.2	4	0	0
-1	227.034994337644	0.0539067	228.042258476	C_13 H_8 O_4	C13H8O4	C_13 H_7 O_4	2435	13	0.615	0.308	13	8	4	0	0	0	0	0	0	0	0	0	0	0	0	0	0	0	0	0	0	0	0	0	0	0	0	0	0	2268197.85041655	829156.534883721	227.034993695496	0.107175298685264	86	0.67	0.73	10	1	0
-1	227.056093354413	0.0786097	228.063387714	C_10 H_12 O_6	C10H12O6	C_10 H_11 O_6	2435	10	1.2	0.6	10	12	6	0	0	0	0	0	0	0	0	0	0	0	0	0	0	0	0	0	0	0	0	0	0	0	0	0	0	2268197.85041655	841288.505494506	227.0560934536	0.0708866383369701	91	0	0.29	5	0	0
-1	227.071355976875	0.0501976	228.078643857	C_14 H_12 O_3	C14H12O3	C_14 H_11 O_3	2435	14	0.857	0.214	14	12	3	0	0	0	0	0	0	0	0	0	0	0	0	0	0	0	0	0	0	0	0	0	0	0	0	0	0	2268197.85041655	844920.573033708	227.071355875699	0.109754966841931	89	0.55	0.6	9	1	0
-1	227.092505744462	0.0398115	228.099773095	C_11 H_16 O_5	C11H16O5	C_11 H_15 O_5	2435	11	1.455	0.455	11	16	5	0	0	0	0	0	0	0	0	0	0	0	0	0	0	0	0	0	0	0	0	0	0	0	0	0	0	2268197.85041655	825642.428571429	227.092505631761	0.0584064692080632	91	0	0.18	4	0	0
-1	227.201659479085	0.0292407	228.208929238	C_14 H_28 O_2	C14H28O2	C_14 H_27 O_2	2435	14	2	0.143	14	28	2	0	0	0	0	0	0	0	0	0	0	0	0	0	0	0	0	0	0	0	0	0	0	0	0	0	0	2268197.85041655	811394.367521368	227.201659325689	0.0976567019973947	117	0	0	1	0	0
-1	228.03022748303	0.0155651	229.03750748	C_12 H_7 O_4 N_1	C12H7NO4	C_12 H_6 O_4 N_1	272	12	0.583	0.333	12	7	4	1	0	0	0	0	0	0	0	0	0	0	0	0	0	0	0	0	0	0	0	0	0	0	0	0	0	2268707.41310132	890665.65	228.030226548982	0.198353713541472	60	0.71	0.78	10	1	0
-1	228.038327732852	0.0399353	229.045613311	C_12 H_8 O_4 C13_1	C13H8O4	C_12 H_7 O_4 C13_1	2435	13	0.615	0.308	12	8	4	0	0	0	0	0	1	0	0	0	0	0	0	0	0	0	0	0	0	0	0	0	0	0	0	0	0	2268707.41310132	844219.409090909	228.038326800517	0.148883646232167	22	0.67	0.73	10	1	0
-1	228.059444560562	0.094108	229.066742549	C_9 H_12 O_6 C13_1	C10H12O6	C_9 H_11 O_6 C13_1	2435	10	1.2	0.6	9	12	6	0	0	0	0	0	1	0	0	0	0	0	0	0	0	0	0	0	0	0	0	0	0	0	0	0	0	2268707.41310132	789475.142857143	228.059444038018	0.320722793717449	7	0	0.29	5	0	0
-1	228.074742960827	0.0903606	229.081998692	C_13 H_12 O_3 C13_1	C14H12O3	C_13 H_11 O_3 C13_1	2435	14	0.857	0.214	13	12	3	0	0	0	0	0	1	0	0	0	0	0	0	0	0	0	0	0	0	0	0	0	0	0	0	0	0	2268707.41310132	890830.111111111	228.074742434039	0.218560290629181	27	0.55	0.6	9	1	0
-1	228.095840869636	0.046394	229.10312793	C_10 H_16 O_5 C13_1	C11H16O5	C_10 H_15 O_5 C13_1	2435	11	1.455	0.455	10	16	5	0	0	0	0	0	1	0	0	0	0	0	0	0	0	0	0	0	0	0	0	0	0	0	0	0	0	2268707.41310132	940457.4	228.095840155827	0.189165446942509	35	0	0.18	4	0	0
-1	228.204996866598	0.0470088	229.212284073	C_13 H_28 O_2 C13_1	C14H28O2	C_13 H_27 O_2 C13_1	2435	14	2	0.143	13	28	2	0	0	0	0	0	1	0	0	0	0	0	0	0	0	0	0	0	0	0	0	0	0	0	0	0	0	2268707.41310132	852927.818181818	228.204996507419	0.165430345971234	33	0	0	1	0	0
-1	229.033543827089	0.1828197	230.040862315	C_11 H_7 O_4 N_1 C13_1	C12H7NO4	C_11 H_6 O_4 N_1 C13_1	272	12	0.583	0.333	11	7	4	1	0	0	0	0	1	0	0	0	0	0	0	0	0	0	0	0	0	0	0	0	0	0	0	0	0	2269217.09923707	758862.666666667	229.03353948699	0.230684435776091	3	0.71	0.78	10	1	0
-1	229.050619224548	0.0557251	230.057908476	C_13 H_10 O_4	C13H10O4	C_13 H_9 O_4	2435	13	0.769	0.308	13	10	4	0	0	0	0	0	0	0	0	0	0	0	0	0	0	0	0	0	0	0	0	0	0	0	0	0	0	2269217.09923707	814160.738095238	229.050618933404	0.075312191803156	84	0.56	0.64	9	1	0
-1	229.123383709969	0.0829789	230.130679238	C_15 H_18 O_2	C15H18O2	C_15 H_17 O_2	2435	15	1.2	0.133	15	18	2	0	0	0	0	0	0	0	0	0	0	0	0	0	0	0	0	0	0	0	0	0	0	0	0	0	0	2269217.09923707	802652.133333333	229.123383574239	0.0402720821126165	90	0.38	0.43	7	0	0
-1	230.053987062575	0.000792	231.061263311	C_12 H_10 O_4 C13_1	C13H10O4	C_12 H_9 O_4 C13_1	2435	13	0.769	0.308	12	10	4	0	0	0	0	0	1	0	0	0	0	0	0	0	0	0	0	0	0	0	0	0	0	0	0	0	0	2269726.90905076	880687.045454545	230.053985725502	0.113042823224969	22	0.56	0.64	9	1	0
-1	230.082267319194	0.0038513	231.089542861	C_13 H_13 O_3 N_1	C13H13NO3	C_13 H_12 O_3 N_1	272	13	1	0.231	13	13	3	1	0	0	0	0	0	0	0	0	0	0	0	0	0	0	0	0	0	0	0	0	0	0	0	0	0	2269726.90905076	844521.522222222	230.082267217945	0.0762440342683666	90	0.44	0.52	8	1	0
-1	230.12676541572	0.0336342	231.134034073	C_14 H_18 O_2 C13_1	C15H18O2	C_14 H_17 O_2 C13_1	2435	15	1.2	0.133	14	18	2	0	0	0	0	0	1	0	0	0	0	0	0	0	0	0	0	0	0	0	0	0	0	0	0	0	0	2269726.90905076	895865.301587302	230.126764722169	0.143370850256591	63	0.38	0.43	7	0	0
-1	231.02988056838	0.0693639	232.037173095	C_12 H_8 O_5	C12H8O5	C_12 H_7 O_5	2435	12	0.667	0.417	12	8	5	0	0	0	0	0	0	0	0	0	0	0	0	0	0	0	0	0	0	0	0	0	0	0	0	0	0	2270236.84276952	821365.348484849	231.029879890796	0.098377422071031	66	0.57	0.68	9	1	0
-1	231.085661457924	0.1731763	232.092897696	C_12 H_13 O_3 N_1 C13_1	C13H13NO3	C_12 H_12 O_3 N_1 C13_1	272	13	1	0.231	12	13	3	1	0	0	0	0	1	0	0	0	0	0	0	0	0	0	0	0	0	0	0	0	0	0	0	0	0	2270236.84276952	965911.333333333	231.085662358031	0.134444987738527	3	0.44	0.52	8	1	0
-1	231.102652873537	0.0626944	232.109943857	C_14 H_16 O_3	C14H16O3	C_14 H_15 O_3	2435	14	1.143	0.214	14	16	3	0	0	0	0	0	0	0	0	0	0	0	0	0	0	0	0	0	0	0	0	0	0	0	0	0	0	2270236.84276952	790845.413043478	231.102652740625	0.036752361011428	92	0.36	0.44	7	0	0
-1	231.139070757817	0.0773262	232.146329238	C_15 H_20 O_2	C15H20O2	C_15 H_19 O_2	2435	15	1.333	0.133	15	20	2	0	0	0	0	0	0	0	0	0	0	0	0	0	0	0	0	0	0	0	0	0	0	0	0	0	0	2270236.84276952	793639.869565217	231.139070545891	0.10870737682879	92	0.31	0.36	6	0	0
-1	232.033281918884	0.1305352	233.04052793	C_11 H_8 O_5 C13_1	C12H8O5	C_11 H_7 O_5 C13_1	2435	12	0.667	0.417	11	8	5	0	0	0	0	0	1	0	0	0	0	0	0	0	0	0	0	0	0	0	0	0	0	0	0	0	0	2270746.90062064	840553.285714286	232.033281362717	0.0751012923466594	14	0.57	0.68	9	1	0
-1	232.097904260928	0.0522039	233.105192861	C_13 H_15 O_3 N_1	C13H15NO3	C_13 H_14 O_3 N_1	272	13	1.154	0.231	13	15	3	1	0	0	0	0	0	0	0	0	0	0	0	0	0	0	0	0	0	0	0	0	0	0	0	0	0	2270746.90062064	811741.2	232.097904141476	0.0801180587229315	85	0.33	0.43	7	0	0
-1	232.106018287827	0.0170432	233.113298692	C_13 H_16 O_3 C13_1	C14H16O3	C_13 H_15 O_3 C13_1	2435	14	1.143	0.214	13	16	3	0	0	0	0	0	1	0	0	0	0	0	0	0	0	0	0	0	0	0	0	0	0	0	0	0	0	2270746.90062064	893558	232.106017459734	1.41544821983216	2	0.36	0.44	7	0	0
-1	232.106046893794	0.1056696	233.113298692	C_13 H_16 O_3 C13_1	C14H16O3	C_13 H_15 O_3 C13_1	2435	14	1.143	0.214	13	16	3	0	0	0	0	0	1	0	0	0	0	0	0	0	0	0	0	0	0	0	0	0	0	0	0	0	0	2270746.90062064	863392.542168675	232.106046576553	0.142519908635948	83	0.36	0.44	7	0	0
-1	232.14238612888	0.0922712	233.149684073	C_14 H_20 O_2 C13_1	C15H20O2	C_14 H_19 O_2 C13_1	2435	15	1.333	0.133	14	20	2	0	0	0	0	0	1	0	0	0	0	0	0	0	0	0	0	0	0	0	0	0	0	0	0	0	0	2270746.90062064	883894.741935484	232.142385267435	0.134399357528348	62	0.31	0.36	6	0	0
-1	233.045528500294	0.0776021	234.052823095	C_12 H_10 O_5	C12H10O5	C_12 H_9 O_5	2435	12	0.833	0.417	12	10	5	0	0	0	0	0	0	0	0	0	0	0	0	0	0	0	0	0	0	0	0	0	0	0	0	0	0	2271257.08283164	819309.719101124	233.045528196025	0.100816370806455	89	0.43	0.58	8	1	0
-1	233.081949355483	0.0739504	234.089208476	C_13 H_14 O_4	C13H14O4	C_13 H_13 O_4	2435	13	1.077	0.308	13	14	4	0	0	0	0	0	0	0	0	0	0	0	0	0	0	0	0	0	0	0	0	0	0	0	0	0	0	2271257.08283164	779693.055555556	233.081949196566	0.0307856853979565	90	0.33	0.45	7	0	0
-1	233.101288376892	0.0730943	234.108547696	C_12 H_15 O_3 N_1 C13_1	C13H15NO3	C_12 H_14 O_3 N_1 C13_1	272	13	1.154	0.231	12	15	3	1	0	0	0	0	1	0	0	0	0	0	0	0	0	0	0	0	0	0	0	0	0	0	0	0	0	2271257.08283164	856815.875	233.101288667574	0.312242546556799	16	0.33	0.43	7	0	0
-1	233.154706410922	0.0153911	234.161979238	C_15 H_22 O_2	C15H22O2	C_15 H_21 O_2	2435	15	1.467	0.133	15	22	2	0	0	0	0	0	0	0	0	0	0	0	0	0	0	0	0	0	0	0	0	0	0	0	0	0	0	2271257.08283164	809629.3	233.154706077245	0.0714178325752806	90	0.23	0.29	5	0	0
-1	234.048888846535	0.0538254	235.05617793	C_11 H_10 O_5 C13_1	C12H10O5	C_11 H_9 O_5 C13_1	2435	12	0.833	0.417	11	10	5	0	0	0	0	0	1	0	0	0	0	0	0	0	0	0	0	0	0	0	0	0	0	0	0	0	0	2271767.38963018	847277.642857143	234.048888274916	0.110753640250809	14	0.43	0.58	8	1	0
-1	234.085287818683	0.0039942	235.092563311	C_12 H_14 O_4 C13_1	C13H14O4	C_12 H_13 O_4 C13_1	2435	13	1.077	0.308	12	14	4	0	0	0	0	0	1	0	0	0	0	0	0	0	0	0	0	0	0	0	0	0	0	0	0	0	0	2271767.38963018	861840.647887324	234.085287379796	0.14163615258682	71	0.33	0.45	7	0	0
-1	234.113559585625	0.0291084	235.120842861	C_13 H_17 O_3 N_1	C13H17NO3	C_13 H_16 O_3 N_1	272	13	1.308	0.231	13	17	3	1	0	0	0	0	0	0	0	0	0	0	0	0	0	0	0	0	0	0	0	0	0	0	0	0	0	2271767.38963018	820911.55	234.113559444939	0.0864624742225788	80	0.22	0.33	6	0	0
-1	234.158053088474	0.0193608	235.165334073	C_14 H_22 O_2 C13_1	C15H22O2	C_14 H_21 O_2 C13_1	2435	15	1.467	0.133	14	22	2	0	0	0	0	0	1	0	0	0	0	0	0	0	0	0	0	0	0	0	0	0	0	0	0	0	0	2271767.38963018	907627.318181818	234.158053172467	0.179679905498591	22	0.23	0.29	5	0	0
-1	235.061216849973	0.0855133	236.068473095	C_12 H_12 O_5	C12H12O5	C_12 H_11 O_5	2435	12	1	0.417	12	12	5	0	0	0	0	0	0	0	0	0	0	0	0	0	0	0	0	0	0	0	0	0	0	0	0	0	0	2272277.82101578	789572.2	235.061216570821	0.0500733589602492	90	0.29	0.47	7	0	0
-1	235.116917069014	0.0177661	236.124197696	C_12 H_17 O_3 N_1 C13_1	C13H17NO3	C_12 H_16 O_3 N_1 C13_1	272	13	1.308	0.231	12	17	3	1	0	0	0	0	1	0	0	0	0	0	0	0	0	0	0	0	0	0	0	0	0	0	0	0	0	2272277.82101578	845538.875	235.116916527609	0.305069384734298	8	0.22	0.33	6	0	0
-1	236.064558553112	0.0297589	237.07182793	C_11 H_12 O_5 C13_1	C12H12O5	C_11 H_11 O_5 C13_1	2435	12	1	0.417	11	12	5	0	0	0	0	0	1	0	0	0	0	0	0	0	0	0	0	0	0	0	0	0	0	0	0	0	0	2272788.37607431	850414.884615385	236.064558068162	0.155064986780711	26	0.29	0.47	7	0	0
-1	237.055710621661	0.0285807	238.062993857	C_15 H_10 O_3	C15H10O3	C_15 H_9 O_3	2435	15	0.667	0.2	15	10	3	0	0	0	0	0	0	0	0	0	0	0	0	0	0	0	0	0	0	0	0	0	0	0	0	0	0	2273299.05366234	835837.015151515	237.055709586308	0.132921558725743	66	0.67	0.7	11	1	0
-1	237.113214610502	0.073215	238.120508476	C_13 H_18 O_4	C13H18O4	C_13 H_17 O_4	2435	13	1.385	0.308	13	18	4	0	0	0	0	0	0	0	0	0	0	0	0	0	0	0	0	0	0	0	0	0	0	0	0	0	0	2273299.05366234	767681.377777778	237.113214162633	0.0228277896242453	90	0.11	0.27	5	0	0
-1	238.05906739159	0.0203667	239.066348692	C_14 H_10 O_3 C13_1	C15H10O3	C_14 H_9 O_3 C13_1	2435	15	0.667	0.2	14	10	3	0	0	0	0	0	1	0	0	0	0	0	0	0	0	0	0	0	0	0	0	0	0	0	0	0	0	2273809.85263542	819957.923076923	238.05906577725	0.154770081744255	13	0.67	0.7	11	1	0
-1	238.116605565016	0.0781436	239.123863311	C_12 H_18 O_4 C13_1	C13H18O4	C_12 H_17 O_4 C13_1	2435	13	1.385	0.308	12	18	4	0	0	0	0	0	1	0	0	0	0	0	0	0	0	0	0	0	0	0	0	0	0	0	0	0	0	2273809.85263542	855821.987804878	238.116605007143	0.147755209865021	82	0.11	0.27	5	0	0
-1	239.034969905327	0.0505703	240.042258476	C_14 H_8 O_4	C14H8O4	C_14 H_7 O_4	2435	14	0.571	0.286	14	8	4	0	0	0	0	0	0	0	0	0	0	0	0	0	0	0	0	0	0	0	0	0	0	0	0	0	0	2274320.77184802	812768.784946237	239.034968719344	0.0873605082548668	93	0.7	0.75	11	1	0
-1	239.092511125875	0.0602333	240.099773095	C_12 H_16 O_5	C12H16O5	C_12 H_15 O_5	2435	12	1.333	0.417	12	16	5	0	0	0	0	0	0	0	0	0	0	0	0	0	0	0	0	0	0	0	0	0	0	0	0	0	0	2274320.77184802	757135.577777778	239.092510642859	0.0337990870347372	90	0	0.26	5	0	0
-1	239.107766698425	0.0578556	240.115029238	C_16 H_16 O_2	C16H16O2	C_16 H_15 O_2	2435	16	1	0.125	16	16	2	0	0	0	0	0	0	0	0	0	0	0	0	0	0	0	0	0	0	0	0	0	0	0	0	0	0	2274320.77184802	802842.125	239.10776596104	0.0931318747698584	80	0.5	0.53	9	1	0
-1	240.038333690091	0.0132299	241.045613311	C_13 H_8 O_4 C13_1	C14H8O4	C_13 H_7 O_4 C13_1	2435	14	0.571	0.286	13	8	4	0	0	0	0	0	1	0	0	0	0	0	0	0	0	0	0	0	0	0	0	0	0	0	0	0	0	2274831.81015356	870075.884615385	240.038331816039	0.161968259689416	26	0.7	0.75	11	1	0
-1	240.095871516584	0.0830267	241.10312793	C_11 H_16 O_5 C13_1	C12H16O5	C_11 H_15 O_5 C13_1	2435	12	1.333	0.417	11	16	5	0	0	0	0	0	1	0	0	0	0	0	0	0	0	0	0	0	0	0	0	0	0	0	0	0	0	2274831.81015356	823270.102941177	240.095870567769	0.163297033656781	68	0	0.26	5	0	0
-1	240.111105058924	0.0107126	241.118384073	C_15 H_16 O_2 C13_1	C16H16O2	C_15 H_15 O_2 C13_1	2435	16	1	0.125	15	16	2	0	0	0	0	0	1	0	0	0	0	0	0	0	0	0	0	0	0	0	0	0	0	0	0	0	0	2274831.81015356	930061.916666667	240.111102645137	0.171703850487524	12	0.5	0.53	9	1	0
-1	241.014271086703	0.1009125	242.021523095	C_13 H_6 O_5	C13H6O5	C_13 H_5 O_5	2435	13	0.462	0.385	13	6	5	0	0	0	0	0	0	0	0	0	0	0	0	0	0	0	0	0	0	0	0	0	0	0	0	0	0	2275342.96640444	822346.814814815	241.014269676764	0.116232911497216	27	0.75	0.81	11	1	0
-1	241.035383333799	0.0307053	242.042652333	C_10 H_10 O_7	C10H10O7	C_10 H_9 O_7	2435	10	1	0.7	10	10	7	0	0	0	0	0	0	0	0	0	0	0	0	0	0	0	0	0	0	0	0	0	0	0	0	0	0	2275342.96640444	823263.535714286	241.035382523889	0.18294641319863	28	0	0.38	6	0	0
-1	241.087010488308	0.0286541	242.094293857	C_15 H_14 O_3	C15H14O3	C_15 H_13 O_3	2435	15	0.933	0.2	15	14	3	0	0	0	0	0	0	0	0	0	0	0	0	0	0	0	0	0	0	0	0	0	0	0	0	0	0	2275342.96640444	783630.255555556	241.087009932269	0.0570433240886651	90	0.5	0.56	9	1	0
-1	241.108128639272	0.0744438	242.115423095	C_12 H_18 O_5	C12H18O5	C_12 H_17 O_5	2435	12	1.5	0.417	12	18	5	0	0	0	0	0	0	0	0	0	0	0	0	0	0	0	0	0	0	0	0	0	0	0	0	0	0	2275342.96640444	778476.122222222	241.108128023649	0.0572850486936779	90	0	0.16	4	0	0
-1	241.123382529687	0.083744	242.130679238	C_16 H_18 O_2	C16H18O2	C_16 H_17 O_2	2435	16	1.125	0.125	16	18	2	0	0	0	0	0	0	0	0	0	0	0	0	0	0	0	0	0	0	0	0	0	0	0	0	0	0	2275342.96640444	789787.722222222	241.123381962625	0.0509129804277256	90	0.43	0.47	8	0	0
-1	241.217305050362	0.0092641	242.224579238	C_15 H_30 O_2	C15H30O2	C_15 H_29 O_2	2435	15	2	0.133	15	30	2	0	0	0	0	0	0	0	0	0	0	0	0	0	0	0	0	0	0	0	0	0	0	0	0	0	0	2275342.96640444	765573.775862069	241.217304520571	0.0789736731865691	116	0	0	1	0	0
-1	242.017558062377	0.1787307	243.02487793	C_12 H_6 O_5 C13_1	C13H6O5	C_12 H_5 O_5 C13_1	2435	13	0.462	0.385	12	6	5	0	0	0	0	0	1	0	0	0	0	0	0	0	0	0	0	0	0	0	0	0	0	0	0	0	0	2275854.23945199	844385.75	242.017556741465	0.198215104607718	8	0.75	0.81	11	1	0
-1	242.038713180198	0.0722332	243.046007168	C_9 H_10 O_7 C13_1	C10H10O7	C_9 H_9 O_7 C13_1	2435	10	1	0.7	9	10	7	0	0	0	0	0	1	0	0	0	0	0	0	0	0	0	0	0	0	0	0	0	0	0	0	0	0	2275854.23945199	871710.666666667	242.038713170278	0.181255216647366	3	0	0.38	6	0	0
-1	242.090371686163	0.0023612	243.097648692	C_14 H_14 O_3 C13_1	C15H14O3	C_14 H_13 O_3 C13_1	2435	15	0.933	0.2	14	14	3	0	0	0	0	0	1	0	0	0	0	0	0	0	0	0	0	0	0	0	0	0	0	0	0	0	0	2275854.23945199	877190.945945946	242.090370860892	0.146997687493482	37	0.5	0.56	9	1	0
-1	242.111531062273	0.1216031	243.11877793	C_11 H_18 O_5 C13_1	C12H18O5	C_11 H_17 O_5 C13_1	2435	12	1.5	0.417	11	18	5	0	0	0	0	0	1	0	0	0	0	0	0	0	0	0	0	0	0	0	0	0	0	0	0	0	0	2275854.23945199	892275.764705882	242.111530152291	0.150718366107131	51	0	0.16	4	0	0
-1	242.12677337696	0.0647215	243.134034073	C_15 H_18 O_2 C13_1	C16H18O2	C_15 H_17 O_2 C13_1	2435	16	1.125	0.125	15	18	2	0	0	0	0	0	1	0	0	0	0	0	0	0	0	0	0	0	0	0	0	0	0	0	0	0	0	2275854.23945199	842823.048780488	242.126772686522	0.193043862638806	41	0.43	0.47	8	0	0
-1	242.176180226602	0.0567349	243.183442861	C_13 H_25 O_3 N_1	C13H25NO3	C_13 H_24 O_3 N_1	272	13	1.923	0.231	13	25	3	1	0	0	0	0	0	0	0	0	0	0	0	0	0	0	0	0	0	0	0	0	0	0	0	0	0	2275854.23945199	778189.408333333	242.176179823809	0.0941160425042009	120	0	0	2	0	0
-1	242.220645577603	0.0495996	243.227934073	C_14 H_30 O_2 C13_1	C15H30O2	C_14 H_29 O_2 C13_1	2435	15	2	0.133	14	30	2	0	0	0	0	0	1	0	0	0	0	0	0	0	0	0	0	0	0	0	0	0	0	0	0	0	0	2275854.23945199	842315.576923077	242.22064515753	0.198127868406075	52	0	0	1	0	0
-1	243.029886874237	0.0401127	244.037173095	C_13 H_8 O_5	C13H8O5	C_13 H_7 O_5	2435	13	0.615	0.385	13	8	5	0	0	0	0	0	0	0	0	0	0	0	0	0	0	0	0	0	0	0	0	0	0	0	0	0	0	2276365.62814649	790096.169230769	243.029885789263	0.0638397227543804	65	0.62	0.71	10	1	0
-1	243.087436483348	0.1032427	244.094687714	C_11 H_16 O_6	C11H16O6	C_11 H_15 O_6	2435	11	1.455	0.545	11	16	6	0	0	0	0	0	0	0	0	0	0	0	0	0	0	0	0	0	0	0	0	0	0	0	0	0	0	2276365.62814649	790637.415730337	243.087435909559	0.0671455567422421	89	0	0.12	4	0	0
-1	243.102691608827	0.099066	244.109943857	C_15 H_16 O_3	C15H16O3	C_15 H_15 O_3	2435	15	1.067	0.2	15	16	3	0	0	0	0	0	0	0	0	0	0	0	0	0	0	0	0	0	0	0	0	0	0	0	0	0	0	2276365.62814649	753504.527472527	243.102691200759	0.0776016429891381	91	0.42	0.48	8	0	0
-1	243.139069544159	0.0685572	244.146329238	C_16 H_20 O_2	C16H20O2	C_16 H_19 O_2	2435	16	1.25	0.125	16	20	2	0	0	0	0	0	0	0	0	0	0	0	0	0	0	0	0	0	0	0	0	0	0	0	0	0	0	2276365.62814649	771726.322222222	243.139069061542	0.0473289740742544	90	0.36	0.4	7	0	0
-1	243.179500955639	0.0831699	244.186797696	C_12 H_25 O_3 N_1 C13_1	C13H25NO3	C_12 H_24 O_3 N_1 C13_1	272	13	1.923	0.231	12	25	3	1	0	0	0	0	1	0	0	0	0	0	0	0	0	0	0	0	0	0	0	0	0	0	0	0	0	2276365.62814649	813838.725	243.179500001301	0.19018984214988	40	0	0	2	0	0
-1	244.033240762075	0.0438132	245.04052793	C_12 H_8 O_5 C13_1	C13H8O5	C_12 H_7 O_5 C13_1	2435	13	0.615	0.385	12	8	5	0	0	0	0	0	1	0	0	0	0	0	0	0	0	0	0	0	0	0	0	0	0	0	0	0	0	2276877.13118502	812751.733333333	244.033239298166	0.073441022570081	15	0.62	0.71	10	1	0
-1	244.090778275746	0.0496046	245.098042549	C_10 H_16 O_6 C13_1	C11H16O6	C_10 H_15 O_6 C13_1	2435	11	1.455	0.545	10	16	6	0	0	0	0	0	1	0	0	0	0	0	0	0	0	0	0	0	0	0	0	0	0	0	0	0	0	2276877.13118502	843812.888888889	244.090778978024	0.250583509475061	9	0	0.12	4	0	0
-1	244.106040728554	0.0753447	245.113298692	C_14 H_16 O_3 C13_1	C15H16O3	C_14 H_15 O_3 C13_1	2435	15	1.067	0.2	14	16	3	0	0	0	0	0	1	0	0	0	0	0	0	0	0	0	0	0	0	0	0	0	0	0	0	0	0	2276877.13118502	836606.371428571	244.106040113008	0.131022374593263	70	0.42	0.48	8	0	0
-1	244.142434782486	0.1107119	245.149684073	C_15 H_20 O_2 C13_1	C16H20O2	C_15 H_19 O_2 C13_1	2435	16	1.25	0.125	15	20	2	0	0	0	0	0	1	0	0	0	0	0	0	0	0	0	0	0	0	0	0	0	0	0	0	0	0	2276877.13118502	838128.976190476	244.142434121562	0.171532540998618	42	0.36	0.4	7	0	0
-1	245.04553383433	0.0521392	246.052823095	C_13 H_10 O_5	C13H10O5	C_13 H_9 O_5	2435	13	0.769	0.385	13	10	5	0	0	0	0	0	0	0	0	0	0	0	0	0	0	0	0	0	0	0	0	0	0	0	0	0	0	2277388.74665476	797732.525641026	245.045533129961	0.0856382892443733	78	0.5	0.62	9	1	0
-1	245.118310380805	0.0286236	246.125593857	C_15 H_18 O_3	C15H18O3	C_15 H_17 O_3	2435	15	1.2	0.2	15	18	3	0	0	0	0	0	0	0	0	0	0	0	0	0	0	0	0	0	0	0	0	0	0	0	0	0	0	2277388.74665476	747819.622222222	245.118310028489	0.0215396921387251	90	0.33	0.41	7	0	0
-1	246.048926274372	0.1002849	247.05617793	C_12 H_10 O_5 C13_1	C13H10O5	C_12 H_9 O_5 C13_1	2435	13	0.769	0.385	12	10	5	0	0	0	0	0	1	0	0	0	0	0	0	0	0	0	0	0	0	0	0	0	0	0	0	0	0	2277900.47248894	803731.333333333	246.048925460599	0.111981375977519	15	0.5	0.62	9	1	0
-1	246.121688347173	0.0650956	247.128948692	C_14 H_18 O_3 C13_1	C15H18O3	C_14 H_17 O_3 C13_1	2435	15	1.2	0.2	14	18	3	0	0	0	0	0	1	0	0	0	0	0	0	0	0	0	0	0	0	0	0	0	0	0	0	0	0	2277900.47248894	819588.135802469	246.121687899727	0.132992968455536	81	0.33	0.41	7	0	0
-1	247.061185643666	0.0444232	248.068473095	C_13 H_12 O_5	C13H12O5	C_13 H_11 O_5	2435	13	0.923	0.385	13	12	5	0	0	0	0	0	0	0	0	0	0	0	0	0	0	0	0	0	0	0	0	0	0	0	0	0	0	2278412.30661892	767321.8	247.061185339803	0.0421609332876739	90	0.38	0.52	8	1	0
-1	247.097564837105	0.0693537	248.104858476	C_14 H_16 O_4	C14H16O4	C_14 H_15 O_4	2435	14	1.143	0.286	14	16	4	0	0	0	0	0	0	0	0	0	0	0	0	0	0	0	0	0	0	0	0	0	0	0	0	0	0	2278412.30661892	742989.5	247.097564578732	0.0255171057628327	90	0.3	0.42	7	0	0
-1	247.133954672984	0.0513901	248.141243857	C_15 H_20 O_3	C15H20O3	C_15 H_19 O_3	2435	15	1.333	0.2	15	20	3	0	0	0	0	0	0	0	0	0	0	0	0	0	0	0	0	0	0	0	0	0	0	0	0	0	0	2278412.30661892	750143.566666667	247.133954359314	0.0244221999094829	90	0.25	0.33	6	0	0
-1	248.06453921885	0.049303	249.07182793	C_12 H_12 O_5 C13_1	C13H12O5	C_12 H_11 O_5 C13_1	2435	13	0.923	0.385	12	12	5	0	0	0	0	0	1	0	0	0	0	0	0	0	0	0	0	0	0	0	0	0	0	0	0	0	0	2278924.24697416	837652.909090909	248.0645380241	0.144553173200968	22	0.38	0.52	8	1	0
-1	248.10092161012	0.0612947	249.108213311	C_13 H_16 O_4 C13_1	C14H16O4	C_13 H_15 O_4 C13_1	2435	14	1.143	0.286	13	16	4	0	0	0	0	0	1	0	0	0	0	0	0	0	0	0	0	0	0	0	0	0	0	0	0	0	0	2278924.24697416	814965.367816092	248.100921410009	0.0993536161528392	87	0.3	0.42	7	0	0
-1	248.137312560158	0.0389332	249.144598692	C_14 H_20 O_3 C13_1	C15H20O3	C_14 H_19 O_3 C13_1	2435	15	1.333	0.2	14	20	3	0	0	0	0	0	1	0	0	0	0	0	0	0	0	0	0	0	0	0	0	0	0	0	0	0	0	2278924.24697416	820006.513888889	248.137312035009	0.116719498346826	72	0.25	0.33	6	0	0
-1	249.004059410649	0.065961	250.011352333	C_11 H_6 O_7	C11H6O7	C_11 H_5 O_7	2435	11	0.545	0.636	11	6	7	0	0	0	0	0	0	0	0	0	0	0	0	0	0	0	0	0	0	0	0	0	0	0	0	0	0	2279436.29148229	767646.809523809	249.004058941533	0.186895442373844	21	0.5	0.73	9	1	1
-1	249.055703236102	0.0567417	250.062993857	C_16 H_10 O_3	C16H10O3	C_16 H_9 O_3	2435	16	0.625	0.188	16	10	3	0	0	0	0	0	0	0	0	0	0	0	0	0	0	0	0	0	0	0	0	0	0	0	0	0	0	2279436.29148229	810070.581395349	249.05570311239	0.173784690060316	43	0.69	0.72	12	1	0
-1	249.113212977409	0.0762313	250.120508476	C_14 H_18 O_4	C14H18O4	C_14 H_17 O_4	2435	14	1.286	0.286	14	18	4	0	0	0	0	0	0	0	0	0	0	0	0	0	0	0	0	0	0	0	0	0	0	0	0	0	0	2279436.29148229	735779.032967033	249.11321275315	0.0387369540781074	91	0.2	0.33	6	0	0
-1	250.007416862042	0.0552717	251.014707168	C_10 H_6 O_7 C13_1	C11H6O7	C_10 H_5 O_7 C13_1	2435	11	0.545	0.636	10	6	7	0	0	0	0	0	1	0	0	0	0	0	0	0	0	0	0	0	0	0	0	0	0	0	0	0	0	2279948.43806901	907640.666666667	250.007416475993	0.260430996259588	3	0.5	0.73	9	1	1
-1	250.059101056413	0.1146948	251.066348692	C_15 H_10 O_3 C13_1	C16H10O3	C_15 H_9 O_3 C13_1	2435	16	0.625	0.188	15	10	3	0	0	0	0	0	1	0	0	0	0	0	0	0	0	0	0	0	0	0	0	0	0	0	0	0	0	2279948.43806901	870714.666666667	250.059099641038	0.25929833552218	6	0.69	0.72	12	1	0
-1	250.116576238612	0.0423735	251.123863311	C_13 H_18 O_4 C13_1	C14H18O4	C_13 H_17 O_4 C13_1	2435	14	1.286	0.286	13	18	4	0	0	0	0	0	1	0	0	0	0	0	0	0	0	0	0	0	0	0	0	0	0	0	0	0	0	2279948.43806901	791960.75	250.116576000248	0.0880380449169475	88	0.2	0.33	6	0	0
-1	251.056130517512	0.0763102	252.063387714	C_12 H_12 O_6	C12H12O6	C_12 H_11 O_6	2435	12	1	0.5	12	12	6	0	0	0	0	0	0	0	0	0	0	0	0	0	0	0	0	0	0	0	0	0	0	0	0	0	0	2280460.68465818	761412.626373626	251.056130396797	0.0935964417974223	91	0.17	0.44	7	0	0
-1	251.071377196592	0.0387617	252.078643857	C_16 H_12 O_3	C16H12O3	C_16 H_11 O_3	2435	16	0.75	0.188	16	12	3	0	0	0	0	0	0	0	0	0	0	0	0	0	0	0	0	0	0	0	0	0	0	0	0	0	0	2280460.68465818	787421.921875	251.071376752702	0.126447290194018	64	0.62	0.66	11	1	0
-1	251.092514061077	0.0690124	252.099773095	C_13 H_16 O_5	C13H16O5	C_13 H_15 O_5	2435	13	1.231	0.385	13	16	5	0	0	0	0	0	0	0	0	0	0	0	0	0	0	0	0	0	0	0	0	0	0	0	0	0	0	2280460.68465818	720837.244444444	251.092513920297	0.0257924870177741	90	0.12	0.33	6	0	0
-1	252.059456631663	0.0374842	253.066742549	C_11 H_12 O_6 C13_1	C12H12O6	C_11 H_11 O_6 C13_1	2435	12	1	0.5	11	12	6	0	0	0	0	0	1	0	0	0	0	0	0	0	0	0	0	0	0	0	0	0	0	0	0	0	0	2280973.02917177	828410.769230769	252.05945620918	0.111558711475255	13	0.17	0.44	7	0	0
-1	252.074701267896	0.0829494	253.081998692	C_15 H_12 O_3 C13_1	C16H12O3	C_15 H_11 O_3 C13_1	2435	16	0.75	0.188	15	12	3	0	0	0	0	0	1	0	0	0	0	0	0	0	0	0	0	0	0	0	0	0	0	0	0	0	0	2280973.02917177	793194.076923077	252.074701577747	0.141980520332265	13	0.62	0.66	11	1	0
-1	252.095839199642	0.0485928	253.10312793	C_12 H_16 O_5 C13_1	C13H16O5	C_12 H_15 O_5 C13_1	2435	13	1.231	0.385	12	16	5	0	0	0	0	0	1	0	0	0	0	0	0	0	0	0	0	0	0	0	0	0	0	0	0	0	0	2280973.02917177	795881.636363636	252.095838957608	0.122772361556975	88	0.12	0.33	6	0	0
-1	253.071773238207	0.0470562	254.079037714	C_12 H_14 O_6	C12H14O6	C_12 H_13 O_6	2435	12	1.167	0.5	12	14	6	0	0	0	0	0	0	0	0	0	0	0	0	0	0	0	0	0	0	0	0	0	0	0	0	0	0	2281485.46945124	725601.711111111	253.071773192257	0.0376693838691259	90	0	0.33	6	0	0
-1	253.108155149139	0.0333943	254.115423095	C_13 H_18 O_5	C13H18O5	C_13 H_17 O_5	2435	13	1.385	0.385	13	18	5	0	0	0	0	0	0	0	0	0	0	0	0	0	0	0	0	0	0	0	0	0	0	0	0	0	0	2281485.46945124	716610.955555556	253.108154998294	0.020225724476997	90	0	0.24	5	0	0
-1	253.123388161152	0.0576278	254.130679238	C_17 H_18 O_2	C17H18O2	C_17 H_17 O_2	2435	17	1.059	0.118	17	18	2	0	0	0	0	0	0	0	0	0	0	0	0	0	0	0	0	0	0	0	0	0	0	0	0	0	0	2281485.46945124	772735.205128205	253.123387883101	0.117706445845635	78	0.47	0.5	9	0	0
-1	253.144523414539	0.0339561	254.151808476	C_14 H_22 O_4	C14H22O4	C_14 H_21 O_4	2435	14	1.571	0.286	14	22	4	0	0	0	0	0	0	0	0	0	0	0	0	0	0	0	0	0	0	0	0	0	0	0	0	0	0	2281485.46945124	757341.648351648	253.144523190976	0.0820421425851993	91	0	0.17	4	0	0
-1	253.217287060679	0.0619374	254.224579238	C_16 H_30 O_2	C16H30O2	C_16 H_29 O_2	2435	16	1.875	0.125	16	30	2	0	0	0	0	0	0	0	0	0	0	0	0	0	0	0	0	0	0	0	0	0	0	0	0	0	0	2281485.46945124	754177.920353982	253.217286784545	0.103856397589037	113	0	0.07	2	0	0
-1	254.075112179429	0.0154381	255.082392549	C_11 H_14 O_6 C13_1	C12H14O6	C_11 H_13 O_6 C13_1	2435	12	1.167	0.5	11	14	6	0	0	0	0	0	1	0	0	0	0	0	0	0	0	0	0	0	0	0	0	0	0	0	0	0	0	2281998.00302152	827930.542857143	254.075112094194	0.240409291184016	35	0	0.33	6	0	0
-1	254.111519964739	0.072382	255.11877793	C_12 H_18 O_5 C13_1	C13H18O5	C_12 H_17 O_5 C13_1	2435	13	1.385	0.385	12	18	5	0	0	0	0	0	1	0	0	0	0	0	0	0	0	0	0	0	0	0	0	0	0	0	0	0	0	2281998.00302152	756053.289473684	254.111519674144	0.140861859969876	76	0	0.24	5	0	0
-1	254.126759652589	0.0078821	255.134034073	C_16 H_18 O_2 C13_1	C17H18O2	C_16 H_17 O_2 C13_1	2435	17	1.059	0.118	16	18	2	0	0	0	0	0	1	0	0	0	0	0	0	0	0	0	0	0	0	0	0	0	0	0	0	0	0	2281998.00302152	743887.545454545	254.126759159136	0.276350845699814	11	0.47	0.5	9	0	0
-1	254.147895465876	0.0336501	255.155163311	C_13 H_22 O_4 C13_1	C14H22O4	C_13 H_21 O_4 C13_1	2435	14	1.571	0.286	13	22	4	0	0	0	0	0	1	0	0	0	0	0	0	0	0	0	0	0	0	0	0	0	0	0	0	0	0	2281998.00302152	794240.651162791	254.147895267226	0.20943286704944	43	0	0.17	4	0	0
-1	254.220654402927	0.0126906	255.227934073	C_15 H_30 O_2 C13_1	C16H30O2	C_15 H_29 O_2 C13_1	2435	16	1.875	0.125	15	30	2	0	0	0	0	0	1	0	0	0	0	0	0	0	0	0	0	0	0	0	0	0	0	0	0	0	0	2281998.00302152	803866.680851064	254.220654045456	0.15761151096193	47	0	0.07	2	0	0
-1	255.051009614754	0.0636066	256.058302333	C_11 H_12 O_7	C11H12O7	C_11 H_11 O_7	2435	11	1.091	0.636	11	12	7	0	0	0	0	0	0	0	0	0	0	0	0	0	0	0	0	0	0	0	0	0	0	0	0	0	0	2282510.62732664	796938.047619048	255.051009590956	0.122684272110177	84	0	0.33	6	0	0
-1	255.066295119675	0.0510595	256.073558476	C_15 H_12 O_4	C15H12O4	C_15 H_11 O_4	2435	15	0.8	0.267	15	12	4	0	0	0	0	0	0	0	0	0	0	0	0	0	0	0	0	0	0	0	0	0	0	0	0	0	0	2282510.62732664	759745.407407407	255.06629497802	0.116733716832463	81	0.55	0.62	10	1	0
-1	255.102686833881	0.0757799	256.109943857	C_16 H_16 O_3	C16H16O3	C_16 H_15 O_3	2435	16	1	0.188	16	16	3	0	0	0	0	0	0	0	0	0	0	0	0	0	0	0	0	0	0	0	0	0	0	0	0	0	0	2282510.62732664	731657.566666667	255.102686717502	0.0526986224677336	90	0.46	0.52	9	1	0
-1	255.123811889854	0.0594461	256.131073095	C_13 H_20 O_5	C13H20O5	C_13 H_19 O_5	2435	13	1.538	0.385	13	20	5	0	0	0	0	0	0	0	0	0	0	0	0	0	0	0	0	0	0	0	0	0	0	0	0	0	0	2282510.62732664	736111.488888889	255.123811687658	0.0540796623305992	90	0	0.14	4	0	0
-2	255.232949931222	0.0112199	256.240229238	C_16 H_32 O_2	C16H32O2	C_16 H_31 O_2	2435	16	2	0.125	16	32	2	0	0	0	0	0	0	0	0	0	0	0	0	0	0	0	0	0	0	0	0	0	0	0	0	0	0	2282510.62732664	716110.19379845	255.232949687407	0.0716142554765279	129	0	0	1	0	0
-1	256.025170840997	0.0979409	257.032422099	C_13 H_7 O_5 N_1	C13H7NO5	C_13 H_6 O_5 N_1	272	13	0.538	0.385	13	7	5	1	0	0	0	0	0	0	0	0	0	0	0	0	0	0	0	0	0	0	0	0	0	0	0	0	0	2283023.33980833	791983.236842105	256.025170130437	0.173016174810257	38	0.71	0.79	11	1	0
-1	256.054352912863	0.1082386	257.061657168	C_10 H_12 O_7 C13_1	C11H12O7	C_10 H_11 O_7 C13_1	2435	11	1.091	0.636	10	12	7	0	0	0	0	0	1	0	0	0	0	0	0	0	0	0	0	0	0	0	0	0	0	0	0	0	0	2283023.33980833	782420	256.054353666316	0.141931116395463	7	0	0.33	6	0	0
-1	256.069646952502	0.0391828	257.076913311	C_14 H_12 O_4 C13_1	C15H12O4	C_14 H_11 O_4 C13_1	2435	15	0.8	0.267	14	12	4	0	0	0	0	0	1	0	0	0	0	0	0	0	0	0	0	0	0	0	0	0	0	0	0	0	0	2283023.33980833	779091.363636364	256.06964707405	0.203312697454087	22	0.55	0.62	10	1	0
-1	256.106047856414	0.0995514	257.113298692	C_15 H_16 O_3 C13_1	C16H16O3	C_15 H_15 O_3 C13_1	2435	16	1	0.188	15	16	3	0	0	0	0	0	1	0	0	0	0	0	0	0	0	0	0	0	0	0	0	0	0	0	0	0	0	2283023.33980833	838580.622222222	256.106047563786	0.217559217023938	45	0.46	0.52	9	1	0
-1	256.127174101957	0.0879073	257.13442793	C_12 H_20 O_5 C13_1	C13H20O5	C_12 H_19 O_5 C13_1	2435	13	1.538	0.385	12	20	5	0	0	0	0	0	1	0	0	0	0	0	0	0	0	0	0	0	0	0	0	0	0	0	0	0	0	2283023.33980833	801789.816666667	256.1271734621	0.124806695767267	60	0	0.14	4	0	0
-1	256.236301580587	0.0235613	257.243584073	C_15 H_32 O_2 C13_1	C16H32O2	C_15 H_31 O_2 C13_1	2435	16	2	0.125	15	32	2	0	0	0	0	0	1	0	0	0	0	0	0	0	0	0	0	0	0	0	0	0	0	0	0	0	0	2283023.33980833	718950.890756303	256.236301314229	0.0822737863088798	119	0	0	1	0	0
-1	257.009141410338	0.0770184	258.016437714	C_13 H_6 O_6	C13H6O6	C_13 H_5 O_6	2435	13	0.462	0.462	13	6	6	0	0	0	0	0	0	0	0	0	0	0	0	0	0	0	0	0	0	0	0	0	0	0	0	0	0	2283536.13790602	768985.555555556	257.009140732284	0.189570228889719	27	0.71	0.8	11	1	0
-1	257.028477128285	0.0905843	258.035776934	C_12 H_7 O_5 N_1 C13_1	C13H7NO5	C_12 H_6 O_5 N_1 C13_1	272	13	0.538	0.385	12	7	5	1	0	0	0	0	1	0	0	0	0	0	0	0	0	0	0	0	0	0	0	0	0	0	0	0	0	2283536.13790602	897997	257.028472801101	0.0652343844017269	2	0.71	0.79	11	1	0
-1	257.081951014955	0.0735056	258.089208476	C_15 H_14 O_4	C15H14O4	C_15 H_13 O_4	2435	15	0.933	0.267	15	14	4	0	0	0	0	0	0	0	0	0	0	0	0	0	0	0	0	0	0	0	0	0	0	0	0	0	0	2283536.13790602	730840.755555556	257.081950958998	0.0514568691460632	90	0.45	0.54	9	1	0
-1	257.118338339518	0.0810226	258.125593857	C_16 H_18 O_3	C16H18O3	C_16 H_17 O_3	2435	16	1.125	0.188	16	18	3	0	0	0	0	0	0	0	0	0	0	0	0	0	0	0	0	0	0	0	0	0	0	0	0	0	0	2283536.13790602	718511.422222222	257.118338232229	0.0357453591400874	90	0.38	0.45	8	0	0
-1	257.154708207251	0.020921	258.161979238	C_17 H_22 O_2	C17H22O2	C_17 H_21 O_2	2435	17	1.294	0.118	17	22	2	0	0	0	0	0	0	0	0	0	0	0	0	0	0	0	0	0	0	0	0	0	0	0	0	0	0	2283536.13790602	744600.673913043	257.154708037941	0.110531040733019	92	0.33	0.38	7	0	0
-1	257.239676788408	0.0554198	258.246938908	C_14 H_32 O_2 C13_2	C16H32O2	C_14 H_31 O_2 C13_2	2435	16	2	0.125	14	32	2	0	0	0	0	0	2	0	0	0	0	0	0	0	0	0	0	0	0	0	0	0	0	0	0	0	0	2283536.13790602	794549.079365079	257.239676209235	0.198841058371501	63	0	0	1	0	0
-1	258.01254424148	0.1085786	259.019792549	C_12 H_6 O_6 C13_1	C13H6O6	C_12 H_5 O_6 C13_1	2435	13	0.462	0.462	12	6	6	0	0	0	0	0	1	0	0	0	0	0	0	0	0	0	0	0	0	0	0	0	0	0	0	0	0	2284049.01905682	838273.5	258.012543512016	0.165153579971124	6	0.71	0.8	11	1	0
-1	258.085337365244	0.194857	259.092563311	C_14 H_14 O_4 C13_1	C15H14O4	C_14 H_13 O_4 C13_1	2435	15	0.933	0.267	14	14	4	0	0	0	0	0	1	0	0	0	0	0	0	0	0	0	0	0	0	0	0	0	0	0	0	0	0	2284049.01905682	789243.605263158	258.085336703057	0.287852733858061	38	0.45	0.54	9	1	0
-1	258.113557127828	0.0358983	259.120842861	C_15 H_17 O_3 N_1	C15H17NO3	C_15 H_16 O_3 N_1	272	15	1.133	0.2	15	17	3	1	0	0	0	0	0	0	0	0	0	0	0	0	0	0	0	0	0	0	0	0	0	0	0	0	0	2284049.01905682	761524.9125	258.113556881281	0.138947079002822	80	0.36	0.44	8	0	0
-1	258.121676931601	0.0180258	259.128948692	C_15 H_18 O_3 C13_1	C16H18O3	C_15 H_17 O_3 C13_1	2435	16	1.125	0.188	15	18	3	0	0	0	0	0	1	0	0	0	0	0	0	0	0	0	0	0	0	0	0	0	0	0	0	0	0	2284049.01905682	783455.592105263	258.12167661165	0.153306695219917	76	0.38	0.45	8	0	0
-1	258.158051519208	0.023622	259.165334073	C_16 H_22 O_2 C13_1	C17H22O2	C_16 H_21 O_2 C13_1	2435	17	1.294	0.118	16	22	2	0	0	0	0	0	1	0	0	0	0	0	0	0	0	0	0	0	0	0	0	0	0	0	0	0	0	2284049.01905682	842812.791666667	258.158050908249	0.164795889176125	24	0.33	0.38	7	0	0
-1	259.108826345775	0.0419505	260.116091865	C_14 H_16 O_3 N_2	C14H16N2O3	C_14 H_15 O_3 N_2	216	14	1.143	0.214	14	16	3	2	0	0	0	0	0	0	0	0	0	0	0	0	0	0	0	0	0	0	0	0	0	0	0	0	0	2284561.98069551	764699.298701299	259.108826066935	0.0660208186781991	77	0.33	0.43	8	0	0
-1	259.116946135117	0.095612	260.124197696	C_14 H_17 O_3 N_1 C13_1	C15H17NO3	C_14 H_16 O_3 N_1 C13_1	272	15	1.133	0.2	14	17	3	1	0	0	0	0	1	0	0	0	0	0	0	0	0	0	0	0	0	0	0	0	0	0	0	0	0	2284561.98069551	772581.571428571	259.116947653326	0.351540090385264	7	0.36	0.44	8	0	0
-1	259.170366272449	0.0517569	260.177629238	C_17 H_24 O_2	C17H24O2	C_17 H_23 O_2	2435	17	1.412	0.118	17	24	2	0	0	0	0	0	0	0	0	0	0	0	0	0	0	0	0	0	0	0	0	0	0	0	0	0	0	2284561.98069551	756229.594936709	259.170365857842	0.0965668047262616	79	0.27	0.31	6	0	0
-1	260.092853501013	0.0859938	261.10010748	C_14 H_15 O_4 N_1	C14H15NO4	C_14 H_14 O_4 N_1	272	14	1.071	0.286	14	15	4	1	0	0	0	0	0	0	0	0	0	0	0	0	0	0	0	0	0	0	0	0	0	0	0	0	0	2285075.02025461	743165.563218391	260.092853339793	0.0798636971540479	87	0.33	0.45	8	0	0
-1	260.112257724025	0.3349271	261.1194467	C_13 H_16 O_3 N_2 C13_1	C14H16N2O3	C_13 H_15 O_3 N_2 C13_1	216	14	1.143	0.214	13	16	3	2	0	0	0	0	1	0	0	0	0	0	0	0	0	0	0	0	0	0	0	0	0	0	0	0	0	2285075.02025461	725848.8	260.112257164456	0.30686111028837	5	0.33	0.43	8	0	0
-1	260.173742856045	0.1348299	261.180984073	C_16 H_24 O_2 C13_1	C17H24O2	C_16 H_23 O_2 C13_1	2435	17	1.412	0.118	16	24	2	0	0	0	0	0	1	0	0	0	0	0	0	0	0	0	0	0	0	0	0	0	0	0	0	0	0	2285075.02025461	733858.4	260.173740795176	0.130439035047071	5	0.27	0.31	6	0	0
-1	261.040448115309	0.0502466	262.047737714	C_13 H_10 O_6	C13H10O6	C_13 H_9 O_6	2435	13	0.769	0.462	13	10	6	0	0	0	0	0	0	0	0	0	0	0	0	0	0	0	0	0	0	0	0	0	0	0	0	0	0	2285588.13516429	757258.15942029	261.040447782939	0.113701475891337	69	0.43	0.6	9	1	0
-1	261.055729488905	0.0460309	262.062993857	C_17 H_10 O_3	C17H10O3	C_17 H_9 O_3	2435	17	0.588	0.176	17	10	3	0	0	0	0	0	0	0	0	0	0	0	0	0	0	0	0	0	0	0	0	0	0	0	0	0	0	2285588.13516429	748703.696969697	261.05572923854	0.141641000457776	33	0.71	0.74	13	1	0
-1	261.07685206018	0.0205926	262.084123095	C_14 H_14 O_5	C14H14O5	C_14 H_13 O_5	2435	14	1	0.357	14	14	5	0	0	0	0	0	0	0	0	0	0	0	0	0	0	0	0	0	0	0	0	0	0	0	0	0	0	2285588.13516429	706944.222222222	261.076851902226	0.0291615073410559	90	0.33	0.48	8	0	0
-1	261.096168106467	0.0678244	262.103462315	C_13 H_15 O_4 N_1 C13_1	C14H15NO4	C_13 H_14 O_4 N_1 C13_1	272	14	1.071	0.286	13	15	4	1	0	0	0	0	1	0	0	0	0	0	0	0	0	0	0	0	0	0	0	0	0	0	0	0	0	2285588.13516429	786408.363636364	261.096168935947	0.34249965946971	11	0.33	0.45	8	0	0
-1	261.149612413666	0.0191183	262.156893857	C_16 H_22 O_3	C16H22O3	C_16 H_21 O_3	2435	16	1.375	0.188	16	22	3	0	0	0	0	0	0	0	0	0	0	0	0	0	0	0	0	0	0	0	0	0	0	0	0	0	0	2285588.13516429	716118.3	261.149612142328	0.0344440514961717	90	0.23	0.31	6	0	0
-1	262.043823909922	0.0296216	263.051092549	C_12 H_10 O_6 C13_1	C13H10O6	C_12 H_9 O_6 C13_1	2435	13	0.769	0.462	12	10	6	0	0	0	0	0	1	0	0	0	0	0	0	0	0	0	0	0	0	0	0	0	0	0	0	0	0	2286101.32286423	786798.076923077	262.043824146395	0.136376100185286	13	0.43	0.6	9	1	0
-1	262.059069831907	0.0092334	263.066348692	C_16 H_10 O_3 C13_1	C17H10O3	C_16 H_9 O_3 C13_1	2435	17	0.588	0.176	16	10	3	0	0	0	0	0	1	0	0	0	0	0	0	0	0	0	0	0	0	0	0	0	0	0	0	0	0	2286101.32286423	781603.333333333	262.059069312633	0.325331994436179	3	0.71	0.74	13	1	0
-1	262.080209543674	0.0305792	263.08747793	C_13 H_14 O_5 C13_1	C14H14O5	C_13 H_13 O_5 C13_1	2435	14	1	0.357	13	14	5	0	0	0	0	0	1	0	0	0	0	0	0	0	0	0	0	0	0	0	0	0	0	0	0	0	0	2286101.32286423	795878.897959184	262.080209714139	0.165877624627522	49	0.33	0.48	8	0	0
-1	262.152960342663	0.045288	263.160248692	C_15 H_22 O_3 C13_1	C16H22O3	C_15 H_21 O_3 C13_1	2435	16	1.375	0.188	15	22	3	0	0	0	0	0	1	0	0	0	0	0	0	0	0	0	0	0	0	0	0	0	0	0	0	0	0	2286101.32286423	813296.203125	262.152959602618	0.166755997489318	64	0.23	0.31	6	0	0
-1	263.034954607429	0.1039114	264.042258476	C_16 H_8 O_4	C16H8O4	C_16 H_7 O_4	2435	16	0.5	0.25	16	8	4	0	0	0	0	0	0	0	0	0	0	0	0	0	0	0	0	0	0	0	0	0	0	0	0	0	0	2286614.58083911	772193.326086957	263.034953716304	0.22454788256318	46	0.75	0.79	13	1	0
-1	263.056099143159	0.04597	264.063387714	C_13 H_12 O_6	C13H12O6	C_13 H_11 O_6	2435	13	0.923	0.462	13	12	6	0	0	0	0	0	0	0	0	0	0	0	0	0	0	0	0	0	0	0	0	0	0	0	0	0	0	2286614.58083911	750745.266666667	263.056098892002	0.0744210622636276	90	0.29	0.5	8	0	0
-1	263.07136383973	0.0135793	264.078643857	C_17 H_12 O_3	C17H12O3	C_17 H_11 O_3	2435	17	0.706	0.176	17	12	3	0	0	0	0	0	0	0	0	0	0	0	0	0	0	0	0	0	0	0	0	0	0	0	0	0	0	2286614.58083911	802035.078431373	263.071363149795	0.136035633362956	51	0.64	0.68	12	1	0
-1	263.09249122164	0.0206058	264.099773095	C_14 H_16 O_5	C14H16O5	C_14 H_15 O_5	2435	14	1.143	0.357	14	16	5	0	0	0	0	0	0	0	0	0	0	0	0	0	0	0	0	0	0	0	0	0	0	0	0	0	0	2286614.58083911	696988.122222222	263.092490940491	0.0188429812990211	90	0.22	0.39	7	0	0
-1	263.128900899465	0.0713836	264.136158476	C_15 H_20 O_4	C15H20O4	C_15 H_19 O_4	2435	15	1.333	0.267	15	20	4	0	0	0	0	0	0	0	0	0	0	0	0	0	0	0	0	0	0	0	0	0	0	0	0	0	0	2286614.58083911	690801.054945055	263.128900549372	0.0291316084282673	91	0.18	0.31	6	0	0
-1	263.165256876543	0.0399322	264.172543857	C_16 H_24 O_3	C16H24O3	C_16 H_23 O_3	2435	16	1.5	0.188	16	24	3	0	0	0	0	0	0	0	0	0	0	0	0	0	0	0	0	0	0	0	0	0	0	0	0	0	0	2286614.58083911	751413.43373494	263.165256392453	0.07202183933185	83	0.15	0.24	5	0	0
-1	264.038345611257	0.0329453	265.045613311	C_15 H_8 O_4 C13_1	C16H8O4	C_15 H_7 O_4 C13_1	2435	16	0.5	0.25	15	8	4	0	0	0	0	0	1	0	0	0	0	0	0	0	0	0	0	0	0	0	0	0	0	0	0	0	0	2287127.90658316	804936.4	264.038342345345	0.279373920559325	5	0.75	0.79	13	1	0
-1	264.05947486161	0.0329879	265.066742549	C_12 H_12 O_6 C13_1	C13H12O6	C_12 H_11 O_6 C13_1	2435	13	0.923	0.462	12	12	6	0	0	0	0	0	1	0	0	0	0	0	0	0	0	0	0	0	0	0	0	0	0	0	0	0	0	2287127.90658316	758380.733333333	264.059474553838	0.132255435707653	15	0.29	0.5	8	0	0
-1	264.074724875085	0.0098649	265.081998692	C_16 H_12 O_3 C13_1	C17H12O3	C_16 H_11 O_3 C13_1	2435	17	0.706	0.176	16	12	3	0	0	0	0	0	1	0	0	0	0	0	0	0	0	0	0	0	0	0	0	0	0	0	0	0	0	2287127.90658316	934350.6	264.07472485818	0.201980390297125	5	0.64	0.68	12	1	0
-1	264.08772626222	0.0732002	265.095022099	C_13 H_15 O_5 N_1	C13H15NO5	C_13 H_14 O_5 N_1	272	13	1.154	0.385	13	15	5	1	0	0	0	0	0	0	0	0	0	0	0	0	0	0	0	0	0	0	0	0	0	0	0	0	0	2287127.90658316	735104.483146067	264.087725882767	0.0808774606009062	89	0.14	0.37	7	0	0
-1	264.095857452384	0.0224592	265.10312793	C_13 H_16 O_5 C13_1	C14H16O5	C_13 H_15 O_5 C13_1	2435	14	1.143	0.357	13	16	5	0	0	0	0	0	1	0	0	0	0	0	0	0	0	0	0	0	0	0	0	0	0	0	0	0	0	2287127.90658316	752473.505617978	264.095857124252	0.115176108954063	89	0.22	0.39	7	0	0
-1	264.132218111114	0.0707854	265.139513311	C_14 H_20 O_4 C13_1	C15H20O4	C_14 H_19 O_4 C13_1	2435	15	1.333	0.267	14	20	4	0	0	0	0	0	1	0	0	0	0	0	0	0	0	0	0	0	0	0	0	0	0	0	0	0	0	2287127.90658316	738452.877777778	264.132217660281	0.0863732430101782	90	0.18	0.31	6	0	0
-1	264.168632078905	0.0370245	265.175898692	C_15 H_24 O_3 C13_1	C16H24O3	C_15 H_23 O_3 C13_1	2435	16	1.5	0.188	15	24	3	0	0	0	0	0	1	0	0	0	0	0	0	0	0	0	0	0	0	0	0	0	0	0	0	0	0	2287127.90658316	731764.9	264.1686314235	0.199993575776872	10	0.15	0.24	5	0	0
-1	265.050614088915	0.0674891	266.057908476	C_16 H_10 O_4	C16H10O4	C_16 H_9 O_4	2435	16	0.625	0.25	16	10	4	0	0	0	0	0	0	0	0	0	0	0	0	0	0	0	0	0	0	0	0	0	0	0	0	0	0	2287641.29758838	756853.387096774	265.050613213443	0.156672026893479	62	0.67	0.71	12	1	0
-1	265.071742036457	0.0723319	266.079037714	C_13 H_14 O_6	C13H14O6	C_13 H_13 O_6	2435	13	1.077	0.462	13	14	6	0	0	0	0	0	0	0	0	0	0	0	0	0	0	0	0	0	0	0	0	0	0	0	0	0	0	2287641.29758838	709195.769230769	265.071741658094	0.0489400773523617	91	0.14	0.4	7	0	0
-1	265.087007876447	0.0358858	266.094293857	C_17 H_14 O_3	C17H14O3	C_17 H_13 O_3	2435	17	0.824	0.176	17	14	3	0	0	0	0	0	0	0	0	0	0	0	0	0	0	0	0	0	0	0	0	0	0	0	0	0	0	2287641.29758838	759416.222222222	265.087007114798	0.133370051579175	63	0.57	0.61	11	1	0
-1	265.091124437985	0.0899517	266.098376934	C_12 H_15 O_5 N_1 C13_1	C13H15NO5	C_12 H_14 O_5 N_1 C13_1	272	13	1.154	0.385	12	15	5	1	0	0	0	0	1	0	0	0	0	0	0	0	0	0	0	0	0	0	0	0	0	0	0	0	0	2287641.29758838	774361.285714286	265.091126670366	0.166397803696628	7	0.14	0.37	7	0	0
-1	265.108149014704	0.0088345	266.115423095	C_14 H_18 O_5	C14H18O5	C_14 H_17 O_5	2435	14	1.286	0.357	14	18	5	0	0	0	0	0	0	0	0	0	0	0	0	0	0	0	0	0	0	0	0	0	0	0	0	0	0	2287641.29758838	686339.255555556	265.108148558816	0.0155312750964711	90	0.11	0.3	6	0	0
-3	265.147912360878	0.0312449	266.155180476	C_12 H_26 O_4 S_1	C12H26O4S	C_12 H_25 O_4 S_1	17	12	2.167	0.333	12	26	4	0	1	0	0	0	0	0	0	0	0	0	0	0	0	0	0	0	0	0	0	0	0	0	0	0	0	2287641.29758838	707338.777777778	265.147911805759	0.0971331895540327	126	0	0	0	0	0
-1	266.053984588943	0.0085748	267.061263311	C_15 H_10 O_4 C13_1	C16H10O4	C_15 H_9 O_4 C13_1	2435	16	0.625	0.25	15	10	4	0	0	0	0	0	1	0	0	0	0	0	0	0	0	0	0	0	0	0	0	0	0	0	0	0	0	2288154.75134449	808303.25	266.053984703043	0.132338136720389	12	0.67	0.71	12	1	0
-1	266.07512600407	0.0370185	267.082392549	C_12 H_14 O_6 C13_1	C13H14O6	C_12 H_13 O_6 C13_1	2435	13	1.077	0.462	12	14	6	0	0	0	0	0	1	0	0	0	0	0	0	0	0	0	0	0	0	0	0	0	0	0	0	0	0	2288154.75134449	784566.27027027	266.075126387396	0.228698849888886	37	0.14	0.4	7	0	0
-1	266.090373787134	0.005717	267.097648692	C_16 H_14 O_3 C13_1	C17H14O3	C_16 H_13 O_3 C13_1	2435	17	0.824	0.176	16	14	3	0	0	0	0	0	1	0	0	0	0	0	0	0	0	0	0	0	0	0	0	0	0	0	0	0	0	2288154.75134449	733907.545454545	266.090372723363	0.24261973956535	11	0.57	0.61	11	1	0
-1	266.103385616362	0.0376286	267.110672099	C_13 H_17 O_5 N_1	C13H17NO5	C_13 H_16 O_5 N_1	272	13	1.308	0.385	13	17	5	1	0	0	0	0	0	0	0	0	0	0	0	0	0	0	0	0	0	0	0	0	0	0	0	0	0	2288154.75134449	719709.269230769	266.103385090638	0.0469478083525411	78	0	0.26	6	0	0
-1	266.11149532441	0.0231133	267.11877793	C_13 H_18 O_5 C13_1	C14H18O5	C_13 H_17 O_5 C13_1	2435	14	1.286	0.357	13	18	5	0	0	0	0	0	1	0	0	0	0	0	0	0	0	0	0	0	0	0	0	0	0	0	0	0	0	2288154.75134449	736029.077777778	266.111494827983	0.0742425674520689	90	0.11	0.3	6	0	0
-1	266.151236816414	0.0825839	267.158535311	C_11 H_26 O_4 S_1 C13_1	C12H26O4S	C_11 H_25 O_4 S_1 C13_1	17	12	2.167	0.333	11	26	4	0	1	0	0	0	1	0	0	0	0	0	0	0	0	0	0	0	0	0	0	0	0	0	0	0	0	2288154.75134449	775485.53030303	266.151236092681	0.155734830165747	66	0	0	0	0	0
-1	267.029915577285	0.0705648	268.037173095	C_15 H_8 O_5	C15H8O5	C_15 H_7 O_5	2435	15	0.533	0.333	15	8	5	0	0	0	0	0	0	0	0	0	0	0	0	0	0	0	0	0	0	0	0	0	0	0	0	0	0	2288668.26533897	751435.213114754	267.029914336521	0.134557504916279	61	0.7	0.76	12	1	0
-1	267.051035267771	0.0349402	268.058302333	C_12 H_12 O_7	C12H12O7	C_12 H_11 O_7	2435	12	1	0.583	12	12	7	0	0	0	0	0	0	0	0	0	0	0	0	0	0	0	0	0	0	0	0	0	0	0	0	0	0	2288668.26533897	761444.954022989	267.051034783171	0.108139291129433	87	0	0.41	7	0	0
-1	267.066255437929	0.0992526	268.073558476	C_16 H_12 O_4	C16H12O4	C_16 H_11 O_4	2435	16	0.75	0.25	16	12	4	0	0	0	0	0	0	0	0	0	0	0	0	0	0	0	0	0	0	0	0	0	0	0	0	0	0	2288668.26533897	720980.382352941	267.066254635279	0.118861877596616	68	0.58	0.64	11	1	0
-1	267.087388816246	0.0837988	268.094687714	C_13 H_16 O_6	C13H16O6	C_13 H_15 O_6	2435	13	1.231	0.462	13	16	6	0	0	0	0	0	0	0	0	0	0	0	0	0	0	0	0	0	0	0	0	0	0	0	0	0	0	2288668.26533897	693992.833333333	267.08738824562	0.0245043459439424	90	0	0.3	6	0	0
-1	267.10267629633	0.0330872	268.109943857	C_17 H_16 O_3	C17H16O3	C_17 H_15 O_3	2435	17	0.941	0.176	17	16	3	0	0	0	0	0	0	0	0	0	0	0	0	0	0	0	0	0	0	0	0	0	0	0	0	0	0	2288668.26533897	716367.851851852	267.102675552884	0.0813231884434422	81	0.5	0.55	10	1	0
-1	267.106728647247	0.0815138	268.114026934	C_12 H_17 O_5 N_1 C13_1	C13H17NO5	C_12 H_16 O_5 N_1 C13_1	272	13	1.308	0.385	12	17	5	1	0	0	0	0	1	0	0	0	0	0	0	0	0	0	0	0	0	0	0	0	0	0	0	0	0	2288668.26533897	867175.588235294	267.106729861075	0.147047917984406	17	0	0.26	6	0	0
-1	267.123809421992	0.0475849	268.131073095	C_14 H_20 O_5	C14H20O5	C_14 H_19 O_5	2435	14	1.429	0.357	14	20	5	0	0	0	0	0	0	0	0	0	0	0	0	0	0	0	0	0	0	0	0	0	0	0	0	0	0	2288668.26533897	680242.055555556	267.123808778501	0.0248070045133398	90	0	0.22	5	0	0
-1	267.143730121355	0.1162666	268.150975376	C_12 H_26 O_4 S34_1	C12H26O4S	C_12 H_25 O_4 S34_1	17	12	2.167	0.333	12	26	4	0	0	0	0	0	0	0	0	1	0	0	0	0	0	0	0	0	0	0	0	0	0	0	0	0	0	2288668.26533897	812009.8	267.143729212718	0.304418958219437	20	0	0	0	0	0
-1	267.154591744049	0.0819281	268.161890146	C_10 H_26 O_4 S_1 C13_2	C12H26O4S	C_10 H_25 O_4 S_1 C13_2	17	12	2.167	0.333	10	26	4	0	1	0	0	0	2	0	0	0	0	0	0	0	0	0	0	0	0	0	0	0	0	0	0	0	0	2288668.26533897	808415	267.154584845253	0.237002018784614	2	0	0	0	0	0
-1	267.160168731485	0.0496444	268.167458476	C_15 H_24 O_4	C15H24O4	C_15 H_23 O_4	2435	15	1.6	0.267	15	24	4	0	0	0	0	0	0	0	0	0	0	0	0	0	0	0	0	0	0	0	0	0	0	0	0	0	0	2288668.26533897	729671.104651163	267.160167936975	0.0957790609691951	86	0	0.15	4	0	0
-1	268.033226552176	0.0927221	269.04052793	C_14 H_8 O_5 C13_1	C15H8O5	C_14 H_7 O_5 C13_1	2435	15	0.533	0.333	14	8	5	0	0	0	0	0	1	0	0	0	0	0	0	0	0	0	0	0	0	0	0	0	0	0	0	0	0	2289181.83705706	754576.235294118	268.033225318476	0.22184397399453	17	0.7	0.76	12	1	0
-1	268.054365824521	0.0554222	269.061657168	C_11 H_12 O_7 C13_1	C12H12O7	C_11 H_11 O_7 C13_1	2435	12	1	0.583	11	12	7	0	0	0	0	0	1	0	0	0	0	0	0	0	0	0	0	0	0	0	0	0	0	0	0	0	0	2289181.83705706	796871.857142857	268.054365714767	0.136074000153628	14	0	0.41	7	0	0
-1	268.069647861719	0.0408136	269.076913311	C_15 H_12 O_4 C13_1	C16H12O4	C_15 H_11 O_4 C13_1	2435	16	0.75	0.25	15	12	4	0	0	0	0	0	1	0	0	0	0	0	0	0	0	0	0	0	0	0	0	0	0	0	0	0	0	2289181.83705706	723288.214285714	268.06964753154	0.129017861324149	14	0.58	0.64	11	1	0
-1	268.090780228529	0.0524381	269.098042549	C_12 H_16 O_6 C13_1	C13H16O6	C_12 H_15 O_6 C13_1	2435	13	1.231	0.462	12	16	6	0	0	0	0	0	1	0	0	0	0	0	0	0	0	0	0	0	0	0	0	0	0	0	0	0	0	2289181.83705706	757257.927710843	268.090779437707	0.142428919148627	83	0	0.3	6	0	0
-1	268.106000646914	0.0803156	269.113298692	C_16 H_16 O_3 C13_1	C17H16O3	C_16 H_15 O_3 C13_1	2435	17	0.941	0.176	16	16	3	0	0	0	0	0	1	0	0	0	0	0	0	0	0	0	0	0	0	0	0	0	0	0	0	0	0	2289181.83705706	772016.260869565	268.105999897916	0.235309397642	23	0.5	0.55	10	1	0
-1	268.127126135532	0.0942392	269.13442793	C_13 H_20 O_5 C13_1	C14H20O5	C_13 H_19 O_5 C13_1	2435	14	1.429	0.357	13	20	5	0	0	0	0	0	1	0	0	0	0	0	0	0	0	0	0	0	0	0	0	0	0	0	0	0	0	2289181.83705706	736957.034090909	268.127125454176	0.103851521853482	88	0	0.22	5	0	0
-1	268.163547108302	0.0380019	269.170813311	C_14 H_24 O_4 C13_1	C15H24O4	C_14 H_23 O_4 C13_1	2435	15	1.6	0.267	14	24	4	0	0	0	0	0	1	0	0	0	0	0	0	0	0	0	0	0	0	0	0	0	0	0	0	0	0	2289181.83705706	797630.217391304	268.163545614914	0.255635169763174	23	0	0.15	4	0	0
-1	269.009172189553	0.0403938	270.016437714	C_14 H_6 O_6	C14H6O6	C_14 H_5 O_6	2435	14	0.429	0.429	14	6	6	0	0	0	0	0	0	0	0	0	0	0	0	0	0	0	0	0	0	0	0	0	0	0	0	0	0	2289695.46398174	740543.758064516	269.009170926896	0.164318724850831	62	0.75	0.82	12	1	0
-1	269.030302950016	0.0460306	270.037566952	C_11 H_10 O_8	C11H10O8	C_11 H_9 O_8	2435	11	0.909	0.727	11	10	8	0	0	0	0	0	0	0	0	0	0	0	0	0	0	0	0	0	0	0	0	0	0	0	0	0	0	2289695.46398174	726864.375	269.030302378972	0.150090175952869	16	0	0.43	7	0	0
-1	269.045547499405	0.0030957	270.052823095	C_15 H_10 O_5	C15H10O5	C_15 H_9 O_5	2435	15	0.667	0.333	15	10	5	0	0	0	0	0	0	0	0	0	0	0	0	0	0	0	0	0	0	0	0	0	0	0	0	0	0	2289695.46398174	708241.724637681	269.045546584109	0.0880656241715211	69	0.6	0.68	11	1	0
-1	269.081910879693	0.078363	270.089208476	C_16 H_14 O_4	C16H14O4	C_16 H_13 O_4	2435	16	0.875	0.25	16	14	4	0	0	0	0	0	0	0	0	0	0	0	0	0	0	0	0	0	0	0	0	0	0	0	0	0	0	2289695.46398174	718553.835164835	269.081910216649	0.0616792453453864	91	0.5	0.57	10	1	0
-1	269.103050344347	0.0404946	270.110337714	C_13 H_18 O_6	C13H18O6	C_13 H_17 O_6	2435	13	1.385	0.462	13	18	6	0	0	0	0	0	0	0	0	0	0	0	0	0	0	0	0	0	0	0	0	0	0	0	0	0	0	2289695.46398174	685653.811111111	269.103049598302	0.0216163571760463	90	0	0.2	5	0	0
-1	269.139460078038	0.0496582	270.146723095	C_14 H_22 O_5	C14H22O5	C_14 H_21 O_5	2435	14	1.571	0.357	14	22	5	0	0	0	0	0	0	0	0	0	0	0	0	0	0	0	0	0	0	0	0	0	0	0	0	0	0	2289695.46398174	692561.066666667	269.139459268948	0.0506094929181758	90	0	0.13	4	0	0
-1	269.154683007924	0.0732857	270.161979238	C_18 H_22 O_2	C18H22O2	C_18 H_21 O_2	2435	18	1.222	0.111	18	22	2	0	0	0	0	0	0	0	0	0	0	0	0	0	0	0	0	0	0	0	0	0	0	0	0	0	0	2289695.46398174	729761.518518519	269.154682138124	0.108524036952129	81	0.38	0.41	8	0	0
-1	270.012507166403	0.0330271	271.019792549	C_13 H_6 O_6 C13_1	C14H6O6	C_13 H_5 O_6 C13_1	2435	14	0.429	0.429	13	6	6	0	0	0	0	0	1	0	0	0	0	0	0	0	0	0	0	0	0	0	0	0	0	0	0	0	0	2290209.14346056	722673.363636364	270.012504792765	0.201215611997142	11	0.75	0.82	12	1	0
-1	270.033593028595	0.1930594	271.040921787	C_10 H_10 O_8 C13_1	C11H10O8	C_10 H_9 O_8 C13_1	2435	11	0.909	0.727	10	10	8	0	0	0	0	0	1	0	0	0	0	0	0	0	0	0	0	0	0	0	0	0	0	0	0	0	0	2290209.14346056	692050.5	270.033594238346	0.00323390972727325	2	0	0.43	7	0	0
-1	270.048885740849	0.0581356	271.05617793	C_14 H_10 O_5 C13_1	C15H10O5	C_14 H_9 O_5 C13_1	2435	15	0.667	0.333	14	10	5	0	0	0	0	0	1	0	0	0	0	0	0	0	0	0	0	0	0	0	0	0	0	0	0	0	0	2290209.14346056	700675.388888889	270.048885056947	0.242555164082978	18	0.6	0.68	11	1	0
-1	270.085291351698	0.0164962	271.092563311	C_15 H_14 O_4 C13_1	C16H14O4	C_15 H_13 O_4 C13_1	2435	16	0.875	0.25	15	14	4	0	0	0	0	0	1	0	0	0	0	0	0	0	0	0	0	0	0	0	0	0	0	0	0	0	0	2290209.14346056	719306.28	270.085289951865	0.171133258526727	25	0.5	0.57	10	1	0
-1	270.10643139679	0.0563564	271.113692549	C_12 H_18 O_6 C13_1	C13H18O6	C_12 H_17 O_6 C13_1	2435	13	1.385	0.462	12	18	6	0	0	0	0	0	1	0	0	0	0	0	0	0	0	0	0	0	0	0	0	0	0	0	0	0	0	2290209.14346056	738276.58974359	270.106430536472	0.129018482554247	78	0	0.2	5	0	0
-1	270.142778318558	0.0854877	271.15007793	C_13 H_22 O_5 C13_1	C14H22O5	C_13 H_21 O_5 C13_1	2435	14	1.571	0.357	13	22	5	0	0	0	0	0	1	0	0	0	0	0	0	0	0	0	0	0	0	0	0	0	0	0	0	0	0	2290209.14346056	743126.35483871	270.142777170637	0.186645062052131	62	0	0.13	4	0	0
-1	270.158087198119	0.1089999	271.165334073	C_17 H_22 O_2 C13_1	C18H22O2	C_17 H_21 O_2 C13_1	2435	18	1.222	0.111	17	22	2	0	0	0	0	0	1	0	0	0	0	0	0	0	0	0	0	0	0	0	0	0	0	0	0	0	0	2290209.14346056	756316	270.158085268425	0.338622697725075	13	0.38	0.41	8	0	0
-1	271.024826281699	0.0551369	272.032087714	C_14 H_8 O_6	C14H8O6	C_14 H_7 O_6	2435	14	0.571	0.429	14	8	6	0	0	0	0	0	0	0	0	0	0	0	0	0	0	0	0	0	0	0	0	0	0	0	0	0	0	2290722.87230605	718390.246376812	271.024825129464	0.141933771649512	69	0.62	0.73	11	1	0
-1	271.061186980567	0.0355903	272.068473095	C_15 H_12 O_5	C15H12O5	C_15 H_11 O_5	2435	15	0.8	0.333	15	12	5	0	0	0	0	0	0	0	0	0	0	0	0	0	0	0	0	0	0	0	0	0	0	0	0	0	0	2290722.87230605	713306.966292135	271.061186277853	0.065527908549086	89	0.5	0.6	10	1	0
-1	271.097578012706	0.0148178	272.104858476	C_16 H_16 O_4	C16H16O4	C_16 H_15 O_4	2435	16	1	0.25	16	16	4	0	0	0	0	0	0	0	0	0	0	0	0	0	0	0	0	0	0	0	0	0	0	0	0	0	0	2290722.87230605	683942.32967033	271.097577341953	0.029656936998336	91	0.42	0.5	9	0	0
-1	271.118723617666	0.0453283	272.125987714	C_13 H_20 O_6	C13H20O6	C_13 H_19 O_6	2435	13	1.538	0.462	13	20	6	0	0	0	0	0	0	0	0	0	0	0	0	0	0	0	0	0	0	0	0	0	0	0	0	0	0	2290722.87230605	681121.511111111	271.118722769969	0.0500371495029972	90	0	0.1	4	0	0
-1	271.170340213893	0.0462676	272.177629238	C_18 H_24 O_2	C18H24O2	C_18 H_23 O_2	2435	18	1.333	0.111	18	24	2	0	0	0	0	0	0	0	0	0	0	0	0	0	0	0	0	0	0	0	0	0	0	0	0	0	0	2290722.87230605	719775.452380952	271.170339351363	0.103264710618949	84	0.31	0.35	7	0	0
-1	272.028161656952	0.0163349	273.035442549	C_13 H_8 O_6 C13_1	C14H8O6	C_13 H_7 O_6 C13_1	2435	14	0.571	0.429	13	8	6	0	0	0	0	0	1	0	0	0	0	0	0	0	0	0	0	0	0	0	0	0	0	0	0	0	0	2291236.64719465	723598.75	272.028159940756	0.128789155408124	16	0.62	0.73	11	1	0
-1	272.064555862132	0.0159811	273.07182793	C_14 H_12 O_5 C13_1	C15H12O5	C_14 H_11 O_5 C13_1	2435	15	0.8	0.333	14	12	5	0	0	0	0	0	1	0	0	0	0	0	0	0	0	0	0	0	0	0	0	0	0	0	0	0	0	2291236.64719465	675245.588235294	272.064554661593	0.15627826392011	17	0.5	0.6	10	1	0
-1	272.092807482525	0.0862907	273.10010748	C_15 H_15 O_4 N_1	C15H15NO4	C_15 H_14 O_4 N_1	272	15	1	0.267	15	15	4	1	0	0	0	0	0	0	0	0	0	0	0	0	0	0	0	0	0	0	0	0	0	0	0	0	0	2291236.64719465	728458.922222222	272.092806750622	0.0807243059947169	90	0.4	0.5	9	0	0
-1	272.100941499512	0.0169164	273.108213311	C_15 H_16 O_4 C13_1	C16H16O4	C_15 H_15 O_4 C13_1	2435	16	1	0.25	15	16	4	0	0	0	0	0	1	0	0	0	0	0	0	0	0	0	0	0	0	0	0	0	0	0	0	0	0	2291236.64719465	752914.847222222	272.100940506743	0.136988522922087	72	0.42	0.5	9	0	0
-1	272.122053990967	0.0443966	273.129342549	C_12 H_20 O_6 C13_1	C13H20O6	C_12 H_19 O_6 C13_1	2435	13	1.538	0.462	12	20	6	0	0	0	0	0	1	0	0	0	0	0	0	0	0	0	0	0	0	0	0	0	0	0	0	0	0	2291236.64719465	765923.288135593	272.122052848902	0.147197378203802	59	0	0.1	4	0	0
-1	272.173742981987	0.1293684	273.180984073	C_17 H_24 O_2 C13_1	C18H24O2	C_17 H_23 O_2 C13_1	2435	18	1.333	0.111	17	24	2	0	0	0	0	0	1	0	0	0	0	0	0	0	0	0	0	0	0	0	0	0	0	0	0	0	0	2291236.64719465	758279.5	272.17374052398	0.131509588507076	16	0.31	0.35	7	0	0
-1	273.040471987849	0.0390625	274.047737714	C_14 H_10 O_6	C14H10O6	C_14 H_9 O_6	2435	14	0.714	0.429	14	10	6	0	0	0	0	0	0	0	0	0	0	0	0	0	0	0	0	0	0	0	0	0	0	0	0	0	0	2291750.46479983	723134.279411765	273.040471067911	0.108783910817238	68	0.5	0.64	10	1	0
-1	273.096173093804	0.0466612	274.103462315	C_14 H_15 O_4 N_1 C13_1	C15H15NO4	C_14 H_14 O_4 N_1 C13_1	272	15	1	0.267	14	15	4	1	0	0	0	0	1	0	0	0	0	0	0	0	0	0	0	0	0	0	0	0	0	0	0	0	0	2291750.46479983	672475.166666667	273.096171264822	0.348147554665872	6	0.4	0.5	9	0	0
-1	273.097956608234	0.0703854	274.105252333	C_12 H_18 O_7	C12H18O7	C_12 H_17 O_7	2435	12	1.5	0.583	12	18	7	0	0	0	0	0	0	0	0	0	0	0	0	0	0	0	0	0	0	0	0	0	0	0	0	0	0	2291750.46479983	723820.951219512	273.097955589718	0.100226943523451	82	0	0.06	4	0	0
-1	273.113234156937	0.0077083	274.120508476	C_16 H_18 O_4	C16H18O4	C_16 H_17 O_4	2435	16	1.125	0.25	16	18	4	0	0	0	0	0	0	0	0	0	0	0	0	0	0	0	0	0	0	0	0	0	0	0	0	0	0	2291750.46479983	674072.422222222	273.11323347855	0.0159622964333682	90	0.33	0.43	8	0	0
-1	273.149617656356	0.0008426	274.156893857	C_17 H_22 O_3	C17H22O3	C_17 H_21 O_3	2435	17	1.294	0.176	17	22	3	0	0	0	0	0	0	0	0	0	0	0	0	0	0	0	0	0	0	0	0	0	0	0	0	0	0	2291750.46479983	677730.3	273.14961691153	0.0331655636658913	90	0.29	0.35	7	0	0
-1	274.043825459088	0.0339646	275.051092549	C_13 H_10 O_6 C13_1	C14H10O6	C_13 H_9 O_6 C13_1	2435	14	0.714	0.429	13	10	6	0	0	0	0	0	1	0	0	0	0	0	0	0	0	0	0	0	0	0	0	0	0	0	0	0	0	2292264.32179212	706609.941176471	274.043824472436	0.102874010922515	17	0.5	0.64	10	1	0
-1	274.1013525048	0.0791251	275.108607168	C_11 H_18 O_7 C13_1	C12H18O7	C_11 H_17 O_7 C13_1	2435	12	1.5	0.583	11	18	7	0	0	0	0	0	1	0	0	0	0	0	0	0	0	0	0	0	0	0	0	0	0	0	0	0	0	2292264.32179212	758960.714285714	274.10135213942	0.187055798142058	7	0	0.06	4	0	0
-1	274.108462934306	0.0658414	275.11575748	C_15 H_17 O_4 N_1	C15H17NO4	C_15 H_16 O_4 N_1	272	15	1.133	0.267	15	17	4	1	0	0	0	0	0	0	0	0	0	0	0	0	0	0	0	0	0	0	0	0	0	0	0	0	0	2292264.32179212	701986.535714286	274.10846225938	0.0485995042259699	84	0.3	0.42	8	0	0
-1	274.116595239625	0.0303863	275.123863311	C_15 H_18 O_4 C13_1	C16H18O4	C_15 H_17 O_4 C13_1	2435	16	1.125	0.25	15	18	4	0	0	0	0	0	1	0	0	0	0	0	0	0	0	0	0	0	0	0	0	0	0	0	0	0	0	2292264.32179212	734225.988888889	274.116594530554	0.10497586213265	90	0.33	0.43	8	0	0
-1	274.152962522368	0.0353903	275.160248692	C_16 H_22 O_3 C13_1	C17H22O3	C_16 H_21 O_3 C13_1	2435	17	1.294	0.176	16	22	3	0	0	0	0	0	1	0	0	0	0	0	0	0	0	0	0	0	0	0	0	0	0	0	0	0	0	2292264.32179212	765516.61038961	274.152961797828	0.124879057336168	77	0.29	0.35	7	0	0
-1	275.019745519325	0.0710728	276.027002333	C_13 H_8 O_7	C13H8O7	C_13 H_7 O_7	2435	13	0.615	0.538	13	8	7	0	0	0	0	0	0	0	0	0	0	0	0	0	0	0	0	0	0	0	0	0	0	0	0	0	0	2292778.21483902	707912.961538462	275.019743845952	0.139083577703161	26	0.5	0.68	10	1	1
-1	275.056102542565	0.0316594	276.063387714	C_14 H_12 O_6	C14H12O6	C_14 H_11 O_6	2435	14	0.857	0.429	14	12	6	0	0	0	0	0	0	0	0	0	0	0	0	0	0	0	0	0	0	0	0	0	0	0	0	0	0	2292778.21483902	714614.967032967	275.056101837098	0.079266701795224	91	0.38	0.55	9	1	0
-1	275.071411510145	0.1596827	276.078643857	C_18 H_12 O_3	C18H12O3	C_18 H_11 O_3	2435	18	0.667	0.167	18	12	3	0	0	0	0	0	0	0	0	0	0	0	0	0	0	0	0	0	0	0	0	0	0	0	0	0	0	2292778.21483902	721819.84375	275.071410465804	0.222884436315662	32	0.67	0.7	13	1	0
-1	275.092509376183	0.0460449	276.099773095	C_15 H_16 O_5	C15H16O5	C_15 H_15 O_5	2435	15	1.067	0.333	15	16	5	0	0	0	0	0	0	0	0	0	0	0	0	0	0	0	0	0	0	0	0	0	0	0	0	0	0	2292778.21483902	666810.681318681	275.092508749985	0.0456540484784768	91	0.3	0.44	8	0	0
-1	275.103724465338	0.0202346	276.111006484	C_14 H_16 O_4 N_2	C14H16N2O4	C_14 H_15 O_4 N_2	216	14	1.143	0.286	14	16	4	2	0	0	0	0	0	0	0	0	0	0	0	0	0	0	0	0	0	0	0	0	0	0	0	0	0	2292778.21483902	691751.265822785	275.103723779304	0.0434982790586623	79	0.25	0.4	8	0	0
-1	275.111832950575	0.0106222	276.119112315	C_14 H_17 O_4 N_1 C13_1	C15H17NO4	C_14 H_16 O_4 N_1 C13_1	272	15	1.133	0.267	14	17	4	1	0	0	0	0	1	0	0	0	0	0	0	0	0	0	0	0	0	0	0	0	0	0	0	0	0	2292778.21483902	765354.071428571	275.111832818787	0.239793034191625	28	0.3	0.42	8	0	0
-1	275.128873534197	0.0308181	276.136158476	C_16 H_20 O_4	C16H20O4	C_16 H_19 O_4	2435	16	1.25	0.25	16	20	4	0	0	0	0	0	0	0	0	0	0	0	0	0	0	0	0	0	0	0	0	0	0	0	0	0	0	2292778.21483902	673051.43956044	275.128872863005	0.0295771620494232	91	0.25	0.36	7	0	0
-1	275.16528038163	0.0469127	276.172543857	C_17 H_24 O_3	C17H24O3	C_17 H_23 O_3	2435	17	1.412	0.176	17	24	3	0	0	0	0	0	0	0	0	0	0	0	0	0	0	0	0	0	0	0	0	0	0	0	0	0	0	2292778.21483902	685146.47826087	275.165279633907	0.058260783222561	92	0.21	0.29	6	0	0
-1	276.023065499049	0.0550012	277.030357168	C_12 H_8 O_7 C13_1	C13H8O7	C_12 H_7 O_7 C13_1	2435	13	0.615	0.538	12	8	7	0	0	0	0	0	1	0	0	0	0	0	0	0	0	0	0	0	0	0	0	0	0	0	0	0	0	2293292.14060509	728162.846153846	276.023064617331	0.0913121006446251	13	0.5	0.68	10	1	1
-1	276.059501498066	0.1276985	277.066742549	C_13 H_12 O_6 C13_1	C14H12O6	C_13 H_11 O_6 C13_1	2435	14	0.857	0.429	13	12	6	0	0	0	0	0	1	0	0	0	0	0	0	0	0	0	0	0	0	0	0	0	0	0	0	0	0	2293292.14060509	696216.277777778	276.059501294428	0.16517482243052	18	0.38	0.55	9	1	0
-1	276.074666238258	0.2021857	277.081998692	C_17 H_12 O_3 C13_1	C18H12O3	C_17 H_11 O_3 C13_1	2435	18	0.667	0.167	17	12	3	0	0	0	0	0	1	0	0	0	0	0	0	0	0	0	0	0	0	0	0	0	0	0	0	0	0	2293292.14060509	696627	276.074663710454	0.101335149597667	2	0.67	0.7	13	1	0
-1	276.087752899308	0.0260993	277.095022099	C_14 H_15 O_5 N_1	C14H15NO5	C_14 H_14 O_5 N_1	272	14	1.071	0.357	14	15	5	1	0	0	0	0	0	0	0	0	0	0	0	0	0	0	0	0	0	0	0	0	0	0	0	0	0	2293292.14060509	695036.703296703	276.087752308136	0.0670872964407283	91	0.25	0.43	8	0	0
-1	276.095838134941	0.0482239	277.10312793	C_14 H_16 O_5 C13_1	C15H16O5	C_14 H_15 O_5 C13_1	2435	15	1.067	0.333	14	16	5	0	0	0	0	0	1	0	0	0	0	0	0	0	0	0	0	0	0	0	0	0	0	0	0	0	0	2293292.14060509	730031.931818182	276.095837528758	0.10406181993742	88	0.3	0.44	8	0	0
-1	276.107100538889	0.0564785	277.114361319	C_13 H_16 O_4 N_2 C13_1	C14H16N2O4	C_13 H_15 O_4 N_2 C13_1	216	14	1.143	0.286	13	16	4	2	0	0	0	0	1	0	0	0	0	0	0	0	0	0	0	0	0	0	0	0	0	0	0	0	0	2293292.14060509	687236.6	276.107100080776	0.285081777057994	20	0.25	0.4	8	0	0
-1	276.12412277868	0.0298414	277.13140748	C_15 H_19 O_4 N_1	C15H19NO4	C_15 H_18 O_4 N_1	272	15	1.267	0.267	15	19	4	1	0	0	0	0	0	0	0	0	0	0	0	0	0	0	0	0	0	0	0	0	0	0	0	0	0	2293292.14060509	690100.875	276.12412215838	0.0503936144128714	80	0.2	0.33	7	0	0
-1	276.132258148856	0.0767447	277.139513311	C_15 H_20 O_4 C13_1	C16H20O4	C_15 H_19 O_4 C13_1	2435	16	1.25	0.25	15	20	4	0	0	0	0	0	1	0	0	0	0	0	0	0	0	0	0	0	0	0	0	0	0	0	0	0	0	2293292.14060509	708240.088888889	276.132257527835	0.0943380775376929	90	0.25	0.36	7	0	0
-1	276.168600978087	0.0767816	277.175898692	C_16 H_24 O_3 C13_1	C17H24O3	C_16 H_23 O_3 C13_1	2435	17	1.412	0.176	16	24	3	0	0	0	0	0	1	0	0	0	0	0	0	0	0	0	0	0	0	0	0	0	0	0	0	0	0	2293292.14060509	786065.933333333	276.168599953045	0.154448183353592	60	0.21	0.29	6	0	0
-1	277.071759432853	0.0066528	278.079037714	C_14 H_14 O_6	C14H14O6	C_14 H_13 O_6	2435	14	1	0.429	14	14	6	0	0	0	0	0	0	0	0	0	0	0	0	0	0	0	0	0	0	0	0	0	0	0	0	0	0	2293806.09575193	676788.955555556	277.071758835852	0.0306619499096571	90	0.25	0.45	8	0	0
-1	277.087018276356	0.0030601	278.094293857	C_18 H_14 O_3	C18H14O3	C_18 H_13 O_3	2435	18	0.778	0.167	18	14	3	0	0	0	0	0	0	0	0	0	0	0	0	0	0	0	0	0	0	0	0	0	0	0	0	0	0	2293806.09575193	712189.660377358	277.087017329341	0.19858999406177	53	0.6	0.64	12	1	0
-1	277.091075119525	0.0912735	278.098376934	C_13 H_15 O_5 N_1 C13_1	C14H15NO5	C_13 H_14 O_5 N_1 C13_1	272	14	1.071	0.357	13	15	5	1	0	0	0	0	1	0	0	0	0	0	0	0	0	0	0	0	0	0	0	0	0	0	0	0	0	2293806.09575193	738310.416666667	277.091073720842	0.179235403536847	24	0.25	0.43	8	0	0
-1	277.108161052753	0.0517375	278.115423095	C_15 H_18 O_5	C15H18O5	C_15 H_17 O_5	2435	15	1.2	0.333	15	18	5	0	0	0	0	0	0	0	0	0	0	0	0	0	0	0	0	0	0	0	0	0	0	0	0	0	0	2293806.09575193	656850.388888889	277.108160445681	0.0187395500027157	90	0.2	0.36	7	0	0
-1	277.127501067971	0.0545958	278.134762315	C_14 H_19 O_4 N_1 C13_1	C15H19NO4	C_14 H_18 O_4 N_1 C13_1	272	15	1.267	0.267	14	19	4	1	0	0	0	0	1	0	0	0	0	0	0	0	0	0	0	0	0	0	0	0	0	0	0	0	0	2293806.09575193	727615.709677419	277.127500462598	0.252294958441783	31	0.2	0.33	7	0	0
-1	278.075090455526	0.0919513	279.082392549	C_13 H_14 O_6 C13_1	C14H14O6	C_13 H_13 O_6 C13_1	2435	14	1	0.429	13	14	6	0	0	0	0	0	1	0	0	0	0	0	0	0	0	0	0	0	0	0	0	0	0	0	0	0	0	2294320.07693812	714781.86	278.075089369235	0.166392455423648	50	0.25	0.45	8	0	0
-1	278.090373577538	0.0047188	279.097648692	C_17 H_14 O_3 C13_1	C18H14O3	C_17 H_13 O_3 C13_1	2435	18	0.778	0.167	17	14	3	0	0	0	0	0	1	0	0	0	0	0	0	0	0	0	0	0	0	0	0	0	0	0	0	0	0	2294320.07693812	899895.25	278.090374215947	0.0507692824159857	4	0.6	0.64	12	1	0
-1	278.103388244071	0.0265952	279.110672099	C_14 H_17 O_5 N_1	C14H17NO5	C_14 H_16 O_5 N_1	272	14	1.214	0.357	14	17	5	1	0	0	0	0	0	0	0	0	0	0	0	0	0	0	0	0	0	0	0	0	0	0	0	0	0	2294320.07693812	686974.566666667	278.103387750901	0.0999080726358666	90	0.12	0.33	7	0	0
-1	278.111527619711	0.0935838	279.11877793	C_14 H_18 O_5 C13_1	C15H18O5	C_14 H_17 O_5 C13_1	2435	15	1.2	0.333	14	18	5	0	0	0	0	0	1	0	0	0	0	0	0	0	0	0	0	0	0	0	0	0	0	0	0	0	0	2294320.07693812	703685.9	278.111527033215	0.0702899959886181	90	0.2	0.36	7	0	0
-1	279.014610179453	0.1083522	280.021916952	C_12 H_8 O_8	C12H8O8	C_12 H_7 O_8	2435	12	0.667	0.667	12	8	8	0	0	0	0	0	0	0	0	0	0	0	0	0	0	0	0	0	0	0	0	0	0	0	0	0	0	2294834.0809018	695589.066666667	279.014609270692	0.0395139577916009	15	0.25	0.62	9	1	1
-1	279.029909252589	0.0449547	280.037173095	C_16 H_8 O_5	C16H8O5	C_16 H_7 O_5	2435	16	0.5	0.312	16	8	5	0	0	0	0	0	0	0	0	0	0	0	0	0	0	0	0	0	0	0	0	0	0	0	0	0	0	2294834.0809018	699011.230769231	279.029907946864	0.115271296445508	65	0.73	0.78	13	1	0
-1	279.051039109807	0.0471616	280.058302333	C_13 H_12 O_7	C13H12O7	C_13 H_11 O_7	2435	13	0.923	0.538	13	12	7	0	0	0	0	0	0	0	0	0	0	0	0	0	0	0	0	0	0	0	0	0	0	0	0	0	0	2294834.0809018	716202.528735632	279.05103851206	0.106906209297154	87	0.17	0.47	8	0	0
-1	279.066262329994	0.0703887	280.073558476	C_17 H_12 O_4	C17H12O4	C_17 H_11 O_4	2435	17	0.706	0.235	17	12	4	0	0	0	0	0	0	0	0	0	0	0	0	0	0	0	0	0	0	0	0	0	0	0	0	0	0	2294834.0809018	717860.3125	279.066261498958	0.109742214845716	64	0.62	0.67	12	1	0
-1	279.098640188282	0.0160047	280.105921103	C_13 H_16 O_5 N_2	C13H16N2O5	C_13 H_15 O_5 N_2	216	13	1.231	0.385	13	16	5	2	0	0	0	0	0	0	0	0	0	0	0	0	0	0	0	0	0	0	0	0	0	0	0	0	0	2294834.0809018	693694.346153846	279.098639661974	0.0576075291925866	78	0	0.29	7	0	0
-1	279.102687118261	0.0703045	280.109943857	C_18 H_16 O_3	C18H16O3	C_18 H_15 O_3	2435	18	0.889	0.167	18	16	3	0	0	0	0	0	0	0	0	0	0	0	0	0	0	0	0	0	0	0	0	0	0	0	0	0	0	2294834.0809018	708497.147058823	279.102686340079	0.126808242901844	68	0.53	0.58	11	1	0
-1	279.106772820653	0.0796747	280.114026934	C_13 H_17 O_5 N_1 C13_1	C14H17NO5	C_13 H_16 O_5 N_1 C13_1	272	14	1.214	0.357	13	17	5	1	0	0	0	0	1	0	0	0	0	0	0	0	0	0	0	0	0	0	0	0	0	0	0	0	0	2294834.0809018	747170.837209302	279.106771790185	0.153938366946697	43	0.12	0.33	7	0	0
-1	279.135037806902	0.0276788	280.142306484	C_14 H_20 O_4 N_2	C14H20N2O4	C_14 H_19 O_4 N_2	216	14	1.429	0.286	14	20	4	2	0	0	0	0	0	0	0	0	0	0	0	0	0	0	0	0	0	0	0	0	0	0	0	0	0	2294834.0809018	696694.168831169	279.135037243893	0.0865346309378851	77	0	0.2	6	0	0
-1	279.160196023632	0.0498952	280.167458476	C_16 H_24 O_4	C16H24O4	C_16 H_23 O_4	2435	16	1.5	0.25	16	24	4	0	0	0	0	0	0	0	0	0	0	0	0	0	0	0	0	0	0	0	0	0	0	0	0	0	0	2294834.0809018	669443.340659341	279.16019541965	0.0314986456147293	91	0.08	0.21	5	0	0
-1	280.01796169299	0.1197828	281.025271787	C_11 H_8 O_8 C13_1	C12H8O8	C_11 H_7 O_8 C13_1	2435	12	0.667	0.667	11	8	8	0	0	0	0	0	1	0	0	0	0	0	0	0	0	0	0	0	0	0	0	0	0	0	0	0	0	2295348.10470834	780397.5	280.01796033279	0.185857365554119	4	0.25	0.62	9	1	1
-1	280.033264067568	0.0447231	281.04052793	C_15 H_8 O_5 C13_1	C16H8O5	C_15 H_7 O_5 C13_1	2435	16	0.5	0.312	15	8	5	0	0	0	0	0	1	0	0	0	0	0	0	0	0	0	0	0	0	0	0	0	0	0	0	0	0	2295348.10470834	730712.823529412	280.033262176751	0.186796667684815	17	0.73	0.78	13	1	0
-1	280.054380303618	0.0015406	281.061657168	C_12 H_12 O_7 C13_1	C13H12O7	C_12 H_11 O_7 C13_1	2435	13	0.923	0.538	12	12	7	0	0	0	0	0	1	0	0	0	0	0	0	0	0	0	0	0	0	0	0	0	0	0	0	0	0	2295348.10470834	702848.428571429	280.05437927569	0.237767233307061	14	0.17	0.47	8	0	0
-1	280.069619657439	0.0612715	281.076913311	C_16 H_12 O_4 C13_1	C17H12O4	C_16 H_11 O_4 C13_1	2435	17	0.706	0.235	16	12	4	0	0	0	0	0	1	0	0	0	0	0	0	0	0	0	0	0	0	0	0	0	0	0	0	0	0	2295348.10470834	741582.214285714	280.069619006168	0.181124477665003	14	0.62	0.67	12	1	0
-1	280.102014238846	0.0524067	281.109275938	C_12 H_16 O_5 N_2 C13_1	C13H16N2O5	C_12 H_15 O_5 N_2 C13_1	216	13	1.231	0.385	12	16	5	2	0	0	0	0	1	0	0	0	0	0	0	0	0	0	0	0	0	0	0	0	0	0	0	0	0	2295348.10470834	716869.846153846	280.102014960419	0.197112684331006	13	0	0.29	7	0	0
-1	280.106021348699	0.0032442	281.113298692	C_17 H_16 O_3 C13_1	C18H16O3	C_17 H_15 O_3 C13_1	2435	18	0.889	0.167	17	16	3	0	0	0	0	0	1	0	0	0	0	0	0	0	0	0	0	0	0	0	0	0	0	0	0	0	0	2295348.10470834	780416	280.106021367321	0.198609141243238	10	0.53	0.58	11	1	0
-1	280.138396194521	0.0402176	281.145661319	C_13 H_20 O_4 N_2 C13_1	C14H20N2O4	C_13 H_19 O_4 N_2 C13_1	216	14	1.429	0.286	13	20	4	2	0	0	0	0	1	0	0	0	0	0	0	0	0	0	0	0	0	0	0	0	0	0	0	0	0	2295348.10470834	814445.75	280.138391617397	0.158823322512055	4	0	0.2	6	0	0
-1	280.163550753528	0.0493437	281.170813311	C_15 H_24 O_4 C13_1	C16H24O4	C_15 H_23 O_4 C13_1	2435	16	1.5	0.25	15	24	4	0	0	0	0	0	1	0	0	0	0	0	0	0	0	0	0	0	0	0	0	0	0	0	0	0	0	2295348.10470834	756565.344262295	280.163550095299	0.179487873833661	61	0.08	0.21	5	0	0
-1	281.009139076215	0.0787401	282.016437714	C_15 H_6 O_6	C15H6O6	C_15 H_5 O_6	2435	15	0.4	0.4	15	6	6	0	0	0	0	0	0	0	0	0	0	0	0	0	0	0	0	0	0	0	0	0	0	0	0	0	0	2295862.14550305	732141.205882353	281.009137882868	0.156764442373651	34	0.78	0.83	13	1	0
-1	281.045566834699	0.071515	282.052823095	C_16 H_10 O_5	C16H10O5	C_16 H_9 O_5	2435	16	0.625	0.312	16	10	5	0	0	0	0	0	0	0	0	0	0	0	0	0	0	0	0	0	0	0	0	0	0	0	0	0	0	2295862.14550305	709481.261538462	281.045565973663	0.127985375869858	65	0.64	0.7	12	1	0
-1	281.081910187959	0.077479	282.089208476	C_17 H_14 O_4	C17H14O4	C_17 H_13 O_4	2435	17	0.824	0.235	17	14	4	0	0	0	0	0	0	0	0	0	0	0	0	0	0	0	0	0	0	0	0	0	0	0	0	0	0	2295862.14550305	701927.026315789	281.081909561538	0.0883114569314477	76	0.54	0.6	11	1	0
-1	281.103062233198	0.003371	282.110337714	C_14 H_18 O_6	C14H18O6	C_14 H_17 O_6	2435	14	1.286	0.429	14	18	6	0	0	0	0	0	0	0	0	0	0	0	0	0	0	0	0	0	0	0	0	0	0	0	0	0	0	2295862.14550305	650181.322222222	281.10306173506	0.0102603481346731	90	0	0.27	6	0	0
-1	281.139427802303	0.0668482	282.146723095	C_15 H_22 O_5	C15H22O5	C_15 H_21 O_5	2435	15	1.467	0.333	15	22	5	0	0	0	0	0	0	0	0	0	0	0	0	0	0	0	0	0	0	0	0	0	0	0	0	0	0	2295862.14550305	660497.711111111	281.139427273531	0.0203568280922271	90	0	0.2	5	0	0
-1	281.248604447229	0.0058139	282.255879238	C_18 H_34 O_2	C18H34O2	C_18 H_33 O_2	2435	18	1.889	0.111	18	34	2	0	0	0	0	0	0	0	0	0	0	0	0	0	0	0	0	0	0	0	0	0	0	0	0	0	0	2295862.14550305	661221.144067797	281.248603966446	0.0862271058742935	118	0	0.06	2	0	0
-1	282.012540937538	0.087697	283.019792549	C_14 H_6 O_6 C13_1	C15H6O6	C_14 H_5 O_6 C13_1	2435	15	0.4	0.4	14	6	6	0	0	0	0	0	1	0	0	0	0	0	0	0	0	0	0	0	0	0	0	0	0	0	0	0	0	2296376.2004287	673832	282.012539609577	0.153622705842488	4	0.78	0.83	13	1	0
-1	282.048912613354	0.0392678	283.05617793	C_15 H_10 O_5 C13_1	C16H10O5	C_15 H_9 O_5 C13_1	2435	16	0.625	0.312	15	10	5	0	0	0	0	0	1	0	0	0	0	0	0	0	0	0	0	0	0	0	0	0	0	0	0	0	0	2296376.2004287	693388.285714286	282.048911540163	0.103452047716827	14	0.64	0.7	12	1	0
-1	282.085246024827	0.1443168	283.092563311	C_16 H_14 O_4 C13_1	C17H14O4	C_16 H_13 O_4 C13_1	2435	17	0.824	0.235	16	14	4	0	0	0	0	0	1	0	0	0	0	0	0	0	0	0	0	0	0	0	0	0	0	0	0	0	0	2296376.2004287	718623.055555556	282.085244649932	0.195557757642284	18	0.54	0.6	11	1	0
-1	282.106395371202	0.073278	283.113692549	C_13 H_18 O_6 C13_1	C14H18O6	C_13 H_17 O_6 C13_1	2435	14	1.286	0.429	13	18	6	0	0	0	0	0	1	0	0	0	0	0	0	0	0	0	0	0	0	0	0	0	0	0	0	0	0	2296376.2004287	697032.122222222	282.106394925049	0.0546114482373939	90	0	0.27	6	0	0
-1	282.14279903767	0.0086915	283.15007793	C_14 H_22 O_5 C13_1	C15H22O5	C_14 H_21 O_5 C13_1	2435	15	1.467	0.333	14	22	5	0	0	0	0	0	1	0	0	0	0	0	0	0	0	0	0	0	0	0	0	0	0	0	0	0	0	2296376.2004287	697250.941860465	282.142798549006	0.106471337764512	86	0	0.2	5	0	0
-1	282.251961518257	0.0136871	283.259234073	C_17 H_34 O_2 C13_1	C18H34O2	C_17 H_33 O_2 C13_1	2435	18	1.889	0.111	17	34	2	0	0	0	0	0	1	0	0	0	0	0	0	0	0	0	0	0	0	0	0	0	0	0	0	0	0	2296376.2004287	712554.295918367	282.251961093084	0.150747859309129	98	0	0.06	2	0	0
-1	283.024826122055	0.0522476	284.032087714	C_15 H_8 O_6	C15H8O6	C_15 H_7 O_6	2435	15	0.533	0.4	15	8	6	0	0	0	0	0	0	0	0	0	0	0	0	0	0	0	0	0	0	0	0	0	0	0	0	0	0	2296890.26662552	705297.396551724	283.024825115291	0.130030888835014	58	0.67	0.75	12	1	0
-1	283.082339240095	0.0469535	284.089602333	C_13 H_16 O_7	C13H16O7	C_13 H_15 O_7	2435	13	1.231	0.538	13	16	7	0	0	0	0	0	0	0	0	0	0	0	0	0	0	0	0	0	0	0	0	0	0	0	0	0	0	2296890.26662552	649514.555555556	283.08233884588	0.0329921482532747	90	0	0.26	6	0	0
-1	283.097571216156	0.0381127	284.104858476	C_17 H_16 O_4	C17H16O4	C_17 H_15 O_4	2435	17	0.941	0.235	17	16	4	0	0	0	0	0	0	0	0	0	0	0	0	0	0	0	0	0	0	0	0	0	0	0	0	0	0	2296890.26662552	675889.388888889	283.097570789848	0.0726234194706785	90	0.46	0.53	10	1	0
-1	283.118685245873	0.0916389	284.125987714	C_14 H_20 O_6	C14H20O6	C_14 H_19 O_6	2435	14	1.429	0.429	14	20	6	0	0	0	0	0	0	0	0	0	0	0	0	0	0	0	0	0	0	0	0	0	0	0	0	0	0	2296890.26662552	653871.285714286	283.118684832613	0.0242960349231189	91	0	0.18	5	0	0
-1	283.133979975121	0.0441682	284.141243857	C_18 H_20 O_3	C18H20O3	C_18 H_19 O_3	2435	18	1.111	0.167	18	20	3	0	0	0	0	0	0	0	0	0	0	0	0	0	0	0	0	0	0	0	0	0	0	0	0	0	0	2296890.26662552	677924.388888889	283.133979575346	0.100280977498041	90	0.4	0.45	9	0	0
-3	283.264263488644	0.0375767	284.271529238	C_18 H_36 O_2	C18H36O2	C_18 H_35 O_2	2435	18	2	0.111	18	36	2	0	0	0	0	0	0	0	0	0	0	0	0	0	0	0	0	0	0	0	0	0	0	0	0	0	0	2296890.26662552	639141.821705426	283.264263073312	0.0763107238369743	129	0	0	1	0	0
-1	284.028146513449	0.0687774	285.035442549	C_14 H_8 O_6 C13_1	C15H8O6	C_14 H_7 O_6 C13_1	2435	15	0.533	0.4	14	8	6	0	0	0	0	0	1	0	0	0	0	0	0	0	0	0	0	0	0	0	0	0	0	0	0	0	0	2297404.34123122	670264.176470588	284.028145473364	0.137368589599311	17	0.67	0.75	12	1	0
-1	284.085651202245	0.1035943	285.092957168	C_12 H_16 O_7 C13_1	C13H16O7	C_12 H_15 O_7 C13_1	2435	13	1.231	0.538	12	16	7	0	0	0	0	0	1	0	0	0	0	0	0	0	0	0	0	0	0	0	0	0	0	0	0	0	0	2297404.34123122	727378.826666667	284.08565072358	0.101516593857881	75	0	0.26	6	0	0
-1	284.100960402907	0.0825055	285.108213311	C_16 H_16 O_4 C13_1	C17H16O4	C_16 H_15 O_4 C13_1	2435	17	0.941	0.235	16	16	4	0	0	0	0	0	1	0	0	0	0	0	0	0	0	0	0	0	0	0	0	0	0	0	0	0	0	2297404.34123122	711015.428571429	284.10096036226	0.218715145057432	35	0.46	0.53	10	1	0
-1	284.122074800974	0.0304564	285.129342549	C_13 H_20 O_6 C13_1	C14H20O6	C_13 H_19 O_6 C13_1	2435	14	1.429	0.429	13	20	6	0	0	0	0	0	1	0	0	0	0	0	0	0	0	0	0	0	0	0	0	0	0	0	0	0	0	2297404.34123122	678841.166666667	284.122074471202	0.0942811239448595	90	0	0.18	5	0	0
-1	284.137306684495	0.0546249	285.144598692	C_17 H_20 O_3 C13_1	C18H20O3	C_17 H_19 O_3 C13_1	2435	18	1.111	0.167	17	20	3	0	0	0	0	0	1	0	0	0	0	0	0	0	0	0	0	0	0	0	0	0	0	0	0	0	0	2297404.34123122	743048.448979592	284.137306078943	0.163092486528358	49	0.4	0.45	9	0	0
-1	284.267610759716	0.0109298	285.274884073	C_17 H_36 O_2 C13_1	C18H36O2	C_17 H_35 O_2 C13_1	2435	18	2	0.111	17	36	2	0	0	0	0	0	1	0	0	0	0	0	0	0	0	0	0	0	0	0	0	0	0	0	0	0	0	2297404.34123122	659978.358974359	284.267610352984	0.0827668260706875	117	0	0	1	0	0
-1	285.004057748959	0.063466	286.011352333	C_14 H_6 O_7	C14H6O7	C_14 H_5 O_7	2435	14	0.429	0.5	14	6	7	0	0	0	0	0	0	0	0	0	0	0	0	0	0	0	0	0	0	0	0	0	0	0	0	0	0	2297918.42138098	698581.233333333	285.004056930967	0.137349147337429	30	0.71	0.81	12	1	0
-1	285.040442219941	0.0666392	286.047737714	C_15 H_10 O_6	C15H10O6	C_15 H_9 O_6	2435	15	0.667	0.4	15	10	6	0	0	0	0	0	0	0	0	0	0	0	0	0	0	0	0	0	0	0	0	0	0	0	0	0	0	2297918.42138098	698084.914285714	285.040441727403	0.101910472931238	70	0.56	0.67	11	1	0
-1	285.061567343521	0.081019	286.068866952	C_12 H_14 O_8	C12H14O8	C_12 H_13 O_8	2435	12	1.167	0.667	12	14	8	0	0	0	0	0	0	0	0	0	0	0	0	0	0	0	0	0	0	0	0	0	0	0	0	0	0	2297918.42138098	702664.781609195	285.061567034351	0.0713243258860438	87	0	0.25	6	0	0
-1	285.076865078345	0.0643692	286.084123095	C_16 H_14 O_5	C16H14O5	C_16 H_13 O_5	2435	16	0.875	0.312	16	14	5	0	0	0	0	0	0	0	0	0	0	0	0	0	0	0	0	0	0	0	0	0	0	0	0	0	0	2297918.42138098	664910.077777778	285.076864804822	0.0505613722370522	90	0.45	0.56	10	1	0
-1	285.097972506136	0.0118663	286.105252333	C_13 H_18 O_7	C13H18O7	C_13 H_17 O_7	2435	13	1.385	0.538	13	18	7	0	0	0	0	0	0	0	0	0	0	0	0	0	0	0	0	0	0	0	0	0	0	0	0	0	0	2297918.42138098	648437.466666667	285.097972218865	0.0242937740534651	90	0	0.16	5	0	0
-1	285.113215815518	0.0567209	286.120508476	C_17 H_18 O_4	C17H18O4	C_17 H_17 O_4	2435	17	1.059	0.235	17	18	4	0	0	0	0	0	0	0	0	0	0	0	0	0	0	0	0	0	0	0	0	0	0	0	0	0	0	2297918.42138098	659173.666666667	285.113215545713	0.0309482889116997	90	0.38	0.47	9	0	0
-1	285.134372274937	0.038418	286.141637714	C_14 H_22 O_6	C14H22O6	C_14 H_21 O_6	2435	14	1.571	0.429	14	22	6	0	0	0	0	0	0	0	0	0	0	0	0	0	0	0	0	0	0	0	0	0	0	0	0	0	0	2297918.42138098	652067.077777778	285.134371980622	0.0401665322576879	90	0	0.09	4	0	0
-1	285.149601166783	0.0568185	286.156893857	C_18 H_22 O_3	C18H22O3	C_18 H_21 O_3	2435	18	1.222	0.167	18	22	3	0	0	0	0	0	0	0	0	0	0	0	0	0	0	0	0	0	0	0	0	0	0	0	0	0	0	2297918.42138098	660747.111111111	285.14960089355	0.0504494207791975	90	0.33	0.39	8	0	0
-1	285.268572144693	0.2548486	286.275775619	C_18 H_36 O_1 O18_1	C18H36O2	C_18 H_35 O_1 O18_1	2435	18	2	0.111	18	36	1	0	0	0	0	0	0	1	0	0	0	0	0	0	0	0	0	0	0	0	0	0	0	0	0	0	0	2297918.42138098	718990	285.268570990636	0.253642932938506	7	0	0	1	0	0
-1	285.270974695063	0.0426823	286.278238908	C_16 H_36 O_2 C13_2	C18H36O2	C_16 H_35 O_2 C13_2	2435	18	2	0.111	16	36	2	0	0	0	0	0	2	0	0	0	0	0	0	0	0	0	0	0	0	0	0	0	0	0	0	0	0	2297918.42138098	721809.172413793	285.270974252127	0.173744549209495	58	0	0	1	0	0
-1	286.007423171125	0.0263575	287.014707168	C_13 H_6 O_7 C13_1	C14H6O7	C_13 H_5 O_7 C13_1	2435	14	0.429	0.5	13	6	7	0	0	0	0	0	1	0	0	0	0	0	0	0	0	0	0	0	0	0	0	0	0	0	0	0	0	2298432.50420742	658212.333333333	286.007419691811	0.101831413506414	3	0.71	0.81	12	1	0
-1	286.043817939992	0.0063508	287.051092549	C_14 H_10 O_6 C13_1	C15H10O6	C_14 H_9 O_6 C13_1	2435	15	0.667	0.4	14	10	6	0	0	0	0	0	1	0	0	0	0	0	0	0	0	0	0	0	0	0	0	0	0	0	0	0	0	2298432.50420742	681238.785714286	286.043817734238	0.0554977803288075	14	0.56	0.67	11	1	0
-1	286.064985792317	0.14086	287.072221787	C_11 H_14 O_8 C13_1	C12H14O8	C_11 H_13 O_8 C13_1	2435	12	1.167	0.667	11	14	8	0	0	0	0	0	1	0	0	0	0	0	0	0	0	0	0	0	0	0	0	0	0	0	0	0	0	2298432.50420742	756843.214285714	286.06498534176	0.134348128579514	14	0	0.25	6	0	0
-1	286.080164411681	0.1291836	287.08747793	C_15 H_14 O_5 C13_1	C16H14O5	C_15 H_13 O_5 C13_1	2435	16	0.875	0.312	15	14	5	0	0	0	0	0	1	0	0	0	0	0	0	0	0	0	0	0	0	0	0	0	0	0	0	0	0	2298432.50420742	693086.175	286.080164371245	0.327034645975282	40	0.45	0.56	10	1	0
-1	286.101309038495	0.0755742	287.108607168	C_12 H_18 O_7 C13_1	C13H18O7	C_12 H_17 O_7 C13_1	2435	13	1.385	0.538	12	18	7	0	0	0	0	0	1	0	0	0	0	0	0	0	0	0	0	0	0	0	0	0	0	0	0	0	0	2298432.50420742	699263.542857143	286.10130887489	0.103415532535448	70	0	0.16	5	0	0
-1	286.11661375238	0.0935937	287.123863311	C_16 H_18 O_4 C13_1	C17H18O4	C_16 H_17 O_4 C13_1	2435	17	1.059	0.235	16	18	4	0	0	0	0	0	1	0	0	0	0	0	0	0	0	0	0	0	0	0	0	0	0	0	0	0	0	2298432.50420742	724884.240506329	286.116613480805	0.144307829773562	79	0.38	0.47	9	0	0
-1	286.137714885027	0.0042905	287.144992549	C_13 H_22 O_6 C13_1	C14H22O6	C_13 H_21 O_6 C13_1	2435	14	1.571	0.429	13	22	6	0	0	0	0	0	1	0	0	0	0	0	0	0	0	0	0	0	0	0	0	0	0	0	0	0	0	2298432.50420742	711841.525423729	286.137714419664	0.0932951581994802	59	0	0.09	4	0	0
-1	286.152974674887	0.0084065	287.160248692	C_17 H_22 O_3 C13_1	C18H22O3	C_17 H_21 O_3 C13_1	2435	18	1.222	0.167	17	22	3	0	0	0	0	0	1	0	0	0	0	0	0	0	0	0	0	0	0	0	0	0	0	0	0	0	0	2298432.50420742	712611.267605634	286.15297433734	0.155730292507344	71	0.33	0.39	8	0	0
-1	287.019700302298	0.0888771	288.027002333	C_14 H_8 O_7	C14H8O7	C_14 H_7 O_7	2435	14	0.571	0.5	14	8	7	0	0	0	0	0	0	0	0	0	0	0	0	0	0	0	0	0	0	0	0	0	0	0	0	0	0	2298946.58684066	690252.577777778	287.019699839826	0.135843374210731	45	0.57	0.71	11	1	0
-1	287.035028275221	0.1605007	288.042258476	C_18 H_8 O_4	C18H8O4	C_18 H_7 O_4	2435	18	0.444	0.222	18	8	4	0	0	0	0	0	0	0	0	0	0	0	0	0	0	0	0	0	0	0	0	0	0	0	0	0	0	2298946.58684066	680023.291666667	287.035027399649	0.263419495583943	24	0.79	0.81	15	1	0
-1	287.056122663278	0.0395087	288.063387714	C_15 H_12 O_6	C15H12O6	C_15 H_11 O_6	2435	15	0.8	0.4	15	12	6	0	0	0	0	0	0	0	0	0	0	0	0	0	0	0	0	0	0	0	0	0	0	0	0	0	0	2298946.58684066	688724.054945055	287.056122519453	0.0961425104832811	91	0.44	0.58	10	1	0
-1	287.077218322866	0.0770538	288.084516952	C_12 H_16 O_8	C12H16O8	C_12 H_15 O_8	2435	12	1.333	0.667	12	16	8	0	0	0	0	0	0	0	0	0	0	0	0	0	0	0	0	0	0	0	0	0	0	0	0	0	0	2298946.58684066	690960.337209302	287.077218151359	0.0622461667043857	86	0	0.12	5	0	0
-1	287.092511197887	0.0504478	288.099773095	C_16 H_16 O_5	C16H16O5	C_16 H_15 O_5	2435	16	1	0.312	16	16	5	0	0	0	0	0	0	0	0	0	0	0	0	0	0	0	0	0	0	0	0	0	0	0	0	0	0	2298946.58684066	645458.351648352	287.092511050368	0.0506048829725721	91	0.36	0.48	9	0	0
-1	287.113636358079	0.0362938	288.120902333	C_13 H_20 O_7	C13H20O7	C_13 H_19 O_7	2435	13	1.538	0.538	13	20	7	0	0	0	0	0	0	0	0	0	0	0	0	0	0	0	0	0	0	0	0	0	0	0	0	0	0	2298946.58684066	665633.255555556	287.113636184279	0.0526166030869821	90	0	0.05	4	0	0
-1	287.165263313192	0.0142692	288.172543857	C_18 H_24 O_3	C18H24O3	C_18 H_23 O_3	2435	18	1.333	0.167	18	24	3	0	0	0	0	0	0	0	0	0	0	0	0	0	0	0	0	0	0	0	0	0	0	0	0	0	0	2298946.58684066	660115.978021978	287.165263135373	0.0540932842664249	91	0.27	0.33	7	0	0
-1	288.023072329447	0.0290869	289.030357168	C_13 H_8 O_7 C13_1	C14H8O7	C_13 H_7 O_7 C13_1	2435	14	0.571	0.5	13	8	7	0	0	0	0	0	1	0	0	0	0	0	0	0	0	0	0	0	0	0	0	0	0	0	0	0	0	2299460.66668524	681160.153846154	288.023072389821	0.10671160672014	13	0.57	0.71	11	1	0
-1	288.03842715152	0.3123105	289.045613311	C_17 H_8 O_4 C13_1	C18H8O4	C_17 H_7 O_4 C13_1	2435	18	0.444	0.222	17	8	4	0	0	0	0	0	1	0	0	0	0	0	0	0	0	0	0	0	0	0	0	0	0	0	0	0	0	2299460.66668524	691521.5	288.038426895812	0.0481818054404647	2	0.79	0.81	15	1	0
-1	288.059447242223	0.0652963	289.066742549	C_14 H_12 O_6 C13_1	C15H12O6	C_14 H_11 O_6 C13_1	2435	15	0.8	0.4	14	12	6	0	0	0	0	0	1	0	0	0	0	0	0	0	0	0	0	0	0	0	0	0	0	0	0	0	0	2299460.66668524	680877.611111111	288.059447450316	0.102458133706013	18	0.44	0.58	10	1	0
-1	288.080586699758	0.0299425	289.087871787	C_11 H_16 O_8 C13_1	C12H16O8	C_11 H_15 O_8 C13_1	2435	12	1.333	0.667	11	16	8	0	0	0	0	0	1	0	0	0	0	0	0	0	0	0	0	0	0	0	0	0	0	0	0	0	0	2299460.66668524	737849	288.080586257071	0.149040161336657	6	0	0.12	5	0	0
-1	288.087732888942	0.0442	289.095022099	C_15 H_15 O_5 N_1	C15H15NO5	C_15 H_14 O_5 N_1	272	15	1	0.333	15	15	5	1	0	0	0	0	0	0	0	0	0	0	0	0	0	0	0	0	0	0	0	0	0	0	0	0	0	2299460.66668524	677882.866666667	288.087732828072	0.0586246526576916	90	0.33	0.48	9	0	0
-1	288.095875256094	0.0821783	289.10312793	C_15 H_16 O_5 C13_1	C16H16O5	C_15 H_15 O_5 C13_1	2435	16	1	0.312	15	16	5	0	0	0	0	0	1	0	0	0	0	0	0	0	0	0	0	0	0	0	0	0	0	0	0	0	0	2299460.66668524	720379.88372093	288.095875244665	0.139122196281355	86	0.36	0.48	9	0	0
-1	288.116962252839	0.063931	289.124257168	C_12 H_20 O_7 C13_1	C13H20O7	C_12 H_19 O_7 C13_1	2435	13	1.538	0.538	12	20	7	0	0	0	0	0	1	0	0	0	0	0	0	0	0	0	0	0	0	0	0	0	0	0	0	0	0	2299460.66668524	724900.333333333	288.116961502281	0.166612532711216	39	0	0.05	4	0	0
-1	288.124149720127	0.0645796	289.13140748	C_16 H_19 O_4 N_1	C16H19NO4	C_16 H_18 O_4 N_1	272	16	1.188	0.25	16	19	4	1	0	0	0	0	0	0	0	0	0	0	0	0	0	0	0	0	0	0	0	0	0	0	0	0	0	2299460.66668524	652764.524390244	288.124149636391	0.0834108048261968	82	0.27	0.38	8	0	0
-1	288.168595986285	0.0908582	289.175898692	C_17 H_24 O_3 C13_1	C18H24O3	C_17 H_23 O_3 C13_1	2435	18	1.333	0.167	17	24	3	0	0	0	0	0	1	0	0	0	0	0	0	0	0	0	0	0	0	0	0	0	0	0	0	0	0	2299460.66668524	726632.285714286	288.168596040352	0.144217652798035	70	0.27	0.33	7	0	0
-1	289.050617159045	0.0513173	290.057908476	C_18 H_10 O_4	C18H10O4	C_18 H_9 O_4	2435	18	0.556	0.222	18	10	4	0	0	0	0	0	0	0	0	0	0	0	0	0	0	0	0	0	0	0	0	0	0	0	0	0	0	2299974.74225162	706742.634146341	289.050616954234	0.143141990034911	41	0.71	0.75	14	1	0
-1	289.091123014575	0.0776013	290.098376934	C_14 H_15 O_5 N_1 C13_1	C15H15NO5	C_14 H_14 O_5 N_1 C13_1	272	15	1	0.333	14	15	5	1	0	0	0	0	1	0	0	0	0	0	0	0	0	0	0	0	0	0	0	0	0	0	0	0	0	2299974.74225162	708362.333333333	289.091123265565	0.34305402008538	9	0.33	0.48	9	0	0
-1	289.108135503995	0.038464	290.115423095	C_16 H_18 O_5	C16H18O5	C_16 H_17 O_5	2435	16	1.125	0.312	16	18	5	0	0	0	0	0	0	0	0	0	0	0	0	0	0	0	0	0	0	0	0	0	0	0	0	0	0	2299974.74225162	640954.555555556	289.108135462161	0.0149467220279415	90	0.27	0.41	8	0	0
-1	289.127484398455	0.0051183	290.134762315	C_15 H_19 O_4 N_1 C13_1	C16H19NO4	C_15 H_18 O_4 N_1 C13_1	272	16	1.188	0.25	15	19	4	1	0	0	0	0	1	0	0	0	0	0	0	0	0	0	0	0	0	0	0	0	0	0	0	0	0	2299974.74225162	744413.896551724	289.127484352153	0.170573909915888	29	0.27	0.38	8	0	0
-1	289.144554535965	0.077518	290.151808476	C_17 H_22 O_4	C17H22O4	C_17 H_21 O_4	2435	17	1.294	0.235	17	22	4	0	0	0	0	0	0	0	0	0	0	0	0	0	0	0	0	0	0	0	0	0	0	0	0	0	0	2299974.74225162	632795.166666667	289.144554493777	0.026398520221841	90	0.23	0.33	7	0	0
-1	289.18091509205	0.0080396	290.188193857	C_18 H_26 O_3	C18H26O3	C_18 H_25 O_3	2435	18	1.444	0.167	18	26	3	0	0	0	0	0	0	0	0	0	0	0	0	0	0	0	0	0	0	0	0	0	0	0	0	0	0	2299974.74225162	672992.195402299	289.180915042455	0.0872389053413203	87	0.2	0.27	6	0	0
-1	290.054014093018	0.0934992	291.061263311	C_17 H_10 O_4 C13_1	C18H10O4	C_17 H_9 O_4 C13_1	2435	18	0.556	0.222	17	10	4	0	0	0	0	0	1	0	0	0	0	0	0	0	0	0	0	0	0	0	0	0	0	0	0	0	0	2300488.81232605	706746.545454545	290.054014730152	0.196293121746237	11	0.71	0.75	14	1	0
-1	290.103375656154	0.0687402	291.110672099	C_15 H_17 O_5 N_1	C15H17NO5	C_15 H_16 O_5 N_1	272	15	1.133	0.333	15	17	5	1	0	0	0	0	0	0	0	0	0	0	0	0	0	0	0	0	0	0	0	0	0	0	0	0	0	2300488.81232605	665069.640449438	290.103375658525	0.0629834092772634	89	0.22	0.39	8	0	0
-1	290.111500395552	0.0037888	291.11877793	C_15 H_18 O_5 C13_1	C16H18O5	C_15 H_17 O_5 C13_1	2435	16	1.125	0.312	15	18	5	0	0	0	0	0	1	0	0	0	0	0	0	0	0	0	0	0	0	0	0	0	0	0	0	0	0	2300488.81232605	668151.5	290.111500414734	0.0771745171827096	90	0.27	0.41	8	0	0
-1	290.139785794066	0.016301	291.14705748	C_16 H_21 O_4 N_1	C16H21NO4	C_16 H_20 O_4 N_1	272	16	1.312	0.25	16	21	4	1	0	0	0	0	0	0	0	0	0	0	0	0	0	0	0	0	0	0	0	0	0	0	0	0	0	2300488.81232605	661742.858974359	290.139785738022	0.0621065494951129	78	0.18	0.31	7	0	0
-1	290.147918925854	0.110065	291.155163311	C_16 H_22 O_4 C13_1	C17H22O4	C_16 H_21 O_4 C13_1	2435	17	1.294	0.235	16	22	4	0	0	0	0	0	1	0	0	0	0	0	0	0	0	0	0	0	0	0	0	0	0	0	0	0	0	2300488.81232605	673829.584269663	290.147918925913	0.0799741146555259	89	0.23	0.33	7	0	0
-1	290.184255003004	0.0592634	291.191548692	C_17 H_26 O_3 C13_1	C18H26O3	C_17 H_25 O_3 C13_1	2435	18	1.444	0.167	17	26	3	0	0	0	0	0	1	0	0	0	0	0	0	0	0	0	0	0	0	0	0	0	0	0	0	0	0	2300488.81232605	753334	290.184254600051	0.199738531076648	37	0.2	0.27	6	0	0
-1	291.014667539269	0.0925239	292.021916952	C_13 H_8 O_8	C13H8O8	C_13 H_7 O_8	2435	13	0.615	0.615	13	8	8	0	0	0	0	0	0	0	0	0	0	0	0	0	0	0	0	0	0	0	0	0	0	0	0	0	0	2301002.87569374	669612.5625	291.014667709281	0.082466231658211	16	0.4	0.67	10	1	1
-1	291.051027401733	0.005136	292.058302333	C_14 H_12 O_7	C14H12O7	C_14 H_11 O_7	2435	14	0.857	0.5	14	12	7	0	0	0	0	0	0	0	0	0	0	0	0	0	0	0	0	0	0	0	0	0	0	0	0	0	0	2301002.87569374	685297.696629214	291.051027561216	0.112181293257593	89	0.29	0.52	9	1	0
-1	291.066291902983	0.0337552	292.073558476	C_18 H_12 O_4	C18H12O4	C_18 H_11 O_4	2435	18	0.667	0.222	18	12	4	0	0	0	0	0	0	0	0	0	0	0	0	0	0	0	0	0	0	0	0	0	0	0	0	0	0	2301002.87569374	728256.037735849	291.066291757791	0.16020074710073	53	0.64	0.69	13	1	0
-1	291.087396904558	0.0492238	292.094687714	C_15 H_16 O_6	C15H16O6	C_15 H_15 O_6	2435	15	1.067	0.4	15	16	6	0	0	0	0	0	0	0	0	0	0	0	0	0	0	0	0	0	0	0	0	0	0	0	0	0	0	2301002.87569374	640989.466666667	291.087396973892	0.0206719864140221	90	0.22	0.42	8	0	0
-1	291.098669665483	0.0855648	292.105921103	C_14 H_16 O_5 N_2	C14H16N2O5	C_14 H_15 O_5 N_2	216	14	1.143	0.357	14	16	5	2	0	0	0	0	0	0	0	0	0	0	0	0	0	0	0	0	0	0	0	0	0	0	0	0	0	2301002.87569374	651077.076923077	291.098669663206	0.0480884755480642	78	0.14	0.37	8	0	0
-1	291.106767984444	0.0598465	292.114026934	C_14 H_17 O_5 N_1 C13_1	C15H17NO5	C_14 H_16 O_5 N_1 C13_1	272	15	1.133	0.333	14	17	5	1	0	0	0	0	1	0	0	0	0	0	0	0	0	0	0	0	0	0	0	0	0	0	0	0	0	2301002.87569374	719371.86	291.106768073039	0.200281841306203	50	0.22	0.39	8	0	0
-1	291.123805216783	0.029278	292.131073095	C_16 H_20 O_5	C16H20O5	C_16 H_19 O_5	2435	16	1.25	0.312	16	20	5	0	0	0	0	0	0	0	0	0	0	0	0	0	0	0	0	0	0	0	0	0	0	0	0	0	0	2301002.87569374	630268.666666667	291.1238052697	0.0133046545100653	90	0.18	0.33	7	0	0
-1	291.143124130378	0.0402293	292.150412315	C_15 H_21 O_4 N_1 C13_1	C16H21NO4	C_15 H_20 O_4 N_1 C13_1	272	16	1.312	0.25	15	21	4	1	0	0	0	0	1	0	0	0	0	0	0	0	0	0	0	0	0	0	0	0	0	0	0	0	0	2301002.87569374	728554.857142857	291.14312321235	0.255468147138362	21	0.18	0.31	7	0	0
-1	291.160209392479	0.0936038	292.167458476	C_17 H_24 O_4	C17H24O4	C_17 H_23 O_4	2435	17	1.412	0.235	17	24	4	0	0	0	0	0	0	0	0	0	0	0	0	0	0	0	0	0	0	0	0	0	0	0	0	0	0	2301002.87569374	637209.804347826	291.160209417673	0.0434334992543291	92	0.15	0.27	6	0	0
-1	292.017958498523	0.125781	293.025271787	C_12 H_8 O_8 C13_1	C13H8O8	C_12 H_7 O_8 C13_1	2435	13	0.615	0.615	12	8	8	0	0	0	0	0	1	0	0	0	0	0	0	0	0	0	0	0	0	0	0	0	0	0	0	0	0	2301516.93113887	705804.555555556	292.017958834865	0.18890558992057	9	0.4	0.67	10	1	1
-1	292.054361535524	0.0655186	293.061657168	C_13 H_12 O_7 C13_1	C14H12O7	C_13 H_11 O_7 C13_1	2435	14	0.857	0.5	13	12	7	0	0	0	0	0	1	0	0	0	0	0	0	0	0	0	0	0	0	0	0	0	0	0	0	0	0	2301516.93113887	711522.875	292.054361996029	0.179866861162501	16	0.29	0.52	9	1	0
-1	292.069676735607	0.1359916	293.076913311	C_17 H_12 O_4 C13_1	C18H12O4	C_17 H_11 O_4 C13_1	2435	18	0.667	0.222	17	12	4	0	0	0	0	0	1	0	0	0	0	0	0	0	0	0	0	0	0	0	0	0	0	0	0	0	0	2301516.93113887	785585.5	292.069676972074	0.117399075926938	12	0.64	0.69	13	1	0
-1	292.08264885433	0.0390051	293.089936718	C_14 H_15 O_6 N_1	C14H15NO6	C_14 H_14 O_6 N_1	272	14	1.071	0.429	14	15	6	1	0	0	0	0	0	0	0	0	0	0	0	0	0	0	0	0	0	0	0	0	0	0	0	0	0	2301516.93113887	672319.288888889	292.08264896771	0.063758693184328	90	0.14	0.4	8	0	0
-1	292.090784258172	0.061894	293.098042549	C_14 H_16 O_6 C13_1	C15H16O6	C_14 H_15 O_6 C13_1	2435	15	1.067	0.4	14	16	6	0	0	0	0	0	1	0	0	0	0	0	0	0	0	0	0	0	0	0	0	0	0	0	0	0	0	2301516.93113887	671882.233333333	292.090784399144	0.106788828161678	90	0.22	0.42	8	0	0
-1	292.10198938589	0.0345298	293.109275938	C_13 H_16 O_5 N_2 C13_1	C14H16N2O5	C_13 H_15 O_5 N_2 C13_1	216	14	1.143	0.357	13	16	5	2	0	0	0	0	1	0	0	0	0	0	0	0	0	0	0	0	0	0	0	0	0	0	0	0	0	2301516.93113887	724650.258064516	292.101989216273	0.217313012716622	31	0.14	0.37	8	0	0
-1	292.127168517456	0.0580587	293.13442793	C_15 H_20 O_5 C13_1	C16H20O5	C_15 H_19 O_5 C13_1	2435	16	1.25	0.312	15	20	5	0	0	0	0	0	1	0	0	0	0	0	0	0	0	0	0	0	0	0	0	0	0	0	0	0	0	2301516.93113887	660774.233333333	292.127168625882	0.0477869248461235	90	0.18	0.33	7	0	0
-1	292.16351834768	0.0632123	293.170813311	C_16 H_24 O_4 C13_1	C17H24O4	C_16 H_23 O_4 C13_1	2435	17	1.412	0.235	16	24	4	0	0	0	0	0	1	0	0	0	0	0	0	0	0	0	0	0	0	0	0	0	0	0	0	0	0	2301516.93113887	694319.542168675	292.163518467214	0.103383288042936	83	0.15	0.27	6	0	0
-1	293.030288513606	0.0068257	294.037566952	C_13 H_10 O_8	C13H10O8	C_13 H_9 O_8	2435	13	0.769	0.615	13	10	8	0	0	0	0	0	0	0	0	0	0	0	0	0	0	0	0	0	0	0	0	0	0	0	0	0	0	2302030.97744454	660281.714285714	293.030288769086	0.113051643159307	21	0.2	0.56	9	1	1
-1	293.045543166829	0.0118924	294.052823095	C_17 H_10 O_5	C17H10O5	C_17 H_9 O_5	2435	17	0.588	0.294	17	10	5	0	0	0	0	0	0	0	0	0	0	0	0	0	0	0	0	0	0	0	0	0	0	0	0	0	0	2302030.97744454	701117.452830189	293.045543190149	0.149285121823585	53	0.67	0.72	13	1	0
-1	293.066701147641	0.0858491	294.073952333	C_14 H_14 O_7	C14H14O7	C_14 H_13 O_7	2435	14	1	0.5	14	14	7	0	0	0	0	0	0	0	0	0	0	0	0	0	0	0	0	0	0	0	0	0	0	0	0	0	0	2302030.97744454	648393.588888889	293.066701358575	0.04704716635861	90	0.14	0.43	8	0	0
-1	293.086007040166	0.0274777	294.093291553	C_13 H_15 O_6 N_1 C13_1	C14H15NO6	C_13 H_14 O_6 N_1 C13_1	272	14	1.071	0.429	13	15	6	1	0	0	0	0	1	0	0	0	0	0	0	0	0	0	0	0	0	0	0	0	0	0	0	0	0	2302030.97744454	732828.285714286	293.086007493977	0.145730790041009	7	0.14	0.4	8	0	0
-1	293.103063852304	0.0087382	294.110337714	C_15 H_18 O_6	C15H18O6	C_15 H_17 O_6	2435	15	1.2	0.4	15	18	6	0	0	0	0	0	0	0	0	0	0	0	0	0	0	0	0	0	0	0	0	0	0	0	0	0	0	2302030.97744454	628152.277777778	293.103063998625	0.0106112993134195	90	0.11	0.33	7	0	0
-1	293.11428087446	0.0469092	294.121571103	C_14 H_18 O_5 N_2	C14H18N2O5	C_14 H_17 O_5 N_2	216	14	1.286	0.357	14	18	5	2	0	0	0	0	0	0	0	0	0	0	0	0	0	0	0	0	0	0	0	0	0	0	0	0	0	2302030.97744454	643953.506493506	293.114280941337	0.0400342843771222	77	0	0.26	7	0	0
-1	293.139430308992	0.0555981	294.146723095	C_16 H_22 O_5	C16H22O5	C_16 H_21 O_5	2435	16	1.375	0.312	16	22	5	0	0	0	0	0	0	0	0	0	0	0	0	0	0	0	0	0	0	0	0	0	0	0	0	0	0	2302030.97744454	632113.988888889	293.139430441121	0.0186204778295676	90	0.09	0.26	6	0	0
-1	293.175824613058	0.0252598	294.183108476	C_17 H_26 O_4	C17H26O4	C_17 H_25 O_4	2435	17	1.529	0.235	17	26	4	0	0	0	0	0	0	0	0	0	0	0	0	0	0	0	0	0	0	0	0	0	0	0	0	0	0	2302030.97744454	661237.911111111	293.175824728297	0.0555579915521613	90	0.08	0.2	5	0	0
-2	293.179211114306	0.0240324	294.186480476	C_14 H_30 O_4 S_1	C14H30O4S	C_14 H_29 O_4 S_1	17	14	2.143	0.286	14	30	4	0	1	0	0	0	0	0	0	0	0	0	0	0	0	0	0	0	0	0	0	0	0	0	0	0	0	2302030.97744454	661874.504	293.17921129649	0.131968542482577	125	0	0	0	0	0
-1	294.033647076506	0.0058331	295.040921787	C_12 H_10 O_8 C13_1	C13H10O8	C_12 H_9 O_8 C13_1	2435	13	0.769	0.615	12	10	8	0	0	0	0	0	1	0	0	0	0	0	0	0	0	0	0	0	0	0	0	0	0	0	0	0	0	2302545.01339283	766293.166666667	294.03364775785	0.0666875375745939	12	0.2	0.56	9	1	1
-1	294.048930792499	0.0992828	295.05617793	C_16 H_10 O_5 C13_1	C17H10O5	C_16 H_9 O_5 C13_1	2435	17	0.588	0.294	16	10	5	0	0	0	0	0	1	0	0	0	0	0	0	0	0	0	0	0	0	0	0	0	0	0	0	0	0	2302545.01339283	742144.5	294.048931441182	0.137905943212728	12	0.67	0.72	13	1	0
-1	294.070026467479	0.0144674	295.077307168	C_13 H_14 O_7 C13_1	C14H14O7	C_13 H_13 O_7 C13_1	2435	14	1	0.5	13	14	7	0	0	0	0	0	1	0	0	0	0	0	0	0	0	0	0	0	0	0	0	0	0	0	0	0	0	2302545.01339283	667308.291666667	294.070026873863	0.172535133059063	24	0.14	0.43	8	0	0
-1	294.098296150006	0.0479015	295.105586718	C_14 H_17 O_6 N_1	C14H17NO6	C_14 H_16 O_6 N_1	272	14	1.214	0.429	14	17	6	1	0	0	0	0	0	0	0	0	0	0	0	0	0	0	0	0	0	0	0	0	0	0	0	0	0	2302545.01339283	654370.344827586	294.098296287254	0.0802055396157429	87	0	0.3	7	0	0
-1	294.106441505855	0.0860279	295.113692549	C_14 H_18 O_6 C13_1	C15H18O6	C_14 H_17 O_6 C13_1	2435	15	1.2	0.4	14	18	6	0	0	0	0	0	1	0	0	0	0	0	0	0	0	0	0	0	0	0	0	0	0	0	0	0	0	2302545.01339283	652918.177777778	294.106441708858	0.0684506590571117	90	0.11	0.33	7	0	0
-1	294.117660604054	0.0376044	295.124925938	C_13 H_18 O_5 N_2 C13_1	C14H18N2O5	C_13 H_17 O_5 N_2 C13_1	216	14	1.286	0.357	13	18	5	2	0	0	0	0	1	0	0	0	0	0	0	0	0	0	0	0	0	0	0	0	0	0	0	0	0	2302545.01339283	690976	294.117660011348	0.222745256584777	36	0	0.26	7	0	0
-1	294.134714685003	0.0644368	295.141972099	C_15 H_21 O_5 N_1	C15H21NO5	C_15 H_20 O_5 N_1	272	15	1.4	0.333	15	21	5	1	0	0	0	0	0	0	0	0	0	0	0	0	0	0	0	0	0	0	0	0	0	0	0	0	0	2302545.01339283	649594.38961039	294.134714770222	0.0552952236217806	77	0	0.22	6	0	0
-1	294.142819785438	0.0619583	295.15007793	C_15 H_22 O_5 C13_1	C16H22O5	C_15 H_21 O_5 C13_1	2435	16	1.375	0.312	15	22	5	0	0	0	0	0	1	0	0	0	0	0	0	0	0	0	0	0	0	0	0	0	0	0	0	0	0	2302545.01339283	667435.533333333	294.142819983894	0.0678487392187352	90	0.09	0.26	6	0	0
-1	294.179182552551	0.0146585	295.186463311	C_16 H_26 O_4 C13_1	C17H26O4	C_16 H_25 O_4 C13_1	2435	17	1.529	0.235	16	26	4	0	0	0	0	0	1	0	0	0	0	0	0	0	0	0	0	0	0	0	0	0	0	0	0	0	0	2302545.01339283	737179.636363636	294.179182543876	0.161921492448485	44	0.08	0.2	5	0	0
-1	294.182540119352	0.0635523	295.189835311	C_13 H_30 O_4 S_1 C13_1	C14H30O4S	C_13 H_29 O_4 S_1 C13_1	17	14	2.143	0.286	13	30	4	0	1	0	0	0	1	0	0	0	0	0	0	0	0	0	0	0	0	0	0	0	0	0	0	0	0	2302545.01339283	704185.358974359	294.182540879703	0.203204916918654	39	0	0	0	0	0
-1	295.024802491575	0.0296961	296.032087714	C_16 H_8 O_6	C16H8O6	C_16 H_7 O_6	2435	16	0.5	0.375	16	8	6	0	0	0	0	0	0	0	0	0	0	0	0	0	0	0	0	0	0	0	0	0	0	0	0	0	0	2303059.03776475	664170.543859649	295.024802311486	0.147282719703692	57	0.7	0.77	13	1	0
-1	295.101670475554	0.0180812	296.108941553	C_13 H_17 O_6 N_1 C13_1	C14H17NO6	C_13 H_16 O_6 N_1 C13_1	272	14	1.214	0.429	13	17	6	1	0	0	0	0	1	0	0	0	0	0	0	0	0	0	0	0	0	0	0	0	0	0	0	0	0	2303059.03776475	734367.175	295.101670950957	0.255164106174419	40	0	0.3	7	0	0
-1	295.118693644616	0.0595625	296.125987714	C_15 H_20 O_6	C15H20O6	C_15 H_19 O_6	2435	15	1.333	0.4	15	20	6	0	0	0	0	0	0	0	0	0	0	0	0	0	0	0	0	0	0	0	0	0	0	0	0	0	0	2303059.03776475	631575.549450549	295.118693868727	0.0241328116679474	91	0	0.25	6	0	0
-1	295.138067152493	0.0562224	296.145326934	C_14 H_21 O_5 N_1 C13_1	C15H21NO5	C_14 H_20 O_5 N_1 C13_1	272	15	1.4	0.333	14	21	5	1	0	0	0	0	1	0	0	0	0	0	0	0	0	0	0	0	0	0	0	0	0	0	0	0	0	2303059.03776475	672091.764705882	295.138066549051	0.317482898991965	17	0	0.22	6	0	0
-1	295.174997009382	0.0065331	296.182275376	C_14 H_30 O_4 S34_1	C14H30O4S	C_14 H_29 O_4 S34_1	17	14	2.143	0.286	14	30	4	0	0	0	0	0	0	0	0	1	0	0	0	0	0	0	0	0	0	0	0	0	0	0	0	0	0	2303059.03776475	652525.333333333	295.17499481704	0.0835775346779208	3	0	0	0	0	0
-1	296.028166433077	0.0010638	297.035442549	C_15 H_8 O_6 C13_1	C16H8O6	C_15 H_7 O_6 C13_1	2435	16	0.5	0.375	15	8	6	0	0	0	0	0	1	0	0	0	0	0	0	0	0	0	0	0	0	0	0	0	0	0	0	0	0	2303573.04951144	695138.933333333	296.028166317346	0.240868133212383	15	0.7	0.77	13	1	0
-1	296.122047013182	0.0642952	297.129342549	C_14 H_20 O_6 C13_1	C15H20O6	C_14 H_19 O_6 C13_1	2435	15	1.333	0.4	14	20	6	0	0	0	0	0	1	0	0	0	0	0	0	0	0	0	0	0	0	0	0	0	0	0	0	0	0	2303573.04951144	652636.188888889	296.122047305945	0.0448143992048039	90	0	0.25	6	0	0
-1	297.004083645378	0.0259856	298.011352333	C_15 H_6 O_7	C15H6O7	C_15 H_5 O_7	2435	15	0.4	0.467	15	6	7	0	0	0	0	0	0	0	0	0	0	0	0	0	0	0	0	0	0	0	0	0	0	0	0	0	0	2304087.04826784	652474.411764706	297.004083692579	0.152236581608759	34	0.75	0.83	13	1	0
-1	297.113232021122	7.72e-05	298.120508476	C_18 H_18 O_4	C18H18O4	C_18 H_17 O_4	2435	18	1	0.222	18	18	4	0	0	0	0	0	0	0	0	0	0	0	0	0	0	0	0	0	0	0	0	0	0	0	0	0	0	2304087.04826784	663625.954545455	297.113232474568	0.126066558738517	88	0.43	0.5	10	0	0
-1	297.153014314823	0.0834752	298.160265857	C_16 H_26 O_3 S_1	C16H26O3S	C_16 H_25 O_3 S_1	65	16	1.625	0.188	16	26	3	0	1	0	0	0	0	0	0	0	0	0	0	0	0	0	0	0	0	0	0	0	0	0	0	0	0	2304087.04826784	668025.059322034	297.153014627059	0.102274280249624	118	0	0.11	4	0	0
-1	298.007440838564	0.0337843	299.014707168	C_14 H_6 O_7 C13_1	C15H6O7	C_14 H_5 O_7 C13_1	2435	15	0.4	0.467	14	6	7	0	0	0	0	0	1	0	0	0	0	0	0	0	0	0	0	0	0	0	0	0	0	0	0	0	0	2304601.03383986	723599.6	298.0074393219	0.134074758451859	5	0.75	0.83	13	1	0
-1	298.116595906035	0.0301781	299.123863311	C_17 H_18 O_4 C13_1	C18H18O4	C_17 H_17 O_4 C13_1	2435	18	1	0.222	17	18	4	0	0	0	0	0	1	0	0	0	0	0	0	0	0	0	0	0	0	0	0	0	0	0	0	0	0	2304601.03383986	723838.875	298.116596317391	0.244045354573663	16	0.43	0.5	10	0	0
-1	298.156362758669	0.0618324	299.163620692	C_15 H_26 O_3 S_1 C13_1	C16H26O3S	C_15 H_25 O_3 S_1 C13_1	65	16	1.625	0.188	15	26	3	0	1	0	0	0	1	0	0	0	0	0	0	0	0	0	0	0	0	0	0	0	0	0	0	0	0	2304601.03383986	712874.833333333	298.156362429604	0.195394163462202	18	0	0.11	4	0	0
-1	299.019745119452	0.0640542	300.027002333	C_15 H_8 O_7	C15H8O7	C_15 H_7 O_7	2435	15	0.533	0.467	15	8	7	0	0	0	0	0	0	0	0	0	0	0	0	0	0	0	0	0	0	0	0	0	0	0	0	0	0	2305115.00603327	658484.257142857	299.019745250585	0.185179652586533	35	0.62	0.74	12	1	0
-1	299.040824374259	0.1025336	300.048131571	C_12 H_12 O_9	C12H12O9	C_12 H_11 O_9	2435	12	1	0.75	12	12	9	0	0	0	0	0	0	0	0	0	0	0	0	0	0	0	0	0	0	0	0	0	0	0	0	0	0	2305115.00603327	648896.285714286	299.04082543017	0.0727514241995815	14	0	0.33	7	0	0
-1	299.077236544692	0.0132496	300.084516952	C_13 H_16 O_8	C13H16O8	C_13 H_15 O_8	2435	13	1.231	0.615	13	16	8	0	0	0	0	0	0	0	0	0	0	0	0	0	0	0	0	0	0	0	0	0	0	0	0	0	0	2305115.00603327	640960.744444444	299.077237091252	0.0456197614267574	90	0	0.22	6	0	0
-1	299.113641646091	0.0524622	300.120902333	C_14 H_20 O_7	C14H20O7	C_14 H_19 O_7	2435	14	1.429	0.5	14	20	7	0	0	0	0	0	0	0	0	0	0	0	0	0	0	0	0	0	0	0	0	0	0	0	0	0	0	2305115.00603327	620234.766666667	299.113642112859	0.0246138120610673	90	0	0.14	5	0	0
-1	299.150034349655	0.0768497	300.157287714	C_15 H_24 O_6	C15H24O6	C_15 H_23 O_6	2435	15	1.6	0.4	15	24	6	0	0	0	0	0	0	0	0	0	0	0	0	0	0	0	0	0	0	0	0	0	0	0	0	0	0	2305115.00603327	640054.7	299.150034792253	0.0900490212726116	90	0	0.08	4	0	0
-1	299.165246213577	0.070666	300.172543857	C_19 H_24 O_3	C19H24O3	C_19 H_23 O_3	2435	19	1.263	0.158	19	24	3	0	0	0	0	0	0	0	0	0	0	0	0	0	0	0	0	0	0	0	0	0	0	0	0	0	0	2305115.00603327	664800.352941177	299.165246675842	0.0860394667265134	85	0.31	0.37	8	0	0
-1	300.023049937487	0.102312	301.030357168	C_14 H_8 O_7 C13_1	C15H8O7	C_14 H_7 O_7 C13_1	2435	15	0.533	0.467	14	8	7	0	0	0	0	0	1	0	0	0	0	0	0	0	0	0	0	0	0	0	0	0	0	0	0	0	0	2305628.96465371	761380.444444444	300.023050763092	0.179308881086662	9	0.62	0.74	12	1	0
-1	300.044227666979	0.0587707	301.051486406	C_11 H_12 O_9 C13_1	C12H12O9	C_11 H_11 O_9 C13_1	2435	12	1	0.75	11	12	9	0	0	0	0	0	1	0	0	0	0	0	0	0	0	0	0	0	0	0	0	0	0	0	0	0	0	2305628.96465371	622086.333333333	300.044229626311	0.225753531891944	3	0	0.33	7	0	0
-1	300.080587261494	0.0268825	301.087871787	C_12 H_16 O_8 C13_1	C13H16O8	C_12 H_15 O_8 C13_1	2435	13	1.231	0.615	12	16	8	0	0	0	0	0	1	0	0	0	0	0	0	0	0	0	0	0	0	0	0	0	0	0	0	0	0	2305628.96465371	696451.575757576	300.080587809062	0.220994602699891	33	0	0.22	6	0	0
-1	300.116956938907	0.0790305	301.124257168	C_13 H_20 O_7 C13_1	C14H20O7	C_13 H_19 O_7 C13_1	2435	14	1.429	0.5	13	20	7	0	0	0	0	0	1	0	0	0	0	0	0	0	0	0	0	0	0	0	0	0	0	0	0	0	0	2305628.96465371	670516.153846154	300.116957482218	0.110024398232584	78	0	0.14	5	0	0
-1	300.153354819818	0.0375149	301.160642549	C_14 H_24 O_6 C13_1	C15H24O6	C_14 H_23 O_6 C13_1	2435	15	1.6	0.4	14	24	6	0	0	0	0	0	1	0	0	0	0	0	0	0	0	0	0	0	0	0	0	0	0	0	0	0	0	2305628.96465371	713185.645833333	300.153355394181	0.20015414579632	48	0	0.08	4	0	0
-1	300.168608652649	0.0451829	301.175898692	C_18 H_24 O_3 C13_1	C19H24O3	C_18 H_23 O_3 C13_1	2435	19	1.263	0.158	18	24	3	0	0	0	0	0	1	0	0	0	0	0	0	0	0	0	0	0	0	0	0	0	0	0	0	0	0	2305628.96465371	699757	300.168609275286	0.211885023481139	20	0.31	0.37	8	0	0
-1	301.035368343884	0.025023	302.042652333	C_15 H_10 O_7	C15H10O7	C_15 H_9 O_7	2435	15	0.667	0.467	15	10	7	0	0	0	0	0	0	0	0	0	0	0	0	0	0	0	0	0	0	0	0	0	0	0	0	0	0	2306142.90950667	673147.897435897	301.035368923821	0.275959312583234	39	0.5	0.65	11	1	0
-1	301.071737092242	0.0800784	302.079037714	C_16 H_14 O_6	C16H14O6	C_16 H_13 O_6	2435	16	0.875	0.375	16	14	6	0	0	0	0	0	0	0	0	0	0	0	0	0	0	0	0	0	0	0	0	0	0	0	0	0	0	2306142.90950667	651710.833333333	301.071737864972	0.0668973830009421	90	0.4	0.54	10	1	0
-1	301.129281149564	0.0173696	302.136552333	C_14 H_22 O_7	C14H22O7	C_14 H_21 O_7	2435	14	1.571	0.5	14	22	7	0	0	0	0	0	0	0	0	0	0	0	0	0	0	0	0	0	0	0	0	0	0	0	0	0	0	2306142.90950667	641805.088888889	301.129281722578	0.0703439064959776	90	0	0.05	4	0	0
-1	301.180922646209	0.0172773	302.188193857	C_19 H_26 O_3	C19H26O3	C_19 H_25 O_3	2435	19	1.368	0.158	19	26	3	0	0	0	0	0	0	0	0	0	0	0	0	0	0	0	0	0	0	0	0	0	0	0	0	0	0	2306142.90950667	655871.148148148	301.180923339723	0.0896963800172758	81	0.25	0.31	7	0	0
-1	302.038709730784	0.0693162	303.046007168	C_14 H_10 O_7 C13_1	C15H10O7	C_14 H_9 O_7 C13_1	2435	15	0.667	0.467	14	10	7	0	0	0	0	0	1	0	0	0	0	0	0	0	0	0	0	0	0	0	0	0	0	0	0	0	0	2306656.84039755	650280.714285714	302.038711234947	0.0821580922972994	14	0.5	0.65	11	1	0
-1	302.07510049674	0.0515404	303.082392549	C_15 H_14 O_6 C13_1	C16H14O6	C_15 H_13 O_6 C13_1	2435	16	0.875	0.375	15	14	6	0	0	0	0	0	1	0	0	0	0	0	0	0	0	0	0	0	0	0	0	0	0	0	0	0	0	2306656.84039755	659951.176470588	302.075101402225	0.115971220715882	17	0.4	0.54	10	1	0
-1	302.103377407516	0.060242	303.110672099	C_16 H_17 O_5 N_1	C16H17NO5	C_16 H_16 O_5 N_1	272	16	1.062	0.312	16	17	5	1	0	0	0	0	0	0	0	0	0	0	0	0	0	0	0	0	0	0	0	0	0	0	0	0	0	2306656.84039755	649713.820224719	302.103378112816	0.0965291951423639	89	0.3	0.44	9	0	0
-1	302.132615216586	0.0511975	303.139907168	C_13 H_22 O_7 C13_1	C14H22O7	C_13 H_21 O_7 C13_1	2435	14	1.571	0.5	13	22	7	0	0	0	0	0	1	0	0	0	0	0	0	0	0	0	0	0	0	0	0	0	0	0	0	0	0	2306656.84039755	689298.56097561	302.132616000083	0.234692688573655	41	0	0.05	4	0	0
-1	302.184233551874	0.1276718	303.191548692	C_18 H_26 O_3 C13_1	C19H26O3	C_18 H_25 O_3 C13_1	2435	19	1.368	0.158	18	26	3	0	0	0	0	0	1	0	0	0	0	0	0	0	0	0	0	0	0	0	0	0	0	0	0	0	0	2306656.84039755	685373.470588235	302.18423277177	0.299075398831521	17	0.25	0.31	7	0	0
-1	303.029891866334	0.0157777	304.037173095	C_18 H_8 O_5	C18H8O5	C_18 H_7 O_5	2435	18	0.444	0.278	18	8	5	0	0	0	0	0	0	0	0	0	0	0	0	0	0	0	0	0	0	0	0	0	0	0	0	0	0	2307170.75713158	674902.4	303.029892095641	0.138384027161501	35	0.77	0.81	15	1	0
-1	303.051001892772	0.0789618	304.058302333	C_15 H_12 O_7	C15H12O7	C_15 H_11 O_7	2435	15	0.8	0.467	15	12	7	0	0	0	0	0	0	0	0	0	0	0	0	0	0	0	0	0	0	0	0	0	0	0	0	0	0	2307170.75713158	673057.705128205	303.051002852891	0.127533202663117	78	0.38	0.57	10	1	0
-1	303.066297361391	0.0503727	304.073558476	C_19 H_12 O_4	C19H12O4	C_19 H_11 O_4	2435	19	0.632	0.211	19	12	4	0	0	0	0	0	0	0	0	0	0	0	0	0	0	0	0	0	0	0	0	0	0	0	0	0	0	2307170.75713158	689189.552631579	303.066298206502	0.243656743108386	38	0.67	0.71	14	1	0
-1	303.087386451834	0.0816555	304.094687714	C_16 H_16 O_6	C16H16O6	C_16 H_15 O_6	2435	16	1	0.375	16	16	6	0	0	0	0	0	0	0	0	0	0	0	0	0	0	0	0	0	0	0	0	0	0	0	0	0	0	2307170.75713158	623779.533333333	303.087387381798	0.0298575386915945	90	0.3	0.46	9	0	0
-1	303.106773158871	0.0744984	304.114026934	C_15 H_17 O_5 N_1 C13_1	C16H17NO5	C_15 H_16 O_5 N_1 C13_1	272	16	1.062	0.312	15	17	5	1	0	0	0	0	1	0	0	0	0	0	0	0	0	0	0	0	0	0	0	0	0	0	0	0	0	2307170.75713158	723998.769230769	303.106773218437	0.310157595910812	13	0.3	0.44	9	0	0
-1	303.135043700887	0.0448737	304.142306484	C_16 H_20 O_4 N_2	C16H20N2O4	C_16 H_19 O_4 N_2	216	16	1.25	0.25	16	20	4	2	0	0	0	0	0	0	0	0	0	0	0	0	0	0	0	0	0	0	0	0	0	0	0	0	0	2307170.75713158	630573.675324675	303.135044398372	0.0745066999893229	77	0.2	0.33	8	0	0
-1	303.160167736504	0.0470399	304.167458476	C_18 H_24 O_4	C18H24O4	C_18 H_23 O_4	2435	18	1.333	0.222	18	24	4	0	0	0	0	0	0	0	0	0	0	0	0	0	0	0	0	0	0	0	0	0	0	0	0	0	0	2307170.75713158	616477.722222222	303.160168579183	0.0269902551104733	90	0.21	0.31	7	0	0
-1	304.03327740227	0.0849199	305.04052793	C_17 H_8 O_5 C13_1	C18H8O5	C_17 H_7 O_5 C13_1	2435	18	0.444	0.278	17	8	5	0	0	0	0	0	1	0	0	0	0	0	0	0	0	0	0	0	0	0	0	0	0	0	0	0	0	2307684.65951387	700927	304.033274808202	0.246075059009609	3	0.77	0.81	15	1	0
-1	304.054393266136	0.0410737	305.061657168	C_14 H_12 O_7 C13_1	C15H12O7	C_14 H_11 O_7 C13_1	2435	15	0.8	0.467	14	12	7	0	0	0	0	0	1	0	0	0	0	0	0	0	0	0	0	0	0	0	0	0	0	0	0	0	0	2307684.65951387	641585.307692308	304.054395045159	0.0798839461788232	13	0.38	0.57	10	1	0
-1	304.069645105207	0.0269637	305.076913311	C_18 H_12 O_4 C13_1	C19H12O4	C_18 H_11 O_4 C13_1	2435	19	0.632	0.211	18	12	4	0	0	0	0	0	1	0	0	0	0	0	0	0	0	0	0	0	0	0	0	0	0	0	0	0	0	2307684.65951387	732324.333333333	304.069646569325	0.162476429429532	9	0.67	0.71	14	1	0
-1	304.090778096795	0.0392628	305.098042549	C_15 H_16 O_6 C13_1	C16H16O6	C_15 H_15 O_6 C13_1	2435	16	1	0.375	15	16	6	0	0	0	0	0	1	0	0	0	0	0	0	0	0	0	0	0	0	0	0	0	0	0	0	0	0	2307684.65951387	672245.759493671	304.09077934842	0.180525310431757	79	0.3	0.46	9	0	0
-1	304.119047908993	0.0073478	305.126322099	C_16 H_19 O_5 N_1	C16H19NO5	C_16 H_18 O_5 N_1	272	16	1.188	0.312	16	19	5	1	0	0	0	0	0	0	0	0	0	0	0	0	0	0	0	0	0	0	0	0	0	0	0	0	0	2307684.65951387	635299.243902439	304.119048785804	0.0591241464352985	82	0.2	0.36	8	0	0
-1	304.138370004453	0.0487734	305.145661319	C_15 H_20 O_4 N_2 C13_1	C16H20N2O4	C_15 H_19 O_4 N_2 C13_1	216	16	1.25	0.25	15	20	4	2	0	0	0	0	1	0	0	0	0	0	0	0	0	0	0	0	0	0	0	0	0	0	0	0	0	2307684.65951387	760114.65	304.138370452792	0.227534645443909	20	0.2	0.33	8	0	0
-1	304.16354877274	0.0389716	305.170813311	C_17 H_24 O_4 C13_1	C18H24O4	C_17 H_23 O_4 C13_1	2435	18	1.333	0.222	17	24	4	0	0	0	0	0	1	0	0	0	0	0	0	0	0	0	0	0	0	0	0	0	0	0	0	0	0	2307684.65951387	668206.034883721	304.163549760491	0.136274262158937	86	0.21	0.31	7	0	0
-1	305.1030452901	0.0522426	306.110337714	C_16 H_18 O_6	C16H18O6	C_16 H_17 O_6	2435	16	1.125	0.375	16	18	6	0	0	0	0	0	0	0	0	0	0	0	0	0	0	0	0	0	0	0	0	0	0	0	0	0	0	2308198.5474217	610105.366666667	305.103046370903	0.0177256672747591	90	0.2	0.38	8	0	0
-1	305.122406315331	0.0189887	306.129676934	C_15 H_19 O_5 N_1 C13_1	C16H19NO5	C_15 H_18 O_5 N_1 C13_1	272	16	1.188	0.312	15	19	5	1	0	0	0	0	1	0	0	0	0	0	0	0	0	0	0	0	0	0	0	0	0	0	0	0	0	2308198.5474217	673197.923076923	305.122407263535	0.194625410393743	39	0.2	0.36	8	0	0
-1	305.175808505298	0.0768788	306.183108476	C_18 H_26 O_4	C18H26O4	C_18 H_25 O_4	2435	18	1.444	0.222	18	26	4	0	0	0	0	0	0	0	0	0	0	0	0	0	0	0	0	0	0	0	0	0	0	0	0	0	0	2308198.5474217	625775.477777778	305.175809504143	0.0474176487317901	90	0.14	0.25	6	0	0
-1	306.098338384998	0.0914962	307.105586718	C_15 H_17 O_6 N_1	C15H17NO6	C_15 H_16 O_6 N_1	272	15	1.133	0.4	15	17	6	1	0	0	0	0	0	0	0	0	0	0	0	0	0	0	0	0	0	0	0	0	0	0	0	0	0	2308712.42102143	620983.133333333	306.098339483723	0.0839542135883294	90	0.12	0.36	8	0	0
-1	306.10642321272	0.0231022	307.113692549	C_15 H_18 O_6 C13_1	C16H18O6	C_15 H_17 O_6 C13_1	2435	16	1.125	0.375	15	18	6	0	0	0	0	0	1	0	0	0	0	0	0	0	0	0	0	0	0	0	0	0	0	0	0	0	0	2308712.42102143	640757.255555556	306.106424385212	0.0615306408172512	90	0.2	0.38	8	0	0
-1	306.134718099928	0.0730346	307.141972099	C_16 H_21 O_5 N_1	C16H21NO5	C_16 H_20 O_5 N_1	272	16	1.312	0.312	16	21	5	1	0	0	0	0	0	0	0	0	0	0	0	0	0	0	0	0	0	0	0	0	0	0	0	0	0	2308712.42102143	623269.025641026	306.13471909362	0.0436410511580077	78	0.1	0.28	7	0	0
-1	306.179172313075	0.0474175	307.186463311	C_17 H_26 O_4 C13_1	C18H26O4	C_17 H_25 O_4 C13_1	2435	18	1.444	0.222	17	26	4	0	0	0	0	0	1	0	0	0	0	0	0	0	0	0	0	0	0	0	0	0	0	0	0	0	0	2308712.42102143	663284.761904762	306.179173210039	0.148806333493845	63	0.14	0.25	6	0	0
-1	307.024805316818	0.0193681	308.032087714	C_17 H_8 O_6	C17H8O6	C_17 H_7 O_6	2435	17	0.471	0.353	17	8	6	0	0	0	0	0	0	0	0	0	0	0	0	0	0	0	0	0	0	0	0	0	0	0	0	0	0	2309226.28055194	622197.791666667	307.024806189267	0.343894424830366	48	0.73	0.79	14	1	0
-1	307.045966451021	0.084177	308.053216952	C_14 H_12 O_8	C14H12O8	C_14 H_11 O_8	2435	14	0.857	0.571	14	12	8	0	0	0	0	0	0	0	0	0	0	0	0	0	0	0	0	0	0	0	0	0	0	0	0	0	0	2309226.28055194	683898.216666667	307.045968038999	0.176011189584195	60	0.17	0.5	9	0	0
-1	307.061185186636	0.0372547	308.068473095	C_18 H_12 O_5	C18H12O5	C_18 H_11 O_5	2435	18	0.667	0.278	18	12	5	0	0	0	0	0	0	0	0	0	0	0	0	0	0	0	0	0	0	0	0	0	0	0	0	0	0	2309226.28055194	663666.1	307.061186635152	0.150728507411088	50	0.62	0.68	13	1	0
-1	307.101658041281	0.0229789	308.108941553	C_14 H_17 O_6 N_1 C13_1	C15H17NO6	C_14 H_16 O_6 N_1 C13_1	272	15	1.133	0.4	14	17	6	1	0	0	0	0	1	0	0	0	0	0	0	0	0	0	0	0	0	0	0	0	0	0	0	0	0	2309226.28055194	688112.380952381	307.101659246399	0.167483092338154	63	0.12	0.36	8	0	0
-1	307.118737636428	0.0855299	308.125987714	C_16 H_20 O_6	C16H20O6	C_16 H_19 O_6	2435	16	1.25	0.375	16	20	6	0	0	0	0	0	0	0	0	0	0	0	0	0	0	0	0	0	0	0	0	0	0	0	0	0	0	2309226.28055194	600192.633333333	307.118738877648	0.0247013418720964	90	0.1	0.31	7	0	0
-1	307.129929433191	0.049452	308.137221103	C_15 H_20 O_5 N_2	C15H20N2O5	C_15 H_19 O_5 N_2	216	15	1.333	0.333	15	20	5	2	0	0	0	0	0	0	0	0	0	0	0	0	0	0	0	0	0	0	0	0	0	0	0	0	0	2309226.28055194	620992.493506494	307.129930470729	0.0323668925763582	77	0	0.24	7	0	0
-1	307.138033751145	0.0543607	308.145326934	C_15 H_21 O_5 N_1 C13_1	C16H21NO5	C_15 H_20 O_5 N_1 C13_1	272	16	1.312	0.312	15	21	5	1	0	0	0	0	1	0	0	0	0	0	0	0	0	0	0	0	0	0	0	0	0	0	0	0	0	2309226.28055194	671009.489795918	307.138034237368	0.200968020765156	49	0.1	0.28	7	0	0
-1	307.155117089838	0.0662832	308.162373095	C_17 H_24 O_5	C17H24O5	C_17 H_23 O_5	2435	17	1.412	0.294	17	24	5	0	0	0	0	0	0	0	0	0	0	0	0	0	0	0	0	0	0	0	0	0	0	0	0	0	0	2309226.28055194	603116.2	307.155118296449	0.0235616674550109	90	0.08	0.24	6	0	0
-1	307.191498589508	0.0536829	308.198758476	C_18 H_28 O_4	C18H28O4	C_18 H_27 O_4	2435	18	1.556	0.222	18	28	4	0	0	0	0	0	0	0	0	0	0	0	0	0	0	0	0	0	0	0	0	0	0	0	0	0	0	2309226.28055194	653237.5	307.191499813861	0.134489607869747	86	0.07	0.19	5	0	0
-1	308.028122861642	0.139971	309.035442549	C_16 H_8 O_6 C13_1	C17H8O6	C_16 H_7 O_6 C13_1	2435	17	0.471	0.353	16	8	6	0	0	0	0	0	1	0	0	0	0	0	0	0	0	0	0	0	0	0	0	0	0	0	0	0	0	2309740.12625236	694898.7	308.028123580476	0.130905130563104	10	0.73	0.79	14	1	0
-1	308.04930706126	0.0378766	309.056571787	C_13 H_12 O_8 C13_1	C14H12O8	C_13 H_11 O_8 C13_1	2435	14	0.857	0.571	13	12	8	0	0	0	0	0	1	0	0	0	0	0	0	0	0	0	0	0	0	0	0	0	0	0	0	0	0	2309740.12625236	726789.230769231	308.049309570597	0.113053120292295	13	0.17	0.5	9	0	0
-1	308.064539683746	0.0382274	309.07182793	C_17 H_12 O_5 C13_1	C18H12O5	C_17 H_11 O_5 C13_1	2435	18	0.667	0.278	17	12	5	0	0	0	0	0	1	0	0	0	0	0	0	0	0	0	0	0	0	0	0	0	0	0	0	0	0	2309740.12625236	690694.785714286	308.064541895829	0.133481594197271	14	0.62	0.68	13	1	0
-1	308.113987409392	0.0877423	309.121236718	C_15 H_19 O_6 N_1	C15H19NO6	C_15 H_18 O_6 N_1	272	15	1.267	0.4	15	19	6	1	0	0	0	0	0	0	0	0	0	0	0	0	0	0	0	0	0	0	0	0	0	0	0	0	0	2309740.12625236	619708.552941176	308.113988604538	0.091489287849824	85	0	0.27	7	0	0
-1	308.122060979073	0.0166209	309.129342549	C_15 H_20 O_6 C13_1	C16H20O6	C_15 H_19 O_6 C13_1	2435	16	1.25	0.375	15	20	6	0	0	0	0	0	1	0	0	0	0	0	0	0	0	0	0	0	0	0	0	0	0	0	0	0	0	2309740.12625236	617896.177777778	308.12206229675	0.043225167544542	90	0.1	0.31	7	0	0
-1	308.133285312863	0.0459144	309.140575938	C_14 H_20 O_5 N_2 C13_1	C15H20N2O5	C_14 H_19 O_5 N_2 C13_1	216	15	1.333	0.333	14	20	5	2	0	0	0	0	1	0	0	0	0	0	0	0	0	0	0	0	0	0	0	0	0	0	0	0	0	2309740.12625236	687049.474576271	308.133286505148	0.189526671724056	59	0	0.24	7	0	0
-1	308.158444697976	0.0219947	309.16572793	C_16 H_24 O_5 C13_1	C17H24O5	C_16 H_23 O_5 C13_1	2435	17	1.412	0.294	16	24	5	0	0	0	0	0	1	0	0	0	0	0	0	0	0	0	0	0	0	0	0	0	0	0	0	0	0	2309740.12625236	645156.166666667	308.158445999966	0.0731103399784663	90	0.08	0.24	6	0	0
-1	308.194842229704	0.0173026	309.202113311	C_17 H_28 O_4 C13_1	C18H28O4	C_17 H_27 O_4 C13_1	2435	18	1.556	0.222	17	28	4	0	0	0	0	0	1	0	0	0	0	0	0	0	0	0	0	0	0	0	0	0	0	0	0	0	0	2309740.12625236	652663.333333333	308.194843631641	0.263845321951419	9	0.07	0.19	5	0	0
-1	309.025171221605	0.1094015	310.032481571	C_13 H_10 O_9	C13H10O9	C_13 H_9 O_9	2435	13	0.769	0.692	13	10	9	0	0	0	0	0	0	0	0	0	0	0	0	0	0	0	0	0	0	0	0	0	0	0	0	0	0	2310253.95836207	625666.722222222	309.025173461365	0.238656096309612	18	0	0.53	9	1	1
-1	309.061571563248	0.061138	310.068866952	C_14 H_14 O_8	C14H14O8	C_14 H_13 O_8	2435	14	1	0.571	14	14	8	0	0	0	0	0	0	0	0	0	0	0	0	0	0	0	0	0	0	0	0	0	0	0	0	0	0	2310253.95836207	643827.1	309.061573203608	0.0717644694398255	90	0	0.4	8	0	0
-1	309.07688369866	0.1194353	310.084123095	C_18 H_14 O_5	C18H14O5	C_18 H_13 O_5	2435	18	0.778	0.278	18	14	5	0	0	0	0	0	0	0	0	0	0	0	0	0	0	0	0	0	0	0	0	0	0	0	0	0	0	2310253.95836207	647632.122807018	309.076885146701	0.116770739570832	57	0.54	0.61	12	1	0
-1	309.097958602905	0.0557843	310.105252333	C_15 H_18 O_7	C15H18O7	C_15 H_17 O_7	2435	15	1.2	0.467	15	18	7	0	0	0	0	0	0	0	0	0	0	0	0	0	0	0	0	0	0	0	0	0	0	0	0	0	0	2310253.95836207	606390.644444444	309.097960051466	0.0193705734348856	90	0	0.3	7	0	0
-1	309.1092299758	0.0667007	310.116485722	C_14 H_18 O_6 N_2	C14H18N2O6	C_14 H_17 O_6 N_2	216	14	1.286	0.429	14	18	6	2	0	0	0	0	0	0	0	0	0	0	0	0	0	0	0	0	0	0	0	0	0	0	0	0	0	2310253.95836207	622835.987012987	309.10923119215	0.0451489981679515	77	0	0.22	7	0	0
-1	309.117325972235	0.0349892	310.124591553	C_14 H_19 O_6 N_1 C13_1	C15H19NO6	C_14 H_18 O_6 N_1 C13_1	272	15	1.267	0.4	14	19	6	1	0	0	0	0	1	0	0	0	0	0	0	0	0	0	0	0	0	0	0	0	0	0	0	0	0	2310253.95836207	668830.863636364	309.117327148094	0.166002910898175	66	0	0.27	7	0	0
-2	309.13434634482	0.0481651	310.141637714	C_16 H_22 O_6	C16H22O6	C_16 H_21 O_6	2435	16	1.375	0.375	16	22	6	0	0	0	0	0	0	0	0	0	0	0	0	0	0	0	0	0	0	0	0	0	0	0	0	0	0	2310253.95836207	604511.277777778	309.134347728695	0.0161484476215783	90	0	0.23	6	0	0
-1	309.170738246586	0.027136	310.178023095	C_17 H_26 O_5	C17H26O5	C_17 H_25 O_5	2435	17	1.529	0.294	17	26	5	0	0	0	0	0	0	0	0	0	0	0	0	0	0	0	0	0	0	0	0	0	0	0	0	0	0	2310253.95836207	621953.966666667	309.170739598444	0.0423628891207186	90	0	0.17	5	0	0
-2	309.174115668622	0.0096556	310.181395095	C_14 H_30 O_5 S_1	C14H30O5S	C_14 H_29 O_5 S_1	17	14	2.143	0.357	14	30	5	0	1	0	0	0	0	0	0	0	0	0	0	0	0	0	0	0	0	0	0	0	0	0	0	0	0	2310253.95836207	654634.914285714	309.174116881418	0.118738298805147	105	0	0	0	0	0
-1	310.028490498294	0.2233698	311.035836406	C_12 H_10 O_9 C13_1	C13H10O9	C_12 H_9 O_9 C13_1	2435	13	0.769	0.692	12	10	9	0	0	0	0	0	1	0	0	0	0	0	0	0	0	0	0	0	0	0	0	0	0	0	0	0	0	2310767.77712072	662821.8	310.028493148964	0.252405882941011	5	0	0.53	9	1	1
-1	310.064959208365	0.0445331	311.072221787	C_13 H_14 O_8 C13_1	C14H14O8	C_13 H_13 O_8 C13_1	2435	14	1	0.571	13	14	8	0	0	0	0	0	1	0	0	0	0	0	0	0	0	0	0	0	0	0	0	0	0	0	0	0	0	2310767.77712072	693132.8	310.064961696099	0.161757970663967	15	0	0.4	8	0	0
-1	310.080173252775	0.0907976	311.08747793	C_17 H_14 O_5 C13_1	C18H14O5	C_17 H_13 O_5 C13_1	2435	18	0.778	0.278	17	14	5	0	0	0	0	0	1	0	0	0	0	0	0	0	0	0	0	0	0	0	0	0	0	0	0	0	0	2310767.77712072	668570.25	310.080176159022	0.165240557060466	12	0.54	0.61	12	1	0
-1	310.09325112804	0.0842911	311.100501337	C_14 H_17 O_7 N_1	C14H17NO7	C_14 H_16 O_7 N_1	272	14	1.214	0.5	14	17	7	1	0	0	0	0	0	0	0	0	0	0	0	0	0	0	0	0	0	0	0	0	0	0	0	0	0	2310767.77712072	622109.046511628	310.093252477352	0.0929881419075879	86	0	0.26	7	0	0
-1	310.101333036407	0.0073929	311.108607168	C_14 H_18 O_7 C13_1	C15H18O7	C_14 H_17 O_7 C13_1	2435	15	1.2	0.467	14	18	7	0	0	0	0	0	1	0	0	0	0	0	0	0	0	0	0	0	0	0	0	0	0	0	0	0	0	2310767.77712072	628987.355555556	310.101334560001	0.0623007768813356	90	0	0.3	7	0	0
-1	310.112546661415	0.0561327	311.119840557	C_13 H_18 O_6 N_2 C13_1	C14H18N2O6	C_13 H_17 O_6 N_2 C13_1	216	14	1.286	0.429	13	18	6	2	0	0	0	0	1	0	0	0	0	0	0	0	0	0	0	0	0	0	0	0	0	0	0	0	0	2310767.77712072	688714.761904762	310.112547719783	0.274873688125775	21	0	0.22	7	0	0
-1	310.129636444025	0.0840723	311.136886718	C_15 H_21 O_6 N_1	C15H21NO6	C_15 H_20 O_6 N_1	272	15	1.4	0.4	15	21	6	1	0	0	0	0	0	0	0	0	0	0	0	0	0	0	0	0	0	0	0	0	0	0	0	0	0	2310767.77712072	617166.844155844	310.12963772981	0.0450544514050828	77	0	0.18	6	0	0
-1	310.137723005735	0.0221376	311.144992549	C_15 H_22 O_6 C13_1	C16H22O6	C_15 H_21 O_6 C13_1	2435	16	1.375	0.375	15	22	6	0	0	0	0	0	1	0	0	0	0	0	0	0	0	0	0	0	0	0	0	0	0	0	0	0	0	2310767.77712072	620327.455555556	310.137724467668	0.0482316368093483	90	0	0.23	6	0	0
-1	310.174096727181	0.0153319	311.18137793	C_16 H_26 O_5 C13_1	C17H26O5	C_16 H_25 O_5 C13_1	2435	17	1.529	0.294	16	26	5	0	0	0	0	0	1	0	0	0	0	0	0	0	0	0	0	0	0	0	0	0	0	0	0	0	0	2310767.77712072	656689.803571429	310.174097939821	0.177012149036158	56	0	0.17	5	0	0
-1	310.17747344198	0.00018	311.18474993	C_13 H_30 O_5 S_1 C13_1	C14H30O5S	C_13 H_29 O_5 S_1 C13_1	17	14	2.143	0.357	13	30	5	0	1	0	0	0	1	0	0	0	0	0	0	0	0	0	0	0	0	0	0	0	0	0	0	0	0	2310767.77712072	627425.555555556	310.177473400853	0.213551535677943	9	0	0	0	0	0
-1	311.019727157472	0.0040253	312.027002333	C_16 H_8 O_7	C16H8O7	C_16 H_7 O_7	2435	16	0.5	0.438	16	8	7	0	0	0	0	0	0	0	0	0	0	0	0	0	0	0	0	0	0	0	0	0	0	0	0	0	0	2311281.58276821	625140.533333333	311.019729078561	0.14821109820552	30	0.67	0.76	13	1	0
-1	311.056105112267	0.0197716	312.063387714	C_17 H_12 O_6	C17H12O6	C_17 H_11 O_6	2435	17	0.706	0.353	17	12	6	0	0	0	0	0	0	0	0	0	0	0	0	0	0	0	0	0	0	0	0	0	0	0	0	0	0	2311281.58276821	693459.591836735	311.056106993374	0.143227867348718	49	0.55	0.64	12	1	0
-1	311.092484740039	0.0382025	312.099773095	C_18 H_16 O_5	C18H16O5	C_18 H_15 O_5	2435	18	0.889	0.278	18	16	5	0	0	0	0	0	0	0	0	0	0	0	0	0	0	0	0	0	0	0	0	0	0	0	0	0	0	2311281.58276821	653192.524390244	311.092486575686	0.134991139772708	82	0.46	0.55	11	1	0
-1	311.096540044233	0.1271884	312.103856172	C_13 H_17 O_7 N_1 C13_1	C14H17NO7	C_13 H_16 O_7 N_1 C13_1	272	14	1.214	0.5	13	17	7	1	0	0	0	0	1	0	0	0	0	0	0	0	0	0	0	0	0	0	0	0	0	0	0	0	0	2311281.58276821	694885.15	311.096541858304	0.285422633298654	20	0	0.26	7	0	0
-1	311.113650359308	0.0783607	312.120902333	C_15 H_20 O_7	C15H20O7	C_15 H_19 O_7	2435	15	1.333	0.467	15	20	7	0	0	0	0	0	0	0	0	0	0	0	0	0	0	0	0	0	0	0	0	0	0	0	0	0	0	2311281.58276821	595271.711111111	311.113651953629	0.0177674109331952	90	0	0.22	6	0	0
-1	311.132928511203	0.117287	312.140241553	C_14 H_21 O_6 N_1 C13_1	C15H21NO6	C_14 H_20 O_6 N_1 C13_1	272	15	1.4	0.4	14	21	6	1	0	0	0	0	1	0	0	0	0	0	0	0	0	0	0	0	0	0	0	0	0	0	0	0	0	2311281.58276821	680113.342857143	311.132929978096	0.271513859690072	35	0	0.18	6	0	0
-1	311.14103711229	0.10841	312.148347384	C_14 H_22 O_6 C13_2	C16H22O6	C_14 H_21 O_6 C13_2	2435	16	1.375	0.375	14	22	6	0	0	0	0	0	2	0	0	0	0	0	0	0	0	0	0	0	0	0	0	0	0	0	0	0	0	2311281.58276821	570278	311.141039390323	0.388991615114199	4	0	0.23	6	0	0
-1	311.150037043823	0.0825257	312.157287714	C_16 H_24 O_6	C16H24O6	C_16 H_23 O_6	2435	16	1.5	0.375	16	24	6	0	0	0	0	0	0	0	0	0	0	0	0	0	0	0	0	0	0	0	0	0	0	0	0	0	0	2311281.58276821	600553.222222222	311.15003856806	0.025439391938847	90	0	0.15	5	0	0
-2	311.168627069403	0.0395802	312.175915857	C_17 H_28 O_3 S_1	C17H28O3S	C_17 H_27 O_3 S_1	65	17	1.647	0.176	17	28	3	0	1	0	0	0	0	0	0	0	0	0	0	0	0	0	0	0	0	0	0	0	0	0	0	0	0	2311281.58276821	616376.543307087	311.168628331096	0.0945973339223637	127	0	0.1	4	0	0
-1	311.169826496493	0.2789026	312.177189995	C_14 H_30 O_5 S34_1	C14H30O5S	C_14 H_29 O_5 S34_1	17	14	2.143	0.357	14	30	5	0	0	0	0	0	0	0	0	1	0	0	0	0	0	0	0	0	0	0	0	0	0	0	0	0	0	2311281.58276821	623142.75	311.169827290491	0.273332309719844	4	0	0	0	0	0
-1	312.023088077494	0.0234514	313.030357168	C_15 H_8 O_7 C13_1	C16H8O7	C_15 H_7 O_7 C13_1	2435	16	0.5	0.438	15	8	7	0	0	0	0	0	1	0	0	0	0	0	0	0	0	0	0	0	0	0	0	0	0	0	0	0	0	2311795.37554467	688261.7	312.023091448716	0.193310373261535	10	0.67	0.76	13	1	0
-1	312.05945544886	0.034079	313.066742549	C_16 H_12 O_6 C13_1	C17H12O6	C_16 H_11 O_6 C13_1	2435	17	0.706	0.353	16	12	6	0	0	0	0	0	1	0	0	0	0	0	0	0	0	0	0	0	0	0	0	0	0	0	0	0	0	2311795.37554467	690802.071428571	312.059458420263	0.125957690042819	14	0.55	0.64	12	1	0
-1	312.095792509055	0.1884012	313.10312793	C_17 H_16 O_5 C13_1	C18H16O5	C_17 H_15 O_5 C13_1	2435	18	0.889	0.278	17	16	5	0	0	0	0	0	1	0	0	0	0	0	0	0	0	0	0	0	0	0	0	0	0	0	0	0	0	2311795.37554467	716123.076923077	312.095795677535	0.253999487913925	13	0.46	0.55	11	1	0
-1	312.116999071383	0.058555	313.124257168	C_14 H_20 O_7 C13_1	C15H20O7	C_14 H_19 O_7 C13_1	2435	15	1.333	0.467	14	20	7	0	0	0	0	0	1	0	0	0	0	0	0	0	0	0	0	0	0	0	0	0	0	0	0	0	0	2311795.37554467	624141.411111111	312.117000708429	0.0672477964543603	90	0	0.22	6	0	0
-1	312.153385983484	0.0634371	313.160642549	C_15 H_24 O_6 C13_1	C16H24O6	C_15 H_23 O_6 C13_1	2435	16	1.5	0.375	15	24	6	0	0	0	0	0	1	0	0	0	0	0	0	0	0	0	0	0	0	0	0	0	0	0	0	0	0	2311795.37554467	634465.525	312.153387554359	0.130832769685835	80	0	0.15	5	0	0
-1	312.171987521284	0.021518	313.179270692	C_16 H_28 O_3 S_1 C13_1	C17H28O3S	C_16 H_27 O_3 S_1 C13_1	65	17	1.647	0.176	16	28	3	0	1	0	0	0	1	0	0	0	0	0	0	0	0	0	0	0	0	0	0	0	0	0	0	0	0	2311795.37554467	654943.658227848	312.171989084136	0.167070579343279	79	0	0.1	4	0	0
-1	313.035364997726	0.0347214	314.042652333	C_16 H_10 O_7	C16H10O7	C_16 H_9 O_7	2435	16	0.625	0.438	16	10	7	0	0	0	0	0	0	0	0	0	0	0	0	0	0	0	0	0	0	0	0	0	0	0	0	0	0	2312309.15569054	610801.1	313.035367786221	0.158316379075856	20	0.56	0.68	12	1	0
-1	313.056506533036	0.0044386	314.063781571	C_13 H_14 O_9	C13H14O9	C_13 H_13 O_9	2435	13	1.077	0.692	13	14	9	0	0	0	0	0	0	0	0	0	0	0	0	0	0	0	0	0	0	0	0	0	0	0	0	0	0	2312309.15569054	645016.793103448	313.056509253471	0.162403425816722	29	0	0.29	7	0	0
-1	313.071757365756	0.0124714	314.079037714	C_17 H_14 O_6	C17H14O6	C_17 H_13 O_6	2435	17	0.824	0.353	17	14	6	0	0	0	0	0	0	0	0	0	0	0	0	0	0	0	0	0	0	0	0	0	0	0	0	0	0	2312309.15569054	661487.957746479	313.071759464908	0.156753828040603	71	0.45	0.57	11	1	0
-1	313.092901897103	0.0362209	314.100166952	C_14 H_18 O_8	C14H18O8	C_14 H_17 O_8	2435	14	1.286	0.571	14	18	8	0	0	0	0	0	0	0	0	0	0	0	0	0	0	0	0	0	0	0	0	0	0	0	0	0	0	2312309.15569054	604346.855555556	313.092903682293	0.0256880186481664	90	0	0.2	6	0	0
-1	313.10813888859	0.024752	314.115423095	C_18 H_18 O_5	C18H18O5	C_18 H_17 O_5	2435	18	1	0.278	18	18	5	0	0	0	0	0	0	0	0	0	0	0	0	0	0	0	0	0	0	0	0	0	0	0	0	0	0	2312309.15569054	634095.488888889	313.10814070575	0.0710218822067033	90	0.38	0.48	10	0	0
-1	313.164470494839	0.1151249	314.171710757	C_17 H_28 O_3 S34_1	C17H28O3S	C_17 H_27 O_3 S34_1	65	17	1.647	0.176	17	28	3	0	0	0	0	0	0	0	0	1	0	0	0	0	0	0	0	0	0	0	0	0	0	0	0	0	0	2312309.15569054	656214	313.164473269707	0.199997882677149	8	0	0.1	4	0	0
-1	313.165665345567	0.0129324	314.172937714	C_16 H_26 O_6	C16H26O6	C_16 H_25 O_6	2435	16	1.625	0.375	16	26	6	0	0	0	0	0	0	0	0	0	0	0	0	0	0	0	0	0	0	0	0	0	0	0	0	0	0	2312309.15569054	635933.573170732	313.165666921174	0.120846341199702	82	0	0.08	4	0	0
-1	314.03874867424	0.0569377	315.046007168	C_15 H_10 O_7 C13_1	C16H10O7	C_15 H_9 O_7 C13_1	2435	16	0.625	0.438	15	10	7	0	0	0	0	0	1	0	0	0	0	0	0	0	0	0	0	0	0	0	0	0	0	0	0	0	0	2312822.92330462	655706.2	314.038752047708	0.141766668414933	10	0.56	0.68	12	1	0
-1	314.05989240363	0.1029273	315.067136406	C_12 H_14 O_9 C13_1	C13H14O9	C_12 H_13 O_9 C13_1	2435	13	1.077	0.692	12	14	9	0	0	0	0	0	1	0	0	0	0	0	0	0	0	0	0	0	0	0	0	0	0	0	0	0	0	2312822.92330462	639429.571428571	314.059895247354	0.089814477364323	7	0	0.29	7	0	0
-1	314.07510374009	0.0392818	315.082392549	C_16 H_14 O_6 C13_1	C17H14O6	C_16 H_13 O_6 C13_1	2435	17	0.824	0.353	16	14	6	0	0	0	0	0	1	0	0	0	0	0	0	0	0	0	0	0	0	0	0	0	0	0	0	0	0	2312822.92330462	684748.692307692	314.075106854797	0.168129541337587	13	0.45	0.57	11	1	0
-1	314.096264963444	0.0622272	315.103521787	C_13 H_18 O_8 C13_1	C14H18O8	C_13 H_17 O_8 C13_1	2435	14	1.286	0.571	13	18	8	0	0	0	0	0	1	0	0	0	0	0	0	0	0	0	0	0	0	0	0	0	0	0	0	0	0	2312822.92330462	653444.716216216	314.096266834465	0.149218878693533	74	0	0.2	6	0	0
-1	314.111483857352	0.0559821	315.11877793	C_17 H_18 O_5 C13_1	C18H18O5	C_17 H_17 O_5 C13_1	2435	18	1	0.278	17	18	5	0	0	0	0	0	1	0	0	0	0	0	0	0	0	0	0	0	0	0	0	0	0	0	0	0	0	2312822.92330462	664804.217391304	314.111485776119	0.252410744052333	23	0.38	0.48	10	0	0
-1	314.16905194904	0.1136887	315.176292549	C_15 H_26 O_6 C13_1	C16H26O6	C_15 H_25 O_6 C13_1	2435	16	1.625	0.375	15	26	6	0	0	0	0	0	1	0	0	0	0	0	0	0	0	0	0	0	0	0	0	0	0	0	0	0	0	2312822.92330462	616564.666666667	314.169053432191	0.303413569649225	12	0	0.08	4	0	0
-1	315.108522287989	0.0576751	316.115816952	C_14 H_20 O_8	C14H20O8	C_14 H_19 O_8	2435	14	1.429	0.571	14	20	8	0	0	0	0	0	0	0	0	0	0	0	0	0	0	0	0	0	0	0	0	0	0	0	0	0	0	2313336.67791837	608318.274725275	315.108524132999	0.0537880296604324	91	0	0.1	5	0	0
-1	315.123810810803	0.0447504	316.131073095	C_18 H_20 O_5	C18H20O5	C_18 H_19 O_5	2435	18	1.111	0.278	18	20	5	0	0	0	0	0	0	0	0	0	0	0	0	0	0	0	0	0	0	0	0	0	0	0	0	0	0	2313336.67791837	608257.877777778	315.123812705433	0.0378816944810545	90	0.31	0.42	9	0	0
-1	315.160198102683	0.0507895	316.167458476	C_19 H_24 O_4	C19H24O4	C_19 H_23 O_4	2435	19	1.263	0.211	19	24	4	0	0	0	0	0	0	0	0	0	0	0	0	0	0	0	0	0	0	0	0	0	0	0	0	0	0	2313336.67791837	619629.288888889	315.160199980822	0.0555066577129626	90	0.27	0.35	8	0	0
-1	316.111886187064	0.0289103	317.119171787	C_13 H_20 O_8 C13_1	C14H20O8	C_13 H_19 O_8 C13_1	2435	14	1.429	0.571	13	20	8	0	0	0	0	0	1	0	0	0	0	0	0	0	0	0	0	0	0	0	0	0	0	0	0	0	0	2313850.41892096	682332.531914894	316.111888126406	0.256008185640267	47	0	0.1	5	0	0
-1	316.127182642532	0.0982044	317.13442793	C_17 H_20 O_5 C13_1	C18H20O5	C_17 H_19 O_5 C13_1	2435	18	1.111	0.278	17	20	5	0	0	0	0	0	1	0	0	0	0	0	0	0	0	0	0	0	0	0	0	0	0	0	0	0	0	2313850.41892096	675430.476190476	316.127184689805	0.195785316865642	63	0.31	0.42	9	0	0
-1	316.163549303735	0.0391713	317.170813311	C_18 H_24 O_4 C13_1	C19H24O4	C_18 H_23 O_4 C13_1	2435	19	1.263	0.211	18	24	4	0	0	0	0	0	1	0	0	0	0	0	0	0	0	0	0	0	0	0	0	0	0	0	0	0	0	2313850.41892096	637614.38	316.163550853523	0.260491457704422	50	0.27	0.35	8	0	0
-1	317.066696164329	0.0637053	318.073952333	C_16 H_14 O_7	C16H14O7	C_16 H_13 O_7	2435	16	0.875	0.438	16	14	7	0	0	0	0	0	0	0	0	0	0	0	0	0	0	0	0	0	0	0	0	0	0	0	0	0	0	2314364.14570108	640480.433333333	317.066698352355	0.142240067618031	90	0.33	0.52	10	1	0
-1	317.10308171311	0.0642261	318.110337714	C_17 H_18 O_6	C17H18O6	C_17 H_17 O_6	2435	17	1.059	0.353	17	18	6	0	0	0	0	0	0	0	0	0	0	0	0	0	0	0	0	0	0	0	0	0	0	0	0	0	0	2314364.14570108	594958.3	317.103083686178	0.0369742343201635	90	0.27	0.43	9	0	0
-1	317.114284994924	0.0304192	318.121571103	C_16 H_18 O_5 N_2	C16H18N2O5	C_16 H_17 O_5 N_2	216	16	1.125	0.312	16	18	5	2	0	0	0	0	0	0	0	0	0	0	0	0	0	0	0	0	0	0	0	0	0	0	0	0	0	2314364.14570108	612163.743589744	317.114286630691	0.0729929361545976	78	0.22	0.39	9	0	0
-1	317.139472000774	0.0796393	318.146723095	C_18 H_22 O_5	C18H22O5	C_18 H_21 O_5	2435	18	1.222	0.278	18	22	5	0	0	0	0	0	0	0	0	0	0	0	0	0	0	0	0	0	0	0	0	0	0	0	0	0	0	2314364.14570108	588401.755555556	317.139473904916	0.029658646243643	90	0.23	0.35	8	0	0
-1	318.070029774203	0.0030149	319.077307168	C_15 H_14 O_7 C13_1	C16H14O7	C_15 H_13 O_7 C13_1	2435	16	0.875	0.438	15	14	7	0	0	0	0	0	1	0	0	0	0	0	0	0	0	0	0	0	0	0	0	0	0	0	0	0	0	2314877.85764688	655583.4	318.070033086185	0.13543165252052	15	0.33	0.52	10	1	0
-1	318.106411481487	0.0145277	319.113692549	C_16 H_18 O_6 C13_1	C17H18O6	C_16 H_17 O_6 C13_1	2435	17	1.059	0.353	16	18	6	0	0	0	0	0	1	0	0	0	0	0	0	0	0	0	0	0	0	0	0	0	0	0	0	0	0	2314877.85764688	677574.743902439	318.106413405033	0.172732352063306	82	0.27	0.43	9	0	0
-1	318.117650435992	0.0029142	319.124925938	C_15 H_18 O_5 N_2 C13_1	C16H18N2O5	C_15 H_17 O_5 N_2 C13_1	216	16	1.125	0.312	15	18	5	2	0	0	0	0	1	0	0	0	0	0	0	0	0	0	0	0	0	0	0	0	0	0	0	0	0	2314877.85764688	652554.454545455	318.117653017536	0.160390231184994	11	0.22	0.39	9	0	0
-1	318.134675303185	0.0638086	319.141972099	C_17 H_21 O_5 N_1	C17H21NO5	C_17 H_20 O_5 N_1	272	17	1.235	0.294	17	21	5	1	0	0	0	0	0	0	0	0	0	0	0	0	0	0	0	0	0	0	0	0	0	0	0	0	0	2314877.85764688	622767.256410256	318.134676925817	0.0807038343372766	78	0.18	0.33	8	0	0
-1	318.142781669406	0.0621306	319.15007793	C_17 H_22 O_5 C13_1	C18H22O5	C_17 H_21 O_5 C13_1	2435	18	1.222	0.278	17	22	5	0	0	0	0	0	1	0	0	0	0	0	0	0	0	0	0	0	0	0	0	0	0	0	0	0	0	2314877.85764688	644684.681818182	318.142783588591	0.0937096668735818	88	0.23	0.35	8	0	0
-1	319.061185959068	0.0334428	320.068473095	C_19 H_12 O_5	C19H12O5	C_19 H_11 O_5	2435	19	0.632	0.263	19	12	5	0	0	0	0	0	0	0	0	0	0	0	0	0	0	0	0	0	0	0	0	0	0	0	0	0	0	2315391.55414604	605255.761904762	319.061188814046	0.167008122508249	21	0.64	0.7	14	1	0
-1	319.08231687032	0.028214	320.089602333	C_16 H_16 O_7	C16H16O7	C_16 H_15 O_7	2435	16	1	0.438	16	16	7	0	0	0	0	0	0	0	0	0	0	0	0	0	0	0	0	0	0	0	0	0	0	0	0	0	0	2315391.55414604	602116.133333333	319.082318957713	0.0421771849326134	90	0.22	0.44	9	0	0
-1	319.093538626197	0.0645547	320.100835722	C_15 H_16 O_6 N_2	C15H16N2O6	C_15 H_15 O_6 N_2	216	15	1.067	0.4	15	16	6	2	0	0	0	0	0	0	0	0	0	0	0	0	0	0	0	0	0	0	0	0	0	0	0	0	0	2315391.55414604	618048.464285714	319.093540373918	0.0885172777183096	84	0.14	0.4	9	0	0
-1	319.129922495482	0.0692703	320.137221103	C_16 H_20 O_5 N_2	C16H20N2O5	C_16 H_19 O_5 N_2	216	16	1.25	0.312	16	20	5	2	0	0	0	0	0	0	0	0	0	0	0	0	0	0	0	0	0	0	0	0	0	0	0	0	0	2315391.55414604	609223.558441558	319.12992415702	0.0542866816499152	77	0.11	0.3	8	0	0
-1	319.138050001905	0.0015649	320.145326934	C_16 H_21 O_5 N_1 C13_1	C17H21NO5	C_16 H_20 O_5 N_1 C13_1	272	17	1.235	0.294	16	21	5	1	0	0	0	0	1	0	0	0	0	0	0	0	0	0	0	0	0	0	0	0	0	0	0	0	0	2315391.55414604	679194	319.138052360171	0.189241744395258	16	0.18	0.33	8	0	0
-1	319.155100512804	0.012022	320.162373095	C_18 H_24 O_5	C18H24O5	C_18 H_23 O_5	2435	18	1.333	0.278	18	24	5	0	0	0	0	0	0	0	0	0	0	0	0	0	0	0	0	0	0	0	0	0	0	0	0	0	0	2315391.55414604	584221.866666667	319.155102434346	0.0174292168329945	90	0.15	0.29	7	0	0
-1	320.064576156282	0.076799	321.07182793	C_18 H_12 O_5 C13_1	C19H12O5	C_18 H_11 O_5 C13_1	2435	19	0.632	0.263	18	12	5	0	0	0	0	0	1	0	0	0	0	0	0	0	0	0	0	0	0	0	0	0	0	0	0	0	0	2315905.23458575	700006.6	320.064579904969	0.0841002220422184	5	0.64	0.7	14	1	0
-1	320.085654450548	0.0818642	321.092957168	C_15 H_16 O_7 C13_1	C16H16O7	C_15 H_15 O_7 C13_1	2435	16	1	0.438	15	16	7	0	0	0	0	0	1	0	0	0	0	0	0	0	0	0	0	0	0	0	0	0	0	0	0	0	0	2315905.23458575	652110.20754717	320.08565661708	0.164436057755593	53	0.22	0.44	9	0	0
-1	320.096847169643	0.208518	321.104190557	C_14 H_16 O_6 N_2 C13_1	C15H16N2O6	C_14 H_15 O_6 N_2 C13_1	216	15	1.067	0.4	14	16	6	2	0	0	0	0	1	0	0	0	0	0	0	0	0	0	0	0	0	0	0	0	0	0	0	0	0	2315905.23458575	656522.333333333	320.096848090429	0.278727719655916	6	0.14	0.4	9	0	0
-1	320.113969547161	0.0288396	321.121236718	C_16 H_19 O_6 N_1	C16H19NO6	C_16 H_18 O_6 N_1	272	16	1.188	0.375	16	19	6	1	0	0	0	0	0	0	0	0	0	0	0	0	0	0	0	0	0	0	0	0	0	0	0	0	0	2315905.23458575	592392.829268293	320.113971277389	0.0558720854986064	82	0.11	0.33	8	0	0
-1	320.133294333267	0.0161082	321.140575938	C_15 H_20 O_5 N_2 C13_1	C16H20N2O5	C_15 H_19 O_5 N_2 C13_1	216	16	1.25	0.312	15	20	5	2	0	0	0	0	1	0	0	0	0	0	0	0	0	0	0	0	0	0	0	0	0	0	0	0	0	2315905.23458575	665329.692307692	320.133296163884	0.234605003080531	39	0.11	0.3	8	0	0
-1	320.158446222814	0.0164277	321.16572793	C_17 H_24 O_5 C13_1	C18H24O5	C_17 H_23 O_5 C13_1	2435	18	1.333	0.278	17	24	5	0	0	0	0	0	1	0	0	0	0	0	0	0	0	0	0	0	0	0	0	0	0	0	0	0	0	2315905.23458575	624538.078651685	320.15844823001	0.08950313808647	89	0.15	0.29	7	0	0
-1	321.097947404886	0.0884711	322.105252333	C_16 H_18 O_7	C16H18O7	C_16 H_17 O_7	2435	16	1.125	0.438	16	18	7	0	0	0	0	0	0	0	0	0	0	0	0	0	0	0	0	0	0	0	0	0	0	0	0	0	0	2316418.89835265	586323.912087912	321.097949381074	0.0502752819985533	91	0.11	0.36	8	0	0
-1	321.117334820565	0.0611534	322.124591553	C_15 H_19 O_6 N_1 C13_1	C16H19NO6	C_15 H_18 O_6 N_1 C13_1	272	16	1.188	0.375	15	19	6	1	0	0	0	0	1	0	0	0	0	0	0	0	0	0	0	0	0	0	0	0	0	0	0	0	0	2316418.89835265	655198.608695652	321.117336956171	0.205856456365128	46	0.11	0.33	8	0	0
-1	321.134332089321	0.0906216	322.141637714	C_17 H_22 O_6	C17H22O6	C_17 H_21 O_6	2435	17	1.294	0.353	17	22	6	0	0	0	0	0	0	0	0	0	0	0	0	0	0	0	0	0	0	0	0	0	0	0	0	0	0	2316418.89835265	583167.122222222	321.134334025301	0.0221831359408425	90	0.09	0.29	7	0	0
-1	321.145584352505	0.0320314	322.152871103	C_16 H_22 O_5 N_2	C16H22N2O5	C_16 H_21 O_5 N_2	216	16	1.375	0.312	16	22	5	2	0	0	0	0	0	0	0	0	0	0	0	0	0	0	0	0	0	0	0	0	0	0	0	0	0	2316418.89835265	622429.474358974	321.145586017102	0.0931718725109694	78	0	0.22	7	0	0
-1	321.170726583294	0.0623258	322.178023095	C_18 H_26 O_5	C18H26O5	C_18 H_25 O_5	2435	18	1.444	0.278	18	26	5	0	0	0	0	0	0	0	0	0	0	0	0	0	0	0	0	0	0	0	0	0	0	0	0	0	0	2316418.89835265	589482.222222222	321.170728498439	0.0280564252148855	90	0.08	0.23	6	0	0
-1	322.0932422299	0.053618	323.100501337	C_15 H_17 O_7 N_1	C15H17NO7	C_15 H_16 O_7 N_1	272	15	1.133	0.467	15	17	7	1	0	0	0	0	0	0	0	0	0	0	0	0	0	0	0	0	0	0	0	0	0	0	0	0	0	2316932.54483294	595477.688888889	322.093244066962	0.0850407736874552	90	0	0.33	8	0	0
-1	322.101340767055	0.0310453	323.108607168	C_15 H_18 O_7 C13_1	C16H18O7	C_15 H_17 O_7 C13_1	2435	16	1.125	0.438	15	18	7	0	0	0	0	0	1	0	0	0	0	0	0	0	0	0	0	0	0	0	0	0	0	0	0	0	0	2316932.54483294	612348.811111111	322.101342729566	0.0646788682826455	90	0.11	0.36	8	0	0
-1	322.129619384645	0.0281552	323.136886718	C_16 H_21 O_6 N_1	C16H21NO6	C_16 H_20 O_6 N_1	272	16	1.312	0.375	16	21	6	1	0	0	0	0	0	0	0	0	0	0	0	0	0	0	0	0	0	0	0	0	0	0	0	0	0	2316932.54483294	586816.278481013	322.129621103694	0.0477066371369455	79	0	0.25	7	0	0
-1	322.137737759641	0.066973	323.144992549	C_16 H_22 O_6 C13_1	C17H22O6	C_16 H_21 O_6 C13_1	2435	17	1.294	0.353	16	22	6	0	0	0	0	0	1	0	0	0	0	0	0	0	0	0	0	0	0	0	0	0	0	0	0	0	0	2316932.54483294	591508.877777778	322.137739691919	0.0563492910056882	90	0.09	0.29	7	0	0
-1	322.148984300314	0.1076693	323.156225938	C_15 H_22 O_5 N_2 C13_1	C16H22N2O5	C_15 H_21 O_5 N_2 C13_1	216	16	1.375	0.312	15	22	5	2	0	0	0	0	1	0	0	0	0	0	0	0	0	0	0	0	0	0	0	0	0	0	0	0	0	2316932.54483294	623970.333333333	322.148986145437	0.374599576511276	12	0	0.22	7	0	0
-1	322.174125975365	0.0757377	323.18137793	C_17 H_26 O_5 C13_1	C18H26O5	C_17 H_25 O_5 C13_1	2435	18	1.444	0.278	17	26	5	0	0	0	0	0	1	0	0	0	0	0	0	0	0	0	0	0	0	0	0	0	0	0	0	0	0	2316932.54483294	633455.08045977	322.174127830647	0.107946143167777	87	0.08	0.23	6	0	0
-1	323.077243031112	0.007748	324.084516952	C_15 H_16 O_8	C15H16O8	C_15 H_15 O_8	2435	15	1.067	0.533	15	16	8	0	0	0	0	0	0	0	0	0	0	0	0	0	0	0	0	0	0	0	0	0	0	0	0	0	0	2317446.17358232	582779.6	323.07724509483	0.0284248326393286	90	0	0.36	8	0	0
-1	323.092492964671	0.0114132	324.099773095	C_19 H_16 O_5	C19H16O5	C_19 H_15 O_5	2435	19	0.842	0.263	19	16	5	0	0	0	0	0	0	0	0	0	0	0	0	0	0	0	0	0	0	0	0	0	0	0	0	0	0	2317446.17358232	641548.370967742	323.09249532798	0.15316619876118	62	0.5	0.58	12	1	0
-1	323.096572006141	0.0238627	324.103856172	C_14 H_17 O_7 N_1 C13_1	C15H17NO7	C_14 H_16 O_7 N_1 C13_1	272	15	1.133	0.467	14	17	7	1	0	0	0	0	1	0	0	0	0	0	0	0	0	0	0	0	0	0	0	0	0	0	0	0	0	2317446.17358232	629061	323.096573851399	0.23180205497096	44	0	0.33	8	0	0
-1	323.113616456295	0.0291404	324.120902333	C_16 H_20 O_7	C16H20O7	C_16 H_19 O_7	2435	16	1.25	0.438	16	20	7	0	0	0	0	0	0	0	0	0	0	0	0	0	0	0	0	0	0	0	0	0	0	0	0	0	0	2317446.17358232	574440.088888889	323.113618384812	0.00799896331950325	90	0	0.28	7	0	0
-1	323.124873031355	0.0423932	324.132135722	C_15 H_20 O_6 N_2	C15H20N2O6	C_15 H_19 O_6 N_2	216	15	1.333	0.4	15	20	6	2	0	0	0	0	0	0	0	0	0	0	0	0	0	0	0	0	0	0	0	0	0	0	0	0	0	2317446.17358232	582483.82278481	323.124874697157	0.0459559716746294	79	0	0.2	7	0	0
-1	323.132950290114	0.0457549	324.140241553	C_15 H_21 O_6 N_1 C13_1	C16H21NO6	C_15 H_20 O_6 N_1 C13_1	272	16	1.312	0.375	15	21	6	1	0	0	0	0	1	0	0	0	0	0	0	0	0	0	0	0	0	0	0	0	0	0	0	0	0	2317446.17358232	639830.174603175	323.132952039633	0.181649073826356	63	0	0.25	7	0	0
-2	323.149991661091	0.0605293	324.157287714	C_17 H_24 O_6	C17H24O6	C_17 H_23 O_6	2435	17	1.412	0.353	17	24	6	0	0	0	0	0	0	0	0	0	0	0	0	0	0	0	0	0	0	0	0	0	0	0	0	0	0	2317446.17358232	577149.522222222	323.14999356431	0.0145254664086643	90	0	0.21	6	0	0
-1	323.186366754694	0.0922566	324.193673095	C_18 H_28 O_5	C18H28O5	C_18 H_27 O_5	2435	18	1.556	0.278	18	28	5	0	0	0	0	0	0	0	0	0	0	0	0	0	0	0	0	0	0	0	0	0	0	0	0	0	0	2317446.17358232	608348.911111111	323.18636862733	0.0714596170077708	90	0	0.16	5	0	0
-1	324.080613114514	0.0546283	325.087871787	C_14 H_16 O_8 C13_1	C15H16O8	C_14 H_15 O_8 C13_1	2435	15	1.067	0.533	14	16	8	0	0	0	0	0	1	0	0	0	0	0	0	0	0	0	0	0	0	0	0	0	0	0	0	0	0	2317959.78483652	638141.528571429	324.080614986372	0.161266863066904	70	0	0.36	8	0	0
-1	324.095841039225	0.0321713	325.10312793	C_18 H_16 O_5 C13_1	C19H16O5	C_18 H_15 O_5 C13_1	2435	19	0.842	0.263	18	16	5	0	0	0	0	0	1	0	0	0	0	0	0	0	0	0	0	0	0	0	0	0	0	0	0	0	0	2317959.78483652	617197.461538462	324.095844713514	0.238440644259791	13	0.5	0.58	12	1	0
-1	324.108863361163	0.0355073	325.116151337	C_15 H_19 O_7 N_1	C15H19NO7	C_15 H_18 O_7 N_1	272	15	1.267	0.467	15	19	7	1	0	0	0	0	0	0	0	0	0	0	0	0	0	0	0	0	0	0	0	0	0	0	0	0	0	2317959.78483652	594537.964705882	324.10886509184	0.0437526380813986	85	0	0.24	7	0	0
-1	324.116992307934	0.0355925	325.124257168	C_15 H_20 O_7 C13_1	C16H20O7	C_15 H_19 O_7 C13_1	2435	16	1.25	0.438	15	20	7	0	0	0	0	0	1	0	0	0	0	0	0	0	0	0	0	0	0	0	0	0	0	0	0	0	0	2317959.78483652	581435.844444444	324.116994214776	0.0409335547032249	90	0	0.28	7	0	0
-1	324.128227822229	0.0421271	325.135490557	C_14 H_20 O_6 N_2 C13_1	C15H20N2O6	C_14 H_19 O_6 N_2 C13_1	216	15	1.333	0.4	14	20	6	2	0	0	0	0	1	0	0	0	0	0	0	0	0	0	0	0	0	0	0	0	0	0	0	0	0	2317959.78483652	646341.865671642	324.128229533065	0.160632444855418	67	0	0.2	7	0	0
-1	324.145236621019	0.0727812	325.152536718	C_16 H_23 O_6 N_1	C16H23NO6	C_16 H_22 O_6 N_1	272	16	1.438	0.375	16	23	6	1	0	0	0	0	0	0	0	0	0	0	0	0	0	0	0	0	0	0	0	0	0	0	0	0	0	2317959.78483652	597470.480519481	324.145238316253	0.0501019742177182	77	0	0.17	6	0	0
-1	324.153364157071	0.0060278	325.160642549	C_16 H_24 O_6 C13_1	C17H24O6	C_16 H_23 O_6 C13_1	2435	17	1.412	0.353	16	24	6	0	0	0	0	0	1	0	0	0	0	0	0	0	0	0	0	0	0	0	0	0	0	0	0	0	0	2317959.78483652	591524.277777778	324.153366017899	0.0432486082887871	90	0	0.21	6	0	0
-1	324.189741070413	0.0320667	325.19702793	C_17 H_28 O_5 C13_1	C18H28O5	C_17 H_27 O_5 C13_1	2435	18	1.556	0.278	17	28	5	0	0	0	0	0	1	0	0	0	0	0	0	0	0	0	0	0	0	0	0	0	0	0	0	0	0	2317959.78483652	662176	324.189742788086	0.205296212829093	48	0	0.16	5	0	0
-1	325.035358696295	0.0527692	326.042652333	C_17 H_10 O_7	C17H10O7	C_17 H_9 O_7	2435	17	0.588	0.412	17	10	7	0	0	0	0	0	0	0	0	0	0	0	0	0	0	0	0	0	0	0	0	0	0	0	0	0	0	2318473.37900164	641349.5	325.035361105102	0.207113916993236	34	0.6	0.7	13	1	0
-1	325.056499879933	0.0161287	326.063781571	C_14 H_14 O_9	C14H14O9	C_14 H_13 O_9	2435	14	1	0.643	14	14	9	0	0	0	0	0	0	0	0	0	0	0	0	0	0	0	0	0	0	0	0	0	0	0	0	0	0	2318473.37900164	636206.939759036	325.056502040759	0.187370434783852	83	0	0.37	8	0	0
-1	325.092903736105	0.0405274	326.100166952	C_15 H_18 O_8	C15H18O8	C_15 H_17 O_8	2435	15	1.2	0.533	15	18	8	0	0	0	0	0	0	0	0	0	0	0	0	0	0	0	0	0	0	0	0	0	0	0	0	0	0	2318473.37900164	569463.511111111	325.09290567971	0.021156273290814	90	0	0.27	7	0	0
-1	325.104102579749	0.0654071	326.111400341	C_14 H_18 O_7 N_2	C14H18N2O7	C_14 H_17 O_7 N_2	216	14	1.286	0.5	14	18	7	2	0	0	0	0	0	0	0	0	0	0	0	0	0	0	0	0	0	0	0	0	0	0	0	0	0	2318473.37900164	603332.337662338	325.104104262655	0.0589606980545692	77	0	0.18	7	0	0
-1	325.108118238647	0.0871624	326.115423095	C_19 H_18 O_5	C19H18O5	C_19 H_17 O_5	2435	19	0.947	0.263	19	18	5	0	0	0	0	0	0	0	0	0	0	0	0	0	0	0	0	0	0	0	0	0	0	0	0	0	0	2318473.37900164	624134.449438202	325.108120322305	0.0981828130839466	89	0.43	0.52	11	1	0
-1	325.112198891753	0.0945942	326.119506172	C_14 H_19 O_7 N_1 C13_1	C15H19NO7	C_14 H_18 O_7 N_1 C13_1	272	15	1.267	0.467	14	19	7	1	0	0	0	0	1	0	0	0	0	0	0	0	0	0	0	0	0	0	0	0	0	0	0	0	0	2318473.37900164	615759.506849315	325.112200601411	0.152680477231731	73	0	0.24	7	0	0
-3	325.129293240126	0.0531648	326.136552333	C_16 H_22 O_7	C16H22O7	C_16 H_21 O_7	2435	16	1.375	0.438	16	22	7	0	0	0	0	0	0	0	0	0	0	0	0	0	0	0	0	0	0	0	0	0	0	0	0	0	0	2318473.37900164	569256.933333333	325.129295110546	0.0208581317285808	90	0	0.2	6	0	0
-1	325.144505355898	0.08183	326.151808476	C_20 H_22 O_4	C20H22O4	C_20 H_21 O_4	2435	20	1.1	0.2	20	22	4	0	0	0	0	0	0	0	0	0	0	0	0	0	0	0	0	0	0	0	0	0	0	0	0	0	0	2318473.37900164	605919.547619048	325.144507393497	0.118282378275789	84	0.38	0.44	10	0	0
-1	325.148577151787	0.1164167	326.155891553	C_15 H_23 O_6 N_1 C13_1	C16H23NO6	C_15 H_22 O_6 N_1 C13_1	272	16	1.438	0.375	15	23	6	1	0	0	0	0	1	0	0	0	0	0	0	0	0	0	0	0	0	0	0	0	0	0	0	0	0	2318473.37900164	624355.914285714	325.148578770998	0.191251450573226	35	0	0.17	6	0	0
-1	325.156720806111	0.0004476	326.163997384	C_15 H_24 O_6 C13_2	C17H24O6	C_15 H_23 O_6 C13_2	2435	17	1.412	0.353	15	24	6	0	0	0	0	0	2	0	0	0	0	0	0	0	0	0	0	0	0	0	0	0	0	0	0	0	0	2318473.37900164	579775.4	325.156722264187	0.430190603047607	10	0	0.21	6	0	0
-3	325.184275472141	0.0427755	326.191565857	C_18 H_30 O_3 S_1	C18H30O3S	C_18 H_29 O_3 S_1	65	18	1.667	0.167	18	30	3	0	1	0	0	0	0	0	0	0	0	0	0	0	0	0	0	0	0	0	0	0	0	0	0	0	0	2318473.37900164	582174.162790698	325.184276929141	0.0892492308794699	129	0	0.1	4	0	0
-1	326.038700175959	0.0934425	327.046007168	C_16 H_10 O_7 C13_1	C17H10O7	C_16 H_9 O_7 C13_1	2435	17	0.588	0.412	16	10	7	0	0	0	0	0	1	0	0	0	0	0	0	0	0	0	0	0	0	0	0	0	0	0	0	0	0	2318986.95648419	674811.153846154	326.038703340443	0.142785084329902	13	0.6	0.7	13	1	0
-1	326.059866825809	0.0209468	327.067136406	C_13 H_14 O_9 C13_1	C14H14O9	C_13 H_13 O_9 C13_1	2435	14	1	0.643	13	14	9	0	0	0	0	0	1	0	0	0	0	0	0	0	0	0	0	0	0	0	0	0	0	0	0	0	0	2318986.95648419	643424.9375	326.059869890123	0.162068213033871	16	0	0.37	8	0	0
-1	326.096256627642	0.03446	327.103521787	C_14 H_18 O_8 C13_1	C15H18O8	C_14 H_17 O_8 C13_1	2435	15	1.2	0.533	14	18	8	0	0	0	0	0	1	0	0	0	0	0	0	0	0	0	0	0	0	0	0	0	0	0	0	0	0	2318986.95648419	599343.9	326.096258528506	0.0521110453717463	90	0	0.27	7	0	0
-1	326.107457934134	0.0636168	327.114755176	C_13 H_18 O_7 N_2 C13_1	C14H18N2O7	C_13 H_17 O_7 N_2 C13_1	216	14	1.286	0.5	13	18	7	2	0	0	0	0	1	0	0	0	0	0	0	0	0	0	0	0	0	0	0	0	0	0	0	0	0	2318986.95648419	585095.888888889	326.107460202165	0.229188247066125	9	0	0.18	7	0	0
-1	326.111513829324	0.0376958	327.11877793	C_18 H_18 O_5 C13_1	C19H18O5	C_18 H_17 O_5 C13_1	2435	19	0.947	0.263	18	18	5	0	0	0	0	0	1	0	0	0	0	0	0	0	0	0	0	0	0	0	0	0	0	0	0	0	0	2318986.95648419	594766.210526316	326.111516461482	0.331462060712921	19	0.43	0.52	11	1	0
-1	326.132623730641	0.0214159	327.139907168	C_15 H_22 O_7 C13_1	C16H22O7	C_15 H_21 O_7 C13_1	2435	16	1.375	0.438	15	22	7	0	0	0	0	0	1	0	0	0	0	0	0	0	0	0	0	0	0	0	0	0	0	0	0	0	0	2318986.95648419	584248.377777778	326.132625573588	0.0232135846323876	90	0	0.2	6	0	0
-1	326.147931706183	0.1370206	327.155163311	C_19 H_22 O_4 C13_1	C20H22O4	C_19 H_21 O_4 C13_1	2435	20	1.1	0.2	19	22	4	0	0	0	0	0	1	0	0	0	0	0	0	0	0	0	0	0	0	0	0	0	0	0	0	0	0	2318986.95648419	660171.315789474	326.147934591678	0.212705674376176	19	0.38	0.44	10	0	0
-1	326.187669463378	0.0770275	327.194920692	C_17 H_30 O_3 S_1 C13_1	C18H30O3S	C_17 H_29 O_3 S_1 C13_1	65	18	1.667	0.167	17	30	3	0	1	0	0	0	1	0	0	0	0	0	0	0	0	0	0	0	0	0	0	0	0	0	0	0	0	2318986.95648419	619333.890756303	326.187670821418	0.120369890784166	119	0	0.1	4	0	0
-1	327.051059953971	0.1038017	328.058302333	C_17 H_12 O_7	C17H12O7	C_17 H_11 O_7	2435	17	0.706	0.412	17	12	7	0	0	0	0	0	0	0	0	0	0	0	0	0	0	0	0	0	0	0	0	0	0	0	0	0	0	2319500.51769107	602581.085714286	327.051062068863	0.196346409673868	35	0.5	0.63	12	1	0
-1	327.072132630281	0.0686084	328.079431571	C_14 H_16 O_9	C14H16O9	C_14 H_15 O_9	2435	14	1.143	0.643	14	16	9	0	0	0	0	0	0	0	0	0	0	0	0	0	0	0	0	0	0	0	0	0	0	0	0	0	0	2319500.51769107	596753.766666667	327.072134621119	0.0595796183606433	90	0	0.26	7	0	0
-1	327.087439961466	0.0874107	328.094687714	C_18 H_16 O_6	C18H16O6	C_18 H_15 O_6	2435	18	0.889	0.333	18	16	6	0	0	0	0	0	0	0	0	0	0	0	0	0	0	0	0	0	0	0	0	0	0	0	0	0	0	2319500.51769107	606194.922222222	327.087442035927	0.101750436656107	90	0.42	0.53	11	1	0
-2	327.108514822526	0.0783199	328.115816952	C_15 H_20 O_8	C15H20O8	C_15 H_19 O_8	2435	15	1.333	0.533	15	20	8	0	0	0	0	0	0	0	0	0	0	0	0	0	0	0	0	0	0	0	0	0	0	0	0	0	0	2319500.51769107	574839.155555556	327.108516675064	0.0227662519049381	90	0	0.18	6	0	0
-1	327.123810975643	0.0436167	328.131073095	C_19 H_20 O_5	C19H20O5	C_19 H_19 O_5	2435	19	1.053	0.263	19	20	5	0	0	0	0	0	0	0	0	0	0	0	0	0	0	0	0	0	0	0	0	0	0	0	0	0	0	2319500.51769107	590633.688888889	327.123812937194	0.0394786962769312	90	0.36	0.45	10	0	0
-1	327.133538881111	0.050585	328.140798714	C_16 H_22 O_6 O18_1	C16H22O7	C_16 H_21 O_6 O18_1	2435	16	1.375	0.438	16	22	6	0	0	0	0	0	0	1	0	0	0	0	0	0	0	0	0	0	0	0	0	0	0	0	0	0	0	2319500.51769107	650331.9	327.133540207222	0.17818836597258	20	0	0.2	6	0	0
-1	327.136006374389	0.0633961	328.143262003	C_14 H_22 O_7 C13_2	C16H22O7	C_14 H_21 O_7 C13_2	2435	16	1.375	0.438	14	22	7	0	0	0	0	0	2	0	0	0	0	0	0	0	0	0	0	0	0	0	0	0	0	0	0	0	0	2319500.51769107	600751.9	327.136008625503	0.254537523614947	10	0	0.2	6	0	0
-1	327.144910685955	0.0463657	328.152202333	C_16 H_24 O_7	C16H24O7	C_16 H_23 O_7	2435	16	1.5	0.438	16	24	7	0	0	0	0	0	0	0	0	0	0	0	0	0	0	0	0	0	0	0	0	0	0	0	0	0	0	2319500.51769107	575617.263736264	327.144912479627	0.0446919022216915	91	0	0.12	5	0	0
-1	327.160174328689	0.0235124	328.167458476	C_20 H_24 O_4	C20H24O4	C_20 H_23 O_4	2435	20	1.2	0.2	20	24	4	0	0	0	0	0	0	0	0	0	0	0	0	0	0	0	0	0	0	0	0	0	0	0	0	0	0	2319500.51769107	599228.471910112	327.160176226353	0.0889087363323772	89	0.31	0.39	9	0	0
-1	327.180105177392	0.0635369	328.187360757	C_18 H_30 O_3 S34_1	C18H30O3S	C_18 H_29 O_3 S34_1	65	18	1.667	0.167	18	30	3	0	0	0	0	0	0	0	0	1	0	0	0	0	0	0	0	0	0	0	0	0	0	0	0	0	0	2319500.51769107	603571.657142857	327.180106459549	0.206273344168599	35	0	0.1	4	0	0
-1	327.191024303539	0.0768072	328.198275527	C_16 H_30 O_3 S_1 C13_2	C18H30O3S	C_16 H_29 O_3 S_1 C13_2	65	18	1.667	0.167	16	30	3	0	1	0	0	0	2	0	0	0	0	0	0	0	0	0	0	0	0	0	0	0	0	0	0	0	0	2319500.51769107	683762.4	327.19102683442	0.300642693922855	5	0	0.1	4	0	0
-1	328.054376472439	0.0129581	329.061657168	C_16 H_12 O_7 C13_1	C17H12O7	C_16 H_11 O_7 C13_1	2435	17	0.706	0.412	16	12	7	0	0	0	0	0	1	0	0	0	0	0	0	0	0	0	0	0	0	0	0	0	0	0	0	0	0	2320014.06302959	603810.538461538	328.054379301064	0.0820454758010198	13	0.5	0.63	12	1	0
-1	328.075547288996	0.1133909	329.082786406	C_13 H_16 O_9 C13_1	C14H16O9	C_13 H_15 O_9 C13_1	2435	14	1.143	0.643	13	16	9	0	0	0	0	0	1	0	0	0	0	0	0	0	0	0	0	0	0	0	0	0	0	0	0	0	0	2320014.06302959	635505.133333333	328.075549405157	0.239965762853039	30	0	0.26	7	0	0
-1	328.090791712212	0.0777732	329.098042549	C_17 H_16 O_6 C13_1	C18H16O6	C_17 H_15 O_6 C13_1	2435	18	0.889	0.333	17	16	6	0	0	0	0	0	1	0	0	0	0	0	0	0	0	0	0	0	0	0	0	0	0	0	0	0	0	2320014.06302959	623357	328.090794443035	0.0788687750865091	15	0.42	0.53	11	1	0
-1	328.111891822721	0.0107347	329.119171787	C_14 H_20 O_8 C13_1	C15H20O8	C_14 H_19 O_8 C13_1	2435	15	1.333	0.533	14	20	8	0	0	0	0	0	1	0	0	0	0	0	0	0	0	0	0	0	0	0	0	0	0	0	0	0	0	2320014.06302959	598655.3	328.111893664566	0.0446296260659712	90	0	0.18	6	0	0
-1	328.127179244721	0.0842999	329.13442793	C_18 H_20 O_5 C13_1	C19H20O5	C_18 H_19 O_5 C13_1	2435	19	1.053	0.263	18	20	5	0	0	0	0	0	1	0	0	0	0	0	0	0	0	0	0	0	0	0	0	0	0	0	0	0	0	2320014.06302959	640670.277777778	328.127181714211	0.215883045003652	54	0.36	0.45	10	0	0
-1	328.148261818852	0.0574743	329.155557168	C_15 H_24 O_7 C13_1	C16H24O7	C_15 H_23 O_7 C13_1	2435	16	1.5	0.438	15	24	7	0	0	0	0	0	1	0	0	0	0	0	0	0	0	0	0	0	0	0	0	0	0	0	0	0	0	2320014.06302959	602569.322222222	328.14826362454	0.0913540926478871	90	0	0.12	5	0	0
-1	328.16357135702	0.104742	329.170813311	C_19 H_24 O_4 C13_1	C20H24O4	C_19 H_23 O_4 C13_1	2435	20	1.2	0.2	19	24	4	0	0	0	0	0	1	0	0	0	0	0	0	0	0	0	0	0	0	0	0	0	0	0	0	0	0	2320014.06302959	652125.5	328.16357268372	0.231391533886494	28	0.31	0.39	9	0	0
-1	329.030297132406	0.0200341	330.037566952	C_16 H_10 O_8	C16H10O8	C_16 H_9 O_8	2435	16	0.625	0.5	16	10	8	0	0	0	0	0	0	0	0	0	0	0	0	0	0	0	0	0	0	0	0	0	0	0	0	0	0	2320527.59290748	599206	329.030299578925	0.0969922563444177	19	0.5	0.67	12	1	0
-1	329.066660824485	0.0456776	330.073952333	C_17 H_14 O_7	C17H14O7	C_17 H_13 O_7	2435	17	0.824	0.412	17	14	7	0	0	0	0	0	0	0	0	0	0	0	0	0	0	0	0	0	0	0	0	0	0	0	0	0	0	2320527.59290748	623345.917647059	329.06666275912	0.118285304322107	85	0.4	0.56	11	1	0
-1	329.112733706766	0.1611384	330.120063333	C_15 H_20 O_7 O18_1	C15H20O8	C_15 H_19 O_7 O18_1	2435	15	1.333	0.533	15	20	7	0	0	0	0	0	0	1	0	0	0	0	0	0	0	0	0	0	0	0	0	0	0	0	0	0	0	2320527.59290748	721911	329.112735719787	0.192097691031626	3	0	0.18	6	0	0
-1	329.139446365696	0.0009026	330.146723095	C_19 H_22 O_5	C19H22O5	C_19 H_21 O_5	2435	19	1.158	0.263	19	22	5	0	0	0	0	0	0	0	0	0	0	0	0	0	0	0	0	0	0	0	0	0	0	0	0	0	0	2320527.59290748	576947.277777778	329.139448236494	0.0269570477945244	90	0.29	0.39	9	0	0
-1	329.175847792454	0.0476947	330.183108476	C_20 H_26 O_4	C20H26O4	C_20 H_25 O_4	2435	20	1.3	0.2	20	26	4	0	0	0	0	0	0	0	0	0	0	0	0	0	0	0	0	0	0	0	0	0	0	0	0	0	0	2320527.59290748	590087.411111111	329.175849651972	0.0719209622911469	90	0.25	0.33	8	0	0
-1	330.033579002736	0.2004375	331.040921787	C_15 H_10 O_8 C13_1	C16H10O8	C_15 H_9 O_8 C13_1	2435	16	0.625	0.5	15	10	8	0	0	0	0	0	1	0	0	0	0	0	0	0	0	0	0	0	0	0	0	0	0	0	0	0	0	2321041.10773285	648728.076923077	330.033581519439	0.162249823055845	13	0.5	0.67	12	1	0
-1	330.070034082616	0.0101064	331.077307168	C_16 H_14 O_7 C13_1	C17H14O7	C_16 H_13 O_7 C13_1	2435	17	0.824	0.412	16	14	7	0	0	0	0	0	1	0	0	0	0	0	0	0	0	0	0	0	0	0	0	0	0	0	0	0	0	2321041.10773285	599805.9375	330.070036237972	0.100079850834242	16	0.4	0.56	11	1	0
-1	330.134723217152	0.0831969	331.141972099	C_18 H_21 O_5 N_1	C18H21NO5	C_18 H_20 O_5 N_1	272	18	1.167	0.278	18	21	5	1	0	0	0	0	0	0	0	0	0	0	0	0	0	0	0	0	0	0	0	0	0	0	0	0	0	2321041.10773285	605120.794871795	330.134724994514	0.0861400208220954	78	0.25	0.38	9	0	0
-1	330.142819643456	0.0547939	331.15007793	C_18 H_22 O_5 C13_1	C19H22O5	C_18 H_21 O_5 C13_1	2435	19	1.158	0.263	18	22	5	0	0	0	0	0	1	0	0	0	0	0	0	0	0	0	0	0	0	0	0	0	0	0	0	0	0	2321041.10773285	627512.061728395	330.142821634544	0.146351572957382	81	0.29	0.39	9	0	0
-1	330.179222992658	0.1090413	331.186463311	C_19 H_26 O_4 C13_1	C20H26O4	C_19 H_25 O_4 C13_1	2435	20	1.3	0.2	19	26	4	0	0	0	0	0	1	0	0	0	0	0	0	0	0	0	0	0	0	0	0	0	0	0	0	0	0	2321041.10773285	644250.088888889	330.179224987151	0.204408643357927	45	0.25	0.33	8	0	0
-1	331.045934036752	0.019527	332.053216952	C_16 H_12 O_8	C16H12O8	C_16 H_11 O_8	2435	16	0.75	0.5	16	12	8	0	0	0	0	0	0	0	0	0	0	0	0	0	0	0	0	0	0	0	0	0	0	0	0	0	0	2321554.60794995	615479.44	331.045936236691	0.19442621248106	25	0.38	0.58	11	1	0
-1	331.061192034354	0.0139399	332.068473095	C_20 H_12 O_5	C20H12O5	C_20 H_11 O_5	2435	20	0.6	0.25	20	12	5	0	0	0	0	0	0	0	0	0	0	0	0	0	0	0	0	0	0	0	0	0	0	0	0	0	0	2321554.60794995	626763.258064516	331.061193382917	0.155273272503303	31	0.67	0.71	15	1	0
-1	331.103452294125	0.0085664	332.110731571	C_14 H_20 O_9	C14H20O9	C_14 H_19 O_9	2435	14	1.429	0.643	14	20	9	0	0	0	0	0	0	0	0	0	0	0	0	0	0	0	0	0	0	0	0	0	0	0	0	0	0	2321554.60794995	600467.5	331.103454073851	0.0803708735513909	90	0	0.05	5	0	0
-1	331.118741716875	0.0916339	332.125987714	C_18 H_20 O_6	C18H20O6	C_18 H_19 O_6	2435	18	1.111	0.333	18	20	6	0	0	0	0	0	0	0	0	0	0	0	0	0	0	0	0	0	0	0	0	0	0	0	0	0	0	2321554.60794995	564733.244444444	331.118743574141	0.0320883004122636	90	0.25	0.4	9	0	0
-1	331.129952910847	0.024806	332.137221103	C_17 H_20 O_5 N_2	C17H20N2O5	C_17 H_19 O_5 N_2	216	17	1.176	0.294	17	20	5	2	0	0	0	0	0	0	0	0	0	0	0	0	0	0	0	0	0	0	0	0	0	0	0	0	0	2321554.60794995	585515.493670886	331.129954654154	0.0752364590150365	79	0.2	0.36	9	0	0
-1	331.138014069072	0.1096899	332.145326934	C_17 H_21 O_5 N_1 C13_1	C18H21NO5	C_17 H_20 O_5 N_1 C13_1	272	18	1.167	0.278	17	21	5	1	0	0	0	0	1	0	0	0	0	0	0	0	0	0	0	0	0	0	0	0	0	0	0	0	0	2321554.60794995	614979	331.138015692751	0.0996308985710028	5	0.25	0.38	9	0	0
-1	331.155119485953	0.0687104	332.162373095	C_19 H_24 O_5	C19H24O5	C_19 H_23 O_5	2435	19	1.263	0.263	19	24	5	0	0	0	0	0	0	0	0	0	0	0	0	0	0	0	0	0	0	0	0	0	0	0	0	0	0	2321554.60794995	566907.166666667	331.155121322826	0.0296672975553291	90	0.21	0.33	8	0	0
-1	331.191480531124	0.0045545	332.198758476	C_20 H_28 O_4	C20H28O4	C_20 H_27 O_4	2435	20	1.4	0.2	20	28	4	0	0	0	0	0	0	0	0	0	0	0	0	0	0	0	0	0	0	0	0	0	0	0	0	0	0	2321554.60794995	617641.449438202	331.191482357925	0.117545751857606	89	0.19	0.28	7	0	0
-1	332.04929374045	0.004849	333.056571787	C_15 H_12 O_8 C13_1	C16H12O8	C_15 H_11 O_8 C13_1	2435	16	0.75	0.5	15	12	8	0	0	0	0	0	1	0	0	0	0	0	0	0	0	0	0	0	0	0	0	0	0	0	0	0	0	2322068.09414641	625198	332.049295758061	0.134374746222803	14	0.38	0.58	11	1	0
-1	332.064584629556	0.099471	333.07182793	C_19 H_12 O_5 C13_1	C20H12O5	C_19 H_11 O_5 C13_1	2435	20	0.6	0.25	19	12	5	0	0	0	0	0	1	0	0	0	0	0	0	0	0	0	0	0	0	0	0	0	0	0	0	0	0	2322068.09414641	653608.222222222	332.064587416888	0.258143990559363	9	0.67	0.71	15	1	0
-1	332.106833675942	0.0711528	333.114086406	C_13 H_20 O_9 C13_1	C14H20O9	C_13 H_19 O_9 C13_1	2435	14	1.429	0.643	13	20	9	0	0	0	0	0	1	0	0	0	0	0	0	0	0	0	0	0	0	0	0	0	0	0	0	0	0	2322068.09414641	673461.714285714	332.10683603695	0.297190018724977	7	0	0.05	5	0	0
-1	332.122046857748	0.0578154	333.129342549	C_17 H_20 O_6 C13_1	C18H20O6	C_17 H_19 O_6 C13_1	2435	18	1.111	0.333	17	20	6	0	0	0	0	0	1	0	0	0	0	0	0	0	0	0	0	0	0	0	0	0	0	0	0	0	0	2322068.09414641	614848.722222222	332.122048728556	0.0955048417640573	90	0.25	0.4	9	0	0
-1	332.133273228284	0.0788796	333.140575938	C_16 H_20 O_5 N_2 C13_1	C17H20N2O5	C_16 H_19 O_5 N_2 C13_1	216	17	1.176	0.294	16	20	5	2	0	0	0	0	1	0	0	0	0	0	0	0	0	0	0	0	0	0	0	0	0	0	0	0	0	2322068.09414641	618204.333333333	332.133274689036	0.274516739864455	24	0.2	0.36	9	0	0
-1	332.158460101521	0.025822	333.16572793	C_18 H_24 O_5 C13_1	C19H24O5	C_18 H_23 O_5 C13_1	2435	19	1.263	0.263	18	24	5	0	0	0	0	0	1	0	0	0	0	0	0	0	0	0	0	0	0	0	0	0	0	0	0	0	0	2322068.09414641	600619.466666667	332.158461949474	0.0991330076152205	90	0.21	0.33	8	0	0
-1	332.194868542382	0.0950264	333.202113311	C_19 H_28 O_4 C13_1	C20H28O4	C_19 H_27 O_4 C13_1	2435	20	1.4	0.2	19	28	4	0	0	0	0	0	1	0	0	0	0	0	0	0	0	0	0	0	0	0	0	0	0	0	0	0	0	2322068.09414641	608006.090909091	332.194869726716	0.273735168336712	22	0.19	0.28	7	0	0
-1	333.061612364443	0.0653877	334.068866952	C_16 H_14 O_8	C16H14O8	C_16 H_13 O_8	2435	16	0.875	0.5	16	14	8	0	0	0	0	0	0	0	0	0	0	0	0	0	0	0	0	0	0	0	0	0	0	0	0	0	0	2322581.56694615	639021.229885057	333.06161431987	0.153176605116096	87	0.25	0.5	10	0	0
-1	333.076832723665	0.041726	334.084123095	C_20 H_14 O_5	C20H14O5	C_20 H_13 O_5	2435	20	0.7	0.25	20	14	5	0	0	0	0	0	0	0	0	0	0	0	0	0	0	0	0	0	0	0	0	0	0	0	0	0	0	2322581.56694615	597863.533333333	333.076834912614	0.108303452354448	15	0.6	0.66	14	1	0
-1	333.097995348244	0.0582062	334.105252333	C_17 H_18 O_7	C17H18O7	C_17 H_17 O_7	2435	17	1.059	0.412	17	18	7	0	0	0	0	0	0	0	0	0	0	0	0	0	0	0	0	0	0	0	0	0	0	0	0	0	0	2322581.56694615	560878.6	333.09799721901	0.0257137115055594	90	0.2	0.41	9	0	0
-1	333.109215449431	0.0184337	334.116485722	C_16 H_18 O_6 N_2	C16H18N2O6	C_16 H_17 O_6 N_2	216	16	1.125	0.375	16	18	6	2	0	0	0	0	0	0	0	0	0	0	0	0	0	0	0	0	0	0	0	0	0	0	0	0	0	2322581.56694615	577425.493670886	333.109217232803	0.0827209704426709	79	0.12	0.36	9	0	0
-1	333.134360629346	0.0019543	334.141637714	C_18 H_22 O_6	C18H22O6	C_18 H_21 O_6	2435	18	1.222	0.333	18	22	6	0	0	0	0	0	0	0	0	0	0	0	0	0	0	0	0	0	0	0	0	0	0	0	0	0	0	2322581.56694615	559488.288888889	333.134362459932	0.0133917416299717	90	0.17	0.33	8	0	0
-1	333.14561234864	0.0529009	334.152871103	C_17 H_22 O_5 N_2	C17H22N2O5	C_17 H_21 O_5 N_2	216	17	1.294	0.294	17	22	5	2	0	0	0	0	0	0	0	0	0	0	0	0	0	0	0	0	0	0	0	0	0	0	0	0	0	2322581.56694615	583591.168831169	333.145614076351	0.0738610429350079	77	0.1	0.28	8	0	0
-1	333.170728844258	0.0533219	334.178023095	C_19 H_26 O_5	C19H26O5	C_19 H_25 O_5	2435	19	1.368	0.263	19	26	5	0	0	0	0	0	0	0	0	0	0	0	0	0	0	0	0	0	0	0	0	0	0	0	0	0	0	2322581.56694615	568406.4	333.170730665348	0.0253820476884013	90	0.14	0.27	7	0	0
-1	334.064971590304	0.0782965	335.072221787	C_15 H_14 O_8 C13_1	C16H14O8	C_15 H_13 O_8 C13_1	2435	16	0.875	0.5	15	14	8	0	0	0	0	0	1	0	0	0	0	0	0	0	0	0	0	0	0	0	0	0	0	0	0	0	0	2323095.02697368	589735.285714286	334.064974117597	0.0913556790598328	14	0.25	0.5	10	0	0
-1	334.080215584792	0.0420368	335.08747793	C_19 H_14 O_5 C13_1	C20H14O5	C_19 H_13 O_5 C13_1	2435	20	0.7	0.25	19	14	5	0	0	0	0	0	1	0	0	0	0	0	0	0	0	0	0	0	0	0	0	0	0	0	0	0	0	2323095.02697368	660067.571428571	334.080219890356	0.24847022553232	7	0.6	0.66	14	1	0
-1	334.101344613877	0.0414105	335.108607168	C_16 H_18 O_7 C13_1	C17H18O7	C_16 H_17 O_7 C13_1	2435	17	1.059	0.412	16	18	7	0	0	0	0	0	1	0	0	0	0	0	0	0	0	0	0	0	0	0	0	0	0	0	0	0	0	2323095.02697368	609444.477777778	334.10134654078	0.126025955314173	90	0.2	0.41	9	0	0
-1	334.112618095568	0.1610468	335.119840557	C_15 H_18 O_6 N_2 C13_1	C16H18N2O6	C_15 H_17 O_6 N_2 C13_1	216	16	1.125	0.375	15	18	6	2	0	0	0	0	1	0	0	0	0	0	0	0	0	0	0	0	0	0	0	0	0	0	0	0	0	2323095.02697368	589260.090909091	334.112619522149	0.224791440349472	33	0.12	0.36	9	0	0
-1	334.129589248425	0.0627744	335.136886718	C_17 H_21 O_6 N_1	C17H21NO6	C_17 H_20 O_6 N_1	272	17	1.235	0.353	17	21	6	1	0	0	0	0	0	0	0	0	0	0	0	0	0	0	0	0	0	0	0	0	0	0	0	0	0	2323095.02697368	580439.725	334.129591061974	0.0489979684176459	80	0.1	0.31	8	0	0
-1	334.137710636824	0.0163541	335.144992549	C_17 H_22 O_6 C13_1	C18H22O6	C_17 H_21 O_6 C13_1	2435	18	1.222	0.333	17	22	6	0	0	0	0	0	1	0	0	0	0	0	0	0	0	0	0	0	0	0	0	0	0	0	0	0	0	2323095.02697368	579349.511111111	334.137712485535	0.0467119737326346	90	0.17	0.33	8	0	0
-1	334.149002865546	0.1592063	335.156225938	C_16 H_22 O_5 N_2 C13_1	C17H22N2O5	C_16 H_21 O_5 N_2 C13_1	216	17	1.294	0.294	16	22	5	2	0	0	0	0	1	0	0	0	0	0	0	0	0	0	0	0	0	0	0	0	0	0	0	0	0	2323095.02697368	637204.785714286	334.149004182755	0.359682262488286	14	0.1	0.28	8	0	0
-1	334.17408499653	0.049233	335.18137793	C_18 H_26 O_5 C13_1	C19H26O5	C_18 H_25 O_5 C13_1	2435	19	1.368	0.263	18	26	5	0	0	0	0	0	1	0	0	0	0	0	0	0	0	0	0	0	0	0	0	0	0	0	0	0	0	2323095.02697368	609940.988505747	334.174086713458	0.0935522282798997	87	0.14	0.27	7	0	0
-1	335.040871769208	0.049487	336.048131571	C_15 H_12 O_9	C15H12O9	C_15 H_11 O_9	2435	15	0.8	0.6	15	12	9	0	0	0	0	0	0	0	0	0	0	0	0	0	0	0	0	0	0	0	0	0	0	0	0	0	0	2323608.47485412	572495.133333333	335.040873872892	0.0270804242710443	15	0.17	0.52	10	1	1
-1	335.077261309625	0.0618565	336.084516952	C_16 H_16 O_8	C16H16O8	C_16 H_15 O_8	2435	16	1	0.5	16	16	8	0	0	0	0	0	0	0	0	0	0	0	0	0	0	0	0	0	0	0	0	0	0	0	0	0	0	2323608.47485412	572726.5	335.077263220215	0.0549404665560637	90	0.12	0.42	9	0	0
-1	335.092493315026	0.0099613	336.099773095	C_20 H_16 O_5	C20H16O5	C_20 H_15 O_5	2435	20	0.8	0.25	20	16	5	0	0	0	0	0	0	0	0	0	0	0	0	0	0	0	0	0	0	0	0	0	0	0	0	0	0	2323608.47485412	599824	335.092495462005	0.175800732407552	28	0.53	0.6	13	1	0
-1	335.113631048469	0.0153129	336.120902333	C_17 H_20 O_7	C17H20O7	C_17 H_19 O_7	2435	17	1.176	0.412	17	20	7	0	0	0	0	0	0	0	0	0	0	0	0	0	0	0	0	0	0	0	0	0	0	0	0	0	0	2323608.47485412	557972.666666667	335.113632923241	0.0108054731246272	90	0.1	0.33	8	0	0
-1	335.12488025701	0.0623773	336.132135722	C_16 H_20 O_6 N_2	C16H20N2O6	C_16 H_19 O_6 N_2	216	16	1.25	0.375	16	20	6	2	0	0	0	0	0	0	0	0	0	0	0	0	0	0	0	0	0	0	0	0	0	0	0	0	0	2323608.47485412	566398.792207792	335.124882069967	0.038018034815781	77	0	0.27	8	0	0
-1	335.132982774487	0.0525168	336.140241553	C_16 H_21 O_6 N_1 C13_1	C17H21NO6	C_16 H_20 O_6 N_1 C13_1	272	17	1.235	0.353	16	21	6	1	0	0	0	0	1	0	0	0	0	0	0	0	0	0	0	0	0	0	0	0	0	0	0	0	0	2323608.47485412	629771.765957447	335.13298501413	0.194066550080367	47	0.1	0.31	8	0	0
-2	335.14999225369	0.0566074	336.157287714	C_18 H_24 O_6	C18H24O6	C_18 H_23 O_6	2435	18	1.333	0.333	18	24	6	0	0	0	0	0	0	0	0	0	0	0	0	0	0	0	0	0	0	0	0	0	0	0	0	0	0	2323608.47485412	560475.5	335.149994108631	0.0175188918643759	90	0.08	0.27	7	0	0
-1	336.044166954839	0.1276363	337.051486406	C_14 H_12 O_9 C13_1	C15H12O9	C_14 H_11 O_9 C13_1	2435	15	0.8	0.6	14	12	9	0	0	0	0	0	1	0	0	0	0	0	0	0	0	0	0	0	0	0	0	0	0	0	0	0	0	2324121.91121316	672614.384615385	336.044169282505	0.160853233969888	13	0.17	0.52	10	1	1
-1	336.08056615826	0.0866154	337.087871787	C_15 H_16 O_8 C13_1	C16H16O8	C_15 H_15 O_8 C13_1	2435	16	1	0.5	15	16	8	0	0	0	0	0	1	0	0	0	0	0	0	0	0	0	0	0	0	0	0	0	0	0	0	0	0	2324121.91121316	611526.12244898	336.080567929185	0.213848858241656	49	0.12	0.42	9	0	0
-1	336.095818581932	0.0976437	337.10312793	C_19 H_16 O_5 C13_1	C20H16O5	C_19 H_15 O_5 C13_1	2435	20	0.8	0.25	19	16	5	0	0	0	0	0	1	0	0	0	0	0	0	0	0	0	0	0	0	0	0	0	0	0	0	0	0	2324121.91121316	530631	336.095819374297	0.239457312351538	3	0.53	0.6	13	1	0
-1	336.108886186999	0.0334662	337.116151337	C_16 H_19 O_7 N_1	C16H19NO7	C_16 H_18 O_7 N_1	272	16	1.188	0.438	16	19	7	1	0	0	0	0	0	0	0	0	0	0	0	0	0	0	0	0	0	0	0	0	0	0	0	0	0	2324121.91121316	573452.279069767	336.108888015085	0.0658041252589404	86	0	0.3	8	0	0
-1	336.116969462377	0.0334417	337.124257168	C_16 H_20 O_7 C13_1	C17H20O7	C_16 H_19 O_7 C13_1	2435	17	1.176	0.412	16	20	7	0	0	0	0	0	1	0	0	0	0	0	0	0	0	0	0	0	0	0	0	0	0	0	0	0	0	2324121.91121316	575828.611111111	336.1169713622	0.0533957599492893	90	0.1	0.33	8	0	0
-1	336.128195621989	0.054883	337.135490557	C_15 H_20 O_6 N_2 C13_1	C16H20N2O6	C_15 H_19 O_6 N_2 C13_1	216	16	1.25	0.375	15	20	6	2	0	0	0	0	1	0	0	0	0	0	0	0	0	0	0	0	0	0	0	0	0	0	0	0	0	2324121.91121316	638548.676923077	336.128197563374	0.163468364736381	65	0	0.27	8	0	0
-1	336.153379791011	0.0405563	337.160642549	C_17 H_24 O_6 C13_1	C18H24O6	C_17 H_23 O_6 C13_1	2435	18	1.333	0.333	17	24	6	0	0	0	0	0	1	0	0	0	0	0	0	0	0	0	0	0	0	0	0	0	0	0	0	0	0	2324121.91121316	570195.955555556	336.15338168952	0.0490174542451207	90	0.08	0.27	7	0	0
-1	336.327217197972	0.0889533	337.334463623	C_22 H_43 O_1 N_1	C22H43NO	C_22 H_42 O_1 N_1	2	22	1.955	0.045	22	43	1	1	0	0	0	0	0	0	0	0	0	0	0	0	0	0	0	0	0	0	0	0	0	0	0	0	0	2324121.91121316	602359.835820896	336.327218081942	0.176445492012281	67	0	0.02	2	0	0
-1	337.035382461454	0.0194058	338.042652333	C_18 H_10 O_7	C18H10O7	C_18 H_9 O_7	2435	18	0.556	0.389	18	10	7	0	0	0	0	0	0	0	0	0	0	0	0	0	0	0	0	0	0	0	0	0	0	0	0	0	0	2324635.33667712	592151.176470588	337.035384339896	0.131339192746877	17	0.64	0.72	14	1	0
-1	337.09291506359	0.0725909	338.100166952	C_16 H_18 O_8	C16H18O8	C_16 H_17 O_8	2435	16	1.125	0.5	16	18	8	0	0	0	0	0	0	0	0	0	0	0	0	0	0	0	0	0	0	0	0	0	0	0	0	0	0	2324635.33667712	554267.422222222	337.09291700249	0.0253740589087925	90	0	0.33	8	0	0
-1	337.10412144495	0.0072875	338.111400341	C_15 H_18 O_7 N_2	C15H18N2O7	C_15 H_17 O_7 N_2	216	15	1.2	0.467	15	18	7	2	0	0	0	0	0	0	0	0	0	0	0	0	0	0	0	0	0	0	0	0	0	0	0	0	0	2324635.33667712	565997.594936709	337.104123336153	0.047464716467521	79	0	0.26	8	0	0
-1	337.112219973199	0.0288862	338.119506172	C_15 H_19 O_7 N_1 C13_1	C16H19NO7	C_15 H_18 O_7 N_1 C13_1	272	16	1.188	0.438	15	19	7	1	0	0	0	0	1	0	0	0	0	0	0	0	0	0	0	0	0	0	0	0	0	0	0	0	0	2324635.33667712	603554.524590164	337.112221801089	0.18962355070786	61	0	0.3	8	0	0
-2	337.129296556749	0.0610848	338.136552333	C_17 H_22 O_7	C17H22O7	C_17 H_21 O_7	2435	17	1.294	0.412	17	22	7	0	0	0	0	0	0	0	0	0	0	0	0	0	0	0	0	0	0	0	0	0	0	0	0	0	0	2324635.33667712	551681.644444444	337.129298477912	0.0183619175874261	90	0	0.26	7	0	0
-1	337.140533643189	0.0720188	338.147785722	C_16 H_22 O_6 N_2	C16H22N2O6	C_16 H_21 O_6 N_2	216	16	1.375	0.375	16	22	6	2	0	0	0	0	0	0	0	0	0	0	0	0	0	0	0	0	0	0	0	0	0	0	0	0	0	2324635.33667712	574356.87012987	337.140535482939	0.0474254777782433	77	0	0.18	7	0	0
-1	337.156682094257	0.1149088	338.163997384	C_16 H_24 O_6 C13_2	C18H24O6	C_16 H_23 O_6 C13_2	2435	18	1.333	0.333	16	24	6	0	0	0	0	0	2	0	0	0	0	0	0	0	0	0	0	0	0	0	0	0	0	0	0	0	0	2324635.33667712	575493.666666667	337.156683791272	0.303196162754609	6	0.08	0.27	7	0	0
-1	337.205401379108	0.0511039	338.212695095	C_16 H_34 O_5 S_1	C16H34O5S	C_16 H_33 O_5 S_1	17	16	2.125	0.312	16	34	5	0	1	0	0	0	0	0	0	0	0	0	0	0	0	0	0	0	0	0	0	0	0	0	0	0	0	2324635.33667712	599493.75	337.205402965136	0.166002658857045	60	0	0	0	0	0
-1	337.330580585915	0.113966	338.337818458	C_21 H_43 O_1 N_1 C13_1	C22H43NO	C_21 H_42 O_1 N_1 C13_1	2	22	1.955	0.045	21	43	1	1	0	0	0	0	1	0	0	0	0	0	0	0	0	0	0	0	0	0	0	0	0	0	0	0	0	2324635.33667712	577058.916666667	337.330580603282	0.345735814750857	12	0	0.02	2	0	0
-1	338.038728311614	0.0071524	339.046007168	C_17 H_10 O_7 C13_1	C18H10O7	C_17 H_9 O_7 C13_1	2435	18	0.556	0.389	17	10	7	0	0	0	0	0	1	0	0	0	0	0	0	0	0	0	0	0	0	0	0	0	0	0	0	0	0	2325148.75187288	637845.625	338.038731329166	0.171602321933969	8	0.64	0.72	14	1	0
-1	338.096257543791	0.0359418	339.103521787	C_15 H_18 O_8 C13_1	C16H18O8	C_15 H_17 O_8 C13_1	2435	16	1.125	0.5	15	18	8	0	0	0	0	0	1	0	0	0	0	0	0	0	0	0	0	0	0	0	0	0	0	0	0	0	0	2325148.75187288	595756.822222222	338.09625950447	0.0851672000767483	90	0	0.33	8	0	0
-1	338.107482036105	0.0097076	339.114755176	C_14 H_18 O_7 N_2 C13_1	C15H18N2O7	C_14 H_17 O_7 N_2 C13_1	216	15	1.2	0.467	14	18	7	2	0	0	0	0	1	0	0	0	0	0	0	0	0	0	0	0	0	0	0	0	0	0	0	0	0	2325148.75187288	630378.447368421	338.10748401555	0.234854348414615	38	0	0.26	8	0	0
-1	338.124541844551	0.0499481	339.131801337	C_16 H_21 O_7 N_1	C16H21NO7	C_16 H_20 O_7 N_1	272	16	1.312	0.438	16	21	7	1	0	0	0	0	0	0	0	0	0	0	0	0	0	0	0	0	0	0	0	0	0	0	0	0	0	2325148.75187288	567754.189873418	338.124543771765	0.0715205636542333	79	0	0.22	7	0	0
-1	338.132658540356	0.0819839	339.139907168	C_16 H_22 O_7 C13_1	C17H22O7	C_16 H_21 O_7 C13_1	2435	17	1.294	0.412	16	22	7	0	0	0	0	0	1	0	0	0	0	0	0	0	0	0	0	0	0	0	0	0	0	0	0	0	0	2325148.75187288	560558.1	338.132660500648	0.0414501264600418	90	0	0.26	7	0	0
-1	338.143867716536	0.0105882	339.151140557	C_15 H_22 O_6 N_2 C13_1	C16H22N2O6	C_15 H_21 O_6 N_2 C13_1	216	16	1.375	0.375	15	22	6	2	0	0	0	0	1	0	0	0	0	0	0	0	0	0	0	0	0	0	0	0	0	0	0	0	0	2325148.75187288	627751.703703704	338.143870195267	0.26387609094796	27	0	0.18	7	0	0
-1	338.208796328359	0.0673022	339.21604993	C_15 H_34 O_5 S_1 C13_1	C16H34O5S	C_15 H_33 O_5 S_1 C13_1	17	16	2.125	0.312	15	34	5	0	1	0	0	0	1	0	0	0	0	0	0	0	0	0	0	0	0	0	0	0	0	0	0	0	0	2325148.75187288	647602	338.208796612873	0.203293780475122	3	0	0	0	0	0
-1	339.014610460719	0.0884061	340.021916952	C_17 H_8 O_8	C17H8O8	C_17 H_7 O_8	2435	17	0.471	0.471	17	8	8	0	0	0	0	0	0	0	0	0	0	0	0	0	0	0	0	0	0	0	0	0	0	0	0	0	0	2325662.15742792	594794.411764706	339.014612375381	0.207531883459807	17	0.67	0.77	14	1	0
-1	339.072135713285	0.057122	340.079431571	C_15 H_16 O_9	C15H16O9	C_15 H_15 O_9	2435	15	1.067	0.6	15	16	9	0	0	0	0	0	0	0	0	0	0	0	0	0	0	0	0	0	0	0	0	0	0	0	0	0	0	2325662.15742792	576398.444444444	339.072137777355	0.0488338261042598	90	0	0.33	8	0	0
-1	339.087416402234	0.0150546	340.094687714	C_19 H_16 O_6	C19H16O6	C_19 H_15 O_6	2435	19	0.842	0.316	19	16	6	0	0	0	0	0	0	0	0	0	0	0	0	0	0	0	0	0	0	0	0	0	0	0	0	0	0	2325662.15742792	608762.6	339.087418407205	0.172988959191277	50	0.46	0.56	12	1	0
-1	339.108524308457	0.0476661	340.115816952	C_16 H_20 O_8	C16H20O8	C_16 H_19 O_8	2435	16	1.25	0.5	16	20	8	0	0	0	0	0	0	0	0	0	0	0	0	0	0	0	0	0	0	0	0	0	0	0	0	0	0	2325662.15742792	550803.633333333	339.108526323716	0.013641060752029	90	0	0.25	7	0	0
-1	339.123780370111	0.0479021	340.131073095	C_20 H_20 O_5	C20H20O5	C_20 H_19 O_5	2435	20	1	0.25	20	20	5	0	0	0	0	0	0	0	0	0	0	0	0	0	0	0	0	0	0	0	0	0	0	0	0	0	0	2325662.15742792	608328.415584416	339.123782420364	0.119590726247569	77	0.4	0.49	11	0	0
-1	339.127862742848	0.0499743	340.135156172	C_15 H_21 O_7 N_1 C13_1	C16H21NO7	C_15 H_20 O_7 N_1 C13_1	272	16	1.312	0.438	15	21	7	1	0	0	0	0	1	0	0	0	0	0	0	0	0	0	0	0	0	0	0	0	0	0	0	0	0	2325662.15742792	588561.446153846	339.127864982595	0.167711842780608	65	0	0.22	7	0	0
-1	339.136001207475	0.0459689	340.143262003	C_15 H_22 O_7 C13_2	C17H22O7	C_15 H_21 O_7 C13_2	2435	17	1.294	0.412	15	22	7	0	0	0	0	0	2	0	0	0	0	0	0	0	0	0	0	0	0	0	0	0	0	0	0	0	0	2325662.15742792	651100	339.136003054255	0.32959272383203	6	0	0.26	7	0	0
-2	339.14493689038	0.0323061	340.152202333	C_17 H_24 O_7	C17H24O7	C_17 H_23 O_7	2435	17	1.412	0.412	17	24	7	0	0	0	0	0	0	0	0	0	0	0	0	0	0	0	0	0	0	0	0	0	0	0	0	0	0	2325662.15742792	547126.322222222	339.144938875435	0.0162484213185703	90	0	0.19	6	0	0
-1	339.199924949409	0.0425505	340.207215857	C_19 H_32 O_3 S_1	C19H32O3S	C_19 H_31 O_3 S_1	65	19	1.684	0.158	19	32	3	0	1	0	0	0	0	0	0	0	0	0	0	0	0	0	0	0	0	0	0	0	0	0	0	0	0	2325662.15742792	568918.46031746	339.1999264847	0.10257112714428	126	0	0.09	4	0	0
-1	340.018076386258	0.2376099	341.025271787	C_16 H_8 O_8 C13_1	C17H8O8	C_16 H_7 O_8 C13_1	2435	17	0.471	0.471	16	8	8	0	0	0	0	0	1	0	0	0	0	0	0	0	0	0	0	0	0	0	0	0	0	0	0	0	0	2326175.55388424	641994.25	340.018077790401	0.164935226238485	4	0.67	0.77	14	1	0
-1	340.075490217649	0.0579244	341.082786406	C_14 H_16 O_9 C13_1	C15H16O9	C_14 H_15 O_9 C13_1	2435	15	1.067	0.6	14	16	9	0	0	0	0	0	1	0	0	0	0	0	0	0	0	0	0	0	0	0	0	0	0	0	0	0	0	2326175.55388424	608020.64516129	340.075492379045	0.207559112174149	31	0	0.33	8	0	0
-1	340.090771452739	0.0156407	341.098042549	C_18 H_16 O_6 C13_1	C19H16O6	C_18 H_15 O_6 C13_1	2435	19	0.842	0.316	18	16	6	0	0	0	0	0	1	0	0	0	0	0	0	0	0	0	0	0	0	0	0	0	0	0	0	0	0	2326175.55388424	601550.5	340.090774412096	0.211234955291291	10	0.46	0.56	12	1	0
-1	340.111906110782	0.0315286	341.119171787	C_15 H_20 O_8 C13_1	C16H20O8	C_15 H_19 O_8 C13_1	2435	16	1.25	0.5	15	20	8	0	0	0	0	0	1	0	0	0	0	0	0	0	0	0	0	0	0	0	0	0	0	0	0	0	0	2326175.55388424	561769.7	340.111908169404	0.0409056848183215	90	0	0.25	7	0	0
-1	340.127090350162	0.179249	341.13442793	C_19 H_20 O_5 C13_1	C20H20O5	C_19 H_19 O_5 C13_1	2435	20	1	0.25	19	20	5	0	0	0	0	0	1	0	0	0	0	0	0	0	0	0	0	0	0	0	0	0	0	0	0	0	0	2326175.55388424	580893.142857143	340.127093282415	0.329868880427981	7	0.4	0.49	11	0	0
-1	340.140165391782	0.0278882	341.147451337	C_16 H_23 O_7 N_1	C16H23NO7	C_16 H_22 O_7 N_1	272	16	1.438	0.438	16	23	7	1	0	0	0	0	0	0	0	0	0	0	0	0	0	0	0	0	0	0	0	0	0	0	0	0	0	2326175.55388424	567409.792207792	340.140167353525	0.0516141151874515	77	0	0.13	6	0	0
-1	340.148297471923	0.0490539	341.155557168	C_16 H_24 O_7 C13_1	C17H24O7	C_16 H_23 O_7 C13_1	2435	17	1.412	0.412	16	24	7	0	0	0	0	0	1	0	0	0	0	0	0	0	0	0	0	0	0	0	0	0	0	0	0	0	0	2326175.55388424	564310.111111111	340.148299516387	0.0462367653144111	90	0	0.19	6	0	0
-1	340.203314982834	0.0607308	341.210570692	C_18 H_32 O_3 S_1 C13_1	C19H32O3S	C_18 H_31 O_3 S_1 C13_1	65	19	1.684	0.158	18	32	3	0	1	0	0	0	1	0	0	0	0	0	0	0	0	0	0	0	0	0	0	0	0	0	0	0	0	2326175.55388424	594396.476190476	340.203316634815	0.241006283091127	63	0	0.09	4	0	0
-1	341.030292871238	0.0068735	342.037566952	C_17 H_10 O_8	C17H10O8	C_17 H_9 O_8	2435	17	0.588	0.471	17	10	8	0	0	0	0	0	0	0	0	0	0	0	0	0	0	0	0	0	0	0	0	0	0	0	0	0	0	2326688.94144	575816.8	341.030295859027	0.144070732623816	15	0.56	0.69	13	1	0
-1	341.087819925472	0.0432219	342.095081571	C_15 H_18 O_9	C15H18O9	C_15 H_17 O_9	2435	15	1.2	0.6	15	18	9	0	0	0	0	0	0	0	0	0	0	0	0	0	0	0	0	0	0	0	0	0	0	0	0	0	0	2326688.94144	550908.377777778	341.08782208504	0.0309991860886621	90	0	0.24	7	0	0
-1	341.103030163965	0.090959	342.110337714	C_19 H_18 O_6	C19H18O6	C_19 H_17 O_6	2435	19	0.947	0.316	19	18	6	0	0	0	0	0	0	0	0	0	0	0	0	0	0	0	0	0	0	0	0	0	0	0	0	0	0	2326688.94144	595715.9	341.10303240229	0.109019262302004	90	0.38	0.5	11	0	0
-1	341.124203676329	0.0384531	342.131466952	C_16 H_22 O_8	C16H22O8	C_16 H_21 O_8	2435	16	1.375	0.5	16	22	8	0	0	0	0	0	0	0	0	0	0	0	0	0	0	0	0	0	0	0	0	0	0	0	0	0	0	2326688.94144	542941.197802198	341.124205776014	0.0433280802195643	91	0	0.17	6	0	0
-1	341.143546024065	0.047593	342.150806172	C_15 H_23 O_7 N_1 C13_1	C16H23NO7	C_15 H_22 O_7 N_1 C13_1	272	16	1.438	0.438	15	23	7	1	0	0	0	0	1	0	0	0	0	0	0	0	0	0	0	0	0	0	0	0	0	0	0	0	0	2326688.94144	590314.793103448	341.143547390874	0.329783359647429	29	0	0.13	6	0	0
-1	341.15154602377	0.2617147	342.158912003	C_15 H_24 O_7 C13_2	C17H24O7	C_15 H_23 O_7 C13_2	2435	17	1.412	0.412	15	24	7	0	0	0	0	0	2	0	0	0	0	0	0	0	0	0	0	0	0	0	0	0	0	0	0	0	0	2326688.94144	619733.1	341.151549554179	0.15580854791735	10	0	0.19	6	0	0
-1	341.196937232028	0.0702797	342.204237714	C_18 H_30 O_6	C18H30O6	C_18 H_29 O_6	2435	18	1.667	0.333	18	30	6	0	0	0	0	0	0	0	0	0	0	0	0	0	0	0	0	0	0	0	0	0	0	0	0	0	0	2326688.94144	603993.764705882	341.196939237513	0.131300219062519	68	0	0.07	4	0	0
-1	342.033600137315	0.1318152	343.040921787	C_16 H_10 O_8 C13_1	C17H10O8	C_16 H_9 O_8 C13_1	2435	17	0.588	0.471	16	10	8	0	0	0	0	0	1	0	0	0	0	0	0	0	0	0	0	0	0	0	0	0	0	0	0	0	0	2327202.32020744	693191.307692308	342.033603252639	0.122320100377754	13	0.56	0.69	13	1	0
-1	342.091128609266	0.0914169	343.098436406	C_14 H_18 O_9 C13_1	C15H18O9	C_14 H_17 O_9 C13_1	2435	15	1.2	0.6	14	18	9	0	0	0	0	0	1	0	0	0	0	0	0	0	0	0	0	0	0	0	0	0	0	0	0	0	0	2327202.32020744	611104.209302326	342.091130747114	0.10417975880328	86	0	0.24	7	0	0
-1	342.106422123592	0.0175044	343.113692549	C_18 H_18 O_6 C13_1	C19H18O6	C_18 H_17 O_6 C13_1	2435	19	0.947	0.316	18	18	6	0	0	0	0	0	1	0	0	0	0	0	0	0	0	0	0	0	0	0	0	0	0	0	0	0	0	2327202.32020744	560504.590909091	342.106424464563	0.268635506696711	22	0.38	0.5	11	0	0
-1	342.127545415788	0.0001749	343.134821787	C_15 H_22 O_8 C13_1	C16H22O8	C_15 H_21 O_8 C13_1	2435	16	1.375	0.5	15	22	8	0	0	0	0	0	1	0	0	0	0	0	0	0	0	0	0	0	0	0	0	0	0	0	0	0	0	2327202.32020744	558213.844444444	342.127547594192	0.0427738700775982	90	0	0.17	6	0	0
-1	342.200321769828	0.0164682	343.207592549	C_17 H_30 O_6 C13_1	C18H30O6	C_17 H_29 O_6 C13_1	2435	18	1.667	0.333	17	30	6	0	0	0	0	0	1	0	0	0	0	0	0	0	0	0	0	0	0	0	0	0	0	0	0	0	0	2327202.32020744	629471.142857143	342.200322729377	0.169915073926542	7	0	0.07	4	0	0
-1	343.061221143631	0.0711486	344.068473095	C_21 H_12 O_5	C21H12O5	C_21 H_11 O_5	2435	21	0.571	0.238	21	12	5	0	0	0	0	0	0	0	0	0	0	0	0	0	0	0	0	0	0	0	0	0	0	0	0	0	0	2327715.69029892	573950.826086957	343.061223640032	0.261121744842151	23	0.69	0.73	16	1	0
-1	343.08229697209	0.084074	344.089602333	C_18 H_16 O_7	C18H16O7	C_18 H_15 O_7	2435	18	0.889	0.389	18	16	7	0	0	0	0	0	0	0	0	0	0	0	0	0	0	0	0	0	0	0	0	0	0	0	0	0	0	2327715.69029892	575092.244444444	343.082299401583	0.0963358078795599	90	0.36	0.52	11	1	0
-1	343.103462229439	0.0206038	344.110731571	C_15 H_20 O_9	C15H20O9	C_15 H_19 O_9	2435	15	1.333	0.6	15	20	9	0	0	0	0	0	0	0	0	0	0	0	0	0	0	0	0	0	0	0	0	0	0	0	0	0	0	2327715.69029892	546214.833333333	343.103464489931	0.0212376259623741	90	0	0.14	6	0	0
-1	343.118716486936	0.0151253	344.125987714	C_19 H_20 O_6	C19H20O6	C_19 H_19 O_6	2435	19	1.053	0.316	19	20	6	0	0	0	0	0	0	0	0	0	0	0	0	0	0	0	0	0	0	0	0	0	0	0	0	0	0	2327715.69029892	555713.666666667	343.118718833046	0.0390593260541896	90	0.31	0.44	10	0	0
-1	343.139816587945	0.06954	344.147116952	C_16 H_24 O_8	C16H24O8	C_16 H_23 O_8	2435	16	1.5	0.5	16	24	8	0	0	0	0	0	0	0	0	0	0	0	0	0	0	0	0	0	0	0	0	0	0	0	0	0	0	2327715.69029892	549619.077777778	343.139818773303	0.0271375654012774	90	0	0.08	5	0	0
-1	343.155114070898	0.0505779	344.162373095	C_20 H_24 O_5	C20H24O5	C_20 H_23 O_5	2435	20	1.2	0.25	20	24	5	0	0	0	0	0	0	0	0	0	0	0	0	0	0	0	0	0	0	0	0	0	0	0	0	0	0	2327715.69029892	551171	343.155116367521	0.04253214413584	90	0.27	0.37	9	0	0
-1	343.176199999094	0.0752564	344.183502333	C_17 H_28 O_7	C17H28O7	C_17 H_27 O_7	2435	17	1.647	0.412	17	28	7	0	0	0	0	0	0	0	0	0	0	0	0	0	0	0	0	0	0	0	0	0	0	0	0	0	0	2327715.69029892	578156.430379747	343.176202151942	0.126102796844965	79	0	0.04	4	0	0
-1	344.064617606235	0.1915775	345.07182793	C_20 H_12 O_5 C13_1	C21H12O5	C_20 H_11 O_5 C13_1	2435	21	0.571	0.238	20	12	5	0	0	0	0	0	1	0	0	0	0	0	0	0	0	0	0	0	0	0	0	0	0	0	0	0	0	2328229.05182698	769736.5	344.064622560108	0.23543595897021	2	0.69	0.73	16	1	0
-1	344.085644882886	0.1038967	345.092957168	C_17 H_16 O_7 C13_1	C18H16O7	C_17 H_15 O_7 C13_1	2435	18	0.889	0.389	17	16	7	0	0	0	0	0	1	0	0	0	0	0	0	0	0	0	0	0	0	0	0	0	0	0	0	0	0	2328229.05182698	596434.5	344.085647930559	0.128757438922629	18	0.36	0.52	11	1	0
-1	344.10682052182	0.0305609	345.114086406	C_14 H_20 O_9 C13_1	C15H20O9	C_14 H_19 O_9 C13_1	2435	15	1.333	0.6	14	20	9	0	0	0	0	0	1	0	0	0	0	0	0	0	0	0	0	0	0	0	0	0	0	0	0	0	0	2328229.05182698	584173.831460674	344.106822892945	0.0951731404396978	89	0	0.14	6	0	0
-1	344.113980388791	0.0582462	345.121236718	C_18 H_19 O_6 N_1	C18H19NO6	C_18 H_18 O_6 N_1	272	18	1.056	0.333	18	19	6	1	0	0	0	0	0	0	0	0	0	0	0	0	0	0	0	0	0	0	0	0	0	0	0	0	0	2328229.05182698	582170.678571429	344.113982683166	0.11498837196716	84	0.27	0.43	10	0	0
-1	344.122085034769	0.0548113	345.129342549	C_18 H_20 O_6 C13_1	C19H20O6	C_18 H_19 O_6 C13_1	2435	19	1.053	0.316	18	20	6	0	0	0	0	0	1	0	0	0	0	0	0	0	0	0	0	0	0	0	0	0	0	0	0	0	0	2328229.05182698	593740.116883117	344.122087570353	0.18345639329135	77	0.31	0.44	10	0	0
-1	344.143164332172	0.0898825	345.150471787	C_15 H_24 O_8 C13_1	C16H24O8	C_15 H_23 O_8 C13_1	2435	16	1.5	0.5	15	24	8	0	0	0	0	0	1	0	0	0	0	0	0	0	0	0	0	0	0	0	0	0	0	0	0	0	0	2328229.05182698	581314.261363636	344.143166570224	0.0865446625564347	88	0	0.08	5	0	0
-1	344.158460712834	0.0266944	345.16572793	C_19 H_24 O_5 C13_1	C20H24O5	C_19 H_23 O_5 C13_1	2435	20	1.2	0.25	19	24	5	0	0	0	0	0	1	0	0	0	0	0	0	0	0	0	0	0	0	0	0	0	0	0	0	0	0	2328229.05182698	593368.297619048	344.158463116429	0.169071188834106	84	0.27	0.37	9	0	0
-1	344.179561813982	0.0548167	345.186857168	C_16 H_28 O_7 C13_1	C17H28O7	C_16 H_27 O_7 C13_1	2435	17	1.647	0.412	16	28	7	0	0	0	0	0	1	0	0	0	0	0	0	0	0	0	0	0	0	0	0	0	0	0	0	0	0	2328229.05182698	637358.846153846	344.179562975302	0.321738495042795	13	0	0.04	4	0	0
-1	345.040466894103	0.0162174	346.047737714	C_20 H_10 O_6	C20H10O6	C_20 H_9 O_6	2435	20	0.5	0.3	20	10	6	0	0	0	0	0	0	0	0	0	0	0	0	0	0	0	0	0	0	0	0	0	0	0	0	0	0	2328742.40490427	579006.92	345.040468880396	0.261066449843757	50	0.71	0.76	16	1	0
-1	345.0615768903	0.0393852	346.068866952	C_17 H_14 O_8	C17H14O8	C_17 H_13 O_8	2435	17	0.824	0.471	17	14	8	0	0	0	0	0	0	0	0	0	0	0	0	0	0	0	0	0	0	0	0	0	0	0	0	0	0	2328742.40490427	610906.988095238	345.061579554112	0.137813740295524	84	0.33	0.54	11	1	0
-1	345.109183713764	0.0738971	346.116485722	C_17 H_18 O_6 N_2	C17H18N2O6	C_17 H_17 O_6 N_2	216	17	1.059	0.353	17	18	6	2	0	0	0	0	0	0	0	0	0	0	0	0	0	0	0	0	0	0	0	0	0	0	0	0	0	2328742.40490427	558639.588235294	345.1091860539	0.0898415667540622	85	0.22	0.42	10	0	0
-1	345.113237167606	0.0148012	346.120508476	C_22 H_18 O_4	C22H18O4	C_22 H_17 O_4	2435	22	0.818	0.182	22	18	4	0	0	0	0	0	0	0	0	0	0	0	0	0	0	0	0	0	0	0	0	0	0	0	0	0	0	2328742.40490427	578906.9375	345.113240407543	0.135906174044435	16	0.56	0.6	14	1	0
-1	345.117388129117	0.2109298	346.124591553	C_17 H_19 O_6 N_1 C13_1	C18H19NO6	C_17 H_18 O_6 N_1 C13_1	272	18	1.056	0.333	17	19	6	1	0	0	0	0	1	0	0	0	0	0	0	0	0	0	0	0	0	0	0	0	0	0	0	0	0	2328742.40490427	592627.5	345.117390664495	0.24343591604873	8	0.27	0.43	10	0	0
-1	345.119107243924	0.0060787	346.126381571	C_15 H_22 O_9	C15H22O9	C_15 H_21 O_9	2435	15	1.467	0.6	15	22	9	0	0	0	0	0	0	0	0	0	0	0	0	0	0	0	0	0	0	0	0	0	0	0	0	0	0	2328742.40490427	557737.755555556	345.119109570972	0.0423146282374954	90	0	0.05	5	0	0
-1	345.20711426588	0.0513526	346.214408476	C_21 H_30 O_4	C21H30O4	C_21 H_29 O_4	2435	21	1.429	0.19	21	30	4	0	0	0	0	0	0	0	0	0	0	0	0	0	0	0	0	0	0	0	0	0	0	0	0	0	0	2328742.40490427	584424.887323944	345.207116642405	0.111317598095255	71	0.18	0.26	7	0	0
-1	346.043859068717	0.1237599	347.051092549	C_19 H_10 O_6 C13_1	C20H10O6	C_19 H_9 O_6 C13_1	2435	20	0.5	0.3	19	10	6	0	0	0	0	0	1	0	0	0	0	0	0	0	0	0	0	0	0	0	0	0	0	0	0	0	0	2329255.74964359	583964.818181818	346.043861795838	0.265233269277348	11	0.71	0.76	16	1	0
-1	346.064922522187	0.0657875	347.072221787	C_16 H_14 O_8 C13_1	C17H14O8	C_16 H_13 O_8 C13_1	2435	17	0.824	0.471	16	14	8	0	0	0	0	0	1	0	0	0	0	0	0	0	0	0	0	0	0	0	0	0	0	0	0	0	0	2329255.74964359	573290.230769231	346.064926438811	0.0798702090621948	13	0.33	0.54	11	1	0
-1	346.093238524038	0.0392365	347.100501337	C_17 H_17 O_7 N_1	C17H17NO7	C_17 H_16 O_7 N_1	272	17	1	0.412	17	17	7	1	0	0	0	0	0	0	0	0	0	0	0	0	0	0	0	0	0	0	0	0	0	0	0	0	0	2329255.74964359	580595.833333333	346.093240936579	0.0915725093719315	90	0.22	0.44	10	0	0
-1	346.112544677699	0.0560268	347.119840557	C_16 H_18 O_6 N_2 C13_1	C17H18N2O6	C_16 H_17 O_6 N_2 C13_1	216	17	1.059	0.353	16	18	6	2	0	0	0	0	1	0	0	0	0	0	0	0	0	0	0	0	0	0	0	0	0	0	0	0	0	2329255.74964359	583362.066666667	346.112547111577	0.204614646584023	30	0.22	0.42	10	0	0
-1	346.116553185692	0.0970662	347.123863311	C_21 H_18 O_4 C13_1	C22H18O4	C_21 H_17 O_4 C13_1	2435	22	0.818	0.182	21	18	4	0	0	0	0	0	1	0	0	0	0	0	0	0	0	0	0	0	0	0	0	0	0	0	0	0	0	2329255.74964359	717957.5	346.116559159237	0.293964553504615	2	0.56	0.6	14	1	0
-1	346.122416548222	0.1251002	347.129736406	C_14 H_22 O_9 C13_1	C15H22O9	C_14 H_21 O_9 C13_1	2435	15	1.467	0.6	14	22	9	0	0	0	0	0	1	0	0	0	0	0	0	0	0	0	0	0	0	0	0	0	0	0	0	0	0	2329255.74964359	629230.606557377	346.122418578671	0.182569527013217	61	0	0.05	5	0	0
-1	346.129580151369	0.0868101	347.136886718	C_18 H_21 O_6 N_1	C18H21NO6	C_18 H_20 O_6 N_1	272	18	1.167	0.333	18	21	6	1	0	0	0	0	0	0	0	0	0	0	0	0	0	0	0	0	0	0	0	0	0	0	0	0	0	2329255.74964359	564779.085365854	346.129582404923	0.0691837935140251	82	0.18	0.36	9	0	0
-1	346.165957619378	0.1095937	347.173272099	C_19 H_25 O_5 N_1	C19H25NO5	C_19 H_24 O_5 N_1	272	19	1.316	0.263	19	25	5	1	0	0	0	0	0	0	0	0	0	0	0	0	0	0	0	0	0	0	0	0	0	0	0	0	0	2329255.74964359	593325.565789474	346.16595977898	0.102106341461334	76	0.15	0.29	8	0	0
-1	346.2104707521	0.0464464	347.217763311	C_20 H_30 O_4 C13_1	C21H30O4	C_20 H_29 O_4 C13_1	2435	21	1.429	0.19	20	30	4	0	0	0	0	0	1	0	0	0	0	0	0	0	0	0	0	0	0	0	0	0	0	0	0	0	0	2329255.74964359	529886	346.210469944414	0.225371787889103	6	0.18	0.26	7	0	0
-1	347.01972330436	0.0074621	348.027002333	C_19 H_8 O_7	C19H8O7	C_19 H_7 O_7	2435	19	0.421	0.368	19	8	7	0	0	0	0	0	0	0	0	0	0	0	0	0	0	0	0	0	0	0	0	0	0	0	0	0	0	2329769.08615785	591690.205882353	347.019725784978	0.148247718547653	34	0.75	0.81	16	1	0
-1	347.040853713347	0.0040971	348.048131571	C_16 H_12 O_9	C16H12O9	C_16 H_11 O_9	2435	16	0.75	0.562	16	12	9	0	0	0	0	0	0	0	0	0	0	0	0	0	0	0	0	0	0	0	0	0	0	0	0	0	0	2329769.08615785	559569.85	347.040857365454	0.089676635643372	20	0.29	0.57	11	1	1
-1	347.077261694737	0.0608301	348.084516952	C_17 H_16 O_8	C17H16O8	C_17 H_15 O_8	2435	17	0.941	0.471	17	16	8	0	0	0	0	0	0	0	0	0	0	0	0	0	0	0	0	0	0	0	0	0	0	0	0	0	0	2329769.08615785	552805.222222222	347.077264413674	0.0440456368437046	90	0.22	0.46	10	0	0
-1	347.092462908003	0.0969693	348.099773095	C_21 H_16 O_5	C21H16O5	C_21 H_15 O_5	2435	21	0.762	0.238	21	16	5	0	0	0	0	0	0	0	0	0	0	0	0	0	0	0	0	0	0	0	0	0	0	0	0	0	0	2329769.08615785	552781.619047619	347.092466510333	0.331656562482774	21	0.56	0.62	14	1	0
-1	347.096520482829	0.1702308	348.103856172	C_16 H_17 O_7 N_1 C13_1	C17H17NO7	C_16 H_16 O_7 N_1 C13_1	272	17	1	0.412	16	17	7	1	0	0	0	0	1	0	0	0	0	0	0	0	0	0	0	0	0	0	0	0	0	0	0	0	0	2329769.08615785	501440.142857143	347.096523151254	0.419134474173058	14	0.22	0.44	10	0	0
-1	347.113611587599	0.0411179	348.120902333	C_18 H_20 O_7	C18H20O7	C_18 H_19 O_7	2435	18	1.111	0.389	18	20	7	0	0	0	0	0	0	0	0	0	0	0	0	0	0	0	0	0	0	0	0	0	0	0	0	0	0	2329769.08615785	541676.077777778	347.113614132047	0.0130930601031642	90	0.18	0.38	9	0	0
-1	347.124878726623	0.0558294	348.132135722	C_17 H_20 O_6 N_2	C17H20N2O6	C_17 H_19 O_6 N_2	216	17	1.176	0.353	17	20	6	2	0	0	0	0	0	0	0	0	0	0	0	0	0	0	0	0	0	0	0	0	0	0	0	0	0	2329769.08615785	544419.346153846	347.124881001182	0.0337466264989751	78	0.11	0.33	9	0	0
-1	347.132961303091	0.0109668	348.140241553	C_17 H_21 O_6 N_1 C13_1	C18H21NO6	C_17 H_20 O_6 N_1 C13_1	272	18	1.167	0.333	17	21	6	1	0	0	0	0	1	0	0	0	0	0	0	0	0	0	0	0	0	0	0	0	0	0	0	0	0	2329769.08615785	602764.963636364	347.1329635066	0.243956226316073	55	0.18	0.36	9	0	0
-2	347.149978719801	0.0935296	348.157287714	C_19 H_24 O_6	C19H24O6	C_19 H_23 O_6	2435	19	1.263	0.316	19	24	6	0	0	0	0	0	0	0	0	0	0	0	0	0	0	0	0	0	0	0	0	0	0	0	0	0	0	2329769.08615785	542039.944444444	347.149981219536	0.0231389030068816	90	0.15	0.31	8	0	0
-1	347.169283232611	0.1932066	348.176626934	C_18 H_25 O_5 N_1 C13_1	C19H25NO5	C_18 H_24 O_5 N_1 C13_1	272	19	1.316	0.263	18	25	5	1	0	0	0	0	1	0	0	0	0	0	0	0	0	0	0	0	0	0	0	0	0	0	0	0	0	2329769.08615785	574514.142857143	347.169287131962	0.395401834599279	7	0.15	0.29	8	0	0
-1	347.186400955053	0.0123265	348.193673095	C_20 H_28 O_5	C20H28O5	C_20 H_27 O_5	2435	20	1.4	0.25	20	28	5	0	0	0	0	0	0	0	0	0	0	0	0	0	0	0	0	0	0	0	0	0	0	0	0	0	0	2329769.08615785	547068.055555556	347.18640343224	0.0300554812850593	90	0.13	0.26	7	0	0
-1	348.023128605701	0.1371485	349.030357168	C_18 H_8 O_7 C13_1	C19H8O7	C_18 H_7 O_7 C13_1	2435	19	0.421	0.368	18	8	7	0	0	0	0	0	1	0	0	0	0	0	0	0	0	0	0	0	0	0	0	0	0	0	0	0	0	2330282.41456014	560264	348.023126923885	0.0421126983776311	2	0.75	0.81	16	1	0
-1	348.044172195657	0.1082333	349.051486406	C_15 H_12 O_9 C13_1	C16H12O9	C_15 H_11 O_9 C13_1	2435	16	0.75	0.562	15	12	9	0	0	0	0	0	1	0	0	0	0	0	0	0	0	0	0	0	0	0	0	0	0	0	0	0	0	2330282.41456014	588356.307692308	348.044176477769	0.0706824209529272	13	0.29	0.57	11	1	1
-1	348.080606092164	0.0307573	349.087871787	C_16 H_16 O_8 C13_1	C17H16O8	C_16 H_15 O_8 C13_1	2435	17	0.941	0.471	16	16	8	0	0	0	0	0	1	0	0	0	0	0	0	0	0	0	0	0	0	0	0	0	0	0	0	0	0	2330282.41456014	591632.268292683	348.080609207614	0.246958191531007	41	0.22	0.46	10	0	0
-1	348.095795064415	0.1616543	349.10312793	C_20 H_16 O_5 C13_1	C21H16O5	C_20 H_15 O_5 C13_1	2435	21	0.762	0.238	20	16	5	0	0	0	0	0	1	0	0	0	0	0	0	0	0	0	0	0	0	0	0	0	0	0	0	0	0	2330282.41456014	623429.222222222	348.09579970711	0.174404660906156	9	0.56	0.62	14	1	0
-1	348.117003154442	0.0642121	349.124257168	C_17 H_20 O_7 C13_1	C18H20O7	C_17 H_19 O_7 C13_1	2435	18	1.111	0.389	17	20	7	0	0	0	0	0	1	0	0	0	0	0	0	0	0	0	0	0	0	0	0	0	0	0	0	0	0	2330282.41456014	554171.466666667	348.117005739202	0.0476850470395821	90	0.18	0.38	9	0	0
-1	348.128214530791	0.00116	349.135490557	C_16 H_20 O_6 N_2 C13_1	C17H20N2O6	C_16 H_19 O_6 N_2 C13_1	216	17	1.176	0.353	16	20	6	2	0	0	0	0	1	0	0	0	0	0	0	0	0	0	0	0	0	0	0	0	0	0	0	0	0	2330282.41456014	603151.444444444	348.128216867375	0.138791237704069	72	0.11	0.33	9	0	0
-1	348.153357096806	0.0258362	349.160642549	C_18 H_24 O_6 C13_1	C19H24O6	C_18 H_23 O_6 C13_1	2435	19	1.263	0.316	18	24	6	0	0	0	0	0	1	0	0	0	0	0	0	0	0	0	0	0	0	0	0	0	0	0	0	0	0	2330282.41456014	554219.377777778	348.153359665228	0.0360639034726348	90	0.15	0.31	8	0	0
-1	348.189733086865	0.0527267	349.19702793	C_19 H_28 O_5 C13_1	C20H28O5	C_19 H_27 O_5 C13_1	2435	20	1.4	0.25	19	28	5	0	0	0	0	0	1	0	0	0	0	0	0	0	0	0	0	0	0	0	0	0	0	0	0	0	0	2330282.41456014	599211.232558139	348.18973567235	0.156355922933077	86	0.13	0.26	7	0	0
-1	349.020146883234	0.0774939	350.02739619	C_15 H_10 O_10	C15H10O10	C_15 H_9 O_10	2435	15	0.667	0.667	15	10	10	0	0	0	0	0	0	0	0	0	0	0	0	0	0	0	0	0	0	0	0	0	0	0	0	0	0	2330795.73491372	545475.769230769	349.020151355252	0.0407756696167143	13	0.2	0.6	11	1	1
-1	349.035341798981	0.0974224	350.042652333	C_19 H_10 O_7	C19H10O7	C_19 H_9 O_7	2435	19	0.526	0.368	19	10	7	0	0	0	0	0	0	0	0	0	0	0	0	0	0	0	0	0	0	0	0	0	0	0	0	0	0	2330795.73491372	584170.642857143	349.03534543755	0.206392710215992	28	0.67	0.74	15	1	0
-1	349.056520771737	0.0446547	350.063781571	C_16 H_14 O_9	C16H14O9	C_16 H_13 O_9	2435	16	0.875	0.562	16	14	9	0	0	0	0	0	0	0	0	0	0	0	0	0	0	0	0	0	0	0	0	0	0	0	0	0	0	2330795.73491372	581877.9	349.056523831233	0.140626924659045	90	0.14	0.48	10	0	0
-1	349.071768474444	0.0205439	350.079037714	C_20 H_14 O_6	C20H14O6	C_20 H_13 O_6	2435	20	0.7	0.3	20	14	6	0	0	0	0	0	0	0	0	0	0	0	0	0	0	0	0	0	0	0	0	0	0	0	0	0	0	2330795.73491372	598500.448275862	349.071771978147	0.238352683650803	29	0.57	0.65	14	1	0
-1	349.092863819365	0.0762668	350.100166952	C_17 H_18 O_8	C17H18O8	C_17 H_17 O_8	2435	17	1.059	0.471	17	18	8	0	0	0	0	0	0	0	0	0	0	0	0	0	0	0	0	0	0	0	0	0	0	0	0	0	0	2330795.73491372	541643.822222222	349.092866532003	0.0237392841892767	90	0.11	0.38	9	0	0
-1	349.104131499163	0.0216788	350.111400341	C_16 H_18 O_7 N_2	C16H18N2O7	C_16 H_17 O_7 N_2	216	16	1.125	0.438	16	18	7	2	0	0	0	0	0	0	0	0	0	0	0	0	0	0	0	0	0	0	0	0	0	0	0	0	0	2330795.73491372	549793.634146341	349.104133935391	0.0426985958626446	82	0	0.33	9	0	0
-3	349.129266939377	0.0255957	350.136552333	C_18 H_22 O_7	C18H22O7	C_18 H_21 O_7	2435	18	1.222	0.389	18	22	7	0	0	0	0	0	0	0	0	0	0	0	0	0	0	0	0	0	0	0	0	0	0	0	0	0	0	2330795.73491372	538374.77173913	349.129269544151	0.0799655851797736	92	0.09	0.31	8	0	0
-1	349.140484257904	0.0714927	350.147785722	C_17 H_22 O_6 N_2	C17H22N2O6	C_17 H_21 O_6 N_2	216	17	1.294	0.353	17	22	6	2	0	0	0	0	0	0	0	0	0	0	0	0	0	0	0	0	0	0	0	0	0	0	0	0	0	2330795.73491372	548787.628205128	349.14048660191	0.0579101720139351	78	0	0.25	8	0	0
-1	349.156694601542	0.0752533	350.163997384	C_17 H_24 O_6 C13_2	C19H24O6	C_17 H_23 O_6 C13_2	2435	19	1.263	0.316	17	24	6	0	0	0	0	0	2	0	0	0	0	0	0	0	0	0	0	0	0	0	0	0	0	0	0	0	0	2330795.73491372	526698	349.156697238264	0.288260884093394	13	0.15	0.31	8	0	0
-2	349.165684340438	0.0658475	350.172937714	C_19 H_26 O_6	C19H26O6	C_19 H_25 O_6	2435	19	1.368	0.316	19	26	6	0	0	0	0	0	0	0	0	0	0	0	0	0	0	0	0	0	0	0	0	0	0	0	0	0	0	2330795.73491372	536100.362637363	349.165686927994	0.0318036511786022	91	0.08	0.25	7	0	0
-1	349.241793566806	0.0299159	350.249080476	C_18 H_38 O_4 S_1	C18H38O4S	C_18 H_37 O_4 S_1	17	18	2.111	0.222	18	38	4	0	1	0	0	0	0	0	0	0	0	0	0	0	0	0	0	0	0	0	0	0	0	0	0	0	0	2330795.73491372	602612	349.241795920228	0.309987519674258	54	0	0	0	0	0
-1	350.023451866216	0.0647436	351.030751025	C_14 H_10 O_10 C13_1	C15H10O10	C_14 H_9 O_10 C13_1	2435	15	0.667	0.667	14	10	10	0	0	0	0	0	1	0	0	0	0	0	0	0	0	0	0	0	0	0	0	0	0	0	0	0	0	2331309.04708217	628959	350.023457076893	0.223482388161833	5	0.2	0.6	11	1	1
-1	350.038745119715	0.0409718	351.046007168	C_18 H_10 O_7 C13_1	C19H10O7	C_18 H_9 O_7 C13_1	2435	19	0.526	0.368	18	10	7	0	0	0	0	0	1	0	0	0	0	0	0	0	0	0	0	0	0	0	0	0	0	0	0	0	0	2331309.04708217	627006.777777778	350.038747933668	0.128256207772695	9	0.67	0.74	15	1	0
-1	350.059850481751	0.0270404	351.067136406	C_15 H_14 O_9 C13_1	C16H14O9	C_15 H_13 O_9 C13_1	2435	16	0.875	0.562	15	14	9	0	0	0	0	0	1	0	0	0	0	0	0	0	0	0	0	0	0	0	0	0	0	0	0	0	0	2331309.04708217	562936.714285714	350.059854989297	0.0904453299439529	14	0.14	0.48	10	0	0
-1	350.07510951052	0.0188189	351.082392549	C_19 H_14 O_6 C13_1	C20H14O6	C_19 H_13 O_6 C13_1	2435	20	0.7	0.3	19	14	6	0	0	0	0	0	1	0	0	0	0	0	0	0	0	0	0	0	0	0	0	0	0	0	0	0	0	2331309.04708217	543547.666666667	350.075113669912	0.295587099759568	12	0.57	0.65	14	1	0
-1	350.096217847113	0.0783473	351.103521787	C_16 H_18 O_8 C13_1	C17H18O8	C_16 H_17 O_8 C13_1	2435	17	1.059	0.471	16	18	8	0	0	0	0	0	1	0	0	0	0	0	0	0	0	0	0	0	0	0	0	0	0	0	0	0	0	2331309.04708217	577746.577777778	350.096220649395	0.06708787458459	90	0.11	0.38	9	0	0
-1	350.107481707373	0.0084388	351.114755176	C_15 H_18 O_7 N_2 C13_1	C16H18N2O7	C_15 H_17 O_7 N_2 C13_1	216	16	1.125	0.438	15	18	7	2	0	0	0	0	1	0	0	0	0	0	0	0	0	0	0	0	0	0	0	0	0	0	0	0	0	2331309.04708217	595370.412698413	350.107483950622	0.222766068822103	63	0	0.33	9	0	0
-1	350.124553470686	0.0813512	351.131801337	C_17 H_21 O_7 N_1	C17H21NO7	C_17 H_20 O_7 N_1	272	17	1.235	0.412	17	21	7	1	0	0	0	0	0	0	0	0	0	0	0	0	0	0	0	0	0	0	0	0	0	0	0	0	0	2331309.04708217	553953.822222222	350.124555997669	0.0750395638873025	90	0	0.28	8	0	0
-1	350.13263421877	0.0099163	351.139907168	C_17 H_22 O_7 C13_1	C18H22O7	C_17 H_21 O_7 C13_1	2435	18	1.222	0.389	17	22	7	0	0	0	0	0	1	0	0	0	0	0	0	0	0	0	0	0	0	0	0	0	0	0	0	0	0	2331309.04708217	543426.544444444	350.132636891549	0.0283716627226077	90	0.09	0.31	8	0	0
-1	350.143840955371	0.065983	351.151140557	C_16 H_22 O_6 N_2 C13_1	C17H22N2O6	C_16 H_21 O_6 N_2 C13_1	216	17	1.294	0.353	16	22	6	2	0	0	0	0	1	0	0	0	0	0	0	0	0	0	0	0	0	0	0	0	0	0	0	0	0	2331309.04708217	610185.462686567	350.143843490509	0.159346354344286	67	0	0.25	8	0	0
-1	350.169041747064	0.0729833	351.176292549	C_18 H_26 O_6 C13_1	C19H26O6	C_18 H_25 O_6 C13_1	2435	19	1.368	0.316	18	26	6	0	0	0	0	0	1	0	0	0	0	0	0	0	0	0	0	0	0	0	0	0	0	0	0	0	0	2331309.04708217	551993.8	350.169044409078	0.0505110629137609	90	0.08	0.25	7	0	0
-1	350.245157256424	0.0046206	351.252435311	C_17 H_38 O_4 S_1 C13_1	C18H38O4S	C_17 H_37 O_4 S_1 C13_1	17	18	2.111	0.222	17	38	4	0	1	0	0	0	1	0	0	0	0	0	0	0	0	0	0	0	0	0	0	0	0	0	0	0	0	2331309.04708217	650387.25	350.245162674011	0.100992393085475	4	0	0	0	0	0
-1	351.035792064246	0.0633616	352.04304619	C_15 H_12 O_10	C15H12O10	C_15 H_11 O_10	2435	15	0.8	0.667	15	12	10	0	0	0	0	0	0	0	0	0	0	0	0	0	0	0	0	0	0	0	0	0	0	0	0	0	0	2331822.35087905	551771.8	351.035796858729	0.21219357712166	15	0	0.5	10	0	0
-3	351.108516758288	0.0674835	352.115816952	C_17 H_20 O_8	C17H20O8	C_17 H_19 O_8	2435	17	1.176	0.471	17	20	8	0	0	0	0	0	0	0	0	0	0	0	0	0	0	0	0	0	0	0	0	0	0	0	0	0	0	2331822.35087905	536763.633333333	351.108519521892	0.0191472049276056	90	0	0.31	8	0	0
-1	351.119756588185	0.0491896	352.127050341	C_16 H_20 O_7 N_2	C16H20N2O7	C_16 H_19 O_7 N_2	216	16	1.25	0.438	16	20	7	2	0	0	0	0	0	0	0	0	0	0	0	0	0	0	0	0	0	0	0	0	0	0	0	0	0	2331822.35087905	545153.721518987	351.119759066389	0.0863865675232696	79	0	0.24	8	0	0
-1	351.123796503107	0.0004544	352.131073095	C_21 H_20 O_5	C21H20O5	C_21 H_19 O_5	2435	21	0.952	0.238	21	20	5	0	0	0	0	0	0	0	0	0	0	0	0	0	0	0	0	0	0	0	0	0	0	0	0	0	0	2331822.35087905	580223.640625	351.123799770593	0.204935883174462	64	0.44	0.51	12	1	0
-1	351.127876397263	0.0094935	352.135156172	C_16 H_21 O_7 N_1 C13_1	C17H21NO7	C_16 H_20 O_7 N_1 C13_1	272	17	1.235	0.412	16	21	7	1	0	0	0	0	1	0	0	0	0	0	0	0	0	0	0	0	0	0	0	0	0	0	0	0	0	2331822.35087905	550045.623376623	351.127878786203	0.139098481429811	77	0	0.28	8	0	0
-1	351.133513399022	0.0252257	352.140798714	C_18 H_22 O_6 O18_1	C18H22O7	C_18 H_21 O_6 O18_1	2435	18	1.222	0.389	18	22	6	0	0	0	0	0	0	1	0	0	0	0	0	0	0	0	0	0	0	0	0	0	0	0	0	0	0	2331822.35087905	570435.421052632	351.133516759767	0.303591057089455	19	0.09	0.31	8	0	0
-1	351.135996112681	0.0299338	352.143262003	C_16 H_22 O_7 C13_2	C18H22O7	C_16 H_21 O_7 C13_2	2435	18	1.222	0.389	16	22	7	0	0	0	0	0	2	0	0	0	0	0	0	0	0	0	0	0	0	0	0	0	0	0	0	0	0	2331822.35087905	567228.952380952	351.13599897007	0.200329704565097	21	0.09	0.31	8	0	0
-3	351.144943185734	0.049081	352.152202333	C_18 H_24 O_7	C18H24O7	C_18 H_23 O_7	2435	18	1.333	0.389	18	24	7	0	0	0	0	0	0	0	0	0	0	0	0	0	0	0	0	0	0	0	0	0	0	0	0	0	0	2331822.35087905	532208.811111111	351.144945907079	0.0152626939124061	90	0	0.24	7	0	0
-1	351.156140232157	0.0541169	352.163435722	C_17 H_24 O_6 N_2	C17H24N2O6	C_17 H_23 O_6 N_2	216	17	1.412	0.353	17	24	6	2	0	0	0	0	0	0	0	0	0	0	0	0	0	0	0	0	0	0	0	0	0	0	0	0	0	2331822.35087905	564899.038961039	351.156142683413	0.0565800776076903	77	0	0.17	7	0	0
-1	351.172401144447	0.085729	352.179647384	C_17 H_26 O_6 C13_2	C19H26O6	C_17 H_25 O_6 C13_2	2435	19	1.368	0.316	17	26	6	0	0	0	0	0	2	0	0	0	0	0	0	0	0	0	0	0	0	0	0	0	0	0	0	0	0	2331822.35087905	609092.5	351.172403754122	0.242417758910841	12	0.08	0.25	7	0	0
-1	351.181337759817	0.0751785	352.188587714	C_19 H_28 O_6	C19H28O6	C_19 H_27 O_6	2435	19	1.474	0.316	19	28	6	0	0	0	0	0	0	0	0	0	0	0	0	0	0	0	0	0	0	0	0	0	0	0	0	0	0	2331822.35087905	535936.288888889	351.181340463022	0.0257635127105162	90	0	0.19	6	0	0
-1	352.039079140856	0.1287451	353.046401025	C_14 H_12 O_10 C13_1	C15H12O10	C_14 H_11 O_10 C13_1	2435	15	0.8	0.667	14	12	10	0	0	0	0	0	1	0	0	0	0	0	0	0	0	0	0	0	0	0	0	0	0	0	0	0	0	2332335.64611777	628530.363636364	352.039083985826	0.18258821555072	11	0	0.5	10	0	0
-1	352.111920790582	0.0720295	353.119171787	C_16 H_20 O_8 C13_1	C17H20O8	C_16 H_19 O_8 C13_1	2435	17	1.176	0.471	16	20	8	0	0	0	0	0	1	0	0	0	0	0	0	0	0	0	0	0	0	0	0	0	0	0	0	0	0	2332335.64611777	544859.533333333	352.111923613208	0.0480925736597868	90	0	0.31	8	0	0
-1	352.123117570664	0.0316427	353.130405176	C_15 H_20 O_7 N_2 C13_1	C16H20N2O7	C_15 H_19 O_7 N_2 C13_1	216	16	1.25	0.438	15	20	7	2	0	0	0	0	1	0	0	0	0	0	0	0	0	0	0	0	0	0	0	0	0	0	0	0	0	2332335.64611777	586855.260273973	352.123120085063	0.147402230656769	73	0	0.24	8	0	0
-1	352.12708794287	0.1799768	353.13442793	C_20 H_20 O_5 C13_1	C21H20O5	C_20 H_19 O_5 C13_1	2435	21	0.952	0.238	20	20	5	0	0	0	0	0	1	0	0	0	0	0	0	0	0	0	0	0	0	0	0	0	0	0	0	0	0	2332335.64611777	658559	352.12709282677	0.393941318447907	4	0.44	0.51	12	1	0
-1	352.14015669684	0.051562	353.147451337	C_17 H_23 O_7 N_1	C17H23NO7	C_17 H_22 O_7 N_1	272	17	1.353	0.412	17	23	7	1	0	0	0	0	0	0	0	0	0	0	0	0	0	0	0	0	0	0	0	0	0	0	0	0	0	2332335.64611777	545815.038461538	352.140159212803	0.0423149379497788	78	0	0.2	7	0	0
-1	352.148283276775	0.0071923	353.155557168	C_17 H_24 O_7 C13_1	C18H24O7	C_17 H_23 O_7 C13_1	2435	18	1.333	0.389	17	24	7	0	0	0	0	0	1	0	0	0	0	0	0	0	0	0	0	0	0	0	0	0	0	0	0	0	0	2332335.64611777	541846.866666667	352.148286052794	0.0282921551293162	90	0	0.24	7	0	0
-1	352.159550351575	0.1025748	353.166790557	C_16 H_24 O_6 N_2 C13_1	C17H24N2O6	C_16 H_23 O_6 N_2 C13_1	216	17	1.412	0.353	16	24	6	2	0	0	0	0	1	0	0	0	0	0	0	0	0	0	0	0	0	0	0	0	0	0	0	0	0	2332335.64611777	575345.55	352.159553486183	0.3746408132813	20	0	0.17	7	0	0
-1	352.184639152411	0.0763466	353.191942549	C_18 H_28 O_6 C13_1	C19H28O6	C_18 H_27 O_6 C13_1	2435	19	1.474	0.316	18	28	6	0	0	0	0	0	1	0	0	0	0	0	0	0	0	0	0	0	0	0	0	0	0	0	0	0	0	2332335.64611777	574327.920454545	352.184641937464	0.108498123385587	88	0	0.19	6	0	0
-1	353.087831227448	0.0736751	354.095081571	C_16 H_18 O_9	C16H18O9	C_16 H_17 O_9	2435	16	1.125	0.562	16	18	9	0	0	0	0	0	0	0	0	0	0	0	0	0	0	0	0	0	0	0	0	0	0	0	0	0	0	2332848.93261162	532501.3	353.087834211992	0.0241823510077458	90	0	0.3	8	0	0
-1	353.10307076035	0.0267657	354.110337714	C_20 H_18 O_6	C20H18O6	C_20 H_17 O_6	2435	20	0.9	0.3	20	18	6	0	0	0	0	0	0	0	0	0	0	0	0	0	0	0	0	0	0	0	0	0	0	0	0	0	0	2332848.93261162	589991.441176471	353.10307429388	0.149118567300178	68	0.43	0.53	12	1	0
-1	353.112777055376	0.0278041	354.120063333	C_17 H_20 O_7 O18_1	C17H20O8	C_17 H_19 O_7 O18_1	2435	17	1.176	0.471	17	20	7	0	0	0	0	0	0	1	0	0	0	0	0	0	0	0	0	0	0	0	0	0	0	0	0	0	0	2332848.93261162	574545.4	353.112779845923	0.311735158455776	5	0	0.31	8	0	0
-1	353.115263530216	0.0376706	354.122526622	C_15 H_20 O_8 C13_2	C17H20O8	C_15 H_19 O_8 C13_2	2435	17	1.176	0.471	15	20	8	0	0	0	0	0	2	0	0	0	0	0	0	0	0	0	0	0	0	0	0	0	0	0	0	0	0	2332848.93261162	617873.5	353.115266924604	0.273943825145236	6	0	0.31	8	0	0
-1	353.124176334188	0.0400586	354.131466952	C_17 H_22 O_8	C17H22O8	C_17 H_21 O_8	2435	17	1.294	0.471	17	22	8	0	0	0	0	0	0	0	0	0	0	0	0	0	0	0	0	0	0	0	0	0	0	0	0	0	0	2332848.93261162	533175.333333333	353.12417919007	0.0140939194415178	90	0	0.23	7	0	0
-1	353.135447492215	0.0665918	354.142700341	C_16 H_22 O_7 N_2	C16H22N2O7	C_16 H_21 O_7 N_2	216	16	1.375	0.438	16	22	7	2	0	0	0	0	0	0	0	0	0	0	0	0	0	0	0	0	0	0	0	0	0	0	0	0	0	2332848.93261162	547221.74025974	353.135450032803	0.048772497705199	77	0	0.14	7	0	0
-1	353.139480949682	0.096813	354.146723095	C_21 H_22 O_5	C21H22O5	C_21 H_21 O_5	2435	21	1.048	0.238	21	22	5	0	0	0	0	0	0	0	0	0	0	0	0	0	0	0	0	0	0	0	0	0	0	0	0	0	0	2332848.93261162	586350.179487179	353.139484049078	0.129737757109354	78	0.38	0.46	11	0	0
-1	353.143539471427	0.027477	354.150806172	C_16 H_23 O_7 N_1 C13_1	C17H23NO7	C_16 H_22 O_7 N_1 C13_1	272	17	1.353	0.412	16	23	7	1	0	0	0	0	1	0	0	0	0	0	0	0	0	0	0	0	0	0	0	0	0	0	0	0	0	2332848.93261162	537977.579710145	353.143542063277	0.19313920395583	69	0	0.2	7	0	0
-1	353.149212529991	0.1136447	354.156448714	C_18 H_24 O_6 O18_1	C18H24O7	C_18 H_23 O_6 O18_1	2435	18	1.333	0.389	18	24	6	0	0	0	0	0	0	1	0	0	0	0	0	0	0	0	0	0	0	0	0	0	0	0	0	0	0	2332848.93261162	611386.458333333	353.149215715009	0.395576493709653	24	0	0.24	7	0	0
-1	353.151634661966	0.0025666	354.158912003	C_16 H_24 O_7 C13_2	C18H24O7	C_16 H_23 O_7 C13_2	2435	18	1.333	0.389	16	24	7	0	0	0	0	0	2	0	0	0	0	0	0	0	0	0	0	0	0	0	0	0	0	0	0	0	0	2332848.93261162	604356.24	353.151636913825	0.196035397234849	25	0	0.24	7	0	0
-2	353.160560277783	0.0441147	354.167852333	C_18 H_26 O_7	C18H26O7	C_18 H_25 O_7	2435	18	1.444	0.389	18	26	7	0	0	0	0	0	0	0	0	0	0	0	0	0	0	0	0	0	0	0	0	0	0	0	0	0	0	2332848.93261162	533135.722222222	353.160563101537	0.0160864933698329	90	0	0.17	6	0	0
-1	353.19698988439	0.08075	354.204237714	C_19 H_30 O_6	C19H30O6	C_19 H_29 O_6	2435	19	1.579	0.316	19	30	6	0	0	0	0	0	0	0	0	0	0	0	0	0	0	0	0	0	0	0	0	0	0	0	0	0	0	2332848.93261162	565170.112359551	353.196992674606	0.0755305344550133	89	0	0.12	5	0	0
-2	353.200345342333	0.0340478	354.207609714	C_16 H_34 O_6 S_1	C16H34O6S	C_16 H_33 O_6 S_1	17	16	2.125	0.375	16	34	6	0	1	0	0	0	0	0	0	0	0	0	0	0	0	0	0	0	0	0	0	0	0	0	0	0	0	2332848.93261162	588736.025	353.200348030767	0.184190710511118	80	0	0	0	0	0
-1	354.091164063145	0.0115151	355.098436406	C_15 H_18 O_9 C13_1	C16H18O9	C_15 H_17 O_9 C13_1	2435	16	1.125	0.562	15	18	9	0	0	0	0	0	1	0	0	0	0	0	0	0	0	0	0	0	0	0	0	0	0	0	0	0	0	2333362.21017378	571143.122222222	354.091167069566	0.0882089510882123	90	0	0.3	8	0	0
-1	354.106404565302	0.0325304	355.113692549	C_19 H_18 O_6 C13_1	C20H18O6	C_19 H_17 O_6 C13_1	2435	20	0.9	0.3	19	18	6	0	0	0	0	0	1	0	0	0	0	0	0	0	0	0	0	0	0	0	0	0	0	0	0	0	0	2333362.21017378	646694.625	354.106410740362	0.185155060296051	8	0.43	0.53	12	1	0
-1	354.138801659294	0.0645227	355.146055176	C_15 H_22 O_7 N_2 C13_1	C16H22N2O7	C_15 H_21 O_7 N_2 C13_1	216	16	1.375	0.438	15	22	7	2	0	0	0	0	1	0	0	0	0	0	0	0	0	0	0	0	0	0	0	0	0	0	0	0	0	2333362.21017378	567365.275862069	354.138803635275	0.333680380202684	29	0	0.14	7	0	0
-1	354.142904740258	0.2906996	355.15007793	C_20 H_22 O_5 C13_1	C21H22O5	C_20 H_21 O_5 C13_1	2435	21	1.048	0.238	20	22	5	0	0	0	0	0	1	0	0	0	0	0	0	0	0	0	0	0	0	0	0	0	0	0	0	0	0	2333362.21017378	572845.333333333	354.142909194322	0.217311911387991	9	0.38	0.46	11	0	0
-1	354.155802916944	0.0619096	355.163101337	C_17 H_25 O_7 N_1	C17H25NO7	C_17 H_24 O_7 N_1	272	17	1.471	0.412	17	25	7	1	0	0	0	0	0	0	0	0	0	0	0	0	0	0	0	0	0	0	0	0	0	0	0	0	0	2333362.21017378	562096.519480519	354.155805504523	0.0674424524507663	77	0	0.12	6	0	0
-1	354.163913781257	0.0477375	355.171207168	C_17 H_26 O_7 C13_1	C18H26O7	C_17 H_25 O_7 C13_1	2435	18	1.444	0.389	17	26	7	0	0	0	0	0	1	0	0	0	0	0	0	0	0	0	0	0	0	0	0	0	0	0	0	0	0	2333362.21017378	552483.377777778	354.163916673593	0.0541102454372229	90	0	0.17	6	0	0
-1	354.20028001436	0.1016392	355.207592549	C_18 H_30 O_6 C13_1	C19H30O6	C_18 H_29 O_6 C13_1	2435	19	1.579	0.316	18	30	6	0	0	0	0	0	1	0	0	0	0	0	0	0	0	0	0	0	0	0	0	0	0	0	0	0	0	2333362.21017378	580638.111111111	354.200282500721	0.258279354529552	36	0	0.12	5	0	0
-1	354.203641281195	0.1318541	355.210964549	C_15 H_34 O_6 S_1 C13_1	C16H34O6S	C_15 H_33 O_6 S_1 C13_1	17	16	2.125	0.375	15	34	6	0	1	0	0	0	1	0	0	0	0	0	0	0	0	0	0	0	0	0	0	0	0	0	0	0	0	2333362.21017378	662510.4	354.203645012208	0.0963580366974863	5	0	0	0	0	0
-1	355.067086082997	0.0458472	356.07434619	C_15 H_16 O_10	C15H16O10	C_15 H_15 O_10	2435	15	1.067	0.667	15	16	10	0	0	0	0	0	0	0	0	0	0	0	0	0	0	0	0	0	0	0	0	0	0	0	0	0	0	2333875.47861727	579803.75	355.067089508917	0.111520196637375	88	0	0.3	8	0	0
-1	355.08234241055	0.0463619	356.089602333	C_19 H_16 O_7	C19H16O7	C_19 H_15 O_7	2435	19	0.842	0.368	19	16	7	0	0	0	0	0	0	0	0	0	0	0	0	0	0	0	0	0	0	0	0	0	0	0	0	0	0	2333875.47861727	577279.350877193	355.08234612029	0.178986974370345	57	0.42	0.55	12	1	0
-1	355.10343628256	0.0529526	356.110731571	C_16 H_20 O_9	C16H20O9	C_16 H_19 O_9	2435	16	1.25	0.562	16	20	9	0	0	0	0	0	0	0	0	0	0	0	0	0	0	0	0	0	0	0	0	0	0	0	0	0	0	2333875.47861727	529999.133333333	355.103439324919	0.0207799964279843	90	0	0.22	7	0	0
-1	355.118723707193	0.0348893	356.125987714	C_20 H_20 O_6	C20H20O6	C_20 H_19 O_6	2435	20	1	0.3	20	20	6	0	0	0	0	0	0	0	0	0	0	0	0	0	0	0	0	0	0	0	0	0	0	0	0	0	0	2333875.47861727	573239.431818182	355.118726941004	0.117943390837842	88	0.36	0.47	11	0	0
-1	355.12849294417	0.1573641	356.135713333	C_17 H_22 O_7 O18_1	C17H22O8	C_17 H_21 O_7 O18_1	2435	17	1.294	0.471	17	22	7	0	0	0	0	0	0	1	0	0	0	0	0	0	0	0	0	0	0	0	0	0	0	0	0	0	0	2333875.47861727	574823.272727273	355.128494767828	0.200027194809398	22	0	0.23	7	0	0
-2	355.139849018162	0.0238609	356.147116952	C_17 H_24 O_8	C17H24O8	C_17 H_23 O_8	2435	17	1.412	0.471	17	24	8	0	0	0	0	0	0	0	0	0	0	0	0	0	0	0	0	0	0	0	0	0	0	0	0	0	0	2333875.47861727	525701.933333333	355.139851962288	0.0106013410736766	90	0	0.15	6	0	0
-1	355.159168793325	0.0307356	356.166456172	C_16 H_25 O_7 N_1 C13_1	C17H25NO7	C_16 H_24 O_7 N_1 C13_1	272	17	1.471	0.412	16	25	7	1	0	0	0	0	1	0	0	0	0	0	0	0	0	0	0	0	0	0	0	0	0	0	0	0	0	2333875.47861727	586151.533333333	355.159171771809	0.172874618855518	15	0	0.12	6	0	0
-1	355.16733520132	0.1393418	356.174562003	C_16 H_26 O_7 C13_2	C18H26O7	C_16 H_25 O_7 C13_2	2435	18	1.444	0.389	16	26	7	0	0	0	0	0	2	0	0	0	0	0	0	0	0	0	0	0	0	0	0	0	0	0	0	0	0	2333875.47861727	570282.083333333	355.167337745248	0.415215813717097	12	0	0.17	6	0	0
-1	355.176245763218	0.0557634	356.183502333	C_18 H_28 O_7	C18H28O7	C_18 H_27 O_7	2435	18	1.556	0.389	18	28	7	0	0	0	0	0	0	0	0	0	0	0	0	0	0	0	0	0	0	0	0	0	0	0	0	0	0	2333875.47861727	540027.644444444	355.176248689324	0.0394361531344969	90	0	0.1	5	0	0
-1	355.196149637371	0.0602324	356.203404614	C_16 H_34 O_6 S34_1	C16H34O6S	C_16 H_33 O_6 S34_1	17	16	2.125	0.375	16	34	6	0	0	0	0	0	0	0	0	1	0	0	0	0	0	0	0	0	0	0	0	0	0	0	0	0	0	2333875.47861727	653060	355.1961507117	0.0888370537801076	2	0	0	0	0	0
-1	356.07042792319	0.0093257	357.077701025	C_14 H_16 O_10 C13_1	C15H16O10	C_14 H_15 O_10 C13_1	2435	15	1.067	0.667	14	16	10	0	0	0	0	0	1	0	0	0	0	0	0	0	0	0	0	0	0	0	0	0	0	0	0	0	0	2334388.73775501	591571	356.070432794962	0.155555910721163	15	0	0.3	8	0	0
-1	356.085686989438	0.0175108	357.092957168	C_18 H_16 O_7 C13_1	C19H16O7	C_18 H_15 O_7 C13_1	2435	19	0.842	0.368	18	16	7	0	0	0	0	0	1	0	0	0	0	0	0	0	0	0	0	0	0	0	0	0	0	0	0	0	0	2334388.73775501	578744	356.085692491832	0.117521309876127	14	0.42	0.55	12	1	0
-1	356.106795331004	0.0410037	357.114086406	C_15 H_20 O_9 C13_1	C16H20O9	C_15 H_19 O_9 C13_1	2435	16	1.25	0.562	15	20	9	0	0	0	0	0	1	0	0	0	0	0	0	0	0	0	0	0	0	0	0	0	0	0	0	0	0	2334388.73775501	553693.322222222	356.106798414521	0.0695581459920029	90	0	0.22	7	0	0
-1	356.122051060785	0.0421612	357.129342549	C_19 H_20 O_6 C13_1	C20H20O6	C_19 H_19 O_6 C13_1	2435	20	1	0.3	19	20	6	0	0	0	0	0	1	0	0	0	0	0	0	0	0	0	0	0	0	0	0	0	0	0	0	0	0	2334388.73775501	554009.238095238	356.122055510167	0.299602792910719	21	0.36	0.47	11	0	0
-1	356.143212842706	0.0489626	357.150471787	C_16 H_24 O_8 C13_1	C17H24O8	C_16 H_23 O_8 C13_1	2435	17	1.412	0.471	16	24	8	0	0	0	0	0	1	0	0	0	0	0	0	0	0	0	0	0	0	0	0	0	0	0	0	0	0	2334388.73775501	545627.544444444	356.143215857694	0.0556108417571386	90	0	0.15	6	0	0
-1	356.179597620973	0.0472722	357.186857168	C_17 H_28 O_7 C13_1	C18H28O7	C_17 H_27 O_7 C13_1	2435	18	1.556	0.389	17	28	7	0	0	0	0	0	1	0	0	0	0	0	0	0	0	0	0	0	0	0	0	0	0	0	0	0	0	2334388.73775501	578937.657534247	356.179600398745	0.154186905218373	73	0	0.1	5	0	0
-1	357.025199791274	0.0149372	358.032481571	C_17 H_10 O_9	C17H10O9	C_17 H_9 O_9	2435	17	0.588	0.529	17	10	9	0	0	0	0	0	0	0	0	0	0	0	0	0	0	0	0	0	0	0	0	0	0	0	0	0	0	2334901.98748897	553514.615384615	357.025205611372	0.0391820371828131	13	0.5	0.68	13	1	1
-1	357.134363722996	0.0068157	358.141637714	C_20 H_22 O_6	C20H22O6	C_20 H_21 O_6	2435	20	1.1	0.3	20	22	6	0	0	0	0	0	0	0	0	0	0	0	0	0	0	0	0	0	0	0	0	0	0	0	0	0	0	2334901.98748897	545465.366666667	357.134366993623	0.0497527703694661	90	0.29	0.41	10	0	0
-1	357.146554873715	0.0130754	358.153826622	C_15 H_24 O_8 C13_2	C17H24O8	C_15 H_23 O_8 C13_2	2435	17	1.412	0.471	15	24	8	0	0	0	0	0	2	0	0	0	0	0	0	0	0	0	0	0	0	0	0	0	0	0	0	0	0	2334901.98748897	572974.2	357.146558203644	0.349883819443644	5	0	0.15	6	0	0
-1	357.170739552643	0.0198533	358.178023095	C_21 H_26 O_5	C21H26O5	C_21 H_25 O_5	2435	21	1.238	0.238	21	26	5	0	0	0	0	0	0	0	0	0	0	0	0	0	0	0	0	0	0	0	0	0	0	0	0	0	0	2334901.98748897	558104.719101124	357.170742818172	0.0807956973310082	89	0.25	0.35	9	0	0
-1	358.028444430759	0.3218176	359.035836406	C_16 H_10 O_9 C13_1	C17H10O9	C_16 H_9 O_9 C13_1	2435	17	0.588	0.529	16	10	9	0	0	0	0	0	1	0	0	0	0	0	0	0	0	0	0	0	0	0	0	0	0	0	0	0	0	2335415.22807781	529503.5	358.028448725153	0.340868262393388	2	0.5	0.68	13	1	1
-1	358.137699904378	0.0451433	359.144992549	C_19 H_22 O_6 C13_1	C20H22O6	C_19 H_21 O_6 C13_1	2435	20	1.1	0.3	19	22	6	0	0	0	0	0	1	0	0	0	0	0	0	0	0	0	0	0	0	0	0	0	0	0	0	0	0	2335415.22807781	587366.705882353	358.137703449697	0.234795428665207	51	0.29	0.41	10	0	0
-1	358.174124253441	0.0633524	359.18137793	C_20 H_26 O_5 C13_1	C21H26O5	C_20 H_25 O_5 C13_1	2435	21	1.238	0.238	20	26	5	0	0	0	0	0	1	0	0	0	0	0	0	0	0	0	0	0	0	0	0	0	0	0	0	0	0	2335415.22807781	614844.346153846	358.174128316161	0.276495885462417	26	0.25	0.35	9	0	0
-1	359.07722793259	0.0349585	360.084516952	C_18 H_16 O_8	C18H16O8	C_18 H_15 O_8	2435	18	0.889	0.444	18	16	8	0	0	0	0	0	0	0	0	0	0	0	0	0	0	0	0	0	0	0	0	0	0	0	0	0	0	2335928.45986969	574506.452380952	359.077231811549	0.149467821963605	84	0.3	0.5	11	0	0
-1	359.113622780274	0.0086665	360.120902333	C_19 H_20 O_7	C19H20O7	C_19 H_19 O_7	2435	19	1.053	0.368	19	20	7	0	0	0	0	0	0	0	0	0	0	0	0	0	0	0	0	0	0	0	0	0	0	0	0	0	0	2335928.45986969	534691.813186813	359.113626192978	0.0537708715555262	91	0.25	0.42	10	0	0
-1	359.150039312824	0.0778271	360.157287714	C_20 H_24 O_6	C20H24O6	C_20 H_23 O_6	2435	20	1.2	0.3	20	24	6	0	0	0	0	0	0	0	0	0	0	0	0	0	0	0	0	0	0	0	0	0	0	0	0	0	0	2335928.45986969	529227.846153846	359.150042653565	0.0437793004853378	91	0.21	0.35	9	0	0
-1	359.186393429376	0.0089785	360.193673095	C_21 H_28 O_5	C21H28O5	C_21 H_27 O_5	2435	21	1.333	0.238	21	28	5	0	0	0	0	0	0	0	0	0	0	0	0	0	0	0	0	0	0	0	0	0	0	0	0	0	0	2335928.45986969	560747.711111111	359.186396853449	0.0810240855257152	90	0.19	0.3	8	0	0
-1	360.080635486724	0.1111391	361.087871787	C_17 H_16 O_8 C13_1	C18H16O8	C_17 H_15 O_8 C13_1	2435	18	0.889	0.444	17	16	8	0	0	0	0	0	1	0	0	0	0	0	0	0	0	0	0	0	0	0	0	0	0	0	0	0	0	2336441.68321309	572534.642857143	360.080642067295	0.297603653089379	14	0.3	0.5	11	0	0
-1	360.11697870189	0.0056352	361.124257168	C_18 H_20 O_7 C13_1	C19H20O7	C_18 H_19 O_7 C13_1	2435	19	1.053	0.368	18	20	7	0	0	0	0	0	1	0	0	0	0	0	0	0	0	0	0	0	0	0	0	0	0	0	0	0	0	2336441.68321309	582663.227272727	360.116982363078	0.197991422790811	66	0.25	0.42	10	0	0
-1	360.15336735436	0.0034251	361.160642549	C_19 H_24 O_6 C13_1	C20H24O6	C_19 H_23 O_6 C13_1	2435	20	1.2	0.3	19	24	6	0	0	0	0	0	1	0	0	0	0	0	0	0	0	0	0	0	0	0	0	0	0	0	0	0	0	2336441.68321309	576238.24137931	360.15337077086	0.137963429942256	87	0.21	0.35	9	0	0
-1	360.189744696858	0.0188318	361.19702793	C_20 H_28 O_5 C13_1	C21H28O5	C_20 H_27 O_5 C13_1	2435	21	1.333	0.238	20	28	5	0	0	0	0	0	1	0	0	0	0	0	0	0	0	0	0	0	0	0	0	0	0	0	0	0	0	2336441.68321309	572220.090909091	360.189748188677	0.393893968296262	22	0.19	0.3	8	0	0
-1	361.092882545132	0.0220243	362.100166952	C_18 H_18 O_8	C18H18O8	C_18 H_17 O_8	2435	18	1	0.444	18	18	8	0	0	0	0	0	0	0	0	0	0	0	0	0	0	0	0	0	0	0	0	0	0	0	0	0	0	2336954.89845687	536271.755555556	361.092886209564	0.0460042683729634	90	0.2	0.43	10	0	0
-1	361.129290443203	0.0401561	362.136552333	C_19 H_22 O_7	C19H22O7	C_19 H_21 O_7	2435	19	1.158	0.368	19	22	7	0	0	0	0	0	0	0	0	0	0	0	0	0	0	0	0	0	0	0	0	0	0	0	0	0	0	2336954.89845687	517945.244444444	361.129293905799	0.0239053575196723	90	0.17	0.35	9	0	0
-1	361.165635228984	0.0719353	362.172937714	C_20 H_26 O_6	C20H26O6	C_20 H_25 O_6	2435	20	1.3	0.3	20	26	6	0	0	0	0	0	0	0	0	0	0	0	0	0	0	0	0	0	0	0	0	0	0	0	0	0	0	2336954.89845687	524403.277777778	361.165638704082	0.0287503891342828	90	0.14	0.29	8	0	0
-1	362.096218433837	0.0741442	363.103521787	C_17 H_18 O_8 C13_1	C18H18O8	C_17 H_17 O_8 C13_1	2435	18	1	0.444	17	18	8	0	0	0	0	0	1	0	0	0	0	0	0	0	0	0	0	0	0	0	0	0	0	0	0	0	0	2337468.10595021	566606.150943396	362.096222226883	0.259012008030389	53	0.2	0.43	10	0	0
-1	362.124531679483	0.0186544	363.131801337	C_18 H_21 O_7 N_1	C18H21NO7	C_18 H_20 O_7 N_1	272	18	1.167	0.389	18	21	7	1	0	0	0	0	0	0	0	0	0	0	0	0	0	0	0	0	0	0	0	0	0	0	0	0	0	2337468.10595021	536176.571428571	362.12453470013	0.0481679217515535	77	0.1	0.33	9	0	0
-1	362.132652765651	0.0606626	363.139907168	C_18 H_22 O_7 C13_1	C19H22O7	C_18 H_21 O_7 C13_1	2435	19	1.158	0.368	18	22	7	0	0	0	0	0	1	0	0	0	0	0	0	0	0	0	0	0	0	0	0	0	0	0	0	0	0	2337468.10595021	552035.277777778	362.132656315829	0.0916640369510816	90	0.17	0.35	9	0	0
-1	362.16088067226	0.0815435	363.168186718	C_19 H_25 O_6 N_1	C19H25NO6	C_19 H_24 O_6 N_1	272	19	1.316	0.316	19	25	6	1	0	0	0	0	0	0	0	0	0	0	0	0	0	0	0	0	0	0	0	0	0	0	0	0	0	2337468.10595021	561062.831168831	362.160883774359	0.0888370886120386	77	0.08	0.27	8	0	0
-1	362.168985243016	0.0850111	363.176292549	C_19 H_26 O_6 C13_1	C20H26O6	C_19 H_25 O_6 C13_1	2435	20	1.3	0.3	19	26	6	0	0	0	0	0	1	0	0	0	0	0	0	0	0	0	0	0	0	0	0	0	0	0	0	0	0	2337468.10595021	559670.277777778	362.168988759759	0.093774179448612	90	0.14	0.29	8	0	0
-1	363.072144704339	0.0286613	364.079431571	C_17 H_16 O_9	C17H16O9	C_17 H_15 O_9	2435	17	0.941	0.529	17	16	9	0	0	0	0	0	0	0	0	0	0	0	0	0	0	0	0	0	0	0	0	0	0	0	0	0	0	2337981.30604262	555180.622222222	363.072148804823	0.0893129131611783	90	0.12	0.44	10	0	0
-1	363.108525457125	0.0413687	364.115816952	C_18 H_20 O_8	C18H20O8	C_18 H_19 O_8	2435	18	1.111	0.444	18	20	8	0	0	0	0	0	0	0	0	0	0	0	0	0	0	0	0	0	0	0	0	0	0	0	0	0	0	2337981.30604262	519452.4	363.108529060708	0.0169168005754365	90	0.1	0.36	9	0	0
-1	363.119744343983	0.0811942	364.127050341	C_17 H_20 O_7 N_2	C17H20N2O7	C_17 H_19 O_7 N_2	216	17	1.176	0.412	17	20	7	2	0	0	0	0	0	0	0	0	0	0	0	0	0	0	0	0	0	0	0	0	0	0	0	0	0	2337981.30604262	535694.103896104	363.119747434589	0.040297504887196	77	0	0.3	9	0	0
-1	363.127858007308	0.0596839	364.135156172	C_17 H_21 O_7 N_1 C13_1	C18H21NO7	C_17 H_20 O_7 N_1 C13_1	272	18	1.167	0.389	17	21	7	1	0	0	0	0	1	0	0	0	0	0	0	0	0	0	0	0	0	0	0	0	0	0	0	0	0	2337981.30604262	543217.631578947	363.127860609358	0.285272244933952	38	0.1	0.33	9	0	0
-1	363.14494811147	0.060991	364.152202333	C_19 H_24 O_7	C19H24O7	C_19 H_23 O_7	2435	19	1.263	0.368	19	24	7	0	0	0	0	0	0	0	0	0	0	0	0	0	0	0	0	0	0	0	0	0	0	0	0	0	0	2337981.30604262	512275.911111111	363.144951689998	0.0225354343777438	90	0.08	0.29	8	0	0
-1	363.156162901515	0.0099159	364.163435722	C_18 H_24 O_6 N_2	C18H24N2O6	C_18 H_23 O_6 N_2	216	18	1.333	0.333	18	24	6	2	0	0	0	0	0	0	0	0	0	0	0	0	0	0	0	0	0	0	0	0	0	0	0	0	0	2337981.30604262	549571.272727273	363.156166043469	0.0894830014436579	77	0	0.23	8	0	0
-1	363.164249958409	0.041637	364.171541553	C_18 H_25 O_6 N_1 C13_1	C19H25NO6	C_18 H_24 O_6 N_1 C13_1	272	19	1.316	0.316	18	25	6	1	0	0	0	0	1	0	0	0	0	0	0	0	0	0	0	0	0	0	0	0	0	0	0	0	0	2337981.30604262	556855.857142857	363.164254198126	0.0938785616000953	7	0.08	0.27	8	0	0
-1	363.181286185473	0.0689121	364.188587714	C_20 H_28 O_6	C20H28O6	C_20 H_27 O_6	2435	20	1.4	0.3	20	28	6	0	0	0	0	0	0	0	0	0	0	0	0	0	0	0	0	0	0	0	0	0	0	0	0	0	0	2337981.30604262	526535.208791209	363.181289759083	0.0636107407473334	91	0.07	0.24	7	0	0
-1	364.075478223281	0.0869693	365.082786406	C_16 H_16 O_9 C13_1	C17H16O9	C_16 H_15 O_9 C13_1	2435	17	0.941	0.529	16	16	9	0	0	0	0	0	1	0	0	0	0	0	0	0	0	0	0	0	0	0	0	0	0	0	0	0	0	2338494.49908398	568620	364.075484323365	0.165695120930311	22	0.12	0.44	10	0	0
-1	364.111915921242	0.0563268	365.119171787	C_17 H_20 O_8 C13_1	C18H20O8	C_17 H_19 O_8 C13_1	2435	18	1.111	0.444	17	20	8	0	0	0	0	0	1	0	0	0	0	0	0	0	0	0	0	0	0	0	0	0	0	0	0	0	0	2338494.49908398	536459.266666667	364.111919617626	0.06562375036002	90	0.1	0.36	9	0	0
-1	364.123109245752	0.0534028	365.130405176	C_16 H_20 O_7 N_2 C13_1	C17H20N2O7	C_16 H_19 O_7 N_2 C13_1	216	17	1.176	0.412	16	20	7	2	0	0	0	0	1	0	0	0	0	0	0	0	0	0	0	0	0	0	0	0	0	0	0	0	0	2338494.49908398	559639.787234043	364.123112063111	0.207939357159811	47	0	0.3	9	0	0
-1	364.140151681995	0.063599	365.147451337	C_18 H_23 O_7 N_1	C18H23NO7	C_18 H_22 O_7 N_1	272	18	1.278	0.389	18	23	7	1	0	0	0	0	0	0	0	0	0	0	0	0	0	0	0	0	0	0	0	0	0	0	0	0	0	2338494.49908398	528400.428571429	364.140154840861	0.0395029350483148	77	0	0.26	8	0	0
-1	364.148273215196	0.0205967	365.155557168	C_18 H_24 O_7 C13_1	C19H24O7	C_18 H_23 O_7 C13_1	2435	19	1.263	0.368	18	24	7	0	0	0	0	0	1	0	0	0	0	0	0	0	0	0	0	0	0	0	0	0	0	0	0	0	0	2338494.49908398	526321.355555556	364.148276864877	0.0397776273491206	90	0.08	0.29	8	0	0
-1	364.159540404841	0.0719644	365.166790557	C_17 H_24 O_6 N_2 C13_1	C18H24N2O6	C_17 H_23 O_6 N_2 C13_1	216	18	1.333	0.333	17	24	6	2	0	0	0	0	1	0	0	0	0	0	0	0	0	0	0	0	0	0	0	0	0	0	0	0	0	2338494.49908398	529841.6	364.159543162299	0.336461919504054	10	0	0.23	8	0	0
-1	364.176568390867	0.0221916	365.183836718	C_19 H_27 O_6 N_1	C19H27NO6	C_19 H_26 O_6 N_1	272	19	1.421	0.316	19	27	6	1	0	0	0	0	0	0	0	0	0	0	0	0	0	0	0	0	0	0	0	0	0	0	0	0	0	2338494.49908398	572940.246376812	364.176571641143	0.131389104945484	69	0	0.2	7	0	0
-1	364.184649243091	0.0462058	365.191942549	C_19 H_28 O_6 C13_1	C20H28O6	C_19 H_27 O_6 C13_1	2435	20	1.4	0.3	19	28	6	0	0	0	0	0	1	0	0	0	0	0	0	0	0	0	0	0	0	0	0	0	0	0	0	0	0	2338494.49908398	552807.466666667	364.184652910758	0.107471674552188	90	0.07	0.24	7	0	0
-1	365.051409213243	0.0288069	366.05869619	C_16 H_14 O_10	C16H14O10	C_16 H_13 O_10	2435	16	0.875	0.625	16	14	10	0	0	0	0	0	0	0	0	0	0	0	0	0	0	0	0	0	0	0	0	0	0	0	0	0	0	2339007.68542452	541741.642857143	365.051415527643	0.222599899461065	28	0	0.45	10	0	0
-1	365.087815958423	0.0295524	366.095081571	C_17 H_18 O_9	C17H18O9	C_17 H_17 O_9	2435	17	1.059	0.529	17	18	9	0	0	0	0	0	0	0	0	0	0	0	0	0	0	0	0	0	0	0	0	0	0	0	0	0	0	2339007.68542452	517601.533333333	365.087819835579	0.0300638260157786	90	0	0.36	9	0	0
-3	365.124193047093	0.0069019	366.131466952	C_18 H_22 O_8	C18H22O8	C_18 H_21 O_8	2435	18	1.222	0.444	18	22	8	0	0	0	0	0	0	0	0	0	0	0	0	0	0	0	0	0	0	0	0	0	0	0	0	0	0	2339007.68542452	512682.066666667	365.124196734723	0.0107037507330548	90	0	0.29	8	0	0
-1	365.135446639119	0.0620796	366.142700341	C_17 H_22 O_7 N_2	C17H22N2O7	C_17 H_21 O_7 N_2	216	17	1.294	0.412	17	22	7	2	0	0	0	0	0	0	0	0	0	0	0	0	0	0	0	0	0	0	0	0	0	0	0	0	0	2339007.68542452	523382.794871795	365.135449868036	0.056976474471899	78	0	0.22	8	0	0
-1	365.143519293895	0.028532	366.150806172	C_17 H_23 O_7 N_1 C13_1	C18H23NO7	C_17 H_22 O_7 N_1 C13_1	272	18	1.278	0.389	17	23	7	1	0	0	0	0	1	0	0	0	0	0	0	0	0	0	0	0	0	0	0	0	0	0	0	0	0	2339007.68542452	574370.75	365.143522408854	0.18133125964593	64	0	0.26	8	0	0
-1	365.16054332109	0.0889756	366.167852333	C_19 H_26 O_7	C19H26O7	C_19 H_25 O_7	2435	19	1.368	0.368	19	26	7	0	0	0	0	0	0	0	0	0	0	0	0	0	0	0	0	0	0	0	0	0	0	0	0	0	0	2339007.68542452	516727.133333333	365.160547016061	0.0204134052029473	90	0	0.23	7	0	0
-1	365.17997481607	0.1630177	366.187191553	C_18 H_27 O_6 N_1 C13_1	C19H27NO6	C_18 H_26 O_6 N_1 C13_1	272	19	1.421	0.316	18	27	6	1	0	0	0	0	1	0	0	0	0	0	0	0	0	0	0	0	0	0	0	0	0	0	0	0	0	2339007.68542452	540247.666666667	365.179977770136	0.257466109368193	3	0	0.2	7	0	0
-1	365.196984081998	0.0622603	366.204237714	C_20 H_30 O_6	C20H30O6	C_20 H_29 O_6	2435	20	1.5	0.3	20	30	6	0	0	0	0	0	0	0	0	0	0	0	0	0	0	0	0	0	0	0	0	0	0	0	0	0	0	2339007.68542452	525541.1	365.196987775755	0.0522553217334854	90	0	0.18	6	0	0
-1	366.05479447736	0.0541707	367.062051025	C_15 H_14 O_10 C13_1	C16H14O10	C_15 H_13 O_10 C13_1	2435	16	0.875	0.625	15	14	10	0	0	0	0	0	1	0	0	0	0	0	0	0	0	0	0	0	0	0	0	0	0	0	0	0	0	2339520.86553839	577486.416666667	366.054801621803	0.130333439828889	12	0	0.45	10	0	0
-1	366.091131819093	0.0766961	367.098436406	C_16 H_18 O_9 C13_1	C17H18O9	C_16 H_17 O_9 C13_1	2435	17	1.059	0.529	16	18	9	0	0	0	0	0	1	0	0	0	0	0	0	0	0	0	0	0	0	0	0	0	0	0	0	0	0	2339520.86553839	555963.466666667	366.09113580842	0.137514943496004	90	0	0.36	9	0	0
-1	366.127537651055	0.0209841	367.134821787	C_17 H_22 O_8 C13_1	C18H22O8	C_17 H_21 O_8 C13_1	2435	18	1.222	0.444	17	22	8	0	0	0	0	0	1	0	0	0	0	0	0	0	0	0	0	0	0	0	0	0	0	0	0	0	0	2339520.86553839	520827.855555556	366.127541399809	0.0314300947514053	90	0	0.29	8	0	0
-1	366.138730241417	0.1321082	367.146055176	C_16 H_22 O_7 N_2 C13_1	C17H22N2O7	C_16 H_21 O_7 N_2 C13_1	216	17	1.294	0.412	16	22	7	2	0	0	0	0	1	0	0	0	0	0	0	0	0	0	0	0	0	0	0	0	0	0	0	0	0	2339520.86553839	575626.957142857	366.138733330706	0.189546083900704	70	0	0.22	8	0	0
-1	366.163942661337	0.032478	367.171207168	C_18 H_26 O_7 C13_1	C19H26O7	C_18 H_25 O_7 C13_1	2435	19	1.368	0.368	18	26	7	0	0	0	0	0	1	0	0	0	0	0	0	0	0	0	0	0	0	0	0	0	0	0	0	0	0	2339520.86553839	520148.855555556	366.163946401329	0.047654926468884	90	0	0.23	7	0	0
-1	366.200279613959	0.099407	367.207592549	C_19 H_30 O_6 C13_1	C20H30O6	C_19 H_29 O_6 C13_1	2435	20	1.5	0.3	19	30	6	0	0	0	0	0	1	0	0	0	0	0	0	0	0	0	0	0	0	0	0	0	0	0	0	0	0	2339520.86553839	571242.426470588	366.200283137093	0.122403112638142	68	0	0.18	6	0	0
-1	367.067044573353	0.0684237	368.07434619	C_16 H_16 O_10	C16H16O10	C_16 H_15 O_10	2435	16	1	0.625	16	16	10	0	0	0	0	0	0	0	0	0	0	0	0	0	0	0	0	0	0	0	0	0	0	0	0	0	0	2340034.04039478	543931.888888889	367.067049019326	0.0839106526774584	90	0	0.36	9	0	0
-1	367.082305002143	0.0567769	368.089602333	C_20 H_16 O_7	C20H16O7	C_20 H_15 O_7	2435	20	0.8	0.35	20	16	7	0	0	0	0	0	0	0	0	0	0	0	0	0	0	0	0	0	0	0	0	0	0	0	0	0	0	2340034.04039478	570454.178571429	367.082311012076	0.19447481069187	28	0.46	0.58	13	1	0
-1	367.103476023843	0.0567329	368.110731571	C_17 H_20 O_9	C17H20O9	C_17 H_19 O_9	2435	17	1.176	0.529	17	20	9	0	0	0	0	0	0	0	0	0	0	0	0	0	0	0	0	0	0	0	0	0	0	0	0	0	0	2340034.04039478	507257.544444444	367.103479887177	0.0239306793676215	90	0	0.28	8	0	0
-1	367.114688035336	0.0013392	368.12196496	C_16 H_20 O_8 N_2	C16H20N2O8	C_16 H_19 O_8 N_2	216	16	1.25	0.5	16	20	8	2	0	0	0	0	0	0	0	0	0	0	0	0	0	0	0	0	0	0	0	0	0	0	0	0	0	2340034.04039478	525507.282051282	367.114691355854	0.0531762721308651	78	0	0.2	8	0	0
-1	367.118698850166	0.033771	368.125987714	C_21 H_20 O_6	C21H20O6	C_21 H_19 O_6	2435	21	0.952	0.286	21	20	6	0	0	0	0	0	0	0	0	0	0	0	0	0	0	0	0	0	0	0	0	0	0	0	0	0	0	2340034.04039478	554194.323076923	367.118703439367	0.170205148749267	65	0.4	0.5	12	0	0
-1	367.128456078144	0.0520922	368.135713333	C_18 H_22 O_7 O18_1	C18H22O8	C_18 H_21 O_7 O18_1	2435	18	1.222	0.444	18	22	7	0	0	0	0	0	0	1	0	0	0	0	0	0	0	0	0	0	0	0	0	0	0	0	0	0	0	2340034.04039478	552629.238095238	367.128460081065	0.270556959201899	21	0	0.29	8	0	0
-1	367.130870761073	0.0799401	368.138176622	C_16 H_22 O_8 C13_2	C18H22O8	C_16 H_21 O_8 C13_2	2435	18	1.222	0.444	16	22	8	0	0	0	0	0	2	0	0	0	0	0	0	0	0	0	0	0	0	0	0	0	0	0	0	0	0	2340034.04039478	546210.1875	367.130874787825	0.301791901476423	32	0	0.29	8	0	0
-1	367.139818526796	0.0597424	368.147116952	C_18 H_24 O_8	C18H24O8	C_18 H_23 O_8	2435	18	1.333	0.444	18	24	8	0	0	0	0	0	0	0	0	0	0	0	0	0	0	0	0	0	0	0	0	0	0	0	0	0	0	2340034.04039478	512169.177777778	367.139822307917	0.0130777671595205	90	0	0.21	7	0	0
-1	367.212629171731	0.0485824	368.219887714	C_20 H_32 O_6	C20H32O6	C_20 H_31 O_6	2435	20	1.6	0.3	20	32	6	0	0	0	0	0	0	0	0	0	0	0	0	0	0	0	0	0	0	0	0	0	0	0	0	0	0	2340034.04039478	549838.051282051	367.212632796781	0.167946925763825	78	0	0.12	5	0	0
-1	368.07037594456	0.1318124	369.077701025	C_15 H_16 O_10 C13_1	C16H16O10	C_15 H_15 O_10 C13_1	2435	16	1	0.625	15	16	10	0	0	0	0	0	1	0	0	0	0	0	0	0	0	0	0	0	0	0	0	0	0	0	0	0	0	2340547.21108741	559502.222222222	368.070382691701	0.190417209268105	18	0	0.36	9	0	0
-1	368.085695811589	0.0408434	369.092957168	C_19 H_16 O_7 C13_1	C20H16O7	C_19 H_15 O_7 C13_1	2435	20	0.8	0.35	19	16	7	0	0	0	0	0	1	0	0	0	0	0	0	0	0	0	0	0	0	0	0	0	0	0	0	0	0	2340547.21108741	593444.833333333	368.085703389009	0.233298093382159	12	0.46	0.58	13	1	0
-1	368.09872916197	0.0677827	369.105980575	C_16 H_19 O_9 N_1	C16H19NO9	C_16 H_18 O_9 N_1	272	16	1.188	0.562	16	19	9	1	0	0	0	0	0	0	0	0	0	0	0	0	0	0	0	0	0	0	0	0	0	0	0	0	0	2340547.21108741	536568.658823529	368.098732685078	0.0749678005204601	85	0	0.24	8	0	0
-1	368.106819745787	0.0264715	369.114086406	C_16 H_20 O_9 C13_1	C17H20O9	C_16 H_19 O_9 C13_1	2435	17	1.176	0.529	16	20	9	0	0	0	0	0	1	0	0	0	0	0	0	0	0	0	0	0	0	0	0	0	0	0	0	0	0	2340547.21108741	523278.911111111	368.106823665722	0.050812568890269	90	0	0.28	8	0	0
-1	368.118004604721	0.1050023	369.125319795	C_15 H_20 O_8 N_2 C13_1	C16H20N2O8	C_15 H_19 O_8 N_2 C13_1	216	16	1.25	0.5	15	20	8	2	0	0	0	0	1	0	0	0	0	0	0	0	0	0	0	0	0	0	0	0	0	0	0	0	0	2340547.21108741	532839.95	368.118007880537	0.269766894964643	40	0	0.2	8	0	0
-1	368.122019405183	0.1265464	369.129342549	C_20 H_20 O_6 C13_1	C21H20O6	C_20 H_19 O_6 C13_1	2435	21	0.952	0.286	20	20	6	0	0	0	0	0	1	0	0	0	0	0	0	0	0	0	0	0	0	0	0	0	0	0	0	0	0	2340547.21108741	551930.272727273	368.122026542383	0.237478116844356	11	0.4	0.5	12	0	0
-1	368.21602794454	0.1674515	369.223242549	C_19 H_32 O_6 C13_1	C20H32O6	C_19 H_31 O_6 C13_1	2435	20	1.6	0.3	19	32	6	0	0	0	0	0	1	0	0	0	0	0	0	0	0	0	0	0	0	0	0	0	0	0	0	0	0	2340547.21108741	579624.615384615	368.216031354558	0.232471176736762	13	0	0.12	5	0	0
-1	369.025179222627	0.0700398	370.032481571	C_18 H_10 O_9	C18H10O9	C_18 H_9 O_9	2435	18	0.556	0.5	18	10	9	0	0	0	0	0	0	0	0	0	0	0	0	0	0	0	0	0	0	0	0	0	0	0	0	0	0	2341060.37871101	527926.894736842	369.025186604412	0.245122307132269	19	0.56	0.7	14	1	0
-1	369.046346784655	0.0335276	370.053610809	C_15 H_14 O_11	C15H14O11	C_15 H_13 O_11	2435	15	0.933	0.733	15	14	11	0	0	0	0	0	0	0	0	0	0	0	0	0	0	0	0	0	0	0	0	0	0	0	0	0	0	2341060.37871101	520418.066666667	369.046354519434	0.0488024717866845	15	0	0.37	9	0	0
-1	369.061560025328	0.0824036	370.068866952	C_19 H_14 O_8	C19H14O8	C_19 H_13 O_8	2435	19	0.737	0.421	19	14	8	0	0	0	0	0	0	0	0	0	0	0	0	0	0	0	0	0	0	0	0	0	0	0	0	0	0	2341060.37871101	520869.571428571	369.06156752171	0.22678958235699	21	0.45	0.6	13	1	0
-1	369.082722558795	0.0075657	370.08999619	C_16 H_18 O_10	C16H18O10	C_16 H_17 O_10	2435	16	1.125	0.625	16	18	10	0	0	0	0	0	0	0	0	0	0	0	0	0	0	0	0	0	0	0	0	0	0	0	0	0	0	2341060.37871101	516697.944444444	369.082726778175	0.0305858812291977	90	0	0.27	8	0	0
-1	369.098002130537	0.070869	370.105252333	C_20 H_18 O_7	C20H18O7	C_20 H_17 O_7	2435	20	0.9	0.35	20	18	7	0	0	0	0	0	0	0	0	0	0	0	0	0	0	0	0	0	0	0	0	0	0	0	0	0	0	2341060.37871101	554359.688311688	369.098006928066	0.22977348898381	77	0.38	0.52	12	1	0
-1	369.10201644898	0.1149093	370.10933541	C_15 H_19 O_9 N_1 C13_1	C16H19NO9	C_15 H_18 O_9 N_1 C13_1	272	16	1.188	0.562	15	19	9	1	0	0	0	0	1	0	0	0	0	0	0	0	0	0	0	0	0	0	0	0	0	0	0	0	0	2341060.37871101	489446	369.102018702701	0.30454250287324	3	0	0.24	8	0	0
-2	369.119085081683	0.0541923	370.126381571	C_17 H_22 O_9	C17H22O9	C_17 H_21 O_9	2435	17	1.294	0.529	17	22	9	0	0	0	0	0	0	0	0	0	0	0	0	0	0	0	0	0	0	0	0	0	0	0	0	0	0	2341060.37871101	511114.2	369.119088969962	0.0151868078790409	90	0	0.2	7	0	0
-1	369.130319222815	0.052159	370.13761496	C_16 H_22 O_8 N_2	C16H22N2O8	C_16 H_21 O_8 N_2	216	16	1.375	0.5	16	22	8	2	0	0	0	0	0	0	0	0	0	0	0	0	0	0	0	0	0	0	0	0	0	0	0	0	0	2341060.37871101	533412.87012987	369.130322557841	0.0638010828254358	77	0	0.1	7	0	0
-1	369.144107086917	0.0545317	370.151363333	C_18 H_24 O_7 O18_1	C18H24O8	C_18 H_23 O_7 O18_1	2435	18	1.333	0.444	18	24	7	0	0	0	0	0	0	1	0	0	0	0	0	0	0	0	0	0	0	0	0	0	0	0	0	0	0	2341060.37871101	590657.322580645	369.144110497972	0.182108532300763	31	0	0.21	7	0	0
-1	370.028575846902	0.0427775	371.035836406	C_17 H_10 O_9 C13_1	C18H10O9	C_17 H_9 O_9 C13_1	2435	18	0.556	0.5	17	10	9	0	0	0	0	0	1	0	0	0	0	0	0	0	0	0	0	0	0	0	0	0	0	0	0	0	0	2341573.5443613	650972.6	370.028582148611	0.204481165106365	5	0.56	0.7	14	1	0
-1	370.049673348594	0.0427535	371.056965644	C_14 H_14 O_11 C13_1	C15H14O11	C_14 H_13 O_11 C13_1	2435	15	0.933	0.733	14	14	11	0	0	0	0	0	1	0	0	0	0	0	0	0	0	0	0	0	0	0	0	0	0	0	0	0	0	2341573.5443613	553465.5	370.049679943053	0.165574090617095	4	0	0.37	9	0	0
-1	370.064956970837	0.0313012	371.072221787	C_18 H_14 O_8 C13_1	C19H14O8	C_18 H_13 O_8 C13_1	2435	19	0.737	0.421	18	14	8	0	0	0	0	0	1	0	0	0	0	0	0	0	0	0	0	0	0	0	0	0	0	0	0	0	0	2341573.5443613	613192.916666667	370.064965133246	0.116232674903248	12	0.45	0.6	13	1	0
-1	370.086049046303	0.0688425	371.093351025	C_15 H_18 O_10 C13_1	C16H18O10	C_15 H_17 O_10 C13_1	2435	16	1.125	0.625	15	18	10	0	0	0	0	0	1	0	0	0	0	0	0	0	0	0	0	0	0	0	0	0	0	0	0	0	0	2341573.5443613	579705.688311688	370.08605316363	0.163991888552044	77	0	0.27	8	0	0
-1	370.101369188299	0.1036139	371.108607168	C_19 H_18 O_7 C13_1	C20H18O7	C_19 H_17 O_7 C13_1	2435	20	0.9	0.35	19	18	7	0	0	0	0	0	1	0	0	0	0	0	0	0	0	0	0	0	0	0	0	0	0	0	0	0	0	2341573.5443613	601476.076923077	370.101376374935	0.196171629649963	13	0.38	0.52	12	1	0
-1	370.122460179322	0.0005524	371.129736406	C_16 H_22 O_9 C13_1	C17H22O9	C_16 H_21 O_9 C13_1	2435	17	1.294	0.529	16	22	9	0	0	0	0	0	1	0	0	0	0	0	0	0	0	0	0	0	0	0	0	0	0	0	0	0	0	2341573.5443613	518077.488888889	370.122464069382	0.0336563269605672	90	0	0.2	7	0	0
-1	370.13359751575	0.2582523	371.140969795	C_15 H_22 O_8 N_2 C13_1	C16H22N2O8	C_15 H_21 O_8 N_2 C13_1	216	16	1.375	0.5	15	22	8	2	0	0	0	0	1	0	0	0	0	0	0	0	0	0	0	0	0	0	0	0	0	0	0	0	0	2341573.5443613	492402.777777778	370.133599663557	0.441258416179283	18	0	0.1	7	0	0
-1	370.150737598952	0.0051865	371.158015956	C_17 H_25 O_8 N_1	C17H25NO8	C_17 H_24 O_8 N_1	272	17	1.471	0.471	17	25	8	1	0	0	0	0	0	0	0	0	0	0	0	0	0	0	0	0	0	0	0	0	0	0	0	0	0	2341573.5443613	531472.051282051	370.150741067016	0.100544325944055	78	0	0.08	6	0	0
-1	371.040821495885	0.0904292	372.048131571	C_18 H_12 O_9	C18H12O9	C_18 H_11 O_9	2435	18	0.667	0.5	18	12	9	0	0	0	0	0	0	0	0	0	0	0	0	0	0	0	0	0	0	0	0	0	0	0	0	0	0	2342086.709135	516371.466666667	371.040829363021	0.0453122711737686	15	0.44	0.63	13	1	0
-1	371.05612426863	0.0349027	372.063387714	C_22 H_12 O_6	C22H12O6	C_22 H_11 O_6	2435	22	0.545	0.273	22	12	6	0	0	0	0	0	0	0	0	0	0	0	0	0	0	0	0	0	0	0	0	0	0	0	0	0	0	2342086.709135	533282.125	371.05613178437	0.130434573002196	16	0.69	0.74	17	1	0
-1	371.06202163444	0.1001346	372.069260809	C_15 H_16 O_11	C15H16O11	C_15 H_15 O_11	2435	15	1.067	0.733	15	16	11	0	0	0	0	0	0	0	0	0	0	0	0	0	0	0	0	0	0	0	0	0	0	0	0	0	0	2342086.709135	545354.6875	371.062027814414	0.20901103440091	32	0	0.26	8	0	0
-1	371.077273064964	0.0874667	372.084516952	C_19 H_16 O_8	C19H16O8	C_19 H_15 O_8	2435	19	0.842	0.421	19	16	8	0	0	0	0	0	0	0	0	0	0	0	0	0	0	0	0	0	0	0	0	0	0	0	0	0	0	2342086.709135	556945.538461538	371.077278548442	0.219781197408765	65	0.36	0.53	12	1	0
-1	371.113639229582	0.0358163	372.120902333	C_20 H_20 O_7	C20H20O7	C_20 H_19 O_7	2435	20	1	0.35	20	20	7	0	0	0	0	0	0	0	0	0	0	0	0	0	0	0	0	0	0	0	0	0	0	0	0	0	0	2342086.709135	527818.588888889	371.113643559137	0.0573806896428548	90	0.31	0.45	11	0	0
-1	371.123407106424	0.1493723	372.130627952	C_17 H_22 O_8 O18_1	C17H22O9	C_17 H_21 O_8 O18_1	2435	17	1.294	0.529	17	22	8	0	0	0	0	0	0	1	0	0	0	0	0	0	0	0	0	0	0	0	0	0	0	0	0	0	0	2342086.709135	575452.074074074	371.123410481042	0.240305825276251	27	0	0.2	7	0	0
-1	371.149996508921	0.0396983	372.157287714	C_21 H_24 O_6	C21H24O6	C_21 H_23 O_6	2435	21	1.143	0.286	21	24	6	0	0	0	0	0	0	0	0	0	0	0	0	0	0	0	0	0	0	0	0	0	0	0	0	0	0	2342086.709135	528307.1	371.150000692879	0.0495871318911489	90	0.27	0.39	10	0	0
-1	371.154151837854	0.1544437	372.161370791	C_16 H_25 O_8 N_1 C13_1	C17H25NO8	C_16 H_24 O_8 N_1 C13_1	272	17	1.471	0.471	16	25	8	1	0	0	0	0	1	0	0	0	0	0	0	0	0	0	0	0	0	0	0	0	0	0	0	0	0	2342086.709135	522115.6	371.154154030783	0.366937464587476	10	0	0.08	6	0	0
-1	371.186430010962	0.0895985	372.193673095	C_22 H_28 O_5	C22H28O5	C_22 H_27 O_5	2435	22	1.273	0.227	22	28	5	0	0	0	0	0	0	0	0	0	0	0	0	0	0	0	0	0	0	0	0	0	0	0	0	0	0	2342086.709135	537068.060240964	371.186434310746	0.0911319590322828	83	0.24	0.33	9	0	0
-1	372.044143229748	0.1789164	373.051486406	C_17 H_12 O_9 C13_1	C18H12O9	C_17 H_11 O_9 C13_1	2435	18	0.667	0.5	17	12	9	0	0	0	0	0	1	0	0	0	0	0	0	0	0	0	0	0	0	0	0	0	0	0	0	0	0	2342599.87412979	596742.222222222	372.044150361009	0.242174766072739	9	0.44	0.63	13	1	0
-1	372.059293590636	0.4624563	373.066742549	C_21 H_12 O_6 C13_1	C22H12O6	C_21 H_11 O_6 C13_1	2435	22	0.545	0.273	21	12	6	0	0	0	0	0	1	0	0	0	0	0	0	0	0	0	0	0	0	0	0	0	0	0	0	0	0	2342599.87412979	556604	372.059299156549	0.057954602055073	2	0.69	0.74	17	1	0
-1	372.065311244026	0.0749666	373.072615644	C_14 H_16 O_11 C13_1	C15H16O11	C_14 H_15 O_11 C13_1	2435	15	1.067	0.733	14	16	11	0	0	0	0	0	1	0	0	0	0	0	0	0	0	0	0	0	0	0	0	0	0	0	0	0	0	2342599.87412979	573453.5	372.065320585302	0.185416206676126	8	0	0.26	8	0	0
-1	372.080606957991	0.0310999	373.087871787	C_18 H_16 O_8 C13_1	C19H16O8	C_18 H_15 O_8 C13_1	2435	19	0.842	0.421	18	16	8	0	0	0	0	0	1	0	0	0	0	0	0	0	0	0	0	0	0	0	0	0	0	0	0	0	0	2342599.87412979	551353.428571429	372.080614984616	0.0824798779216501	14	0.36	0.53	12	1	0
-1	372.116949914825	0.0826052	373.124257168	C_19 H_20 O_7 C13_1	C20H20O7	C_19 H_19 O_7 C13_1	2435	20	1	0.35	19	20	7	0	0	0	0	0	1	0	0	0	0	0	0	0	0	0	0	0	0	0	0	0	0	0	0	0	0	2342599.87412979	541222.567567568	372.116955069804	0.229955682115098	37	0.31	0.45	11	0	0
-1	372.153401293763	0.094265	373.160642549	C_20 H_24 O_6 C13_1	C21H24O6	C_20 H_23 O_6 C13_1	2435	21	1.143	0.286	20	24	6	0	0	0	0	0	1	0	0	0	0	0	0	0	0	0	0	0	0	0	0	0	0	0	0	0	0	2342599.87412979	556516.442857143	372.153405662811	0.232925427284894	70	0.27	0.39	10	0	0
-1	372.189710458532	0.1099687	373.19702793	C_21 H_28 O_5 C13_1	C22H28O5	C_21 H_27 O_5 C13_1	2435	22	1.273	0.227	21	28	5	0	0	0	0	0	1	0	0	0	0	0	0	0	0	0	0	0	0	0	0	0	0	0	0	0	0	2342599.87412979	593024.666666667	372.189714530506	0.255522055609969	24	0.24	0.33	9	0	0
-1	373.035370195095	0.0152549	374.042652333	C_21 H_10 O_7	C21H10O7	C_21 H_9 O_7	2435	21	0.476	0.333	21	10	7	0	0	0	0	0	0	0	0	0	0	0	0	0	0	0	0	0	0	0	0	0	0	0	0	0	0	2343113.04044441	554442.029411765	373.035375609541	0.186556361833212	34	0.71	0.77	17	1	0
-1	373.05652316227	0.0481816	374.063781571	C_18 H_14 O_9	C18H14O9	C_18 H_13 O_9	2435	18	0.778	0.5	18	14	9	0	0	0	0	0	0	0	0	0	0	0	0	0	0	0	0	0	0	0	0	0	0	0	0	0	0	2343113.04044441	512883.913043478	373.056530772828	0.302365218179545	23	0.33	0.56	12	1	0
-1	373.077648395778	0.0374728	374.084910809	C_15 H_18 O_11	C15H18O11	C_15 H_17 O_11	2435	15	1.2	0.733	15	18	11	0	0	0	0	0	0	0	0	0	0	0	0	0	0	0	0	0	0	0	0	0	0	0	0	0	0	2343113.04044441	552384.716981132	373.077653510915	0.200802031621503	53	0	0.16	7	0	0
-1	373.092869764599	0.0554825	374.100166952	C_19 H_18 O_8	C19H18O8	C_19 H_17 O_8	2435	19	0.947	0.421	19	18	8	0	0	0	0	0	0	0	0	0	0	0	0	0	0	0	0	0	0	0	0	0	0	0	0	0	0	2343113.04044441	534687.777777778	373.092874185592	0.065345545610813	90	0.27	0.47	11	0	0
-1	373.114024530939	0.0127579	374.12129619	C_16 H_22 O_10	C16H22O10	C_16 H_21 O_10	2435	16	1.375	0.625	16	22	10	0	0	0	0	0	0	0	0	0	0	0	0	0	0	0	0	0	0	0	0	0	0	0	0	0	0	2343113.04044441	516116.211111111	373.114028502047	0.0385382709763663	90	0	0.09	6	0	0
-1	373.129308815553	0.0879732	374.136552333	C_20 H_22 O_7	C20H22O7	C_20 H_21 O_7	2435	20	1.1	0.35	20	22	7	0	0	0	0	0	0	0	0	0	0	0	0	0	0	0	0	0	0	0	0	0	0	0	0	0	0	2343113.04044441	509089.577777778	373.129312901474	0.0343814989692747	90	0.23	0.39	10	0	0
-1	373.165640994278	0.0542209	374.172937714	C_21 H_26 O_6	C21H26O6	C_21 H_25 O_6	2435	21	1.238	0.286	21	26	6	0	0	0	0	0	0	0	0	0	0	0	0	0	0	0	0	0	0	0	0	0	0	0	0	0	0	2343113.04044441	515142.011111111	373.165645052746	0.032522350229318	90	0.2	0.33	9	0	0
-1	374.038715451494	0.040755	375.046007168	C_20 H_10 O_7 C13_1	C21H10O7	C_20 H_9 O_7 C13_1	2435	21	0.476	0.333	20	10	7	0	0	0	0	0	1	0	0	0	0	0	0	0	0	0	0	0	0	0	0	0	0	0	0	0	0	2343626.20917853	609803.5	374.038719984471	0.272432423930225	4	0.71	0.77	17	1	0
-1	374.059883329149	0.0622688	375.067136406	C_17 H_14 O_9 C13_1	C18H14O9	C_17 H_13 O_9 C13_1	2435	18	0.778	0.5	17	14	9	0	0	0	0	0	1	0	0	0	0	0	0	0	0	0	0	0	0	0	0	0	0	0	0	0	0	2343626.20917853	530844	374.059891066645	0.156726239455578	12	0.33	0.56	12	1	0
-1	374.081006895539	0.0471436	375.088265644	C_14 H_18 O_11 C13_1	C15H18O11	C_14 H_17 O_11 C13_1	2435	15	1.2	0.733	14	18	11	0	0	0	0	0	1	0	0	0	0	0	0	0	0	0	0	0	0	0	0	0	0	0	0	0	0	2343626.20917853	603006	374.081018691599	0.295903080893684	2	0	0.16	7	0	0
-1	374.09625210846	0.018003	375.103521787	C_18 H_18 O_8 C13_1	C19H18O8	C_18 H_17 O_8 C13_1	2435	19	0.947	0.421	18	18	8	0	0	0	0	0	1	0	0	0	0	0	0	0	0	0	0	0	0	0	0	0	0	0	0	0	0	2343626.20917853	571086.88	374.096257977889	0.208304865492384	25	0.27	0.47	11	0	0
-1	374.11744525785	0.1883747	375.124651025	C_15 H_22 O_10 C13_1	C16H22O10	C_15 H_21 O_10 C13_1	2435	16	1.375	0.625	15	22	10	0	0	0	0	0	1	0	0	0	0	0	0	0	0	0	0	0	0	0	0	0	0	0	0	0	0	2343626.20917853	545854.021276596	374.117449735021	0.288668374394103	47	0	0.09	6	0	0
-1	374.132618010487	0.0339233	375.139907168	C_19 H_22 O_7 C13_1	C20H22O7	C_19 H_21 O_7 C13_1	2435	20	1.1	0.35	19	22	7	0	0	0	0	0	1	0	0	0	0	0	0	0	0	0	0	0	0	0	0	0	0	0	0	0	0	2343626.20917853	565734.766666667	374.13262202933	0.122521271280658	90	0.23	0.39	10	0	0
-1	374.169047065704	0.0824892	375.176292549	C_20 H_26 O_6 C13_1	C21H26O6	C_20 H_25 O_6 C13_1	2435	21	1.238	0.286	20	26	6	0	0	0	0	0	1	0	0	0	0	0	0	0	0	0	0	0	0	0	0	0	0	0	0	0	0	2343626.20917853	562409.694117647	374.169051137175	0.17886799876242	85	0.2	0.33	9	0	0
-1	375.108561022411	0.0545098	376.115816952	C_19 H_20 O_8	C19H20O8	C_19 H_19 O_8	2435	19	1.053	0.421	19	20	8	0	0	0	0	0	0	0	0	0	0	0	0	0	0	0	0	0	0	0	0	0	0	0	0	0	0	2344139.38144274	507813.377777778	375.108565030993	0.0298677981010443	90	0.18	0.4	10	0	0
-1	375.144924231586	0.0044397	376.152202333	C_20 H_24 O_7	C20H24O7	C_20 H_23 O_7	2435	20	1.2	0.35	20	24	7	0	0	0	0	0	0	0	0	0	0	0	0	0	0	0	0	0	0	0	0	0	0	0	0	0	0	2344139.38144274	505243.611111111	375.14492814142	0.0185803369837391	90	0.15	0.33	9	0	0
-1	375.181313186928	0.0050613	376.188587714	C_21 H_28 O_6	C21H28O6	C_21 H_27 O_6	2435	21	1.333	0.286	21	28	6	0	0	0	0	0	0	0	0	0	0	0	0	0	0	0	0	0	0	0	0	0	0	0	0	0	0	2344139.38144274	513281.488888889	375.181317124404	0.0340573025074734	90	0.13	0.28	8	0	0
-1	376.103825508445	0.0954202	377.111065956	C_18 H_19 O_8 N_1	C18H19NO8	C_18 H_18 O_8 N_1	272	18	1.056	0.444	18	19	8	1	0	0	0	0	0	0	0	0	0	0	0	0	0	0	0	0	0	0	0	0	0	0	0	0	0	2344652.55838812	542193.916666667	376.103828931557	0.105456331588296	84	0.11	0.38	10	0	0
-1	376.111917748155	0.0593791	377.119171787	C_18 H_20 O_8 C13_1	C19H20O8	C_18 H_19 O_8 C13_1	2435	19	1.053	0.421	18	20	8	0	0	0	0	0	1	0	0	0	0	0	0	0	0	0	0	0	0	0	0	0	0	0	0	0	0	2344652.55838812	561789.348314607	376.111921829073	0.151101108163193	89	0.18	0.4	10	0	0
-1	376.140163908579	0.0291584	377.147451337	C_19 H_23 O_7 N_1	C19H23NO7	C_19 H_22 O_7 N_1	272	19	1.211	0.368	19	23	7	1	0	0	0	0	0	0	0	0	0	0	0	0	0	0	0	0	0	0	0	0	0	0	0	0	0	2344652.55838812	529675.153846154	376.140167175369	0.078483914069496	78	0.09	0.31	9	0	0
-1	376.148287301382	0.0174066	377.155557168	C_19 H_24 O_7 C13_1	C20H24O7	C_19 H_23 O_7 C13_1	2435	20	1.2	0.35	19	24	7	0	0	0	0	0	1	0	0	0	0	0	0	0	0	0	0	0	0	0	0	0	0	0	0	0	0	2344652.55838812	530406.1	376.148291162552	0.0631812783124068	90	0.15	0.33	9	0	0
-1	376.184666132119	3.98e-05	377.191942549	C_20 H_28 O_6 C13_1	C21H28O6	C_20 H_27 O_6 C13_1	2435	21	1.333	0.286	20	28	6	0	0	0	0	0	1	0	0	0	0	0	0	0	0	0	0	0	0	0	0	0	0	0	0	0	0	2344652.55838812	555195.130952381	376.184670079529	0.132283422840457	84	0.13	0.28	8	0	0
-1	377.066658190196	0.0468453	378.073952333	C_21 H_14 O_7	C21H14O7	C_21 H_13 O_7	2435	21	0.667	0.333	21	14	7	0	0	0	0	0	0	0	0	0	0	0	0	0	0	0	0	0	0	0	0	0	0	0	0	0	0	2345165.74117668	507752.5625	377.066665475183	0.106479701413156	16	0.57	0.66	15	1	0
-1	377.087803009444	0.0056335	378.095081571	C_18 H_18 O_9	C18H18O9	C_18 H_17 O_9	2435	18	1	0.5	18	18	9	0	0	0	0	0	0	0	0	0	0	0	0	0	0	0	0	0	0	0	0	0	0	0	0	0	0	2345165.74117668	515902.252747253	377.087807063086	0.0891161282834492	91	0.11	0.41	10	0	0
-1	377.103078226507	0.0448123	378.110337714	C_22 H_18 O_6	C22H18O6	C_22 H_17 O_6	2435	22	0.818	0.273	22	18	6	0	0	0	0	0	0	0	0	0	0	0	0	0	0	0	0	0	0	0	0	0	0	0	0	0	0	2345165.74117668	536646.117647059	377.103085115135	0.222876771268106	17	0.5	0.58	14	1	0
-1	377.107132639916	0.0309959	378.114420791	C_17 H_19 O_8 N_1 C13_1	C18H19NO8	C_17 H_18 O_8 N_1 C13_1	272	18	1.056	0.444	17	19	8	1	0	0	0	0	1	0	0	0	0	0	0	0	0	0	0	0	0	0	0	0	0	0	0	0	0	2345165.74117668	485443.857142857	377.107136391453	0.356914427939048	7	0.11	0.38	10	0	0
-1	377.12419393694	0.0090365	378.131466952	C_19 H_22 O_8	C19H22O8	C_19 H_21 O_8	2435	19	1.158	0.421	19	22	8	0	0	0	0	0	0	0	0	0	0	0	0	0	0	0	0	0	0	0	0	0	0	0	0	0	0	2345165.74117668	500141.077777778	377.124197706895	0.0164111659574367	90	0.09	0.33	9	0	0
-1	377.135407162659	0.0442875	378.142700341	C_18 H_22 O_7 N_2	C18H22N2O7	C_18 H_21 O_7 N_2	216	18	1.222	0.389	18	22	7	2	0	0	0	0	0	0	0	0	0	0	0	0	0	0	0	0	0	0	0	0	0	0	0	0	0	2345165.74117668	517688.064102564	377.135410401956	0.0610805267464049	78	0	0.28	9	0	0
-1	377.143522737738	0.0185191	378.150806172	C_18 H_23 O_7 N_1 C13_1	C19H23NO7	C_18 H_22 O_7 N_1 C13_1	272	19	1.211	0.368	18	23	7	1	0	0	0	0	1	0	0	0	0	0	0	0	0	0	0	0	0	0	0	0	0	0	0	0	0	2345165.74117668	528796.047619048	377.143525514755	0.402794003996449	21	0.09	0.31	9	0	0
-1	377.196951823989	0.0250077	378.204237714	C_21 H_30 O_6	C21H30O6	C_21 H_29 O_6	2435	21	1.429	0.286	21	30	6	0	0	0	0	0	0	0	0	0	0	0	0	0	0	0	0	0	0	0	0	0	0	0	0	0	0	2345165.74117668	523972.444444444	377.196955571048	0.0527256574271059	90	0.07	0.22	7	0	0
-1	378.070124722983	0.2479362	379.077307168	C_20 H_14 O_7 C13_1	C21H14O7	C_20 H_13 O_7 C13_1	2435	21	0.667	0.333	20	14	7	0	0	0	0	0	1	0	0	0	0	0	0	0	0	0	0	0	0	0	0	0	0	0	0	0	0	2345678.9309715	489073.333333333	378.07013205242	0.0866144554099785	3	0.57	0.66	15	1	0
-1	378.091131004403	0.0764182	379.098436406	C_17 H_18 O_9 C13_1	C18H18O9	C_17 H_17 O_9 C13_1	2435	18	1	0.5	17	18	9	0	0	0	0	0	1	0	0	0	0	0	0	0	0	0	0	0	0	0	0	0	0	0	0	0	0	2345678.9309715	560875.163636364	378.091135491734	0.206630754305012	55	0.11	0.41	10	0	0
-1	378.106499441895	0.2197863	379.113692549	C_21 H_18 O_6 C13_1	C22H18O6	C_21 H_17 O_6 C13_1	2435	22	0.818	0.273	21	18	6	0	0	0	0	0	1	0	0	0	0	0	0	0	0	0	0	0	0	0	0	0	0	0	0	0	0	2345678.9309715	484727.5	378.106511467192	0.215297228849644	2	0.5	0.58	14	1	0
-1	378.11946050525	0.0553403	379.126715956	C_18 H_21 O_8 N_1	C18H21NO8	C_18 H_20 O_8 N_1	272	18	1.167	0.444	18	21	8	1	0	0	0	0	0	0	0	0	0	0	0	0	0	0	0	0	0	0	0	0	0	0	0	0	0	2345678.9309715	514483.337662338	378.119463582653	0.0494228130758651	77	0	0.31	9	0	0
-1	378.127570506648	0.0663379	379.134821787	C_18 H_22 O_8 C13_1	C19H22O8	C_18 H_21 O_8 C13_1	2435	19	1.158	0.421	18	22	8	0	0	0	0	0	1	0	0	0	0	0	0	0	0	0	0	0	0	0	0	0	0	0	0	0	0	2345678.9309715	516090.422222222	378.127574221555	0.0658102332776254	90	0.09	0.33	9	0	0
-1	378.138791497564	0.0336361	379.146055176	C_17 H_22 O_7 N_2 C13_1	C18H22N2O7	C_17 H_21 O_7 N_2 C13_1	216	18	1.222	0.389	17	22	7	2	0	0	0	0	1	0	0	0	0	0	0	0	0	0	0	0	0	0	0	0	0	0	0	0	0	2345678.9309715	552173.545454545	378.138794686742	0.237596473996949	33	0	0.28	9	0	0
-1	378.200308157143	0.0209911	379.207592549	C_20 H_30 O_6 C13_1	C21H30O6	C_20 H_29 O_6 C13_1	2435	21	1.429	0.286	20	30	6	0	0	0	0	0	1	0	0	0	0	0	0	0	0	0	0	0	0	0	0	0	0	0	0	0	0	2345678.9309715	549990.080645161	378.200311343122	0.210854734814653	62	0.07	0.22	7	0	0
-1	379.067087002177	0.0453701	380.07434619	C_17 H_16 O_10	C17H16O10	C_17 H_15 O_10	2435	17	0.941	0.588	17	16	10	0	0	0	0	0	0	0	0	0	0	0	0	0	0	0	0	0	0	0	0	0	0	0	0	0	0	2346192.12893667	534687.539473684	379.067091525282	0.199866889596607	76	0	0.42	10	0	0
-1	379.082455802488	0.341764	380.089602333	C_21 H_16 O_7	C21H16O7	C_21 H_15 O_7	2435	21	0.762	0.333	21	16	7	0	0	0	0	0	0	0	0	0	0	0	0	0	0	0	0	0	0	0	0	0	0	0	0	0	0	2346192.12893667	515077.105263158	379.082462066542	0.641896204100891	19	0.5	0.6	14	1	0
-1	379.103441990302	0.0345926	380.110731571	C_18 H_20 O_9	C18H20O9	C_18 H_19 O_9	2435	18	1.111	0.5	18	20	9	0	0	0	0	0	0	0	0	0	0	0	0	0	0	0	0	0	0	0	0	0	0	0	0	0	0	2346192.12893667	502267.744444444	379.103445697325	0.0200720143061801	90	0	0.33	9	0	0
-1	379.114667930463	0.0541879	380.12196496	C_17 H_20 O_8 N_2	C17H20N2O8	C_17 H_19 O_8 N_2	216	17	1.176	0.471	17	20	8	2	0	0	0	0	0	0	0	0	0	0	0	0	0	0	0	0	0	0	0	0	0	0	0	0	0	2346192.12893667	519969.805194805	379.114670992164	0.0732128392524992	77	0	0.27	9	0	0
-1	379.122752439699	0.1102781	380.130070791	C_17 H_21 O_8 N_1 C13_1	C18H21NO8	C_17 H_20 O_8 N_1 C13_1	272	18	1.167	0.444	17	21	8	1	0	0	0	0	1	0	0	0	0	0	0	0	0	0	0	0	0	0	0	0	0	0	0	0	0	2346192.12893667	487983.928571429	379.12275564848	0.354941222965303	28	0	0.31	9	0	0
-2	379.139869105083	0.0751946	380.147116952	C_19 H_24 O_8	C19H24O8	C_19 H_23 O_8	2435	19	1.263	0.421	19	24	8	0	0	0	0	0	0	0	0	0	0	0	0	0	0	0	0	0	0	0	0	0	0	0	0	0	0	2346192.12893667	493146	379.13987270026	0.0224694319352756	90	0	0.27	8	0	0
-1	379.151094300718	0.0536382	380.158350341	C_18 H_24 O_7 N_2	C18H24N2O7	C_18 H_23 O_7 N_2	216	18	1.333	0.389	18	24	7	2	0	0	0	0	0	0	0	0	0	0	0	0	0	0	0	0	0	0	0	0	0	0	0	0	0	2346192.12893667	525148.597402597	379.151097372685	0.0763011493212207	77	0	0.2	8	0	0
-1	379.176210705305	0.0399702	380.183502333	C_20 H_28 O_7	C20H28O7	C_20 H_27 O_7	2435	20	1.4	0.35	20	28	7	0	0	0	0	0	0	0	0	0	0	0	0	0	0	0	0	0	0	0	0	0	0	0	0	0	0	2346192.12893667	501175.455555556	379.176214324139	0.0236083628840169	90	0	0.21	7	0	0
-1	379.212638944612	0.0727526	380.219887714	C_21 H_32 O_6	C21H32O6	C_21 H_31 O_6	2435	21	1.524	0.286	21	32	6	0	0	0	0	0	0	0	0	0	0	0	0	0	0	0	0	0	0	0	0	0	0	0	0	0	0	2346192.12893667	531810.139240506	379.212642259947	0.135080109331031	79	0	0.17	6	0	0
-1	380.070385517605	0.1025408	381.077701025	C_16 H_16 O_10 C13_1	C17H16O10	C_16 H_15 O_10 C13_1	2435	17	0.941	0.588	16	16	10	0	0	0	0	0	1	0	0	0	0	0	0	0	0	0	0	0	0	0	0	0	0	0	0	0	0	2346705.33623736	516585.588235294	380.070391946246	0.193316541854171	17	0	0.42	10	0	0
-1	380.085656422984	0.0637981	381.092957168	C_20 H_16 O_7 C13_1	C21H16O7	C_20 H_15 O_7 C13_1	2435	21	0.762	0.333	20	16	7	0	0	0	0	0	1	0	0	0	0	0	0	0	0	0	0	0	0	0	0	0	0	0	0	0	0	2346705.33623736	555409	380.085664952848	0.314509100788351	3	0.5	0.6	14	1	0
-1	380.098713968878	0.0257802	381.105980575	C_17 H_19 O_9 N_1	C17H19NO9	C_17 H_18 O_9 N_1	272	17	1.118	0.529	17	19	9	1	0	0	0	0	0	0	0	0	0	0	0	0	0	0	0	0	0	0	0	0	0	0	0	0	0	2346705.33623736	545485.443037975	380.098716872783	0.0953814105995804	79	0	0.3	9	0	0
-1	380.106831101789	0.0554348	381.114086406	C_17 H_20 O_9 C13_1	C18H20O9	C_17 H_19 O_9 C13_1	2435	18	1.111	0.5	17	20	9	0	0	0	0	0	1	0	0	0	0	0	0	0	0	0	0	0	0	0	0	0	0	0	0	0	0	2346705.33623736	533184.266666667	380.10683468363	0.116984962817914	90	0	0.33	9	0	0
-1	380.117986732656	0.1485889	381.125319795	C_16 H_20 O_8 N_2 C13_1	C17H20N2O8	C_16 H_19 O_8 N_2 C13_1	216	17	1.176	0.471	16	20	8	2	0	0	0	0	1	0	0	0	0	0	0	0	0	0	0	0	0	0	0	0	0	0	0	0	0	2346705.33623736	524898.904761905	380.117989456707	0.218987110523469	21	0	0.27	9	0	0
-1	380.135074948995	0.0382403	381.142365956	C_18 H_23 O_8 N_1	C18H23NO8	C_18 H_22 O_8 N_1	272	18	1.278	0.444	18	23	8	1	0	0	0	0	0	0	0	0	0	0	0	0	0	0	0	0	0	0	0	0	0	0	0	0	0	2346705.33623736	512052.538461538	380.135078014846	0.0488510666020353	78	0	0.23	8	0	0
-1	380.143175593237	0.0518483	381.150471787	C_18 H_24 O_8 C13_1	C19H24O8	C_18 H_23 O_8 C13_1	2435	19	1.263	0.421	18	24	8	0	0	0	0	0	1	0	0	0	0	0	0	0	0	0	0	0	0	0	0	0	0	0	0	0	0	2346705.33623736	513040.777777778	380.143179126425	0.0445146242976862	90	0	0.27	8	0	0
-1	380.154389474997	0.1030245	381.161705176	C_17 H_24 O_7 N_2 C13_1	C18H24N2O7	C_17 H_23 O_7 N_2 C13_1	216	18	1.333	0.389	17	24	7	2	0	0	0	0	1	0	0	0	0	0	0	0	0	0	0	0	0	0	0	0	0	0	0	0	0	2346705.33623736	553589.5	380.154393401605	0.366626393305674	18	0	0.2	8	0	0
-1	380.179608026241	0.0715922	381.186857168	C_19 H_28 O_7 C13_1	C20H28O7	C_19 H_27 O_7 C13_1	2435	20	1.4	0.35	19	28	7	0	0	0	0	0	1	0	0	0	0	0	0	0	0	0	0	0	0	0	0	0	0	0	0	0	0	2346705.33623736	523841.528089888	380.179611541583	0.100121613768408	89	0	0.21	7	0	0
-1	380.21599308837	0.0707486	381.223242549	C_20 H_32 O_6 C13_1	C21H32O6	C_20 H_31 O_6 C13_1	2435	21	1.524	0.286	20	32	6	0	0	0	0	0	1	0	0	0	0	0	0	0	0	0	0	0	0	0	0	0	0	0	0	0	0	2346705.33623736	581316.25	380.215997946868	0.244824288192417	12	0	0.17	6	0	0
-1	381.082746016569	0.068722	382.08999619	C_17 H_18 O_10	C17H18O10	C_17 H_17 O_10	2435	17	1.059	0.588	17	18	10	0	0	0	0	0	0	0	0	0	0	0	0	0	0	0	0	0	0	0	0	0	0	0	0	0	0	2347218.55403975	514429.755555556	381.082749816414	0.0610623215493977	90	0	0.33	9	0	0
-1	381.102050892358	0.0211615	382.10933541	C_16 H_19 O_9 N_1 C13_1	C17H19NO9	C_16 H_18 O_9 N_1 C13_1	272	17	1.118	0.529	16	19	9	1	0	0	0	0	1	0	0	0	0	0	0	0	0	0	0	0	0	0	0	0	0	0	0	0	0	2347218.55403975	517586	381.102055759741	0.284030449672744	7	0	0.3	9	0	0
-1	381.130341344774	0.0073691	382.13761496	C_17 H_22 O_8 N_2	C17H22N2O8	C_17 H_21 O_8 N_2	216	17	1.294	0.471	17	22	8	2	0	0	0	0	0	0	0	0	0	0	0	0	0	0	0	0	0	0	0	0	0	0	0	0	0	2347218.55403975	522723.192307692	381.130344266363	0.0980992258653494	78	0	0.18	8	0	0
-1	381.138439089647	0.0137906	382.145720791	C_17 H_23 O_8 N_1 C13_1	C18H23NO8	C_17 H_22 O_8 N_1 C13_1	272	18	1.278	0.444	17	23	8	1	0	0	0	0	1	0	0	0	0	0	0	0	0	0	0	0	0	0	0	0	0	0	0	0	0	2347218.55403975	524357.434782609	381.138441969224	0.248504834749948	46	0	0.23	8	0	0
-1	381.146627409203	0.2020626	382.153826622	C_17 H_24 O_8 C13_2	C19H24O8	C_17 H_23 O_8 C13_2	2435	19	1.263	0.421	17	24	8	0	0	0	0	0	2	0	0	0	0	0	0	0	0	0	0	0	0	0	0	0	0	0	0	0	0	2347218.55403975	488685.642857143	381.146630888395	0.280843243335565	14	0	0.27	8	0	0
-1	381.155514197564	0.0619553	382.162766952	C_19 H_26 O_8	C19H26O8	C_19 H_25 O_8	2435	19	1.368	0.421	19	26	8	0	0	0	0	0	0	0	0	0	0	0	0	0	0	0	0	0	0	0	0	0	0	0	0	0	0	2347218.55403975	492980.571428571	381.155517617091	0.0370983040156777	91	0	0.2	7	0	0
-1	381.191868261433	0.0199896	382.199152333	C_20 H_30 O_7	C20H30O7	C_20 H_29 O_7	2435	20	1.5	0.35	20	30	7	0	0	0	0	0	0	0	0	0	0	0	0	0	0	0	0	0	0	0	0	0	0	0	0	0	0	2347218.55403975	510060.922222222	381.191871713397	0.0424763673083749	90	0	0.15	6	0	0
-1	382.086064410699	0.026581	383.093351025	C_16 H_18 O_10 C13_1	C17H18O10	C_16 H_17 O_10 C13_1	2435	17	1.059	0.588	16	18	10	0	0	0	0	0	1	0	0	0	0	0	0	0	0	0	0	0	0	0	0	0	0	0	0	0	0	2347731.7835111	545808.52173913	382.08606843472	0.324735108851691	46	0	0.33	9	0	0
-1	382.133732249981	0.1014953	383.140969795	C_16 H_22 O_8 N_2 C13_1	C17H22N2O8	C_16 H_21 O_8 N_2 C13_1	216	17	1.294	0.471	16	22	8	2	0	0	0	0	1	0	0	0	0	0	0	0	0	0	0	0	0	0	0	0	0	0	0	0	0	2347731.7835111	523325.153846154	382.133735922702	0.289831346241711	13	0	0.18	8	0	0
-1	382.150727937946	0.0302382	383.158015956	C_18 H_25 O_8 N_1	C18H25NO8	C_18 H_24 O_8 N_1	272	18	1.389	0.444	18	25	8	1	0	0	0	0	0	0	0	0	0	0	0	0	0	0	0	0	0	0	0	0	0	0	0	0	0	2347731.7835111	522061.350649351	382.150730852448	0.0613133417780705	77	0	0.15	7	0	0
-1	382.158832613154	0.0332545	383.166121787	C_18 H_26 O_8 C13_1	C19H26O8	C_18 H_25 O_8 C13_1	2435	19	1.368	0.421	18	26	8	0	0	0	0	0	1	0	0	0	0	0	0	0	0	0	0	0	0	0	0	0	0	0	0	0	0	2347731.7835111	512776.466666667	382.158835964985	0.0453802411962753	90	0	0.2	7	0	0
-1	382.195257577393	0.0700439	383.202507168	C_19 H_30 O_7 C13_1	C20H30O7	C_19 H_29 O_7 C13_1	2435	20	1.5	0.35	19	30	7	0	0	0	0	0	1	0	0	0	0	0	0	0	0	0	0	0	0	0	0	0	0	0	0	0	0	2347731.7835111	547122.844155844	382.19526084471	0.143965767626841	77	0	0.15	6	0	0
-1	383.040864024584	0.0231351	384.048131571	C_19 H_12 O_9	C19H12O9	C_19 H_11 O_9	2435	19	0.632	0.474	19	12	9	0	0	0	0	0	0	0	0	0	0	0	0	0	0	0	0	0	0	0	0	0	0	0	0	0	0	2348245.0258197	519736.230769231	383.040871144378	0.0757571028770408	13	0.5	0.66	14	1	0
-1	383.062035588559	0.1333379	384.069260809	C_16 H_16 O_11	C16H16O11	C_16 H_15 O_11	2435	16	1	0.688	16	16	11	0	0	0	0	0	0	0	0	0	0	0	0	0	0	0	0	0	0	0	0	0	0	0	0	0	0	2348245.0258197	519590.125	383.062041140123	0.22067841686477	24	0	0.33	9	0	0
-1	383.098372463855	0.0070423	384.10564619	C_17 H_20 O_10	C17H20O10	C_17 H_19 O_10	2435	17	1.176	0.588	17	20	10	0	0	0	0	0	0	0	0	0	0	0	0	0	0	0	0	0	0	0	0	0	0	0	0	0	0	2348245.0258197	501977.622222222	383.098375898823	0.0292496709713683	90	0	0.25	8	0	0
-1	383.134763264639	0.021151	384.142031571	C_18 H_24 O_9	C18H24O9	C_18 H_23 O_9	2435	18	1.333	0.5	18	24	9	0	0	0	0	0	0	0	0	0	0	0	0	0	0	0	0	0	0	0	0	0	0	0	0	0	0	2348245.0258197	493422.455555556	383.134766542235	0.0153658377770043	90	0	0.19	7	0	0
-1	383.154014136865	0.2088263	384.161370791	C_17 H_25 O_8 N_1 C13_1	C18H25NO8	C_17 H_24 O_8 N_1 C13_1	272	18	1.389	0.444	17	25	8	1	0	0	0	0	1	0	0	0	0	0	0	0	0	0	0	0	0	0	0	0	0	0	0	0	0	2348245.0258197	442579.222222222	383.154018025625	0.501484121748133	18	0	0.15	7	0	0
-1	383.17114837539	0.0204462	384.178416952	C_19 H_28 O_8	C19H28O8	C_19 H_27 O_8	2435	19	1.474	0.421	19	28	8	0	0	0	0	0	0	0	0	0	0	0	0	0	0	0	0	0	0	0	0	0	0	0	0	0	0	2348245.0258197	497303.588888889	383.171151647654	0.0254311669817048	90	0	0.13	6	0	0
-1	384.044151641314	0.151494	385.051486406	C_18 H_12 O_9 C13_1	C19H12O9	C_18 H_11 O_9 C13_1	2435	19	0.632	0.474	18	12	9	0	0	0	0	0	1	0	0	0	0	0	0	0	0	0	0	0	0	0	0	0	0	0	0	0	0	2348758.28210204	578802.5	384.044161950532	0.173206764053468	2	0.5	0.66	14	1	0
-1	384.065295457242	0.1136279	385.072615644	C_15 H_16 O_11 C13_1	C16H16O11	C_15 H_15 O_11 C13_1	2435	16	1	0.688	15	16	11	0	0	0	0	0	1	0	0	0	0	0	0	0	0	0	0	0	0	0	0	0	0	0	0	0	0	2348758.28210204	503902.666666667	384.065303548418	0.211882542374234	3	0	0.33	9	0	0
-1	384.101723258761	0.0034666	385.109001025	C_16 H_20 O_10 C13_1	C17H20O10	C_16 H_19 O_10 C13_1	2435	17	1.176	0.588	16	20	10	0	0	0	0	0	1	0	0	0	0	0	0	0	0	0	0	0	0	0	0	0	0	0	0	0	0	2348758.28210204	549431.802325581	384.101726543236	0.195616959758512	86	0	0.25	8	0	0
-1	384.130011254355	0.0184635	385.137280575	C_17 H_23 O_9 N_1	C17H23NO9	C_17 H_22 O_9 N_1	272	17	1.353	0.529	17	23	9	1	0	0	0	0	0	0	0	0	0	0	0	0	0	0	0	0	0	0	0	0	0	0	0	0	0	2348758.28210204	523817.256410256	384.130013980847	0.0907502591623798	78	0	0.13	7	0	0
-1	384.138105163598	0.0124914	385.145386406	C_17 H_24 O_9 C13_1	C18H24O9	C_17 H_23 O_9 C13_1	2435	18	1.333	0.5	17	24	9	0	0	0	0	0	1	0	0	0	0	0	0	0	0	0	0	0	0	0	0	0	0	0	0	0	0	2348758.28210204	510880.466666667	384.138108396782	0.0630203869508496	90	0	0.19	7	0	0
-1	384.174522699994	0.0709925	385.181771787	C_18 H_28 O_8 C13_1	C19H28O8	C_18 H_27 O_8 C13_1	2435	19	1.474	0.421	18	28	8	0	0	0	0	0	1	0	0	0	0	0	0	0	0	0	0	0	0	0	0	0	0	0	0	0	0	2348758.28210204	529700.0375	384.174525612655	0.098592627450833	80	0	0.13	6	0	0
-1	385.077632659917	0.0044498	386.084910809	C_16 H_18 O_11	C16H18O11	C_16 H_17 O_11	2435	16	1.125	0.688	16	18	11	0	0	0	0	0	0	0	0	0	0	0	0	0	0	0	0	0	0	0	0	0	0	0	0	0	0	2349271.55336421	540915.58974359	385.077636255931	0.198631759863433	78	0	0.24	8	0	0
-1	385.114042493007	0.0588805	386.12129619	C_17 H_22 O_10	C17H22O10	C_17 H_21 O_10	2435	17	1.294	0.588	17	22	10	0	0	0	0	0	0	0	0	0	0	0	0	0	0	0	0	0	0	0	0	0	0	0	0	0	0	2349271.55336421	495965.155555556	385.114045711226	0.0318780735897958	90	0	0.17	7	0	0
-1	385.129297355014	0.0555607	386.136552333	C_21 H_22 O_7	C21H22O7	C_21 H_21 O_7	2435	21	1.048	0.333	21	22	7	0	0	0	0	0	0	0	0	0	0	0	0	0	0	0	0	0	0	0	0	0	0	0	0	0	0	2349271.55336421	531242.528089888	385.129300878251	0.148780607750836	89	0.29	0.43	11	0	0
-1	385.133282964025	0.1968558	386.14063541	C_16 H_23 O_9 N_1 C13_1	C17H23NO9	C_16 H_22 O_9 N_1 C13_1	272	17	1.353	0.529	16	23	9	1	0	0	0	0	1	0	0	0	0	0	0	0	0	0	0	0	0	0	0	0	0	0	0	0	0	2349271.55336421	424131.714285714	385.133285348326	0.294814908618213	7	0	0.13	7	0	0
-1	385.165652810961	0.0219358	386.172937714	C_22 H_26 O_6	C22H26O6	C_22 H_25 O_6	2435	22	1.182	0.273	22	26	6	0	0	0	0	0	0	0	0	0	0	0	0	0	0	0	0	0	0	0	0	0	0	0	0	0	0	2349271.55336421	540166.965116279	385.165656352489	0.145294842975592	86	0.25	0.37	10	0	0
-1	385.186820458663	0.0775206	386.194066952	C_19 H_30 O_8	C19H30O8	C_19 H_29 O_8	2435	19	1.579	0.421	19	30	8	0	0	0	0	0	0	0	0	0	0	0	0	0	0	0	0	0	0	0	0	0	0	0	0	0	0	2349271.55336421	511682.682926829	385.186823490361	0.103493544034512	82	0	0.07	5	0	0
-1	386.080925126004	0.1655592	387.088265644	C_15 H_18 O_11 C13_1	C16H18O11	C_15 H_17 O_11 C13_1	2435	16	1.125	0.688	15	18	11	0	0	0	0	0	1	0	0	0	0	0	0	0	0	0	0	0	0	0	0	0	0	0	0	0	0	2349784.8405803	609674.75	386.080931414696	0.183285609801878	4	0	0.24	8	0	0
-1	386.117365908367	0.0224346	387.124651025	C_16 H_22 O_10 C13_1	C17H22O10	C_16 H_21 O_10 C13_1	2435	17	1.294	0.588	16	22	10	0	0	0	0	0	1	0	0	0	0	0	0	0	0	0	0	0	0	0	0	0	0	0	0	0	0	2349784.8405803	547305.693181818	386.11736902625	0.157646345269034	88	0	0.17	7	0	0
-1	386.132638197504	0.0192721	387.139907168	C_20 H_22 O_7 C13_1	C21H22O7	C_20 H_21 O_7 C13_1	2435	21	1.048	0.333	20	22	7	0	0	0	0	0	1	0	0	0	0	0	0	0	0	0	0	0	0	0	0	0	0	0	0	0	0	2349784.8405803	631352.625	386.132644237266	0.286497799871428	8	0.29	0.43	11	0	0
-1	386.168942564776	0.1899729	387.176292549	C_21 H_26 O_6 C13_1	C22H26O6	C_21 H_25 O_6 C13_1	2435	22	1.182	0.273	21	26	6	0	0	0	0	0	1	0	0	0	0	0	0	0	0	0	0	0	0	0	0	0	0	0	0	0	0	2349784.8405803	514809.333333333	386.168946256998	0.291245222777053	3	0.25	0.37	10	0	0
-1	386.190121889932	0.0606022	387.197421787	C_18 H_30 O_8 C13_1	C19H30O8	C_18 H_29 O_8 C13_1	2435	19	1.579	0.421	18	30	8	0	0	0	0	0	1	0	0	0	0	0	0	0	0	0	0	0	0	0	0	0	0	0	0	0	0	2349784.8405803	585641.75	386.190125056022	0.311495943836853	20	0	0.07	5	0	0
-1	387.072176029632	0.0538292	388.079431571	C_19 H_16 O_9	C19H16O9	C_19 H_15 O_9	2435	19	0.842	0.474	19	16	9	0	0	0	0	0	0	0	0	0	0	0	0	0	0	0	0	0	0	0	0	0	0	0	0	0	0	2350298.14472532	484359.608695652	387.072181210391	0.388504474442193	23	0.3	0.52	12	1	0
-1	387.108531647726	0.0228617	388.115816952	C_20 H_20 O_8	C20H20O8	C_20 H_19 O_8	2435	20	1	0.4	20	20	8	0	0	0	0	0	0	0	0	0	0	0	0	0	0	0	0	0	0	0	0	0	0	0	0	0	0	2350298.14472532	524388.588888889	387.108534981992	0.108479257267075	90	0.25	0.44	11	0	0
-1	387.129653549315	0.041761	388.13694619	C_17 H_24 O_10	C17H24O10	C_17 H_23 O_10	2435	17	1.412	0.588	17	24	10	0	0	0	0	0	0	0	0	0	0	0	0	0	0	0	0	0	0	0	0	0	0	0	0	0	0	2350298.14472532	509043.733333333	387.129656604222	0.0515177549679432	90	0	0.08	6	0	0
-1	387.166072071087	0.0436197	388.173331571	C_18 H_28 O_9	C18H28O9	C_18 H_27 O_9	2435	18	1.556	0.5	18	28	9	0	0	0	0	0	0	0	0	0	0	0	0	0	0	0	0	0	0	0	0	0	0	0	0	0	0	2350298.14472532	518070.696202532	387.166074937404	0.0957656114944095	79	0	0.04	5	0	0
-1	387.181294503729	0.0432238	388.188587714	C_22 H_28 O_6	C22H28O6	C_22 H_27 O_6	2435	22	1.273	0.273	22	28	6	0	0	0	0	0	0	0	0	0	0	0	0	0	0	0	0	0	0	0	0	0	0	0	0	0	0	2350298.14472532	521201.920454545	387.181297806953	0.0923004845406945	88	0.19	0.32	9	0	0
-1	388.075453989267	0.1438897	389.082786406	C_18 H_16 O_9 C13_1	C19H16O9	C_18 H_15 O_9 C13_1	2435	19	0.842	0.474	18	16	9	0	0	0	0	0	1	0	0	0	0	0	0	0	0	0	0	0	0	0	0	0	0	0	0	0	0	2350811.46677513	549484.333333333	388.075460793874	0.175464924357999	9	0.3	0.52	12	1	0
-1	388.111929892538	0.0887569	389.119171787	C_19 H_20 O_8 C13_1	C20H20O8	C_19 H_19 O_8 C13_1	2435	20	1	0.4	19	20	8	0	0	0	0	0	1	0	0	0	0	0	0	0	0	0	0	0	0	0	0	0	0	0	0	0	0	2350811.46677513	510448.111111111	388.111933335361	0.317752875723998	9	0.25	0.44	11	0	0
-1	388.133008818286	0.0405381	389.140301025	C_16 H_24 O_10 C13_1	C17H24O10	C_16 H_23 O_10 C13_1	2435	17	1.412	0.588	16	24	10	0	0	0	0	0	1	0	0	0	0	0	0	0	0	0	0	0	0	0	0	0	0	0	0	0	0	2350811.46677513	557070.944444444	388.133012663503	0.181161777026749	36	0	0.08	6	0	0
-1	388.169416188781	0.015967	389.176686406	C_17 H_28 O_9 C13_1	C18H28O9	C_17 H_27 O_9 C13_1	2435	18	1.556	0.5	17	28	9	0	0	0	0	0	1	0	0	0	0	0	0	0	0	0	0	0	0	0	0	0	0	0	0	0	0	2350811.46677513	553663.294117647	388.169417974246	0.325732285852442	17	0	0.04	5	0	0
-1	388.184687706481	0.0554713	389.191942549	C_21 H_28 O_6 C13_1	C22H28O6	C_21 H_27 O_6 C13_1	2435	22	1.273	0.273	21	28	6	0	0	0	0	0	1	0	0	0	0	0	0	0	0	0	0	0	0	0	0	0	0	0	0	0	0	2350811.46677513	541435.538461538	388.184692966735	0.425401766620134	26	0.19	0.32	9	0	0
-1	389.051378056847	0.1069121	390.05869619	C_18 H_14 O_10	C18H14O10	C_18 H_13 O_10	2435	18	0.778	0.556	18	14	10	0	0	0	0	0	0	0	0	0	0	0	0	0	0	0	0	0	0	0	0	0	0	0	0	0	0	2351324.80770645	493416.615384615	389.051383858581	0.0685182227985322	13	0.25	0.54	12	1	1
-1	389.087828189663	0.0590882	390.095081571	C_19 H_18 O_9	C19H18O9	C_19 H_17 O_9	2435	19	0.947	0.474	19	18	9	0	0	0	0	0	0	0	0	0	0	0	0	0	0	0	0	0	0	0	0	0	0	0	0	0	0	2351324.80770645	528464.876404494	389.087831462993	0.107287603949857	89	0.2	0.45	11	0	0
-1	389.12415932292	0.0799679	390.131466952	C_20 H_22 O_8	C20H22O8	C_20 H_21 O_8	2435	20	1.1	0.4	20	22	8	0	0	0	0	0	0	0	0	0	0	0	0	0	0	0	0	0	0	0	0	0	0	0	0	0	0	2351324.80770645	495882.033333333	389.124162339681	0.0329546828688916	90	0.17	0.38	10	0	0
-1	389.160593807952	0.0458956	390.167852333	C_21 H_26 O_7	C21H26O7	C_21 H_25 O_7	2435	21	1.238	0.333	21	26	7	0	0	0	0	0	0	0	0	0	0	0	0	0	0	0	0	0	0	0	0	0	0	0	0	0	0	2351324.80770645	488210.032967033	389.160596850465	0.0630431000887706	91	0.14	0.31	9	0	0
-1	389.196942975897	0.0469165	390.204237714	C_22 H_30 O_6	C22H30O6	C_22 H_29 O_6	2435	22	1.364	0.273	22	30	6	0	0	0	0	0	0	0	0	0	0	0	0	0	0	0	0	0	0	0	0	0	0	0	0	0	0	2351324.80770645	523096.966292135	389.196946115994	0.103929057758729	89	0.12	0.26	8	0	0
-1	390.054658296324	0.2973877	391.062051025	C_17 H_14 O_10 C13_1	C18H14O10	C_17 H_13 O_10 C13_1	2435	18	0.778	0.556	17	14	10	0	0	0	0	0	1	0	0	0	0	0	0	0	0	0	0	0	0	0	0	0	0	0	0	0	0	2351838.16849692	595109.75	390.054665626681	0.100470104759656	4	0.25	0.54	12	1	1
-1	390.0549456738	0.4374751	391.062051025	C_17 H_14 O_10 C13_1	C18H14O10	C_17 H_13 O_10 C13_1	2435	18	0.778	0.556	17	14	10	0	0	0	0	0	1	0	0	0	0	0	0	0	0	0	0	0	0	0	0	0	0	0	0	0	0	2351838.16849692	527226	390.05495085436	0.014824045776044	2	0.25	0.54	12	1	1
-1	390.091143533435	0.042038	391.098436406	C_18 H_18 O_9 C13_1	C19H18O9	C_18 H_17 O_9 C13_1	2435	19	0.947	0.474	18	18	9	0	0	0	0	0	1	0	0	0	0	0	0	0	0	0	0	0	0	0	0	0	0	0	0	0	0	2351838.16849692	546917.3125	390.091148874273	0.237481809690734	16	0.2	0.45	11	0	0
-1	390.127566204448	0.0533039	391.134821787	C_19 H_22 O_8 C13_1	C20H22O8	C_19 H_21 O_8 C13_1	2435	20	1.1	0.4	19	22	8	0	0	0	0	0	1	0	0	0	0	0	0	0	0	0	0	0	0	0	0	0	0	0	0	0	0	2351838.16849692	537112.102272727	390.127569123577	0.152547208565783	88	0.17	0.38	10	0	0
-1	390.163886689581	0.1126029	391.171207168	C_20 H_26 O_7 C13_1	C21H26O7	C_20 H_25 O_7 C13_1	2435	21	1.238	0.333	20	26	7	0	0	0	0	0	1	0	0	0	0	0	0	0	0	0	0	0	0	0	0	0	0	0	0	0	0	2351838.16849692	535660.125	390.163889770694	0.110951691732237	88	0.14	0.31	9	0	0
-1	390.200317223867	0.0028271	391.207592549	C_21 H_30 O_6 C13_1	C22H30O6	C_21 H_29 O_6 C13_1	2435	22	1.364	0.273	21	30	6	0	0	0	0	0	1	0	0	0	0	0	0	0	0	0	0	0	0	0	0	0	0	0	0	0	0	2351838.16849692	531157.333333333	390.200319930219	0.273040305114069	42	0.12	0.26	8	0	0
-1	391.030696276871	0.0303517	392.037960809	C_17 H_12 O_11	C17H12O11	C_17 H_11 O_11	2435	17	0.706	0.647	17	12	11	0	0	0	0	0	0	0	0	0	0	0	0	0	0	0	0	0	0	0	0	0	0	0	0	0	0	2352351.55012501	506511.769230769	391.030701799737	0.0498145325389943	13	0.17	0.57	12	1	1
-1	391.067041787133	0.0713411	392.07434619	C_18 H_16 O_10	C18H16O10	C_18 H_15 O_10	2435	18	0.889	0.556	18	16	10	0	0	0	0	0	0	0	0	0	0	0	0	0	0	0	0	0	0	0	0	0	0	0	0	0	0	2352351.55012501	523146.75	391.067045568441	0.220312089398371	52	0.12	0.46	11	0	0
-1	391.103467340208	0.0311162	392.110731571	C_19 H_20 O_9	C19H20O9	C_19 H_19 O_9	2435	19	1.053	0.474	19	20	9	0	0	0	0	0	0	0	0	0	0	0	0	0	0	0	0	0	0	0	0	0	0	0	0	0	0	2352351.55012501	487717.966666667	391.103470207473	0.0430968143595875	90	0.1	0.38	10	0	0
-1	391.114716177835	0.0705112	392.12196496	C_18 H_20 O_8 N_2	C18H20N2O8	C_18 H_19 O_8 N_2	216	18	1.111	0.444	18	20	8	2	0	0	0	0	0	0	0	0	0	0	0	0	0	0	0	0	0	0	0	0	0	0	0	0	0	2352351.55012501	503763.782051282	391.114718608194	0.0900248870565861	78	0	0.33	10	0	0
-1	391.139813297519	0.0694204	392.147116952	C_20 H_24 O_8	C20H24O8	C_20 H_23 O_8	2435	20	1.2	0.4	20	24	8	0	0	0	0	0	0	0	0	0	0	0	0	0	0	0	0	0	0	0	0	0	0	0	0	0	0	2352351.55012501	485657.351648352	391.139816156519	0.0381417736783853	91	0.08	0.31	9	0	0
-1	391.151045697802	0.0719403	392.158350341	C_19 H_24 O_7 N_2	C19H24N2O7	C_19 H_23 O_7 N_2	216	19	1.263	0.368	19	24	7	2	0	0	0	0	0	0	0	0	0	0	0	0	0	0	0	0	0	0	0	0	0	0	0	0	0	2352351.55012501	509530.363636364	391.151048213428	0.0752028264619743	77	0	0.26	9	0	0
-1	391.176247376743	0.0547575	392.183502333	C_21 H_28 O_7	C21H28O7	C_21 H_27 O_7	2435	21	1.333	0.333	21	28	7	0	0	0	0	0	0	0	0	0	0	0	0	0	0	0	0	0	0	0	0	0	0	0	0	0	0	2352351.55012501	481968.988888889	391.176250277402	0.0299917737377764	90	0.07	0.26	8	0	0
-1	391.21257314515	0.0972337	392.219887714	C_22 H_32 O_6	C22H32O6	C_22 H_31 O_6	2435	22	1.455	0.273	22	32	6	0	0	0	0	0	0	0	0	0	0	0	0	0	0	0	0	0	0	0	0	0	0	0	0	0	0	2352351.55012501	523303.423529412	391.212576094648	0.130981819950378	85	0.06	0.21	7	0	0
-1	392.034053088699	0.0353042	393.041315644	C_16 H_12 O_11 C13_1	C17H12O11	C_16 H_11 O_11 C13_1	2435	17	0.706	0.647	16	12	11	0	0	0	0	0	1	0	0	0	0	0	0	0	0	0	0	0	0	0	0	0	0	0	0	0	0	2352864.95345311	538774.333333333	392.034062026535	0.252980833192326	3	0.17	0.57	12	1	1
-1	392.070363536367	0.1553306	393.077701025	C_17 H_16 O_10 C13_1	C18H16O10	C_17 H_15 O_10 C13_1	2435	18	0.889	0.556	17	16	10	0	0	0	0	0	1	0	0	0	0	0	0	0	0	0	0	0	0	0	0	0	0	0	0	0	0	2352864.95345311	551614.357142857	392.07036841867	0.161282229164924	14	0.12	0.46	11	0	0
-1	392.10682445639	0.0368392	393.114086406	C_18 H_20 O_9 C13_1	C19H20O9	C_18 H_19 O_9 C13_1	2435	19	1.053	0.474	18	20	9	0	0	0	0	0	1	0	0	0	0	0	0	0	0	0	0	0	0	0	0	0	0	0	0	0	0	2352864.95345311	532887.930232558	392.10682724889	0.139984400423831	86	0.1	0.38	10	0	0
-1	392.11803492536	0.0214639	393.125319795	C_17 H_20 O_8 N_2 C13_1	C18H20N2O8	C_17 H_19 O_8 N_2 C13_1	216	18	1.111	0.444	17	20	8	2	0	0	0	0	1	0	0	0	0	0	0	0	0	0	0	0	0	0	0	0	0	0	0	0	0	2352864.95345311	504222.130434783	392.118037533698	0.44835368667862	23	0	0.33	10	0	0
-1	392.143169129137	0.0667073	393.150471787	C_19 H_24 O_8 C13_1	C20H24O8	C_19 H_23 O_8 C13_1	2435	20	1.2	0.4	19	24	8	0	0	0	0	0	1	0	0	0	0	0	0	0	0	0	0	0	0	0	0	0	0	0	0	0	0	2352864.95345311	502410.4	392.143171943625	0.0568700766030492	90	0.08	0.31	9	0	0
-1	392.154450276466	0.0547663	393.161705176	C_18 H_24 O_7 N_2 C13_1	C19H24N2O7	C_18 H_23 O_7 N_2 C13_1	216	19	1.263	0.368	18	24	7	2	0	0	0	0	1	0	0	0	0	0	0	0	0	0	0	0	0	0	0	0	0	0	0	0	0	2352864.95345311	545494.777777778	392.154451862574	0.296486610512766	27	0	0.26	9	0	0
-1	392.171495867465	0.0533142	393.178751337	C_20 H_27 O_7 N_1	C20H27NO7	C_20 H_26 O_7 N_1	272	20	1.35	0.35	20	27	7	1	0	0	0	0	0	0	0	0	0	0	0	0	0	0	0	0	0	0	0	0	0	0	0	0	0	2352864.95345311	527248.454545455	392.171498484951	0.102122725342568	77	0	0.23	8	0	0
-1	392.17959755572	0.0427761	393.186857168	C_20 H_28 O_7 C13_1	C21H28O7	C_20 H_27 O_7 C13_1	2435	21	1.333	0.333	20	28	7	0	0	0	0	0	1	0	0	0	0	0	0	0	0	0	0	0	0	0	0	0	0	0	0	0	0	2352864.95345311	508452.533333333	392.179600435756	0.081025293737597	90	0.07	0.26	8	0	0
-1	392.215919449358	0.1186807	393.223242549	C_21 H_32 O_6 C13_1	C22H32O6	C_21 H_31 O_6 C13_1	2435	22	1.455	0.273	21	32	6	0	0	0	0	0	1	0	0	0	0	0	0	0	0	0	0	0	0	0	0	0	0	0	0	0	0	2352864.95345311	564030.681818182	392.21592211316	0.344473485093965	22	0.06	0.21	7	0	0
-1	393.082714989056	0.0121013	394.08999619	C_18 H_18 O_10	C18H18O10	C_18 H_17 O_10	2435	18	1	0.556	18	18	10	0	0	0	0	0	0	0	0	0	0	0	0	0	0	0	0	0	0	0	0	0	0	0	0	0	0	2353378.37887627	494988.022222222	393.082717866468	0.0646505865713675	90	0	0.38	10	0	0
-1	393.119090684443	0.0366761	394.126381571	C_19 H_22 O_9	C19H22O9	C_19 H_21 O_9	2435	19	1.158	0.474	19	22	9	0	0	0	0	0	0	0	0	0	0	0	0	0	0	0	0	0	0	0	0	0	0	0	0	0	0	2353378.37887627	481141.450549451	393.119093382732	0.0174389713027266	91	0	0.31	9	0	0
-3	393.155495015401	0.0114039	394.162766952	C_20 H_26 O_8	C20H26O8	C_20 H_25 O_8	2435	20	1.3	0.4	20	26	8	0	0	0	0	0	0	0	0	0	0	0	0	0	0	0	0	0	0	0	0	0	0	0	0	0	0	2353378.37887627	479115	393.155497753474	0.024311933117763	91	0	0.25	8	0	0
-1	393.174882866952	0.1347778	394.182106172	C_19 H_27 O_7 N_1 C13_1	C20H27NO7	C_19 H_26 O_7 N_1 C13_1	272	20	1.35	0.35	19	27	7	1	0	0	0	0	1	0	0	0	0	0	0	0	0	0	0	0	0	0	0	0	0	0	0	0	0	2353378.37887627	532758.285714286	393.174885788255	0.281649334634041	14	0	0.23	8	0	0
-1	393.191862179313	0.0348098	394.199152333	C_21 H_30 O_7	C21H30O7	C_21 H_29 O_7	2435	21	1.429	0.333	21	30	7	0	0	0	0	0	0	0	0	0	0	0	0	0	0	0	0	0	0	0	0	0	0	0	0	0	0	2353378.37887627	486795.755555556	393.191864981803	0.0228903072625607	90	0	0.2	7	0	0
-1	394.086074211341	0.0009669	395.093351025	C_17 H_18 O_10 C13_1	C18H18O10	C_17 H_17 O_10 C13_1	2435	18	1	0.556	17	18	10	0	0	0	0	0	1	0	0	0	0	0	0	0	0	0	0	0	0	0	0	0	0	0	0	0	0	2353891.82667289	511144.191489362	394.086076857817	0.220362691135839	47	0	0.38	10	0	0
-1	394.114374430412	0.0513437	395.121630575	C_18 H_21 O_9 N_1	C18H21NO9	C_18 H_20 O_9 N_1	272	18	1.167	0.5	18	21	9	1	0	0	0	0	0	0	0	0	0	0	0	0	0	0	0	0	0	0	0	0	0	0	0	0	0	2353891.82667289	497961.047619048	394.114376781954	0.0769972271982048	84	0	0.28	9	0	0
-1	394.150722551238	0.0429524	395.158015956	C_19 H_25 O_8 N_1	C19H25NO8	C_19 H_24 O_8 N_1	272	19	1.316	0.421	19	25	8	1	0	0	0	0	0	0	0	0	0	0	0	0	0	0	0	0	0	0	0	0	0	0	0	0	0	2353891.82667289	488937.974358974	394.15072496843	0.0377837748353874	78	0	0.21	8	0	0
-1	394.158849639622	0.010841	395.166121787	C_19 H_26 O_8 C13_1	C20H26O8	C_19 H_25 O_8 C13_1	2435	20	1.3	0.4	19	26	8	0	0	0	0	0	1	0	0	0	0	0	0	0	0	0	0	0	0	0	0	0	0	0	0	0	0	2353891.82667289	483559.388888889	394.158852338552	0.0344197849861598	90	0	0.25	8	0	0
-1	394.195218208643	0.0317002	395.202507168	C_20 H_30 O_7 C13_1	C21H30O7	C_20 H_29 O_7 C13_1	2435	21	1.429	0.333	20	30	7	0	0	0	0	0	1	0	0	0	0	0	0	0	0	0	0	0	0	0	0	0	0	0	0	0	0	2353891.82667289	517545.75	394.195220880193	0.103717101030748	88	0	0.2	7	0	0
-1	395.025603191199	0.0105926	396.032875428	C_16 H_12 O_12	C16H12O12	C_16 H_11 O_12	2435	16	0.75	0.75	16	12	12	0	0	0	0	0	0	0	0	0	0	0	0	0	0	0	0	0	0	0	0	0	0	0	0	0	0	2354405.29712163	536254.785714286	395.02560785502	0.162824349354772	14	0	0.5	11	0	0
-1	395.061994085244	0.0245109	396.069260809	C_17 H_16 O_11	C17H16O11	C_17 H_15 O_11	2435	17	0.941	0.647	17	16	11	0	0	0	0	0	0	0	0	0	0	0	0	0	0	0	0	0	0	0	0	0	0	0	0	0	0	2354405.29712163	492309.018518519	395.061997605828	0.204572203723616	54	0	0.39	10	0	0
-1	395.07720290485	0.0949696	396.084516952	C_21 H_16 O_8	C21H16O8	C_21 H_15 O_8	2435	21	0.762	0.381	21	16	8	0	0	0	0	0	0	0	0	0	0	0	0	0	0	0	0	0	0	0	0	0	0	0	0	0	0	2354405.29712163	502847.214285714	395.07720755775	0.0702288434659399	14	0.46	0.59	14	1	0
-1	395.09836332996	0.016228	396.10564619	C_18 H_20 O_10	C18H20O10	C_18 H_19 O_10	2435	18	1.111	0.556	18	20	10	0	0	0	0	0	0	0	0	0	0	0	0	0	0	0	0	0	0	0	0	0	0	0	0	0	0	2354405.29712163	480886.477777778	395.098365924197	0.0200446920255589	90	0	0.31	9	0	0
-1	395.113664418824	0.0972355	396.120902333	C_22 H_20 O_7	C22H20O7	C_22 H_19 O_7	2435	22	0.909	0.318	22	20	7	0	0	0	0	0	0	0	0	0	0	0	0	0	0	0	0	0	0	0	0	0	0	0	0	0	0	2354405.29712163	493385.041666667	395.113669010093	0.193875947204439	24	0.4	0.51	13	1	0
-1	395.117613954786	0.2398839	396.12498541	C_17 H_21 O_9 N_1 C13_1	C18H21NO9	C_17 H_20 O_9 N_1 C13_1	272	18	1.167	0.5	17	21	9	1	0	0	0	0	1	0	0	0	0	0	0	0	0	0	0	0	0	0	0	0	0	0	0	0	0	2354405.29712163	450651.58490566	395.117615542133	0.503025804135979	53	0	0.28	9	0	0
-1	395.123246968145	0.2639332	396.130627952	C_19 H_22 O_8 O18_1	C19H22O9	C_19 H_21 O_8 O18_1	2435	19	1.158	0.474	19	22	8	0	0	0	0	0	0	1	0	0	0	0	0	0	0	0	0	0	0	0	0	0	0	0	0	0	0	2354405.29712163	533217.5	395.123249190834	0.0527802463331511	2	0	0.31	9	0	0
-1	395.134753265362	0.0047306	396.142031571	C_19 H_24 O_9	C19H24O9	C_19 H_23 O_9	2435	19	1.263	0.474	19	24	9	0	0	0	0	0	0	0	0	0	0	0	0	0	0	0	0	0	0	0	0	0	0	0	0	0	0	2354405.29712163	477602.277777778	395.134755854314	0.0102210510483015	90	0	0.24	8	0	0
-1	395.145963127442	0.0641191	396.15326496	C_18 H_24 O_8 N_2	C18H24N2O8	C_18 H_23 O_8 N_2	216	18	1.333	0.444	18	24	8	2	0	0	0	0	0	0	0	0	0	0	0	0	0	0	0	0	0	0	0	0	0	0	0	0	0	2354405.29712163	492423.282051282	395.14596539386	0.0719998042081178	78	0	0.17	8	0	0
-1	395.154035936767	0.1474728	396.161370791	C_18 H_25 O_8 N_1 C13_1	C19H25NO8	C_18 H_24 O_8 N_1 C13_1	272	19	1.316	0.421	18	25	8	1	0	0	0	0	1	0	0	0	0	0	0	0	0	0	0	0	0	0	0	0	0	0	0	0	0	2354405.29712163	507267.208955224	395.154038297073	0.19016332848739	67	0	0.21	8	0	0
-1	395.159695502119	0.1044989	396.167013333	C_20 H_26 O_7 O18_1	C20H26O8	C_20 H_25 O_7 O18_1	2435	20	1.3	0.4	20	26	7	0	0	0	0	0	0	1	0	0	0	0	0	0	0	0	0	0	0	0	0	0	0	0	0	0	0	2354405.29712163	528687	395.159699722421	0.269538379709812	10	0	0.25	8	0	0
-1	395.162166159371	0.0859001	396.169476622	C_18 H_26 O_8 C13_2	C20H26O8	C_18 H_25 O_8 C13_2	2435	20	1.3	0.4	18	26	8	0	0	0	0	0	2	0	0	0	0	0	0	0	0	0	0	0	0	0	0	0	0	0	0	0	0	2354405.29712163	539106.916666667	395.162168972724	0.251225024059355	24	0	0.25	8	0	0
-2	395.171131997169	0.021513	396.178416952	C_20 H_28 O_8	C20H28O8	C_20 H_27 O_8	2435	20	1.4	0.4	20	28	8	0	0	0	0	0	0	0	0	0	0	0	0	0	0	0	0	0	0	0	0	0	0	0	0	0	0	2354405.29712163	478615.077777778	395.171134648675	0.0135411776300191	90	0	0.19	7	0	0
-1	395.207520370267	0.0139596	396.214802333	C_21 H_32 O_7	C21H32O7	C_21 H_31 O_7	2435	21	1.524	0.333	21	32	7	0	0	0	0	0	0	0	0	0	0	0	0	0	0	0	0	0	0	0	0	0	0	0	0	0	0	2354405.29712163	497070.202247191	395.20752305824	0.0691343516684192	89	0	0.14	6	0	0
-1	396.029031752568	0.1962566	397.036230263	C_15 H_12 O_12 C13_1	C16H12O12	C_15 H_11 O_12 C13_1	2435	16	0.75	0.75	15	12	12	0	0	0	0	0	1	0	0	0	0	0	0	0	0	0	0	0	0	0	0	0	0	0	0	0	0	2354918.79050139	525278	396.029038744841	0.210225172035977	2	0	0.5	11	0	0
-1	396.065348860154	0.0242978	397.072615644	C_16 H_16 O_11 C13_1	C17H16O11	C_16 H_15 O_11 C13_1	2435	17	0.941	0.647	16	16	11	0	0	0	0	0	1	0	0	0	0	0	0	0	0	0	0	0	0	0	0	0	0	0	0	0	0	2354918.79050139	552740.230769231	396.065353546303	0.218315699945473	13	0	0.39	10	0	0
-1	396.080527284149	0.1714256	397.087871787	C_20 H_16 O_8 C13_1	C21H16O8	C_20 H_15 O_8 C13_1	2435	21	0.762	0.381	20	16	8	0	0	0	0	0	1	0	0	0	0	0	0	0	0	0	0	0	0	0	0	0	0	0	0	0	0	2354918.79050139	533431.375	396.080531921791	0.218800057777125	8	0.46	0.59	14	1	0
-1	396.10170126042	0.0587572	397.109001025	C_17 H_20 O_10 C13_1	C18H20O10	C_17 H_19 O_10 C13_1	2435	18	1.111	0.556	17	20	10	0	0	0	0	0	1	0	0	0	0	0	0	0	0	0	0	0	0	0	0	0	0	0	0	0	0	2354918.79050139	507750.744444444	396.101703810774	0.0903294974936855	90	0	0.31	9	0	0
-1	396.116936893846	0.1104012	397.124257168	C_21 H_20 O_7 C13_1	C22H20O7	C_21 H_19 O_7 C13_1	2435	22	0.909	0.318	21	20	7	0	0	0	0	0	1	0	0	0	0	0	0	0	0	0	0	0	0	0	0	0	0	0	0	0	0	2354918.79050139	577835	396.116943907533	0.137339107683132	2	0.4	0.51	13	1	0
-1	396.149363777537	0.0514004	397.156619795	C_17 H_24 O_8 N_2 C13_1	C18H24N2O8	C_17 H_23 O_8 N_2 C13_1	216	18	1.333	0.444	17	24	8	2	0	0	0	0	1	0	0	0	0	0	0	0	0	0	0	0	0	0	0	0	0	0	0	0	0	2354918.79050139	513537.511111111	396.149366234024	0.285326629425024	45	0	0.17	8	0	0
-1	396.174472648815	0.0571703	397.181771787	C_19 H_28 O_8 C13_1	C20H28O8	C_19 H_27 O_8 C13_1	2435	20	1.4	0.4	19	28	8	0	0	0	0	0	1	0	0	0	0	0	0	0	0	0	0	0	0	0	0	0	0	0	0	0	0	2354918.79050139	487317.233333333	396.174475259195	0.046411636794407	90	0	0.19	7	0	0
-1	396.210911039443	0.076288	397.218157168	C_20 H_32 O_7 C13_1	C21H32O7	C_20 H_31 O_7 C13_1	2435	21	1.524	0.333	20	32	7	0	0	0	0	0	1	0	0	0	0	0	0	0	0	0	0	0	0	0	0	0	0	0	0	0	0	2354918.79050139	539603.588235294	396.210913511219	0.201910991641254	68	0	0.14	6	0	0
-1	397.041222807997	0.065791	398.048525428	C_16 H_14 O_12	C16H14O12	C_16 H_13 O_12	2435	16	0.875	0.75	16	14	12	0	0	0	0	0	0	0	0	0	0	0	0	0	0	0	0	0	0	0	0	0	0	0	0	0	0	2355432.30709137	496897.076923077	397.04122733902	0.0801760031493356	13	0	0.4	10	0	0
-1	397.056472103822	0.0829917	398.063781571	C_20 H_14 O_9	C20H14O9	C_20 H_13 O_9	2435	20	0.7	0.45	20	14	9	0	0	0	0	0	0	0	0	0	0	0	0	0	0	0	0	0	0	0	0	0	0	0	0	0	0	2355432.30709137	486226.4375	397.056476624858	0.139061389835388	16	0.45	0.61	14	1	0
-2	397.11401161978	0.0204435	398.12129619	C_18 H_22 O_10	C18H22O10	C_18 H_21 O_10	2435	18	1.222	0.556	18	22	10	0	0	0	0	0	0	0	0	0	0	0	0	0	0	0	0	0	0	0	0	0	0	0	0	0	0	2355432.30709137	476141.802197802	397.114014067285	0.0129685044162972	91	0	0.23	8	0	0
-1	397.129251415533	0.0615015	398.136552333	C_22 H_22 O_7	C22H22O7	C_22 H_21 O_7	2435	22	1	0.318	22	22	7	0	0	0	0	0	0	0	0	0	0	0	0	0	0	0	0	0	0	0	0	0	0	0	0	0	0	2355432.30709137	538121.474358974	397.129254465233	0.139719467611801	78	0.33	0.46	12	0	0
-1	397.138976307553	0.063326	398.146277952	C_19 H_24 O_8 O18_1	C19H24O9	C_19 H_23 O_8 O18_1	2435	19	1.263	0.474	19	24	8	0	0	0	0	0	0	1	0	0	0	0	0	0	0	0	0	0	0	0	0	0	0	0	0	0	0	2355432.30709137	525499.931034483	397.138978577045	0.284372392751514	29	0	0.24	8	0	0
-3	397.150417367038	0.0307114	398.157681571	C_19 H_26 O_9	C19H26O9	C_19 H_25 O_9	2435	19	1.368	0.474	19	26	9	0	0	0	0	0	0	0	0	0	0	0	0	0	0	0	0	0	0	0	0	0	0	0	0	0	0	2355432.30709137	473807.56043956	397.150419845104	0.0279810352695199	91	0	0.17	7	0	0
-1	397.177837229313	0.0325502	398.185126622	C_18 H_28 O_8 C13_2	C20H28O8	C_18 H_27 O_8 C13_2	2435	20	1.4	0.4	18	28	8	0	0	0	0	0	2	0	0	0	0	0	0	0	0	0	0	0	0	0	0	0	0	0	0	0	0	2355432.30709137	433404.64	397.177839980036	0.34958053214991	25	0	0.19	7	0	0
-1	397.186786013249	0.0113186	398.194066952	C_20 H_30 O_8	C20H30O8	C_20 H_29 O_8	2435	20	1.5	0.4	20	30	8	0	0	0	0	0	0	0	0	0	0	0	0	0	0	0	0	0	0	0	0	0	0	0	0	0	0	2355432.30709137	482006.288888889	397.186788592042	0.027013732597761	90	0	0.12	6	0	0
-1	397.226550213308	0.0058056	398.233824333	C_18 H_38 O_7 S_1	C18H38O7S	C_18 H_37 O_7 S_1	2	18	2.111	0.389	18	38	7	0	1	0	0	0	0	0	0	0	0	0	0	0	0	0	0	0	0	0	0	0	0	0	0	0	0	2355432.30709137	496726.230769231	397.226554100228	0.271591509230682	26	0	0	0	0	0
-1	398.044544543976	0.1485697	399.051880263	C_15 H_14 O_12 C13_1	C16H14O12	C_15 H_13 O_12 C13_1	2435	16	0.875	0.75	15	14	12	0	0	0	0	0	1	0	0	0	0	0	0	0	0	0	0	0	0	0	0	0	0	0	0	0	0	2355945.84717099	536020	398.04454700909	0.344282113872454	2	0	0.4	10	0	0
-1	398.059909499972	0.1241044	399.067136406	C_19 H_14 O_9 C13_1	C20H14O9	C_19 H_13 O_9 C13_1	2435	20	0.7	0.45	19	14	9	0	0	0	0	0	1	0	0	0	0	0	0	0	0	0	0	0	0	0	0	0	0	0	0	0	0	2355945.84717099	541226.75	398.059913912529	0.211815249731913	8	0.45	0.61	14	1	0
-1	398.117387611132	0.0326164	399.124651025	C_17 H_22 O_10 C13_1	C18H22O10	C_17 H_21 O_10 C13_1	2435	18	1.222	0.556	17	22	10	0	0	0	0	0	1	0	0	0	0	0	0	0	0	0	0	0	0	0	0	0	0	0	0	0	0	2355945.84717099	486036.755555556	398.117389997787	0.0616307346506384	90	0	0.23	8	0	0
-1	398.132729482335	0.2473969	399.139907168	C_21 H_22 O_7 C13_1	C22H22O7	C_21 H_21 O_7 C13_1	2435	22	1	0.318	21	22	7	0	0	0	0	0	1	0	0	0	0	0	0	0	0	0	0	0	0	0	0	0	0	0	0	0	0	2355945.84717099	447421.25	398.132733790999	0.489827721337393	8	0.33	0.46	12	0	0
-1	398.153737801608	0.055549	399.161036406	C_18 H_26 O_9 C13_1	C19H26O9	C_18 H_25 O_9 C13_1	2435	19	1.368	0.474	18	26	9	0	0	0	0	0	1	0	0	0	0	0	0	0	0	0	0	0	0	0	0	0	0	0	0	0	0	2355945.84717099	482941.155555556	398.153740236811	0.0451534776389447	90	0	0.17	7	0	0
-1	398.190157624915	0.0307342	399.197421787	C_19 H_30 O_8 C13_1	C20H30O8	C_19 H_29 O_8 C13_1	2435	20	1.5	0.4	19	30	8	0	0	0	0	0	1	0	0	0	0	0	0	0	0	0	0	0	0	0	0	0	0	0	0	0	0	2355945.84717099	503692.575	398.190160024811	0.0888432138228226	80	0	0.12	6	0	0
-1	398.229913238243	0.0263052	399.237179168	C_17 H_38 O_7 S_1 C13_1	C18H38O7S	C_17 H_37 O_7 S_1 C13_1	2	18	2.111	0.389	17	38	7	0	1	0	0	0	1	0	0	0	0	0	0	0	0	0	0	0	0	0	0	0	0	0	0	0	0	2355945.84717099	536058.25	398.229916698685	0.346721552260703	4	0	0	0	0	0
-1	399.093303739736	0.0483928	400.100560809	C_17 H_20 O_11	C17H20O11	C_17 H_19 O_11	2435	17	1.176	0.647	17	20	11	0	0	0	0	0	0	0	0	0	0	0	0	0	0	0	0	0	0	0	0	0	0	0	0	0	0	2356459.41101997	480019.813186813	399.093306212402	0.071815395789221	91	0	0.22	8	0	0
-1	399.108559548416	0.0475562	400.115816952	C_21 H_20 O_8	C21H20O8	C_21 H_19 O_8	2435	21	0.952	0.381	21	20	8	0	0	0	0	0	0	0	0	0	0	0	0	0	0	0	0	0	0	0	0	0	0	0	0	0	0	2356459.41101997	524583	399.108562153465	0.171826504435829	89	0.31	0.47	12	0	0
-1	399.118329223177	0.1576605	400.125542571	C_18 H_22 O_9 O18_1	C18H22O10	C_18 H_21 O_9 O18_1	2435	18	1.222	0.556	18	22	9	0	0	0	0	0	0	1	0	0	0	0	0	0	0	0	0	0	0	0	0	0	0	0	0	0	0	2356459.41101997	497777	399.11833018707	0.219654825695815	5	0	0.23	8	0	0
-2	399.129648986744	0.0519122	400.13694619	C_18 H_24 O_10	C18H24O10	C_18 H_23 O_10	2435	18	1.333	0.556	18	24	10	0	0	0	0	0	0	0	0	0	0	0	0	0	0	0	0	0	0	0	0	0	0	0	0	0	0	2356459.41101997	474488.822222222	399.129651325205	0.0195605809393244	90	0	0.15	7	0	0
-1	399.144907433329	0.0461524	400.152202333	C_22 H_24 O_7	C22H24O7	C_22 H_23 O_7	2435	22	1.091	0.318	22	24	7	0	0	0	0	0	0	0	0	0	0	0	0	0	0	0	0	0	0	0	0	0	0	0	0	0	0	2356459.41101997	504544.311111111	399.144910135021	0.0759144408667889	90	0.27	0.41	11	0	0
-1	399.154645498612	0.0150489	400.161927952	C_19 H_26 O_8 O18_1	C19H26O9	C_19 H_25 O_8 O18_1	2435	19	1.368	0.474	19	26	8	0	0	0	0	0	0	1	0	0	0	0	0	0	0	0	0	0	0	0	0	0	0	0	0	0	0	2356459.41101997	518188.375	399.154647104222	0.323690214072386	16	0	0.17	7	0	0
-1	399.15717187352	0.1426014	400.164391241	C_17 H_26 O_9 C13_2	C19H26O9	C_17 H_25 O_9 C13_2	2435	19	1.368	0.474	17	26	9	0	0	0	0	0	2	0	0	0	0	0	0	0	0	0	0	0	0	0	0	0	0	0	0	0	0	2356459.41101997	396212.793103448	399.157174612075	0.543351718811971	29	0	0.17	7	0	0
-1	399.166079159658	0.060024	400.173331571	C_19 H_28 O_9	C19H28O9	C_19 H_27 O_9	2435	19	1.474	0.474	19	28	9	0	0	0	0	0	0	0	0	0	0	0	0	0	0	0	0	0	0	0	0	0	0	0	0	0	0	2356459.41101997	476641.544444444	399.166081542191	0.0285393364307118	90	0	0.1	6	0	0
-1	399.202423099595	0.0435297	400.209716952	C_20 H_32 O_8	C20H32O8	C_20 H_31 O_8	2435	20	1.6	0.4	20	32	8	0	0	0	0	0	0	0	0	0	0	0	0	0	0	0	0	0	0	0	0	0	0	0	0	0	0	2356459.41101997	507156.7875	399.202425601052	0.10746199255056	80	0	0.06	5	0	0
-1	400.096619222235	0.0498375	401.103915644	C_16 H_20 O_11 C13_1	C17H20O11	C_16 H_19 O_11 C13_1	2435	17	1.176	0.647	16	20	11	0	0	0	0	0	1	0	0	0	0	0	0	0	0	0	0	0	0	0	0	0	0	0	0	0	0	2356972.99891827	511802.482758621	400.096621672083	0.192578437201998	58	0	0.22	8	0	0
-1	400.111869706056	0.0639436	401.119171787	C_20 H_20 O_8 C13_1	C21H20O8	C_20 H_19 O_8 C13_1	2435	21	0.952	0.381	20	20	8	0	0	0	0	0	1	0	0	0	0	0	0	0	0	0	0	0	0	0	0	0	0	0	0	0	0	2356972.99891827	535262.071428571	400.111874241989	0.202081760713006	14	0.31	0.47	12	0	0
-1	400.133037325535	0.0317395	401.140301025	C_17 H_24 O_10 C13_1	C18H24O10	C_17 H_23 O_10 C13_1	2435	18	1.333	0.556	17	24	10	0	0	0	0	0	1	0	0	0	0	0	0	0	0	0	0	0	0	0	0	0	0	0	0	0	0	2356972.99891827	492517.7	400.133039589295	0.0640553606454806	90	0	0.15	7	0	0
-1	400.148298123175	0.0433423	401.155557168	C_21 H_24 O_7 C13_1	C22H24O7	C_21 H_23 O_7 C13_1	2435	22	1.091	0.318	21	24	7	0	0	0	0	0	1	0	0	0	0	0	0	0	0	0	0	0	0	0	0	0	0	0	0	0	0	2356972.99891827	496712.875	400.148301525631	0.327425303308961	32	0.27	0.41	11	0	0
-1	400.169412423124	0.0061045	401.176686406	C_18 H_28 O_9 C13_1	C19H28O9	C_18 H_27 O_9 C13_1	2435	19	1.474	0.474	18	28	9	0	0	0	0	0	1	0	0	0	0	0	0	0	0	0	0	0	0	0	0	0	0	0	0	0	0	2356972.99891827	492022.035714286	400.169414701314	0.080098819333263	84	0	0.1	6	0	0
-1	400.2057938275	0.0038085	401.213071787	C_19 H_32 O_8 C13_1	C20H32O8	C_19 H_31 O_8 C13_1	2435	20	1.6	0.4	19	32	8	0	0	0	0	0	1	0	0	0	0	0	0	0	0	0	0	0	0	0	0	0	0	0	0	0	0	2356972.99891827	529741.75	400.205797234884	0.297713893213874	24	0	0.06	5	0	0
-1	401.051453733027	0.0845026	402.05869619	C_19 H_14 O_10	C19H14O10	C_19 H_13 O_10	2435	19	0.737	0.526	19	14	10	0	0	0	0	0	0	0	0	0	0	0	0	0	0	0	0	0	0	0	0	0	0	0	0	0	0	2357486.61095359	489219.75	401.051458077727	0.129815090763246	16	0.33	0.57	13	1	1
-1	401.08779063422	0.0360736	402.095081571	C_20 H_18 O_9	C20H18O9	C_20 H_17 O_9	2435	20	0.9	0.45	20	18	9	0	0	0	0	0	0	0	0	0	0	0	0	0	0	0	0	0	0	0	0	0	0	0	0	0	0	2357486.61095359	510596.481012658	401.087793318984	0.182277862211191	79	0.27	0.48	12	0	0
-1	401.108910210253	0.0600995	402.116210809	C_17 H_22 O_11	C17H22O11	C_17 H_21 O_11	2435	17	1.294	0.647	17	22	11	0	0	0	0	0	0	0	0	0	0	0	0	0	0	0	0	0	0	0	0	0	0	0	0	0	0	2357486.61095359	488866.622222222	401.108912495029	0.0561454465454423	90	0	0.13	7	0	0
-1	401.12420561401	0.037535	402.131466952	C_21 H_22 O_8	C21H22O8	C_21 H_21 O_8	2435	21	1.048	0.381	21	22	8	0	0	0	0	0	0	0	0	0	0	0	0	0	0	0	0	0	0	0	0	0	0	0	0	0	0	2357486.61095359	484295.211111111	401.124208021699	0.0460949558763471	90	0.23	0.41	11	0	0
-1	401.133934929309	0.0467249	402.141192571	C_18 H_24 O_9 O18_1	C18H24O10	C_18 H_23 O_9 O18_1	2435	18	1.333	0.556	18	24	9	0	0	0	0	0	0	1	0	0	0	0	0	0	0	0	0	0	0	0	0	0	0	0	0	0	0	2357486.61095359	573465.5	401.133936008567	0.274320914207732	8	0	0.15	7	0	0
-1	401.145337271926	0.0435481	402.15259619	C_18 H_26 O_10	C18H26O10	C_18 H_25 O_10	2435	18	1.444	0.556	18	26	10	0	0	0	0	0	0	0	0	0	0	0	0	0	0	0	0	0	0	0	0	0	0	0	0	0	0	2357486.61095359	478214.241758242	401.145339449904	0.0788168797481981	91	0	0.08	6	0	0
-1	401.181680588941	0.061041	402.188981571	C_19 H_30 O_9	C19H30O9	C_19 H_29 O_9	2435	19	1.579	0.474	19	30	9	0	0	0	0	0	0	0	0	0	0	0	0	0	0	0	0	0	0	0	0	0	0	0	0	0	0	2357486.61095359	494544.481927711	401.181682809807	0.0898274858898386	83	0	0.03	5	0	0
-1	401.196977197272	0.0395694	402.204237714	C_23 H_30 O_6	C23H30O6	C_23 H_29 O_6	2435	23	1.304	0.261	23	30	6	0	0	0	0	0	0	0	0	0	0	0	0	0	0	0	0	0	0	0	0	0	0	0	0	0	0	2357486.61095359	503791.944444444	401.196979779524	0.0993142920939329	90	0.18	0.3	9	0	0
-1	402.054776340568	0.0043343	403.062051025	C_18 H_14 O_10 C13_1	C19H14O10	C_18 H_13 O_10 C13_1	2435	19	0.737	0.526	18	14	10	0	0	0	0	0	1	0	0	0	0	0	0	0	0	0	0	0	0	0	0	0	0	0	0	0	0	2358000.24644337	491092.166666667	402.054782057402	0.223636169861899	6	0.33	0.57	13	1	1
-1	402.091115992879	0.1091098	403.098436406	C_19 H_18 O_9 C13_1	C20H18O9	C_19 H_17 O_9 C13_1	2435	20	0.9	0.45	19	18	9	0	0	0	0	0	1	0	0	0	0	0	0	0	0	0	0	0	0	0	0	0	0	0	0	0	0	2358000.24644337	518766.214285714	402.091120016611	0.301117823273246	14	0.27	0.48	12	0	0
-1	402.112295892445	0.0165708	403.119565644	C_16 H_22 O_11 C13_1	C17H22O11	C_16 H_21 O_11 C13_1	2435	17	1.294	0.647	16	22	11	0	0	0	0	0	1	0	0	0	0	0	0	0	0	0	0	0	0	0	0	0	0	0	0	0	0	2358000.24644337	512935.205128205	402.112297137386	0.327664782587322	39	0	0.13	7	0	0
-1	402.127592287578	0.1164176	403.134821787	C_20 H_22 O_8 C13_1	C21H22O8	C_20 H_21 O_8 C13_1	2435	21	1.048	0.381	20	22	8	0	0	0	0	0	1	0	0	0	0	0	0	0	0	0	0	0	0	0	0	0	0	0	0	0	0	2358000.24644337	505010.627118644	402.127594630875	0.24619876244145	59	0.23	0.41	11	0	0
-1	402.148675658142	0.0026417	403.155951025	C_17 H_26 O_10 C13_1	C18H26O10	C_17 H_25 O_10 C13_1	2435	18	1.444	0.556	17	26	10	0	0	0	0	0	1	0	0	0	0	0	0	0	0	0	0	0	0	0	0	0	0	0	0	0	0	2358000.24644337	528078.87012987	402.14867749415	0.130807114649902	77	0	0.08	6	0	0
-1	402.185054919123	0.0125374	403.192336406	C_18 H_30 O_9 C13_1	C19H30O9	C_18 H_29 O_9 C13_1	2435	19	1.579	0.474	18	30	9	0	0	0	0	0	1	0	0	0	0	0	0	0	0	0	0	0	0	0	0	0	0	0	0	0	0	2358000.24644337	514352.777777778	402.185056881543	0.265122862819468	27	0	0.03	5	0	0
-1	402.20037999157	0.1584147	403.207592549	C_22 H_30 O_6 C13_1	C23H30O6	C_22 H_29 O_6 C13_1	2435	23	1.304	0.261	22	30	6	0	0	0	0	0	1	0	0	0	0	0	0	0	0	0	0	0	0	0	0	0	0	0	0	0	0	2358000.24644337	521266.766666667	402.200383270773	0.203296324332244	30	0.18	0.3	9	0	0
-1	403.030673106243	0.0278959	404.037960809	C_18 H_12 O_11	C18H12O11	C_18 H_11 O_11	2435	18	0.667	0.611	18	12	11	0	0	0	0	0	0	0	0	0	0	0	0	0	0	0	0	0	0	0	0	0	0	0	0	0	0	2358513.90451188	491368.307692308	403.030677003134	0.098693111859614	13	0.29	0.6	13	1	1
-1	403.103455100564	9.65e-05	404.110731571	C_20 H_20 O_9	C20H20O9	C_20 H_19 O_9	2435	20	1	0.45	20	20	9	0	0	0	0	0	0	0	0	0	0	0	0	0	0	0	0	0	0	0	0	0	0	0	0	0	0	2358513.90451188	485859.688888889	403.103457231578	0.0578047130310486	90	0.18	0.42	11	0	0
-1	403.139854746637	0.0352001	404.147116952	C_21 H_24 O_8	C21H24O8	C_21 H_23 O_8	2435	21	1.143	0.381	21	24	8	0	0	0	0	0	0	0	0	0	0	0	0	0	0	0	0	0	0	0	0	0	0	0	0	0	0	2358513.90451188	472690.277777778	403.13985682585	0.0278312939261078	90	0.15	0.35	10	0	0
-1	403.151063858718	0.024869	404.158350341	C_20 H_24 O_7 N_2	C20H24N2O7	C_20 H_23 O_7 N_2	216	20	1.2	0.35	20	24	7	2	0	0	0	0	0	0	0	0	0	0	0	0	0	0	0	0	0	0	0	0	0	0	0	0	0	2358513.90451188	493816.675324675	403.151065602095	0.0876530386855228	77	0.09	0.31	10	0	0
-1	403.212639633857	0.0701376	404.219887714	C_23 H_32 O_6	C23H32O6	C_23 H_31 O_6	2435	23	1.391	0.261	23	32	6	0	0	0	0	0	0	0	0	0	0	0	0	0	0	0	0	0	0	0	0	0	0	0	0	0	0	2358513.90451188	509760.4	403.212641970802	0.116064002724107	85	0.12	0.25	8	0	0
-1	404.033991243282	0.1184299	405.041315644	C_17 H_12 O_11 C13_1	C18H12O11	C_17 H_11 O_11 C13_1	2435	18	0.667	0.611	17	12	11	0	0	0	0	0	1	0	0	0	0	0	0	0	0	0	0	0	0	0	0	0	0	0	0	0	0	2359027.58428261	531128	404.033993525617	0.117344081285995	2	0.29	0.6	13	1	1
-1	404.106828996968	0.0469571	405.114086406	C_19 H_20 O_9 C13_1	C20H20O9	C_19 H_19 O_9 C13_1	2435	20	1	0.45	19	20	9	0	0	0	0	0	1	0	0	0	0	0	0	0	0	0	0	0	0	0	0	0	0	0	0	0	0	2359027.58428261	524017.345454545	404.106830993555	0.221013763389361	55	0.18	0.42	11	0	0
-1	404.143228212164	0.0810983	405.150471787	C_20 H_24 O_8 C13_1	C21H24O8	C_20 H_23 O_8 C13_1	2435	21	1.143	0.381	20	24	8	0	0	0	0	0	1	0	0	0	0	0	0	0	0	0	0	0	0	0	0	0	0	0	0	0	0	2359027.58428261	500777.833333333	404.143230196234	0.106541528208696	90	0.15	0.35	10	0	0
-1	404.154401128755	0.0681604	405.161705176	C_19 H_24 O_7 N_2 C13_1	C20H24N2O7	C_19 H_23 O_7 N_2 C13_1	216	20	1.2	0.35	19	24	7	2	0	0	0	0	1	0	0	0	0	0	0	0	0	0	0	0	0	0	0	0	0	0	0	0	0	2359027.58428261	501687.666666667	404.154402732103	0.253121523367486	15	0.09	0.31	10	0	0
-1	404.21599496213	0.071183	405.223242549	C_22 H_32 O_6 C13_1	C23H32O6	C_22 H_31 O_6 C13_1	2435	23	1.391	0.261	22	32	6	0	0	0	0	0	1	0	0	0	0	0	0	0	0	0	0	0	0	0	0	0	0	0	0	0	0	2359027.58428261	507071.047619048	404.215997313142	0.257273649724153	21	0.12	0.25	8	0	0
-1	405.046332789552	0.0039108	406.053610809	C_18 H_14 O_11	C18H14O11	C_18 H_13 O_11	2435	18	0.778	0.611	18	14	11	0	0	0	0	0	0	0	0	0	0	0	0	0	0	0	0	0	0	0	0	0	0	0	0	0	0	2359541.28487833	486774.461538462	405.04633636946	0.0464890928879762	13	0.14	0.52	12	1	1
-1	405.082733612026	0.0341156	406.08999619	C_19 H_18 O_10	C19H18O10	C_19 H_17 O_10	2435	19	0.947	0.526	19	18	10	0	0	0	0	0	0	0	0	0	0	0	0	0	0	0	0	0	0	0	0	0	0	0	0	0	0	2359541.28487833	494181.522222222	405.082735454446	0.124610078502629	90	0.11	0.43	11	0	0
-1	405.119092576002	0.0309337	406.126381571	C_20 H_22 O_9	C20H22O9	C_20 H_21 O_9	2435	20	1.1	0.45	20	22	9	0	0	0	0	0	0	0	0	0	0	0	0	0	0	0	0	0	0	0	0	0	0	0	0	0	0	2359541.28487833	471245.611111111	405.11909429494	0.0231609506901116	90	0.09	0.35	10	0	0
-2	405.155504242129	0.0337845	406.162766952	C_21 H_26 O_8	C21H26O8	C_21 H_25 O_8	2435	21	1.238	0.381	21	26	8	0	0	0	0	0	0	0	0	0	0	0	0	0	0	0	0	0	0	0	0	0	0	0	0	0	0	2359541.28487833	467287.288888889	405.155506016608	0.0190339223386499	90	0.08	0.29	9	0	0
-1	405.191858601537	0.0425899	406.199152333	C_22 H_30 O_7	C22H30O7	C_22 H_29 O_7	2435	22	1.364	0.318	22	30	7	0	0	0	0	0	0	0	0	0	0	0	0	0	0	0	0	0	0	0	0	0	0	0	0	0	0	2359541.28487833	479299.811111111	405.191860540005	0.0370013445246566	90	0.07	0.24	8	0	0
-1	406.049700921792	0.028765	407.056965644	C_17 H_14 O_11 C13_1	C18H14O11	C_17 H_13 O_11 C13_1	2435	18	0.778	0.611	17	14	11	0	0	0	0	0	1	0	0	0	0	0	0	0	0	0	0	0	0	0	0	0	0	0	0	0	0	2360055.00542106	562180.222222222	406.049702537692	0.226071921609256	9	0.14	0.52	12	1	1
-1	406.08604949113	0.0616615	407.093351025	C_18 H_18 O_10 C13_1	C19H18O10	C_18 H_17 O_10 C13_1	2435	19	0.947	0.526	18	18	10	0	0	0	0	0	1	0	0	0	0	0	0	0	0	0	0	0	0	0	0	0	0	0	0	0	0	2360055.00542106	509406.454545455	406.086051336105	0.290913515542144	22	0.11	0.43	11	0	0
-1	406.122447117399	0.0315796	407.129736406	C_19 H_22 O_9 C13_1	C20H22O9	C_19 H_21 O_9 C13_1	2435	20	1.1	0.45	19	22	9	0	0	0	0	0	1	0	0	0	0	0	0	0	0	0	0	0	0	0	0	0	0	0	0	0	0	2360055.00542106	500562.377777778	406.122448721752	0.0888325127512806	90	0.09	0.35	10	0	0
-1	406.150736856965	0.0065503	407.158015956	C_20 H_25 O_8 N_1	C20H25NO8	C_20 H_24 O_8 N_1	272	20	1.25	0.4	20	25	8	1	0	0	0	0	0	0	0	0	0	0	0	0	0	0	0	0	0	0	0	0	0	0	0	0	0	2360055.00542106	484953.974025974	406.150738231488	0.0627740013423717	77	0	0.27	9	0	0
-1	406.15886687006	0.0528408	407.166121787	C_20 H_26 O_8 C13_1	C21H26O8	C_20 H_25 O_8 C13_1	2435	21	1.238	0.381	20	26	8	0	0	0	0	0	1	0	0	0	0	0	0	0	0	0	0	0	0	0	0	0	0	0	0	0	0	2360055.00542106	480378.811111111	406.158868492306	0.0646382668738901	90	0.08	0.29	9	0	0
-1	406.195230574078	0.0003978	407.202507168	C_21 H_30 O_7 C13_1	C22H30O7	C_21 H_29 O_7 C13_1	2435	22	1.364	0.318	21	30	7	0	0	0	0	0	1	0	0	0	0	0	0	0	0	0	0	0	0	0	0	0	0	0	0	0	0	2360055.00542106	501545.211764706	406.19523223042	0.113259488131242	85	0.07	0.24	8	0	0
-1	407.098376148897	0.0156577	408.10564619	C_19 H_20 O_10	C19H20O10	C_19 H_19 O_10	2435	19	1.053	0.526	19	20	10	0	0	0	0	0	0	0	0	0	0	0	0	0	0	0	0	0	0	0	0	0	0	0	0	0	0	2360568.74503208	472748.7	407.098377528599	0.0377504692939118	90	0	0.36	10	0	0
-1	407.109629553598	0.064702	408.116879579	C_18 H_20 O_9 N_2	C18H20N2O9	C_18 H_19 O_9 N_2	216	18	1.111	0.5	18	20	9	2	0	0	0	0	0	0	0	0	0	0	0	0	0	0	0	0	0	0	0	0	0	0	0	0	0	2360568.74503208	500834.820512821	407.109630628627	0.105229971272015	78	0	0.3	10	0	0
-2	407.134764292875	0.022426	408.142031571	C_20 H_24 O_9	C20H24O9	C_20 H_23 O_9	2435	20	1.2	0.45	20	24	9	0	0	0	0	0	0	0	0	0	0	0	0	0	0	0	0	0	0	0	0	0	0	0	0	0	0	2360568.74503208	464731.8	407.134765658088	0.0128505233611592	90	0	0.29	9	0	0
-1	407.145979411122	0.0223372	408.15326496	C_19 H_24 O_8 N_2	C19H24N2O8	C_19 H_23 O_8 N_2	216	19	1.263	0.421	19	24	8	2	0	0	0	0	0	0	0	0	0	0	0	0	0	0	0	0	0	0	0	0	0	0	0	0	0	2360568.74503208	483569.701298701	407.145980565851	0.0524343220252404	77	0	0.23	9	0	0
-1	407.154073390374	0.0513743	408.161370791	C_19 H_25 O_8 N_1 C13_1	C20H25NO8	C_19 H_24 O_8 N_1 C13_1	272	20	1.25	0.4	19	25	8	1	0	0	0	0	1	0	0	0	0	0	0	0	0	0	0	0	0	0	0	0	0	0	0	0	0	2360568.74503208	549905.837837838	407.154074262212	0.240051240175067	37	0	0.27	9	0	0
-1	407.162108689769	0.2241741	408.169476622	C_19 H_26 O_8 C13_2	C21H26O8	C_19 H_25 O_8 C13_2	2435	21	1.238	0.381	19	26	8	0	0	0	0	0	2	0	0	0	0	0	0	0	0	0	0	0	0	0	0	0	0	0	0	0	0	2360568.74503208	447263.333333333	407.1621094847	0.107022214429662	3	0.08	0.29	9	0	0
-1	407.171136773529	0.0091798	408.178416952	C_21 H_28 O_8	C21H28O8	C_21 H_27 O_8	2435	21	1.333	0.381	21	28	8	0	0	0	0	0	0	0	0	0	0	0	0	0	0	0	0	0	0	0	0	0	0	0	0	0	0	2360568.74503208	465267.087912088	407.171138239056	0.0156822041713165	91	0	0.24	8	0	0
-1	407.207545860708	0.0488934	408.214802333	C_22 H_32 O_7	C22H32O7	C_22 H_31 O_7	2435	22	1.455	0.318	22	32	7	0	0	0	0	0	0	0	0	0	0	0	0	0	0	0	0	0	0	0	0	0	0	0	0	0	0	2360568.74503208	481245.7	407.207547455649	0.0590076049321283	90	0	0.19	7	0	0
-1	408.101714634046	0.0243431	409.109001025	C_18 H_20 O_10 C13_1	C19H20O10	C_18 H_19 O_10 C13_1	2435	19	1.053	0.526	18	20	10	0	0	0	0	0	1	0	0	0	0	0	0	0	0	0	0	0	0	0	0	0	0	0	0	0	0	2361082.50283191	509277.413793103	408.101715702312	0.172452966988969	87	0	0.36	10	0	0
-1	408.112823409894	0.3289328	409.120234414	C_17 H_20 O_9 N_2 C13_1	C18H20N2O9	C_17 H_19 O_9 N_2 C13_1	216	18	1.111	0.5	17	20	9	2	0	0	0	0	1	0	0	0	0	0	0	0	0	0	0	0	0	0	0	0	0	0	0	0	0	2361082.50283191	500257.285714286	408.112823415345	0.32383067751772	7	0	0.3	10	0	0
-1	408.129996209423	0.019392	409.137280575	C_19 H_23 O_9 N_1	C19H23NO9	C_19 H_22 O_9 N_1	272	19	1.211	0.474	19	23	9	1	0	0	0	0	0	0	0	0	0	0	0	0	0	0	0	0	0	0	0	0	0	0	0	0	0	2361082.50283191	476669.285714286	408.129997122852	0.0481632729450275	77	0	0.26	9	0	0
-1	408.138115918777	0.0145278	409.145386406	C_19 H_24 O_9 C13_1	C20H24O9	C_19 H_23 O_9 C13_1	2435	20	1.2	0.45	19	24	9	0	0	0	0	0	1	0	0	0	0	0	0	0	0	0	0	0	0	0	0	0	0	0	0	0	0	2361082.50283191	478385.244444444	408.13811710534	0.0491243532978638	90	0	0.29	9	0	0
-1	408.149367868392	0.0598915	409.156619795	C_18 H_24 O_8 N_2 C13_1	C19H24N2O8	C_18 H_23 O_8 N_2 C13_1	216	19	1.263	0.421	18	24	8	2	0	0	0	0	1	0	0	0	0	0	0	0	0	0	0	0	0	0	0	0	0	0	0	0	0	2361082.50283191	501693	408.149368983562	0.305682199089997	45	0	0.23	9	0	0
-1	408.166409061127	0.0477474	409.173665956	C_20 H_27 O_8 N_1	C20H27NO8	C_20 H_26 O_8 N_1	272	20	1.35	0.4	20	27	8	1	0	0	0	0	0	0	0	0	0	0	0	0	0	0	0	0	0	0	0	0	0	0	0	0	0	2361082.50283191	483092.653846154	408.16641014178	0.0806590520556689	78	0	0.2	8	0	0
-1	408.174502721831	0.0180018	409.181771787	C_20 H_28 O_8 C13_1	C21H28O8	C_20 H_27 O_8 C13_1	2435	21	1.333	0.381	20	28	8	0	0	0	0	0	1	0	0	0	0	0	0	0	0	0	0	0	0	0	0	0	0	0	0	0	0	2361082.50283191	484790.633333333	408.174504013373	0.0686940364470064	90	0	0.24	8	0	0
-1	408.210865891588	0.0362765	409.218157168	C_21 H_32 O_7 C13_1	C22H32O7	C_21 H_31 O_7 C13_1	2435	22	1.455	0.318	21	32	7	0	0	0	0	0	1	0	0	0	0	0	0	0	0	0	0	0	0	0	0	0	0	0	0	0	0	2361082.50283191	509063.848484849	408.210867398635	0.218333077712848	66	0	0.19	7	0	0
-1	409.041277775092	0.0701844	410.048525428	C_17 H_14 O_12	C17H14O12	C_17 H_13 O_12	2435	17	0.824	0.706	17	14	12	0	0	0	0	0	0	0	0	0	0	0	0	0	0	0	0	0	0	0	0	0	0	0	0	0	0	2361596.27794036	490771	409.041280543744	0.0579035676000999	13	0	0.45	11	0	0
-1	409.114044572327	0.060504	410.12129619	C_19 H_22 O_10	C19H22O10	C_19 H_21 O_10	2435	19	1.158	0.526	19	22	10	0	0	0	0	0	0	0	0	0	0	0	0	0	0	0	0	0	0	0	0	0	0	0	0	0	0	2361596.27794036	462957.577777778	409.114045497508	0.0250742720767661	90	0	0.29	9	0	0
-1	409.125274712968	0.052583	410.132529579	C_18 H_22 O_9 N_2	C18H22N2O9	C_18 H_21 O_9 N_2	216	18	1.222	0.5	18	22	9	2	0	0	0	0	0	0	0	0	0	0	0	0	0	0	0	0	0	0	0	0	0	0	0	0	0	2361596.27794036	488900.883116883	409.125275436637	0.0733428288390587	77	0	0.22	9	0	0
-1	409.133346393244	0.0306846	410.14063541	C_18 H_23 O_9 N_1 C13_1	C19H23NO9	C_18 H_22 O_9 N_1 C13_1	272	19	1.211	0.474	18	23	9	1	0	0	0	0	1	0	0	0	0	0	0	0	0	0	0	0	0	0	0	0	0	0	0	0	0	2361596.27794036	483773.634146341	409.133345898624	0.226270631977322	41	0	0.26	9	0	0
-1	409.14152251625	0.1406977	410.148741241	C_18 H_24 O_9 C13_2	C20H24O9	C_18 H_23 O_9 C13_2	2435	20	1.2	0.45	18	24	9	0	0	0	0	0	2	0	0	0	0	0	0	0	0	0	0	0	0	0	0	0	0	0	0	0	0	2361596.27794036	405226.2	409.141520902671	0.514402630811905	10	0	0.29	9	0	0
-2	409.150386516669	0.0454045	410.157681571	C_20 H_26 O_9	C20H26O9	C_20 H_25 O_9	2435	20	1.3	0.45	20	26	9	0	0	0	0	0	0	0	0	0	0	0	0	0	0	0	0	0	0	0	0	0	0	0	0	0	0	2361596.27794036	463984.9	409.150387542599	0.0155623358344934	90	0	0.23	8	0	0
-1	409.169687406694	0.1388498	410.177020791	C_19 H_27 O_8 N_1 C13_1	C20H27NO8	C_19 H_26 O_8 N_1 C13_1	272	20	1.35	0.4	19	27	8	1	0	0	0	0	1	0	0	0	0	0	0	0	0	0	0	0	0	0	0	0	0	0	0	0	0	2361596.27794036	495451.272727273	409.169688265691	0.2415640119929	22	0	0.2	8	0	0
-1	409.186805048502	0.0354174	410.194066952	C_21 H_30 O_8	C21H30O8	C_21 H_29 O_8	2435	21	1.429	0.381	21	30	8	0	0	0	0	0	0	0	0	0	0	0	0	0	0	0	0	0	0	0	0	0	0	0	0	0	0	2361596.27794036	465660.988888889	409.186806145217	0.0209779770718473	90	0	0.18	7	0	0
-1	409.223169172484	0.016403	410.230452333	C_22 H_34 O_7	C22H34O7	C_22 H_33 O_7	2435	22	1.545	0.318	22	34	7	0	0	0	0	0	0	0	0	0	0	0	0	0	0	0	0	0	0	0	0	0	0	0	0	0	0	2361596.27794036	505630.736842105	409.223170350457	0.14229314675556	76	0	0.14	6	0	0
-1	410.044509224865	0.2301583	411.051880263	C_16 H_14 O_12 C13_1	C17H14O12	C_16 H_13 O_12 C13_1	2435	17	0.824	0.706	16	14	12	0	0	0	0	0	1	0	0	0	0	0	0	0	0	0	0	0	0	0	0	0	0	0	0	0	0	2362110.06944457	472701.4	410.044511945342	0.198181766793755	5	0	0.45	11	0	0
-1	410.109272884183	0.0100264	411.116545194	C_18 H_21 O_10 N_1	C18H21NO10	C_18 H_20 O_10 N_1	272	18	1.167	0.556	18	21	10	1	0	0	0	0	0	0	0	0	0	0	0	0	0	0	0	0	0	0	0	0	0	0	0	0	0	2362110.06944457	493687.873417722	410.109273425938	0.11374723698741	79	0	0.25	9	0	0
-1	410.117370190807	0.0107096	411.124651025	C_18 H_22 O_10 C13_1	C19H22O10	C_18 H_21 O_10 C13_1	2435	19	1.158	0.526	18	22	10	0	0	0	0	0	1	0	0	0	0	0	0	0	0	0	0	0	0	0	0	0	0	0	0	0	0	2362110.06944457	484322.477777778	410.117370971472	0.0881980740434581	90	0	0.29	9	0	0
-1	410.128598435054	0.023221	411.135884414	C_17 H_22 O_9 N_2 C13_1	C18H22N2O9	C_17 H_21 O_9 N_2 C13_1	216	18	1.222	0.5	17	22	9	2	0	0	0	0	1	0	0	0	0	0	0	0	0	0	0	0	0	0	0	0	0	0	0	0	0	2362110.06944457	488026.933333333	410.128599083796	0.410026294282854	15	0	0.22	9	0	0
-1	410.145645874873	0.0201117	411.152930575	C_19 H_25 O_9 N_1	C19H25NO9	C_19 H_24 O_9 N_1	272	19	1.316	0.474	19	25	9	1	0	0	0	0	0	0	0	0	0	0	0	0	0	0	0	0	0	0	0	0	0	0	0	0	0	2362110.06944457	477765.74025974	410.145646491273	0.0481648117555298	77	0	0.19	8	0	0
-1	410.153762535051	0.0062287	411.161036406	C_19 H_26 O_9 C13_1	C20H26O9	C_19 H_25 O_9 C13_1	2435	20	1.3	0.45	19	26	9	0	0	0	0	0	1	0	0	0	0	0	0	0	0	0	0	0	0	0	0	0	0	0	0	0	0	2362110.06944457	473262.077777778	410.153763393617	0.0406344553152301	90	0	0.23	8	0	0
-1	410.190151072497	0.0139033	411.197421787	C_20 H_30 O_8 C13_1	C21H30O8	C_20 H_29 O_8 C13_1	2435	21	1.429	0.381	20	30	8	0	0	0	0	0	1	0	0	0	0	0	0	0	0	0	0	0	0	0	0	0	0	0	0	0	0	2362110.06944457	485032.930232558	410.19015191929	0.0874511860449565	86	0	0.18	7	0	0
-1	410.226481214584	0.120423	411.233807168	C_21 H_34 O_7 C13_1	C22H34O7	C_21 H_33 O_7 C13_1	2435	22	1.545	0.318	21	34	7	0	0	0	0	0	1	0	0	0	0	0	0	0	0	0	0	0	0	0	0	0	0	0	0	0	0	2362110.06944457	555567.875	410.226484805117	0.145446082309104	8	0	0.14	6	0	0
-1	411.056916753381	0.0430928	412.064175428	C_17 H_16 O_12	C17H16O12	C_17 H_15 O_12	2435	17	0.941	0.706	17	16	12	0	0	0	0	0	0	0	0	0	0	0	0	0	0	0	0	0	0	0	0	0	0	0	0	0	0	2362623.87630337	483582.6875	411.056918442185	0.0960656149328562	16	0	0.36	10	0	0
-1	411.072192151688	0.0898176	412.079431571	C_21 H_16 O_9	C21H16O9	C_21 H_15 O_9	2435	21	0.762	0.429	21	16	9	0	0	0	0	0	0	0	0	0	0	0	0	0	0	0	0	0	0	0	0	0	0	0	0	0	0	2362623.87630337	478880.25	411.072194548018	0.0917494068476014	16	0.42	0.58	14	1	0
-1	411.09328664384	0.0054987	412.100560809	C_18 H_20 O_11	C18H20O11	C_18 H_19 O_11	2435	18	1.111	0.611	18	20	11	0	0	0	0	0	0	0	0	0	0	0	0	0	0	0	0	0	0	0	0	0	0	0	0	0	0	2362623.87630337	476050.466666667	411.093287301601	0.0447573517279398	90	0	0.28	9	0	0
-1	411.112599202687	0.0591939	412.119900029	C_17 H_21 O_10 N_1 C13_1	C18H21NO10	C_17 H_20 O_10 N_1 C13_1	272	18	1.167	0.556	17	21	10	1	0	0	0	0	1	0	0	0	0	0	0	0	0	0	0	0	0	0	0	0	0	0	0	0	0	2362623.87630337	377915.857142857	411.112600298112	0.48952895639775	7	0	0.25	9	0	0
-1	411.149032634749	0.0573957	412.15628541	C_18 H_25 O_9 N_1 C13_1	C19H25NO9	C_18 H_24 O_9 N_1 C13_1	272	19	1.316	0.474	18	25	9	1	0	0	0	0	1	0	0	0	0	0	0	0	0	0	0	0	0	0	0	0	0	0	0	0	0	2362623.87630337	489444.108108108	411.149032419905	0.220976523577697	37	0	0.19	8	0	0
-1	411.154553358195	0.2381637	412.161927952	C_20 H_26 O_8 O18_1	C20H26O9	C_20 H_25 O_8 O18_1	2435	20	1.3	0.45	20	26	8	0	0	0	0	0	0	1	0	0	0	0	0	0	0	0	0	0	0	0	0	0	0	0	0	0	0	2362623.87630337	430694.333333333	411.154553490466	0.456259549861774	6	0	0.23	8	0	0
-2	411.166070834062	0.0380786	412.173331571	C_20 H_28 O_9	C20H28O9	C_20 H_27 O_9	2435	20	1.4	0.45	20	28	9	0	0	0	0	0	0	0	0	0	0	0	0	0	0	0	0	0	0	0	0	0	0	0	0	0	0	2362623.87630337	460445	411.166071509993	0.0179206443823048	91	0	0.16	7	0	0
-1	411.202424109483	0.0398123	412.209716952	C_21 H_32 O_8	C21H32O8	C_21 H_31 O_8	2435	21	1.524	0.381	21	32	8	0	0	0	0	0	0	0	0	0	0	0	0	0	0	0	0	0	0	0	0	0	0	0	0	0	0	2362623.87630337	480693.197802198	411.202424883676	0.080538114555297	91	0	0.12	6	0	0
-1	412.060211634474	0.1021552	413.067530263	C_16 H_16 O_12 C13_1	C17H16O12	C_16 H_15 O_12 C13_1	2435	17	0.941	0.706	16	16	12	0	0	0	0	0	1	0	0	0	0	0	0	0	0	0	0	0	0	0	0	0	0	0	0	0	0	2363137.6974428	580536.25	412.060217714756	0.17959498908115	4	0	0.36	10	0	0
-1	412.075469162775	0.0987986	413.082786406	C_20 H_16 O_9 C13_1	C21H16O9	C_20 H_15 O_9 C13_1	2435	21	0.762	0.429	20	16	9	0	0	0	0	0	1	0	0	0	0	0	0	0	0	0	0	0	0	0	0	0	0	0	0	0	0	2363137.6974428	543446	412.075469036246	0.0792542580687772	3	0.42	0.58	14	1	0
-1	412.09659173702	0.1149227	413.103915644	C_17 H_20 O_11 C13_1	C18H20O11	C_17 H_19 O_11 C13_1	2435	18	1.111	0.611	17	20	11	0	0	0	0	0	1	0	0	0	0	0	0	0	0	0	0	0	0	0	0	0	0	0	0	0	0	2363137.6974428	503740.016129032	412.096591712645	0.250373744648443	62	0	0.28	9	0	0
-1	412.169391748036	0.0441119	413.176686406	C_19 H_28 O_9 C13_1	C20H28O9	C_19 H_27 O_9 C13_1	2435	20	1.4	0.45	19	28	9	0	0	0	0	0	1	0	0	0	0	0	0	0	0	0	0	0	0	0	0	0	0	0	0	0	0	2363137.6974428	480978.666666667	412.169392264311	0.0700904225203752	90	0	0.16	7	0	0
-1	412.205838955423	0.1055146	413.213071787	C_20 H_32 O_8 C13_1	C21H32O8	C_20 H_31 O_8 C13_1	2435	21	1.524	0.381	20	32	8	0	0	0	0	0	1	0	0	0	0	0	0	0	0	0	0	0	0	0	0	0	0	0	0	0	0	2363137.6974428	521529.521126761	412.205839563837	0.205435194568135	71	0	0.12	6	0	0
-1	413.08779572323	0.0227387	414.095081571	C_21 H_18 O_9	C21H18O9	C_21 H_17 O_9	2435	21	0.857	0.429	21	18	9	0	0	0	0	0	0	0	0	0	0	0	0	0	0	0	0	0	0	0	0	0	0	0	0	0	0	2363651.53178799	459086.421052632	413.087797497132	0.18684458202763	19	0.33	0.52	13	1	0
-1	413.108941314618	0.0167513	414.116210809	C_18 H_22 O_11	C18H22O11	C_18 H_21 O_11	2435	18	1.222	0.611	18	22	11	0	0	0	0	0	0	0	0	0	0	0	0	0	0	0	0	0	0	0	0	0	0	0	0	0	0	2363651.53178799	466574.666666667	413.108941613251	0.0379742388452778	90	0	0.2	8	0	0
-1	413.124214144219	0.0570447	414.131466952	C_22 H_22 O_8	C22H22O8	C_22 H_21 O_8	2435	22	1	0.364	22	22	8	0	0	0	0	0	0	0	0	0	0	0	0	0	0	0	0	0	0	0	0	0	0	0	0	0	0	2363651.53178799	522962.095238095	413.124214940336	0.149775932316046	84	0.29	0.44	12	0	0
-1	413.145331369861	0.0280356	414.15259619	C_19 H_26 O_10	C19H26O10	C_19 H_25 O_10	2435	19	1.368	0.526	19	26	10	0	0	0	0	0	0	0	0	0	0	0	0	0	0	0	0	0	0	0	0	0	0	0	0	0	0	2363651.53178799	459570.488888889	413.145331683316	0.022638076620825	90	0	0.14	7	0	0
-1	413.172813214715	0.1168695	414.180041241	C_18 H_28 O_9 C13_2	C20H28O9	C_18 H_27 O_9 C13_2	2435	20	1.4	0.45	18	28	9	0	0	0	0	0	2	0	0	0	0	0	0	0	0	0	0	0	0	0	0	0	0	0	0	0	0	2363651.53178799	463931	413.172818416039	0.205163493090407	2	0	0.16	7	0	0
-1	413.181695338082	0.0236631	414.188981571	C_20 H_30 O_9	C20H30O9	C_20 H_29 O_9	2435	20	1.5	0.45	20	30	9	0	0	0	0	0	0	0	0	0	0	0	0	0	0	0	0	0	0	0	0	0	0	0	0	0	0	2363651.53178799	470901.033333333	413.181695783334	0.0450568431576278	90	0	0.1	6	0	0
-1	414.091085581726	0.1792178	415.098436406	C_20 H_18 O_9 C13_1	C21H18O9	C_20 H_17 O_9 C13_1	2435	21	0.857	0.429	20	18	9	0	0	0	0	0	1	0	0	0	0	0	0	0	0	0	0	0	0	0	0	0	0	0	0	0	0	2364165.37826316	468494	414.091085685029	0.321729657527624	6	0.33	0.52	13	1	0
-1	414.11230814477	0.0456061	415.119565644	C_17 H_22 O_11 C13_1	C18H22O11	C_17 H_21 O_11 C13_1	2435	18	1.222	0.611	17	22	11	0	0	0	0	0	1	0	0	0	0	0	0	0	0	0	0	0	0	0	0	0	0	0	0	0	0	2364165.37826316	500161.872093023	414.11230829585	0.192143779242786	86	0	0.2	8	0	0
-1	414.127502571191	0.1030605	415.134821787	C_21 H_22 O_8 C13_1	C22H22O8	C_21 H_21 O_8 C13_1	2435	22	1	0.364	21	22	8	0	0	0	0	0	1	0	0	0	0	0	0	0	0	0	0	0	0	0	0	0	0	0	0	0	0	2364165.37826316	576221.25	414.127503290089	0.205536944482124	4	0.29	0.44	12	0	0
-1	414.148681509741	0.0166588	415.155951025	C_18 H_26 O_10 C13_1	C19H26O10	C_18 H_25 O_10 C13_1	2435	19	1.368	0.526	18	26	10	0	0	0	0	0	1	0	0	0	0	0	0	0	0	0	0	0	0	0	0	0	0	0	0	0	0	2364165.37826316	474840.8	414.148681707335	0.088157895547077	90	0	0.14	7	0	0
-1	414.185051675078	0.0199883	415.192336406	C_19 H_30 O_9 C13_1	C20H30O9	C_19 H_29 O_9 C13_1	2435	20	1.5	0.45	19	30	9	0	0	0	0	0	1	0	0	0	0	0	0	0	0	0	0	0	0	0	0	0	0	0	0	0	0	2364165.37826316	494420.384615385	414.185051960854	0.121462792057329	78	0	0.1	6	0	0
-1	415.103430982179	0.0580543	416.110731571	C_21 H_20 O_9	C21H20O9	C_21 H_19 O_9	2435	21	0.952	0.429	21	20	9	0	0	0	0	0	0	0	0	0	0	0	0	0	0	0	0	0	0	0	0	0	0	0	0	0	0	2364679.23579162	505442.659090909	415.103431317468	0.216346600156876	88	0.25	0.45	12	0	0
-1	415.124603847534	0.0467881	416.131860809	C_18 H_24 O_11	C18H24O11	C_18 H_23 O_11	2435	18	1.333	0.611	18	24	11	0	0	0	0	0	0	0	0	0	0	0	0	0	0	0	0	0	0	0	0	0	0	0	0	0	0	2364679.23579162	464912.222222222	415.124603967948	0.0437130666225736	90	0	0.12	7	0	0
-1	415.139863127615	0.0543245	416.147116952	C_22 H_24 O_8	C22H24O8	C_22 H_23 O_8	2435	22	1.091	0.364	22	24	8	0	0	0	0	0	0	0	0	0	0	0	0	0	0	0	0	0	0	0	0	0	0	0	0	0	0	2364679.23579162	473062.644444444	415.139863448182	0.0651786082331521	90	0.21	0.39	11	0	0
-1	415.160955450844	0.0343803	416.16824619	C_19 H_28 O_10	C19H28O10	C_19 H_27 O_10	2435	19	1.474	0.526	19	28	10	0	0	0	0	0	0	0	0	0	0	0	0	0	0	0	0	0	0	0	0	0	0	0	0	0	0	2364679.23579162	465660.4	415.160955652707	0.0444706660177279	90	0	0.07	6	0	0
-1	415.176193599337	0.0776148	416.183502333	C_23 H_28 O_7	C23H28O7	C_23 H_27 O_7	2435	23	1.217	0.304	23	28	7	0	0	0	0	0	0	0	0	0	0	0	0	0	0	0	0	0	0	0	0	0	0	0	0	0	0	2364679.23579162	479834.733333333	415.176194018854	0.0699708144775377	90	0.19	0.33	10	0	0
-1	415.212632360517	0.0506415	416.219887714	C_24 H_32 O_6	C24H32O6	C_24 H_31 O_6	2435	24	1.333	0.25	24	32	6	0	0	0	0	0	0	0	0	0	0	0	0	0	0	0	0	0	0	0	0	0	0	0	0	0	0	2364679.23579162	496075.283783784	415.212633145484	0.146945939170714	74	0.17	0.29	9	0	0
-1	416.106732383645	0.1860187	417.114086406	C_20 H_20 O_9 C13_1	C21H20O9	C_20 H_19 O_9 C13_1	2435	21	0.952	0.429	20	20	9	0	0	0	0	0	1	0	0	0	0	0	0	0	0	0	0	0	0	0	0	0	0	0	0	0	0	2365193.10329576	502313.285714286	416.106732850646	0.179276490222896	14	0.25	0.45	12	0	0
-1	416.127924829635	0.0344804	417.135215644	C_17 H_24 O_11 C13_1	C18H24O11	C_17 H_23 O_11 C13_1	2435	18	1.333	0.611	17	24	11	0	0	0	0	0	1	0	0	0	0	0	0	0	0	0	0	0	0	0	0	0	0	0	0	0	0	2365193.10329576	502091.683544304	416.127924928802	0.213358954301471	79	0	0.12	7	0	0
-1	416.143210209614	0.0356083	417.150471787	C_21 H_24 O_8 C13_1	C22H24O8	C_21 H_23 O_8 C13_1	2435	22	1.091	0.364	21	24	8	0	0	0	0	0	1	0	0	0	0	0	0	0	0	0	0	0	0	0	0	0	0	0	0	0	0	2365193.10329576	500379.015873016	416.143210609063	0.231523082291252	63	0.21	0.39	11	0	0
-1	416.164328061753	0.0083131	417.171601025	C_18 H_28 O_10 C13_1	C19H28O10	C_18 H_27 O_10 C13_1	2435	19	1.474	0.526	18	28	10	0	0	0	0	0	1	0	0	0	0	0	0	0	0	0	0	0	0	0	0	0	0	0	0	0	0	2365193.10329576	496104.12987013	416.164328104224	0.16358903171548	77	0	0.07	6	0	0
-1	416.179560660095	0.0481223	417.186857168	C_22 H_28 O_7 C13_1	C23H28O7	C_22 H_27 O_7 C13_1	2435	23	1.217	0.304	22	28	7	0	0	0	0	0	1	0	0	0	0	0	0	0	0	0	0	0	0	0	0	0	0	0	0	0	0	2365193.10329576	522981.753846154	416.179561361243	0.225279471833163	65	0.19	0.33	10	0	0
-1	416.215951976602	0.0338931	417.223242549	C_23 H_32 O_6 C13_1	C24H32O6	C_23 H_31 O_6 C13_1	2435	24	1.333	0.25	23	32	6	0	0	0	0	0	1	0	0	0	0	0	0	0	0	0	0	0	0	0	0	0	0	0	0	0	0	2365193.10329576	488032.272727273	416.215952970565	0.344040862951151	11	0.17	0.29	9	0	0
-1	417.08274390665	0.0577579	418.08999619	C_20 H_18 O_10	C20H18O10	C_20 H_17 O_10	2435	20	0.9	0.5	20	18	10	0	0	0	0	0	0	0	0	0	0	0	0	0	0	0	0	0	0	0	0	0	0	0	0	0	0	2365706.97969708	488661.457142857	417.082743683044	0.188712312521042	70	0.2	0.47	12	0	0
-1	417.116651741157	0.1140738	418.123880476	C_25 H_22 O_4 S_1	C25H22O4S	C_25 H_21 O_4 S_1	65	25	0.88	0.16	25	22	4	0	1	0	0	0	0	0	0	0	0	0	0	0	0	0	0	0	0	0	0	0	0	0	0	0	0	2365706.97969708	505474.277777778	417.116653026664	0.13769575277726	54	0.5	0.55	15	1	0
-1	417.119072694	0.0775962	418.126381571	C_21 H_22 O_9	C21H22O9	C_21 H_21 O_9	2435	21	1.048	0.429	21	22	9	0	0	0	0	0	0	0	0	0	0	0	0	0	0	0	0	0	0	0	0	0	0	0	0	0	0	2365706.97969708	466678.956043956	417.119072753052	0.0472445707614869	91	0.17	0.39	11	0	0
-1	417.130305022089	0.0801315	418.13761496	C_20 H_22 O_8 N_2	C20H22N2O8	C_20 H_21 O_8 N_2	216	20	1.1	0.4	20	22	8	2	0	0	0	0	0	0	0	0	0	0	0	0	0	0	0	0	0	0	0	0	0	0	0	0	0	2365706.97969708	483472.324675325	417.130305032761	0.108740468546244	77	0.1	0.36	11	0	0
-1	417.140207673937	0.0638602	418.147510809	C_18 H_26 O_11	C18H26O11	C_18 H_25 O_11	2435	18	1.444	0.611	18	26	11	0	0	0	0	0	0	0	0	0	0	0	0	0	0	0	0	0	0	0	0	0	0	0	0	0	0	2365706.97969708	478016.55952381	417.140207813549	0.0815792703103742	84	0	0.04	6	0	0
-1	417.155487151982	0.0080543	418.162766952	C_22 H_26 O_8	C22H26O8	C_22 H_25 O_8	2435	22	1.182	0.364	22	26	8	0	0	0	0	0	0	0	0	0	0	0	0	0	0	0	0	0	0	0	0	0	0	0	0	0	0	2365706.97969708	459484.877777778	417.155487336873	0.0259108161195035	90	0.14	0.33	10	0	0
-1	417.191873186575	0.0064921	418.199152333	C_23 H_30 O_7	C23H30O7	C_23 H_29 O_7	2435	23	1.304	0.304	23	30	7	0	0	0	0	0	0	0	0	0	0	0	0	0	0	0	0	0	0	0	0	0	0	0	0	0	0	2365706.97969708	464647.879120879	417.191873509452	0.0612815304022879	91	0.12	0.28	9	0	0
-1	418.086033681744	0.0976203	419.093351025	C_19 H_18 O_10 C13_1	C20H18O10	C_19 H_17 O_10 C13_1	2435	20	0.9	0.5	19	18	10	0	0	0	0	0	1	0	0	0	0	0	0	0	0	0	0	0	0	0	0	0	0	0	0	0	0	2366220.86395827	512861.428571429	418.086034168418	0.16573265291439	14	0.2	0.47	12	0	0
-1	418.119974438714	0.0371224	419.127235311	C_24 H_22 O_4 S_1 C13_1	C25H22O4S	C_24 H_21 O_4 S_1 C13_1	65	25	0.88	0.16	24	22	4	0	1	0	0	0	1	0	0	0	0	0	0	0	0	0	0	0	0	0	0	0	0	0	0	0	0	2366220.86395827	467956.6	418.119976123617	0.339050220571748	5	0.5	0.55	15	1	0
-1	418.122467955778	0.0190418	419.129736406	C_20 H_22 O_9 C13_1	C21H22O9	C_20 H_21 O_9 C13_1	2435	21	1.048	0.429	20	22	9	0	0	0	0	0	1	0	0	0	0	0	0	0	0	0	0	0	0	0	0	0	0	0	0	0	0	2366220.86395827	509623.44047619	418.122467953827	0.186841063093607	84	0.17	0.39	11	0	0
-1	418.13366881503	0.0585674	419.140969795	C_19 H_22 O_8 N_2 C13_1	C20H22N2O8	C_19 H_21 O_8 N_2 C13_1	216	20	1.1	0.4	19	22	8	2	0	0	0	0	1	0	0	0	0	0	0	0	0	0	0	0	0	0	0	0	0	0	0	0	0	2366220.86395827	521324.727272727	418.133668264541	0.382535786460552	11	0.1	0.36	11	0	0
-1	418.143548640547	0.0967957	419.150865644	C_17 H_26 O_11 C13_1	C18H26O11	C_17 H_25 O_11 C13_1	2435	18	1.444	0.611	17	26	11	0	0	0	0	0	1	0	0	0	0	0	0	0	0	0	0	0	0	0	0	0	0	0	0	0	0	2366220.86395827	523143.230769231	418.143548658103	0.283012460060582	26	0	0.04	6	0	0
-1	418.150708322911	0.0744397	419.158015956	C_21 H_25 O_8 N_1	C21H25NO8	C_21 H_24 O_8 N_1	272	21	1.19	0.381	21	25	8	1	0	0	0	0	0	0	0	0	0	0	0	0	0	0	0	0	0	0	0	0	0	0	0	0	0	2366220.86395827	477709.272727273	418.150708429806	0.0794246124729936	77	0.08	0.31	10	0	0
-1	418.158818335853	0.0644613	419.166121787	C_21 H_26 O_8 C13_1	C22H26O8	C_21 H_25 O_8 C13_1	2435	22	1.182	0.364	21	26	8	0	0	0	0	0	1	0	0	0	0	0	0	0	0	0	0	0	0	0	0	0	0	0	0	0	0	2366220.86395827	485019.922222222	418.158818557685	0.107863770351314	90	0.14	0.33	10	0	0
-1	418.195241570902	0.0258443	419.202507168	C_22 H_30 O_7 C13_1	C23H30O7	C_22 H_29 O_7 C13_1	2435	23	1.304	0.304	22	30	7	0	0	0	0	0	1	0	0	0	0	0	0	0	0	0	0	0	0	0	0	0	0	0	0	0	0	2366220.86395827	496367.012345679	418.195241964737	0.188086397358631	81	0.12	0.28	9	0	0
-1	419.025552965045	0.1095891	420.032875428	C_18 H_12 O_12	C18H12O12	C_18 H_11 O_12	2435	18	0.667	0.667	18	12	12	0	0	0	0	0	0	0	0	0	0	0	0	0	0	0	0	0	0	0	0	0	0	0	0	0	0	2366734.75520968	476234.153846154	419.025553253534	0.0679116010731492	13	0.17	0.58	13	1	1
-1	419.095926961061	0.1387707	420.103145095	C_24 H_20 O_5 S_1	C24H20O5S	C_24 H_19 O_5 S_1	65	24	0.833	0.208	24	20	5	0	1	0	0	0	0	0	0	0	0	0	0	0	0	0	0	0	0	0	0	0	0	0	0	0	0	2366734.75520968	488100.433962264	419.095928096421	0.0901179647133128	53	0.5	0.56	15	1	0
-1	419.098338039771	0.0755024	420.10564619	C_20 H_20 O_10	C20H20O10	C_20 H_19 O_10	2435	20	1	0.5	20	20	10	0	0	0	0	0	0	0	0	0	0	0	0	0	0	0	0	0	0	0	0	0	0	0	0	0	0	2366734.75520968	464061.555555556	419.098338054838	0.0520953828558785	90	0.1	0.4	11	0	0
-1	419.132295579336	0.09886	420.139530476	C_25 H_24 O_4 S_1	C25H24O4S	C_25 H_23 O_4 S_1	65	25	0.96	0.16	25	24	4	0	1	0	0	0	0	0	0	0	0	0	0	0	0	0	0	0	0	0	0	0	0	0	0	0	0	2366734.75520968	503811.833333333	419.132296922431	0.125584380697115	48	0.45	0.5	14	0	0
-1	419.134747041679	0.0192744	420.142031571	C_21 H_24 O_9	C21H24O9	C_21 H_23 O_9	2435	21	1.143	0.429	21	24	9	0	0	0	0	0	0	0	0	0	0	0	0	0	0	0	0	0	0	0	0	0	0	0	0	0	0	2366734.75520968	453385.89010989	419.134747122726	0.0581251576635265	91	0.08	0.33	10	0	0
-1	419.14600298177	0.0343994	420.15326496	C_20 H_24 O_8 N_2	C20H24N2O8	C_20 H_23 O_8 N_2	216	20	1.2	0.4	20	24	8	2	0	0	0	0	0	0	0	0	0	0	0	0	0	0	0	0	0	0	0	0	0	0	0	0	0	2366734.75520968	462153.285714286	419.146003041266	0.0533885088686285	77	0	0.29	10	0	0
-1	419.15407691627	0.041515	420.161370791	C_20 H_25 O_8 N_1 C13_1	C21H25NO8	C_20 H_24 O_8 N_1 C13_1	272	21	1.19	0.381	20	25	8	1	0	0	0	0	1	0	0	0	0	0	0	0	0	0	0	0	0	0	0	0	0	0	0	0	0	2366734.75520968	492876.185185185	419.154076693065	0.25847980780621	27	0.08	0.31	10	0	0
-1	419.207493362805	0.0774342	420.214802333	C_23 H_32 O_7	C23H32O7	C_23 H_31 O_7	2435	23	1.391	0.304	23	32	7	0	0	0	0	0	0	0	0	0	0	0	0	0	0	0	0	0	0	0	0	0	0	0	0	0	0	2366734.75520968	463346.644444444	419.207493763758	0.0398466329124776	90	0.06	0.23	8	0	0
-1	420.029049519857	0.2272678	421.036230263	C_17 H_12 O_12 C13_1	C18H12O12	C_17 H_11 O_12 C13_1	2435	18	0.667	0.667	17	12	12	0	0	0	0	0	1	0	0	0	0	0	0	0	0	0	0	0	0	0	0	0	0	0	0	0	0	2367248.65262308	499403	420.029050028687	0.122158671178202	2	0.17	0.58	13	1	1
-1	420.099341077984	0.2792167	421.10649993	C_23 H_20 O_5 S_1 C13_1	C24H20O5S	C_23 H_19 O_5 S_1 C13_1	65	24	0.833	0.208	23	20	5	0	1	0	0	0	1	0	0	0	0	0	0	0	0	0	0	0	0	0	0	0	0	0	0	0	0	2367248.65262308	482575.5	420.099342294536	0.313982566183928	12	0.5	0.56	15	1	0
-1	420.101740412164	0.0375651	421.109001025	C_19 H_20 O_10 C13_1	C20H20O10	C_19 H_19 O_10 C13_1	2435	20	1	0.5	19	20	10	0	0	0	0	0	1	0	0	0	0	0	0	0	0	0	0	0	0	0	0	0	0	0	0	0	0	2367248.65262308	501209.337837838	420.101740408403	0.225121274957211	74	0.1	0.4	11	0	0
-1	420.129996044983	0.0192289	421.137280575	C_20 H_23 O_9 N_1	C20H23NO9	C_20 H_22 O_9 N_1	272	20	1.15	0.45	20	23	9	1	0	0	0	0	0	0	0	0	0	0	0	0	0	0	0	0	0	0	0	0	0	0	0	0	0	2367248.65262308	469095.207317073	420.129996100908	0.11945143948074	82	0	0.31	10	0	0
-1	420.135513911355	0.2255007	421.142885311	C_24 H_24 O_4 S_1 C13_1	C25H24O4S	C_24 H_23 O_4 S_1 C13_1	65	25	0.96	0.16	24	24	4	0	1	0	0	0	1	0	0	0	0	0	0	0	0	0	0	0	0	0	0	0	0	0	0	0	0	2367248.65262308	487571.5	420.13551436181	0.372816745330652	6	0.45	0.5	14	0	0
-1	420.138087802908	0.0526469	421.145386406	C_20 H_24 O_9 C13_1	C21H24O9	C_20 H_23 O_9 C13_1	2435	21	1.143	0.429	20	24	9	0	0	0	0	0	1	0	0	0	0	0	0	0	0	0	0	0	0	0	0	0	0	0	0	0	0	2367248.65262308	469618.277777778	420.138088006859	0.0575088091400723	90	0.08	0.33	10	0	0
-1	420.141205146734	0.0768992	421.148513964	C_19 H_23 O_8 N_3	C19H23N3O8	C_19 H_22 O_8 N_3	12	19	1.211	0.421	19	23	8	3	0	0	0	0	0	0	0	0	0	0	0	0	0	0	0	0	0	0	0	0	0	0	0	0	0	2367248.65262308	480553.181818182	420.141205362953	0.10598935260822	77	0	0.25	10	0	0
-1	420.149307083711	0.0861437	421.156619795	C_19 H_24 O_8 N_2 C13_1	C20H24N2O8	C_19 H_23 O_8 N_2 C13_1	216	20	1.2	0.4	19	24	8	2	0	0	0	0	1	0	0	0	0	0	0	0	0	0	0	0	0	0	0	0	0	0	0	0	0	2367248.65262308	497246.390625	420.149307247773	0.224998531981576	64	0	0.29	10	0	0
-1	420.166356444663	0.0785424	421.173665956	C_21 H_27 O_8 N_1	C21H27NO8	C_21 H_26 O_8 N_1	272	21	1.286	0.381	21	27	8	1	0	0	0	0	0	0	0	0	0	0	0	0	0	0	0	0	0	0	0	0	0	0	0	0	0	2367248.65262308	464312.487179487	420.166356692079	0.0682833521669056	78	0	0.25	9	0	0
-1	420.210896374655	0.0371257	421.218157168	C_22 H_32 O_7 C13_1	C23H32O7	C_22 H_31 O_7 C13_1	2435	23	1.391	0.304	22	32	7	0	0	0	0	0	1	0	0	0	0	0	0	0	0	0	0	0	0	0	0	0	0	0	0	0	0	2367248.65262308	486844.743902439	420.210896950635	0.13322889922414	82	0.06	0.23	8	0	0
-1	421.077646719579	0.0292406	422.084910809	C_19 H_18 O_11	C19H18O11	C_19 H_17 O_11	2435	19	0.947	0.579	19	18	11	0	0	0	0	0	0	0	0	0	0	0	0	0	0	0	0	0	0	0	0	0	0	0	0	0	0	2367762.55536956	464700.076923077	421.077646901545	0.138460729313153	91	0	0.41	11	0	0
-2	421.113977616268	0.0998339	422.12129619	C_20 H_22 O_10	C20H22O10	C_20 H_21 O_10	2435	20	1.1	0.5	20	22	10	0	0	0	0	0	0	0	0	0	0	0	0	0	0	0	0	0	0	0	0	0	0	0	0	0	0	2367762.55536956	453217.233333333	421.113977811164	0.0230912385079611	90	0	0.33	10	0	0
-1	421.125216235051	0.0874417	422.132529579	C_19 H_22 O_9 N_2	C19H22N2O9	C_19 H_21 O_9 N_2	216	19	1.158	0.474	19	22	9	2	0	0	0	0	0	0	0	0	0	0	0	0	0	0	0	0	0	0	0	0	0	0	0	0	0	2367762.55536956	467734.922077922	421.125216462572	0.0421386977176588	77	0	0.28	10	0	0
-1	421.12923249766	0.1028198	422.136552333	C_24 H_22 O_7	C24H22O7	C_24 H_21 O_7	2435	24	0.917	0.292	24	22	7	0	0	0	0	0	0	0	0	0	0	0	0	0	0	0	0	0	0	0	0	0	0	0	0	0	0	2367762.55536956	509392	421.129232424912	0.225255223686778	19	0.41	0.51	14	1	0
-1	421.133340620334	0.0434879	422.14063541	C_19 H_23 O_9 N_1 C13_1	C20H23NO9	C_19 H_22 O_9 N_1 C13_1	272	20	1.15	0.45	19	23	9	1	0	0	0	0	1	0	0	0	0	0	0	0	0	0	0	0	0	0	0	0	0	0	0	0	0	2367762.55536956	511224.9	421.133341038335	0.196111478875321	50	0	0.31	10	0	0
-1	421.144619094143	0.0633113	422.151868799	C_18 H_23 O_8 N_3 C13_1	C19H23N3O8	C_18 H_22 O_8 N_3 C13_1	12	19	1.211	0.421	18	23	8	3	0	0	0	0	1	0	0	0	0	0	0	0	0	0	0	0	0	0	0	0	0	0	0	0	0	2367762.55536956	481036.166666667	421.144623441646	0.264709004613301	6	0	0.25	10	0	0
-1	421.150416593393	0.027132	422.157681571	C_21 H_26 O_9	C21H26O9	C_21 H_25 O_9	2435	21	1.238	0.429	21	26	9	0	0	0	0	0	0	0	0	0	0	0	0	0	0	0	0	0	0	0	0	0	0	0	0	0	0	2367762.55536956	446997.766666667	421.150416900057	0.0211621493335808	90	0	0.27	9	0	0
-1	421.161657356962	0.0446006	422.16891496	C_20 H_26 O_8 N_2	C20H26N2O8	C_20 H_25 O_8 N_2	216	20	1.3	0.4	20	26	8	2	0	0	0	0	0	0	0	0	0	0	0	0	0	0	0	0	0	0	0	0	0	0	0	0	0	2367762.55536956	462601.701298701	421.161657634609	0.0543660364432147	77	0	0.21	9	0	0
-1	421.169774416198	0.0711952	422.177020791	C_20 H_27 O_8 N_1 C13_1	C21H27NO8	C_20 H_26 O_8 N_1 C13_1	272	21	1.286	0.381	20	27	8	1	0	0	0	0	1	0	0	0	0	0	0	0	0	0	0	0	0	0	0	0	0	0	0	0	0	2367762.55536956	523374.01754386	421.169774730522	0.207053903833183	57	0	0.25	9	0	0
-2	421.186769861312	0.0489325	422.194066952	C_22 H_30 O_8	C22H30O8	C_22 H_29 O_8	2435	22	1.364	0.364	22	30	8	0	0	0	0	0	0	0	0	0	0	0	0	0	0	0	0	0	0	0	0	0	0	0	0	0	0	2367762.55536956	451787.355555556	421.186770317606	0.0161035444722977	90	0	0.22	8	0	0
-1	421.223161078098	0.0351064	422.230452333	C_23 H_34 O_7	C23H34O7	C_23 H_33 O_7	2435	23	1.478	0.304	23	34	7	0	0	0	0	0	0	0	0	0	0	0	0	0	0	0	0	0	0	0	0	0	0	0	0	0	0	2367762.55536956	470673.866666667	421.223161712745	0.0866632167821813	90	0	0.18	7	0	0
-1	422.080931165555	0.1371983	423.088265644	C_18 H_18 O_11 C13_1	C19H18O11	C_18 H_17 O_11 C13_1	2435	19	0.947	0.579	18	18	11	0	0	0	0	0	1	0	0	0	0	0	0	0	0	0	0	0	0	0	0	0	0	0	0	0	0	2368276.46261949	492406.703703704	422.080931173343	0.185041644075327	27	0	0.41	11	0	0
-1	422.117383805969	0.0217737	423.124651025	C_19 H_22 O_10 C13_1	C20H22O10	C_19 H_21 O_10 C13_1	2435	20	1.1	0.5	19	22	10	0	0	0	0	0	1	0	0	0	0	0	0	0	0	0	0	0	0	0	0	0	0	0	0	0	0	2368276.46261949	461233.055555556	422.117384178815	0.0609198117676161	90	0	0.33	10	0	0
-1	422.128633206493	0.0596121	423.135884414	C_18 H_22 O_9 N_2 C13_1	C19H22N2O9	C_18 H_21 O_9 N_2 C13_1	216	19	1.158	0.474	18	22	9	2	0	0	0	0	1	0	0	0	0	0	0	0	0	0	0	0	0	0	0	0	0	0	0	0	0	2368276.46261949	485003.387096774	422.128633301701	0.202712447188235	62	0	0.28	10	0	0
-1	422.132434770591	0.4631236	423.139907168	C_23 H_22 O_7 C13_1	C24H22O7	C_23 H_21 O_7 C13_1	2435	24	0.917	0.292	23	22	7	0	0	0	0	0	1	0	0	0	0	0	0	0	0	0	0	0	0	0	0	0	0	0	0	0	0	2368276.46261949	377165	422.132434101324	0.2846793022107	2	0.41	0.51	14	1	0
-1	422.164981929875	0.0270197	423.172269795	C_19 H_26 O_8 N_2 C13_1	C20H26N2O8	C_19 H_25 O_8 N_2 C13_1	216	20	1.3	0.4	19	26	8	2	0	0	0	0	1	0	0	0	0	0	0	0	0	0	0	0	0	0	0	0	0	0	0	0	0	2368276.46261949	514267.109589041	422.164982552003	0.196627797417826	73	0	0.21	9	0	0
-1	422.190120654682	0.0583676	423.197421787	C_21 H_30 O_8 C13_1	C22H30O8	C_21 H_29 O_8 C13_1	2435	22	1.364	0.364	21	30	8	0	0	0	0	0	1	0	0	0	0	0	0	0	0	0	0	0	0	0	0	0	0	0	0	0	0	2368276.46261949	459741.3	422.190121257852	0.0519995753319647	90	0	0.22	8	0	0
-1	422.226547384353	0.0393352	423.233807168	C_22 H_34 O_7 C13_1	C23H34O7	C_22 H_33 O_7 C13_1	2435	23	1.478	0.304	22	34	7	0	0	0	0	0	1	0	0	0	0	0	0	0	0	0	0	0	0	0	0	0	0	0	0	0	0	2368276.46261949	497337.559322034	422.226548501234	0.170423818953499	59	0	0.18	7	0	0
-1	423.035799279385	0.0696179	424.04304619	C_21 H_12 O_10	C21H12O10	C_21 H_11 O_10	2435	21	0.571	0.476	21	12	10	0	0	0	0	0	0	0	0	0	0	0	0	0	0	0	0	0	0	0	0	0	0	0	0	0	0	2368790.37354255	458416.4	423.03580003133	0.12026369064375	15	0.55	0.69	16	1	0
-1	423.056880226917	0.0442622	424.064175428	C_18 H_16 O_12	C18H16O12	C_18 H_15 O_12	2435	18	0.889	0.667	18	16	12	0	0	0	0	0	0	0	0	0	0	0	0	0	0	0	0	0	0	0	0	0	0	0	0	0	0	2368790.37354255	454959.333333333	423.056880821419	0.266672852673738	24	0	0.42	11	0	0
-1	423.072110946424	0.1042093	424.079431571	C_22 H_16 O_9	C22H16O9	C_22 H_15 O_9	2435	22	0.727	0.409	22	16	9	0	0	0	0	0	0	0	0	0	0	0	0	0	0	0	0	0	0	0	0	0	0	0	0	0	0	2368790.37354255	470702.642857143	423.072111869249	0.124151833131956	14	0.46	0.6	15	1	0
-1	423.093293172374	0.020738	424.100560809	C_19 H_20 O_11	C19H20O11	C_19 H_19 O_11	2435	19	1.053	0.579	19	20	11	0	0	0	0	0	0	0	0	0	0	0	0	0	0	0	0	0	0	0	0	0	0	0	0	0	0	2368790.37354255	452220.277777778	423.093293708175	0.0318528788941641	90	0	0.33	10	0	0
-1	423.104543348204	0.060319	424.111794198	C_18 H_20 O_10 N_2	C18H20N2O10	C_18 H_19 O_10 N_2	216	18	1.111	0.556	18	20	10	2	0	0	0	0	0	0	0	0	0	0	0	0	0	0	0	0	0	0	0	0	0	0	0	0	0	2368790.37354255	491723.922077922	423.104544038708	0.129078250822863	77	0	0.27	10	0	0
-1	423.120734790919	0.0126424	424.12800586	C_18 H_22 O_10 C13_2	C20H22O10	C_18 H_21 O_10 C13_2	2435	20	1.1	0.5	18	22	10	0	0	0	0	0	2	0	0	0	0	0	0	0	0	0	0	0	0	0	0	0	0	0	0	0	0	2368790.37354255	419451.5	423.12073297852	0.190710750647303	6	0	0.33	10	0	0
-3	423.12966671089	0.0071864	424.13694619	C_20 H_24 O_10	C20H24O10	C_20 H_23 O_10	2435	20	1.2	0.5	20	24	10	0	0	0	0	0	0	0	0	0	0	0	0	0	0	0	0	0	0	0	0	0	0	0	0	0	0	2368790.37354255	447001.911111111	423.129667320668	0.0110025558865227	90	0	0.27	9	0	0
-1	423.140881937988	0.0500038	424.148179579	C_19 H_24 O_9 N_2	C19H24N2O9	C_19 H_23 O_9 N_2	216	19	1.263	0.474	19	24	9	2	0	0	0	0	0	0	0	0	0	0	0	0	0	0	0	0	0	0	0	0	0	0	0	0	0	2368790.37354255	459850.493506494	423.140882578465	0.0304197701077245	77	0	0.2	9	0	0
-1	423.154612763322	0.0913731	424.161927952	C_21 H_26 O_8 O18_1	C21H26O9	C_21 H_25 O_8 O18_1	2435	21	1.238	0.429	21	26	8	0	0	0	0	0	0	1	0	0	0	0	0	0	0	0	0	0	0	0	0	0	0	0	0	0	0	2368790.37354255	501328.9	423.154613815467	0.352657896552868	20	0	0.27	9	0	0
-3	423.166030226653	0.0587331	424.173331571	C_21 H_28 O_9	C21H28O9	C_21 H_27 O_9	2435	21	1.333	0.429	21	28	9	0	0	0	0	0	0	0	0	0	0	0	0	0	0	0	0	0	0	0	0	0	0	0	0	0	0	2368790.37354255	447764.177777778	423.166030978579	0.0127364315192304	90	0	0.21	8	0	0
-1	423.193507525338	0.0172913	424.200776622	C_20 H_30 O_8 C13_2	C22H30O8	C_20 H_29 O_8 C13_2	2435	22	1.364	0.364	20	30	8	0	0	0	0	0	2	0	0	0	0	0	0	0	0	0	0	0	0	0	0	0	0	0	0	0	0	2368790.37354255	473945.964285714	423.193509198274	0.362571199282655	28	0	0.22	8	0	0
-2	423.202456080505	0.03668	424.209716952	C_22 H_32 O_8	C22H32O8	C_22 H_31 O_8	2435	22	1.455	0.364	22	32	8	0	0	0	0	0	0	0	0	0	0	0	0	0	0	0	0	0	0	0	0	0	0	0	0	0	0	2368790.37354255	450008.822222222	423.202456951024	0.0290383384022036	90	0	0.17	7	0	0
-1	424.039093523519	0.0730979	425.046401025	C_20 H_12 O_10 C13_1	C21H12O10	C_20 H_11 O_10 C13_1	2435	21	0.571	0.476	20	12	10	0	0	0	0	0	1	0	0	0	0	0	0	0	0	0	0	0	0	0	0	0	0	0	0	0	0	2369304.28730777	526046.666666667	424.039095621254	0.0966603790186977	6	0.55	0.69	16	1	0
-1	424.060224604071	0.0687585	425.067530263	C_17 H_16 O_12 C13_1	C18H16O12	C_17 H_15 O_12 C13_1	2435	18	0.889	0.667	17	16	12	0	0	0	0	0	1	0	0	0	0	0	0	0	0	0	0	0	0	0	0	0	0	0	0	0	0	2369304.28730777	512466.846153846	424.060225703299	0.144022839190769	13	0	0.42	11	0	0
-1	424.075532045734	0.0519216	425.082786406	C_21 H_16 O_9 C13_1	C22H16O9	C_21 H_15 O_9 C13_1	2435	22	0.727	0.409	21	16	9	0	0	0	0	0	1	0	0	0	0	0	0	0	0	0	0	0	0	0	0	0	0	0	0	0	0	2369304.28730777	542952.777777778	424.075533142881	0.189783993539735	9	0.46	0.6	15	1	0
-1	424.096666160119	0.0633916	425.103915644	C_18 H_20 O_11 C13_1	C19H20O11	C_18 H_19 O_11 C13_1	2435	19	1.053	0.579	18	20	11	0	0	0	0	0	1	0	0	0	0	0	0	0	0	0	0	0	0	0	0	0	0	0	0	0	0	2369304.28730777	484681.852272727	424.096666999691	0.141887227984956	88	0	0.33	10	0	0
-1	424.107929336225	0.1334579	425.115149033	C_17 H_20 O_10 N_2 C13_1	C18H20N2O10	C_17 H_19 O_10 N_2 C13_1	216	18	1.111	0.556	17	20	10	2	0	0	0	0	1	0	0	0	0	0	0	0	0	0	0	0	0	0	0	0	0	0	0	0	0	2369304.28730777	440390.428571429	424.107929496949	0.226951364510692	7	0	0.27	10	0	0
-1	424.13299539946	0.0686691	425.140301025	C_19 H_24 O_10 C13_1	C20H24O10	C_19 H_23 O_10 C13_1	2435	20	1.2	0.5	19	24	10	0	0	0	0	0	1	0	0	0	0	0	0	0	0	0	0	0	0	0	0	0	0	0	0	0	0	2369304.28730777	453089.544444444	424.13299629802	0.0305332572323151	90	0	0.27	9	0	0
-1	424.144234448904	0.0553544	425.151534414	C_18 H_24 O_9 N_2 C13_1	C19H24N2O9	C_18 H_23 O_9 N_2 C13_1	216	19	1.263	0.474	18	24	9	2	0	0	0	0	1	0	0	0	0	0	0	0	0	0	0	0	0	0	0	0	0	0	0	0	0	2369304.28730777	494866.356164384	424.144235428138	0.181421833618054	73	0	0.2	9	0	0
-1	424.161300949442	0.0075123	425.168580575	C_20 H_27 O_9 N_1	C20H27NO9	C_20 H_26 O_9 N_1	272	20	1.35	0.45	20	27	9	1	0	0	0	0	0	0	0	0	0	0	0	0	0	0	0	0	0	0	0	0	0	0	0	0	0	2369304.28730777	451683.08974359	424.161301922446	0.033034520169956	78	0	0.17	8	0	0
-1	424.169421290104	0.0266148	425.176686406	C_20 H_28 O_9 C13_1	C21H28O9	C_20 H_27 O_9 C13_1	2435	21	1.333	0.429	20	28	9	0	0	0	0	0	1	0	0	0	0	0	0	0	0	0	0	0	0	0	0	0	0	0	0	0	0	2369304.28730777	448296.322222222	424.169422287097	0.0294907544164435	90	0	0.21	8	0	0
-1	424.205790873275	0.0105406	425.213071787	C_21 H_32 O_8 C13_1	C22H32O8	C_21 H_31 O_8 C13_1	2435	22	1.455	0.364	21	32	8	0	0	0	0	0	1	0	0	0	0	0	0	0	0	0	0	0	0	0	0	0	0	0	0	0	0	2369304.28730777	469896.114942529	424.205792081696	0.0751440935150044	87	0	0.17	7	0	0
-1	425.036135518931	0.0659463	426.043440047	C_17 H_14 O_13	C17H14O13	C_17 H_13 O_13	2435	17	0.824	0.765	17	14	13	0	0	0	0	0	0	0	0	0	0	0	0	0	0	0	0	0	0	0	0	0	0	0	0	0	0	2369818.20308344	474146.615384615	425.036136931676	0.0770057269124745	13	0	0.43	11	0	0
-1	425.072569578867	0.0483055	426.079825428	C_18 H_18 O_12	C18H18O12	C_18 H_17 O_12	2435	18	1	0.667	18	18	12	0	0	0	0	0	0	0	0	0	0	0	0	0	0	0	0	0	0	0	0	0	0	0	0	0	0	2369818.20308344	480238.956043956	425.072570775338	0.128336637833083	91	0	0.33	10	0	0
-1	425.087852687626	0.1115901	426.095081571	C_22 H_18 O_9	C22H18O9	C_22 H_17 O_9	2435	22	0.818	0.409	22	18	9	0	0	0	0	0	0	0	0	0	0	0	0	0	0	0	0	0	0	0	0	0	0	0	0	0	0	2369818.20308344	451210.363636364	425.087854129234	0.22480403107014	22	0.38	0.54	14	1	0
-1	425.108929625749	0.0111519	426.116210809	C_19 H_22 O_11	C19H22O11	C_19 H_21 O_11	2435	19	1.158	0.579	19	22	11	0	0	0	0	0	0	0	0	0	0	0	0	0	0	0	0	0	0	0	0	0	0	0	0	0	0	2369818.20308344	445972.1	425.108930757453	0.0137665428550009	90	0	0.26	9	0	0
-1	425.120151825999	0.0374067	426.127444198	C_18 H_22 O_10 N_2	C18H22N2O10	C_18 H_21 O_10 N_2	216	18	1.222	0.556	18	22	10	2	0	0	0	0	0	0	0	0	0	0	0	0	0	0	0	0	0	0	0	0	0	0	0	0	0	2369818.20308344	472845.805194805	425.120153003581	0.0759869708053772	77	0	0.18	9	0	0
-1	425.124160132069	0.0713113	426.131466952	C_23 H_22 O_8	C23H22O8	C_23 H_21 O_8	2435	23	0.957	0.348	23	22	8	0	0	0	0	0	0	0	0	0	0	0	0	0	0	0	0	0	0	0	0	0	0	0	0	0	0	2369818.20308344	508849.657142857	425.124161726127	0.164027592437807	70	0.33	0.47	13	0	0
-1	425.133870884551	0.1061972	426.141192571	C_20 H_24 O_9 O18_1	C20H24O10	C_20 H_23 O_9 O18_1	2435	20	1.2	0.5	20	24	9	0	0	0	0	0	0	1	0	0	0	0	0	0	0	0	0	0	0	0	0	0	0	0	0	0	0	2369818.20308344	484815.2	425.133872046475	0.168162251000873	15	0	0.27	9	0	0
-1	425.136575444301	0.4599761	426.14365586	C_18 H_24 O_10 C13_2	C20H24O10	C_18 H_23 O_10 C13_2	2435	20	1.2	0.5	18	24	10	0	0	0	0	0	2	0	0	0	0	0	0	0	0	0	0	0	0	0	0	0	0	0	0	0	0	2369818.20308344	309613.545454545	425.136576927602	0.806655911453163	22	0	0.27	9	0	0
-3	425.145300727526	0.0446577	426.15259619	C_20 H_26 O_10	C20H26O10	C_20 H_25 O_10	2435	20	1.3	0.5	20	26	10	0	0	0	0	0	0	0	0	0	0	0	0	0	0	0	0	0	0	0	0	0	0	0	0	0	0	2369818.20308344	446575.377777778	425.14530194708	0.0121308159959454	90	0	0.2	8	0	0
-1	425.160594159505	0.0428423	426.167852333	C_24 H_26 O_7	C24H26O7	C_24 H_25 O_7	2435	24	1.083	0.292	24	26	7	0	0	0	0	0	0	0	0	0	0	0	0	0	0	0	0	0	0	0	0	0	0	0	0	0	0	2369818.20308344	494040.7375	425.160595767717	0.126700963047902	80	0.29	0.41	12	0	0
-1	425.164663531406	0.0106835	426.17193541	C_19 H_27 O_9 N_1 C13_1	C20H27NO9	C_19 H_26 O_9 N_1 C13_1	272	20	1.35	0.45	19	27	9	1	0	0	0	0	1	0	0	0	0	0	0	0	0	0	0	0	0	0	0	0	0	0	0	0	0	2369818.20308344	480713.04109589	425.164664601394	0.127550785389369	73	0	0.17	8	0	0
-1	425.170291834903	0.0227276	426.177577952	C_21 H_28 O_8 O18_1	C21H28O9	C_21 H_27 O_8 O18_1	2435	21	1.333	0.429	21	28	8	0	0	0	0	0	0	1	0	0	0	0	0	0	0	0	0	0	0	0	0	0	0	0	0	0	0	2369818.20308344	531861.08	425.170293190153	0.229077799394859	25	0	0.21	8	0	0
-1	425.172774855734	0.0235722	426.180041241	C_19 H_28 O_9 C13_2	C21H28O9	C_19 H_27 O_9 C13_2	2435	21	1.333	0.429	19	28	9	0	0	0	0	0	2	0	0	0	0	0	0	0	0	0	0	0	0	0	0	0	0	0	0	0	0	2369818.20308344	402120.644444444	425.172776277525	0.210762055755437	45	0	0.21	8	0	0
-2	425.181723452704	0.0429692	426.188981571	C_21 H_30 O_9	C21H30O9	C_21 H_29 O_9	2435	21	1.429	0.429	21	30	9	0	0	0	0	0	0	0	0	0	0	0	0	0	0	0	0	0	0	0	0	0	0	0	0	0	0	2369818.20308344	445239.677777778	425.181724782142	0.0161175047445112	90	0	0.15	7	0	0
-1	425.209199225458	0.1150472	426.216426622	C_20 H_32 O_8 C13_2	C22H32O8	C_20 H_31 O_8 C13_2	2435	22	1.455	0.364	20	32	8	0	0	0	0	0	2	0	0	0	0	0	0	0	0	0	0	0	0	0	0	0	0	0	0	0	0	2369818.20308344	482200.888888889	425.209200907077	0.332339498244072	9	0	0.17	7	0	0
-1	425.218055611673	0.0819027	426.225366952	C_22 H_34 O_8	C22H34O8	C_22 H_33 O_8	2435	22	1.545	0.364	22	34	8	0	0	0	0	0	0	0	0	0	0	0	0	0	0	0	0	0	0	0	0	0	0	0	0	0	0	2369818.20308344	462169.630434783	425.218057051689	0.0955830790270766	92	0	0.11	6	0	0
-1	425.257815895608	0.0750847	426.265124333	C_20 H_42 O_7 S_1	C20H42O7S	C_20 H_41 O_7 S_1	4	20	2.1	0.35	20	42	7	0	1	0	0	0	0	0	0	0	0	0	0	0	0	0	0	0	0	0	0	0	0	0	0	0	0	2369818.20308344	471514.857142857	425.257817749899	0.159835976799671	14	0	0	0	0	0
-1	426.039551817908	0.0781343	427.046794882	C_16 H_14 O_13 C13_1	C17H14O13	C_16 H_13 O_13 C13_1	2435	17	0.824	0.765	16	14	13	0	0	0	0	0	1	0	0	0	0	0	0	0	0	0	0	0	0	0	0	0	0	0	0	0	0	2370332.12003718	520701	426.039550858531	0.235868751968831	3	0	0.43	11	0	0
-1	426.075962432816	0.1372121	427.083180263	C_17 H_18 O_12 C13_1	C18H18O12	C_17 H_17 O_12 C13_1	2435	18	1	0.667	17	18	12	0	0	0	0	0	1	0	0	0	0	0	0	0	0	0	0	0	0	0	0	0	0	0	0	0	0	2370332.12003718	462747.2	426.075964556377	0.358615855727466	20	0	0.33	10	0	0
-1	426.091224007271	0.1499256	427.098436406	C_21 H_18 O_9 C13_1	C22H18O9	C_21 H_17 O_9 C13_1	2435	22	0.818	0.409	21	18	9	0	0	0	0	0	1	0	0	0	0	0	0	0	0	0	0	0	0	0	0	0	0	0	0	0	0	2370332.12003718	509884.909090909	426.091226299896	0.124785515917651	11	0.38	0.54	14	1	0
-1	426.112280559468	0.020259	427.119565644	C_18 H_22 O_11 C13_1	C19H22O11	C_18 H_21 O_11 C13_1	2435	19	1.158	0.579	18	22	11	0	0	0	0	0	1	0	0	0	0	0	0	0	0	0	0	0	0	0	0	0	0	0	0	0	0	2370332.12003718	462378.588888889	426.112282045886	0.0545943102518042	90	0	0.26	9	0	0
-1	426.12356716445	0.104331	427.130799033	C_17 H_22 O_10 N_2 C13_1	C18H22N2O10	C_17 H_21 O_10 N_2 C13_1	216	18	1.222	0.556	17	22	10	2	0	0	0	0	1	0	0	0	0	0	0	0	0	0	0	0	0	0	0	0	0	0	0	0	0	2370332.12003718	452052.090909091	426.123569607603	0.40008274731812	11	0	0.18	9	0	0
-1	426.12747458175	0.1656948	427.134821787	C_22 H_22 O_8 C13_1	C23H22O8	C_22 H_21 O_8 C13_1	2435	23	0.957	0.348	22	22	8	0	0	0	0	0	1	0	0	0	0	0	0	0	0	0	0	0	0	0	0	0	0	0	0	0	0	2370332.12003718	500506.181818182	426.127475470887	0.177409845296437	11	0.33	0.47	13	0	0
-1	426.140551128465	0.0412831	427.147845194	C_19 H_25 O_10 N_1	C19H25NO10	C_19 H_24 O_10 N_1	272	19	1.316	0.526	19	25	10	1	0	0	0	0	0	0	0	0	0	0	0	0	0	0	0	0	0	0	0	0	0	0	0	0	0	2370332.12003718	453754.474358974	426.140552595941	0.0730223234901457	78	0	0.15	8	0	0
-1	426.148667808776	0.0158841	427.155951025	C_19 H_26 O_10 C13_1	C20H26O10	C_19 H_25 O_10 C13_1	2435	20	1.3	0.5	19	26	10	0	0	0	0	0	1	0	0	0	0	0	0	0	0	0	0	0	0	0	0	0	0	0	0	0	0	2370332.12003718	449215.533333333	426.148669344861	0.0286154141451397	90	0	0.2	8	0	0
-1	426.163966112439	0.0828146	427.171207168	C_23 H_26 O_7 C13_1	C24H26O7	C_23 H_25 O_7 C13_1	2435	24	1.083	0.292	23	26	7	0	0	0	0	0	1	0	0	0	0	0	0	0	0	0	0	0	0	0	0	0	0	0	0	0	0	2370332.12003718	495710.666666667	426.163968063467	0.241962851537133	18	0.29	0.41	12	0	0
-1	426.176981710598	0.0645319	427.184230575	C_20 H_29 O_9 N_1	C20H29NO9	C_20 H_28 O_9 N_1	272	20	1.45	0.45	20	29	9	1	0	0	0	0	0	0	0	0	0	0	0	0	0	0	0	0	0	0	0	0	0	0	0	0	0	2370332.12003718	463141.116883117	426.176983370537	0.0735948069783586	77	0	0.1	7	0	0
-1	426.185079144115	0.0448744	427.192336406	C_20 H_30 O_9 C13_1	C21H30O9	C_20 H_29 O_9 C13_1	2435	21	1.429	0.429	20	30	9	0	0	0	0	0	1	0	0	0	0	0	0	0	0	0	0	0	0	0	0	0	0	0	0	0	0	2370332.12003718	453124.377777778	426.185080775463	0.0425299698870968	90	0	0.15	7	0	0
-1	426.221412668273	0.0765094	427.228721787	C_21 H_34 O_8 C13_1	C22H34O8	C_21 H_33 O_8 C13_1	2435	22	1.545	0.364	21	34	8	0	0	0	0	0	1	0	0	0	0	0	0	0	0	0	0	0	0	0	0	0	0	0	0	0	0	2370332.12003718	501088.453333333	426.221414433288	0.138591697927495	75	0	0.11	6	0	0
-1	426.26125385944	0.1196507	427.268479168	C_19 H_42 O_7 S_1 C13_1	C20H42O7S	C_19 H_41 O_7 S_1 C13_1	4	20	2.1	0.35	19	42	7	0	1	0	0	0	1	0	0	0	0	0	0	0	0	0	0	0	0	0	0	0	0	0	0	0	0	2370332.12003718	391444	426.261258282089	0.0506792534216621	2	0	0	0	0	0
-1	427.051780449904	0.07748	428.059090047	C_17 H_16 O_13	C17H16O13	C_17 H_15 O_13	2435	17	0.941	0.765	17	16	13	0	0	0	0	0	0	0	0	0	0	0	0	0	0	0	0	0	0	0	0	0	0	0	0	0	0	2370846.0373407	477169.857142857	427.051782772485	0.0480609635142846	14	0	0.33	10	0	0
-1	427.08823173164	0.0764666	428.095475428	C_18 H_20 O_12	C18H20O12	C_18 H_19 O_12	2435	18	1.111	0.667	18	20	12	0	0	0	0	0	0	0	0	0	0	0	0	0	0	0	0	0	0	0	0	0	0	0	0	0	0	2370846.0373407	459112.255555556	427.088233628809	0.0622556641864405	90	0	0.25	9	0	0
-1	427.10682424612	0.0067575	428.114103571	C_19 H_24 O_9 S_1	C19H24O9S	C_19 H_23 O_9 S_1	65	19	1.263	0.474	19	24	9	0	1	0	0	0	0	0	0	0	0	0	0	0	0	0	0	0	0	0	0	0	0	0	0	0	0	2370846.0373407	476596.443037975	427.106826177212	0.107895604925625	79	0	0.19	8	0	0
-2	427.124559356327	0.0584423	428.131860809	C_19 H_24 O_11	C19H24O11	C_19 H_23 O_11	2435	19	1.263	0.579	19	24	11	0	0	0	0	0	0	0	0	0	0	0	0	0	0	0	0	0	0	0	0	0	0	0	0	0	0	2370846.0373407	446075.766666667	427.124561202842	0.02245759643691	90	0	0.19	8	0	0
-1	427.139807987553	0.0759856	428.147116952	C_23 H_24 O_8	C23H24O8	C_23 H_23 O_8	2435	23	1.043	0.348	23	24	8	0	0	0	0	0	0	0	0	0	0	0	0	0	0	0	0	0	0	0	0	0	0	0	0	0	0	2370846.0373407	472892.252747253	427.1398100677	0.0803183080672462	91	0.27	0.42	12	0	0
-1	427.143924015965	0.0009786	428.151200029	C_18 H_25 O_10 N_1 C13_1	C19H25NO10	C_18 H_24 O_10 N_1 C13_1	272	19	1.316	0.526	18	25	10	1	0	0	0	0	1	0	0	0	0	0	0	0	0	0	0	0	0	0	0	0	0	0	0	0	0	2370846.0373407	441932.483870968	427.143925397656	0.182136947480335	31	0	0.15	8	0	0
-1	427.149578165639	0.0280878	428.156842571	C_20 H_26 O_9 O18_1	C20H26O10	C_20 H_25 O_9 O18_1	2435	20	1.3	0.5	20	26	9	0	0	0	0	0	0	1	0	0	0	0	0	0	0	0	0	0	0	0	0	0	0	0	0	0	0	2370846.0373407	496958.536585366	427.149580548895	0.266767426124975	41	0	0.2	8	0	0
-1	427.152099649993	0.164009	428.15930586	C_18 H_26 O_10 C13_2	C20H26O10	C_18 H_25 O_10 C13_2	2435	20	1.3	0.5	18	26	10	0	0	0	0	0	2	0	0	0	0	0	0	0	0	0	0	0	0	0	0	0	0	0	0	0	0	2370846.0373407	292653.098039216	427.152102076345	1.39687157817938	51	0	0.2	8	0	0
-3	427.160974860801	0.0119159	428.16824619	C_20 H_28 O_10	C20H28O10	C_20 H_27 O_10	2435	20	1.4	0.5	20	28	10	0	0	0	0	0	0	0	0	0	0	0	0	0	0	0	0	0	0	0	0	0	0	0	0	0	0	2370846.0373407	444726.388888889	427.160976773122	0.0116400274409679	90	0	0.13	7	0	0
-1	427.176250925677	0.0584422	428.183502333	C_24 H_28 O_7	C24H28O7	C_24 H_27 O_7	2435	24	1.167	0.292	24	28	7	0	0	0	0	0	0	0	0	0	0	0	0	0	0	0	0	0	0	0	0	0	0	0	0	0	0	2370846.0373407	473543.146067416	427.176253134892	0.0828681314196807	89	0.24	0.37	11	0	0
-1	427.180356651833	0.1113367	428.18758541	C_19 H_29 O_9 N_1 C13_1	C20H29NO9	C_19 H_28 O_9 N_1 C13_1	272	20	1.45	0.45	19	29	9	1	0	0	0	0	1	0	0	0	0	0	0	0	0	0	0	0	0	0	0	0	0	0	0	0	0	2370846.0373407	455495.166666667	427.180358944922	0.250368278531258	18	0	0.1	7	0	0
-1	427.185970483226	0.0442861	428.193227952	C_21 H_30 O_8 O18_1	C21H30O9	C_21 H_29 O_8 O18_1	2435	21	1.429	0.429	21	30	8	0	0	0	0	0	0	1	0	0	0	0	0	0	0	0	0	0	0	0	0	0	0	0	0	0	0	2370846.0373407	507311.52173913	427.185972517874	0.311101967502213	23	0	0.15	7	0	0
-1	427.197365973222	0.025301	428.204631571	C_21 H_32 O_9	C21H32O9	C_21 H_31 O_9	2435	21	1.524	0.429	21	32	9	0	0	0	0	0	0	0	0	0	0	0	0	0	0	0	0	0	0	0	0	0	0	0	0	0	0	2370846.0373407	448887.211111111	427.197367998763	0.0491988263807663	90	0	0.09	6	0	0
-1	427.233698108942	0.0990354	428.241016952	C_22 H_36 O_8	C22H36O8	C_22 H_35 O_8	2435	22	1.636	0.364	22	36	8	0	0	0	0	0	0	0	0	0	0	0	0	0	0	0	0	0	0	0	0	0	0	0	0	0	0	2370846.0373407	509901.76119403	427.233700218012	0.194886248174885	67	0	0.06	5	0	0
-1	428.05509095655	0.1806124	429.062444882	C_16 H_16 O_13 C13_1	C17H16O13	C_16 H_15 O_13 C13_1	2435	17	0.941	0.765	16	16	13	0	0	0	0	0	1	0	0	0	0	0	0	0	0	0	0	0	0	0	0	0	0	0	0	0	0	2371359.95418413	485240.714285714	428.055092267871	0.327577449943732	7	0	0.33	10	0	0
-1	428.091586367078	0.075824	429.098830263	C_17 H_20 O_12 C13_1	C18H20O12	C_17 H_19 O_12 C13_1	2435	18	1.111	0.667	17	20	12	0	0	0	0	0	1	0	0	0	0	0	0	0	0	0	0	0	0	0	0	0	0	0	0	0	0	2371359.95418413	486933	428.091588627123	0.260491509296533	46	0	0.25	9	0	0
-1	428.110093400411	0.2064097	429.117458406	C_18 H_24 O_9 S_1 C13_1	C19H24O9S	C_18 H_23 O_9 S_1 C13_1	65	19	1.263	0.474	18	24	9	0	1	0	0	0	1	0	0	0	0	0	0	0	0	0	0	0	0	0	0	0	0	0	0	0	0	2371359.95418413	467835.285714286	428.110095848077	0.423404589579125	28	0	0.19	8	0	0
-1	428.127936015132	0.0074499	429.135215644	C_18 H_24 O_11 C13_1	C19H24O11	C_18 H_23 O_11 C13_1	2435	19	1.263	0.579	18	24	11	0	0	0	0	0	1	0	0	0	0	0	0	0	0	0	0	0	0	0	0	0	0	0	0	0	0	2371359.95418413	457139.233333333	428.127938186155	0.0533850594568575	90	0	0.19	8	0	0
-1	428.143199199011	0.0089572	429.150471787	C_22 H_24 O_8 C13_1	C23H24O8	C_22 H_23 O_8 C13_1	2435	23	1.043	0.348	22	24	8	0	0	0	0	0	1	0	0	0	0	0	0	0	0	0	0	0	0	0	0	0	0	0	0	0	0	2371359.95418413	497792.261904762	428.143201953808	0.243931407017361	42	0.27	0.42	12	0	0
-1	428.16431730133	0.0169909	429.171601025	C_19 H_28 O_10 C13_1	C20H28O10	C_19 H_27 O_10 C13_1	2435	20	1.4	0.5	19	28	10	0	0	0	0	0	1	0	0	0	0	0	0	0	0	0	0	0	0	0	0	0	0	0	0	0	0	2371359.95418413	450082.888888889	428.164319552439	0.0509338893587645	90	0	0.13	7	0	0
-1	428.179604412256	0.0551648	429.186857168	C_23 H_28 O_7 C13_1	C24H28O7	C_23 H_27 O_7 C13_1	2435	24	1.167	0.292	23	28	7	0	0	0	0	0	1	0	0	0	0	0	0	0	0	0	0	0	0	0	0	0	0	0	0	0	0	2371359.95418413	509589.518518519	428.179607311412	0.206048209945564	54	0.24	0.37	11	0	0
-1	428.20074047119	0.0710541	429.207986406	C_20 H_32 O_9 C13_1	C21H32O9	C_20 H_31 O_9 C13_1	2435	21	1.524	0.429	20	32	9	0	0	0	0	0	1	0	0	0	0	0	0	0	0	0	0	0	0	0	0	0	0	0	0	0	0	2371359.95418413	467126.91025641	428.200742765399	0.108264569481039	78	0	0.09	6	0	0
-1	428.237218168967	0.2861167	429.244371787	C_21 H_36 O_8 C13_1	C22H36O8	C_21 H_35 O_8 C13_1	2435	22	1.636	0.364	21	36	8	0	0	0	0	0	1	0	0	0	0	0	0	0	0	0	0	0	0	0	0	0	0	0	0	0	0	2371359.95418413	392593.5	428.237219118805	0.221268431563215	2	0	0.06	5	0	0
-1	429.067432893262	0.0714341	430.074740047	C_17 H_18 O_13	C17H18O13	C_17 H_17 O_13	2435	17	1.059	0.765	17	18	13	0	0	0	0	0	0	0	0	0	0	0	0	0	0	0	0	0	0	0	0	0	0	0	0	0	0	2371873.86976171	461956.684210526	429.067436317153	0.178029758918583	19	0	0.24	9	0	0
-1	429.080288121358	0.1614973	430.087495095	C_25 H_18 O_5 S_1	C25H18O5S	C_25 H_17 O_5 S_1	65	25	0.72	0.2	25	18	5	0	1	0	0	0	0	0	0	0	0	0	0	0	0	0	0	0	0	0	0	0	0	0	0	0	0	2371873.86976171	500225.321428571	429.080291810187	0.224251747979557	56	0.58	0.63	17	1	0
-1	429.08267778679	0.0975889	430.08999619	C_21 H_18 O_10	C21H18O10	C_21 H_17 O_10	2435	21	0.857	0.476	21	18	10	0	0	0	0	0	0	0	0	0	0	0	0	0	0	0	0	0	0	0	0	0	0	0	0	0	0	2371873.86976171	467237.866666667	429.08268067142	0.283192014958458	60	0.27	0.5	13	0	0
-1	429.086065323113	0.0614634	430.09336819	C_18 H_22 O_10 S_1	C18H22O10S	C_18 H_21 O_10 S_1	65	18	1.222	0.556	18	22	10	0	1	0	0	0	0	0	0	0	0	0	0	0	0	0	0	0	0	0	0	0	0	0	0	0	0	2371873.86976171	494753.782051282	429.086067593279	0.158927990981258	78	0	0.17	8	0	0
-1	429.103869983612	0.0487944	430.111125428	C_18 H_22 O_12	C18H22O12	C_18 H_21 O_12	2435	18	1.222	0.667	18	22	12	0	0	0	0	0	0	0	0	0	0	0	0	0	0	0	0	0	0	0	0	0	0	0	0	0	0	2371873.86976171	456413.733333333	429.103872549648	0.0454500155175906	90	0	0.17	8	0	0
-1	429.116735312786	0.3051864	430.123880476	C_26 H_22 O_4 S_1	C26H22O4S	C_26 H_21 O_4 S_1	65	26	0.846	0.154	26	22	4	0	1	0	0	0	0	0	0	0	0	0	0	0	0	0	0	0	0	0	0	0	0	0	0	0	0	2371873.86976171	478377.929824561	429.116738596572	0.130511839364784	57	0.52	0.57	16	1	0
-1	429.119147805993	0.0991964	430.126381571	C_22 H_22 O_9	C22H22O9	C_22 H_21 O_9	2435	22	1	0.409	22	22	9	0	0	0	0	0	0	0	0	0	0	0	0	0	0	0	0	0	0	0	0	0	0	0	0	0	0	2371873.86976171	456361.344444444	429.119150464437	0.0732994346826243	90	0.23	0.43	12	0	0
-1	429.128875959944	0.1050877	430.13610719	C_19 H_24 O_10 O18_1	C19H24O11	C_19 H_23 O_10 O18_1	2435	19	1.263	0.579	19	24	10	0	0	0	0	0	0	1	0	0	0	0	0	0	0	0	0	0	0	0	0	0	0	0	0	0	0	2371873.86976171	496502.2	429.128876313044	0.440485413795108	10	0	0.19	8	0	0
-1	429.140247075905	0.0295201	430.147510809	C_19 H_26 O_11	C19H26O11	C_19 H_25 O_11	2435	19	1.368	0.579	19	26	11	0	0	0	0	0	0	0	0	0	0	0	0	0	0	0	0	0	0	0	0	0	0	0	0	0	0	2371873.86976171	445316.233333333	429.14024959998	0.0192712002818183	90	0	0.11	7	0	0
-1	429.15547222985	0.0425211	430.162766952	C_23 H_26 O_8	C23H26O8	C_23 H_25 O_8	2435	23	1.13	0.348	23	26	8	0	0	0	0	0	0	0	0	0	0	0	0	0	0	0	0	0	0	0	0	0	0	0	0	0	0	2371873.86976171	452250.8	429.155474975507	0.0408415300978236	90	0.2	0.37	11	0	0
-1	429.165236781612	0.0479854	430.172492571	C_20 H_28 O_9 O18_1	C20H28O10	C_20 H_27 O_9 O18_1	2435	20	1.4	0.5	20	28	9	0	0	0	0	0	0	1	0	0	0	0	0	0	0	0	0	0	0	0	0	0	0	0	0	0	0	2371873.86976171	501504.454545455	429.165238772547	0.242529128576464	33	0	0.13	7	0	0
-1	429.166749958941	0.0605569	430.174000341	C_22 H_26 O_7 N_2	C22H26N2O7	C_22 H_25 O_7 N_2	216	22	1.182	0.318	22	26	7	2	0	0	0	0	0	0	0	0	0	0	0	0	0	0	0	0	0	0	0	0	0	0	0	0	0	2371873.86976171	378232.726027397	429.166752621128	0.212226420418167	73	0.15	0.33	11	0	0
-1	429.167508673026	0.3969433	430.17495586	C_18 H_28 O_10 C13_2	C20H28O10	C_18 H_27 O_10 C13_2	2435	20	1.4	0.5	18	28	10	0	0	0	0	0	2	0	0	0	0	0	0	0	0	0	0	0	0	0	0	0	0	0	0	0	0	2371873.86976171	327496	429.167510198188	0.328111256414182	2	0	0.13	7	0	0
-1	429.176598901307	0.0484839	430.18389619	C_20 H_30 O_10	C20H30O10	C_20 H_29 O_10	2435	20	1.5	0.5	20	30	10	0	0	0	0	0	0	0	0	0	0	0	0	0	0	0	0	0	0	0	0	0	0	0	0	0	0	2371873.86976171	451746.255555556	429.176601525948	0.0374901950499322	90	0	0.07	6	0	0
-1	429.191882423196	0.0151604	430.199152333	C_24 H_30 O_7	C24H30O7	C_24 H_29 O_7	2435	24	1.25	0.292	24	30	7	0	0	0	0	0	0	0	0	0	0	0	0	0	0	0	0	0	0	0	0	0	0	0	0	0	0	2371873.86976171	456701.055555556	429.191885262499	0.0512943205829968	90	0.18	0.32	10	0	0
-1	429.22828946226	0.065499	430.235537714	C_25 H_34 O_6	C25H34O6	C_25 H_33 O_6	2435	25	1.36	0.24	25	34	6	0	0	0	0	0	0	0	0	0	0	0	0	0	0	0	0	0	0	0	0	0	0	0	0	0	0	2371873.86976171	488632.657894737	429.228292589543	0.118890773097363	76	0.16	0.27	9	0	0
-1	430.07082968225	0.0260556	431.078094882	C_16 H_18 O_13 C13_1	C17H18O13	C_16 H_17 O_13 C13_1	2435	17	1.059	0.765	16	18	13	0	0	0	0	0	1	0	0	0	0	0	0	0	0	0	0	0	0	0	0	0	0	0	0	0	0	2372387.78326702	560740.571428571	430.070833540282	0.245163720549728	7	0	0.24	9	0	0
-1	430.08360626815	0.0760165	431.09084993	C_24 H_18 O_5 S_1 C13_1	C25H18O5S	C_24 H_17 O_5 S_1 C13_1	65	25	0.72	0.2	24	18	5	0	1	0	0	0	1	0	0	0	0	0	0	0	0	0	0	0	0	0	0	0	0	0	0	0	0	2372387.78326702	367122	430.083612732077	0.0222313376631884	2	0.58	0.63	17	1	0
-1	430.086079012087	0.0102507	431.093351025	C_20 H_18 O_10 C13_1	C21H18O10	C_20 H_17 O_10 C13_1	2435	21	0.857	0.476	20	18	10	0	0	0	0	0	1	0	0	0	0	0	0	0	0	0	0	0	0	0	0	0	0	0	0	0	0	2372387.78326702	490348.461538462	430.086083020798	0.0896514331598962	13	0.27	0.5	13	0	0
-1	430.089300999961	0.3377271	431.096723025	C_17 H_22 O_10 S_1 C13_1	C18H22O10S	C_17 H_21 O_10 S_1 C13_1	65	18	1.222	0.556	17	22	10	0	1	0	0	0	1	0	0	0	0	0	0	0	0	0	0	0	0	0	0	0	0	0	0	0	0	2372387.78326702	549299	430.089301292988	0.0259587948919992	2	0	0.17	8	0	0
-1	430.107178145449	0.0595805	431.114480263	C_17 H_22 O_12 C13_1	C18H22O12	C_17 H_21 O_12 C13_1	2435	18	1.222	0.667	17	22	12	0	0	0	0	0	1	0	0	0	0	0	0	0	0	0	0	0	0	0	0	0	0	0	0	0	0	2372387.78326702	494879.576271186	430.107180967342	0.245834878138673	59	0	0.17	8	0	0
-1	430.120030291191	0.1656402	431.127235311	C_25 H_22 O_4 S_1 C13_1	C26H22O4S	C_25 H_21 O_4 S_1 C13_1	65	26	0.846	0.154	25	22	4	0	1	0	0	0	1	0	0	0	0	0	0	0	0	0	0	0	0	0	0	0	0	0	0	0	0	2372387.78326702	521837.666666667	430.120035463781	0.230008377927363	9	0.52	0.57	16	1	0
-1	430.122445359721	0.0338993	431.129736406	C_21 H_22 O_9 C13_1	C22H22O9	C_21 H_21 O_9 C13_1	2435	22	1	0.409	21	22	9	0	0	0	0	0	1	0	0	0	0	0	0	0	0	0	0	0	0	0	0	0	0	0	0	0	0	2372387.78326702	478772.215686275	430.122449005577	0.275526345760707	51	0.23	0.43	12	0	0
-1	430.143628663384	0.0915016	431.150865644	C_18 H_26 O_11 C13_1	C19H26O11	C_18 H_25 O_11 C13_1	2435	19	1.368	0.579	18	26	11	0	0	0	0	0	1	0	0	0	0	0	0	0	0	0	0	0	0	0	0	0	0	0	0	0	0	2372387.78326702	466160.619047619	430.143631526531	0.0866454107784591	84	0	0.11	7	0	0
-1	430.150774779393	0.0817682	431.158015956	C_22 H_25 O_8 N_1	C22H25NO8	C_22 H_24 O_8 N_1	272	22	1.136	0.364	22	25	8	1	0	0	0	0	0	0	0	0	0	0	0	0	0	0	0	0	0	0	0	0	0	0	0	0	0	2372387.78326702	477065.506329114	430.150777558416	0.124696902988134	79	0.15	0.35	11	0	0
-1	430.158879774303	0.0798277	431.166121787	C_22 H_26 O_8 C13_1	C23H26O8	C_22 H_25 O_8 C13_1	2435	23	1.13	0.348	22	26	8	0	0	0	0	0	1	0	0	0	0	0	0	0	0	0	0	0	0	0	0	0	0	0	0	0	0	2372387.78326702	489707.5	430.158882890256	0.11955914104353	86	0.2	0.37	11	0	0
-1	430.162006957227	0.0789574	431.169249345	C_21 H_25 O_7 N_3	C21H25N3O7	C_21 H_24 O_7 N_3	12	21	1.19	0.333	21	25	7	3	0	0	0	0	0	0	0	0	0	0	0	0	0	0	0	0	0	0	0	0	0	0	0	0	0	2372387.78326702	470338.846153846	430.162009704763	0.105066535968495	78	0.09	0.31	11	0	0
-1	430.170105446649	0.0619281	431.177355176	C_21 H_26 O_7 N_2 C13_1	C22H26N2O7	C_21 H_25 O_7 N_2 C13_1	216	22	1.182	0.318	21	26	7	2	0	0	0	0	1	0	0	0	0	0	0	0	0	0	0	0	0	0	0	0	0	0	0	0	0	2372387.78326702	481934	430.170107227458	0.243063037136115	3	0.15	0.33	11	0	0
-1	430.179962383531	0.0283172	431.187251025	C_19 H_30 O_10 C13_1	C20H30O10	C_19 H_29 O_10 C13_1	2435	20	1.5	0.5	19	30	10	0	0	0	0	0	1	0	0	0	0	0	0	0	0	0	0	0	0	0	0	0	0	0	0	0	0	2372387.78326702	476598.556962025	430.179965197347	0.10589591049019	79	0	0.07	6	0	0
-1	430.195193019026	0.0874694	431.202507168	C_23 H_30 O_7 C13_1	C24H30O7	C_23 H_29 O_7 C13_1	2435	24	1.25	0.292	23	30	7	0	0	0	0	0	1	0	0	0	0	0	0	0	0	0	0	0	0	0	0	0	0	0	0	0	0	2372387.78326702	490541.85	430.195196160049	0.160838722943393	80	0.18	0.32	10	0	0
-1	430.231634923482	0.0436092	431.238892549	C_24 H_34 O_6 C13_1	C25H34O6	C_24 H_33 O_6 C13_1	2435	25	1.36	0.24	24	34	6	0	0	0	0	0	1	0	0	0	0	0	0	0	0	0	0	0	0	0	0	0	0	0	0	0	0	2372387.78326702	489509.5625	430.231638881581	0.431820962170162	16	0.16	0.27	9	0	0
-1	431.077280742753	0.0930883	432.084516952	C_24 H_16 O_8	C24H16O8	C_24 H_15 O_8	2435	24	0.667	0.333	24	16	8	0	0	0	0	0	0	0	0	0	0	0	0	0	0	0	0	0	0	0	0	0	0	0	0	0	0	2372901.69389295	481490.692307692	431.077285203419	0.140405855243391	13	0.56	0.65	17	1	0
-1	431.096007102867	0.3203841	432.103145095	C_25 H_20 O_5 S_1	C25H20O5S	C_25 H_19 O_5 S_1	65	25	0.8	0.2	25	20	5	0	1	0	0	0	0	0	0	0	0	0	0	0	0	0	0	0	0	0	0	0	0	0	0	0	0	2372901.69389295	466177.112903226	431.096010766877	0.114159098568059	62	0.53	0.58	16	1	0
-1	431.098414290472	0.1030581	432.10564619	C_21 H_20 O_10	C21H20O10	C_21 H_19 O_10	2435	21	0.952	0.476	21	20	10	0	0	0	0	0	0	0	0	0	0	0	0	0	0	0	0	0	0	0	0	0	0	0	0	0	0	2372901.69389295	455477.055555556	431.098417488239	0.0938177260169147	90	0.18	0.44	12	0	0
-1	431.101775191044	0.0773717	432.10901819	C_18 H_24 O_10 S_1	C18H24O10S	C_18 H_23 O_10 S_1	65	18	1.333	0.556	18	24	10	0	1	0	0	0	0	0	0	0	0	0	0	0	0	0	0	0	0	0	0	0	0	0	0	0	0	2372901.69389295	460784.525641026	431.101777977801	0.096294504995035	78	0	0.08	7	0	0
-1	431.119495434279	0.008243	432.126775428	C_18 H_24 O_12	C18H24O12	C_18 H_23 O_12	2435	18	1.333	0.667	18	24	12	0	0	0	0	0	0	0	0	0	0	0	0	0	0	0	0	0	0	0	0	0	0	0	0	0	0	2372901.69389295	464844.296703297	431.119498529048	0.0913559687423277	91	0	0.08	7	0	0
-1	431.134727853411	0.0631413	432.142031571	C_22 H_24 O_9	C22H24O9	C_22 H_23 O_9	2435	22	1.091	0.409	22	24	9	0	0	0	0	0	0	0	0	0	0	0	0	0	0	0	0	0	0	0	0	0	0	0	0	0	0	2372901.69389295	448563.011111111	431.134730983138	0.031600680439838	90	0.15	0.37	11	0	0
-1	431.145983127345	0.0124979	432.15326496	C_21 H_24 O_8 N_2	C21H24N2O8	C_21 H_23 O_8 N_2	216	21	1.143	0.381	21	24	8	2	0	0	0	0	0	0	0	0	0	0	0	0	0	0	0	0	0	0	0	0	0	0	0	0	0	2372901.69389295	456251.282051282	431.145986022534	0.0874159240668016	78	0.09	0.33	11	0	0
-1	431.154142789014	0.1120646	432.161370791	C_21 H_25 O_8 N_1 C13_1	C22H25NO8	C_21 H_24 O_8 N_1 C13_1	272	22	1.136	0.364	21	25	8	1	0	0	0	0	1	0	0	0	0	0	0	0	0	0	0	0	0	0	0	0	0	0	0	0	0	2372901.69389295	453939.25	431.154146400602	0.126371795033288	4	0.15	0.35	11	0	0
-1	431.15588218635	0.0050698	432.163160809	C_19 H_28 O_11	C19H28O11	C_19 H_27 O_11	2435	19	1.474	0.579	19	28	11	0	0	0	0	0	0	0	0	0	0	0	0	0	0	0	0	0	0	0	0	0	0	0	0	0	0	2372901.69389295	458947.844444444	431.155885220866	0.0976494644952155	90	0	0.04	6	0	0
-1	431.165336817082	0.0209847	432.17260418	C_20 H_25 O_7 N_3 C13_1	C21H25N3O7	C_20 H_24 O_7 N_3 C13_1	12	21	1.19	0.333	20	25	7	3	0	0	0	0	1	0	0	0	0	0	0	0	0	0	0	0	0	0	0	0	0	0	0	0	0	2372901.69389295	476029.076923077	431.165340701635	0.449798955921619	13	0.09	0.31	11	0	0
-1	431.171167583828	0.06262	432.178416952	C_23 H_28 O_8	C23H28O8	C_23 H_27 O_8	2435	23	1.217	0.348	23	28	8	0	0	0	0	0	0	0	0	0	0	0	0	0	0	0	0	0	0	0	0	0	0	0	0	0	0	2372901.69389295	440423.977777778	431.171170788371	0.0231368713058903	90	0.13	0.32	10	0	0
-1	431.243890907008	0.0471369	432.251187714	C_25 H_36 O_6	C25H36O6	C_25 H_35 O_6	2435	25	1.44	0.24	25	36	6	0	0	0	0	0	0	0	0	0	0	0	0	0	0	0	0	0	0	0	0	0	0	0	0	0	0	2372901.69389295	481957.721311475	431.243894554132	0.151159368325116	61	0.11	0.23	8	0	0
-1	432.080521127817	0.1713925	433.087871787	C_23 H_16 O_8 C13_1	C24H16O8	C_23 H_15 O_8 C13_1	2435	24	0.667	0.333	23	16	8	0	0	0	0	0	1	0	0	0	0	0	0	0	0	0	0	0	0	0	0	0	0	0	0	0	0	2373415.60083176	574928.5	432.080527692824	0.117140199735036	2	0.56	0.65	17	1	0
-1	432.099329825754	0.2454984	433.10649993	C_24 H_20 O_5 S_1 C13_1	C25H20O5S	C_24 H_19 O_5 S_1 C13_1	65	25	0.8	0.2	24	20	5	0	1	0	0	0	1	0	0	0	0	0	0	0	0	0	0	0	0	0	0	0	0	0	0	0	0	2373415.60083176	458642.8	432.099334157104	0.255014798337549	15	0.53	0.58	16	1	0
-1	432.101763003327	0.0886844	433.109001025	C_20 H_20 O_10 C13_1	C21H20O10	C_20 H_19 O_10 C13_1	2435	21	0.952	0.476	20	20	10	0	0	0	0	0	1	0	0	0	0	0	0	0	0	0	0	0	0	0	0	0	0	0	0	0	0	2373415.60083176	452382.956521739	432.1017667645	0.249915084314022	23	0.18	0.44	12	0	0
-1	432.105015319187	0.1876511	433.112373025	C_17 H_24 O_10 S_1 C13_1	C18H24O10S	C_17 H_23 O_10 S_1 C13_1	65	18	1.333	0.556	17	24	10	0	1	0	0	0	1	0	0	0	0	0	0	0	0	0	0	0	0	0	0	0	0	0	0	0	0	2373415.60083176	458656.743589744	432.105017266965	0.35648118132089	39	0	0.08	7	0	0
-1	432.12287408107	0.0467527	433.130130263	C_17 H_24 O_12 C13_1	C18H24O12	C_17 H_23 O_12 C13_1	2435	18	1.333	0.667	17	24	12	0	0	0	0	0	1	0	0	0	0	0	0	0	0	0	0	0	0	0	0	0	0	0	0	0	0	2373415.60083176	459477.5	432.12287753719	0.272736087953093	8	0	0.08	7	0	0
-1	432.130043859281	0.0916938	433.137280575	C_21 H_23 O_9 N_1	C21H23NO9	C_21 H_22 O_9 N_1	272	21	1.095	0.429	21	23	9	1	0	0	0	0	0	0	0	0	0	0	0	0	0	0	0	0	0	0	0	0	0	0	0	0	0	2373415.60083176	467408.987654321	432.130046912005	0.0987067780574559	81	0.09	0.35	11	0	0
-1	432.138150835481	0.0943355	433.145386406	C_21 H_24 O_9 C13_1	C22H24O9	C_21 H_23 O_9 C13_1	2435	22	1.091	0.409	21	24	9	0	0	0	0	0	1	0	0	0	0	0	0	0	0	0	0	0	0	0	0	0	0	0	0	0	0	2373415.60083176	475771.866666667	432.138154050353	0.109689462503127	90	0.15	0.37	11	0	0
-1	432.141284371399	0.1081361	433.148513964	C_20 H_23 O_8 N_3	C20H23N3O8	C_20 H_22 O_8 N_3	12	20	1.15	0.4	20	23	8	3	0	0	0	0	0	0	0	0	0	0	0	0	0	0	0	0	0	0	0	0	0	0	0	0	0	2373415.60083176	452013.584415584	432.141287384803	0.116544605801881	77	0	0.31	11	0	0
-1	432.14933561578	0.0178873	433.156619795	C_20 H_24 O_8 N_2 C13_1	C21H24N2O8	C_20 H_23 O_8 N_2 C13_1	216	21	1.143	0.381	20	24	8	2	0	0	0	0	1	0	0	0	0	0	0	0	0	0	0	0	0	0	0	0	0	0	0	0	0	2373415.60083176	503864.52173913	432.149338942711	0.214831402750037	23	0.09	0.33	11	0	0
-1	432.159253309062	0.0325441	433.166515644	C_18 H_28 O_11 C13_1	C19H28O11	C_18 H_27 O_11 C13_1	2435	19	1.474	0.579	18	28	11	0	0	0	0	0	1	0	0	0	0	0	0	0	0	0	0	0	0	0	0	0	0	0	0	0	0	2373415.60083176	498515.298507463	432.159256665016	0.222284911907916	67	0	0.04	6	0	0
-1	432.166367871152	0.0499869	433.173665956	C_22 H_27 O_8 N_1	C22H27NO8	C_22 H_26 O_8 N_1	272	22	1.227	0.364	22	27	8	1	0	0	0	0	0	0	0	0	0	0	0	0	0	0	0	0	0	0	0	0	0	0	0	0	0	2373415.60083176	465163.384615385	432.16637097698	0.0835980318011079	78	0.08	0.29	10	0	0
-1	432.174473712262	0.0499629	433.181771787	C_22 H_28 O_8 C13_1	C23H28O8	C_22 H_27 O_8 C13_1	2435	23	1.217	0.348	22	28	8	0	0	0	0	0	1	0	0	0	0	0	0	0	0	0	0	0	0	0	0	0	0	0	0	0	0	2373415.60083176	471441.3	432.174477066128	0.0855448396170131	90	0.13	0.32	10	0	0
-1	432.247305124082	0.0900325	433.254542549	C_24 H_36 O_6 C13_1	C25H36O6	C_24 H_35 O_6 C13_1	2435	25	1.44	0.24	24	36	6	0	0	0	0	0	1	0	0	0	0	0	0	0	0	0	0	0	0	0	0	0	0	0	0	0	0	2373415.60083176	426878.857142857	432.247312252954	0.550363462485543	7	0.11	0.23	8	0	0
-1	433.07767845525	0.1015423	434.084910809	C_20 H_18 O_11	C20H18O11	C_20 H_17 O_11	2435	20	0.9	0.55	20	18	11	0	0	0	0	0	0	0	0	0	0	0	0	0	0	0	0	0	0	0	0	0	0	0	0	0	0	2373929.50327502	486561.6125	433.07768195346	0.206424681769818	80	0.11	0.45	12	0	0
-1	433.111682994095	0.3785391	434.118795095	C_25 H_22 O_5 S_1	C25H22O5S	C_25 H_21 O_5 S_1	65	25	0.88	0.2	25	22	5	0	1	0	0	0	0	0	0	0	0	0	0	0	0	0	0	0	0	0	0	0	0	0	0	0	0	2373929.50327502	447658.550724638	433.111686768872	0.39655613558487	69	0.47	0.53	15	1	0
-1	433.114022615463	0.0065811	434.12129619	C_21 H_22 O_10	C21H22O10	C_21 H_21 O_10	2435	21	1.048	0.476	21	22	10	0	0	0	0	0	0	0	0	0	0	0	0	0	0	0	0	0	0	0	0	0	0	0	0	0	0	2373929.50327502	441474.366666667	433.114025865173	0.0323357836098509	90	0.09	0.38	11	0	0
-1	433.125247240582	0.0136064	434.132529579	C_20 H_22 O_9 N_2	C20H22N2O9	C_20 H_21 O_9 N_2	216	20	1.1	0.45	20	22	9	2	0	0	0	0	0	0	0	0	0	0	0	0	0	0	0	0	0	0	0	0	0	0	0	0	0	2373929.50327502	465430.70886076	433.125250134812	0.0969045631642655	79	0	0.33	11	0	0
-1	433.127070287088	0.07198	434.13431547	C_21 H_23 O_9 N15_1	C21H23NO9	C_21 H_22 O_9 N15_1	272	21	1.095	0.429	21	23	9	0	0	0	0	0	0	0	1	0	0	0	0	0	0	0	0	0	0	0	0	0	0	0	0	0	0	2373929.50327502	486194.637931034	433.127073318849	0.183353915962084	58	0.09	0.35	11	0	0
-1	433.133294480492	0.1485648	434.14063541	C_20 H_23 O_9 N_1 C13_1	C21H23NO9	C_20 H_22 O_9 N_1 C13_1	272	21	1.095	0.429	20	23	9	1	0	0	0	0	1	0	0	0	0	0	0	0	0	0	0	0	0	0	0	0	0	0	0	0	0	2373929.50327502	532291.692307692	433.133296536475	0.23436337315835	13	0.09	0.35	11	0	0
-1	433.144711808867	0.2751133	434.151868799	C_19 H_23 O_8 N_3 C13_1	C20H23N3O8	C_19 H_22 O_8 N_3 C13_1	12	20	1.15	0.4	19	23	8	3	0	0	0	0	1	0	0	0	0	0	0	0	0	0	0	0	0	0	0	0	0	0	0	0	0	2373929.50327502	482894.181818182	433.144716549325	0.250616019731804	11	0	0.31	11	0	0
-1	433.161660288324	0.0501187	434.16891496	C_21 H_26 O_8 N_2	C21H26N2O8	C_21 H_25 O_8 N_2	216	21	1.238	0.381	21	26	8	2	0	0	0	0	0	0	0	0	0	0	0	0	0	0	0	0	0	0	0	0	0	0	0	0	0	2373929.50327502	459275.25974026	433.161663273786	0.0497504283810853	77	0	0.27	10	0	0
-1	433.169759994995	0.036013	434.177020791	C_21 H_27 O_8 N_1 C13_1	C22H27NO8	C_21 H_26 O_8 N_1 C13_1	272	22	1.227	0.364	21	27	8	1	0	0	0	0	1	0	0	0	0	0	0	0	0	0	0	0	0	0	0	0	0	0	0	0	0	2373929.50327502	485853.928571429	433.169764720528	0.270948009442021	14	0.08	0.29	10	0	0
-2	433.186824597596	0.0784833	434.194066952	C_23 H_30 O_8	C23H30O8	C_23 H_29 O_8	2435	23	1.304	0.348	23	30	8	0	0	0	0	0	0	0	0	0	0	0	0	0	0	0	0	0	0	0	0	0	0	0	0	0	0	2373929.50327502	438769.488888889	433.186827975942	0.0242178200648671	90	0.07	0.26	9	0	0
-1	433.223151762855	0.0555903	434.230452333	C_24 H_34 O_7	C24H34O7	C_24 H_33 O_7	2435	24	1.417	0.292	24	34	7	0	0	0	0	0	0	0	0	0	0	0	0	0	0	0	0	0	0	0	0	0	0	0	0	0	0	2373929.50327502	460235.266666667	433.223155315057	0.0729199749966398	90	0.06	0.22	8	0	0
-1	434.080957277997	0.0733966	435.088265644	C_19 H_18 O_11 C13_1	C20H18O11	C_19 H_17 O_11 C13_1	2435	20	0.9	0.55	19	18	11	0	0	0	0	0	1	0	0	0	0	0	0	0	0	0	0	0	0	0	0	0	0	0	0	0	0	2374443.40041364	490807.571428571	434.080962238223	0.171045023433986	14	0.11	0.45	12	0	0
-1	434.10927492617	0.0141663	435.116545194	C_20 H_21 O_10 N_1	C20H21NO10	C_20 H_20 O_10 N_1	272	20	1.05	0.5	20	21	10	1	0	0	0	0	0	0	0	0	0	0	0	0	0	0	0	0	0	0	0	0	0	0	0	0	0	2374443.40041364	482914.404761905	434.109277953797	0.118446882678003	84	0	0.36	11	0	0
-1	434.11502144014	0.340001	435.12214993	C_24 H_22 O_5 S_1 C13_1	C25H22O5S	C_24 H_21 O_5 S_1 C13_1	65	25	0.88	0.2	24	22	5	0	1	0	0	0	1	0	0	0	0	0	0	0	0	0	0	0	0	0	0	0	0	0	0	0	0	2374443.40041364	490188.5625	434.115026588232	0.320506335166865	16	0.47	0.53	15	1	0
-1	434.117379188246	0.0105602	435.124651025	C_20 H_22 O_10 C13_1	C21H22O10	C_20 H_21 O_10 C13_1	2435	21	1.048	0.476	20	22	10	0	0	0	0	0	1	0	0	0	0	0	0	0	0	0	0	0	0	0	0	0	0	0	0	0	0	2374443.40041364	480357.177777778	434.117382454208	0.14649927889567	90	0.09	0.38	11	0	0
-1	434.128667041877	0.1357254	435.135884414	C_19 H_22 O_9 N_2 C13_1	C20H22N2O9	C_19 H_21 O_9 N_2 C13_1	216	20	1.1	0.45	19	22	9	2	0	0	0	0	1	0	0	0	0	0	0	0	0	0	0	0	0	0	0	0	0	0	0	0	0	2374443.40041364	480577.407407407	434.128670061601	0.213017522882445	27	0	0.33	11	0	0
-1	434.130573608617	0.413053	435.137670305	C_20 H_23 O_9 C13_1 N15_1	C21H23NO9	C_20 H_22 O_9 C13_1 N15_1	272	21	1.095	0.429	20	23	9	0	0	0	0	0	1	0	1	0	0	0	0	0	0	0	0	0	0	0	0	0	0	0	0	0	0	2374443.40041364	408470.5	434.13057993685	0.156974075991108	2	0.09	0.35	11	0	0
-1	434.145686142192	0.0735351	435.152930575	C_21 H_25 O_9 N_1	C21H25NO9	C_21 H_24 O_9 N_1	272	21	1.19	0.429	21	25	9	1	0	0	0	0	0	0	0	0	0	0	0	0	0	0	0	0	0	0	0	0	0	0	0	0	0	2374443.40041364	448873.024691358	434.145689076302	0.0940615548848253	81	0	0.29	10	0	0
-1	434.165016170662	0.0524091	435.172269795	C_20 H_26 O_8 N_2 C13_1	C21H26N2O8	C_20 H_25 O_8 N_2 C13_1	216	21	1.238	0.381	20	26	8	2	0	0	0	0	1	0	0	0	0	0	0	0	0	0	0	0	0	0	0	0	0	0	0	0	0	2374443.40041364	493880.047619048	434.165018859851	0.322200412380998	42	0	0.27	10	0	0
-1	434.182022531967	0.0390451	435.189315956	C_22 H_29 O_8 N_1	C22H29NO8	C_22 H_28 O_8 N_1	272	22	1.318	0.364	22	29	8	1	0	0	0	0	0	0	0	0	0	0	0	0	0	0	0	0	0	0	0	0	0	0	0	0	0	2374443.40041364	462540.487179487	434.182025688338	0.0780090111069144	78	0	0.24	9	0	0
-1	434.190128150134	0.0395338	435.197421787	C_22 H_30 O_8 C13_1	C23H30O8	C_22 H_29 O_8 C13_1	2435	23	1.304	0.348	22	30	8	0	0	0	0	0	1	0	0	0	0	0	0	0	0	0	0	0	0	0	0	0	0	0	0	0	0	2374443.40041364	459719.455555556	434.19013157745	0.0603485974961459	90	0.07	0.26	9	0	0
-1	434.226553574476	0.0524729	435.233807168	C_23 H_34 O_7 C13_1	C24H34O7	C_23 H_33 O_7 C13_1	2435	24	1.417	0.292	23	34	7	0	0	0	0	0	1	0	0	0	0	0	0	0	0	0	0	0	0	0	0	0	0	0	0	0	0	2374443.40041364	471052.101694915	434.226557355149	0.188502935937249	59	0.06	0.22	8	0	0
-1	435.056876488207	0.0516163	436.064175428	C_19 H_16 O_12	C19H16O12	C_19 H_15 O_12	2435	19	0.842	0.632	19	16	12	0	0	0	0	0	0	0	0	0	0	0	0	0	0	0	0	0	0	0	0	0	0	0	0	0	0	2374957.29143785	431533.666666667	435.056881463893	0.129331234574069	15	0	0.46	12	0	0
-1	435.072151045094	0.0093882	436.079431571	C_23 H_16 O_9	C23H16O9	C_23 H_15 O_9	2435	23	0.696	0.391	23	16	9	0	0	0	0	0	0	0	0	0	0	0	0	0	0	0	0	0	0	0	0	0	0	0	0	0	0	2374957.29143785	459445.428571429	435.072155786848	0.101740493423357	14	0.5	0.62	16	1	0
-1	435.093309963554	0.05867	436.100560809	C_20 H_20 O_11	C20H20O11	C_20 H_19 O_11	2435	20	1	0.55	20	20	11	0	0	0	0	0	0	0	0	0	0	0	0	0	0	0	0	0	0	0	0	0	0	0	0	0	0	2374957.29143785	447024.7	435.09331317992	0.0600093403640494	90	0	0.38	11	0	0
-1	435.112596387443	0.0623911	436.119900029	C_19 H_21 O_10 N_1 C13_1	C20H21NO10	C_19 H_20 O_10 N_1 C13_1	272	20	1.05	0.5	19	21	10	1	0	0	0	0	1	0	0	0	0	0	0	0	0	0	0	0	0	0	0	0	0	0	0	0	0	2374957.29143785	513563	435.112596823691	0.346090013800317	6	0	0.36	11	0	0
-1	435.140898729862	0.0101296	436.148179579	C_20 H_24 O_9 N_2	C20H24N2O9	C_20 H_23 O_9 N_2	216	20	1.2	0.45	20	24	9	2	0	0	0	0	0	0	0	0	0	0	0	0	0	0	0	0	0	0	0	0	0	0	0	0	0	2374957.29143785	452277.320512821	435.140901571808	0.0790102388103218	78	0	0.26	10	0	0
-1	435.149005050341	0.0090059	436.15628541	C_20 H_25 O_9 N_1 C13_1	C21H25NO9	C_20 H_24 O_9 N_1 C13_1	272	21	1.19	0.429	20	25	9	1	0	0	0	0	1	0	0	0	0	0	0	0	0	0	0	0	0	0	0	0	0	0	0	0	0	2374957.29143785	509376.244897959	435.149007248252	0.231476086496022	49	0	0.29	10	0	0
-2	435.166041307989	0.0317099	436.173331571	C_22 H_28 O_9	C22H28O9	C_22 H_27 O_9	2435	22	1.273	0.409	22	28	9	0	0	0	0	0	0	0	0	0	0	0	0	0	0	0	0	0	0	0	0	0	0	0	0	0	0	2374957.29143785	436250.311111111	435.166044519859	0.0150410902076397	90	0	0.26	9	0	0
-1	435.177295223819	0.015349	436.18456496	C_21 H_28 O_8 N_2	C21H28N2O8	C_21 H_27 O_8 N_2	216	21	1.333	0.381	21	28	8	2	0	0	0	0	0	0	0	0	0	0	0	0	0	0	0	0	0	0	0	0	0	0	0	0	0	2374957.29143785	464146.090909091	435.177298169302	0.0816667318437684	77	0	0.2	9	0	0
-1	435.185419085524	0.056686	436.192670791	C_21 H_29 O_8 N_1 C13_1	C22H29NO8	C_21 H_28 O_8 N_1 C13_1	272	22	1.318	0.364	21	29	8	1	0	0	0	0	1	0	0	0	0	0	0	0	0	0	0	0	0	0	0	0	0	0	0	0	0	2374957.29143785	461817.666666667	435.185420914741	0.385244572277324	15	0	0.24	9	0	0
-1	435.193489891208	0.0236107	436.200776622	C_21 H_30 O_8 C13_2	C23H30O8	C_21 H_29 O_8 C13_2	2435	23	1.304	0.348	21	30	8	0	0	0	0	0	2	0	0	0	0	0	0	0	0	0	0	0	0	0	0	0	0	0	0	0	0	2374957.29143785	462427	435.193493753653	0.358847240949976	4	0.07	0.26	9	0	0
-1	435.202469966188	0.0675042	436.209716952	C_23 H_32 O_8	C23H32O8	C_23 H_31 O_8	2435	23	1.391	0.348	23	32	8	0	0	0	0	0	0	0	0	0	0	0	0	0	0	0	0	0	0	0	0	0	0	0	0	0	0	2374957.29143785	439184.615384615	435.202473267478	0.0573832966339647	91	0	0.21	8	0	0
-1	435.238814833153	0.025371	436.246102333	C_24 H_36 O_7	C24H36O7	C_24 H_35 O_7	2435	24	1.5	0.292	24	36	7	0	0	0	0	0	0	0	0	0	0	0	0	0	0	0	0	0	0	0	0	0	0	0	0	0	0	2374957.29143785	480477.547619048	435.238818381805	0.137921541727622	84	0	0.17	7	0	0
-1	436.060265872118	0.0275495	437.067530263	C_18 H_16 O_12 C13_1	C19H16O12	C_18 H_15 O_12 C13_1	2435	19	0.842	0.632	18	16	12	0	0	0	0	0	1	0	0	0	0	0	0	0	0	0	0	0	0	0	0	0	0	0	0	0	0	2375471.17550195	481281.363636364	436.060270144954	0.173852616840061	11	0	0.46	12	0	0
-1	436.075608009607	0.2242938	437.082786406	C_22 H_16 O_9 C13_1	C23H16O9	C_22 H_15 O_9 C13_1	2435	23	0.696	0.391	22	16	9	0	0	0	0	0	1	0	0	0	0	0	0	0	0	0	0	0	0	0	0	0	0	0	0	0	0	2375471.17550195	481908	436.075614264212	0.23941060748358	3	0.5	0.62	16	1	0
-1	436.096675889971	0.0839114	437.103915644	C_19 H_20 O_11 C13_1	C20H20O11	C_19 H_19 O_11 C13_1	2435	20	1	0.55	19	20	11	0	0	0	0	0	1	0	0	0	0	0	0	0	0	0	0	0	0	0	0	0	0	0	0	0	0	2375471.17550195	497044.173076923	436.09667840046	0.164895889703226	52	0	0.38	11	0	0
-1	436.124898509709	0.0463315	437.132195194	C_20 H_23 O_10 N_1	C20H23NO10	C_20 H_22 O_10 N_1	272	20	1.15	0.5	20	23	10	1	0	0	0	0	0	0	0	0	0	0	0	0	0	0	0	0	0	0	0	0	0	0	0	0	0	2375471.17550195	454698.325	436.124901087684	0.0798882954107359	80	0	0.29	10	0	0
-1	436.144287144764	0.0667091	437.151534414	C_19 H_24 O_9 N_2 C13_1	C20H24N2O9	C_19 H_23 O_9 N_2 C13_1	216	20	1.2	0.45	19	24	9	2	0	0	0	0	1	0	0	0	0	0	0	0	0	0	0	0	0	0	0	0	0	0	0	0	0	2375471.17550195	504365.535714286	436.14428978098	0.214461188287963	56	0	0.26	10	0	0
[truncated: 1,506 more rows]
[truncated: 163 more columns]
