# Supplementary material for: Improvement of Electrospray Ionization Response Linearity and Quantification in Dissolved Organic Matter Using Synthetic Deuterated Internal Standards
Source: Anal Chem. 2025 Aug 22;97(34):18562–72. doi: 10.1021/acs.analchem.5c02463 (PMC12409698; doi:10.1021/acs.analchem.5c02463)
Supplement: Supplementary file 2 [file ac5c02463_si_002.zip › Final code for SI Aug15/DI and LC data FT and Orb/FTICR_data.m]

data_full=readtable('assigned_data_d5.csv');
[metadata_FT,metalabel]=xlsread('namelist.xlsx');
%data=table2array(data_full);
%
masses=table2array(data_full(2:end,2));
intensities=table2array(data_full(2:end,85:end));
d5concs=metadata_FT(:,1)/1000;
matrixtyp=metadata_FT(:,2);
logi=d5concs<4&metadata_FT(:,4)==1&metadata_FT(:,5)>1;
d5i=intensities(1,:);
%%
typlin=[1 3];
figure();
cols={[0 0 0];[0.5 0.1 0.1]; [0.4 0.8 0];[0 0 1]};
%subplot(1,2,1)
hold on

colsx=1;
for typ=1:4
    logset=metadata_FT(:,2)==typ&d5concs<4&metadata_FT(:,3)==2&metadata_FT(:,4)==1;
    x=d5concs(logset);
    y=d5i(logset);
    

   
    scatter(x,y,40,cols{colsx},'filled')
    
    %if ismember(typ,typlin)
        mdl = fitlm(x,y);
        xmod=[0 max(x)];
        ymod=xmod*mdl.Coefficients{2,1}+mdl.Coefficients{1,1};
        line(xmod,ymod,'color',cols{colsx})
    %end
    reg_coef{typ}(1,1)=mdl.Coefficients{1,1};
    reg_coef{typ}(2,1)=mdl.Coefficients{2,1};
    
    output_stats3(typ,1)=mdl.Coefficients{2,1};
    output_stats3(typ,2)=mdl.Coefficients{2,1}/output_stats3(1,1)*100;
    output_stats3(typ,3)=mdl.Rsquared.Adjusted;
    output_stats3(typ,4)=mdl.Coefficients{1,1};
    colsx=colsx+1;
end
%flagx=find(metadata(:,9)==1);
%scatter(metadata(flagx,2),d5CRAM_int(flagx),40,'k')

axis([0 max(x) 0 inf])
xlabel('concentration d_5-1 added (ppb)');
ylabel('Response d_5-1 (arb)')
legend({'Pure solvent','Pure solvent','River','River','Coastal','Coastal','Deep sea','Deep sea'},'location','eastoutside')
%title('15T FTICR')
%
%%
TRMi=mean(intensities(:,128:129),2);
TRMc=(TRMi-reg_coef{3}(1))/reg_coef{3}(2);
sumTRM_FT=sum(TRMc)
%
Neli=mean(intensities(:,53:54),2);
Nelc=(Neli-reg_coef{2}(1))/reg_coef{2}(2);
sumNel_FT=sum(Nelc)
