# Supplementary material for: Improvement of Electrospray Ionization Response Linearity and Quantification in Dissolved Organic Matter Using Synthetic Deuterated Internal Standards
Source: Anal Chem. 2025 Aug 22;97(34):18562–72. doi: 10.1021/acs.analchem.5c02463 (PMC12409698; doi:10.1021/acs.analchem.5c02463)
Supplement: Supplementary file 2 [file ac5c02463_si_002.zip › Final code for SI Aug15/DI and LC data FT and Orb/FTICR_raw_single_examples.csv]

mz	MDL_3	ResPow	refe	m1	SE	Sample52_masslistsNelha 5 ppm_pure_1-1-16_1_68426.csv	Sample53_masslistsNelha 5 ppm_pure_1-1-31_1_68598.csv	Sample54_masslistsNelha 5 ppm_pure_1-1-31_1_68610.csv	Sample78_masslistsSRFA 5 ppm_pure_1-1-26_1_68574.csv	Sample79_masslistsSRFA 5 ppm_pure_1-1-26_1_68586.csv	Sample128_masslistsTRM 5 ppm_pure_1-1-20_1_68530.csv	Sample129_masslistsTRM 5 ppm_pure_1-1-20_1_68538.csv
92.1557179	2200466.337	2158932	0	92.1557179	0	0	0	0	0	0	0	0
92.1586293	2200466.337	1812476	0	92.1586293	0	0	0	0	0	0	0	0
92.1608502	2200466.337	1945389	0	92.1608502	0	0	0	0	0	0	0	0
92.1674033	2200466.337	2242841	0	92.1674033	0	0	0	0	0	0	0	0
92.1806032	2200466.337	2271446	0	92.1806032	0	0	0	0	0	0	0	0
92.2001252	2200466.337	2028977	0	92.2001252	0	0	0	0	0	0	0	0
92.2062231	2200466.337	2062394	0	92.2062231	0	0	0	0	0	0	0	0
92.2173399	2200466.337	1833710	0	92.2173399	0	0	0	0	0	0	0	0
92.2293064	2200466.337	1829675	0	92.2293064	0	0	0	0	0	0	2217781	0
92.2345006	2200466.337	1982398	0	92.2345006	0	0	0	0	0	0	0	0
92.2388349	2200466.337	2347126	0	92.2388349	0	0	0	0	0	0	0	0
92.2502661	2200466.337	2407470	0	92.2502661	0	0	0	0	0	0	0	0
92.2519106	2200466.337	1816782	0	92.2519106	0	0	0	0	0	0	0	0
92.258951	2200466.337	2442483	0	92.258951	0	0	0	0	0	0	0	0
92.2600483	2200466.337	2385866	0	92.2600483	0	0	0	0	0	0	0	0
92.2638032	2200466.337	2123368	0	92.2638032	0	0	0	0	0	0	0	0
92.2726229	2200466.337	2445526	0	92.2726229	0	0	0	0	0	0	0	0
92.303522	2200466.337	2308437	0	92.303522	0	0	0	0	0	0	0	0
92.3477393	2200466.337	1903415	0	92.3477393	0	0	0	0	0	0	0	0
92.3498971	2200466.337	1850835	0	92.3498971	0	0	0	0	0	0	0	0
92.3539767	2200466.337	2154505	0	92.3539767	0	0	0	0	0	0	0	0
92.3608001	2200466.337	1396017	0	92.3608001	0	0	0	0	0	0	0	0
92.3743122	2200466.337	2314246	0	92.3743122	0	0	0	0	0	0	0	0
92.3894898	2200466.337	1796674	0	92.3894898	0	0	0	0	0	0	0	0
92.3907609	2200466.337	2167620	0	92.3907609	0	0	2201036	0	0	0	0	0
92.396904	2200466.337	1973853	0	92.396904	0	0	0	0	0	0	0	0
92.4130133	2200466.337	1871675	0	92.4130133	0	0	0	0	0	0	0	0
92.4278715	2200466.337	2168101	0	92.4278715	0	0	0	0	0	0	0	0
92.4280306	2200466.337	1986622	0	92.4280306	0	0	0	0	0	0	0	0
92.4319824	2200466.337	1836901	0	92.4319824	0	0	0	0	0	0	0	0
92.4437309	2200466.337	2037771	0	92.4437309	0	0	0	0	0	0	0	0
92.4492035	2200466.337	2195645	0	92.4492035	0	0	0	0	0	0	0	2336980
92.4549789	2200466.337	1861870	0	92.4549789	0	2400845	0	0	0	0	0	0
92.4583909	2200466.337	2177046	0	92.4583909	0	0	0	0	0	0	0	0
92.4616607	2200466.337	2348508	0	92.4616607	0	0	0	0	0	0	0	0
92.4742443	2200466.337	1793576	0	92.4742443	0	0	0	0	0	0	0	0
92.4845038	2200466.337	2308126	0	92.4845038	0	0	0	0	0	0	0	0
92.4981217	2200466.337	1685204	0	92.4981217	0	0	0	0	0	0	0	0
92.5035891	2200960.53	1788173	0	92.5035891	0	0	0	0	0	0	0	0
92.5062162	2200960.53	1696044	0	92.5062162	0	0	0	0	0	0	0	0
92.535428	2200960.53	1998120	0	92.535428	0	0	0	2255032	0	0	0	0
92.5542315	2200960.53	2591820	0	92.5542315	0	0	0	0	0	0	0	0
92.5544358	2200960.53	1975904	0	92.5544358	0	0	0	0	0	0	0	0
92.5593361	2200960.53	1751539	0	92.5593361	0	0	0	0	0	0	0	0
92.5871549	2200960.53	2028670	0	92.5871549	0	0	0	0	0	0	0	0
92.5896186	2200960.53	2211687	0	92.5896186	0	0	0	0	0	0	0	0
92.5950639	2200960.53	1667671	0	92.5950639	0	0	0	0	0	0	0	0
92.6096394	2200960.53	1924474	0	92.6096394	0	0	0	0	0	0	0	0
92.6121642	2200960.53	2136615	0	92.6121642	0	0	0	0	0	0	0	0
92.6328217	2200960.53	2346721	0	92.6328217	0	0	0	0	0	0	0	0
92.6493148	2200960.53	1951088	0	92.6493148	0	0	0	0	0	0	0	0
92.6539277	2200960.53	2255492	0	92.6539277	0	0	0	0	0	0	0	0
92.6577383	2200960.53	2238253	0	92.6577383	0	0	0	0	0	0	0	0
92.6855652	2200960.53	2236639	0	92.6855652	0	0	0	0	0	0	0	0
92.6939206	2200960.53	1662776	0	92.6939206	0	0	0	0	0	0	0	0
92.7024612	2200960.53	2081637	0	92.7024612	0	0	0	0	0	0	0	0
92.7025993	2200960.53	2212034	0	92.7025993	0	0	0	0	0	0	0	0
92.7082484	2200960.53	1578202	0	92.7082484	0	0	0	0	0	0	0	0
92.7113118	2200960.53	1695172	0	92.7113118	0	0	0	0	0	0	0	0
92.7125058	2200960.53	1488647	0	92.7125058	0	0	0	0	0	0	0	0
92.7147126	2200960.53	2030703	0	92.7147126	0	0	0	0	0	0	0	0
92.7181954	2200960.53	1354265	0	92.7181954	0	0	0	0	0	0	0	0
92.7194561	2200960.53	1758613	0	92.7194561	0	0	0	0	0	0	0	0
92.7282901	2200960.53	2160409	0	92.7282901	0	0	0	0	0	0	0	0
92.7418894	2200960.53	2094768	0	92.7418894	0	0	0	0	0	0	0	0
92.7556616	2200960.53	1668968	0	92.7556616	0	0	0	0	0	0	0	0
92.7846257	2200960.53	1820006	0	92.7846257	0	0	0	0	0	0	0	0
92.7849798	2200960.53	1872757	0	92.7849798	0	0	0	0	0	0	0	0
92.7984975	2200960.53	2001893	0	92.7984975	0	0	0	0	0	0	0	0
92.8061592	2200960.53	1985690	0	92.8061592	0	0	0	0	0	0	0	0
92.8102453	2200960.53	2331579	0	92.8102453	0	0	0	0	0	0	0	0
92.8223108	2200960.53	1764210	0	92.8223108	0	0	0	0	0	0	0	0
92.8323047	2200960.53	1581351	0	92.8323047	0	0	0	0	0	0	0	0
92.8345665	2200960.53	2417216	0	92.8345665	0	0	0	0	0	0	0	0
92.8355464	2200960.53	2201039	0	92.8355464	0	0	0	0	0	0	0	0
92.838467	2200960.53	2169063	0	92.838467	0	0	0	0	0	0	0	0
92.8455219	2200960.53	1587086	0	92.8455219	0	0	0	0	0	0	0	0
92.8467827	2200960.53	2301834	0	92.8467827	0	0	0	0	0	0	0	0
92.8592745	2200960.53	1882894	0	92.8592745	0	0	0	0	0	0	0	0
92.8609377	2200960.53	2095793	0	92.8609377	0	0	0	0	0	0	0	0
92.867816	2200960.53	2207873	0	92.867816	0	0	0	0	0	0	0	0
92.8734418	2200960.53	2221052	0	92.8734418	0	0	0	0	0	0	0	0
92.8784104	2200960.53	1814630	0	92.8784104	0	0	0	0	0	0	0	0
92.8843135	2200960.53	2045509	0	92.8843135	0	0	0	0	0	0	0	0
92.8933995	2200960.53	2327260	0	92.8933995	0	0	0	0	0	0	0	0
92.8955254	2200960.53	1864495	0	92.8955254	0	0	0	0	0	0	0	0
92.9004785	2200960.53	1385417	0	92.9004785	0	0	0	0	0	0	0	0
92.9044265	2200960.53	2037632	0	92.9044265	0	0	0	0	0	0	0	0
92.9208217	2200960.53	2088859	0	92.9208217	0	0	0	0	0	0	0	0
92.92797456	2200960.53	2989063.5	0	92.92797456	0.086617874	0	0	0	0	0	0	0
92.92802411	2200960.53	2688916.833	0	92.92802411	0.024536533	0	0	0	0	0	0	0
92.9308382	2200960.53	2311465	0	92.9308382	0	0	2275776	0	0	0	0	0
92.933043	2200960.53	2131660	0	92.933043	0	0	0	0	0	0	0	0
92.9403376	2200960.53	1926754	0	92.9403376	0	0	0	0	0	0	0	0
92.9406498	2200960.53	2210977	0	92.9406498	0	0	0	0	0	0	0	0
92.9488657	2200960.53	2093820	0	92.9488657	0	0	0	0	0	0	0	0
92.9502495	2200960.53	1924065	0	92.9502495	0	0	0	0	0	0	0	0
92.963286	2200960.53	1621233	0	92.963286	0	0	0	0	0	0	0	2490925
92.9695997	2200960.53	1780603	0	92.9695997	0	0	0	0	0	0	0	0
92.9794444	2200960.53	1556884	0	92.9794444	0	0	0	0	0	0	0	0
92.9839929	2200960.53	1827115	0	92.9839929	0	0	0	0	0	0	0	0
92.9925542	2200960.53	1960253	0	92.9925542	0	0	0	0	0	0	0	0
93.0096933	2200960.53	1784157	0	93.0096933	0	0	0	0	0	0	0	0
93.032986	2200960.53	2641645	0	93.032986	0	0	0	0	0	0	0	0
93.0437936	2200960.53	1915770	0	93.0437936	0	0	0	0	0	0	0	0
93.0450172	2200960.53	1976914	0	93.0450172	0	0	0	0	0	0	0	0
93.0606009	2200960.53	1592501	0	93.0606009	0	0	0	0	0	0	0	0
93.0798331	2200960.53	1821735	0	93.0798331	0	0	0	0	0	0	0	0
93.0912512	2200960.53	2264397	0	93.0912512	0	0	0	0	0	0	0	0
93.1043007	2200960.53	1596153	0	93.1043007	0	0	0	0	0	0	0	0
93.1235013	2200960.53	1512681	0	93.1235013	0	0	0	0	0	0	0	0
93.1407042	2200960.53	2143823	0	93.1407042	0	0	0	0	0	0	0	0
93.1413016	2200960.53	1920013	0	93.1413016	0	0	0	0	0	0	0	0
93.1460796	2200960.53	2513699	0	93.1460796	0	0	0	0	0	0	0	0
93.15219	2200960.53	1874708	0	93.15219	0	0	0	0	0	0	0	0
93.1560073	2200960.53	1789059	0	93.1560073	0	0	0	0	0	0	0	0
93.1638253	2200960.53	1898478	0	93.1638253	0	0	0	0	0	0	0	0
93.1644931	2200960.53	1671384	0	93.1644931	0	0	2299137	0	0	0	0	0
93.1755348	2200960.53	2243664	0	93.1755348	0	2240645	0	0	0	0	0	0
93.1863233	2200960.53	2238634	0	93.1863233	0	0	0	0	0	0	0	0
93.2151314	2200960.53	1823636	0	93.2151314	0	0	0	0	0	0	0	0
93.216928	2200960.53	2580143	0	93.216928	0	0	0	0	0	0	0	0
93.2246637	2200960.53	1563006	0	93.2246637	0	0	0	0	0	0	0	0
93.2268018	2200960.53	1687673	0	93.2268018	0	0	0	0	0	0	0	0
93.2331276	2200960.53	2324800	0	93.2331276	0	0	0	0	0	0	0	0
93.2498785	2200960.53	2055316	0	93.2498785	0	0	0	0	0	0	0	0
93.2515703	2200960.53	2384076	0	93.2515703	0	0	0	0	0	0	0	0
93.2584961	2200960.53	2193256	0	93.2584961	0	0	0	0	0	0	0	0
93.2726985	2200960.53	1816731	0	93.2726985	0	0	0	0	0	0	0	0
93.2864926	2200960.53	2102883	0	93.2864926	0	0	0	0	0	0	0	0
93.3030531	2200960.53	2173686	0	93.3030531	0	0	0	0	0	0	0	0
93.3183724	2200960.53	2241880	0	93.3183724	0	0	0	0	0	0	0	0
93.3206454	2200960.53	2220509	0	93.3206454	0	0	0	0	0	0	0	0
93.3285503	2200960.53	2316865	0	93.3285503	0	0	0	0	0	0	0	0
93.3440134	2200960.53	2010159	0	93.3440134	0	0	0	0	0	0	0	0
93.3453494	2200960.53	2046369	0	93.3453494	0	0	0	0	0	0	0	0
93.3643795	2200960.53	1976675	0	93.3643795	0	0	0	0	0	0	0	0
93.3951859	2200960.53	2012504	0	93.3951859	0	0	0	0	0	0	0	0
93.3977831	2200960.53	2018772	0	93.3977831	0	0	0	0	0	0	0	0
93.4027641	2200960.53	2285305	0	93.4027641	0	0	0	0	0	0	0	0
93.4114737	2200960.53	1717093	0	93.4114737	0	0	0	0	0	0	0	0
93.4129926	2200960.53	1624956	0	93.4129926	0	0	0	0	0	0	0	0
93.4151058	2200960.53	2083702	0	93.4151058	0	0	0	0	0	0	0	0
93.447027	2200960.53	2429508	0	93.447027	0	0	0	0	0	0	0	0
93.4590752	2200960.53	2129628	0	93.4590752	0	0	0	0	0	0	0	0
93.4603559	2200960.53	1334770	0	93.4603559	0	0	0	0	0	0	0	0
93.4935347	2200960.53	1401817	0	93.4935347	0	0	0	0	0	0	0	0
93.5137658	2201454.834	2299610	0	93.5137658	0	0	0	0	0	0	0	0
93.5226706	2201454.834	2384683	0	93.5226706	0	0	0	0	0	0	0	0
93.5303396	2201454.834	1250798	0	93.5303396	0	0	0	0	0	0	0	0
93.5320595	2201454.834	1705162	0	93.5320595	0	0	0	0	0	0	0	0
93.5340249	2201454.834	2030008	0	93.5340249	0	0	0	0	0	0	0	0
93.5395537	2201454.834	2135509	0	93.5395537	0	0	0	0	0	0	0	0
93.577786	2201454.834	2189414	0	93.577786	0	0	0	0	0	0	0	0
93.5833896	2201454.834	2045865	0	93.5833896	0	0	0	0	0	0	0	0
93.5835183	2201454.834	2245680	0	93.5835183	0	0	0	0	0	0	0	0
93.6026711	2201454.834	2336887	0	93.6026711	0	0	0	0	0	0	0	0
93.6103198	2201454.834	1328621	0	93.6103198	0	0	0	0	0	0	0	0
93.6147966	2201454.834	1910123	0	93.6147966	0	0	0	0	0	0	0	0
93.6163164	2201454.834	1766087	0	93.6163164	0	0	0	0	0	0	0	0
93.6232924	2201454.834	2113032	0	93.6232924	0	0	0	0	0	0	0	0
93.6242397	2201454.834	1783428	0	93.6242397	0	0	0	0	0	0	0	0
93.6253889	2201454.834	1969772	0	93.6253889	0	0	0	0	0	0	0	0
93.6255075	2201454.834	2370510	0	93.6255075	0	0	0	0	0	0	0	0
93.6338518	2201454.834	2051823	0	93.6338518	0	0	0	0	0	0	0	0
93.6445677	2201454.834	1862893	0	93.6445677	0	0	0	0	0	2266637	0	0
93.6470838	2201454.834	2054454	0	93.6470838	0	0	0	0	0	0	0	0
93.6581812	2201454.834	1947632	0	93.6581812	0	0	0	0	0	0	0	0
93.6740554	2201454.834	2166569	0	93.6740554	0	0	0	0	0	0	0	0
93.6858971	2201454.834	1905631	0	93.6858971	0	0	0	0	0	0	0	0
93.6863824	2201454.834	1870910	0	93.6863824	0	0	0	0	0	0	0	0
93.6938153	2201454.834	2671408	0	93.6938153	0	0	0	0	0	0	0	0
93.6975315	2201454.834	2535858	0	93.6975315	0	0	0	0	0	0	0	0
93.6993041	2201454.834	1432168	0	93.6993041	0	0	0	0	0	0	0	0
93.6998278	2201454.834	2721161	0	93.6998278	0	0	0	0	0	0	0	0
93.7011599	2201454.834	2008513	0	93.7011599	0	0	0	0	0	0	0	0
93.7043848	2201454.834	1314795	0	93.7043848	0	0	0	0	0	0	0	0
93.7119237	2201454.834	2207452	0	93.7119237	0	0	0	0	0	0	0	0
93.7131391	2201454.834	1714018	0	93.7131391	0	0	0	0	0	0	0	0
93.7284866	2201454.834	1750239	0	93.7284866	0	0	0	0	0	0	0	0
93.735674	2201454.834	1912826	0	93.735674	0	0	0	0	0	0	0	0
93.7414666	2201454.834	1742783	0	93.7414666	0	0	0	0	0	0	0	0
93.7487619	2201454.834	1606430	0	93.7487619	0	0	0	0	0	0	0	0
93.7501724	2201454.834	1987521	0	93.7501724	0	0	0	0	0	0	0	0
93.7635906	2201454.834	1848895	0	93.7635906	0	0	0	0	0	0	0	0
93.7753347	2201454.834	1976882	0	93.7753347	0	0	0	0	0	0	0	0
93.7779075	2201454.834	2057254	0	93.7779075	0	0	0	0	0	0	0	0
93.7784825	2201454.834	1755512	0	93.7784825	0	0	0	0	0	0	0	0
93.7787691	2201454.834	1988258	0	93.7787691	0	0	0	0	0	0	0	0
93.7791693	2201454.834	1950569	0	93.7791693	0	0	0	0	0	0	0	0
93.78035068	2201454.834	1783166	0	93.78035068	0.275211143	0	0	0	0	0	0	0
93.7823927	2201454.834	1805377	0	93.7823927	0	0	0	0	0	0	0	0
93.7865696	2201454.834	2068601	0	93.7865696	0	0	0	0	0	0	0	0
93.7959044	2201454.834	2035261	0	93.7959044	0	0	0	0	0	0	0	0
93.8061905	2201454.834	2197403	0	93.8061905	0	0	0	0	0	0	0	0
93.8130686	2201454.834	2351505	0	93.8130686	0	0	0	0	0	0	0	0
93.8150974	2201454.834	2162862	0	93.8150974	0	0	0	0	2260743	0	0	0
93.818699	2201454.834	1895480	0	93.818699	0	0	0	0	0	0	0	0
93.8261811	2201454.834	1731123	0	93.8261811	0	0	0	0	0	0	0	0
93.8435213	2201454.834	1651815	0	93.8435213	0	0	0	0	0	0	0	0
93.8480435	2201454.834	1825430	0	93.8480435	0	0	0	0	0	0	0	0
93.8512693	2201454.834	1819097	0	93.8512693	0	0	0	0	0	0	0	0
93.8568873	2201454.834	1613560	0	93.8568873	0	0	2436589	0	0	0	0	0
93.8644806	2201454.834	2108371	0	93.8644806	0	0	0	0	0	0	0	0
93.8682722	2201454.834	2401152	0	93.8682722	0	0	0	0	0	0	0	0
93.8702698	2201454.834	1768452	0	93.8702698	0	0	0	0	0	0	0	0
93.8707224	2201454.834	2250236	0	93.8707224	0	0	0	0	0	0	0	0
93.8755319	2201454.834	2106761	0	93.8755319	0	0	0	0	0	0	0	0
93.8770336	2201454.834	2080185	0	93.8770336	0	0	0	0	0	0	0	0
93.8801932	2201454.834	2334141	0	93.8801932	0	0	0	0	0	0	0	0
93.8864486	2201454.834	1717516	0	93.8864486	0	0	0	0	0	0	0	0
93.8877402	2201454.834	1991418	0	93.8877402	0	0	0	0	0	0	0	0
93.8897293	2201454.834	1732495	0	93.8897293	0	0	0	0	0	0	0	0
93.8941757	2201454.834	1954909	0	93.8941757	0	0	0	0	0	0	0	0
93.9025467	2201454.834	2314558	0	93.9025467	0	0	0	0	0	0	0	0
93.9100038	2201454.834	2421450	0	93.9100038	0	0	0	0	0	0	0	0
93.9101698	2201454.834	1580366	0	93.9101698	0	0	0	0	0	0	0	0
93.912124	2201454.834	1778475	0	93.912124	0	0	0	0	0	0	0	0
93.9145229	2201454.834	1729367	0	93.9145229	0	0	0	0	0	0	0	0
93.9275312	2201454.834	1371822	0	93.9275312	0	0	0	0	0	0	0	0
93.9423105	2201454.834	2592371	0	93.9423105	0	0	0	0	0	0	0	0
93.9426175	2201454.834	2301250	0	93.9426175	0	0	0	0	0	0	0	0
93.9496353	2201454.834	2125376	0	93.9496353	0	0	0	0	0	0	0	0
93.9527873	2201454.834	1884734	0	93.9527873	0	0	0	0	0	0	0	0
93.9534413	2201454.834	2278648	0	93.9534413	0	0	0	0	0	0	0	0
93.954306	2201454.834	1695849	0	93.954306	0	0	0	0	0	0	0	0
93.9552883	2201454.834	1844145	0	93.9552883	0	0	0	0	0	0	0	0
93.9631505	2201454.834	1831980	0	93.9631505	0	0	0	0	0	0	0	0
93.966806	2201454.834	1990635	0	93.966806	0	0	0	0	2212447	0	0	0
93.9693163	2201454.834	2195174	0	93.9693163	0	0	0	0	0	0	2473804	0
93.9735662	2201454.834	1951692	0	93.9735662	0	0	0	0	0	0	0	0
93.9752799	2201454.834	1945366	0	93.9752799	0	0	0	0	0	0	0	0
93.9757487	2201454.834	1191189	0	93.9757487	0	0	0	0	0	0	0	0
93.9801081	2201454.834	2372484	0	93.9801081	0	0	0	0	0	0	0	0
93.9834887	2201454.834	2187440	0	93.9834887	0	0	0	2342589	0	0	0	0
93.9852247	2201454.834	1675820	0	93.9852247	0	0	0	0	0	0	0	0
93.9886043	2201454.834	2385009	0	93.9886043	0	0	0	0	0	0	0	0
93.9921105	2201454.834	2036378	0	93.9921105	0	0	0	0	0	0	0	0
93.9953413	2201454.834	1913280	0	93.9953413	0	0	0	0	0	0	0	0
93.9997992	2201454.834	2201125	0	93.9997992	0	0	0	0	0	0	0	0
94.001911	2201454.834	1270041	0	94.001911	0	0	0	0	0	0	0	0
94.0139697	2201454.834	1650406	0	94.0139697	0	0	0	0	0	0	0	0
94.0207096	2201454.834	1738443	0	94.0207096	0	0	0	0	0	0	0	0
94.0218309	2201454.834	2567530	0	94.0218309	0	0	0	2204646	0	0	0	0
94.0235784	2201454.834	2256337	0	94.0235784	0	0	0	0	0	0	0	0
94.0280789	2201454.834	1938269	0	94.0280789	0	0	0	0	0	0	0	0
94.0344115	2201454.834	2407038	0	94.0344115	0	0	0	0	0	0	0	0
94.0397016	2201454.834	1879591	0	94.0397016	0	0	0	0	0	0	0	0
94.0454046	2201454.834	2614494	0	94.0454046	0	0	0	0	0	0	0	0
94.0481023	2201454.834	1984446	0	94.0481023	0	0	0	0	0	0	0	0
94.067542	2201454.834	2057167	0	94.067542	0	0	0	0	0	0	0	0
94.0774443	2201454.834	2404318	0	94.0774443	0	0	0	0	0	0	0	0
94.0802338	2201454.834	2423078	0	94.0802338	0	0	0	0	0	0	0	0
94.1030658	2201454.834	1924728	0	94.1030658	0	0	0	0	0	0	0	0
94.1037084	2201454.834	2015451	0	94.1037084	0	0	0	0	0	0	0	0
94.1069474	2201454.834	1765924	0	94.1069474	0	0	0	0	0	0	0	0
94.1112767	2201454.834	2525226	0	94.1112767	0	0	0	0	0	0	0	0
94.1339036	2201454.834	2301532	0	94.1339036	0	0	0	0	0	0	0	0
94.1391632	2201454.834	1699475	0	94.1391632	0	0	0	0	0	0	0	0
94.1397343	2201454.834	2359754	0	94.1397343	0	0	0	0	0	0	0	0
94.142874	2201454.834	1529004	0	94.142874	0	0	0	0	0	0	0	0
94.1504854	2201454.834	1994317	0	94.1504854	0	0	0	0	0	0	0	0
94.1553292	2201454.834	2156368	0	94.1553292	0	0	0	0	0	0	0	0
94.1675138	2201454.834	2168188	0	94.1675138	0	0	0	0	0	0	0	0
94.1678436	2201454.834	2116950	0	94.1678436	0	0	0	0	0	0	0	0
94.1763656	2201454.834	2505562	0	94.1763656	0	0	0	0	0	0	0	0
94.1838682	2201454.834	1710525	0	94.1838682	0	0	0	0	0	0	0	0
94.1861825	2201454.834	2192289	0	94.1861825	0	0	0	0	0	0	0	0
94.1987098	2201454.834	2478437	0	94.1987098	0	0	0	0	0	0	0	0
94.1998848	2201454.834	2187519	0	94.1998848	0	0	0	0	0	0	0	0
94.2014453	2201454.834	2212422	0	94.2014453	0	0	0	2344282	0	0	0	0
94.2058873	2201454.834	2114813	0	94.2058873	0	0	0	0	0	0	0	0
94.2074423	2201454.834	2122749	0	94.2074423	0	0	0	0	0	0	0	0
94.2083817	2201454.834	1879140	0	94.2083817	0	0	0	0	0	0	0	0
94.2089331	2201454.834	2081529	0	94.2089331	0	0	0	0	0	0	0	0
94.2114529	2201454.834	2236108	0	94.2114529	0	0	0	0	0	0	0	0
94.2132171	2201454.834	1482513	0	94.2132171	0	0	0	0	0	0	0	0
94.2224907	2201454.834	1412877	0	94.2224907	0	0	0	0	0	0	0	0
94.227862	2201454.834	2318069	0	94.227862	0	0	0	0	0	0	0	0
94.2351107	2201454.834	1898823	0	94.2351107	0	0	0	0	0	0	0	0
94.2390406	2201454.834	2112098	0	94.2390406	0	0	0	0	0	0	0	0
94.2445704	2201454.834	2532241	0	94.2445704	0	0	0	0	0	0	0	0
94.2452154	2201454.834	2486896	0	94.2452154	0	0	0	0	0	0	0	0
94.2459499	2201454.834	1810994	0	94.2459499	0	0	0	0	0	0	0	0
94.2460021	2201454.834	2131967	0	94.2460021	0	0	0	0	0	0	0	0
94.2629384	2201454.834	1505256	0	94.2629384	0	0	0	0	0	0	0	0
94.2717488	2201454.834	1929274	0	94.2717488	0	0	0	0	0	0	0	0
94.2754003	2201454.834	1406932	0	94.2754003	0	0	0	0	0	0	0	0
94.2762217	2201454.834	1945674	0	94.2762217	0	0	0	0	0	2370654	0	0
94.2772745	2201454.834	1993358	0	94.2772745	0	0	0	0	0	0	0	0
94.2924398	2201454.834	2067577	0	94.2924398	0	0	0	0	0	0	0	0
94.299926	2201454.834	1711811	0	94.299926	0	0	0	0	0	0	0	0
94.3014526	2201454.834	2002978	0	94.3014526	0	0	0	0	0	0	0	0
94.304662	2201454.834	1997849	0	94.304662	0	0	0	0	0	0	0	0
94.3118932	2201454.834	2182586	0	94.3118932	0	0	0	0	0	0	0	0
94.3121424	2201454.834	2205529	0	94.3121424	0	0	0	0	0	0	0	0
94.3161497	2201454.834	1980878	0	94.3161497	0	0	0	2469425	0	0	0	0
94.3216657	2201454.834	1859803	0	94.3216657	0	0	0	0	0	0	0	0
94.3295172	2201454.834	2018175	0	94.3295172	0	0	0	0	0	0	0	0
94.3308127	2201454.834	2055493	0	94.3308127	0	0	0	0	0	0	0	0
94.3316302	2201454.834	1947215	0	94.3316302	0	0	0	0	0	0	0	0
94.3322973	2201454.834	1540001	0	94.3322973	0	0	0	0	0	0	0	0
94.3337011	2201454.834	1523940	0	94.3337011	0	0	0	0	0	0	0	0
94.3369169	2201454.834	2066138	0	94.3369169	0	0	0	0	0	0	0	0
94.3388295	2201454.834	1438087	0	94.3388295	0	0	0	0	0	0	0	0
94.3434878	2201454.834	1830124	0	94.3434878	0	0	0	0	0	2271323	0	0
94.3491343	2201454.834	2299225	0	94.3491343	0	0	0	0	0	0	0	0
94.3496667	2201454.834	1426526	0	94.3496667	0	0	0	0	0	0	0	0
94.3511536	2201454.834	1963210	0	94.3511536	0	0	0	0	0	0	0	0
94.3620222	2201454.834	1687702	0	94.3620222	0	0	0	0	0	0	0	0
94.3719407	2201454.834	1524404	0	94.3719407	0	2305740	0	0	0	0	0	0
94.3738222	2201454.834	1824487	0	94.3738222	0	0	0	0	0	0	0	0
94.3761437	2201454.834	1610356	0	94.3761437	0	0	0	0	0	0	0	0
94.3768856	2201454.834	2199415	0	94.3768856	0	0	0	0	0	0	0	0
94.3801178	2201454.834	1574326	0	94.3801178	0	0	0	0	0	0	0	0
94.3843165	2201454.834	2071600	0	94.3843165	0	0	0	0	0	0	0	0
94.3868737	2201454.834	1938630	0	94.3868737	0	0	0	0	0	0	0	0
94.3880926	2201454.834	1916238	0	94.3880926	0	0	0	0	0	0	0	0
94.3985109	2201454.834	1604710	0	94.3985109	0	0	0	0	0	0	0	0
94.4033718	2201454.834	2077592	0	94.4033718	0	0	0	0	0	0	0	0
94.4058549	2201454.834	1701898	0	94.4058549	0	0	0	0	0	0	0	0
94.4081756	2201454.834	1388269	0	94.4081756	0	0	0	0	0	0	0	0
94.4082445	2201454.834	1478154	0	94.4082445	0	0	0	0	0	0	0	0
94.4108046	2201454.834	1967282	0	94.4108046	0	0	0	0	0	0	0	0
94.4111489	2201454.834	1663777	0	94.4111489	0	0	0	0	0	0	0	0
94.4135057	2201454.834	2138476	0	94.4135057	0	0	0	0	0	0	0	0
94.4251018	2201454.834	1944574	0	94.4251018	0	0	0	2263890	0	0	0	0
94.4264189	2201454.834	2090703	0	94.4264189	0	0	0	0	0	0	0	0
94.4346155	2201454.834	1715084	0	94.4346155	0	0	0	0	0	0	0	0
94.4399525	2201454.834	1889957	0	94.4399525	0	0	0	0	0	0	0	0
94.4417641	2201454.834	1901399	0	94.4417641	0	0	0	0	0	0	0	0
94.4489559	2201454.834	2171400	0	94.4489559	0	0	0	0	0	0	0	0
94.4615136	2201454.834	2585729	0	94.4615136	0	0	0	0	0	0	0	0
94.4623927	2201454.834	2381703	0	94.4623927	0	0	0	0	0	0	0	0
94.4626541	2201454.834	2082351	0	94.4626541	0	0	0	0	0	0	0	0
94.4630552	2201454.834	2049206	0	94.4630552	0	0	0	0	0	0	0	0
94.4655015	2201454.834	1537780	0	94.4655015	0	0	0	0	0	0	0	0
94.4668571	2201454.834	2180631	0	94.4668571	0	0	0	0	0	0	0	0
94.4836721	2201454.834	2021033	0	94.4836721	0	0	0	0	0	0	0	0
94.4978648	2201454.834	1730811	0	94.4978648	0	0	0	0	0	0	0	0
94.505257	2201949.249	1996054	0	94.505257	0	0	0	0	0	0	0	0
94.5055767	2201949.249	2278675	0	94.5055767	0	0	0	0	0	0	0	0
94.5071355	2201949.249	2288230	0	94.5071355	0	0	0	0	0	0	0	0
94.507574	2201949.249	2295784	0	94.507574	0	0	0	0	0	0	0	0
94.5089652	2201949.249	1908678	0	94.5089652	0	0	0	0	0	0	0	0
94.5116909	2201949.249	1564998	0	94.5116909	0	0	0	0	0	0	0	0
94.5161251	2201949.249	1819848	0	94.5161251	0	0	0	0	0	0	0	0
94.5171318	2201949.249	1497774	0	94.5171318	0	0	0	0	0	0	0	0
94.5341547	2201949.249	2610950	0	94.5341547	0	0	0	0	0	0	0	0
94.5380565	2201949.249	2041110	0	94.5380565	0	0	0	0	0	0	0	0
94.5412771	2201949.249	2618256	0	94.5412771	0	0	0	0	0	0	0	0
94.5417985	2201949.249	2465731	0	94.5417985	0	0	0	0	0	0	0	0
94.5520421	2201949.249	1873714	0	94.5520421	0	0	0	0	0	0	0	0
94.5548459	2201949.249	2006834	0	94.5548459	0	0	0	0	0	0	0	0
94.5570802	2201949.249	2008745	0	94.5570802	0	0	0	0	0	0	0	0
94.5577869	2201949.249	2466224	0	94.5577869	0	0	0	0	0	0	0	0
94.5654345	2201949.249	1958954	0	94.5654345	0	0	0	0	0	0	0	0
94.5672353	2201949.249	1561665	0	94.5672353	0	0	0	0	0	0	0	2518674
94.5707232	2201949.249	1632320	0	94.5707232	0	0	0	0	0	0	0	0
94.5719981	2201949.249	1737982	0	94.5719981	0	0	0	0	0	0	0	0
94.5732499	2201949.249	2230053	0	94.5732499	0	0	0	0	0	0	0	0
94.5734919	2201949.249	2598168	0	94.5734919	0	0	0	0	0	0	0	0
94.5755907	2201949.249	2291575	0	94.5755907	0	0	0	0	0	0	0	0
94.5823069	2201949.249	1809224	0	94.5823069	0	0	0	0	0	0	0	0
94.5830863	2201949.249	1969972	0	94.5830863	0	0	0	0	0	0	0	0
94.5854164	2201949.249	2388468	0	94.5854164	0	0	0	0	0	0	0	0
94.5885511	2201949.249	2108521	0	94.5885511	0	0	0	0	0	0	0	0
94.5891788	2201949.249	1744755	0	94.5891788	0	0	0	0	0	0	0	0
94.59031455	2201949.249	2004185	0	94.59031455	0.250428147	0	0	0	0	0	0	0
94.598519	2201949.249	2372469	0	94.598519	0	0	0	0	0	0	0	0
94.6000459	2201949.249	2136660	0	94.6000459	0	0	0	0	0	0	0	0
94.6187322	2201949.249	2525061	0	94.6187322	0	0	0	0	0	0	0	0
94.6262444	2201949.249	1962374	0	94.6262444	0	0	0	0	0	0	0	0
94.6282882	2201949.249	1401669	0	94.6282882	0	0	0	0	0	0	0	0
94.6288475	2201949.249	2191460	0	94.6288475	0	0	0	0	0	0	0	0
94.6337388	2201949.249	2011940	0	94.6337388	0	0	0	0	0	0	0	0
94.6375456	2201949.249	1578464	0	94.6375456	0	0	0	0	0	0	0	0
94.6465183	2201949.249	2328581	0	94.6465183	0	0	0	0	0	0	0	0
94.6466347	2201949.249	2155349	0	94.6466347	0	0	0	0	0	0	0	0
94.6535373	2201949.249	1872489	0	94.6535373	0	0	0	0	0	0	0	0
94.6549985	2201949.249	2081010	0	94.6549985	0	0	0	0	0	0	0	0
94.6551523	2201949.249	2007294	0	94.6551523	0	2243432	0	0	0	0	0	0
94.6722885	2201949.249	2060852	0	94.6722885	0	0	0	0	0	0	0	0
94.6829232	2201949.249	1747947	0	94.6829232	0	0	0	0	0	0	0	0
94.6877898	2201949.249	2357667	0	94.6877898	0	0	0	0	0	0	0	0
94.6944357	2201949.249	1994520	0	94.6944357	0	0	0	0	0	0	0	0
94.6956882	2201949.249	2290874	0	94.6956882	0	0	0	0	0	0	0	0
94.7004246	2201949.249	2469582	0	94.7004246	0	0	0	0	0	0	0	0
94.7028852	2201949.249	1975965	0	94.7028852	0	0	0	0	0	0	0	0
94.7033788	2201949.249	2023924	0	94.7033788	0	0	0	0	0	0	0	0
94.7050684	2201949.249	1541511	0	94.7050684	0	0	0	0	0	0	0	0
94.7117198	2201949.249	2478875	0	94.7117198	0	0	0	0	0	2302238	0	0
94.7119775	2201949.249	1788241	0	94.7119775	0	0	0	0	0	0	0	0
94.7128972	2201949.249	1970213	0	94.7128972	0	0	0	0	0	0	0	0
94.7167528	2201949.249	2100801	0	94.7167528	0	0	0	0	0	0	0	0
94.7173611	2201949.249	1848488	0	94.7173611	0	0	0	0	0	0	0	0
94.7193175	2201949.249	1932414	0	94.7193175	0	0	0	0	0	0	0	0
94.7198919	2201949.249	1799319	0	94.7198919	0	2265834	0	0	0	0	0	0
94.7253791	2201949.249	2577709	0	94.7253791	0	0	0	0	0	0	0	0
94.7321106	2201949.249	2385350	0	94.7321106	0	0	0	0	0	0	0	0
94.7322074	2201949.249	2149501	0	94.7322074	0	0	0	0	0	0	0	0
94.733751	2201949.249	1990248	0	94.733751	0	0	0	0	0	0	0	0
94.73526774	2201949.249	2299927.5	0	94.73526774	0.133606118	0	0	0	0	0	0	0
94.7360992	2201949.249	1808770	0	94.7360992	0	0	0	0	0	0	0	0
94.7417021	2201949.249	1918446	0	94.7417021	0	0	0	0	0	0	0	0
94.7428269	2201949.249	2232970	0	94.7428269	0	0	0	0	0	0	0	0
94.7437781	2201949.249	1172734	0	94.7437781	0	0	0	0	0	0	0	0
94.7445042	2201949.249	2171840	0	94.7445042	0	0	0	0	0	0	0	0
94.7484253	2201949.249	2187591	0	94.7484253	0	0	0	0	0	0	0	0
94.7547183	2201949.249	1556010	0	94.7547183	0	2205734	0	0	0	0	0	0
94.7600038	2201949.249	1422483	0	94.7600038	0	0	0	0	0	0	0	0
94.7618337	2201949.249	1492621	0	94.7618337	0	0	0	0	0	0	0	0
94.7704902	2201949.249	2253532	0	94.7704902	0	0	0	0	0	0	0	0
94.7721866	2201949.249	2098407	0	94.7721866	0	0	0	0	0	0	0	0
94.7734788	2201949.249	1799907	0	94.7734788	0	0	0	0	0	0	0	0
94.7736617	2201949.249	1970270	0	94.7736617	0	0	0	0	0	0	0	0
94.7786819	2201949.249	2134368	0	94.7786819	0	0	0	0	0	0	0	0
94.7797719	2201949.249	1739495	0	94.7797719	0	0	0	0	0	0	0	0
94.7888626	2201949.249	2457231	0	94.7888626	0	0	0	0	0	0	0	0
94.7904007	2201949.249	1992823	0	94.7904007	0	0	0	0	0	0	0	0
94.7962555	2201949.249	2338627	0	94.7962555	0	0	0	0	0	0	0	0
94.7964316	2201949.249	1618536	0	94.7964316	0	0	0	0	0	0	0	0
94.79796	2201949.249	1845344	0	94.79796	0	0	0	0	0	0	0	0
94.8034341	2201949.249	1761196	0	94.8034341	0	0	0	0	0	0	0	0
94.8074597	2201949.249	1815034	0	94.8074597	0	0	0	0	0	0	0	0
94.8077167	2201949.249	2189801	0	94.8077167	0	0	0	0	0	0	0	0
94.8121559	2201949.249	2053693	0	94.8121559	0	0	0	0	0	0	0	0
94.8187886	2201949.249	1647486	0	94.8187886	0	0	0	0	0	0	0	0
94.8306174	2201949.249	2134472	0	94.8306174	0	0	0	0	0	0	0	0
94.8353626	2201949.249	1924530	0	94.8353626	0	0	0	0	0	0	0	0
94.8361659	2201949.249	1924995	0	94.8361659	0	0	0	0	0	0	0	0
94.8425882	2201949.249	2265532	0	94.8425882	0	0	0	0	2345084	0	0	0
94.8430704	2201949.249	2240264	0	94.8430704	0	0	0	0	0	0	0	0
94.8479258	2201949.249	2061170	0	94.8479258	0	0	0	0	0	0	0	0
94.8510126	2201949.249	2175509	0	94.8510126	0	0	0	0	0	0	0	0
94.8521129	2201949.249	1805964	0	94.8521129	0	0	0	0	0	0	0	0
94.8523329	2201949.249	2445985	0	94.8523329	0	0	0	0	0	0	2280970	0
94.8525381	2201949.249	2342697	0	94.8525381	0	0	0	0	0	0	0	0
94.8544714	2201949.249	2333651	0	94.8544714	0	0	0	0	0	0	0	0
94.8554012	2201949.249	2077809	0	94.8554012	0	0	0	0	0	0	0	0
94.8601535	2201949.249	1461580	0	94.8601535	0	0	0	0	0	0	0	0
94.8623564	2201949.249	1638156	0	94.8623564	0	0	0	0	0	0	0	0
94.8665296	2201949.249	2121332	0	94.8665296	0	0	0	0	0	0	0	0
94.8702249	2201949.249	2528561	0	94.8702249	0	0	0	0	0	0	0	0
94.8704477	2201949.249	2681237	0	94.8704477	0	0	0	0	0	0	0	0
94.8708283	2201949.249	2102710	0	94.8708283	0	0	0	0	0	0	0	0
94.8747586	2201949.249	1347271	0	94.8747586	0	0	0	2242984	0	0	0	0
94.8879102	2201949.249	2033770	0	94.8879102	0	0	0	0	0	0	0	0
94.8884391	2201949.249	2579772	0	94.8884391	0	0	0	0	0	0	0	0
94.8964738	2201949.249	2163373	0	94.8964738	0	0	0	0	0	0	0	0
94.8973303	2201949.249	1484271	0	94.8973303	0	0	0	0	0	0	0	0
94.8987691	2201949.249	1621088	0	94.8987691	0	0	0	0	0	0	0	0
94.9019321	2201949.249	2091819	0	94.9019321	0	0	0	0	0	0	0	0
94.9052444	2201949.249	2420097	0	94.9052444	0	0	0	0	0	0	0	0
94.9103956	2201949.249	2189580	0	94.9103956	0	0	0	0	0	0	0	0
94.9120961	2201949.249	2145107	0	94.9120961	0	0	0	0	0	0	0	0
94.9161095	2201949.249	2113499	0	94.9161095	0	0	0	0	0	0	0	0
94.9189551	2201949.249	2094822	0	94.9189551	0	0	0	0	0	0	0	0
94.9232237	2201949.249	1753470	0	94.9232237	0	0	0	0	0	0	0	0
94.92496394	2201949.249	2349989	0	94.92496394	0.033521008	0	0	0	0	0	0	0
94.9250209	2201949.249	2645438.5	0	94.9250209	0.04033906	0	0	0	0	0	0	0
94.92507386	2201949.249	2613938.947	0	94.92507386	0.114703986	0	0	0	0	0	0	0
94.9332468	2201949.249	1859039	0	94.9332468	0	0	0	0	0	0	0	0
94.9337786	2201949.249	1405776	0	94.9337786	0	0	0	0	0	0	0	0
94.9342002	2201949.249	2002496	0	94.9342002	0	0	0	0	0	0	0	0
94.9358686	2201949.249	2473096	0	94.9358686	0	0	0	0	0	0	0	0
94.9359539	2201949.249	2090882	0	94.9359539	0	0	0	0	0	0	0	0
94.9402895	2201949.249	1753502	0	94.9402895	0	0	0	0	0	0	0	0
94.9485003	2201949.249	2010736	0	94.9485003	0	0	0	0	0	0	0	0
94.9568541	2201949.249	2160952	0	94.9568541	0	0	0	0	0	0	0	0
94.9616953	2201949.249	2185774	0	94.9616953	0	0	0	0	0	0	0	0
94.9620519	2201949.249	2047708	0	94.9620519	0	0	0	0	0	0	0	0
94.9635125	2201949.249	1739085	0	94.9635125	0	0	0	0	0	0	0	0
94.9637178	2201949.249	2032719	0	94.9637178	0	0	0	0	0	0	0	0
94.9692435	2201949.249	1495687	0	94.9692435	0	0	0	0	0	0	0	0
94.9700429	2201949.249	1484978	0	94.9700429	0	0	0	0	0	0	0	0
94.9732317	2201949.249	1990282	0	94.9732317	0	0	0	0	0	0	0	0
94.9740169	2201949.249	2029324	0	94.9740169	0	0	0	0	0	0	0	0
94.9772106	2201949.249	2193063	0	94.9772106	0	0	0	0	0	0	0	0
94.9784736	2201949.249	1895504	0	94.9784736	0	0	0	0	0	0	0	0
94.9856881	2201949.249	2029046	0	94.9856881	0	0	0	0	0	0	0	0
94.9860052	2201949.249	1444659	0	94.9860052	0	0	0	0	0	0	0	0
94.9909338	2201949.249	1856676	0	94.9909338	0	0	0	0	0	0	0	0
94.99242293	2201949.249	2037276.5	0	94.99242293	0.11984555	0	0	0	0	0	0	0
94.9924845	2201949.249	1599751	0	94.9924845	0	0	0	0	0	0	0	0
94.9931626	2201949.249	1657632	0	94.9931626	0	0	0	0	0	0	0	0
94.9942228	2201949.249	2054520	0	94.9942228	0	0	0	0	0	0	0	0
94.9999119	2201949.249	2006524	0	94.9999119	0	0	0	0	0	0	0	0
95.0049403	2201949.249	1507835	0	95.0049403	0	0	0	0	0	0	0	0
95.0077047	2201949.249	1997563	0	95.0077047	0	0	0	0	0	2227620	0	0
95.0091996	2201949.249	1936769	0	95.0091996	0	0	0	0	0	0	0	0
95.0120744	2201949.249	1989925	0	95.0120744	0	0	0	0	0	0	0	0
95.0124204	2201949.249	2331273	0	95.0124204	0	0	0	0	0	0	0	0
95.0217913	2201949.249	1955141	0	95.0217913	0	0	0	0	0	0	0	0
95.0234794	2201949.249	1794266	0	95.0234794	0	0	0	0	0	0	0	0
95.0243932	2201949.249	1707287	0	95.0243932	0	0	0	0	0	0	0	0
95.0245629	2201949.249	2370038	0	95.0245629	0	0	0	0	0	0	0	0
95.0303834	2201949.249	1631627	0	95.0303834	0	0	0	0	0	0	0	0
95.0330562	2201949.249	2148813	0	95.0330562	0	0	0	0	0	0	0	0
95.0343156	2201949.249	1901995	0	95.0343156	0	0	0	0	0	0	0	0
95.0364018	2201949.249	2342202	0	95.0364018	0	0	0	0	0	0	0	0
95.0405325	2201949.249	2415347	0	95.0405325	0	0	0	0	0	0	0	0
95.0469638	2201949.249	2066122	0	95.0469638	0	0	0	0	0	0	0	0
95.05024135	2201949.249	2621206.1	0	95.05024135	0.159910083	0	0	0	0	2250426	0	0
95.050963	2201949.249	2567176	0	95.050963	0	0	0	0	2254065	0	0	0
95.0557223	2201949.249	2335289	0	95.0557223	0	0	0	0	0	0	0	0
95.0575502	2201949.249	2235011	0	95.0575502	0	0	0	0	0	0	0	0
95.0682204	2201949.249	2448466	0	95.0682204	0	0	0	0	0	0	0	0
95.0684177	2201949.249	2285806	0	95.0684177	0	0	0	0	0	0	0	0
95.0686973	2201949.249	2247374	0	95.0686973	0	0	0	0	0	0	0	0
95.0689752	2201949.249	1928646	0	95.0689752	0	0	0	0	0	0	0	0
95.0751316	2201949.249	2467798	0	95.0751316	0	0	0	0	0	0	0	0
95.0758097	2201949.249	1756569	0	95.0758097	0	0	0	0	0	0	0	0
95.0769167	2201949.249	1861771	0	95.0769167	0	0	0	0	0	0	0	0
95.0805437	2201949.249	2030125	0	95.0805437	0	0	0	0	0	0	0	0
95.0807676	2201949.249	2185755	0	95.0807676	0	0	0	0	0	0	0	0
95.0846128	2201949.249	2293091	0	95.0846128	0	0	0	0	0	0	0	0
95.0872423	2201949.249	2336003	0	95.0872423	0	0	0	0	0	0	0	0
95.0886026	2201949.249	1562651	0	95.0886026	0	0	0	0	0	0	0	0
95.0894677	2201949.249	1830024	0	95.0894677	0	0	0	0	0	0	2437465	0
95.0895295	2201949.249	2225318	0	95.0895295	0	0	0	0	0	0	0	0
95.0922187	2201949.249	1639635	0	95.0922187	0	0	0	0	0	0	0	0
95.0929607	2201949.249	2201560	0	95.0929607	0	0	0	0	0	0	0	0
95.0945287	2201949.249	2063200	0	95.0945287	0	0	0	0	0	0	0	0
95.0997501	2201949.249	1941252	0	95.0997501	0	0	0	0	0	0	0	0
95.1006826	2201949.249	2202406	0	95.1006826	0	0	0	0	0	0	0	0
95.1012809	2201949.249	2077051	0	95.1012809	0	0	0	0	0	0	0	0
95.1035411	2201949.249	2049980	0	95.1035411	0	0	0	0	0	0	0	0
95.1040575	2201949.249	1784216	0	95.1040575	0	0	0	0	0	0	0	0
95.1042484	2201949.249	1670877	0	95.1042484	0	0	0	0	0	0	0	0
95.1047836	2201949.249	2344323	0	95.1047836	0	0	0	0	0	0	0	0
95.1087827	2201949.249	1684826	0	95.1087827	0	0	0	0	0	0	0	0
95.1094079	2201949.249	1165975	0	95.1094079	0	0	0	0	0	0	0	0
95.1128007	2201949.249	1925207	0	95.1128007	0	0	0	0	0	0	0	0
95.1131298	2201949.249	2367193	0	95.1131298	0	0	0	0	0	0	0	0
95.1146685	2201949.249	2099563	0	95.1146685	0	0	0	0	0	0	0	0
95.1165664	2201949.249	1452410	0	95.1165664	0	0	0	0	0	0	0	0
95.1178056	2201949.249	2391117	0	95.1178056	0	0	0	0	0	0	0	0
95.1211389	2201949.249	2188176	0	95.1211389	0	0	0	0	0	0	0	0
95.1223264	2201949.249	2040899	0	95.1223264	0	0	0	0	0	0	0	0
95.1241304	2201949.249	2312401	0	95.1241304	0	0	0	0	0	0	0	0
95.1242885	2201949.249	2082984	0	95.1242885	0	0	0	0	0	0	0	0
95.1247367	2201949.249	1775257	0	95.1247367	0	0	0	2323030	0	0	0	0
95.126458	2201949.249	1959869	0	95.126458	0	0	0	0	0	0	0	0
95.1306179	2201949.249	2516742	0	95.1306179	0	0	0	0	0	0	0	0
95.1308071	2201949.249	1693344	0	95.1308071	0	0	0	0	0	0	0	0
95.131174	2201949.249	2022690	0	95.131174	0	0	0	0	0	0	0	0
95.1363482	2201949.249	1526758	0	95.1363482	0	0	0	0	0	0	0	0
95.1395218	2201949.249	1697256	0	95.1395218	0	0	0	0	0	0	0	0
95.1411054	2201949.249	1832277	0	95.1411054	0	0	0	0	0	0	0	0
95.1436423	2201949.249	1786377	0	95.1436423	0	0	0	0	0	0	0	0
95.144877	2201949.249	1615249	0	95.144877	0	0	0	0	0	0	0	0
95.1465342	2201949.249	2529682	0	95.1465342	0	0	0	0	0	0	0	0
95.1472993	2201949.249	2234448	0	95.1472993	0	0	0	0	0	0	0	0
95.1482531	2201949.249	1647120	0	95.1482531	0	0	0	0	0	0	0	0
95.1514533	2201949.249	1983336	0	95.1514533	0	0	0	0	0	0	0	0
95.1520446	2201949.249	2406207	0	95.1520446	0	0	0	0	0	0	0	0
95.1525067	2201949.249	2370424	0	95.1525067	0	0	0	0	0	0	0	0
95.1600113	2201949.249	1838815	0	95.1600113	0	0	0	0	0	0	0	0
95.160617	2201949.249	1881939	0	95.160617	0	0	0	0	0	0	0	0
95.1607082	2201949.249	1567139	0	95.1607082	0	0	0	0	0	0	0	0
95.1610151	2201949.249	1312101	0	95.1610151	0	0	0	0	0	0	0	0
95.1638763	2201949.249	1853811	0	95.1638763	0	0	0	0	0	0	0	0
95.1644731	2201949.249	1897613	0	95.1644731	0	0	0	0	0	0	0	0
95.1667987	2201949.249	1596598	0	95.1667987	0	0	0	0	0	0	0	0
95.1668927	2201949.249	1905960	0	95.1668927	0	0	0	0	0	0	0	0
95.1677662	2201949.249	2347038	0	95.1677662	0	0	0	0	0	0	0	0
95.1680719	2201949.249	2018752	0	95.1680719	0	0	0	0	0	0	0	0
95.1703589	2201949.249	1786148	0	95.1703589	0	0	0	0	0	2212276	0	0
95.1731315	2201949.249	1981246	0	95.1731315	0	0	0	0	0	0	0	0
95.1735847	2201949.249	2406081	0	95.1735847	0	0	0	0	0	0	2207994	0
95.1736771	2201949.249	2252563	0	95.1736771	0	0	0	0	0	0	0	0
95.1839163	2201949.249	1731831	0	95.1839163	0	0	0	0	0	0	0	0
95.1854257	2201949.249	1955279	0	95.1854257	0	0	0	0	0	0	0	0
95.1870689	2201949.249	2026210	0	95.1870689	0	0	0	0	0	0	0	0
95.1913054	2201949.249	1390379	0	95.1913054	0	0	2289640	0	0	0	0	0
95.1915657	2201949.249	2389432	0	95.1915657	0	0	0	0	0	0	0	0
95.1955624	2201949.249	1665806	0	95.1955624	0	0	0	0	0	0	0	0
95.1986594	2201949.249	1680516	0	95.1986594	0	0	0	0	0	0	0	0
95.19882	2201949.249	1834059	0	95.19882	0	0	0	0	0	0	0	0
95.1992502	2201949.249	1909880	0	95.1992502	0	0	0	0	0	0	0	0
95.2010715	2201949.249	1298833	0	95.2010715	0	0	0	0	0	0	0	0
95.2023214	2201949.249	2397095	0	95.2023214	0	0	0	0	0	0	0	0
95.2035104	2201949.249	2126023	0	95.2035104	0	0	0	0	0	0	0	0
95.2036624	2201949.249	1643883	0	95.2036624	0	0	0	0	0	0	0	0
95.2084046	2201949.249	1374306	0	95.2084046	0	0	0	0	0	0	0	0
95.2105172	2201949.249	2076614	0	95.2105172	0	0	0	0	0	0	0	0
95.2118123	2201949.249	2019017	0	95.2118123	0	0	0	0	0	0	0	0
95.2174461	2201949.249	2283586	0	95.2174461	0	0	0	0	0	0	0	0
95.2203208	2201949.249	2100788	0	95.2203208	0	0	0	0	2415919	0	0	0
95.221748	2201949.249	1875089	0	95.221748	0	2289939	0	0	0	0	0	0
95.2234088	2201949.249	2099500	0	95.2234088	0	0	0	0	0	0	0	0
95.2237973	2201949.249	2179847	0	95.2237973	0	0	0	0	0	0	0	0
95.2246994	2201949.249	2475769	0	95.2246994	0	0	0	0	0	0	0	0
95.226383	2201949.249	1858175	0	95.226383	0	0	0	0	0	0	0	2341579
95.2303966	2201949.249	2249666	0	95.2303966	0	0	0	0	0	0	0	0
95.2316423	2201949.249	2557825	0	95.2316423	0	0	0	0	0	0	0	0
95.23224089	2201949.249	2246530.5	0	95.23224089	0.268045302	0	0	0	0	0	0	0
95.2329972	2201949.249	2036336	0	95.2329972	0	0	0	0	0	0	0	0
95.2348955	2201949.249	1661650	0	95.2348955	0	0	0	0	0	0	0	0
95.2402291	2201949.249	2030711	0	95.2402291	0	0	0	0	0	0	0	0
95.2420324	2201949.249	2095618	0	95.2420324	0	0	0	0	0	0	0	0
95.2446248	2201949.249	2373277	0	95.2446248	0	0	0	0	0	0	0	0
95.2479519	2201949.249	2057700	0	95.2479519	0	0	0	0	0	0	0	0
95.248726	2201949.249	1028173	0	95.248726	0	0	0	0	0	0	0	0
95.2513547	2201949.249	2110338	0	95.2513547	0	0	0	0	0	0	0	0
95.2519046	2201949.249	1924357	0	95.2519046	0	0	0	0	0	0	0	0
95.253408	2201949.249	2285960	0	95.253408	0	0	0	0	0	0	0	0
95.2545431	2201949.249	2019084	0	95.2545431	0	0	0	0	0	0	0	0
95.2577561	2201949.249	2041851	0	95.2577561	0	0	0	0	0	0	0	0
95.2592121	2201949.249	2202105	0	95.2592121	0	0	0	0	0	0	0	0
95.2635416	2201949.249	1908682	0	95.2635416	0	0	0	0	0	0	0	0
95.2676225	2201949.249	1666145	0	95.2676225	0	0	0	0	0	0	0	0
95.2687675	2201949.249	2161968	0	95.2687675	0	0	0	2374040	0	0	0	0
95.272915	2201949.249	1699562	0	95.272915	0	0	0	0	0	0	0	0
95.2732588	2201949.249	1809029	0	95.2732588	0	0	0	0	0	0	0	0
95.2769342	2201949.249	1948114	0	95.2769342	0	0	0	0	0	0	0	0
95.2772648	2201949.249	1601252	0	95.2772648	0	0	0	0	0	0	0	0
95.2796257	2201949.249	2286561	0	95.2796257	0	0	0	0	0	0	0	0
95.280277	2201949.249	1597576	0	95.280277	0	0	0	0	0	0	0	0
95.280819	2201949.249	2067236	0	95.280819	0	0	0	0	0	0	0	0
95.283319	2201949.249	1272627	0	95.283319	0	0	0	0	0	0	0	0
95.2833985	2201949.249	1934453	0	95.2833985	0	0	0	0	0	0	0	0
95.285074	2201949.249	2189711	0	95.285074	0	0	0	0	0	0	0	0
95.286984	2201949.249	1852453	0	95.286984	0	0	0	0	0	0	0	0
95.289347	2201949.249	1981171	0	95.289347	0	0	0	0	0	0	0	0
95.2920371	2201949.249	2234386	0	95.2920371	0	0	0	0	0	0	0	0
95.2924551	2201949.249	1620107	0	95.2924551	0	0	0	0	0	0	0	0
95.2929746	2201949.249	1630764	0	95.2929746	0	0	0	0	0	0	0	0
95.2933626	2201949.249	1952892	0	95.2933626	0	0	0	0	0	2277786	0	0
95.295189	2201949.249	2264181	0	95.295189	0	0	0	0	0	0	0	0
95.2960365	2201949.249	1912805	0	95.2960365	0	0	0	0	0	0	0	0
95.2973742	2201949.249	2043502	0	95.2973742	0	0	0	0	0	0	0	0
95.2996231	2201949.249	1687830	0	95.2996231	0	0	0	0	0	0	0	0
95.3002157	2201949.249	2138765	0	95.3002157	0	0	0	0	0	0	0	0
95.3003748	2201949.249	1692487	0	95.3003748	0	0	0	0	0	0	0	0
95.3028764	2201949.249	2690715	0	95.3028764	0	0	0	0	0	0	0	0
95.3031882	2201949.249	1884845	0	95.3031882	0	0	0	0	0	0	0	0
95.3035573	2201949.249	1993105	0	95.3035573	0	0	0	0	0	0	0	0
95.3054626	2201949.249	2228975	0	95.3054626	0	0	0	0	0	0	0	0
95.311658	2201949.249	2161410	0	95.311658	0	0	0	0	0	0	0	0
95.3147152	2201949.249	1542799	0	95.3147152	0	0	0	0	0	0	0	0
95.3150242	2201949.249	2101570	0	95.3150242	0	0	0	0	0	0	0	0
95.3171935	2201949.249	1925115	0	95.3171935	0	0	0	0	0	0	0	0
95.321041	2201949.249	2208855	0	95.321041	0	0	0	0	0	0	0	0
95.3221655	2201949.249	1689503	0	95.3221655	0	0	0	0	0	0	0	0
95.32268955	2201949.249	1907933.5	0	95.32268955	0.202512279	0	0	0	0	0	0	0
95.3254258	2201949.249	2416544	0	95.3254258	0	0	0	0	0	0	0	0
95.3334633	2201949.249	2069976	0	95.3334633	0	0	0	0	0	0	0	0
95.3354949	2201949.249	1950379	0	95.3354949	0	0	0	0	0	0	0	0
95.3373361	2201949.249	1745666	0	95.3373361	0	0	0	0	0	0	0	0
95.3389675	2201949.249	1669857	0	95.3389675	0	0	0	0	0	0	0	0
95.3397547	2201949.249	2156024	0	95.3397547	0	0	0	0	0	0	0	0
95.3400396	2201949.249	2202338	0	95.3400396	0	0	0	0	0	0	0	0
95.3407257	2201949.249	2097620	0	95.3407257	0	0	0	0	0	0	0	0
95.3418534	2201949.249	1453487	0	95.3418534	0	0	0	0	0	0	0	0
95.3427387	2201949.249	1664597	0	95.3427387	0	0	0	0	0	0	0	0
95.3433427	2201949.249	1850981	0	95.3433427	0	0	0	0	0	0	0	0
95.3442469	2201949.249	2557545	0	95.3442469	0	0	0	0	0	0	0	0
95.3480614	2201949.249	2420337	0	95.3480614	0	0	0	0	0	0	0	0
95.3504715	2201949.249	2254649	0	95.3504715	0	0	0	0	0	0	0	0
95.3518503	2201949.249	2611468	0	95.3518503	0	0	0	0	0	0	0	0
95.3519621	2201949.249	2061889	0	95.3519621	0	0	0	0	0	0	0	0
95.3547034	2201949.249	1956873	0	95.3547034	0	0	0	0	0	0	0	0
95.3591192	2201949.249	1611238	0	95.3591192	0	0	0	0	0	0	0	0
95.3624433	2201949.249	1545082	0	95.3624433	0	0	0	0	0	0	0	0
95.3628765	2201949.249	1567693	0	95.3628765	0	0	0	0	0	0	0	0
95.3637043	2201949.249	2508318	0	95.3637043	0	0	2405597	0	0	0	0	0
95.3653451	2201949.249	2100336	0	95.3653451	0	0	0	0	0	0	0	0
95.3662626	2201949.249	1878364	0	95.3662626	0	0	0	0	0	0	0	0
95.3728956	2201949.249	1905195	0	95.3728956	0	0	0	0	0	0	0	0
95.3754029	2201949.249	1959621	0	95.3754029	0	0	0	0	0	0	0	0
95.3774231	2201949.249	1462005	0	95.3774231	0	0	0	0	0	0	0	0
95.3775305	2201949.249	1996161	0	95.3775305	0	0	0	0	0	0	0	0
95.3779727	2201949.249	1974858	0	95.3779727	0	0	0	0	0	0	0	0
95.3792396	2201949.249	1714526	0	95.3792396	0	0	0	0	0	0	0	0
95.3823113	2201949.249	1875565	0	95.3823113	0	0	0	0	0	0	0	0
95.3841937	2201949.249	1602174	0	95.3841937	0	0	0	0	0	0	0	0
95.384662	2201949.249	1346458	0	95.384662	0	0	0	0	0	0	0	0
95.398367	2201949.249	2079146	0	95.398367	0	0	0	0	0	0	0	0
95.3985009	2201949.249	2424700	0	95.3985009	0	0	0	0	0	0	0	0
95.4010281	2201949.249	1778986	0	95.4010281	0	0	0	0	0	0	0	0
95.4011887	2201949.249	2284284	0	95.4011887	0	0	0	0	0	0	0	0
95.4024637	2201949.249	2363367	0	95.4024637	0	0	0	0	0	0	0	0
95.402996	2201949.249	2172078	0	95.402996	0	0	0	0	0	0	0	0
95.40369	2201949.249	2193038	0	95.40369	0	0	0	0	0	0	0	0
95.4061992	2201949.249	2563772	0	95.4061992	0	0	0	0	0	0	0	0
95.4067221	2201949.249	2130456	0	95.4067221	0	0	0	0	0	0	0	0
95.407887	2201949.249	2127476	0	95.407887	0	0	0	0	0	0	0	0
95.4099411	2201949.249	1904055	0	95.4099411	0	0	0	0	0	0	0	0
95.4145259	2201949.249	1836672	0	95.4145259	0	0	0	0	0	0	0	0
95.4237477	2201949.249	2382897	0	95.4237477	0	0	0	0	0	0	0	0
95.4269652	2201949.249	2146241	0	95.4269652	0	0	0	0	0	0	0	0
95.4276839	2201949.249	2165718	0	95.4276839	0	0	0	0	0	0	0	0
95.4280879	2201949.249	2099844	0	95.4280879	0	0	0	0	0	0	0	0
95.4292153	2201949.249	1115321	0	95.4292153	0	0	0	0	0	0	0	0
95.4346378	2201949.249	1800744	0	95.4346378	0	0	0	0	0	0	0	0
95.4353485	2201949.249	1887086	0	95.4353485	0	0	0	0	0	0	0	0
95.4378592	2201949.249	1945856	0	95.4378592	0	0	0	0	0	0	0	0
95.4391317	2201949.249	1863560	0	95.4391317	0	0	0	0	0	0	0	0
95.4402341	2201949.249	1816067	0	95.4402341	0	0	0	0	0	0	0	0
95.4417626	2201949.249	1692470	0	95.4417626	0	0	0	0	0	0	0	0
95.4420971	2201949.249	1498247	0	95.4420971	0	0	0	0	0	0	0	0
95.4429026	2201949.249	1586591	0	95.4429026	0	0	0	0	0	0	0	0
95.4432375	2201949.249	1442680	0	95.4432375	0	0	0	0	0	0	0	0
95.4442655	2201949.249	2043330	0	95.4442655	0	0	0	0	0	0	0	0
95.4457142	2201949.249	1575253	0	95.4457142	0	0	0	0	0	0	0	0
95.4477458	2201949.249	1571934	0	95.4477458	0	0	0	0	0	0	0	0
95.4484929	2201949.249	1882096	0	95.4484929	0	0	0	0	0	0	0	0
95.4486543	2201949.249	2016717	0	95.4486543	0	0	0	0	0	0	0	0
95.4494524	2201949.249	2010493	0	95.4494524	0	0	0	0	0	0	0	0
95.4497611	2201949.249	1933493	0	95.4497611	0	0	0	0	0	0	0	0
95.4518698	2201949.249	1349943	0	95.4518698	0	0	0	0	0	0	0	0
95.4536263	2201949.249	2253796	0	95.4536263	0	0	0	0	0	0	0	0
95.4553681	2201949.249	1620082	0	95.4553681	0	0	0	0	0	0	0	0
95.4566514	2201949.249	1702425	0	95.4566514	0	0	0	0	0	0	0	0
95.4594083	2201949.249	1875646	0	95.4594083	0	0	0	0	0	0	0	0
95.4631273	2201949.249	1934378	0	95.4631273	0	0	0	0	0	0	0	0
95.46323448	2201949.249	2001564.5	0	95.46323448	0.188140621	0	0	0	0	0	0	0
95.4654404	2201949.249	1971331	0	95.4654404	0	0	0	0	0	0	0	2225800
95.467828	2201949.249	1640585	0	95.467828	0	0	0	0	0	0	0	0
95.4709865	2201949.249	1705744	0	95.4709865	0	0	0	0	0	0	0	0
95.4715247	2201949.249	2289169	0	95.4715247	0	0	0	0	0	0	0	0
95.4739289	2201949.249	1626865	0	95.4739289	0	0	0	0	0	0	0	0
95.4761921	2201949.249	2155784	0	95.4761921	0	0	0	0	0	0	0	0
95.4771305	2201949.249	1872047	0	95.4771305	0	0	0	0	0	0	0	0
95.4772028	2201949.249	1824559	0	95.4772028	0	0	0	0	0	0	0	0
95.4777022	2201949.249	2157487	0	95.4777022	0	0	0	0	0	0	0	0
95.4780554	2201949.249	2167311	0	95.4780554	0	0	0	0	0	0	0	0
95.4782823	2201949.249	1813053	0	95.4782823	0	0	0	0	0	0	0	0
95.48225553	2201949.249	2375715	0	95.48225553	0.134042002	2248729	0	0	0	0	0	0
95.4835341	2201949.249	1864179	0	95.4835341	0	0	0	0	0	0	0	0
95.4871293	2201949.249	2437500	0	95.4871293	0	0	0	0	0	0	0	0
95.4883417	2201949.249	2072509	0	95.4883417	0	0	0	0	0	0	0	0
95.4890724	2201949.249	1853775	0	95.4890724	0	0	0	0	0	0	0	0
95.4923278	2201949.249	1868126	0	95.4923278	0	0	0	0	0	0	0	0
95.493054	2201949.249	1628163	0	95.493054	0	0	0	0	0	0	0	0
95.4933199	2201949.249	1753442	0	95.4933199	0	0	0	0	0	0	0	0
95.495939	2201949.249	2013940	0	95.495939	0	0	0	0	0	0	0	0
95.4988825	2201949.249	1207199	0	95.4988825	0	0	0	0	0	0	0	0
95.4995028	2201949.249	2509350	0	95.4995028	0	0	0	0	0	0	0	0
95.5005	2202443.775	1605380	0	95.5005	0	0	0	0	0	0	0	0
95.5011889	2202443.775	2018712	0	95.5011889	0	0	0	0	0	0	0	0
95.5037111	2202443.775	1930242	0	95.5037111	0	0	0	0	0	0	0	0
95.5042422	2202443.775	1759556	0	95.5042422	0	0	0	0	0	0	0	0
95.5054571	2202443.775	1922596	0	95.5054571	0	0	0	0	0	0	0	0
95.5067289	2202443.775	2047175	0	95.5067289	0	0	0	0	0	0	0	0
95.5072207	2202443.775	2079292	0	95.5072207	0	0	0	0	0	0	0	0
95.5082553	2202443.775	2113046	0	95.5082553	0	0	0	0	0	0	0	0
95.5098151	2202443.775	2103050	0	95.5098151	0	0	0	0	0	0	0	0
95.5109125	2202443.775	1796122	0	95.5109125	0	0	0	0	0	0	0	0
95.5117217	2202443.775	2246956	0	95.5117217	0	0	0	0	0	0	0	0
95.5120028	2202443.775	2125617	0	95.5120028	0	0	0	0	0	0	0	0
95.5122712	2202443.775	2052211	0	95.5122712	0	0	0	0	0	0	0	0
95.515733	2202443.775	2021332	0	95.515733	0	0	0	0	0	0	0	0
95.5179127	2202443.775	2000446	0	95.5179127	0	0	0	0	0	0	0	0
95.5222146	2202443.775	1892837	0	95.5222146	0	0	0	0	0	0	0	0
95.5227917	2202443.775	1297643	0	95.5227917	0	0	0	0	0	0	0	0
95.52542245	2202443.775	2263883.5	0	95.52542245	0.166551502	0	0	0	0	0	0	0
95.5262573	2202443.775	2025204	0	95.5262573	0	0	0	0	0	0	0	0
95.5276502	2202443.775	1927871	0	95.5276502	0	0	0	0	0	0	0	0
95.52789337	2202443.775	1884131.5	0	95.52789337	0.210959779	0	0	0	0	0	0	0
95.5320778	2202443.775	2658310	0	95.5320778	0	0	0	0	0	0	0	0
95.532795	2202443.775	2089316	0	95.532795	0	0	0	0	0	0	0	0
95.5329592	2202443.775	1875473	0	95.5329592	0	0	0	0	0	0	0	0
95.5356631	2202443.775	1845167	0	95.5356631	0	0	0	0	0	0	0	0
95.5373824	2202443.775	2677646	0	95.5373824	0	0	0	0	0	0	0	0
95.5401027	2202443.775	2319364	0	95.5401027	0	0	0	0	0	0	0	0
95.540922	2202443.775	1829845	0	95.540922	0	0	0	0	0	0	0	0
95.5428968	2202443.775	2439667	0	95.5428968	0	0	0	0	0	0	0	0
95.5430459	2202443.775	1938208	0	95.5430459	0	0	0	0	0	0	0	0
95.5433	2202443.775	1263399	0	95.5433	0	0	0	0	0	0	0	0
95.5435027	2202443.775	2400218	0	95.5435027	0	0	0	0	0	0	0	0
95.5492615	2202443.775	1905893	0	95.5492615	0	0	0	0	0	0	0	0
95.5505903	2202443.775	1739676	0	95.5505903	0	0	0	0	0	0	0	0
95.5524205	2202443.775	2354642	0	95.5524205	0	0	0	0	0	0	0	0
95.5548219	2202443.775	2310699	0	95.5548219	0	0	0	0	0	0	0	0
95.5574772	2202443.775	1546480	0	95.5574772	0	0	0	0	0	0	0	0
95.559139	2202443.775	1979266	0	95.559139	0	0	0	0	0	0	0	0
95.5601208	2202443.775	1723447	0	95.5601208	0	0	0	0	0	0	0	0
95.5654707	2202443.775	2020779	0	95.5654707	0	0	0	0	0	0	0	0
95.5661216	2202443.775	2073857	0	95.5661216	0	0	0	0	0	0	0	0
95.5661843	2202443.775	2358299	0	95.5661843	0	0	0	0	0	0	0	0
95.5679042	2202443.775	1966687	0	95.5679042	0	0	0	0	0	0	0	0
95.5703598	2202443.775	2413508	0	95.5703598	0	0	0	0	0	0	0	0
95.5721116	2202443.775	1739937	0	95.5721116	0	0	0	0	0	0	0	0
95.5735535	2202443.775	2073562	0	95.5735535	0	0	0	0	0	0	0	0
95.5737748	2202443.775	2277667	0	95.5737748	0	0	0	0	0	0	0	0
95.5740991	2202443.775	1510205	0	95.5740991	0	0	0	0	0	0	0	0
95.5744167	2202443.775	1596819	0	95.5744167	0	0	0	0	0	0	0	0
95.5786887	2202443.775	1904234	0	95.5786887	0	0	0	0	0	0	0	0
95.581451	2202443.775	2369019	0	95.581451	0	0	0	0	0	0	0	0
95.5832564	2202443.775	1523398	0	95.5832564	0	0	0	0	0	0	0	0
95.5867255	2202443.775	1882356	0	95.5867255	0	0	0	0	0	0	0	0
95.592895	2202443.775	1887702	0	95.592895	0	0	0	0	0	0	0	0
95.5989247	2202443.775	2063905	0	95.5989247	0	0	0	0	0	0	0	0
95.5999294	2202443.775	2133220	0	95.5999294	0	0	0	0	0	0	0	0
95.6003221	2202443.775	1969259	0	95.6003221	0	0	0	0	0	0	0	0
95.6048368	2202443.775	1933430	0	95.6048368	0	0	0	0	0	0	0	0
95.6079342	2202443.775	1892329	0	95.6079342	0	0	0	0	0	0	0	0
95.6092086	2202443.775	2380453	0	95.6092086	0	0	0	0	0	0	0	0
95.6101752	2202443.775	1938262	0	95.6101752	0	0	0	0	0	0	0	0
95.6104543	2202443.775	2124369	0	95.6104543	0	0	0	0	0	0	0	0
95.6112234	2202443.775	1732686	0	95.6112234	0	0	0	0	0	0	0	0
95.61177808	2202443.775	1766100	0	95.61177808	0.241836228	0	0	0	0	0	0	0
95.6134974	2202443.775	2146332	0	95.6134974	0	0	0	0	0	0	0	0
95.61380515	2202443.775	2155133.696	0	95.61380586	0.245108602	26647712	8525425	5094591	3885688	7026349	0	0
95.6138356	2202443.775	1518218	0	95.6138356	0	0	0	0	0	0	0	0
95.615622	2202443.775	1582498	0	95.615622	0	0	0	0	0	0	0	0
95.6158026	2202443.775	1670823	0	95.6158026	0	0	0	0	0	0	0	0
95.6182485	2202443.775	2279198	0	95.6182485	0	0	0	0	0	0	0	0
95.6188438	2202443.775	1802621	0	95.6188438	0	0	0	0	0	0	0	0
95.62032574	2202443.775	1888689	0	95.6203257	0	0	0	0	0	0	0	0
95.6242268	2202443.775	1855567	0	95.6242268	0	0	0	0	0	0	0	0
95.625089	2202443.775	1539395	0	95.625089	0	0	0	0	0	0	0	0
95.62560775	2202443.775	1869064	0	95.6256106	0	0	0	0	0	0	0	0
95.62587108	2202443.775	1780910	0	95.6258729	0	0	0	0	0	0	0	0
95.62597458	2202443.775	1229864	0	95.6259764	0	0	0	0	0	0	0	0
95.6261669	2202443.775	2155765	0	95.6261669	0	0	0	0	0	0	0	0
95.62640559	2202443.775	2410089.5	0	95.62640559	0.296518328	0	0	0	0	0	0	0
95.62675176	2202443.775	1725189	0	95.6267531	0	0	0	0	0	0	0	0
95.628337	2202443.775	1850512	0	95.628337	0	0	0	0	0	0	0	2236647
95.6287864	2202443.775	1533526	0	95.6287864	0	0	0	0	0	0	0	0
95.6312245	2202443.775	1862726	0	95.6312245	0	0	0	0	0	0	0	0
95.631995	2202443.775	1394035	0	95.631995	0	0	0	0	0	0	0	0
95.63433005	2202443.775	2097858	0	95.6343303	0	0	0	0	0	0	0	0
95.634816	2202443.775	2038301	0	95.634816	0	0	0	0	0	0	0	0
95.63564171	2202443.775	2066663	0	95.6356398	0	0	0	0	0	0	0	0
95.63700534	2202443.775	1946308	0	95.63700594	0.209269376	0	2272587	0	0	0	0	0
95.63806637	2202443.775	1688095	0	95.6380641	0	0	0	0	0	0	0	0
95.6408616	2202443.775	1542192	0	95.6408616	0	0	0	0	0	0	0	0
95.6410115	2202443.775	1644478	0	95.6410115	0	0	0	0	0	0	0	0
95.6416434	2202443.775	2006902	0	95.6416434	0	0	0	0	0	0	0	0
95.6422948	2202443.775	2286317	0	95.6422948	0	0	0	0	0	0	0	0
95.6446358	2202443.775	1867070	0	95.6446358	0	0	0	0	0	0	0	0
95.64544	2202443.775	2034823	0	95.64544	0	0	0	0	0	0	0	0
95.6456129	2202443.775	2013560	0	95.6456129	0	0	0	0	0	0	0	0
95.64651547	2202443.775	1486431	0	95.6465144	0	0	0	0	0	0	0	0
95.646708	2202443.775	2134473	0	95.646708	0	0	0	0	0	0	0	0
95.6470436	2202443.775	1559269	0	95.6470436	0	0	0	0	0	0	0	0
95.6494515	2202443.775	2228470	0	95.6494515	0	0	0	0	0	0	0	0
95.6505929	2202443.775	1605127	0	95.6505929	0	0	0	0	0	0	0	0
95.6518144	2202443.775	1862865	0	95.6518144	0	0	0	0	0	0	0	0
95.6519062	2202443.775	2032146	0	95.6519062	0	0	0	0	0	0	0	0
95.65529242	2202443.775	2324614	0	95.6552961	0	0	0	0	0	2376104	0	0
95.6565083	2202443.775	1886116	0	95.6565083	0	0	0	0	0	0	0	0
95.6600962	2202443.775	1635742	0	95.6600962	0	0	0	0	0	0	0	0
95.66025128	2202443.775	2492800	0	95.6602531	0	0	0	0	0	0	0	0
95.6617932	2202443.775	1332451	0	95.6617932	0	0	0	0	0	0	0	0
95.6620906	2202443.775	1531162	0	95.6620906	0	0	0	0	0	0	0	0
95.66238024	2202443.775	2041181	0	95.66238	0	0	0	0	0	0	0	0
95.66488	2202443.775	1770292	0	95.66488	0	0	0	0	0	0	0	0
95.66738218	2202443.775	1797448	0	95.6673815	0	0	0	0	0	0	0	0
95.6678848	2202443.775	2092532	0	95.6678848	0	0	0	0	0	0	0	0
95.67029303	2202443.775	1910644	0	95.6702965	0	0	0	0	0	0	0	0
95.6721487	2202443.775	1816933	0	95.6721487	0	0	0	0	0	0	0	0
95.6730437	2202443.775	1916968	0	95.6730437	0	0	0	0	0	0	0	0
95.6738261	2202443.775	1727870	0	95.6738261	0	0	0	0	0	0	0	0
95.6743295	2202443.775	1903780	0	95.6743295	0	0	0	0	0	0	0	0
95.6765187	2202443.775	1604576	0	95.6765187	0	0	0	0	0	0	0	0
95.67866557	2202443.775	2039695	0	95.6786642	0	0	0	0	0	0	0	0
95.680265	2202443.775	1805077	0	95.680265	0	0	0	0	0	0	0	0
95.6834463	2202443.775	2218440	0	95.6834463	0	0	0	0	0	0	0	0
95.6883327	2202443.775	1708885	0	95.6883327	0	0	0	0	2225639	0	0	0
95.6902161	2202443.775	1704391	0	95.6902161	0	0	0	0	0	0	0	0
95.6916327	2202443.775	1700542	0	95.6916327	0	0	0	0	0	0	0	0
95.69379025	2202443.775	1840539	0	95.6937894	0	0	0	0	0	0	0	0
95.6947515	2202443.775	2103268	0	95.6947515	0	0	0	0	0	0	0	0
95.69883424	2202443.775	1977121	0	95.6988342	0	0	0	0	0	0	0	0
95.7007561	2202443.775	1725804	0	95.7007561	0	0	0	0	0	0	0	0
95.70097788	2202443.775	1974800	0	95.7009785	0	0	0	0	0	0	0	0
95.7025878	2202443.775	1705997	0	95.7025878	0	0	0	0	0	0	0	0
95.70341797	2202443.775	2069452	0	95.7034187	0	0	0	0	0	0	0	0
95.703618	2202443.775	1987230	0	95.703618	0	0	0	0	0	0	0	0
95.70497163	2202443.775	1748429	0	95.7049751	0	0	0	0	0	0	0	0
95.70505411	2202443.775	2322061	0	95.7050572	0	0	0	0	0	0	0	0
95.706981	2202443.775	1798118	0	95.706981	0	0	0	0	0	0	0	0
95.7071212	2202443.775	2190460	0	95.7071212	0	0	0	0	0	0	0	2381546
95.7077851	2202443.775	2313081	0	95.7077851	0	0	0	0	0	0	0	0
95.7105681	2202443.775	2138482	0	95.7105681	0	0	0	0	0	0	0	0
95.7109038	2202443.775	1631092	0	95.7109038	0	0	0	0	0	0	0	0
95.7130273	2202443.775	2055910	0	95.7130285	0	0	2277552	0	0	0	0	0
95.713558	2202443.775	1830723	0	95.713558	0	0	0	0	0	0	0	0
95.7144197	2202443.775	2296159	0	95.7144197	0	0	0	0	0	0	0	0
95.7157519	2202443.775	2062248	0	95.7157519	0	0	0	0	0	0	0	0
95.71719333	2202443.775	2074577	0	95.7171969	0	2314402	0	0	0	0	0	0
95.7196633	2202443.775	2118214	0	95.7196633	0	0	0	0	0	0	0	0
95.7204576	2202443.775	1943794	0	95.7204576	0	0	0	0	0	0	0	0
95.7215094	2202443.775	2163019	0	95.7215094	0	0	0	0	0	0	0	0
95.7223416	2202443.775	1858990	0	95.7223416	0	0	0	0	0	0	0	0
95.72364	2202443.775	2390298	0	95.72364	0	0	0	0	0	0	0	0
95.72511674	2202443.775	2295446	0	95.7251167	0	0	0	0	0	0	0	0
95.7265318	2202443.775	1404795	0	95.7265318	0	0	0	0	0	0	0	0
95.72668509	2202443.775	1691152	0	95.7266863	0	0	2429396	0	0	0	0	0
95.7278767	2202443.775	2067974	0	95.7278767	0	0	0	0	0	0	0	0
95.72858841	2202443.775	2246049	0	95.7285902	0	0	0	0	0	0	0	0
95.7293725	2202443.775	2205425	0	95.7293725	0	0	0	0	0	0	0	0
95.7326165	2202443.775	2208465	0	95.7326165	0	0	0	0	0	0	0	0
95.73372378	2202443.775	1898027	0	95.7337244	0	0	0	0	0	0	0	0
95.73544517	2202443.775	1899112	0	95.7354488	0	0	0	0	0	0	0	0
95.7361526	2202443.775	2554677	0	95.7361526	0	0	0	0	0	0	0	0
95.7373409	2202443.775	1894429	0	95.7373409	0	0	0	0	0	0	0	0
95.7391015	2202443.775	2345527	0	95.7391015	0	0	0	0	0	0	0	0
95.7399338	2202443.775	2043546	0	95.7399338	0	0	0	0	0	0	0	0
95.74033143	2202443.775	2380951	0	95.7403341	0	0	0	0	0	0	0	0
95.74126359	2202443.775	2115201	0	95.7412705	0	0	0	0	0	0	0	0
95.7437092	2202443.775	2498239	0	95.7437092	0	0	0	0	0	0	0	0
95.7440346	2202443.775	1634222	0	95.7440346	0	0	0	0	0	0	0	0
95.7461498	2202443.775	1988671	0	95.7461498	0	0	0	0	0	0	0	0
95.74711922	2202443.775	2423874	0	95.7471229	0	0	0	0	0	2291143	0	0
95.749282	2202443.775	2198215	0	95.749282	0	0	0	0	0	0	0	0
95.7519487	2202443.775	2167708	0	95.7519487	0	0	0	0	0	0	0	0
95.7541977	2202443.775	2463908	0	95.7541977	0	0	0	0	0	0	0	0
95.7546324	2202443.775	2106535	0	95.7546324	0	0	0	0	0	0	0	0
95.756596	2202443.775	1681969	0	95.756596	0	0	0	0	0	0	0	0
95.7573802	2202443.775	1589314	0	95.7573802	0	0	0	0	0	0	0	0
95.75750982	2202443.775	2028297	0	95.7575096	0	0	0	0	0	0	0	0
95.75798979	2202443.775	1686777.5	0	95.75798877	0.20927817	0	0	0	0	0	0	0
95.7584009	2202443.775	1986623	0	95.7584009	0	0	0	0	0	0	0	0
95.75850685	2202443.775	2480113	0	95.7585066	0	0	0	0	0	0	0	0
95.7590361	2202443.775	2149297	0	95.7590361	0	0	0	0	0	0	0	0
95.75966824	2202443.775	1830890	0	95.759668	0	0	0	0	0	0	0	0
95.7604361	2202443.775	1790396	0	95.7604361	0	0	0	0	0	0	0	0
95.7662187	2202443.775	1928402	0	95.7662187	0	0	0	0	0	0	0	0
95.76734175	2202443.775	1719636	0	95.7673415	0	0	0	0	0	0	0	0
95.7679962	2202443.775	2096943	0	95.7679962	0	0	0	0	0	0	0	0
95.76821268	2202443.775	2419894	0	95.7682137	0	0	0	0	0	0	0	0
95.7698691	2202443.775	1913451	0	95.7698691	0	0	0	0	0	0	0	0
95.7708162	2202443.775	2019064	0	95.7708162	0	0	0	0	0	0	0	0
95.77351636	2202443.775	1653166	0	95.7735177	0	0	0	0	0	0	0	0
95.773742	2202443.775	1460074	0	95.773742	0	0	0	0	0	0	0	0
95.7747267	2202443.775	2217592	0	95.7747267	0	0	0	0	0	0	0	0
95.77552926	2202443.775	2554909.5	0	95.77552939	0.308966301	0	0	0	0	0	0	0
95.77583567	2202443.775	2014301	0	95.7758393	0	0	0	0	0	0	0	0
95.7764859	2202443.775	2138777	0	95.7764859	0	0	0	0	0	0	0	0
95.77732907	2202443.775	2153174.5	0	95.77732907	0.15134781	0	0	0	0	0	0	0
95.77890679	2202443.775	2500638	0	95.7789084	0	0	0	0	0	0	0	0
95.7790478	2202443.775	2394946	0	95.7790478	0	0	0	0	0	0	0	0
95.7799378	2202443.775	2077301	0	95.7799378	0	0	0	0	0	0	0	0
95.7813467	2202443.775	2038508	0	95.7813467	0	0	0	0	0	0	0	0
95.7819177	2202443.775	1501943	0	95.7819177	0	0	0	0	0	0	0	0
95.78394622	2202443.775	2159770	0	95.7839499	0	0	0	0	0	2218414	0	0
95.7844282	2202443.775	2593350	0	95.7844282	0	0	0	0	0	0	0	0
95.7849554	2202443.775	2079020	0	95.7849554	0	0	0	0	0	0	0	0
95.7853728	2202443.775	1961494	0	95.7853728	0	0	0	0	0	0	0	0
95.7860241	2202443.775	1583397	0	95.7860241	0	0	0	0	0	0	0	0
95.7861393	2202443.775	1958798	0	95.7861393	0	0	0	0	0	0	0	0
95.7862011	2202443.775	2138809	0	95.7862011	0	0	0	0	0	0	0	0
95.78662569	2202443.775	2408610	0	95.7866273	0	0	0	0	0	0	0	0
95.7868119	2202443.775	2007005	0	95.7868119	0	0	0	0	0	0	0	0
95.7890068	2202443.775	2190548	0	95.7890068	0	0	0	0	0	0	0	0
95.7896883	2202443.775	1918607	0	95.7896883	0	0	0	0	0	0	0	0
95.78984175	2202443.775	2352760	0	95.7898447	0	0	0	0	0	0	0	0
95.7911812	2202443.775	1951507	0	95.79118065	0.125090827	0	0	0	0	0	0	0
95.7934465	2202443.775	1821027	0	95.7934465	0	0	0	0	0	0	0	0
95.7936849	2202443.775	2183748	0	95.7936849	0	0	0	0	0	0	0	0
95.7987767	2202443.775	2208088	0	95.7987767	0	0	0	0	0	0	0	0
95.7992933	2202443.775	2028211	0	95.7992933	0	0	0	0	0	0	0	0
95.8000878	2202443.775	2108333	0	95.8000878	0	0	0	0	0	0	0	0
95.8005004	2202443.775	1658794	0	95.8005004	0	0	0	0	0	0	0	0
95.8008483	2202443.775	1868043	0	95.8008483	0	0	0	0	0	0	0	0
95.800988	2202443.775	2273484	0	95.800988	0	0	0	0	0	0	0	0
95.80128115	2202443.775	1877504	0	95.8012801	0	0	0	0	0	0	0	0
95.80226017	2202443.775	1720471	0	95.80226017	0.021404606	0	0	0	0	0	0	0
95.8025351	2202443.775	1961684	0	95.8025351	0	0	0	0	0	0	0	0
95.8037733	2202443.775	1711058	0	95.8037733	0	0	0	0	0	0	0	0
95.80607079	2202443.775	1896954.5	0	95.80607197	0.309791424	0	0	0	0	0	0	0
95.80644977	2202443.775	1600985	0	95.8064505	0	0	0	0	0	0	0	0
95.8072609	2202443.775	2638835	0	95.8072609	0	0	0	0	0	0	0	0
95.8097872	2202443.775	2755675	0	95.8097872	0	0	0	0	0	0	0	0
95.81009975	2202443.775	1385487	0	95.8100987	0	0	0	0	0	0	0	0
95.8106284	2202443.775	1423517	0	95.8106284	0	0	0	0	0	0	0	0
95.8118485	2202443.775	1789551	0	95.8118485	0	0	0	0	0	0	0	0
95.8133096	2202443.775	2111896	0	95.8133096	0	0	0	0	0	0	0	0
95.81463618	2202443.775	2348901	0	95.8146368	0	0	0	0	0	0	0	0
95.81562069	2202443.775	2176339	0	95.8156219	0	0	2347058	0	0	0	0	0
95.8159806	2202443.775	2112246	0	95.8159806	0	0	0	0	0	0	0	0
95.8160749	2202443.775	2034519	0	95.8160749	0	0	0	0	0	0	0	0
95.81903285	2202443.775	2152981	0	95.8190331	0	0	0	0	0	0	0	0
95.8191771	2202443.775	2362150	0	95.8191771	0	0	0	0	0	0	0	0
95.819471	2202443.775	1836246	0	95.819471	0	0	0	0	0	0	0	0
95.8201252	2202443.775	1771994	0	95.8201252	0	0	0	0	0	0	0	0
95.82580419	2202443.775	2121831	0	95.8258054	0	0	2340054	0	0	0	0	0
95.8267237	2202443.775	2276689	0	95.8267237	0	0	0	0	0	0	0	0
95.8272267	2202443.775	1928967	0	95.8272267	0	0	0	0	0	0	0	0
95.8285085	2202443.775	1811946	0	95.8285085	0	0	0	0	0	0	0	0
95.8287289	2202443.775	1844235	0	95.8287289	0	0	0	0	0	0	0	0
95.8291122	2202443.775	2248789	0	95.8291122	0	0	0	0	0	0	0	0
95.8303155	2202443.775	1496188	0	95.8303155	0	0	0	0	0	0	0	0
95.8327318	2202443.775	1929971	0	95.8327318	0	0	0	0	2305748	0	0	0
95.8332178	2202443.775	2366115	0	95.8332178	0	0	0	0	0	0	0	0
95.83333778	2202443.775	1711815	0	95.8333447	0	0	0	0	0	0	0	0
95.8341357	2202443.775	1732421	0	95.8341357	0	0	0	0	0	0	0	0
95.83421	2202443.775	2231767	0	95.83421	0	0	0	0	0	0	0	0
95.8343922	2202443.775	2050132	0	95.8343922	0	0	0	0	0	0	0	0
95.8351111	2202443.775	2114399	0	95.8351111	0	0	0	0	0	0	0	0
95.8355976	2202443.775	2069567	0	95.8355976	0	0	0	0	0	0	0	0
95.83607177	2202443.775	2163384	0	95.8360704	0	0	0	0	0	0	0	0
95.8364221	2202443.775	1637213	0	95.8364221	0	0	0	0	0	0	0	0
95.83857553	2202443.775	1812160	0	95.838579	0	0	0	0	0	0	0	0
95.8387349	2202443.775	2095906	0	95.8387349	0	0	0	0	0	0	0	0
95.8393734	2202443.775	1930571	0	95.8393734	0	0	0	0	0	0	0	0
95.8400664	2202443.775	1673927	0	95.8400664	0	0	0	0	0	0	0	0
95.8401173	2202443.775	2207775	0	95.8401173	0	0	0	0	0	0	0	0
95.840345	2202443.775	1647699	0	95.840345	0	0	0	0	0	0	0	0
95.8410035	2202443.775	2012586	0	95.8410053	0	0	0	0	0	0	0	0
95.8413489	2202443.775	1952151	0	95.8413489	0	0	0	0	0	0	0	0
95.84220936	2202443.775	2226009	0	95.8422073	0	0	0	0	0	0	0	0
95.8443811	2202443.775	1793007	0	95.8443811	0	0	0	0	0	0	0	0
95.8485402	2202443.775	1630168	0	95.8485402	0	0	0	0	0	0	0	0
95.8490311	2202443.775	1768006	0	95.8490311	0	0	0	0	0	0	0	0
95.8507898	2202443.775	2044663	0	95.8507898	0	0	0	0	0	0	0	0
95.85458726	2202443.775	1955853	0	95.8545886	0	0	0	0	0	0	0	0
95.8556976	2202443.775	1848819	0	95.8556976	0	0	0	0	0	0	0	0
95.8579417	2202443.775	2012618	0	95.8579417	0	0	0	0	0	0	0	0
95.86512212	2202443.775	2014978	0	95.8651248	0	0	0	0	0	0	0	0
95.8666411	2202443.775	2343994	0	95.8666411	0	0	0	0	0	0	0	0
95.8669645	2202443.775	1913063	0	95.8669645	0	0	0	0	0	0	0	0
95.8670683	2202443.775	2016195	0	95.8670683	0	0	0	0	0	0	0	0
95.8673224	2202443.775	1996246	0	95.8673224	0	0	0	0	0	0	0	0
95.8688887	2202443.775	1747625	0	95.8688887	0	0	0	0	0	0	0	0
95.8699266	2202443.775	1433111	0	95.8699266	0	0	0	0	0	0	2548571	0
95.8723359	2202443.775	1550836	0	95.8723359	0	0	0	0	0	0	0	0
95.8739197	2202443.775	1775552	0	95.8739197	0	0	0	0	0	0	0	0
95.874026	2202443.775	1967745	0	95.874026	0	0	0	0	0	0	0	0
95.87409756	2202443.775	1854314	0	95.8740989	0	0	0	0	0	0	0	0
95.8744257	2202443.775	2145855	0	95.8744257	0	0	0	0	0	0	0	0
95.8747993	2202443.775	1588916	0	95.8747993	0	0	0	0	0	0	0	0
95.8773586	2202443.775	1955889	0	95.8773586	0	0	0	0	0	0	0	0
95.8805272	2202443.775	1739977	0	95.8805272	0	0	0	0	0	0	0	0
95.8818324	2202443.775	2250545	0	95.8818324	0	0	0	0	0	0	0	0
95.88216881	2202443.775	1379766	0	95.8821725	0	0	0	0	0	2214276	0	0
95.88256711	2202443.775	1922270.5	0	95.88256711	0.272864523	0	0	0	0	0	0	0
95.88685617	2202443.775	2301375	0	95.8868548	0	0	0	0	0	0	0	0
95.8882418	2202443.775	2098813	0	95.8882418	0	0	0	0	0	0	0	0
95.88891188	2202443.775	1246034	0	95.8889112	0	0	0	0	0	0	0	0
95.88918642	2202443.775	1809363	0	95.8891899	0	0	0	0	0	0	0	0
95.8911839	2202443.775	2271079	0	95.8911839	0	0	0	0	0	0	2243143	0
95.8919855	2202443.775	1635137	0	95.8919855	0	0	0	0	0	0	0	0
95.8934507	2202443.775	1526195	0	95.8934538	0	0	0	0	0	0	0	0
95.8940856	2202443.775	1883639	0	95.8940856	0	0	0	0	0	0	0	0
95.8957349	2202443.775	1721887	0	95.8957349	0	0	0	0	0	0	0	0
95.897582	2202443.775	1943875	0	95.897582	0	0	0	0	0	0	0	0
95.8987304	2202443.775	1888598	0	95.8987304	0	0	0	0	0	0	0	0
95.8988025	2202443.775	2188493	0	95.8988025	0	0	0	0	0	0	0	0
95.9000476	2202443.775	1997273	0	95.9000476	0	0	0	0	0	0	0	0
95.9005275	2202443.775	2257448	0	95.9005275	0	0	0	0	0	0	0	0
95.900659	2202443.775	1968865	0	95.900659	0	0	0	0	0	0	0	0
95.9010707	2202443.775	1884962	0	95.9010707	0	0	0	0	0	0	0	0
95.9021067	2202443.775	1835544	0	95.9021067	0	0	0	0	0	0	0	0
95.902468	2202443.775	2021153	0	95.902468	0	0	0	0	0	0	0	0
95.9025545	2202443.775	2078968	0	95.9025545	0	0	0	0	0	0	0	0
95.9027192	2202443.775	2118437	0	95.9027192	0	0	0	0	0	0	0	0
95.9028145	2202443.775	1752870	0	95.9028145	0	0	0	0	0	0	0	0
95.905349	2202443.775	1980115	0	95.905349	0	0	0	0	0	0	0	0
95.9067232	2202443.775	2200382	0	95.9067232	0	0	0	0	0	0	0	0
95.9073879	2202443.775	1173192	0	95.9073879	0	0	0	0	0	0	0	0
95.9095029	2202443.775	1542080	0	95.9095029	0	0	0	0	0	0	0	0
95.9098995	2202443.775	1687205	0	95.9098995	0	0	0	0	0	0	0	0
95.9100978	2202443.775	2286241	0	95.9100978	0	0	0	0	0	0	0	2285579
95.9104814	2202443.775	2002480	0	95.9104814	0	0	0	0	0	0	0	0
95.9134332	2202443.775	1566289	0	95.9134332	0	0	0	0	0	0	0	0
95.9135096	2202443.775	2054768	0	95.9135096	0	0	0	0	0	0	0	0
95.9158058	2202443.775	1383569	0	95.9158058	0	0	0	0	0	0	0	0
95.91620344	2202443.775	1131993	0	95.9162063	0	0	0	0	0	0	0	0
95.9167946	2202443.775	1951895	0	95.9167946	0	0	0	0	0	0	0	0
95.9169917	2202443.775	2196319	0	95.9169917	0	0	0	0	0	0	0	0
95.91952957	2202443.775	2088696	0	95.9195282	0	0	0	0	0	0	0	0
95.9265085	2202443.775	2066704	0	95.9265103	0	0	0	0	0	0	0	0
95.9273282	2202443.775	1918101	0	95.9273282	0	0	0	0	0	0	0	0
95.92823596	2202443.775	2362155	0	95.92823596	0.121624898	0	0	0	0	0	0	0
95.9294878	2202443.775	2343793	0	95.9294878	0	0	0	0	0	0	0	0
95.9295543	2202443.775	2349850	0	95.9295543	0	0	0	0	0	0	0	0
95.9299044	2202443.775	2019135	0	95.9299044	0	0	0	0	0	0	0	0
95.9310571	2202443.775	2025796	0	95.9310571	0	0	0	0	0	0	0	0
95.9311121	2202443.775	2255628	0	95.9311121	0	0	0	0	0	0	0	0
95.93267015	2202443.775	2392618	0	95.9326693	0	0	0	0	0	0	0	0
95.9329773	2202443.775	2309128	0	95.9329773	0	0	0	0	0	0	0	0
95.93327782	2202443.775	1927020.5	0	95.93327782	0.096557723	0	0	0	0	0	0	0
95.9337398	2202443.775	1222019	0	95.9337398	0	0	0	0	0	0	0	0
95.9367246	2202443.775	1924501	0	95.9367246	0	0	0	0	0	0	0	0
95.93842249	2202443.775	1270935	0	95.9384241	0	0	0	0	0	0	0	0
95.9394061	2202443.775	1583954	0	95.9394061	0	0	0	0	0	0	0	0
95.9397707	2202443.775	1932409	0	95.9397707	0	0	0	0	0	0	0	0
95.9408757	2202443.775	1778216	0	95.9408757	0	0	0	0	0	0	0	0
95.94159874	2202443.775	2410338	0	95.9416017	0	0	0	0	0	0	0	0
95.94214729	2202443.775	1570996	0	95.9421489	0	0	0	0	0	0	0	0
95.95216144	2202443.775	2516406.25	0	95.95216144	0.03503745	0	0	0	0	0	0	0
95.95223127	2202443.775	2861286.429	0	95.95223139	0.091464821	0	2835772	0	0	0	0	0
95.95228202	2202443.775	2674500.741	0	95.95228207	0.158440694	0	2624468	2620090	0	0	0	0
95.9530528	2202443.775	1616876	0	95.9530528	0	0	0	0	0	0	0	0
95.9534846	2202443.775	2108352	0	95.9534846	0	0	0	0	0	0	0	0
95.9538547	2202443.775	1976497	0	95.9538547	0	0	0	0	0	0	0	0
95.9565143	2202443.775	2120756	0	95.9565143	0	0	0	0	0	0	0	0
95.9566139	2202443.775	1906084	0	95.9566139	0	0	0	0	0	0	0	0
95.9570651	2202443.775	2131496	0	95.9570651	0	0	0	0	0	0	0	0
95.9576415	2202443.775	1682121	0	95.9576415	0	0	0	0	0	0	0	0
95.9583643	2202443.775	2339367	0	95.9583643	0	0	0	0	0	0	0	0
95.95844994	2202443.775	1243556	0	95.9584497	0	0	0	0	0	0	0	0
95.9598813	2202443.775	2370214	0	95.9598813	0	0	0	0	0	0	0	0
95.9603315	2202443.775	2047856	0	95.9603315	0	0	0	0	0	0	0	0
95.9628221	2202443.775	1864583	0	95.9628221	0	0	0	0	0	0	0	0
95.9667423	2202443.775	2308664	0	95.9667423	0	0	0	0	0	0	0	0
95.96685022	2202443.775	1368700	0	95.96685	0	0	0	0	0	0	0	0
95.9671676	2202443.775	2196713	0	95.9671676	0	0	0	0	0	0	0	0
95.9673775	2202443.775	1552423	0	95.9673775	0	0	0	0	0	0	0	0
95.9677509	2202443.775	2084737	0	95.9677509	0	0	0	0	0	0	0	0
95.9687254	2202443.775	2341690	0	95.9687254	0	0	0	0	0	0	0	0
95.9688703	2202443.775	2252190	0	95.9688703	0	0	0	0	0	0	0	0
95.9691574	2202443.775	2343158	0	95.9691574	0	0	0	0	0	0	0	0
95.9694792	2202443.775	2128449	0	95.9694792	0	0	0	0	0	0	0	0
95.9714895	2202443.775	1755672	0	95.9714895	0	0	0	0	0	0	0	0
95.9727556	2202443.775	1507960	0	95.9727556	0	0	0	0	0	0	0	0
95.97311	2202443.775	1650348	0	95.97311	0	0	0	0	0	0	0	0
95.97352394	2202443.775	1796423	0	95.9735246	0	0	0	0	0	0	0	0
95.97364188	2202443.775	2285476	0	95.9736412	0	0	0	0	0	0	0	0
95.9765163	2202443.775	1724384	0	95.9765163	0	0	0	0	2227746	0	0	0
95.97830986	2202443.775	2254217	0	95.9783078	0	0	0	0	0	0	0	0
95.9793077	2202443.775	1972931	0	95.9793077	0	0	0	0	0	0	0	0
95.9802898	2202443.775	1932195	0	95.9802898	0	0	0	0	0	0	0	0
95.9805332	2202443.775	2382870	0	95.9805332	0	0	0	0	0	0	0	0
95.98189587	2202443.775	1867540	0	95.9818982	0	0	0	0	0	0	0	0
95.9826858	2202443.775	2002904	0	95.9826858	0	0	0	0	0	0	0	0
95.9846737	2202443.775	1646928	0	95.9846737	0	0	0	0	0	0	0	0
95.9852609	2202443.775	2026803	0	95.9852609	0	0	0	0	0	0	0	0
95.9855908	2202443.775	2374757	0	95.9855908	0	0	0	0	0	0	0	0
95.9858247	2202443.775	2034122	0	95.9858247	0	0	0	0	0	0	0	0
95.98702744	2202443.775	1925572.5	0	95.98702744	0.259307527	0	0	0	0	0	0	0
95.9872263	2202443.775	2131707	0	95.9872263	0	0	0	0	0	0	0	0
95.98732688	2202443.775	2150493	0	95.9873262	0	0	0	0	0	0	0	0
95.9879873	2202443.775	1896365	0	95.9879873	0	0	0	0	0	0	0	0
95.9916719	2202443.775	1464457	0	95.9916719	0	0	0	0	0	0	2273967	0
95.9924904	2202443.775	1852587	0	95.9924904	0	0	0	0	0	0	0	0
95.99308937	2202443.775	1829840	0	95.9930901	0	0	0	0	0	0	0	0
95.995544	2202443.775	2655435	0	95.995544	0	0	0	0	0	0	0	0
95.9965983	2202443.775	1972314	0	95.9965983	0	0	0	0	0	0	0	0
95.9993056	2202443.775	1615257	0	95.9993056	0	0	0	0	0	0	0	0
95.9996713	2202443.775	2070249	0	95.9996713	0	0	0	0	0	0	0	0
95.9997492	2202443.775	1891265	0	95.9997492	0	0	0	0	0	0	0	0
96.00143402	2202443.775	2213650	0	96.0014376	0	2316129	0	0	0	0	0	0
96.0017715	2202443.775	2021117	0	96.0017715	0	0	0	0	0	0	0	0
96.00207734	2202443.775	1710012	0	96.0020773	0	0	0	0	0	0	0	0
96.00361911	2202443.775	1829859	0	96.0036172	0	0	0	0	0	0	0	0
96.0082721	2202443.775	1387016	0	96.0082721	0	0	0	0	0	0	0	0
96.00975324	2202443.775	1952858	0	96.0097532	0	0	0	0	0	0	0	0
96.0166242	2202443.775	1768662	0	96.0166242	0	0	0	0	0	0	0	0
96.0181024	2202443.775	1695296	0	96.0181024	0	0	0	0	0	0	0	0
96.0187776	2202443.775	1597977	0	96.0187776	0	0	0	0	0	0	0	0
96.019436	2202443.775	2003537	0	96.019436	0	0	0	0	0	0	0	0
96.0202847	2202443.775	1612018	0	96.0202847	0	0	0	0	0	0	0	0
96.02080419	2202443.775	1976458	0	96.0208054	0	0	2244891	0	0	0	0	0
96.0212512	2202443.775	1389337	0	96.0212512	0	0	0	0	0	0	0	0
96.02141867	2202443.775	2187266	0	96.0214194	0	0	0	0	0	0	0	0
96.0221805	2202443.775	1403949	0	96.0221805	0	0	0	0	0	0	0	0
96.02298337	2202443.775	2232370	0	96.0229857	0	0	0	0	0	0	0	0
96.0233859	2202443.775	2142718	0	96.0233859	0	0	0	0	0	0	0	0
96.0250536	2202443.775	2150593	0	96.0250536	0	0	0	0	0	0	0	0
96.02518455	2202443.775	2219075	0	96.0251835	0	0	0	0	0	0	0	0
96.0288193	2202443.775	1959325	0	96.0288193	0	0	0	0	0	0	0	0
96.0308926	2202443.775	1359575	0	96.0308926	0	0	0	0	0	0	0	0
96.0330746	2202443.775	1487729	0	96.0330746	0	0	0	0	0	0	0	0
96.0360509	2202443.775	2230779	0	96.0360509	0	0	0	0	0	0	0	0
96.0370691	2202443.775	1945603	0	96.0370691	0	0	0	0	0	0	0	0
96.0386307	2202443.775	2242233	0	96.0386307	0	0	0	0	0	0	0	0
96.04243034	2202443.775	2141031	0	96.0424332	0	0	0	0	0	0	0	0
96.042616	2202443.775	1894342	0	96.042616	0	0	0	0	0	0	0	2443457
96.0440357	2202443.775	2448751	0	96.0440357	0	0	0	0	0	0	0	0
96.0448755	2202443.775	2365188	0	96.0448755	0	0	0	0	0	0	0	0
96.0450076	2202443.775	2171359	0	96.0450076	0	0	0	0	0	0	0	0
96.0456212	2202443.775	1643488	0	96.0456212	0	0	0	0	0	0	0	0
96.0471462	2202443.775	2286929	0	96.0471462	0	0	0	0	0	0	0	0
96.04768868	2202443.775	2109775	0	96.0476905	0	0	0	0	0	0	0	0
96.04841401	2202443.775	1856240.5	0	96.04841358	0.302981954	0	0	0	0	0	0	0
96.0491647	2202443.775	1560711	0	96.0491647	0	0	0	0	0	0	0	0
96.0493876	2202443.775	1616242	0	96.0493876	0	0	0	0	0	0	0	0
96.0503521	2202443.775	1550492	0	96.0503521	0	0	0	0	0	0	0	2207182
96.0536349	2202443.775	2241968	0	96.0536349	0	0	0	0	0	0	0	0
96.0545008	2202443.775	2533630	0	96.0545008	0	0	0	0	0	0	0	0
96.05490348	2202443.775	1928830	0	96.0549045	0	0	0	0	0	0	0	0
96.0566182	2202443.775	1723700	0	96.0566182	0	0	0	0	0	0	0	0
96.0572381	2202443.775	1711291	0	96.0572381	0	0	0	0	0	0	0	0
96.057695	2202443.775	1573165	0	96.057695	0	0	0	0	0	0	0	0
96.05789118	2202443.775	2253603	0	96.0578889	0	0	0	0	0	0	0	0
96.0584699	2202443.775	1918475	0	96.0584699	0	0	0	0	0	0	0	0
96.05934709	2202443.775	1737556	0	96.0593483	0	0	2300018	0	0	0	0	0
96.06016875	2202443.775	1769727	0	96.0601685	0	0	0	0	0	0	0	0
96.0603025	2202443.775	1741355	0	96.0603025	0	0	0	0	0	0	0	0
96.0607553	2202443.775	2519710	0	96.0607553	0	0	0	0	0	0	0	0
96.0620995	2202443.775	2132909	0	96.0620995	0	0	0	0	0	0	0	0
96.0641676	2202443.775	1845546	0	96.0641676	0	0	0	0	0	0	0	0
96.0644587	2202443.775	2094938	0	96.0644587	0	0	0	0	0	0	0	0
96.0664768	2202443.775	2035404	0	96.0664768	0	0	0	0	0	0	0	0
96.0666836	2202443.775	1608815	0	96.0666836	0	0	0	0	0	0	0	0
96.0669163	2202443.775	1957626	0	96.0669163	0	0	0	0	0	0	0	2289292
96.06751457	2202443.775	2153923	0	96.0675153	0	0	0	0	0	0	0	0
96.06821705	2202443.775	2205939	0	96.0682173	0	0	0	0	0	0	0	0
96.0719625	2202443.775	1647349	0	96.0719625	0	0	0	0	0	0	0	0
96.0720317	2202443.775	2277530	0	96.0720317	0	0	0	0	0	0	0	0
96.072386	2202443.775	1868740	0	96.072386	0	0	0	0	0	0	0	0
96.0726204	2202443.775	2143291	0	96.0726204	0	0	0	0	0	0	0	0
96.07325837	2202443.775	1578359	0	96.0732573	0	0	0	0	0	0	0	0
96.0753466	2202443.775	2236537	0	96.0753466	0	0	0	0	0	0	0	0
96.07542329	2202443.775	2300110	0	96.0754249	0	0	0	0	0	0	0	0
96.07557774	2202443.775	1994403	0	96.0755777	0	0	0	0	0	0	0	0
96.07599303	2202443.775	2220711	0	96.0759959	0	0	0	0	0	0	0	0
96.0763797	2202443.775	1643184	0	96.0763797	0	0	0	0	0	0	0	0
96.0767052	2202443.775	1782904	0	96.0767052	0	0	0	0	0	0	0	0
96.0769702	2202443.775	1984388	0	96.0769702	0	0	0	0	0	0	0	0
96.0791145	2202443.775	2046398	0	96.0791145	0	0	0	0	0	0	0	0
96.0803596	2202443.775	1814193	0	96.0803596	0	0	0	0	0	0	0	0
96.0807086	2202443.775	2073459	0	96.0807086	0	0	0	0	0	0	2509603	0
96.0813486	2202443.775	1810000	0	96.0813486	0	0	0	0	0	0	0	0
96.082361	2202443.775	1955651	0	96.082361	0	0	0	0	0	0	0	0
96.08533904	2202443.775	1628625	0	96.085339	0	0	0	0	0	0	0	0
96.0859481	2202443.775	2184249	0	96.0859481	0	0	0	0	0	0	0	0
96.0869873	2202443.775	2053374	0	96.0869873	0	0	0	0	0	0	0	0
96.0885477	2202443.775	1926067	0	96.0885477	0	0	0	0	0	0	0	0
96.088902	2202443.775	2059970	0	96.088902	0	0	0	0	0	0	0	0
96.0890942	2202443.775	2048325	0	96.0890942	0	0	0	0	0	0	0	0
96.0892382	2202443.775	2013309	0	96.0892382	0	0	0	0	0	0	0	0
96.0902197	2202443.775	2098979	0	96.0902197	0	0	0	0	0	0	0	0
96.0924442	2202443.775	2074432	0	96.0924442	0	0	0	0	0	0	0	0
96.0934973	2202443.775	2380906	0	96.0934973	0	0	0	0	0	0	0	0
96.0936471	2202443.775	2257569	0	96.0936471	0	0	0	0	0	0	0	0
96.0940513	2202443.775	2182976	0	96.0940513	0	0	0	0	0	0	0	0
96.0957491	2202443.775	1901631	0	96.0957528	0	0	0	0	0	2554400	0	0
96.0958147	2202443.775	2106257	0	96.0958147	0	0	0	0	0	0	0	0
96.0966608	2202443.775	2171498	0	96.0966608	0	0	0	0	0	0	0	0
96.0976156	2202443.775	2440232	0	96.0976156	0	0	0	0	0	0	0	0
96.0979986	2202443.775	2047135	0	96.0979986	0	0	0	0	0	0	0	0
96.0994229	2202443.775	2417998	0	96.0994229	0	0	0	0	0	0	0	0
96.10133523	2202443.775	1784822.5	0	96.10133523	0.030167508	0	0	0	0	0	0	0
96.1015494	2202443.775	1649239	0	96.1015494	0	0	0	0	0	0	0	0
96.1022444	2202443.775	1894132	0	96.1022444	0	0	0	0	0	0	0	0
96.102964	2202443.775	1801370	0	96.102964	0	0	0	0	0	0	0	0
96.1036395	2202443.775	1951050	0	96.1036395	0	0	0	0	0	0	0	0
96.1037331	2202443.775	2266488	0	96.1037331	0	0	0	0	0	0	0	0
96.10380424	2202443.775	1855421	0	96.103804	0	0	0	0	0	0	0	0
96.105078	2202443.775	1878854	0	96.105078	0	0	0	0	0	0	0	0
96.10607046	2202443.775	1846736.5	0	96.10607199	0.295746144	0	0	0	0	0	0	0
96.10694061	2202443.775	1489947	0	96.1069376	0	0	0	0	0	0	0	0
96.107257	2202443.775	2035390	0	96.107257	0	0	0	0	0	0	0	0
96.1088653	2202443.775	1765575	0	96.1088653	0	0	0	0	0	0	0	0
96.11015751	2202443.775	2049105	0	96.11015751	0.017657408	0	0	0	0	0	0	0
96.11046979	2202443.775	2035768.667	0	96.11046951	0.28209859	0	0	0	0	0	0	0
96.1110338	2202443.775	1955398	0	96.1110338	0	0	0	0	0	0	0	0
96.1113347	2202443.775	1859786	0	96.1113347	0	0	0	0	0	0	0	0
96.11152168	2202443.775	1865410	0	96.1115203	0	0	0	0	0	0	0	0
96.11190312	2202443.775	2262614	0	96.1119066	0	0	0	0	0	0	0	0
96.11228618	2202443.775	1954562	0	96.112288	0	0	0	0	0	0	0	0
96.1123775	2202443.775	1958524	0	96.1123793	0	0	0	0	0	0	0	0
96.1132614	2202443.775	1825186	0	96.1132614	0	0	0	0	0	0	0	0
96.11537335	2202443.775	1854606	0	96.1153747	0	0	0	0	0	0	0	0
96.1159539	2202443.775	1762915	0	96.1159539	0	0	0	0	0	0	0	0
96.1163723	2202443.775	1951160	0	96.1163723	0	0	0	0	0	0	0	0
96.1173754	2202443.775	1923860	0	96.1173754	0	0	0	0	0	0	0	0
96.11847893	2202443.775	2267620	0	96.1184818	0	0	0	0	0	0	0	0
96.1197159	2202443.775	1930842	0	96.1197159	0	0	0	0	0	0	0	0
96.12024964	2202443.775	2311740	0	96.1202503	0	0	0	0	0	0	0	0
96.1224529	2202443.775	1835257	0	96.1224529	0	0	0	0	0	0	0	0
96.1225312	2202443.775	1792673	0	96.1225312	0	0	0	0	0	0	0	0
96.1251625	2202443.775	2019054	0	96.1251625	0	0	0	0	0	0	0	0
96.12747788	2202443.775	2225567	0	96.1274756	0	0	0	0	0	0	0	0
96.1275821	2202443.775	1777090	0	96.1275821	0	0	0	0	0	0	0	0
96.1279507	2202443.775	1757210	0	96.1279507	0	0	0	0	0	0	0	2357495
96.1284818	2202443.775	1429748	0	96.1284818	0	0	0	0	0	0	0	0
96.1297209	2202443.775	1847695	0	96.1297209	0	0	0	0	0	0	0	0
96.12995208	2202443.775	1918498	0	96.1299531	0	0	0	0	0	0	0	0
96.1301388	2202443.775	1805334	0	96.1301388	0	0	0	0	0	0	2424442	0
96.1303199	2202443.775	1930139	0	96.1303199	0	0	0	0	0	0	0	0
96.13180284	2202443.775	1949042.5	0	96.1318047	0.034553132	0	0	0	0	2352467	0	0
96.132712	2202443.775	2405019	0	96.132712	0	0	0	0	0	0	0	0
96.1332004	2202443.775	2140718	0	96.1332004	0	0	0	0	0	0	0	0
96.13605501	2202443.775	1632769	0	96.1360585	0	0	0	0	0	0	0	0
96.136496	2202443.775	1754257	0	96.136496	0	0	0	0	0	0	0	0
96.1367815	2202443.775	2333422	0	96.1367846	0	0	0	0	0	0	0	0
96.13685067	2202443.775	2250138	0	96.1368496	0	0	0	0	0	0	0	0
96.1380063	2202443.775	1741146	0	96.1380063	0	0	0	0	0	0	0	0
96.1403124	2202443.775	1572136	0	96.1403124	0	0	0	0	0	0	0	0
96.14191615	2202443.775	1544518	0	96.1419151	0	0	0	0	0	0	0	0
96.14335624	2202443.775	2124965	0	96.1433562	0	0	0	0	0	0	0	0
96.1438305	2202443.775	1449957	0	96.1438305	0	0	0	0	0	0	0	0
96.1456558	2202443.775	2244040	0	96.1456558	0	0	0	0	0	0	0	0
96.1462474	2202443.775	1976557	0	96.1462474	0	0	0	0	0	0	0	0
96.1466607	2202443.775	1542861	0	96.1466607	0	0	0	0	0	0	0	0
96.14691965	2202443.775	2107139	0	96.1469243	0	0	0	0	0	0	0	0
96.1472153	2202443.775	2414154	0	96.1472153	0	0	0	0	0	0	0	0
96.1489771	2202443.775	2005084	0	96.1489771	0	0	0	0	0	0	0	0
96.1514013	2202443.775	2200348	0	96.1514013	0	0	0	0	0	0	0	0
96.15169264	2202443.775	1543100	0	96.1516933	0	0	0	0	0	0	0	0
96.15198753	2202443.775	2297791	0	96.1519904	0	0	0	0	0	0	0	0
96.1522635	2202443.775	1606467	0	96.1522635	0	0	0	0	0	0	0	0
96.15262377	2202443.775	1861241	0	96.1526227	0	0	0	0	0	0	0	0
96.1535166	2202443.775	2155368	0	96.1535166	0	0	0	0	0	0	0	0
96.1546774	2202443.775	2075576	0	96.1546774	0	0	0	0	0	0	0	0
96.1560822	2202443.775	2210980	0	96.1560822	0	0	0	0	0	0	0	0
96.1564202	2202443.775	2454334	0	96.1564202	0	0	0	0	0	0	0	0
96.15646936	2202443.775	1658799	0	96.1564763	0	0	0	0	0	0	0	0
96.157936	2202443.775	2292348	0	96.157936	0	0	0	0	0	0	0	0
96.15872505	2202443.775	2741346	0	96.1587248	0	0	0	0	0	0	0	0
96.1589474	2202443.775	2584639	0	96.1589474	0	0	0	0	0	0	0	0
96.1604348	2202443.775	1638121	0	96.1604348	0	0	0	0	0	0	0	0
96.16080686	2202443.775	2291132	0	96.160806	0	0	0	0	0	0	0	0
96.16101429	2202443.775	1992034	0	96.16101429	0.350020047	0	0	0	0	0	0	0
96.1644357	2202443.775	2118935	0	96.1644357	0	0	0	0	0	0	0	0
96.1648396	2202443.775	2149841	0	96.1648433	0	0	0	0	0	2287587	0	0
96.165532	2202443.775	2140634	0	96.165532	0	0	0	0	0	0	0	0
96.1655876	2202443.775	2175025	0	96.1655876	0	0	0	0	0	0	0	0
96.1686855	2202443.775	2135997	0	96.1686855	0	0	0	0	0	0	0	0
96.1690859	2202443.775	1896738	0	96.1690859	0	0	0	0	0	0	0	0
96.1697211	2202443.775	1518423	0	96.1697211	0	0	0	0	0	0	0	0
96.1716304	2202443.775	2337825	0	96.1716304	0	0	0	0	0	0	0	0
96.17342601	2202443.775	1900895	0	96.1734295	0	0	0	0	0	0	0	0
96.1734784	2202443.775	1977522	0	96.1734784	0	0	0	0	0	0	0	0
96.1737146	2202443.775	2380079	0	96.1737146	0	0	0	0	0	0	0	0
96.1754669	2202443.775	2270501	0	96.1754669	0	0	0	0	0	0	0	0
96.1758301	2202443.775	1607143	0	96.1758301	0	0	0	0	0	0	0	0
96.1769883	2202443.775	1146530	0	96.1769883	0	0	0	0	0	0	0	0
96.1777368	2202443.775	1927771	0	96.1777368	0	0	0	0	0	0	0	0
96.17832471	2202443.775	2048643	0	96.17832471	0.335988176	0	0	0	0	0	0	0
96.1788204	2202443.775	1750266	0	96.1788204	0	0	0	0	0	0	0	0
96.1793089	2202443.775	1816940	0	96.1793089	0	0	0	0	0	0	0	0
96.17978215	2202443.775	1779373.5	0	96.17978173	0.2429363	0	0	0	0	0	2275605	0
96.18251295	2202443.775	2082100	0	96.1825132	0	0	0	0	0	0	0	0
96.18311909	2202443.775	1612024	0	96.1831184	0	0	0	0	0	0	0	0
96.18628622	2202443.775	1779006	0	96.186286	0	0	0	0	0	0	0	0
96.1863568	2202443.775	1235112	0	96.1863568	0	0	0	0	0	0	0	0
96.1867039	2202443.775	1767739	0	96.1867039	0	0	0	0	0	0	0	0
96.1871613	2202443.775	2069062	0	96.1871613	0	0	0	0	0	0	0	0
96.18736895	2202443.775	2524733	0	96.1873736	0	0	0	0	0	0	0	0
96.187738	2202443.775	1764067	0	96.187738	0	0	0	0	0	0	0	0
96.18881109	2202443.775	1614729	0	96.1888104	0	0	0	0	0	0	0	0
96.189242	2202443.775	1500190	0	96.189242	0	0	0	0	0	0	0	0
96.19003389	2202443.775	1786482	0	96.19003336	0.039487551	0	0	2232762	0	0	0	0
96.190123	2202443.775	2267992	0	96.190123	0	0	0	0	0	0	0	0
96.1901849	2202443.775	1617062	0	96.1901849	0	0	0	0	0	0	0	0
96.19052807	2202443.775	1897972	0	96.190527	0	0	0	0	0	0	0	0
96.1906559	2202443.775	2068193	0	96.1906559	0	0	0	0	0	0	0	0
96.19181684	2202443.775	1502686	0	96.1918166	0	0	0	0	0	0	0	0
96.192646	2202443.775	2496273	0	96.1926497	0	0	0	0	0	2212970	0	0
96.1936055	2202443.775	1378616	0	96.1936055	0	0	0	0	0	0	0	0
96.19410267	2202443.775	1265091	0	96.1941016	0	0	0	0	0	0	0	0
96.1944849	2202443.775	1773900	0	96.1944849	0	0	0	0	0	0	2283461	0
96.1952197	2202443.775	2716267	0	96.1952197	0	0	0	0	0	0	0	0
96.19789714	2202443.775	2227674	0	96.1978978	0	0	0	0	0	0	0	0
96.1981329	2202443.775	1654284	0	96.1981329	0	0	0	0	0	0	0	0
96.1996429	2202443.775	1845053	0	96.1996429	0	0	0	0	0	0	0	0
96.2021513	2202443.775	2306388	0	96.2021513	0	0	0	0	0	0	0	0
96.202639	2202443.775	1980499	0	96.202639	0	0	0	0	0	0	0	0
96.20293471	2202443.775	2385030	0	96.2029382	0	0	0	0	0	0	0	0
96.2046106	2202443.775	1673776	0	96.2046106	0	0	0	0	0	0	0	2320678
96.2053164	2202443.775	1934931	0	96.2053164	0	0	0	0	0	0	0	0
96.20544	2202443.775	2384863	0	96.20544	0	0	0	0	0	0	0	0
96.2055153	2202443.775	2032685	0	96.2055153	0	0	0	0	0	0	0	0
96.2055763	2202443.775	1776801	0	96.2055763	0	0	0	0	2261657	0	0	0
96.2057179	2202443.775	1756159	0	96.2057179	0	0	0	0	0	0	0	0
96.2064187	2202443.775	1760241	0	96.2064187	0	0	0	0	0	0	0	0
96.20669944	2202443.775	1849192	0	96.20670034	0.162412084	0	0	0	0	0	0	0
96.2086326	2202443.775	2208435	0	96.2086326	0	0	0	0	0	0	0	0
96.20888771	2202443.775	2163224	0	96.2088912	0	0	0	0	0	0	0	0
96.21007795	2202443.775	2010507	0	96.2100782	0	0	0	0	0	0	0	0
96.2105806	2202443.775	1806502	0	96.2105806	0	0	0	0	0	0	0	0
96.2131094	2202443.775	2370096	0	96.2131094	0	0	0	0	0	0	0	0
96.2139111	2202443.775	2606964	0	96.2139111	0	0	0	0	0	0	0	0
96.215588	2202443.775	1820878	0	96.215588	0	0	0	0	0	0	0	0
96.215808	2202443.775	2262132	0	96.215808	0	0	0	0	0	0	0	0
96.21709702	2202443.775	2537996	0	96.2170969	0	0	0	0	0	0	0	0
96.217668	2202443.775	1408441	0	96.217668	0	0	0	0	0	0	2228859	0
96.2182774	2202443.775	1975405	0	96.2182774	0	0	0	0	0	0	0	0
96.21869028	2202443.775	1820136	0	96.218688	0	0	0	0	0	0	0	0
96.22048282	2202443.775	2265351	0	96.2204826	0	0	0	0	0	0	0	0
96.2206244	2202443.775	1736918	0	96.2206244	0	0	0	0	0	0	0	0
96.2207493	2202443.775	2230011	0	96.2207493	0	0	0	0	0	0	0	0
96.2211028	2202443.775	2016571	0	96.2211028	0	0	0	0	0	0	0	0
96.22264821	2202443.775	1515237.5	0	96.22264809	0.040867081	0	0	0	0	0	0	0
96.2228009	2202443.775	2757725	0	96.2228009	0	0	0	0	0	0	0	0
96.2229597	2202443.775	2581876	0	96.2229597	0	0	0	0	0	0	0	0
96.2232915	2202443.775	2141553	0	96.2232915	0	0	0	0	0	0	0	0
96.2245743	2202443.775	2137489	0	96.2245743	0	0	0	0	0	0	0	0
96.2247931	2202443.775	1965953	0	96.2247931	0	0	0	0	0	0	0	0
96.22616318	2202443.775	1878026.5	0	96.22616727	0.284371002	0	0	0	0	0	0	0
96.2268744	2202443.775	1810286	0	96.2268744	0	0	0	0	0	0	0	0
96.2286071	2202443.775	1750264	0	96.2286071	0	0	0	0	0	0	0	0
96.2289561	2202443.775	2329261	0	96.2289561	0	0	0	0	0	0	0	0
96.22973	2202443.775	1874902	0	96.22973	0	0	0	0	0	0	0	0
96.229822	2202443.775	2422520	0	96.229822	0	0	0	0	0	0	0	0
96.23054034	2202443.775	2665110	0	96.2305401	0	0	0	0	0	0	0	0
96.2318031	2202443.775	2136445	0	96.2318031	0	0	0	0	0	0	0	0
96.2331717	2202443.775	1833419	0	96.2331717	0	0	0	0	0	0	0	0
96.2332969	2202443.775	2046090	0	96.2332969	0	0	0	0	0	0	0	0
96.23337907	2202443.775	1753596	0	96.2333798	0	0	0	0	0	0	0	0
96.23504431	2202443.775	2088429	0	96.2350478	0	0	0	0	0	0	0	0
96.2362234	2202443.775	2104849	0	96.2362234	0	0	0	0	0	0	0	0
96.23810857	2202443.775	2251232	0	96.2381075	0	0	0	0	0	0	0	0
96.2387955	2202443.775	1772464	0	96.2387955	0	0	0	0	0	0	0	0
96.239633	2202443.775	2091736	0	96.239633	0	0	0	0	0	0	0	0
96.240159	2202443.775	1769898	0	96.240159	0	0	0	0	0	0	0	0
96.2406429	2202443.775	1611646	0	96.2406429	0	0	0	0	0	0	0	0
96.2410957	2202443.775	1812429	0	96.2410957	0	0	0	0	0	0	0	0
96.2427237	2202443.775	2070602	0	96.2427237	0	0	0	0	0	0	0	0
96.2437213	2202443.775	1445708	0	96.2437213	0	0	0	0	0	0	0	0
96.2470795	2202443.775	1775026	0	96.2470795	0	0	0	0	0	0	0	0
96.2476954	2202443.775	1898472	0	96.2476954	0	0	0	0	0	0	0	0
96.25136228	2202443.775	2284751	0	96.25136	0	0	0	0	0	0	0	0
96.2517908	2202443.775	2171009	0	96.2517908	0	0	0	0	0	0	0	0
96.2527337	2202443.775	2238724	0	96.2527337	0	0	0	0	0	0	0	0
96.25376757	2202443.775	1686018	0	96.2537665	0	0	0	2798877	0	0	0	0
96.2540886	2202443.775	2383411	0	96.2540886	0	0	0	0	0	0	0	0
96.2546538	2202443.775	2247191	0	96.2546538	0	0	0	0	0	0	0	0
96.2549953	2202443.775	1690190	0	96.2549953	0	0	0	0	0	0	0	0
96.2556623	2202443.775	1787496	0	96.2556623	0	0	0	0	0	0	0	0
96.2558465	2202443.775	1353854	0	96.2558465	0	0	0	0	0	0	0	0
96.2585639	2202443.775	1619829	0	96.2585639	0	0	0	0	0	0	0	0
96.2591215	2202443.775	2048909	0	96.2591215	0	0	0	0	0	0	0	0
96.2620104	2202443.775	1293194	0	96.2620104	0	0	0	0	0	0	0	0
96.2622069	2202443.775	2149763	0	96.2622069	0	0	0	0	0	0	0	0
96.2633356	2202443.775	2582744	0	96.2633356	0	0	0	0	0	0	0	0
96.2635861	2202443.775	1880028	0	96.2635861	0	0	0	0	0	0	0	0
96.264685	2202443.775	2624020	0	96.264685	0	0	0	0	0	0	0	0
96.2652177	2202443.775	1994662	0	96.2652177	0	0	0	0	0	0	0	0
96.26645038	2202443.775	2352506	0	96.2664481	0	0	0	0	0	0	0	0
96.2685636	2202443.775	1631099	0	96.2685636	0	0	0	0	0	0	0	0
96.270742	2202443.775	1525303	0	96.270742	0	0	0	0	0	0	0	0
96.27182042	2202443.775	2058905.5	0	96.27182042	0.133677159	0	0	0	0	0	0	0
96.27239945	2202443.775	2465348	0	96.2724008	0	0	0	0	0	0	0	0
96.27592727	2202443.775	1917530	0	96.275928	0	0	0	0	0	0	0	0
96.2785595	2202443.775	2298692	0	96.2785595	0	0	0	0	0	0	0	0
96.2791448	2202443.775	2373836	0	96.2791448	0	0	0	0	0	0	0	0
96.28263588	2202443.775	1791286	0	96.2826365	0	0	0	0	0	0	0	0
96.28380443	2202443.775	2034860	0	96.2838074	0	0	0	0	0	0	0	0
96.28419823	2202443.775	2059080	0	96.2842011	0	0	0	0	0	0	0	0
96.2852252	2202443.775	1512618	0	96.2852252	0	0	0	0	0	0	0	0
96.28606688	2202443.775	2188023	0	96.2860679	0	0	0	0	0	0	0	0
96.2913343	2202443.775	2142699	0	96.2913343	0	0	0	0	0	0	0	0
96.2916932	2202443.775	2146017	0	96.2916932	0	0	0	0	0	0	0	0
96.2921955	2202443.775	1918737	0	96.2921955	0	0	0	0	0	0	0	0
96.2934034	2202443.775	2656276	0	96.2934034	0	0	0	0	0	0	0	0
96.2950025	2202443.775	1869320	0	96.2950025	0	0	0	0	0	0	0	0
96.2951981	2202443.775	2360484	0	96.2951981	0	0	0	0	0	0	0	0
96.2955242	2202443.775	1320828	0	96.2955242	0	0	0	0	0	0	0	0
96.29582291	2202443.775	1817568	0	96.2958264	0	0	0	0	0	0	0	0
96.29591226	2202443.775	1650902.667	0	96.29591226	0.100538281	0	0	0	0	0	0	0
96.2970808	2202443.775	1902123	0	96.2970808	0	0	0	0	0	0	0	0
96.2972723	2202443.775	1712102	0	96.2972723	0	0	0	0	0	0	0	0
96.2973945	2202443.775	1868327	0	96.2973945	0	0	0	0	0	0	0	0
96.2996157	2202443.775	1575133	0	96.2996157	0	0	0	0	0	0	0	0
96.299873	2202443.775	2330074	0	96.299873	0	0	0	0	0	0	0	0
96.30040637	2202443.775	1924262	0	96.3004053	0	0	0	2223340	0	0	0	0
96.30056808	2202443.775	1529260	0	96.3005658	0	0	0	0	0	0	0	0
96.3011971	2202443.775	1986567	0	96.3011971	0	0	0	0	0	0	0	0
96.3027967	2202443.775	1958341	0	96.3027967	0	0	0	0	0	0	0	0
96.3029422	2202443.775	2195293	0	96.3029422	0	0	0	0	0	0	0	0
96.3032606	2202443.775	1744440	0	96.3032606	0	0	0	0	0	0	0	0
96.30451232	2202443.775	1600243	0	96.3045093	0	0	0	0	0	0	0	0
96.3049019	2202443.775	2145438	0	96.3049019	0	0	0	0	0	0	0	0
96.3058005	2202443.775	1531371	0	96.3058005	0	0	0	0	0	0	0	0
96.30623621	2202443.775	1824527.5	0	96.30623621	0.254042683	0	0	0	0	0	0	0
96.3065332	2202443.775	2147699	0	96.3065332	0	0	0	0	0	0	0	0
96.30853553	2202443.775	2017702	0	96.30853737	0.334831469	0	0	0	0	2325412	0	0
96.30883501	2202443.775	2362452.5	0	96.30883501	0.280467301	0	0	0	0	0	0	0
96.3090558	2202443.775	2314209	0	96.3090558	0	0	0	0	0	0	0	0
96.3099681	2202443.775	1484578	0	96.3099681	0	0	0	0	0	0	0	0
96.31058723	2202443.775	2419271	0	96.310587	0	0	0	0	0	0	0	0
96.3108954	2202443.775	1397388	0	96.3108954	0	0	0	0	0	0	0	0
96.3111456	2202443.775	1839697	0	96.3111456	0	0	0	0	0	0	0	0
96.3112321	2202443.775	1838847	0	96.3112321	0	0	0	0	0	0	0	0
96.3118745	2202443.775	1363397	0	96.3118745	0	0	0	0	0	0	0	0
96.3121774	2202443.775	1427900	0	96.3121792	0	0	0	0	0	0	0	0
96.3124146	2202443.775	2005756	0	96.3124146	0	0	0	0	0	0	0	0
96.31464178	2202443.775	2245903	0	96.3146424	0	0	0	0	0	0	0	0
96.3161938	2202443.775	2144163	0	96.3161938	0	0	0	0	0	0	0	0
96.3164684	2202443.775	2521931	0	96.3164684	0	0	0	0	0	0	0	0
96.3187661	2202443.775	2077037	0	96.3187661	0	0	0	0	0	0	0	0
96.3192232	2202443.775	2154788	0	96.3192232	0	0	0	0	0	0	0	0
96.3204199	2202443.775	2208353	0	96.3204199	0	0	0	0	0	0	0	0
96.3204733	2202443.775	1857199	0	96.3204733	0	0	0	0	0	0	0	0
96.3225359	2202443.775	1426715	0	96.3225359	0	0	0	0	0	0	0	0
96.3227773	2202443.775	1749637	0	96.3227773	0	0	0	0	0	0	0	0
96.3240729	2202443.775	1451797	0	96.3240729	0	0	0	0	0	0	0	0
96.32748065	2202443.775	1571936	0	96.3274796	0	0	0	0	0	0	0	0
96.3280082	2202443.775	1925583	0	96.3280082	0	0	0	0	0	0	0	0
96.32963413	2202443.775	2073005.5	0	96.32963413	0.098362575	0	0	0	0	0	0	0
96.3310361	2202443.775	1735884	0	96.3310361	0	0	0	0	0	0	0	0
96.33180223	2202443.775	2041004.5	0	96.33180223	0.085147775	0	0	0	0	0	0	0
96.332679	2202443.775	1698030	0	96.332679	0	0	0	0	0	0	0	0
96.3334987	2202443.775	2226940	0	96.3334987	0	0	0	0	0	0	0	0
96.3337236	2202443.775	2068276	0	96.3337236	0	0	0	0	0	0	0	0
96.3347585	2202443.775	1950519	0	96.3347585	0	0	0	0	0	0	0	0
96.334911	2202443.775	2043962	0	96.33491065	0.0057742	0	0	0	0	0	0	0
96.335383	2202443.775	1865170	0	96.335383	0	0	0	0	0	0	0	0
96.33681993	2202443.775	1987506	0	96.3368229	0	0	0	0	0	0	0	0
96.3371822	2202443.775	2007092	0	96.3371822	0	0	0	0	0	0	0	0
96.3376892	2202443.775	2239541	0	96.3376892	0	0	0	0	0	0	0	0
96.3400315	2202443.775	2028170	0	96.3400315	0	0	0	0	0	0	0	0
96.34026635	2202443.775	2077457	0	96.3402666	0	0	0	0	0	0	0	0
96.34045471	2202443.775	1923737.667	0	96.34045435	0.103174549	0	0	0	0	0	0	0
96.3410079	2202443.775	1733718	0	96.3410079	0	0	0	0	0	0	0	0
96.3416244	2202443.775	2410877	0	96.3416244	0	0	0	0	0	0	0	0
96.3422127	2202443.775	1917796	0	96.3422127	0	0	0	0	0	0	0	0
96.3453693	2202443.775	1839043	0	96.3453693	0	0	0	0	0	0	0	0
96.34545093	2202443.775	2081145	0	96.3454538	0	0	0	0	0	0	0	0
96.3456371	2202443.775	2020605	0	96.3456371	0	0	0	0	0	0	0	0
96.34594623	2202443.775	2034142	0	96.34594569	0.351014303	0	0	0	0	0	0	0
96.3469432	2202443.775	1492343	0	96.3469432	0	0	0	0	0	0	2210246	0
96.3475089	2202443.775	2302386	0	96.3475089	0	0	0	0	0	0	0	0
96.3493653	2202443.775	1639419	0	96.3493653	0	0	0	0	0	0	0	0
96.34963512	2202443.775	1700691.667	0	96.34963512	0.367317462	0	0	0	0	0	0	0
96.3499189	2202443.775	1166287	0	96.3499189	0	0	0	0	0	0	0	0
96.35154897	2202443.775	1982641	0	96.35155	0	0	0	0	0	0	0	0
96.35269088	2202443.775	2106319	0	96.35269274	0.18562575	0	0	0	0	2234703	0	0
96.3531308	2202443.775	1727987	0	96.35313263	0.243245923	0	0	0	0	0	0	0
96.35331578	2202443.775	1646381	0	96.3533135	0	0	0	0	0	0	0	0
96.3543435	2202443.775	1629630	0	96.3543435	0	0	0	0	0	0	2287186	0
96.3550081	2202443.775	2180121	0	96.3550081	0	0	0	0	0	0	0	0
96.3567072	2202443.775	2406566	0	96.3567072	0	0	0	0	0	0	0	0
96.3585627	2202443.775	2107175	0	96.3585627	0	0	0	0	0	0	0	0
96.3598267	2202443.775	2053446	0	96.3598267	0	0	0	0	0	0	0	0
96.3605634	2202443.775	1838730	0	96.3605634	0	0	0	0	0	0	0	0
96.3608289	2202443.775	1628038	0	96.3608289	0	0	0	0	0	0	0	0
96.3613375	2202443.775	1508167	0	96.3613375	0	0	0	0	0	0	0	0
96.36198557	2202443.775	2363817	0	96.3619835	0	0	0	0	0	0	0	0
96.3622666	2202443.775	2239440	0	96.3622666	0	0	0	0	0	0	0	0
96.3646188	2202443.775	1693997	0	96.3646188	0	0	0	0	0	0	0	0
96.36607351	2202443.775	2608603	0	96.3660762	0	0	0	0	0	0	0	0
96.36647611	2202443.775	1883202.5	0	96.36647611	0.130610781	0	0	0	0	0	0	0
96.36712901	2202443.775	2709759	0	96.3671326	0	2339307	0	0	0	0	0	0
96.36777787	2202443.775	973926	0	96.3677758	0	0	0	0	0	0	0	0
96.36863973	2202443.775	1657543	0	96.3686427	0	0	0	0	0	0	0	0
96.3698839	2202443.775	1586874	0	96.3698839	0	0	0	0	0	0	0	0
96.3713197	2202443.775	2528757	0	96.3713197	0	0	0	0	0	0	0	0
96.3715308	2202443.775	2140432	0	96.3715308	0	0	0	0	0	0	0	0
96.3717467	2202443.775	2213838	0	96.3717467	0	0	0	0	0	0	0	0
96.37535007	2202443.775	1672904	0	96.375349	0	0	0	2399963	0	0	0	0
96.3762999	2202443.775	2178465	0	96.3762999	0	0	0	0	0	0	0	0
96.3772751	2202443.775	1734658	0	96.3772751	0	0	0	0	0	0	0	0
96.3778598	2202443.775	1865252	0	96.3778598	0	0	0	0	0	0	0	0
96.37873501	2202443.775	1821731	0	96.3787377	0	0	0	0	0	0	0	0
96.37898899	2202443.775	2173379	0	96.3789921	0	0	0	0	0	0	0	0
96.3791388	2202443.775	1810857	0	96.3791388	0	0	0	0	0	0	0	0
96.3792608	2202443.775	1957006	0	96.3792608	0	0	0	0	0	0	0	0
96.379447	2202443.775	2144062	0	96.379447	0	0	0	0	0	0	0	0
96.37953814	2202443.775	2259639	0	96.3795451	0	0	0	0	0	0	0	0
96.38099939	2202443.775	1970689	0	96.3810006	0	0	2238512	0	0	0	0	0
96.381196	2202443.775	1692162	0	96.381196	0	0	0	0	0	0	0	0
96.3830618	2202443.775	1972917	0	96.3830618	0	0	0	0	0	0	0	0
96.3841352	2202443.775	1380472	0	96.3841352	0	0	0	0	0	0	0	0
96.3852849	2202443.775	2419750	0	96.3852849	0	0	0	0	0	0	0	0
96.3869824	2202443.775	1698898	0	96.3869824	0	0	0	0	0	0	0	0
96.3870725	2202443.775	2313993	0	96.3870725	0	0	0	0	0	0	0	0
96.38747865	2202443.775	1736888	0	96.3874789	0	0	0	0	0	0	0	0
96.38797397	2202443.775	1895794	0	96.3879729	0	0	0	2415366	0	0	0	0
96.3881722	2202443.775	2484633	0	96.38817246	0.257072711	0	0	0	0	0	0	0
96.3884136	2202443.775	1991668	0	96.3884136	0	0	0	0	0	0	0	0
96.38900168	2202443.775	1784830	0	96.3890033	0	0	0	0	0	0	0	0
96.3893383	2202443.775	2440075	0	96.3893383	0	0	0	0	0	0	0	0
96.389556	2202443.775	1894198	0	96.389556	0	0	0	0	0	0	0	0
96.3897427	2202443.775	2057473	0	96.3897427	0	0	0	0	0	0	0	0
96.39011675	2202443.775	1614137	0	96.3901165	0	0	0	0	0	0	0	0
96.3904501	2202443.775	2252435	0	96.3904501	0	0	0	0	0	0	0	0
96.390991	2202443.775	2332701	0	96.390991	0	0	0	0	0	0	0	0
96.39173803	2202443.775	2052812	0	96.391741	0	0	0	0	0	0	0	0
96.3919508	2202443.775	2429227	0	96.3919508	0	0	0	0	0	0	0	0
96.3923545	2202443.775	2090720	0	96.3923545	0	0	0	0	0	0	0	0
96.3926469	2202443.775	2132235	0	96.3926469	0	0	0	0	0	0	0	0
96.39301169	2202443.775	1973797	0	96.3930129	0	0	2277464	0	0	0	0	0
96.39317891	2202443.775	2395360	0	96.3931816	0	0	0	0	0	0	0	0
96.3949589	2202443.775	1555235	0	96.3949589	0	0	0	0	0	0	0	0
96.3965761	2202443.775	1676137	0	96.3965761	0	0	0	0	0	0	0	0
96.3972489	2202443.775	2034601	0	96.3972489	0	0	0	0	0	0	0	0
96.3974658	2202443.775	2153860	0	96.3974658	0	0	0	0	0	0	0	0
96.3978722	2202443.775	2625582	0	96.3978722	0	0	0	0	0	0	0	0
96.39853959	2202443.775	1720855	0	96.3985389	0	0	0	0	0	0	0	0
96.4001978	2202443.775	1883647	0	96.4001978	0	0	0	0	0	0	0	0
96.4008924	2202443.775	1864820	0	96.4008924	0	0	0	0	0	0	0	0
96.401244	2202443.775	1603130	0	96.401244	0	0	0	0	0	0	0	0
96.401313	2202443.775	1833226	0	96.401313	0	0	0	0	0	0	0	0
96.4014797	2202443.775	1585307	0	96.4014797	0	0	0	0	0	0	0	0
96.403862	2202443.775	1896751	0	96.403862	0	0	0	0	0	0	0	0
96.4039751	2202443.775	2152607	0	96.4039751	0	0	0	0	0	0	0	0
96.40465886	2202443.775	1936668	0	96.40465886	0.012469123	0	0	0	0	0	0	0
96.4062903	2202443.775	1711986	0	96.4062903	0	0	0	0	0	0	0	0
96.40668004	2202443.775	2070948	0	96.4066837	0	0	0	0	0	0	0	0
96.4075723	2202443.775	1483218	0	96.4075723	0	0	0	0	0	0	0	0
96.4078907	2202443.775	1713977	0	96.4078907	0	0	0	0	0	0	0	0
96.4086625	2202443.775	2124858	0	96.4086625	0	0	0	0	0	0	0	0
96.4087876	2202443.775	2190160	0	96.4087876	0	0	0	0	0	0	0	0
96.4109272	2202443.775	1882265	0	96.4109272	0	0	0	0	0	0	0	0
96.41141526	2202443.775	2086350	0	96.4114176	0	0	0	0	0	0	0	0
96.41282385	2202443.775	1929281.5	0	96.41282351	0.273657774	0	0	0	0	0	0	0
96.4134843	2202443.775	1863646	0	96.4134843	0	0	0	0	0	0	0	0
96.4137652	2202443.775	1522134	0	96.4137652	0	0	0	0	0	0	0	0
96.4140439	2202443.775	1852861	0	96.4140439	0	0	0	0	0	0	0	0
96.4142674	2202443.775	2148272	0	96.4142674	0	0	0	0	0	0	0	0
96.41470381	2202443.775	1455125	0	96.4147074	0	2261042	0	0	0	0	0	0
96.415085	2202443.775	1439110	0	96.415085	0	0	0	0	0	0	0	0
96.4152906	2202443.775	1781798	0	96.4152906	0	0	0	0	0	0	0	0
96.4153749	2202443.775	2356838	0	96.4153749	0	0	0	0	0	0	0	0
96.42104951	2202443.775	1784801	0	96.42105072	0.163968839	0	0	0	0	0	0	0
96.42178295	2202443.775	1955067	0	96.4217843	0	0	0	0	0	0	0	0
96.42191336	2202443.775	1881114	0	96.4219157	0	0	0	0	0	0	0	0
96.4236249	2202443.775	1694172	0	96.4236249	0	0	0	0	0	0	0	0
96.42472635	2202443.775	1784243	0	96.4247277	0	0	0	0	0	0	0	0
96.42715435	2202443.775	1696589	0	96.4271557	0	0	0	0	0	0	0	0
96.427635	2202443.775	2315615	0	96.427635	0	0	0	0	0	0	0	0
96.4300096	2202443.775	1877062	0	96.4300096	0	0	0	0	0	0	0	0
96.4306746	2202443.775	2126179	0	96.4306746	0	0	0	0	0	0	0	0
96.43182389	2202443.775	2673932	0	96.4318232	0	0	0	0	0	0	0	0
96.43261862	2202443.775	1515933	0	96.4326215	0	0	0	0	0	0	0	0
96.4334331	2202443.775	2302125	0	96.4334331	0	0	0	0	0	0	0	0
96.4341278	2202443.775	2098640	0	96.4341278	0	0	0	0	0	0	0	0
96.4356189	2202443.775	1945560	0	96.4356189	0	0	0	0	0	0	0	0
96.4364332	2202443.775	2278422	0	96.4364332	0	0	0	0	0	0	0	0
96.43743507	2202443.775	1867104	0	96.437434	0	0	0	0	0	0	0	0
96.4383566	2202443.775	1034999	0	96.4383566	0	0	0	0	0	0	0	0
96.438711	2202443.775	2080339	0	96.438711	0	0	0	0	0	0	0	0
96.4400804	2202443.775	2376452	0	96.4400804	0	0	0	0	0	0	0	0
96.44054568	2202443.775	2255406	0	96.4405473	0	0	0	0	0	0	0	0
96.441342	2202443.775	1921805	0	96.441342	0	0	0	0	0	0	0	0
96.44166499	2202443.775	1879491	0	96.4416627	0	0	0	0	0	0	0	0
96.4417342	2202443.775	2018717	0	96.4417342	0	0	0	0	0	0	0	0
96.44219704	2202443.775	1565643	0	96.4422007	0	0	0	0	0	0	0	0
96.4423284	2202443.775	2021956	0	96.4423284	0	0	0	0	0	0	0	0
96.44253932	2202443.775	1861327	0	96.4425392	0	0	0	0	0	0	0	0
96.4431575	2202443.775	1710566	0	96.4431575	0	0	0	0	0	0	0	0
96.4436629	2202443.775	2453666	0	96.4436629	0	0	0	0	0	0	0	0
96.4452973	2202443.775	1943784	0	96.4452973	0	0	0	0	0	0	0	0
96.44612885	2202443.775	1874049.5	0	96.44612885	0.003665812	0	0	0	0	0	0	0
96.44638229	2202443.775	1938421	0	96.4463841	0	0	0	0	0	0	0	0
96.448311	2202443.775	1691769	0	96.448311	0	0	0	0	0	0	0	0
96.4493943	2202443.775	2068075	0	96.4493943	0	0	0	0	0	0	0	0
96.4495261	2202443.775	1983945	0	96.4495261	0	0	0	0	0	0	0	0
96.44970729	2202443.775	2411949	0	96.449705	0	0	0	0	0	0	0	0
96.4508118	2202443.775	2043197	0	96.4508118	0	0	0	0	0	0	0	0
96.4511114	2202443.775	1964777	0	96.4511114	0	0	0	0	0	0	0	0
96.4513863	2202443.775	1736264	0	96.4513863	0	0	0	0	0	0	0	0
96.4515378	2202443.775	1366491	0	96.4515378	0	0	0	0	0	0	0	0
96.4523456	2202443.775	2007516	0	96.4523456	0	0	0	0	0	0	0	0
96.4526568	2202443.775	2260290	0	96.4526568	0	0	0	0	0	0	0	0
96.4536473	2202443.775	2364994	0	96.4536473	0	0	0	0	0	0	0	0
96.4538539	2202443.775	1884962	0	96.4538539	0	0	0	0	0	0	0	0
96.4555903	2202443.775	1407063	0	96.4555903	0	0	0	0	0	0	0	0
96.4573519	2202443.775	1440978	0	96.4573519	0	0	0	0	0	0	0	0
96.4580245	2202443.775	1541036	0	96.4580245	0	0	0	0	0	0	0	0
96.4588603	2202443.775	1959888	0	96.4588603	0	0	0	0	0	0	0	0
96.45914034	2202443.775	1953095.5	0	96.45913936	0.337776084	0	0	0	0	0	0	0
96.4597673	2202443.775	2186940	0	96.4597673	0	0	0	0	0	0	0	0
96.4600039	2202443.775	1507015	0	96.4600039	0	0	0	0	0	0	0	0
96.4602754	2202443.775	1682619	0	96.4602754	0	0	0	0	0	0	0	0
96.4604497	2202443.775	1723761	0	96.4604497	0	0	0	0	0	0	0	0
96.46069504	2202443.775	2283573	0	96.46069504	0.164936636	0	0	0	0	0	0	0
96.46090001	2202443.775	2488321	0	96.4609027	0	0	0	0	0	0	0	0
96.4613044	2202443.775	2099869	0	96.4613044	0	0	0	0	0	0	0	0
96.46219858	2202443.775	1942332	0	96.4621992	0	0	0	0	0	0	0	0
96.4653657	2202443.775	1815688	0	96.4653657	0	0	0	0	0	0	0	0
96.46545588	2202443.775	1864607	0	96.465459	0	0	0	0	0	0	0	0
96.4657516	2202443.775	1721759	0	96.4657516	0	0	0	0	0	0	0	0
96.4663183	2202443.775	2078639	0	96.4663183	0	0	0	0	0	0	0	0
96.4667423	2202443.775	1816182	0	96.4667423	0	0	0	0	0	0	0	0
96.46710054	2202443.775	2360227	0	96.4671052	0	0	0	0	0	0	0	0
96.46867656	2202443.775	1795611.333	0	96.46867746	0.223404991	0	0	0	0	0	0	0
96.469106	2202443.775	1748559	0	96.469106	0	0	0	0	0	0	0	0
96.46922088	2202443.775	2059797	0	96.4692225	0	0	0	0	0	0	0	0
96.4696448	2202443.775	2193653	0	96.4696448	0	0	0	0	0	0	0	0
96.470137	2202443.775	1374138	0	96.470137	0	0	0	0	0	0	0	0
96.4707607	2202443.775	1880555	0	96.4707607	0	0	0	0	0	0	0	0
96.47267969	2202443.775	2177248.5	0	96.47268019	0.00312725	0	0	0	0	0	0	0
96.4745062	2202443.775	2386649	0	96.4745062	0	0	0	0	0	0	0	0
96.47678632	2202443.775	2363664	0	96.4767844	0	0	0	0	0	0	0	0
96.47750763	2202443.775	2340625	0	96.4775074	0	0	0	0	0	0	0	0
96.4780382	2202443.775	1348247	0	96.4780382	0	0	0	0	0	0	0	0
96.47889278	2202443.775	1622990	0	96.47889434	0.221223705	0	0	0	0	0	0	0
96.4790706	2202443.775	1831731	0	96.4790706	0	0	0	0	0	0	0	0
96.4795416	2202443.775	1915815	0	96.4795416	0	0	0	0	0	0	0	0
96.48086699	2202443.775	1887046	0	96.48086699	0.320276624	0	0	0	0	0	0	0
96.4812363	2202443.775	1826581	0	96.4812363	0	0	0	0	0	0	0	0
96.4817788	2202443.775	2248800	0	96.4817788	0	0	0	0	0	0	0	0
96.4821023	2202443.775	2112791	0	96.4821023	0	0	0	0	0	0	0	0
96.4831263	2202443.775	2061568	0	96.4831263	0	0	0	0	0	0	0	0
96.48350942	2202443.775	2208363	0	96.4835123	0	0	0	0	0	0	0	0
96.48383268	2202443.775	1305570	0	96.4838333	0	0	0	0	0	0	0	0
96.48428718	2202443.775	1802583	0	96.48428663	0.247894862	0	0	2304465	0	0	0	0
96.4867977	2202443.775	1870542	0	96.4867977	0	0	0	0	0	0	2204552	0
96.4876812	2202443.775	2093302	0	96.4876812	0	0	0	0	0	0	0	0
96.4877702	2202443.775	2094143	0	96.4877702	0	0	0	0	0	0	0	0
96.4879775	2202443.775	1716671	0	96.4879775	0	0	0	0	0	0	0	0
96.4882845	2202443.775	2224282	0	96.4882845	0	0	0	0	0	0	0	0
96.4884468	2202443.775	1801208	0	96.4884468	0	0	0	0	0	0	0	0
96.4899954	2202443.775	1957295	0	96.4899954	0	0	0	0	0	0	0	0
96.4907967	2202443.775	1684949	0	96.49079538	0.27800028	0	0	0	0	0	0	0
96.4912069	2202443.775	1802107	0	96.4912069	0	0	0	0	0	0	0	0
96.4914827	2202443.775	2089711	0	96.4914827	0	0	0	0	0	0	0	0
96.4925037	2202443.775	1451665	0	96.4925037	0	0	0	0	0	0	0	0
96.492625	2202443.775	1916796	0	96.492625	0	0	0	0	0	0	0	0
96.49353009	2202443.775	1599357	0	96.4935294	0	0	0	0	0	0	0	0
96.4962427	2202443.775	2002130	0	96.4962427	0	0	0	0	0	0	0	0
96.49631847	2202443.775	2099349	0	96.4963203	0	0	0	0	0	0	0	0
96.4967601	2202443.775	1861015	0	96.4967601	0	0	0	0	0	0	0	0
96.4973029	2202443.775	1295982	0	96.4973029	0	0	0	0	0	0	0	0
96.4974216	2202443.775	1963682	0	96.4974216	0	0	0	0	0	0	0	0
96.4994508	2202443.775	1837132	0	96.4994508	0	0	0	0	0	0	0	0
96.49989618	2202443.775	2367867	0	96.4998951	0	0	0	2210416	0	0	0	0
96.5000907	2202938.412	1760972	0	96.5000907	0	0	0	0	0	0	0	0
96.5006077	2202938.412	1954741	0	96.5006077	0	0	0	0	2390363	0	0	0
96.501503	2202938.412	2591287	0	96.501503	0	0	0	0	0	0	0	0
96.5027213	2202938.412	2024186	0	96.5027213	0	0	0	0	0	0	0	0
96.5035959	2202938.412	2216708	0	96.5035959	0	0	0	0	0	0	0	0
96.5038629	2202938.412	1540613	0	96.5038629	0	0	0	0	0	0	0	0
96.50592916	2202938.412	1496031	0	96.5059283	0	0	0	0	0	0	0	0
96.5063396	2202938.412	1945492	0	96.5063396	0	0	0	0	0	0	0	0
96.5072771	2202938.412	1950070	0	96.5072771	0	0	0	0	0	0	0	0
96.50787777	2202938.412	1832396	0	96.5078788	0	0	0	0	0	0	0	0
96.5080521	2202938.412	2250608	0	96.5080521	0	0	0	0	0	0	0	0
96.5090222	2202938.412	1955114	0	96.5090222	0	0	0	0	2303511	0	0	0
96.511421	2202938.412	1943708	0	96.511421	0	0	0	0	0	0	0	0
96.513503	2202938.412	1779529	0	96.513503	0	0	0	0	0	0	0	0
96.5150561	2202938.412	2176615	0	96.5150561	0	0	0	0	0	0	0	0
96.51745775	2202938.412	2190865.5	0	96.51745775	0.306968033	0	0	0	0	0	0	0
96.51812	2202938.412	2148041	0	96.51812	0	0	0	0	0	0	0	0
96.5183272	2202938.412	2045420	0	96.5183272	0	0	0	0	0	0	0	0
96.5185343	2202938.412	1773901	0	96.5185379	0	2431408	0	0	0	0	0	0
96.51905177	2202938.412	1529722	0	96.5190536	0	0	0	0	0	0	0	0
96.51916369	2202938.412	2256130	0	96.5191655	0	0	0	0	0	0	0	0
96.52080749	2202938.412	1797788.5	0	96.52080749	0.126006371	0	0	0	0	0	0	0
96.5209705	2202938.412	1342033	0	96.5209705	0	0	0	0	0	0	0	0
96.52155927	2202938.412	2023116	0	96.52156	0	0	0	0	0	0	0	0
96.52187337	2202938.412	1675032	0	96.5218752	0	0	0	0	0	0	0	0
96.52254532	2202938.412	1933145	0	96.5225482	0	0	0	0	0	0	0	0
96.5230009	2202938.412	2119947	0	96.5230009	0	0	0	0	0	0	0	0
96.5259301	2202938.412	2016720	0	96.5259301	0	0	0	0	0	0	0	0
96.5262155	2202938.412	1678461	0	96.5262155	0	0	0	0	0	0	0	0
96.526794	2202938.412	2019573	0	96.526794	0	0	0	0	0	0	0	0
96.5270805	2202938.412	1695426	0	96.5270805	0	0	0	0	0	0	0	0
96.52720675	2202938.412	2217418	0	96.5272057	0	0	0	0	0	0	0	0
96.5277999	2202938.412	1366330	0	96.5277999	0	0	0	0	0	0	0	0
96.5282726	2202938.412	2200736	0	96.5282726	0	0	0	0	0	0	0	0
96.5296482	2202938.412	1965857	0	96.5296482	0	0	0	0	0	0	0	0
96.530256	2202938.412	1815255	0	96.530256	0	0	0	0	0	0	0	0
96.53111492	2202938.412	1075764	0	96.5311148	0	0	0	0	0	0	0	0
96.53122721	2202938.412	1946408	0	96.5312271	0.322852442	0	0	0	0	0	0	0
96.53148122	2202938.412	2170500	0	96.5314811	0	0	0	0	0	0	0	0
96.53233276	2202938.412	1793392	0	96.5323351	0	0	0	0	0	0	0	0
96.53357578	2202938.412	2528920	0	96.5335744	0	0	0	0	0	0	0	0
96.53364734	2202938.412	1980916	0	96.533651	0	0	0	0	0	0	0	0
96.5339306	2202938.412	2151109	0	96.5339306	0	0	0	0	0	0	0	0
96.53434556	2202938.412	1728318	0	96.53434745	0.319082732	0	0	0	0	0	0	0
96.5351601	2202938.412	2095756	0	96.5351601	0	0	0	0	2271527	0	0	0
96.5368802	2202938.412	2085011	0	96.5368802	0	0	0	0	0	0	0	0
96.53819226	2202938.412	1810100	0	96.53819212	0.075330119	0	0	0	0	0	0	0
96.5404234	2202938.412	1755725	0	96.5404234	0	0	0	0	0	0	0	0
96.5405916	2202938.412	2191414	0	96.5405916	0	0	0	0	0	0	0	0
96.54105574	2202938.412	2049114	0	96.54105574	0.043946492	0	0	0	0	0	0	0
96.5415675	2202938.412	2156196	0	96.5415675	0	0	0	0	0	0	0	0
96.5416942	2202938.412	1463754	0	96.5416942	0	0	0	0	0	0	0	0
96.54289888	2202938.412	1912934	0	96.5428968	0	0	0	0	0	0	0	0
96.5433512	2202938.412	2320405	0	96.5433512	0	0	0	0	0	0	0	0
96.5437039	2202938.412	2195155	0	96.5437039	0	0	0	0	0	0	0	2487580
96.5439429	2202938.412	1829794	0	96.5439429	0	0	0	0	0	0	0	0
96.5442627	2202938.412	1641127	0	96.5442627	0	0	0	0	0	0	0	0
96.544561	2202938.412	1895760	0	96.544561	0	0	0	0	0	0	0	0
96.5463794	2202938.412	1997301	0	96.5463794	0	0	0	0	0	0	0	0
96.5467363	2202938.412	2222085	0	96.5467363	0	0	0	0	0	0	0	0
96.54768768	2202938.412	1627830	0	96.5476893	0	0	0	0	0	0	0	0
96.5486878	2202938.412	2127573	0	96.5486878	0	0	0	0	0	0	0	0
96.55032435	2202938.412	1949473	0	96.5503233	0	0	0	0	0	0	0	0
96.5504062	2202938.412	2147804	0	96.5504062	0	0	0	0	0	0	2291110	0
96.5505266	2202938.412	1949709	0	96.5505266	0	0	0	0	0	0	0	0
96.5524004	2202938.412	1656478	0	96.5524039	0	0	0	0	0	0	0	0
96.5530099	2202938.412	2285955	0	96.5530099	0	0	0	0	0	0	0	0
96.5542536	2202938.412	1990228	0	96.5542536	0	0	0	0	0	0	0	0
96.55460648	2202938.412	1995602	0	96.5546044	0	0	0	0	0	0	0	0
96.55477348	2202938.412	2027708	0	96.5547714	0	0	0	0	0	0	0	0
96.5557719	2202938.412	2293573	0	96.5557719	0	0	0	0	0	0	0	0
96.55680003	2202938.412	2170757	0	96.5567998	0	0	0	0	0	0	0	0
96.5569513	2202938.412	1621200	0	96.5569513	0	0	0	0	0	0	0	0
96.5574018	2202938.412	1497481	0	96.5574018	0	0	0	0	0	0	0	0
96.5578102	2202938.412	2214622	0	96.5578102	0	0	0	0	0	0	0	0
96.55982202	2202938.412	2360984	0	96.559825	0	0	0	0	0	0	0	0
96.5618637	2202938.412	2161140	0	96.5618637	0	0	0	0	0	0	0	0
96.5628049	2202938.412	1339222	0	96.5628049	0	0	0	0	0	0	0	0
96.56302593	2202938.412	2040833	0	96.5630329	0	0	0	0	0	0	0	0
96.5637408	2202938.412	2437691	0	96.5637408	0	0	0	0	0	0	0	0
96.5638985	2202938.412	2095702	0	96.5638985	0	0	0	0	0	0	0	0
96.56433582	2202938.412	2178259	0	96.5643388	0	0	0	0	0	0	0	0
96.56624364	2202938.412	1980102	0	96.5662436	0	0	0	0	0	0	0	0
96.56715338	2202938.412	2357795	0	96.567155	0	0	0	0	0	0	0	0
96.5684043	2202938.412	1682036	0	96.5684043	0	0	0	0	0	0	0	0
96.57142608	2202938.412	2406596	0	96.5714267	0	0	0	0	0	0	0	0
96.5732731	2202938.412	2354647	0	96.5732731	0	0	0	0	0	0	0	0
96.57358938	2202938.412	2082020	0	96.573591	0	0	0	0	0	0	0	0
96.57487272	2202938.412	2150042	0	96.5748708	0	0	0	0	0	0	0	0
96.5755343	2202938.412	1457441	0	96.5755343	0	0	0	0	0	0	0	0
96.57569518	2202938.412	1873382	0	96.57569465	0.304919393	0	0	0	0	0	0	0
96.5783677	2202938.412	2174146	0	96.5783677	0	0	0	0	0	0	0	0
96.5786629	2202938.412	1927367	0	96.5786629	0	0	0	0	0	0	0	0
96.5813336	2202938.412	2313460	0	96.5813336	0	0	0	0	0	0	0	0
96.5816053	2202938.412	1473597	0	96.5816053	0	0	0	0	0	0	0	0
96.5827504	2202938.412	1674703	0	96.5827504	0	0	0	0	0	0	0	0
96.5840569	2202938.412	1641968	0	96.5840569	0	0	0	0	0	0	0	0
96.5843141	2202938.412	2200621	0	96.5843141	0	0	0	0	0	0	0	0
96.5856056	2202938.412	1800439	0	96.5856056	0	0	0	0	0	0	0	0
96.5856824	2202938.412	2023886	0	96.5856824	0	0	0	0	0	0	0	0
96.5867988	2202938.412	2131059	0	96.5867988	0	0	0	0	0	0	0	0
96.5875007	2202938.412	1811921	0	96.5875007	0	0	0	0	0	0	2272022	0
96.5880504	2202938.412	2360004	0	96.5880504	0	0	0	0	0	0	0	0
96.5882179	2202938.412	2432606	0	96.5882179	0	0	0	0	0	0	0	0
96.5886824	2202938.412	1701665	0	96.5886824	0	0	0	0	0	0	0	0
96.5889762	2202938.412	1636688	0	96.5889762	0	0	0	0	0	0	0	0
96.58943718	2202938.412	2261212	0	96.5894358	0	0	0	0	0	0	0	0
96.5910224	2202938.412	2026217	0	96.5910224	0	0	0	0	0	0	0	0
96.5917	2202938.412	1545306	0	96.5917	0	0	0	0	0	0	0	0
96.5927134	2202938.412	1820682	0	96.5927134	0	0	0	0	0	0	0	2338427
96.59299815	2202938.412	1675753	0	96.5929995	0	0	0	0	0	0	0	0
96.59358898	2202938.412	2284405	0	96.5935876	0	0	0	0	0	0	0	0
96.59368514	2202938.412	1693988	0	96.5936858	0	0	0	0	0	0	0	0
96.5941412	2202938.412	1633728	0	96.5941412	0	0	0	0	0	0	0	0
96.5957219	2202938.412	1573214	0	96.5957219	0	0	0	0	0	0	0	0
96.59604465	2202938.412	1665508	0	96.596047	0	0	0	0	0	0	0	0
96.59612233	2202938.412	2191309	0	96.59612233	0.331606864	0	0	0	0	0	0	0
96.5968882	2202938.412	1985391	0	96.5968882	0	0	0	0	0	0	0	0
96.5979448	2202938.412	1716587	0	96.5979448	0	0	0	0	0	0	0	0
96.59858895	2202938.412	1816785	0	96.5985913	0	0	0	0	0	0	0	0
96.5986529	2202938.412	1654681	0	96.5986564	0	0	0	0	0	0	0	0
96.5993684	2202938.412	1906556	0	96.5993684	0	0	0	0	0	0	0	0
96.59953912	2202938.412	1898271	0	96.599542	0	0	0	0	0	0	0	0
96.59961651	2202938.412	1578798	0	96.59961555	0.179884926	0	0	0	0	0	0	0
96.600968	2202938.412	2021562	0	96.600968	0	0	0	0	0	0	2442061	0
96.60234652	2202938.412	1912447	0	96.60234652	0.344029104	0	0	0	0	0	0	0
96.6034235	2202938.412	2006465	0	96.6034235	0	0	0	0	0	0	0	0
96.603783	2202938.412	1373216	0	96.603783	0	0	0	0	0	0	0	0
96.604808	2202938.412	1564109	0	96.604808	0	0	0	0	0	0	0	0
96.6054836	2202938.412	2145038	0	96.6054836	0	0	0	0	2215277	0	0	0
96.6066604	2202938.412	1775781	0	96.6066604	0	0	0	0	0	0	0	0
96.60735863	2202938.412	2145884	0	96.6073567	0	0	0	0	0	0	0	0
96.60742055	2202938.412	2040706	0	96.6074208	0	0	0	0	0	0	0	0
96.6088366	2202938.412	2352609	0	96.6088366	0	0	0	0	0	0	0	0
96.6090144	2202938.412	2155691	0	96.6090144	0	0	0	0	0	0	0	0
96.6104686	2202938.412	1388060	0	96.6104686	0	0	0	0	0	0	0	0
96.6107775	2202938.412	1320715	0	96.6107775	0	0	0	0	0	0	0	0
96.6110716	2202938.412	1710456	0	96.6110716	0	0	0	0	0	0	0	0
96.6115193	2202938.412	1817271	0	96.6115193	0	0	0	0	0	0	0	0
96.6131473	2202938.412	2082296	0	96.6131473	0	0	0	0	2278261	0	0	0
96.61440093	2202938.412	1677926	0	96.614399	0	0	0	0	0	0	0	0
96.615043	2202938.412	1752356	0	96.615043	0	0	0	0	0	0	0	0
96.6155015	2202938.412	1530547	0	96.6155015	0	0	0	0	0	0	0	0
96.6156655	2202938.412	2453986	0	96.6156655	0	0	0	0	0	0	0	0
96.6159085	2202938.412	2456718	0	96.6159085	0	0	0	0	0	0	0	0
96.6161799	2202938.412	1966582	0	96.6161799	0	0	0	0	0	0	0	0
96.6170472	2202938.412	1385589	0	96.6170472	0	0	0	0	0	0	0	0
96.61763319	2202938.412	1590664	0	96.6176309	0	0	0	0	0	0	0	0
96.6189695	2202938.412	1640811	0	96.6189695	0	0	0	0	0	0	0	0
96.6194694	2202938.412	2204774	0	96.619473	0	2375886	0	0	0	0	0	0
96.6195736	2202938.412	1851905	0	96.6195772	0	2508190	0	0	0	0	0	0
96.6214022	2202938.412	1664615	0	96.6214022	0	0	0	0	0	0	0	0
96.6218295	2202938.412	1608176	0	96.6218295	0	0	0	0	0	0	0	0
96.622401	2202938.412	2041376	0	96.622401	0	0	0	0	0	0	0	0
96.623357	2202938.412	1893962	0	96.623357	0	0	0	0	0	0	0	0
96.6254889	2202938.412	2399414	0	96.6254889	0	0	0	0	0	0	0	0
96.6257153	2202938.412	1958563	0	96.6257153	0	0	0	0	0	0	0	0
96.6269442	2202938.412	2200554	0	96.6269442	0	0	0	0	0	0	0	2204538
96.6286605	2202938.412	2136733	0	96.6286605	0	0	0	0	0	0	0	0
96.6293777	2202938.412	1951740	0	96.6293777	0	0	0	0	0	0	0	0
96.6297067	2202938.412	1283521	0	96.6297067	0	0	0	0	0	0	0	0
96.62986487	2202938.412	2176069	0	96.62986453	0.235711602	0	0	0	0	0	0	0
96.6299473	2202938.412	1547298	0	96.6299473	0	0	0	0	0	0	0	0
96.6309015	2202938.412	1881647	0	96.6309015	0	0	0	0	0	0	0	0
96.6310101	2202938.412	1867969	0	96.6310101	0	0	0	0	0	0	0	0
96.6319733	2202938.412	1752463	0	96.6319733	0	0	0	0	0	0	0	0
96.6321724	2202938.412	1740064	0	96.6321724	0	0	0	0	0	0	0	0
96.6328205	2202938.412	2076932	0	96.6328205	0	0	0	0	0	0	0	0
96.6332684	2202938.412	2220815	0	96.6332684	0	0	0	0	0	0	0	0
96.63332807	2202938.412	2061719	0	96.6333299	0	0	0	0	0	0	0	0
96.6336023	2202938.412	1678033	0	96.6336023	0	0	0	0	0	0	0	0
96.6341544	2202938.412	2088327	0	96.6341544	0	0	0	0	0	0	0	0
96.6344813	2202938.412	2020621	0	96.6344813	0	0	0	0	0	0	0	0
96.63489188	2202938.412	1968832	0	96.6348905	0	0	0	0	0	0	0	0
96.6350869	2202938.412	2079349	0	96.6350869	0	0	0	0	0	0	0	0
96.6351599	2202938.412	1996920	0	96.6351599	0	0	0	0	0	0	0	0
96.6354186	2202938.412	2092086	0	96.6354186	0	0	0	0	0	0	0	0
96.6355784	2202938.412	2027918	0	96.6355784	0	0	0	0	0	0	0	0
96.63625332	2202938.412	2361593	0	96.6362562	0	0	0	0	0	0	0	0
96.63641728	2202938.412	1799474	0	96.6364189	0	0	0	0	0	0	0	0
96.6366146	2202938.412	1909282	0	96.6366146	0	0	0	0	0	0	0	0
96.6369661	2202938.412	2063638	0	96.6369661	0	0	0	0	0	0	0	0
96.63731043	2202938.412	2208140	0	96.6373151	0	0	0	0	0	0	0	0
96.638968	2202938.412	2024097	0	96.638968	0	0	0	0	0	0	0	0
96.6402265	2202938.412	2265128	0	96.6402265	0	0	0	0	0	0	0	0
96.6406108	2202938.412	2002925	0	96.6406108	0	0	0	0	0	0	0	0
96.6410858	2202938.412	1672549	0	96.6410858	0	0	0	0	0	0	0	0
96.6411778	2202938.412	2343488	0	96.6411813	0	0	0	0	0	0	0	0
96.6422052	2202938.412	1284394	0	96.6422052	0	0	0	0	0	0	0	0
96.6429261	2202938.412	2421099	0	96.6429261	0	0	0	0	0	0	0	0
96.6432921	2202938.412	1483873	0	96.6432921	0	0	0	0	0	0	0	0
96.6442256	2202938.412	1961542	0	96.6442256	0	0	0	0	0	0	0	0
96.6455038	2202938.412	2004974	0	96.6455038	0	0	0	0	0	0	0	0
96.64601347	2202938.412	2035913.667	0	96.64601346	0.182681497	0	0	0	2234704	0	0	0
96.64615673	2202938.412	1718563	0	96.6461614	0	0	0	0	0	0	0	0
96.6465742	2202938.412	2423869	0	96.6465742	0	0	0	0	0	0	0	0
96.646829	2202938.412	1485445	0	96.646829	0	0	0	0	0	0	0	0
96.6482061	2202938.412	2112336	0	96.6482061	0	0	0	0	0	0	0	0
96.6484729	2202938.412	2130760	0	96.6484729	0	0	0	0	0	0	0	0
96.64900778	2202938.412	2094856	0	96.6490109	0	0	0	0	0	0	0	0
96.64931031	2202938.412	2206707.5	0	96.64930925	0.081782412	0	0	0	0	0	0	0
96.6497583	2202938.412	1931591	0	96.6497583	0.280209596	0	0	0	0	0	0	0
96.6499472	2202938.412	1709764	0	96.6499472	0	0	0	0	0	0	0	0
96.6503254	2202938.412	2441669	0	96.6503254	0	0	0	0	0	0	0	0
96.6507549	2202938.412	1956739	0	96.6507549	0	0	0	0	0	0	0	0
96.65095156	2202938.412	1909347.667	0	96.65095097	0.116983382	0	0	0	0	0	0	0
96.6520427	2202938.412	2047432	0	96.6520427	0	0	0	0	0	0	0	0
96.6526162	2202938.412	1612137	0	96.6526162	0	0	0	0	0	0	0	0
96.6527146	2202938.412	2027456	0	96.6527146	0	0	0	0	0	0	0	0
96.65281235	2202938.412	2250157	0	96.6528121	0	0	0	0	0	0	0	0
96.6532562	2202938.412	2065151	0	96.6532562	0	0	0	0	0	0	0	0
96.6542602	2202938.412	2073215	0	96.6542602	0	0	0	0	0	0	0	0
96.65440067	2202938.412	1354911	0	96.6544017	0	0	0	0	0	0	0	0
96.6553498	2202938.412	2318606	0	96.6553498	0	0	0	0	0	0	0	0
96.6573378	2202938.412	2076364	0	96.6573378	0	0	0	0	0	0	0	0
96.65927109	2202938.412	1804163	0	96.6592688	0	0	0	0	0	0	0	0
96.65954075	2202938.412	1815062	0	96.65954022	0.258406989	0	0	0	0	0	0	0
96.6613003	2202938.412	1888085	0	96.6613003	0	0	0	0	0	0	0	0
96.6629635	2202938.412	1698899	0	96.6629635	0	0	0	0	0	0	0	0
96.6633181	2202938.412	1825993	0	96.6633181	0	0	0	0	0	0	0	0
96.6636	2202938.412	1511480	0	96.6636	0	0	0	0	0	0	0	0
96.6639053	2202938.412	1756624	0	96.6639053	0	0	0	0	0	0	0	0
96.6658891	2202938.412	1938343	0	96.6658891	0	0	0	0	0	0	0	0
96.6666719	2202938.412	1584941	0	96.6666719	0	0	0	0	0	0	0	0
96.6671248	2202938.412	1695459	0	96.6671248	0	0	0	0	0	0	0	0
96.66770763	2202938.412	2165699	0	96.6677074	0	0	0	0	0	0	0	0
96.66881682	2202938.412	1776266	0	96.6688197	0	0	0	0	0	0	0	0
96.669366	2202938.412	2153330	0	96.669366	0	0	0	0	0	0	0	2438161
96.6704408	2202938.412	1843404	0	96.6704408	0	0	0	0	0	0	0	0
96.670586	2202938.412	1760565.5	0	96.670586	0.078997693	0	0	0	0	0	0	0
96.67084779	2202938.412	2096645.5	0	96.67084779	0.103135597	0	0	0	0	0	0	0
96.6713542	2202938.412	2024443	0	96.6713542	0	0	0	0	0	0	2420156	0
96.6716243	2202938.412	2181090	0	96.6716243	0	0	0	0	0	0	0	0
96.6731831	2202938.412	2065010	0	96.6731831	0	0	0	0	2221736	0	0	0
96.6734035	2202938.412	2240587	0	96.6734035	0	0	0	0	0	0	0	0
96.67349249	2202938.412	2467461	0	96.6734943	0	0	0	0	0	0	0	0
96.6743847	2202938.412	1829202	0	96.6743847	0	0	0	0	0	0	0	0
96.6759871	2202938.412	2252640	0	96.6759871	0	0	0	0	0	0	0	0
96.6766857	2202938.412	1718606	0	96.6766857	0	0	0	0	0	0	0	0
96.6791077	2202938.412	2001254	0	96.6791077	0	0	0	0	0	0	0	0
96.680475	2202938.412	2465135	0	96.680475	0	0	0	0	0	0	0	0
96.680658	2202938.412	1362796	0	96.680658	0	0	0	0	0	0	0	0
96.6807707	2202938.412	2230813	0	96.6807707	0	0	0	0	0	0	0	0
96.68082827	2202938.412	1794758	0	96.6808289	0	0	0	0	0	0	0	0
96.684708	2202938.412	2289760	0	96.684708	0	0	0	0	0	0	0	0
96.6847811	2202938.412	2656785	0	96.6847811	0	0	0	0	0	0	0	0
96.6848794	2202938.412	2260613	0	96.6848794	0	0	0	0	0	0	0	0
96.6850008	2202938.412	2135277	0	96.6850008	0	0	0	0	0	0	0	0
96.6851104	2202938.412	1706932	0	96.6851104	0	0	0	0	0	0	0	0
96.68697264	2202938.412	2160753	0	96.6869724	0	0	0	0	0	0	0	0
96.6876481	2202938.412	2336135	0	96.6876481	0	0	0	0	0	0	0	0
96.68783642	2202938.412	2028212	0	96.6878434	0	0	0	0	0	0	0	0
96.6898182	2202938.412	2320240	0	96.6898182	0	0	0	0	0	0	0	0
96.68991093	2202938.412	2196074	0	96.6899107	0	0	0	0	0	0	0	0
96.69035424	2202938.412	1989717	0	96.69035424	0.34664121	0	0	0	0	0	0	0
96.69063091	2202938.412	1960488	0	96.69062978	0.145584905	0	0	0	0	0	0	0
96.69091363	2202938.412	1670745	0	96.69091328	0.07305168	0	0	0	0	0	0	0
96.6909821	2202938.412	1268675	0	96.6909821	0	0	0	0	0	0	0	0
96.69212468	2202938.412	1479022	0	96.6921259	0	0	2346698	0	0	0	0	0
96.69296117	2202938.412	1833874.5	0	96.69296073	0.314167492	0	0	0	0	0	0	0
96.6930915	2202938.412	2153478	0	96.6930915	0	0	0	0	0	0	0	0
96.6935263	2202938.412	2122396	0	96.6935263	0	0	0	0	0	0	0	0
96.6939106	2202938.412	2298714	0	96.6939133	0	0	0	0	0	0	0	0
96.6940221	2202938.412	2122385	0	96.6940221	0	0	0	0	0	0	0	0
96.6953912	2202938.412	2157284	0	96.6953912	0	0	0	0	0	0	0	0
96.6964585	2202938.412	2271381	0	96.6964585	0	0	0	0	0	0	2328547	0
96.6968353	2202938.412	2432265	0	96.6968353	0	0	0	0	0	0	0	0
96.69755724	2202938.412	1909762	0	96.6975579	0	0	0	0	0	0	0	0
96.697608	2202938.412	2164136	0	96.697608	0	0	0	0	0	0	0	0
96.6997869	2202938.412	1800878	0	96.6997869	0	0	0	0	0	0	0	0
96.700706	2202938.412	2231610	0	96.700706	0	0	0	0	0	0	0	0
96.70090487	2202938.412	1886646	0	96.7009052	0.011260722	0	0	0	0	0	0	0
96.7016729	2202938.412	1763439	0	96.7016756	0	0	0	0	0	0	0	0
96.7025304	2202938.412	1198701	0	96.7025304	0	0	0	0	0	0	0	0
96.7027956	2202938.412	1935336	0	96.7027956	0	0	0	0	0	0	0	0
96.7036675	2202938.412	1669825	0	96.7036675	0	0	0	0	0	0	0	0
96.7038134	2202938.412	1833450	0	96.7038134	0	0	0	0	0	0	0	0
96.70443691	2202938.412	1955577	0	96.70443657	0.285091352	0	0	0	0	0	0	0
96.7049729	2202938.412	1600465	0	96.7049729	0	0	0	0	0	0	0	0
96.7051852	2202938.412	1732622	0	96.7051852	0	0	0	0	0	0	0	0
96.7066175	2202938.412	1564534	0	96.7066175	0	0	0	0	0	0	0	0
96.70809708	2202938.412	1846830	0	96.708095	0	0	0	0	0	0	0	0
96.70848668	2202938.412	1673535	0	96.7084846	0	0	0	0	0	0	0	0
96.70892758	2202938.412	2316524	0	96.7089288	0	0	2273677	0	0	0	0	0
96.7092957	2202938.412	1895541	0	96.7092957	0	0	0	0	0	0	0	0
96.7101374	2202938.412	2538798	0	96.7101374	0	0	0	0	0	0	0	0
96.71054368	2202938.412	2114293	0	96.7105474	0	0	0	0	0	2275472	0	0
96.7113367	2202938.412	1557039	0	96.7113367	0	0	0	0	0	0	0	0
96.71141889	2202938.412	1735976	0	96.7114166	0	0	0	0	0	0	0	0
96.7114952	2202938.412	2441174	0	96.7114952	0	0	0	0	0	0	0	0
96.7123143	2202938.412	2155318	0	96.7123143	0	0	0	0	0	0	0	0
96.71257833	2202938.412	2215670	0	96.7125781	0	0	0	0	0	0	0	0
96.7137914	2202938.412	1949720	0	96.7137914	0	0	0	0	0	0	0	0
96.71401748	2202938.412	2426896	0	96.7140161	0	0	0	0	0	0	0	0
96.71459194	2202938.412	1974770	0	96.7145919	0	0	0	0	0	0	0	0
96.71561726	2202938.412	2216236	0	96.7156191	0	0	0	0	0	0	0	0
96.7157375	2202938.412	2111533	0	96.7157375	0	0	0	0	0	0	0	0
96.7165179	2202938.412	1720237	0	96.7165179	0	0	0	0	2551147	0	0	0
[truncated: 998,000+ more rows]
