# Supplementary material for: Improvement of Electrospray Ionization Response Linearity and Quantification in Dissolved Organic Matter Using Synthetic Deuterated Internal Standards
Source: Anal Chem. 2025 Aug 22;97(34):18562–72. doi: 10.1021/acs.analchem.5c02463 (PMC12409698; doi:10.1021/acs.analchem.5c02463)
Supplement: Supplementary file 2 [file ac5c02463_si_002.zip › Final code for SI Aug15/DI and LC data FT and Orb/FTICR_raw_single_examples_assigned.csv]

id	mz	Sample52_masslistsNelha 5 ppm_pure_1-1-16_1_68426.csv	Sample53_masslistsNelha 5 ppm_pure_1-1-31_1_68598.csv	Sample54_masslistsNelha 5 ppm_pure_1-1-31_1_68610.csv	Sample78_masslistsSRFA 5 ppm_pure_1-1-26_1_68574.csv	Sample79_masslistsSRFA 5 ppm_pure_1-1-26_1_68586.csv	Sample128_masslistsTRM 5 ppm_pure_1-1-20_1_68530.csv	Sample129_masslistsTRM 5 ppm_pure_1-1-20_1_68538.csv
d5_CRAM13	272.1181	0.00E+00	0.00E+00	0.00E+00	3.59E+06	4.71E+06	0.00E+00	0.00E+00
-1	121.0295063	0	0	5117127	0	0	6091687	5893446
-1	122.0328412	0	0	0	0	0	0	0
-1	149.0607999	2853505	3656241	3922394	16855138	16019529	11510473	12196442
-1	150.0641508	0	0	0	0	2495158	0	0
-1	151.0400782	5222221	3909381	4965027	24060226	24764714	10220444	9831204
-1	151.0764594	4480849	5397258	4038823	11692358	12200238	12694432	12919592
-1	152.0433923	0	0	0	2424257	2945962	0	0
-1	152.0797839	0	0	0	0	0	0	0
-1	159.045142	0	0	2362165	16729687	17012296	5902443	5037500
-1	160.048514	0	0	0	2629930	0	0	0
-1	161.0608108	2742644	5512561	4552890	17500168	15263739	10220036	11094338
-1	162.064158	0	0	0	3099886	0	0	0
-1	163.0764641	6650657	8265521	7522915	18721248	19163608	16493507	16591598
-1	164.0798194	0	0	0	0	0	0	0
-1	165.0193357	3284193	23021828	21826590	21646284	23104456	8770965	8746155
-1	165.0557145	8060138	7749901	8311846	22854614	22698960	15351198	13978804
-1	166.0226783	0	0	2272527	0	2403030	0	0
-1	166.0590606	0	0	0	2382051	2244320	0	3099047
-1	167.0349906	3384019	4414220	4020747	17378802	16948720	7122844	5682844
-1	167.0713558	6590173	6124310	6782485	11709948	11656698	10891173	10972837
-1	168.0383442	0	0	0	0	2875153	0	0
-1	168.0747111	0	0	0	0	0	0	0
-1	173.0608028	3035498	2413038	3931283	22041906	23057726	9698937	11490606
-1	173.0971934	3463541	3860985	3954846	8271167	6546762	10548869	10052921
-1	174.0641469	0	0	0	2250373	3018387	2517947	0
-1	174.1005595	0	0	0	0	0	0	0
-1	175.0400783	0	3202672	3279605	29415384	30636008	7743739	8517525
-1	175.1128248	3040233	5375113	5089037	7776241	8775681	10725651	10385324
-1	176.0434091	0	0	0	4427067	4049230	0	0
-1	176.1162129	0	0	0	0	0	2710628	3175663
-1	177.0557202	4995682	5447454	6701441	28474026	26852030	13806502	12749348
-1	177.0920899	8223342	10983210	9863564	21338806	20617932	20618162	19348016
-1	178.059077	0	0	0	3435548	3288117	0	0
-1	178.0954425	0	0	0	3064874	3660867	2785555	3429250
-1	178.9985961	0	0	2449935	16092543	18775450	0	2434232
-1	179.0349719	4453633	5095900	3059740	37870988	40623528	7405155	8490180
-1	179.0713797	10210574	13556201	13110312	24976794	24599990	20602480	19848402
-1	180.0019555	0	0	0	0	0	0	0
-1	180.0383447	0	0	0	3415823	2581805	0	2690084
-1	180.0747224	0	2590552	0	2284317	4025147	2760671	3355185
-1	181.0506465	7745481	9178308	8074975	18628764	21446846	10182985	10231693
-1	181.0870264	6088662	7486674	7737068	16015530	15704268	14954839	13209498
-1	182.0539919	0	0	0	0	0	0	0
-1	182.0903495	0	0	0	3449404	0	0	0
-1	185.0607924	2552735	0	0	16693000	17663798	6883169	5385576
-1	186.0641245	0	0	0	2521269	2949350	0	0
-1	187.0400579	0	0	0	34073180	32713360	7615113	6332529
-1	187.0764647	4343987	5451288	7374781	22694508	23579296	13531800	13863039
-1	188.0434112	0	0	0	4109333	5166158	0	0
-1	188.0798087	0	0	0	2608165	3689566	0	2927123
-1	189.0193405	0	0	0	34254280	33861124	6149577	6157202
-1	189.0557153	5864400	7948635	6159063	41299416	42561044	14884312	14736289
-1	189.0921	10030047	12577130	12475109	26398186	26586662	23653864	24497072
-1	189.1284993	3472366	4237690	5069556	10038778	8805942	11795959	11041727
-1	190.0226723	0	0	0	2861966	3956686	0	0
-1	190.0590792	0	0	0	5296031	3566558	0	2786624
-1	190.0873466	0	4756247	4488317	3532716	0	9580435	9780555
-1	190.0954463	0	0	0	2673071	3580911	2857879	3050831
-1	190.1318573	0	0	0	0	0	0	2420062
-1	191.0907502	0	0	0	0	0	2337096	0
-1	191.1077389	8126241	9833684	9293349	22557056	23155138	22008144	20975352
-1	192.1110885	0	0	0	0	2603929	2761482	0
-1	193.0506239	5093978	7139380	7219547	26506506	26703190	10536109	8647223
-1	193.1234158	3910265	3027029	4712827	9766189	10413433	10007758	12186198
-1	194.0539952	0	0	0	2815720	3757879	0	2601964
-1	194.1267603	0	0	0	0	0	0	0
-1	195.0451563	0	0	0	7442629	8751383	5060663	3497377
-1	195.0662662	9151941	12084170	10396869	21354702	20044066	12904513	12699050
-1	195.1026668	5279190	5995483	5709013	15243488	17029428	13772882	13637050
-1	196.0485101	0	0	0	2410156	0	0	0
-1	196.0696199	0	0	0	2631351	3081998	0	3573610
-1	196.1060125	0	0	0	2329288	2565920	0	0
-1	197.0091467	0	0	0	19168388	20651232	0	2810130
-1	197.0607916	0	2256235	0	17308830	18357496	6872032	5538089
-1	198.0125404	0	0	0	2510454	2527957	0	0
-1	198.064185	0	0	0	0	2928367	0	0
-1	201.055706	0	3325673	2375517	30852216	32490726	8090456	7815267
-1	202.0590475	0	0	0	4091518	3636975	0	0
-1	203.107751	7046179	8622814	11637538	17909918	17385748	19547978	18089014
-1	204.1111058	0	0	0	2350508	0	2474303	3616282
-1	205.0142392	0	0	0	36228232	36146440	4397828	4329426
-1	205.0506407	4140995	5220013	7362244	38374556	38833436	9673495	10696676
-1	205.1234161	6520806	8484561	9021159	17722562	18959682	20884284	19179528
-1	205.1597764	16394231	10643172	10643193	21040342	21654870	41700172	41961496
-1	206.0175979	0	0	0	4173469	4433699	0	0
-1	206.0539912	0	0	0	5017265	5480246	0	0
-1	206.1267744	0	2509007	0	3071704	0	2386232	2906613
-1	206.1631325	0	2377954	0	2500331	4480881	7626058	7543303
-1	207.0299116	0	2897565	2607750	33804476	33427782	4013828	4627380
-1	207.0662689	10206100	12171951	13101720	32362702	32330072	15896343	17214406
-1	207.139039	3546039	3306197	4039355	10653942	9720192	11878204	11021290
-1	208.0332495	0	0	0	4809432	3870567	2310407	0
-1	208.0696421	0	0	3087493	4195051	3677051	3114266	0
-1	208.1423986	0	0	0	2693907	0	0	0
-1	209.0091666	0	4894363	3873366	17265896	18044286	5927680	6766482
-1	209.045562	4407136	7769774	6639208	22648060	22066578	6337299	6840228
-1	209.0607928	0	0	0	12924165	12817818	3554075	2535340
-1	210.0125095	0	0	0	0	0	0	0
-1	210.0489193	0	0	0	0	2747322	0	0
-1	210.0641543	0	0	0	0	0	0	0
-1	211.0400822	0	0	0	15546688	16423392	8959779	7418777
-1	211.0975954	3472221	4823777	5027433	10656096	13212160	9664322	10650550
-1	212.043445	0	0	0	0	3427343	0	0
-1	212.1009565	0	0	0	0	0	0	0
-1	215.0349938	0	0	2469436	31039982	32301732	4142957	4283307
-1	215.0713818	4639543	6908709	4692559	28680708	29926074	12640128	11094973
-1	216.0383573	0	0	0	5280804	4941024	0	0
-1	216.0747336	0	0	0	5178425	6034677	0	0
-1	217.0142402	0	0	0	30058060	28944142	2675607	3461051
-1	217.0506285	2907950	5478227	6270542	48277088	50407200	11256747	9560014
-1	217.0870124	11583296	15687526	15416929	33941108	35448632	23184318	23388130
-1	217.1234	9695059	12156794	10796660	19981962	18892620	21447634	20094964
-1	218.0175934	0	0	0	0	4333901	0	0
-1	218.0539747	0	0	0	7424154	6150498	0	0
-1	218.0903596	0	3144072	0	6125743	4245879	3671519	3711478
-1	218.1267461	0	0	0	3481796	3164556	3794419	3230217
-1	219.0299103	0	0	3277398	46213832	44051348	5515231	6517738
-1	219.066289	8450880	11125661	12223081	39955164	40807336	16328691	14705661
-1	219.1026692	17605458	20480946	23192188	34958064	35072956	31057926	30286864
-1	219.1390489	6312806	6763462	8143503	14977797	14592979	17319962	16704548
-1	220.0332449	0	0	0	6178053	5436888	0	0
-1	220.0696393	0	0	0	5262617	6028781	0	0
-1	220.1060353	0	2774488	2538635	3274030	4756994	4624940	4142633
-1	220.1424341	0	0	0	0	0	2336319	3399229
-1	221.0455305	2895686	2955229	5119610	31436618	31961124	6507567	5724194
-1	221.081925	12838745	15386609	16828044	29683550	29585464	19393602	19744822
-1	221.1183243	7923564	12036101	12461728	25456500	23212110	21974104	24160328
-1	222.0489064	0	0	0	0	3099243	0	0
-1	222.0852907	2378086	0	0	3606944	3334784	2707052	3048019
-1	222.1216622	0	2320943	0	4270517	3065494	3374720	3175014
-1	223.0400699	0	0	0	8213447	9872557	2849915	4461655
-1	223.0612103	5976934	9595960	8907429	19870674	18502842	9392263	7535715
-1	223.1339505	0	2630752	2989772	11981821	12997860	10600623	11250826
-1	224.0433619	0	0	0	0	0	0	0
-1	224.0645494	0	0	0	3321368	3559173	0	0
-1	224.1372999	0	0	0	2889282	0	0	0
-1	225.0404524	2451320	3461253	3428036	16013390	16660801	2782416	0
-1	225.0768606	8540043	10727577	10297047	18905186	18913622	11703525	12964011
-1	225.1132315	2374558	4673710	4800235	16791672	16226668	14685433	13537471
-1	226.0438236	0	0	0	0	0	0	0
-1	226.0801981	0	0	0	2496170	2688933	0	0
-1	226.1166057	0	0	0	0	3990458	3104552	0
-1	227.0349943	0	2841824	2971376	31571158	33881560	8886568	11539675
-1	227.0560934	5096354	6804716	6456060	14638306	14597603	5654836	5840103
-1	227.071356	2939817	3785972	3910404	32210154	30096876	9365820	10999023
-1	227.0925057	3304373	5920000	5165839	15580407	16752121	13367624	13481211
-1	227.2016595	2302958	6440253	6415178	5844279	7409209	11295109	8181047
-1	228.0302275	0	0	0	3006234	4227106	4674388	5162750
-1	228.0383277	0	0	0	4570911	5425191	0	0
-1	228.0594446	0	0	0	0	3086387	0	0
-1	228.074743	0	2297639	0	5289780	3393596	0	0
-1	228.0958409	0	0	0	2858816	3317833	2745209	2614050
-1	228.2049969	0	0	0	0	0	2323382	0
-1	229.0335438	0	0	0	0	0	0	0
-1	229.0506192	2525123	4024651	3647277	51822956	53494396	9170319	7829809
-1	229.1233837	8353770	9656692	12498772	17015192	17433256	18677176	18995544
-1	230.0539871	0	0	0	6345656	7378127	0	0
-1	230.0822673	3625447	4672399	5632346	3314633	3880159	8630226	8514410
-1	230.1267654	0	0	0	2274275	3482873	2572267	2800515
-1	231.0298806	0	0	2429786	47367668	48613136	6148582	6204791
-1	231.0856615	0	0	0	0	0	0	0
-1	231.1026529	18275334	22625742	25738114	36505116	34719548	27558414	29425054
-1	231.1390708	8178713	10837474	11754389	15746611	14305105	18235940	17505714
-1	232.0332819	0	0	0	5490751	5454179	0	0
-1	232.0979043	6102551	8728575	8846748	2296932	3651977	10331198	10649542
-1	232.1060183	0	0	0	0	0	0	0
-1	232.1060469	3706395	2512900	2534816	4984937	3004814	2589763	3973067
-1	232.1423861	0	0	0	2869374	2591139	3062871	3188703
-1	233.0455285	4517903	3711510	5533597	46975632	44485564	7296595	6169045
-1	233.0819494	14131235	16622122	16261041	31967908	35720144	18482792	18219496
-1	233.1012884	0	0	0	0	0	0	0
-1	233.1547064	4751433	4895315	4534233	8977103	7732220	10872464	10977809
-1	234.0488888	0	0	0	5401819	5369358	0	0
-1	234.0852878	0	0	0	5037296	4910628	0	0
-1	234.1135596	5882440	6251633	7004641	0	2289204	8091820	6931495
-1	234.1580531	0	0	0	2331931	0	0	2757695
-1	235.0612168	6612032	8214152	9147362	26840876	28741734	7969474	9909814
-1	235.1169171	0	0	0	0	0	0	2502229
-1	236.0645586	0	0	2405891	4155767	3152569	0	2607205
-1	237.0557106	0	0	0	17142714	17339652	3868452	5044878
-1	237.1132146	11810947	17500942	16173117	32707548	35460392	31346500	30001838
-1	238.0590674	0	0	0	2714118	3530583	0	0
-1	238.1166056	2710169	2694469	2371166	4445735	4005753	4909433	5225694
-1	239.0349699	0	0	3007568	25614400	26204568	11588477	11800286
-1	239.0925111	10775711	12283756	12831855	31266912	32496058	25367454	24448766
-1	239.1077667	0	3387252	3110008	9586794	9398724	7349159	7274247
-1	240.0383337	0	0	0	3639945	4142058	0	3184910
-1	240.0958715	0	2980257	0	3992234	4967436	3632594	3475758
-1	240.1111051	0	0	2499224	2608819	2290709	0	0
-1	241.0142711	0	0	0	13663425	12590634	0	0
-1	241.0353833	0	2499507	0	13302989	12000823	0	0
-1	241.0870105	4260031	6079440	6750378	28302572	28106326	11925502	12596055
-1	241.1081286	3811530	5387228	5161141	21519608	22978146	17504266	19272548
-1	241.1233825	3512530	5465060	6090941	12451073	13065835	12785682	12907372
-1	241.2173051	0	8631321	6602992	9551159	9350818	13301831	8643488
-1	242.0175581	0	0	0	2620169	0	0	0
-1	242.0387132	0	0	0	0	2453638	0	0
-1	242.0903717	0	0	0	4718387	4427941	0	2389383
-1	242.1115311	0	0	0	4284223	4436145	3488316	2911635
-1	242.1267734	0	0	0	0	2326714	0	2776476
-1	242.1761802	2778879	0	0	8093541	5595351	5401185	5199287
-1	242.2206456	0	0	0	0	0	2452090	2549200
-1	243.0298869	0	0	0	43049300	44229324	6331455	6731668
-1	243.0874365	0	2994228	4408549	12681589	12493551	10402911	11040691
-1	243.1026916	9266407	13228093	13481197	27861374	26747640	19037288	16627644
-1	243.1390695	5891323	9013329	7521537	9970067	11240206	14539899	14309328
-1	243.179501	0	0	0	0	0	0	0
-1	244.0332408	0	0	0	6480793	5870875	0	0
-1	244.0907783	0	0	0	0	0	2567823	0
-1	244.1060407	3313399	2447983	0	5321667	3491142	2616984	2691563
-1	244.1424348	0	2597508	0	2517976	0	0	0
-1	245.0455338	0	4353149	2357511	46589408	47867756	6582436	6814711
-1	245.1183104	15685898	19807398	20748590	24602124	26109846	24322252	23911454
-1	246.0489263	0	0	0	6760484	5319095	0	0
-1	246.1216883	0	3155670	3414859	4474958	3832289	3583739	4099661
-1	247.0611856	5754114	7749858	7138628	35203688	36334596	9569540	6975575
-1	247.0975648	15768853	24240374	22977880	30665342	34417688	24552728	23224428
-1	247.1339547	11828520	15630602	15531371	20933266	20671534	23389484	20340864
-1	248.0645392	0	0	0	4590760	4478540	0	0
-1	248.1009216	2639647	3689252	3671922	4482236	4943457	5037892	3998360
-1	248.1373126	0	0	2807685	2948305	3253878	3454808	4080300
-1	249.0040594	0	0	0	14773951	13480044	0	0
-1	249.0557032	0	0	0	10350301	11415690	2483539	2829480
-1	249.113213	18587948	24388948	26108304	34533116	35582124	33614196	30287048
-1	250.0074169	0	0	0	0	0	0	0
-1	250.0591011	0	0	0	0	0	0	0
-1	250.1165762	3450674	3221375	4629415	5030200	5833454	3947419	5031667
-1	251.0561305	4289814	5450116	5821852	22065996	22656266	5737887	7014649
-1	251.0713772	0	0	0	14824276	14521619	2790823	3371265
-1	251.0925141	15050024	19753368	21128622	35025760	32617760	24423858	23750924
-1	252.0594566	0	0	0	3786113	4132681	0	0
-1	252.0747013	0	0	0	3384714	3233618	0	0
-1	252.0958392	0	3724222	2426819	5027222	5140318	4489175	3849013
-1	253.0717732	8046877	8789460	10791368	25524154	27687306	11784682	12897612
-1	253.1081551	12880175	16190952	14469595	39073740	39516576	35598844	31272288
-1	253.1233882	3330359	2293232	0	8275927	6973864	5603846	5420393
-1	253.1445234	2421058	3939836	3701230	12204002	13244852	15274514	13749620
-1	253.2172871	0	8842787	7543317	12679179	10992093	14963257	12373404
-1	254.0751122	3317530	0	0	3746282	4641732	0	0
-1	254.11152	0	2387978	3095532	5466623	5448665	4494366	5123973
-1	254.1267597	0	0	0	0	0	2749478	0
-1	254.1478955	0	0	0	0	0	2588722	0
-1	254.2206544	0	2567237	0	0	2771991	3312729	0
-1	255.0510096	2499847	2671111	0	17546248	18660844	2625049	3592582
-1	255.0662951	3017999	0	2883041	35060752	35847668	6178338	4772238
-1	255.1026868	4138273	6910499	7327220	18086950	19283464	9610805	11907490
-1	255.1238119	3468588	5444143	5774847	16645169	17382932	19510848	19788206
-2	255.2329499	14789987	56652392	55143992	52165740	57605716	43185788	36696552
-1	256.0251708	0	0	0	3722787	2447375	0	2859928
-1	256.0543529	0	0	0	2381363	2660384	0	0
-1	256.069647	0	0	0	5262908	5705769	2408509	2679728
-1	256.1060479	0	0	0	4169296	2783293	2408528	0
-1	256.1271741	0	0	0	3071579	2797641	3735644	2663375
-1	256.2363016	3207003	9557126	10268741	9879191	10190982	6711446	6382602
-1	257.0091414	0	0	0	16031808	16974390	0	0
-1	257.0284771	0	0	0	0	0	0	0
-1	257.081951	6521089	8361548	8409597	35078248	33866336	11827802	11711956
-1	257.1183383	11202835	14546528	13939216	20643964	20103794	16816750	17126888
-1	257.1547082	4620581	5334643	5489187	7659664	8180359	11311745	10401276
-1	257.2396768	0	0	0	0	0	0	0
-1	258.0125442	0	0	0	2583141	3542116	0	0
-1	258.0853374	0	0	0	4729485	3921037	0	2323442
-1	258.1135571	3390210	5310580	5219348	0	0	6237311	6432770
-1	258.1216769	2714374	2904184	2747416	3435169	4519073	0	2496518
-1	258.1580515	0	0	0	0	2344117	0	0
-1	259.1088263	2485485	4612740	5416470	0	0	7626382	7531033
-1	259.1169461	0	0	0	0	0	0	0
-1	259.1703663	2776331	3443365	4853301	4289754	3632868	5861038	7055930
-1	260.0928535	5535440	6212748	8300559	2983628	3383519	7245972	8125480
-1	260.1122577	0	0	0	0	0	0	0
-1	260.1737429	0	0	0	0	0	0	0
-1	261.0404481	2678942	0	0	35506376	36080356	5042820	2952737
-1	261.0557295	0	0	0	7579856	8387309	0	0
-1	261.0768521	8599727	13614737	11565573	34556124	34097912	12173974	12066356
-1	261.0961681	0	0	0	0	0	0	0
-1	261.1496124	9181395	9895607	9869866	14723330	15166240	14893756	16621147
-1	262.0438239	0	0	0	4326110	3585285	0	0
-1	262.0590698	0	0	0	0	0	0	0
-1	262.0802095	2507413	0	0	4776690	4486425	2430112	0
-1	262.1529603	0	2302147	0	3148568	0	0	2928752
-1	263.0349546	0	0	0	7785706	9596699	3475085	3220034
-1	263.0560991	2971754	5132951	4115952	33115382	33345318	6792856	5147213
-1	263.0713638	0	0	0	10710269	12283694	2764448	3136085
-1	263.0924912	18644092	26034858	26181122	36375816	36900664	24217258	24412768
-1	263.1289009	16948364	23937724	25460244	31132956	30494542	31590078	32359028
-1	263.1652569	0	4203216	0	7351599	6672225	7534289	7611015
-1	264.0383456	0	0	0	0	0	0	0
-1	264.0594749	0	0	0	3405572	4899135	0	0
-1	264.0747249	0	0	0	2447116	2402631	0	0
-1	264.0877263	5717590	9462955	8462326	3546898	4090190	9521321	8770667
-1	264.0958575	3554906	2909359	4300794	4400919	4854098	5302446	3437679
-1	264.1322181	3165803	5584066	3932172	5197610	5767526	6781120	5035139
-1	264.1686321	0	0	0	0	0	0	0
-1	265.0506141	0	0	0	19271944	21107532	3459732	3563107
-1	265.071742	8220712	11634338	10621408	31641874	31331160	10939039	11470446
-1	265.0870079	0	0	0	11612442	12063584	0	3102326
-1	265.0911244	0	0	0	0	0	0	0
-1	265.108149	19906616	28870324	28754418	46993700	46109548	37849776	37750400
-3	265.1479124	10731595	13633225	14320134	13291834	17339264	23399110	17835670
-1	266.0539846	0	0	0	3713805	3255645	0	0
-1	266.075126	0	0	0	5387032	3071336	0	2713719
-1	266.0903738	0	0	0	0	0	0	0
-1	266.1033856	6124044	7575726	8152032	0	0	9866408	8206470
-1	266.1114953	3088911	4700339	5247972	6894379	7488891	6724781	6981770
-1	266.1512368	2542114	0	2310135	2665279	2637200	3388609	3162271
-1	267.0299156	0	0	0	17814784	20305754	4236922	5053029
-1	267.0510353	3466180	4307596	3376562	23254284	22861670	3204740	3844720
-1	267.0662554	0	0	0	29873428	29448046	5852812	6486648
-1	267.0873888	14287829	18696862	20022724	47682844	48830328	27053718	29477506
-1	267.1026763	0	2888358	3368395	13088038	13219712	6272670	6019723
-1	267.1067286	0	0	0	0	0	0	0
-1	267.1238094	13509606	16730800	17941974	41522480	41359244	40144552	40372884
-1	267.1437301	0	0	0	0	0	0	2337440
-1	267.1545917	0	0	0	0	0	0	0
-1	267.1601687	2334711	3234499	3755495	5674307	6870942	9399995	10726056
-1	268.0332266	0	0	0	3714814	3707234	0	0
-1	268.0543658	0	0	0	3348232	4690285	0	0
-1	268.0696479	0	0	0	4945680	5654901	0	0
-1	268.0907802	0	2647188	3336110	6276891	7117184	4046986	4336774
-1	268.1060006	0	0	0	3140386	3312008	2320529	2737294
-1	268.1271261	3313076	3341478	4052928	7317293	7088531	7495836	7404697
-1	268.1635471	0	0	0	0	0	0	0
-1	269.0091722	0	2399836	2546027	13310184	14408535	5218895	5443163
-1	269.030303	0	0	0	12753139	13146978	0	0
-1	269.0455475	0	0	2429309	39852284	43359080	6025825	6508142
-1	269.0819109	3741544	5246592	4774287	33102092	34364284	7656051	7892608
-1	269.1030503	10413938	15593098	17189272	54434072	55155592	42701436	39620236
-1	269.1394601	3981186	4402844	6109610	14645545	15383449	20927120	18910878
-1	269.154683	2643849	3434148	2802098	6068529	5847969	8778391	8785573
-1	270.0125072	0	0	0	2794204	2773333	0	0
-1	270.033593	0	0	0	0	2686304	0	0
-1	270.0488857	0	0	0	6929134	7204200	0	0
-1	270.0852914	0	0	0	5286656	4943226	0	0
-1	270.1064314	0	3942519	3455867	7527178	7118213	6558825	6221960
-1	270.1427783	0	0	0	0	2465175	3978362	4012186
-1	270.1580872	0	0	0	0	0	0	0
-1	271.0248263	0	2949687	0	36904144	36511572	8398374	7033430
-1	271.061187	3513059	3854921	4953411	48176352	53649252	8357432	5673577
-1	271.097578	10980083	14053978	12758356	34036976	34643832	16053833	15151739
-1	271.1187236	3869437	6427237	4902238	17865980	18882434	21321300	22696582
-1	271.1703402	3210004	3773054	3931511	5545238	5175196	7140973	7488159
-1	272.0281617	0	0	0	6381240	5235015	0	0
-1	272.0645559	0	0	0	8007369	7926105	0	0
-1	272.0928075	5426348	6337595	8306475	4114135	4196711	7747624	7488621
-1	272.1009415	0	3210303	0	6704859	6123883	3629099	3537009
-1	272.122054	0	0	0	2587365	0	3536950	2845819
-1	272.173743	0	0	0	0	0	0	0
-1	273.040472	0	0	0	46801056	49554236	4190699	4490819
-1	273.0961731	0	0	2511106	0	0	0	0
-1	273.0979566	0	2401820	0	10150075	9110359	10631686	9926239
-1	273.1132342	23105132	28530210	27693322	36610244	34513760	27908620	27235942
-1	273.1496177	11791995	14317108	14004507	19456212	19129200	20961822	21223032
-1	274.0438255	0	0	0	7537279	6710564	0	0
-1	274.1013525	0	0	0	0	0	0	0
-1	274.1084629	6869019	11286522	10048216	2943645	3284292	10099682	10926161
-1	274.1165952	4466718	4208638	4199132	6652577	6206792	5069798	4055125
-1	274.1529625	2437166	3815439	3265261	2798258	4142425	4946935	3651687
-1	275.0197455	0	0	0	23733322	24176380	0	3183118
-1	275.0561025	4968881	6523318	4768909	49390684	50145036	7114140	6879776
-1	275.0714115	0	0	0	9929827	9504532	0	0
-1	275.0925094	22680000	29874630	29627550	43197548	46114592	22748588	23337522
-1	275.1037245	6844869	8296908	8074403	0	2767652	12328370	11803191
-1	275.111833	2480585	3027408	0	0	0	2459062	0
-1	275.1288735	28463568	34511320	35820720	37594236	36775728	36019644	37427780
-1	275.1652804	7008736	7662057	9573567	12354702	11773761	14949838	14678613
-1	276.0230655	0	0	0	3874334	3651802	0	0
-1	276.0595015	0	0	0	7271983	7076075	0	0
-1	276.0746662	0	0	0	0	0	0	0
-1	276.0877529	7234406	9452436	10688099	4855356	3825913	9420664	9542676
-1	276.0958381	2751337	4225944	3503719	7706176	7702781	0	3138584
-1	276.1071005	0	0	0	0	0	0	2687005
-1	276.1241228	8696693	9042853	9213556	0	2779402	10633096	10656805
-1	276.1322581	5010297	6056873	7509624	6743633	7559438	7131020	5471274
-1	276.168601	0	0	0	2373217	0	2633629	0
-1	277.0717594	11056385	14163287	12990496	42838016	43723464	12722489	13049325
-1	277.0870183	0	0	0	11216903	12053199	3434816	0
-1	277.0910751	0	2915680	0	0	0	2498881	0
-1	277.1081611	34051344	44146024	44275760	48375824	50244312	41099592	39525888
-1	277.1275011	0	0	2578489	0	0	0	2411015
-1	278.0750905	0	3573534	0	6228424	6294683	3267325	2748362
-1	278.0903736	0	0	0	0	2675874	0	0
-1	278.1033882	11867819	15720235	14522860	2859476	2815144	14410506	13680600
-1	278.1115276	4974254	7151407	5499376	8309208	8903852	5710606	4235228
-1	279.0146102	0	0	0	16378732	17772106	0	0
-1	279.0299093	0	0	2413446	15125363	16051794	8230055	6726029
-1	279.0510391	3039277	5132500	4395920	31419260	32042588	4543664	4583831
-1	279.0662623	0	0	2298774	23243652	23080546	2524343	3604894
-1	279.0986402	4053056	6545641	6917029	0	0	8275141	8294829
-1	279.1026871	0	0	2299814	9661331	10415731	3519687	2611631
-1	279.1067728	2936899	2498796	2448808	0	0	0	3021233
-1	279.1350378	3185743	4423929	4565940	0	0	7156949	6689214
-1	279.160196	7047257	7274756	10017727	13306797	13094541	18326752	18260426
-1	280.0179617	0	0	0	3630376	2582546	0	0
-1	280.0332641	0	0	0	3943726	3270681	0	0
-1	280.0543803	0	0	0	4648248	5460002	0	0
-1	280.0696197	0	0	0	3425598	3606569	0	0
-1	280.1020142	0	0	0	0	0	0	0
-1	280.1060213	0	0	0	0	0	0	0
-1	280.1383962	0	0	0	0	0	0	0
-1	280.1635508	0	3478208	2585974	0	2582611	4150938	3834783
-1	281.0091391	0	0	0	8183511	8991181	3590153	3372326
-1	281.0455668	0	0	0	27389670	28406238	5212185	4164918
-1	281.0819102	0	2399313	2299650	23359222	24556014	6125608	3380551
-1	281.1030622	23173982	32056410	32546572	68103936	74461688	54110256	52897104
-1	281.1394278	13220717	17310826	18325274	41168656	39596552	45393984	46015840
-1	281.2486044	0	8692889	8183626	11063102	11235895	10012784	10593684
-1	282.0125409	0	0	0	0	2796424	0	0
-1	282.0489126	0	0	0	5791893	5051288	0	0
-1	282.085246	0	0	0	3627173	4191144	0	0
-1	282.1063954	4267238	5236234	5111991	10825902	11662257	8337887	8726300
-1	282.142799	2991348	2954778	2345159	5902525	6964161	7829999	7788333
-1	282.2519615	0	0	0	2846955	0	0	0
-1	283.0248261	0	0	0	26636850	28226880	6364004	5220540
-1	283.0823392	11099740	14526377	14901842	51622472	51328344	24079228	23341270
-1	283.0975712	4587106	5334959	5988953	25883216	24114526	9849730	8612061
-1	283.1186852	17342058	22947768	20947554	63615576	61814120	59157388	57256168
-1	283.13398	4857456	6649791	5775976	12464735	11834734	8932241	11094253
-3	283.2642635	7990945	28616694	28041886	25637526	25490854	14150600	13871400
-1	284.0281465	0	0	0	5936082	5740269	0	2302590
-1	284.0856512	0	2349389	0	8598506	7599877	3097886	5630616
-1	284.1009604	0	0	0	3370992	5682956	0	3000991
-1	284.1220748	3606501	3586397	3453955	8606713	10049300	10292525	8514216
-1	284.1373067	0	0	0	2747391	3713819	0	2763439
-1	284.2676108	0	6511001	7017535	5379125	6268754	3767657	0
-1	285.0040577	0	0	0	12342625	12671112	0	2373679
-1	285.0404422	0	0	2317692	48215408	49330328	5365414	4222015
-1	285.0615673	0	4549345	3931525	27112824	28129440	4359855	6515784
-1	285.0768651	4628808	6634215	7619979	40711552	44415144	8785589	8768591
-1	285.0979725	8888655	11807472	11847060	44053896	46381232	34909884	34417752
-1	285.1132158	12951893	16083702	17524122	30143886	30488758	18837188	18918494
-1	285.1343723	5538141	7322367	5973411	16364950	16144574	24571596	23522408
-1	285.1496012	7184739	11168517	10331561	15693212	15636676	16404179	15330415
-1	285.2685721	0	0	0	0	0	0	0
-1	285.2709747	0	0	0	0	0	0	0
-1	286.0074232	0	0	0	2758389	0	0	0
-1	286.0438179	0	0	0	7993092	6933047	0	0
-1	286.0649858	0	0	0	3413772	3402304	0	0
-1	286.0801644	0	0	0	7730962	6072902	0	0
-1	286.101309	0	0	0	7550747	7219791	5431380	4591120
-1	286.1166138	0	3226766	3860273	4867873	5581397	3817562	3167767
-1	286.1377149	0	0	0	0	2873950	3915875	3788320
-1	286.1529747	2574033	2622621	0	3540783	3242596	3420265	3415590
-1	287.0197003	0	0	0	32684166	32979910	3287491	2865054
-1	287.0350283	0	0	0	4864140	5053388	0	0
-1	287.0561227	3056662	4996616	4278441	52050068	54934484	5374417	4861870
-1	287.0772183	2622493	4644368	3253425	18036892	19446748	8884697	6336439
-1	287.0925112	15893539	21704214	22161592	43366564	46742500	20050400	16740285
-1	287.1136364	5579819	4148767	4389056	10786987	9829355	17609192	15019974
-1	287.1652633	7902269	8629811	9930964	14284991	13171712	16003580	16240605
-1	288.0230723	0	0	0	4108813	4441433	0	0
-1	288.0384272	0	0	0	0	0	0	0
-1	288.0594472	0	0	0	8141339	8772967	0	0
-1	288.0805867	0	0	0	0	2506096	0	0
-1	288.0877329	6894979	9187232	8284737	5560870	5537139	7820135	8769896
-1	288.0958753	2809222	4190115	3367492	7154217	6479222	3068778	3885420
-1	288.1169623	0	0	0	0	0	0	0
-1	288.1241497	6940048	8277935	8907343	2821684	0	9868149	9441655
-1	288.168596	0	0	0	2482757	4136339	2835334	2422155
-1	289.0506172	0	0	0	13163414	13065967	3599580	0
-1	289.091123	0	0	0	0	0	2350316	0
-1	289.1081355	36120296	45560112	46246864	50740140	49200900	36025588	34222872
-1	289.1274844	0	0	0	0	0	2629882	0
-1	289.1445545	26388210	32256316	33172444	30145466	31227668	38515968	37270312
-1	289.1809151	3671808	5407051	4774891	7203784	8609570	9401614	10220343
-1	290.0540141	0	0	0	3355920	3387510	0	0
-1	290.1033757	11053115	16954028	16575822	3829027	4489353	12605039	14767290
-1	290.1115004	4913214	7602864	6638929	7564582	7897228	4976242	5670077
-1	290.1397858	5077064	6181563	6831452	0	0	9066108	8864969
-1	290.1479189	5433419	5219006	5795167	5102900	6525082	5985920	6231244
-1	290.184255	0	0	0	2895169	0	0	2399451
-1	291.0146675	0	0	0	18226804	16384486	0	0
-1	291.0510274	2804091	2677780	4046518	43007616	43631092	4347860	4499011
-1	291.0662919	0	0	0	17120904	18088442	2377689	2573897
-1	291.0873969	23193990	31044642	32222916	53427856	54215168	22804450	24802898
-1	291.0986697	7551371	10843174	9744072	0	0	11982821	11327062
-1	291.106768	2412941	3099689	3394251	0	0	0	2840154
-1	291.1238052	41822612	54244400	52801232	51396252	51331600	52377584	53786208
-1	291.1431241	0	0	0	0	0	0	2663017
-1	291.1602094	13658527	17429566	18476768	22052522	20644380	27228156	27702896
-1	292.0179585	0	0	0	3210210	0	0	0
-1	292.0543615	0	0	0	6303727	6714222	0	0
-1	292.0696767	0	0	0	3278837	3027828	0	0
-1	292.0826489	7269073	9827734	11292729	4579322	5571449	8116563	8828905
-1	292.0907843	2882259	4799897	4980796	5996541	8299388	3692885	2553837
-1	292.1019894	0	0	0	0	0	2672986	0
-1	292.1271685	7441119	7046566	9015369	9019401	8422281	8837475	8116220
-1	292.1635183	0	2530740	3438679	4214807	3236759	4532592	5036043
-1	293.0302885	0	0	0	22856012	21857496	2619053	0
-1	293.0455432	0	0	0	21545298	21923038	3644083	2816368
-1	293.0667011	6986770	9705216	9187749	37405016	38290660	8022714	8685944
-1	293.086007	0	0	0	0	0	0	0
-1	293.1030639	34417692	45332236	45887924	63029608	65881332	48708296	47593864
-1	293.1142809	8113185	10639122	9793975	0	0	13941451	12106123
-1	293.1394303	25914408	35370780	37630400	43598196	44975360	51755732	52607380
-1	293.1758246	3687477	6592296	6681038	10658176	10167565	11647714	11622820
-2	293.1792111	6003766	9926441	9867727	12124546	30262542	18201316	12147110
-1	294.0336471	0	0	0	3250863	3192391	0	0
-1	294.0489308	0	0	0	2906804	2330188	0	0
-1	294.0700265	0	0	0	4670139	5867092	3144740	0
-1	294.0982962	8129884	14129271	13161246	2474693	4150878	13204526	11901718
-1	294.1064415	4275551	7886970	7246625	10207944	10036833	6859825	7863065
-1	294.1176606	0	2900094	2622245	0	0	0	0
-1	294.1347147	4967784	7129220	7451436	0	0	9681979	9190180
-1	294.1428198	3837290	5134471	5616431	5505749	6436462	7609406	8403752
-1	294.1791826	0	2832532	0	0	0	3157067	0
-1	294.1825401	0	0	0	0	4531837	2534988	2579255
-1	295.0248025	0	0	0	18007046	19253162	5766519	5917829
-1	295.1016705	0	0	0	0	0	2438546	2565283
-1	295.1186936	31141534	44284388	44872848	77415464	78464976	71318936	71187624
-1	295.1380672	0	2498539	0	0	0	0	0
-1	295.174997	0	0	0	0	0	0	0
-1	296.0281664	0	0	0	3106140	4018445	0	0
-1	296.122047	4177877	7039813	6993395	11224443	13805870	10878711	12074547
-1	297.0040836	0	0	0	7661219	7117409	2684967	2669449
-1	297.113232	3555587	4271261	5379919	15910599	14002823	5578828	7102387
-1	297.1530143	2416911	3542187	3782493	3872468	4303509	8331354	9265090
-1	298.0074408	0	0	0	0	0	2493820	0
-1	298.1165959	0	0	0	0	3122142	0	2343219
-1	298.1563628	0	0	0	0	0	0	0
-1	299.0197451	0	0	0	17336630	17583374	2325199	3256969
-1	299.0408244	0	0	0	11847996	11734292	0	0
-1	299.0772365	5149515	6254393	4209140	31115592	32820512	9052898	11723423
-1	299.1136416	9655125	14368581	14514688	37013844	35015980	37241584	35209900
-1	299.1500343	2976608	5283665	3762701	7407967	8473913	15196922	14983866
-1	299.1652462	3179364	3880790	3762706	7473508	6671678	9085695	7512768
-1	300.0230499	0	0	0	4004468	3878490	0	0
-1	300.0442277	0	0	0	2324091	0	0	0
-1	300.0805873	0	0	0	5950087	5127789	0	0
-1	300.1169569	0	2474130	3402579	6204050	5791353	5293113	5465124
-1	300.1533548	0	0	0	0	2774661	2918468	2667570
-1	300.1686087	0	0	0	0	0	2692169	0
-1	301.0353683	0	0	0	29838256	29986724	0	0
-1	301.0717371	6661512	6713803	5631121	37669820	38424496	6022511	6305158
-1	301.1292811	3761560	5372381	4877476	7203790	7688130	14935425	13329819
-1	301.1809226	0	3355118	3599541	6192094	6246355	6931858	6469038
-1	302.0387097	0	0	0	5106918	5308645	0	0
-1	302.0751005	0	0	0	8215793	7958769	0	0
-1	302.1033774	5482153	7439128	7912933	3305721	3293433	7599800	6489855
-1	302.1326152	0	0	0	0	0	2713282	2871050
-1	302.1842336	0	0	0	0	0	0	0
-1	303.0298919	0	0	0	6352401	5665309	2693084	3078222
-1	303.0510019	0	2937925	0	42290712	41898532	4646883	2951254
-1	303.0662974	0	0	0	9776668	11391528	0	0
-1	303.0873865	15013815	19907664	18726692	42913312	41964080	14772206	13281379
-1	303.1067732	0	0	0	0	0	0	0
-1	303.1350437	4110276	5510240	5697331	0	0	9455613	8693876
-1	303.1601677	13932491	18072680	18497340	20205112	19272262	25430020	25331836
-1	304.0332774	0	0	0	0	0	0	0
-1	304.0543933	0	0	0	6442817	6837083	0	0
-1	304.0696451	0	0	0	0	3572575	0	0
-1	304.0907781	2623687	2319755	2599013	6692684	7353190	2838821	2908618
-1	304.1190479	8616142	14132627	13885550	0	0	11061550	12290516
-1	304.13837	0	0	0	0	0	0	0
-1	304.1635488	2932954	4310434	2738300	4058977	4916092	4720956	5065188
-1	305.1030453	37075412	48678596	48480676	55595124	53236888	37243484	38193968
-1	305.1224063	0	0	0	0	0	2656864	0
-1	305.1758085	8976871	10831577	12157372	11751559	15094960	17877616	18615112
-1	306.0983384	12573400	17975282	16384732	2830736	3769796	12094342	12545163
-1	306.1064232	6261467	8816628	7955167	8696210	9098694	6310793	6565006
-1	306.1347181	11213538	13060093	12681959	2488730	0	11987857	11979928
-1	306.1791723	0	0	2994933	2944422	4027868	2968478	4029607
-1	307.0248053	0	2431240	0	13398676	12687060	2712729	4558284
-1	307.0459665	0	0	0	32461466	30889690	0	2804179
-1	307.0611852	0	0	0	22188702	23959262	4074660	0
-1	307.101658	2449370	2750751	2919441	0	0	0	0
-1	307.1187376	49134560	66668836	67585048	67392176	65689328	67652792	66801132
-1	307.1299294	7707618	12921127	9307161	0	0	16780472	14011887
-1	307.1380338	0	2425129	0	0	0	3007674	0
-1	307.1551171	21167080	28510510	29213730	31118008	31119098	43666624	44223992
-1	307.1914986	0	2650425	2880556	4027075	4327173	5610698	6626821
-1	308.0281229	0	0	0	2481066	2863095	0	0
-1	308.0493071	0	0	0	4346800	3602429	0	0
-1	308.0645397	0	0	0	4228020	4110337	0	0
-1	308.1139874	13393114	19024458	18826564	2913218	0	17075670	17223488
-1	308.122061	9821404	10758732	10478919	10449860	10835986	9735641	12070722
-1	308.1332853	0	3541583	2358602	0	0	0	2529094
-1	308.1584447	3947749	5651031	4769106	5030862	5871645	8408548	7688015
-1	308.1948422	0	0	0	0	0	0	0
-1	309.0251712	0	0	0	14349497	12777747	0	0
-1	309.0615716	4967877	5598045	5891681	35116228	34068764	6004456	5935231
-1	309.0768837	0	0	0	20305096	20322594	4300524	0
-1	309.0979586	29736398	40160104	40224364	74470608	76437800	50024176	47861900
-1	309.10923	7364049	10308459	8685167	0	0	10407669	10645647
-1	309.117326	3454419	3269485	3204721	0	0	4169463	3473554
-2	309.1343463	36388312	49859444	48350840	57398488	56580400	77287168	75649176
-1	309.1707382	5705184	8629117	8742529	10867936	10303804	16518918	17879204
-2	309.1741157	5393889	5258110	5437058	4543713	7543101	9416455	5492901
-1	310.0284905	0	0	0	2713029	2529836	0	0
-1	310.0649592	0	0	0	5248463	4979254	0	0
-1	310.0801733	0	0	0	2975187	4121146	0	0
-1	310.0932511	6332097	10161285	9791378	2494934	2912830	10637324	9630167
-1	310.101333	4034243	5250184	5584789	9262553	10508864	6406158	6062554
-1	310.1125467	0	2370699	0	0	0	0	0
-1	310.1296364	7401162	8817807	8669085	0	0	12283926	12825059
-1	310.137723	6057676	8621202	9103263	7837154	9288266	11997208	11047398
-1	310.1740967	0	2559132	0	0	0	3158050	4145650
-1	310.1774734	0	0	0	0	0	0	0
-1	311.0197272	0	0	0	13063881	13597501	3354894	0
-1	311.0561051	0	0	0	24106706	26057542	2498840	3044117
-1	311.0924847	2508721	3376543	2404534	16586460	16489297	3797282	3830561
-1	311.09654	0	0	2463928	0	0	0	0
-1	311.1136504	27213750	36031908	36849852	67393248	67787608	59199784	60248872
-1	311.1329285	0	0	2397378	0	0	0	2732846
-1	311.1410371	0	0	0	0	0	0	0
-1	311.150037	12631999	14372271	15829191	18224876	18373472	33018162	32592692
-2	311.1686271	4952003	10309045	10324172	14620400	17292134	21582136	17781562
-1	311.1698265	0	0	0	0	0	0	0
-1	312.0230881	0	0	0	3325900	2458700	0	0
-1	312.0594554	0	0	0	4798422	3451990	2475564	0
-1	312.0957925	0	0	0	3049439	3730528	0	0
-1	312.1169991	4001955	6520509	5470686	10409956	11091045	10367548	8123503
-1	312.153386	0	2838215	3537384	0	3089519	5820998	5801083
-1	312.1719875	0	0	0	2656242	4041844	3502667	3056769
-1	313.035365	0	0	0	18716876	21028186	0	0
-1	313.0565065	0	0	0	16144594	16620895	0	0
-1	313.0717574	0	0	2355950	23566550	25288036	4690750	2524579
-1	313.0929019	10051973	12464072	11987699	40229084	40590696	21910340	21484970
-1	313.1081389	4219272	6557644	7195384	16177375	16063853	6488904	5313966
-1	313.1644705	0	0	0	0	0	0	0
-1	313.1656653	0	0	0	2906350	4803964	7172951	7165377
-1	314.0387487	0	0	0	3555783	3327584	0	0
-1	314.0598924	0	0	0	0	3763813	0	0
-1	314.0751037	0	0	0	3946960	4873834	0	0
-1	314.096265	0	0	3245070	6261205	6545007	4158543	2485993
-1	314.1114839	0	0	0	3074521	2328179	0	2787054
-1	314.1690519	0	0	0	0	0	0	0
-1	315.1085223	6521676	7627237	6999334	16833228	17457010	15406425	16865320
-1	315.1238108	10478415	14782953	12766506	18340560	19308406	11720028	12228652
-1	315.1601981	6144856	7049715	7793973	10410713	9404288	10827110	10172472
-1	316.1118862	0	0	0	3517373	3836016	0	2363744
-1	316.1271826	2745388	3175152	2963005	2986945	4423796	0	2716004
-1	316.1635493	0	2564858	0	0	0	0	0
-1	317.0666962	2626808	3578851	3514171	26156190	27468124	4667215	3457669
-1	317.1030817	14058751	17372140	18206532	27057318	25485670	12154712	12565136
-1	317.114285	3423490	6603760	6647624	0	0	6461275	7416468
-1	317.139472	16352519	20632566	22040398	21142702	23404910	21567330	21224092
-1	318.0700298	0	0	0	4754823	4616786	0	0
-1	318.1064115	3020245	4269292	4116561	4820367	5481051	0	0
-1	318.1176504	0	0	0	0	0	0	0
-1	318.1346753	4593115	7468276	5533784	0	0	7280731	6523850
-1	318.1427817	3145181	4211958	5582938	6839703	4760163	4995165	4185036
-1	319.061186	0	0	0	11828840	12878655	0	0
-1	319.0823169	9086625	13882849	13046098	33611372	32891716	9361733	9444582
-1	319.0935386	4531875	6960612	5591381	0	0	6912328	7036138
-1	319.1299225	6440619	9205229	8171870	0	0	9107792	9755893
-1	319.13805	2412205	2846191	0	0	0	0	0
-1	319.1551005	19482288	25105908	24842596	25304702	24896342	32758102	31448316
-1	320.0645762	0	0	0	0	3826732	0	0
-1	320.0856545	0	3458778	2910807	5672782	7324721	2642489	0
-1	320.0968472	0	0	0	0	0	0	0
-1	320.1139695	10831733	13891297	15012446	0	0	12048960	10173977
-1	320.1332943	0	0	0	0	0	0	0
-1	320.1584462	3991422	5551852	4960874	5844830	4953154	7191115	7208486
-1	321.0979474	29739068	40720336	42554204	52158508	54125852	38099756	35905336
-1	321.1173348	0	2809814	0	0	0	0	0
-1	321.1343321	45828164	58873816	62477156	55566388	58680612	68311856	68902728
-1	321.1455844	3639366	5937117	4735847	0	0	6814519	7663432
-1	321.1707266	13289547	15816675	17044334	17932348	18015532	28728124	28598094
-1	322.0932422	11356418	14686400	13743191	3080451	2692606	9436182	9879642
-1	322.1013408	4991236	6908099	6018138	9150724	8521216	5975064	5562461
-1	322.1296194	11184393	12638409	14488672	2320650	0	15162399	14639205
-1	322.1377378	8882443	11638987	12006499	10043660	8447496	12213281	12476519
-1	322.1489843	0	0	0	0	0	0	0
-1	322.174126	2957586	3328212	3757164	2658580	3472912	6138921	5734514
-1	323.077243	13642178	16832938	16831822	48194004	46687964	16063739	13443444
-1	323.092493	0	0	0	14737879	15222494	3736831	3764601
-1	323.096572	2621894	3281327	2481491	0	0	0	3244410
-1	323.1136165	56838600	72505776	72504664	80896472	82732768	81550592	82731392
-1	323.124873	11487692	14424501	15832410	0	0	17407238	17998210
-1	323.1329503	0	2914743	3548508	0	0	3360008	0
-2	323.1499917	35965392	47143356	48354656	42885604	44984044	69426440	69755272
-1	323.1863668	3138008	4913604	5375337	6676970	5547763	13622548	12411284
-1	324.0806131	0	3201685	0	8200869	9267127	2930145	0
-1	324.095841	0	0	0	3654312	3205051	0	0
-1	324.1088634	15075977	22649500	20371020	2587306	0	18980328	19440280
-1	324.1169923	9521802	12704413	12670543	13664940	14182335	13934057	14557851
-1	324.1282278	0	0	3214930	0	0	3247596	4350623
-1	324.1452366	6789776	7633572	8722006	0	0	9698800	10207907
-1	324.1533642	5946001	9042598	9107032	6931124	8898503	11419121	12362405
-1	324.1897411	0	0	0	0	0	3276282	4580016
-1	325.0353587	0	0	0	23438184	23603334	2684601	2501533
-1	325.0564999	0	3222390	0	33842028	32434314	2482877	3662754
-1	325.0929037	30952258	39410560	39114556	80569200	78801040	46390980	45376428
-1	325.1041026	5286725	7003009	6256448	0	0	8781512	7967664
-1	325.1081182	2956102	3332994	4863809	16556919	17377430	4832969	5350321
-1	325.1121989	2913095	2947971	3970882	0	0	3598026	0
-3	325.1292932	54381384	68901768	70408008	71525240	70740120	99704528	101082040
-1	325.1445054	4406093	2732938	3217226	9069438	9758877	8773329	5682107
-1	325.1485772	0	0	3331915	0	0	0	0
-1	325.1567208	0	0	0	0	2398368	0	0
-3	325.1842755	8022868	18340754	16193364	23356294	25651366	26091226	21980102
-1	326.0387002	0	0	0	4863027	3717467	0	0
-1	326.0598668	0	0	0	4420663	3848544	0	0
-1	326.0962566	5250046	7007330	6625328	11928638	11757927	7561125	7038147
-1	326.1074579	0	0	0	0	0	0	0
-1	326.1115138	0	2348134	0	2518081	4155755	0	0
-1	326.1326237	9833476	12917866	14243896	12313669	14018927	18784172	19555532
-1	326.1479317	0	0	0	2528328	0	0	0
-1	326.1876695	0	3947639	3561542	4510800	5089659	5132217	3708124
-1	327.05106	0	0	0	31548666	32238128	3407990	0
-1	327.0721326	5590192	8043837	6846744	44066048	42723892	8724602	9201101
-1	327.08744	4697267	6212929	5400860	28566786	28961334	5144702	4273618
-2	327.1085148	34655416	47504708	45668640	81421576	83061304	68182144	67266008
-1	327.123811	8563898	10460489	10467620	19948810	18917950	10068102	9627099
-1	327.1335389	0	0	0	0	0	0	0
-1	327.1360064	0	2405707	0	0	0	0	0
-1	327.1449107	21531838	29777230	30267690	27616526	25111106	55074956	54945248
-1	327.1601743	3628224	6446417	7346477	10274064	12028486	9552014	10233317
-1	327.1801052	0	2331989	0	0	2372170	0	2751979
-1	327.1910243	0	0	0	0	0	0	0
-1	328.0543765	0	0	0	5395902	5475070	0	0
-1	328.0755473	0	0	0	5993922	6359810	0	0
-1	328.0907917	0	0	0	6251973	4954885	0	0
-1	328.1118918	6221164	6520355	5212685	10675657	13167369	11657563	10544871
-1	328.1271792	2925934	0	0	3761612	3517196	2570590	3035883
-1	328.1482618	5037426	5107243	4266518	3810768	4549393	10821987	8668912
-1	328.1635714	0	0	0	0	0	0	0
-1	329.0302971	0	0	0	21440120	23227330	0	0
-1	329.0666608	0	3458803	3369707	35546752	35220428	3275302	4016102
-1	329.1127337	0	0	0	0	0	0	0
-1	329.1394464	13725217	17522436	19192572	23471758	23456728	19030582	19195898
-1	329.1758478	4275752	5979915	6126341	9217684	9882592	10338877	9406467
-1	330.033579	0	0	0	2950966	3910794	0	0
-1	330.0700341	0	0	0	6309692	5733522	0	0
-1	330.1347232	4861647	5775321	4918241	0	0	6701830	5650689
-1	330.1428196	3149520	3514331	3927011	5252938	4730016	2986760	2951427
-1	330.179223	0	0	0	2334545	0	3683087	0
-1	331.045934	0	0	0	29878256	30502224	0	0
-1	331.061192	0	0	0	10258419	10046803	2347974	0
-1	331.1034523	3153781	3760295	3988669	6703099	7245148	8070094	8767997
-1	331.1187417	24153976	29843626	29482176	33449982	33484126	23176146	22817282
-1	331.1299529	6504314	7422125	8043715	0	0	8922068	8882692
-1	331.1380141	0	0	0	0	0	0	0
-1	331.1551195	17977214	21487794	21683400	22849540	23670118	26305496	27388426
-1	331.1914805	3086212	3514553	4144337	5089292	5946733	7504864	7367189
-1	332.0492937	0	0	0	3651751	4791826	0	0
-1	332.0645846	0	0	0	0	2977300	0	0
-1	332.1068337	0	0	0	2343090	0	0	0
-1	332.1220469	4681761	6001020	6106530	5363893	7433759	3081374	4389637
-1	332.1332732	0	0	2516388	0	0	0	0
-1	332.1584601	3538983	3559812	4607402	4421819	4107814	5567653	5438222
-1	332.1948685	0	0	0	0	2356269	0	0
-1	333.0616124	3367102	3465790	4996722	34990428	33943248	3200346	4705269
-1	333.0768327	0	0	0	10398047	11996884	0	0
-1	333.0979953	22057156	27681350	28171898	37513572	37220056	18441570	18312190
-1	333.1092154	9064645	11035208	10919549	2473317	0	12125540	10537985
-1	333.1343606	38719688	49799756	49241732	41249128	41545440	48260456	49900552
-1	333.1456123	4534476	5583440	6868613	0	0	7783787	6769674
-1	333.1707288	13439184	18489940	18161290	18442608	20115174	28534128	29256720
-1	334.0649716	0	0	0	5163533	5402508	0	0
-1	334.0802156	0	0	0	0	0	0	0
-1	334.1013446	4624744	5653267	5799766	5892627	7008146	3982888	4439291
-1	334.1126181	0	0	3219289	0	0	2572843	0
-1	334.1295892	9859437	13493016	12975964	0	2924439	13215278	10661122
-1	334.1377106	7090542	10404634	8855390	9218585	8007577	10356271	10669316
-1	334.1490029	0	2379548	0	0	0	2326066	0
-1	334.174085	0	4012833	3321702	3402272	5640096	5813815	5987597
-1	335.0408718	0	0	0	24668854	21295166	0	0
-1	335.0772613	10146310	15016919	11362346	37546684	35450948	8636135	9719279
-1	335.0924933	0	0	0	10349246	9474119	0	0
-1	335.113631	45208076	58942432	59793456	55831236	54882380	51504876	50884088
-1	335.1248803	12005901	14918625	16425012	0	0	15214320	13446650
-1	335.1329828	0	0	3199030	0	0	2352882	2508284
-2	335.1499923	39342608	53371876	52813880	44493512	45150288	66545396	66547200
-1	336.044167	0	0	0	4471649	4604147	0	0
-1	336.0805662	0	3460255	3254529	7056231	7106809	0	0
-1	336.0958186	0	0	0	0	3815676	0	0
-1	336.1088862	14029482	17097892	17522952	3156844	3440894	12486574	12046061
-1	336.1169695	6206123	9856166	10010889	9374573	9629952	11544495	9776879
-1	336.1281956	0	2520232	0	0	0	2738097	3030770
-1	336.1533798	7934641	10331309	9158929	8121203	7426310	12650422	11841272
-1	336.3272172	0	3018960	0	2372496	2390309	0	0
-1	337.0353825	0	0	0	13085703	13939106	0	0
-1	337.0929151	26792772	34071908	34464216	49441808	48656812	28436584	28307422
-1	337.1041214	7418694	11257192	11084250	0	0	11028587	9719776
-1	337.11222	0	4257130	2965980	0	0	0	2852834
-2	337.1292966	57627464	72902000	72704480	63859736	64778676	83519600	82210792
-1	337.1405336	7852876	7931247	10043874	0	0	9463922	9736169
-1	337.1566821	0	0	0	0	0	0	3022829
-1	337.2054014	0	2443132	3328496	3103779	8024512	4847742	3743736
-1	337.3305806	0	0	0	0	0	0	0
-1	338.0387283	0	0	0	2538668	2837073	0	0
-1	338.0962575	5469152	6182440	6767275	8137910	8630875	4888869	6082767
-1	338.107482	0	0	0	0	0	0	2719954
-1	338.1245418	13546468	17065518	15049392	2481338	0	13543722	15741142
-1	338.1326585	9237477	11822639	13673138	12192956	11309665	14575915	15528152
-1	338.1438677	0	0	2640565	0	0	0	0
-1	338.2087963	0	0	0	0	0	0	0
-1	339.0146105	0	0	0	10857803	9433849	0	0
-1	339.0721357	5592180	9258723	9438069	37612884	36696836	7653849	8638904
-1	339.0874164	0	0	0	13806935	15201029	0	0
-1	339.1085243	48026744	60843756	61170556	71593304	71922440	65104352	63730112
-1	339.1237804	0	2934509	3498880	8760668	9556747	4233699	4006340
-1	339.1278627	2505853	3782382	2554753	0	0	0	0
-1	339.1360012	0	0	0	0	0	0	0
-2	339.1449369	43308160	51013360	52421508	42462560	44397328	72575464	72184264
-1	339.1999249	3007624	8570620	7414672	10644841	12202776	7891441	6894038
-1	340.0180764	0	0	0	0	0	0	0
-1	340.0754902	0	0	0	6041077	5198764	0	0
-1	340.0907715	0	0	0	3083767	3500975	0	0
-1	340.1119061	8041745	10971048	10454091	12635642	11105202	10685079	10580653
-1	340.1270904	0	0	0	2332157	0	0	0
-1	340.1401654	6124821	9709485	8741968	0	0	10513052	8303284
-1	340.1482975	8107286	9447343	10069074	7392768	8156088	14887581	14070454
-1	340.203315	0	2353081	2847837	2866697	0	0	0
-1	341.0302929	0	0	0	16068235	15184971	0	0
-1	341.0878199	14128545	20555870	19211536	47246996	46822484	19606342	20509584
-1	341.1030302	4187556	5220450	5657876	18574998	20001878	5311306	4113300
-1	341.1242037	44979624	54487140	55665944	50589336	51934300	71789392	70742936
-1	341.143546	0	2621545	0	0	0	0	0
-1	341.151546	0	0	0	0	0	0	2575263
-1	341.1969372	0	0	0	9711269	10392678	3468122	3523498
-1	342.0336001	0	0	0	4177703	2929903	0	0
-1	342.0911286	0	3674392	4445659	8597296	9057529	3009529	4011128
-1	342.1064221	0	0	0	2932530	4478203	0	2446460
-1	342.1275454	8549945	10627359	11879906	10235701	9999615	13347839	11105408
-1	342.2003218	0	0	0	0	2356490	0	0
-1	343.0612211	0	0	0	5771204	6989205	0	0
-1	343.082297	4257476	5827022	6338208	32698312	32568728	5262503	5305690
-1	343.1034622	17700550	22325714	20768420	34992076	35583388	27290794	27325790
-1	343.1187165	13039305	15362516	13903527	24817612	24868254	13110445	14759266
-1	343.1398166	18896588	24275416	22996652	14331856	14759330	40332464	38401384
-1	343.1551141	11359950	15182299	13149871	17035218	16938404	16477364	15365482
-1	343.1762	2963153	3150303	2717363	2609110	0	7015608	6624624
-1	344.0646176	0	0	0	0	0	0	0
-1	344.0856449	0	0	0	6570079	6370872	0	0
-1	344.1068205	3506006	4557447	4999018	5730402	6346299	4181337	4871745
-1	344.1139804	4495191	6679176	6375276	3231843	3049020	5299546	5350979
-1	344.122085	2455384	3762826	2516845	5468260	5318206	3188059	2983493
-1	344.1431643	3073883	4340366	5498737	4886632	0	6999391	6751817
-1	344.1584607	3557213	3854992	4216692	3911786	4429380	3000674	4560461
-1	344.1795618	0	0	0	0	0	0	0
-1	345.0404669	0	0	2535457	9212141	9549517	3452409	3557137
-1	345.0615769	0	2710322	3303461	40661232	40728272	3059196	2856726
-1	345.1091837	6871011	9325370	8865838	2369783	3129048	9244164	9402145
-1	345.1132372	0	0	0	5808376	5551833	0	0
-1	345.1173881	0	0	2601007	0	0	0	0
-1	345.1191072	8058853	9464636	10577968	9302264	9483994	16543238	18822946
-1	345.2071143	0	0	0	4509958	3124967	5045781	4704055
-1	346.0438591	0	0	0	0	0	0	0
-1	346.0649225	0	0	0	6984067	7386988	0	0
-1	346.0932385	7428204	7629800	8374508	2505095	3987312	7155371	5871610
-1	346.1125447	0	0	2349296	0	0	0	0
-1	346.1165532	0	0	0	2398603	0	0	0
-1	346.1224165	0	2677741	0	0	2795380	2440880	3219456
-1	346.1295802	9508977	13921263	13125875	0	0	11071153	12195842
-1	346.1659576	2383990	4221941	4978938	0	0	6811319	5888010
-1	346.2104708	0	0	0	0	0	0	0
-1	347.0197233	0	0	0	7426574	7272445	3211078	2853060
-1	347.0408537	0	0	2375074	31945232	32274432	0	0
-1	347.0772617	9812212	12790933	13822377	48951828	49248260	9277263	9124048
-1	347.0924629	0	0	0	12849688	11008008	0	0
-1	347.0965205	0	2473112	0	0	0	0	2353365
-1	347.1136116	50059512	62811292	63203760	60256796	63797260	45510484	46430424
-1	347.1248787	14801146	17706140	16837042	0	0	16674647	16382171
-1	347.1329613	0	2739358	0	0	0	3166041	3029213
-2	347.1499787	52746492	64056480	68708792	54751776	53966864	74018648	73169120
-1	347.1692832	0	0	0	0	0	0	0
-1	347.186401	11442435	14232744	14330301	13603366	13408278	24751970	25180392
-1	348.0231286	0	0	0	0	0	0	0
-1	348.0441722	0	0	0	5120672	5122199	0	0
-1	348.0806061	2432381	2940227	3486311	9212581	7805084	0	0
-1	348.0957951	0	0	0	2515624	0	0	0
-1	348.1170032	8190338	13364553	11749998	10908330	12171426	8572923	9312689
-1	348.1282145	3459459	3290443	2331248	0	0	2914301	3445172
-1	348.1533571	10295686	11849039	12528245	11236016	10877095	14020609	14318009
-1	348.1897331	2623883	4119893	3230332	3629749	3848365	4726791	6093249
-1	349.0201469	0	0	0	13112106	12499239	0	0
-1	349.0353418	0	0	0	16020268	12335402	2941073	0
-1	349.0565208	2503168	4615658	4668191	42365744	41089324	3608725	3254906
-1	349.0717685	0	0	0	15708977	17938734	0	3639933
-1	349.0928638	35543556	43642352	43674404	61895476	62552368	30044314	31259266
-1	349.1041315	12761606	16428530	16034600	2409270	2722100	13512860	14088836
-3	349.1292669	85416456	112356856	112749360	82277176	83261752	104886432	104888968
-1	349.1404843	15161867	16379384	16935726	0	0	17445026	17185420
-1	349.1566946	0	0	0	0	0	0	0
-2	349.1656843	42490384	53243388	56978228	40760128	40433980	75526312	73235088
-1	349.2417936	0	2503178	2988865	3070793	3914056	0	0
-1	350.0234519	0	0	0	2626486	0	0	0
-1	350.0387451	0	0	0	3765176	2490812	0	0
-1	350.0598505	0	0	0	6738875	8812991	0	0
-1	350.0751095	0	0	0	2646973	3256770	0	0
-1	350.0962178	6081163	7540379	5622753	11654080	11966916	5235005	5745494
-1	350.1074817	3074701	3505821	2421731	0	0	2582847	0
-1	350.1245535	21011086	26455712	25734118	3146692	3172809	18641218	20085596
-1	350.1326342	16259728	20491938	19262440	15086533	15989194	20771138	17529694
-1	350.143841	2792081	3284643	2601962	0	0	0	3677024
-1	350.1690417	7781013	10391207	10554350	7607242	8559055	14659912	13957989
-1	350.2451573	0	0	0	0	0	0	0
-1	351.0357921	0	0	0	22623298	23378508	0	0
-3	351.1085168	69360400	93024072	90926232	86406216	82672216	79327712	77102120
-1	351.1197566	16309010	22720328	20655262	0	0	18444768	18611244
-1	351.1237965	0	0	0	7976014	7739993	3047905	0
-1	351.1278764	4606740	4718409	2911391	0	0	3121634	4353069
-1	351.1335134	0	3258186	0	0	2558554	2951651	0
-1	351.1359961	0	2518858	0	0	0	0	0
-3	351.1449432	84302616	104034120	104885408	75854928	75594328	120615400	120749104
-1	351.1561402	5176087	7319374	5975205	0	0	8663526	7609395
-1	351.1724011	0	0	0	0	0	2773481	0
-1	351.1813378	20339482	22458194	25455786	15545430	17463904	40071660	38861880
-1	352.0390791	0	0	0	3955915	5065435	0	0
-1	352.1119208	12974996	14430189	14413140	13350100	12745445	11424381	13499641
-1	352.1231176	2364310	3585007	2874710	0	0	3138175	3228923
-1	352.1270879	0	0	0	2667735	0	0	0
-1	352.1401567	13212568	18575346	17313112	0	0	17625730	16219390
-1	352.1482833	14867353	18935796	18279770	12498137	14285546	21377668	21314816
-1	352.1595504	0	0	0	0	0	0	0
-1	352.1846392	4070302	4804601	4578657	4216030	0	8606345	6913288
-1	353.0878312	23485458	30961806	29552134	54687064	53902192	24703766	22379968
-1	353.1030708	0	3326097	2590216	12219738	11828080	3822361	0
-1	353.1127771	0	0	0	0	0	0	0
-1	353.1152635	0	0	0	2987356	0	0	0
-1	353.1241763	84499480	110522520	106458632	87586144	87063408	106853144	106593736
-1	353.1354475	9468953	10899607	10997262	0	0	9720606	9436618
-1	353.1394809	3554330	3061911	3010063	8238431	6490998	4092702	3788235
-1	353.1435395	2970650	3027096	2899472	0	0	0	2586060
-1	353.1492125	3179547	0	0	2686304	0	0	0
-1	353.1516347	0	2440345	0	0	0	0	0
-2	353.1605603	42556444	51703964	52391444	35845472	36109176	76247840	77561296
-1	353.1969899	4607009	4882593	5930521	0	3124094	11776807	9862615
-2	353.2003453	2532386	4038817	5357082	5870951	4418430	7639848	4906456
-1	354.0911641	5069972	5288244	6540987	9115102	8510458	4531122	4398732
-1	354.1064046	0	0	0	0	2462716	0	0
-1	354.1388017	0	0	0	0	0	3015609	0
-1	354.1429047	0	0	0	0	3036161	0	0
-1	354.1558029	3726492	6263102	6741702	0	0	6968252	8609433
-1	354.1639138	8379550	9367871	9473736	6276584	6478852	12653501	14515867
-1	354.20028	0	0	2907854	0	0	0	2586274
-1	354.2036413	0	0	0	0	0	0	0
-1	355.0670861	3460369	4506067	3858281	27260510	26573952	4375624	4083536
-1	355.0823424	4025619	0	2611052	18396768	17398914	0	2674515
-1	355.1034363	35249428	45674968	45379440	55539300	55999620	42398796	40894296
-1	355.1187237	4488472	4755931	5382003	12187238	12762247	4846672	5566298
-1	355.1284929	0	0	0	0	2460808	0	0
-2	355.139849	48618776	63009248	60977016	39188072	37125256	73823312	71728992
-1	355.1591688	0	0	0	0	0	0	2430818
-1	355.1673352	0	0	0	0	0	0	0
-1	355.1762458	9379103	11571684	11218813	5879405	6192271	20984920	20987750
-1	355.1961496	0	0	0	0	0	0	0
-1	356.0704279	0	0	0	4552418	4754696	0	0
-1	356.085687	0	0	0	3067620	4029706	0	0
-1	356.1067953	4799893	8073851	6836259	9377511	8682765	7222502	6823966
-1	356.1220511	0	0	0	3283689	2434319	0	0
-1	356.1432128	9452953	10482304	11030569	5953260	5676306	12629227	11632677
-1	356.1795976	0	3412614	0	0	0	4551921	4481069
-1	357.0251998	0	0	0	11794270	10370440	0	0
-1	357.1343637	8379926	10056479	10252504	16512876	15826327	10171777	9150696
-1	357.1465549	0	0	0	0	0	0	0
-1	357.1707396	4288027	6304550	6197471	8632177	10141084	8459654	7790832
-1	358.0284444	0	0	0	0	0	0	0
-1	358.1376999	2465428	0	2754952	3500013	4337180	0	0
-1	358.1741243	0	0	0	0	0	2404892	0
-1	359.0772279	0	2901076	2677292	22018150	23559832	2456226	4751969
-1	359.1136228	12427021	15807578	14660146	22952042	23215772	10843815	11092584
-1	359.1500393	14343954	16659552	18264632	18937966	18218658	20199084	18252398
-1	359.1863934	3813142	4375654	5657151	7231603	6405798	6162098	7791222
-1	360.0806355	0	0	0	4106468	4177691	0	0
-1	360.1169787	0	3196152	0	6015209	3886879	2722619	2986791
-1	360.1533674	4808590	3507454	2587366	3815661	4144932	4237120	2503470
-1	360.1897447	0	0	0	0	0	0	0
-1	361.0928825	9568257	13563280	12055432	24344932	27361182	9246665	9102304
-1	361.1292904	26206214	33420694	33518478	29620584	30769058	29423566	29656038
-1	361.1656352	16965642	22033820	22180756	20412780	19218342	29259732	28804078
-1	362.0962184	0	2899501	0	5249505	5328926	0	0
-1	362.1245317	9191552	9737777	10220601	0	0	9820255	8545441
-1	362.1326528	5587073	5994035	7869499	5810662	6639650	6723680	6235299
-1	362.1608807	2590853	5391927	5510207	0	0	6109284	6309032
-1	362.1689852	3178630	5428792	5071937	3598826	4415527	6117478	6276265
-1	363.0721447	5542132	6526660	5829851	32078426	27328666	4790504	5264721
-1	363.1085255	35479800	41318088	45610208	40958560	40337568	33880300	33981784
-1	363.1197443	10084602	12711627	13006051	0	0	11106542	11142489
-1	363.127858	0	0	2854116	0	0	0	3837275
-1	363.1449481	47112444	58160848	58881256	41679460	43548836	61241584	63276384
-1	363.1561629	3973374	6223569	6116585	0	0	6445300	6350176
-1	363.16425	0	0	0	0	0	0	0
-1	363.1812862	16441601	18904788	19281132	15088232	15024295	30931190	31130980
-1	364.0754782	0	0	2405765	4950743	5275928	0	0
-1	364.1119159	8348019	9426788	9270667	7961307	9052445	6871420	6686224
-1	364.1231092	2978164	3475302	3143053	0	0	0	2606610
-1	364.1401517	10822006	14120808	14644624	0	0	14088576	13010453
-1	364.1482732	9503095	13350762	13727121	10377951	9945377	14006657	14288407
-1	364.1595404	0	0	0	0	0	0	0
-1	364.1765684	0	3241838	3577238	0	0	5376390	3884572
-1	364.1846492	3785084	4626288	4146583	2816740	3606822	7559559	7333405
-1	365.0514092	0	0	0	27949902	26427794	0	0
-1	365.087816	19849706	25671674	24917552	37911380	40927640	18020870	16451266
-3	365.124193	79782384	99579904	96892472	67271512	67928472	87652872	85690056
-1	365.1354466	11076079	14891009	14628408	0	2464157	12786190	11577034
-1	365.1435193	0	0	2991673	0	0	2988559	4237004
-1	365.1605433	53305844	68646920	66680380	42990428	44171680	86276624	84313808
-1	365.1799748	0	0	0	0	0	0	0
-1	365.1969841	7225847	9984011	9877058	5950305	7922084	17627670	18335446
-1	366.0547945	0	0	0	4676554	4125199	0	0
-1	366.0911318	4538980	5474452	5818073	8616910	9110035	2574997	2738039
-1	366.1275377	15049320	20723864	20772574	15547347	15204888	18676378	17319806
-1	366.1387302	0	2779291	3182304	0	0	2781852	4298624
-1	366.1639427	12214892	13318303	14120676	8682455	8897052	17283744	16992132
-1	366.2002796	0	0	2715371	0	0	3167908	4855691
-1	367.0670446	5636826	6109480	5060476	35617860	34964108	6372126	4839462
-1	367.082305	0	0	0	15596615	13042318	0	2564137
-1	367.103476	56451808	70089008	68122496	65567816	62620304	50821924	50858028
-1	367.114688	10486496	12253487	12261252	0	0	9755429	11102254
-1	367.1186989	0	0	0	10173516	9282194	3353381	3049519
-1	367.1284561	0	2410802	0	2516045	0	0	0
-1	367.1308708	2547426	2949426	0	2870349	0	0	3133489
-1	367.1398185	97411808	120879408	125859720	75332688	79594136	124943144	121669680
-1	367.2126292	2683628	3713342	4122516	0	2591390	5204787	6133824
-1	368.0703759	0	0	0	7371968	5030663	0	0
-1	368.0856958	0	0	0	4852930	3539721	0	0
-1	368.0987292	10199895	12859845	11843624	3439811	0	7379887	8513757
-1	368.1068197	10675032	13842886	13203497	12860612	13026060	10345392	8546526
-1	368.1180046	0	0	2465835	0	0	0	0
-1	368.1220194	0	0	0	2407622	3564302	0	0
-1	368.2160279	0	0	0	0	0	0	0
-1	369.0251792	0	0	0	11197748	10527612	2352176	0
-1	369.0463468	0	0	0	19430710	19039102	0	0
-1	369.06156	0	0	0	21265720	22430592	2491445	0
-1	369.0827226	13689806	18266714	16808140	43187516	42926980	14351416	14666122
-1	369.0980021	0	2415197	3700942	16399677	16532357	0	2994573
-1	369.1020164	0	0	0	0	0	0	0
-2	369.1190851	76899280	96696928	94140624	70286656	69370760	77954112	79792528
-1	369.1303192	6304724	9337441	7764180	0	0	6904895	7899539
-1	369.1441071	0	3074660	0	0	0	2673728	0
-1	370.0285758	0	0	0	0	2542582	0	0
-1	370.0496733	0	0	0	2829745	0	0	0
-1	370.064957	0	0	0	3689907	4482043	0	0
-1	370.086049	2466888	3058418	2562418	7855541	6448125	2776259	2718265
-1	370.1013692	0	0	0	2702775	3568639	0	0
-1	370.1224602	14476364	17218296	18266488	12762553	11707393	15023304	13945408
-1	370.1335975	0	0	2418042	0	0	0	0
-1	370.1507376	4789328	5692156	5843325	0	0	7371980	7498309
-1	371.0408215	0	0	0	18251304	18941040	0	0
-1	371.0561243	0	0	0	5332523	5756019	0	0
-1	371.0620216	0	0	2660883	18267692	18236532	0	0
-1	371.0772731	2735297	0	0	22953518	25101430	2665805	0
-1	371.1136392	7652549	8436621	10639900	19578418	17843322	7470418	6056683
-1	371.1234071	0	2589583	0	0	0	0	0
-1	371.1499965	8307913	10214291	11115042	17612342	16909438	11550039	12741362
-1	371.1541518	0	0	0	0	0	2606423	0
-1	371.18643	3015886	3648408	4897320	8355387	8717442	7855452	7187192
-1	372.0441432	0	0	0	2424483	4232426	0	0
-1	372.0592936	0	0	0	0	0	0	0
-1	372.0653112	0	0	0	2961061	3757293	0	0
-1	372.080607	0	0	0	5340839	4637935	0	0
-1	372.1169499	0	0	2482882	4140716	5960947	0	0
-1	372.1534013	0	0	2614984	3444400	3050743	0	3181470
-1	372.1897105	0	0	0	0	3110140	2518502	0
-1	373.0353702	0	0	0	5295899	6055266	0	0
-1	373.0565232	0	0	0	23215902	24020324	0	0
-1	373.0776484	0	0	0	9494304	9569638	2756192	2397243
-1	373.0928698	5707190	7920824	8543074	26246946	27985256	6848099	6007870
-1	373.1140245	10495417	14482619	13253478	13041445	12617067	13909605	14322754
-1	373.1293088	18113978	22297790	21986152	24198950	25199980	17579624	19663940
-1	373.165641	11470271	16448707	15940462	18431786	19694960	21233260	17845322
-1	374.0387155	0	0	0	0	0	0	0
-1	374.0598833	0	0	0	4833176	3216861	0	0
-1	374.0810069	0	0	0	0	2553311	0	0
-1	374.0962521	0	0	0	4718492	4457953	0	0
-1	374.1174453	2369075	0	0	2758559	3333603	0	0
-1	374.132618	3010101	3702101	3701773	5910433	5084645	4636402	3677422
-1	374.1690471	3253818	4181338	4566035	2768805	4478442	2916086	2927860
-1	375.108561	19277484	25394664	23280814	28114968	29918810	15941495	17124754
-1	375.1449242	31155890	37617132	38436020	31555612	33752672	38141820	35425688
-1	375.1813132	11183798	13057523	16252089	14794784	12682851	19496834	19287454
-1	376.1038255	7866152	7315070	8273233	2388113	2522834	5468160	6000184
-1	376.1119177	3991337	5361279	3698002	5669010	6833875	3602433	3069497
-1	376.1401639	8021804	9731715	8928599	0	0	7954437	8384062
-1	376.1482873	4650797	7577221	8912216	4776087	6661847	8151046	6475327
-1	376.1846661	3329842	2539146	0	2879643	2866907	5062667	3456581
-1	377.0666582	0	0	0	7241991	9045829	0	0
-1	377.087803	10971042	12451602	13614578	25886986	26543944	7635079	7802587
-1	377.1030782	0	0	0	4731147	6055754	0	0
-1	377.1071326	0	0	0	0	2358602	0	0
-1	377.1241939	42264488	51150616	53968376	38076684	38831948	40566924	40963808
-1	377.1354072	9267111	10805018	10247674	0	2383693	9027725	8163043
-1	377.1435227	2795433	0	3126779	0	0	0	0
-1	377.1969518	7882671	9002787	8396292	6676759	7645013	14352533	12766956
-1	378.0701247	0	0	0	0	2430909	0	0
-1	378.091131	2805791	2377642	2674327	4997509	5707712	0	0
-1	378.1064994	0	0	0	2427271	2568130	0	0
-1	378.1194605	10127394	11386798	10559131	0	0	9044244	7589764
-1	378.1275705	8718371	8937392	9371292	5988745	7169988	7528725	7982982
-1	378.1387915	2791461	0	0	0	0	0	0
-1	378.2003082	0	0	3534504	0	0	0	2719634
-1	379.067087	3119257	4679742	0	19595774	20973620	3119510	3424287
-1	379.0824558	0	0	0	8528383	6645815	0	0
-1	379.103442	28731550	35291204	34012988	35127808	33458234	23609754	22712356
-1	379.1146679	9201823	8691781	9232190	0	0	8282524	8056871
-1	379.1227524	0	2445383	0	0	0	0	0
-2	379.1398691	57370784	67534920	72253248	41910792	41158716	64455072	63541292
-1	379.1510943	5925027	7970891	6635332	0	0	5591457	6541357
-1	379.1762107	23898278	29229134	29654856	17367562	18253890	40796580	38965296
-1	379.2126389	2586795	2740308	2674510	2873871	0	5349802	6123575
-1	380.0703855	0	0	0	3756666	2635949	0	0
-1	380.0856564	0	0	0	0	2678959	0	0
-1	380.098714	6195483	6963419	7266272	0	0	4428323	5017799
-1	380.1068311	5343516	7749852	7577569	6587006	5425330	4321828	4260040
-1	380.1179867	2416925	0	0	0	0	0	0
-1	380.1350749	10389791	12828896	11780070	2609794	0	11010600	9416908
-1	380.1431756	12921120	14156001	13320167	9773698	9431222	15106601	13357262
-1	380.1543895	0	0	0	0	0	0	0
-1	380.179608	4626725	5042407	6062061	4870791	3596475	9306670	8122580
-1	380.2159931	0	0	0	0	0	0	0
-1	381.082746	9472408	9863536	10526849	22692600	23497000	6628010	6279525
-1	381.1020509	0	0	0	0	0	0	0
-1	381.1303413	6433182	7856504	9224329	0	0	7013041	5579117
-1	381.1384391	0	2808185	3946634	0	0	2825906	0
-1	381.1466274	0	0	0	0	2682159	0	0
-1	381.1555142	48818592	59408764	60260492	29164288	30443824	60392116	62230896
-1	381.1918683	11061669	13058433	11993235	5767941	6297909	18105018	19386742
-1	382.0860644	0	0	0	3726197	3557792	0	0
-1	382.1337322	0	0	0	0	0	0	0
-1	382.1507279	5003808	7856660	7282993	0	0	7463741	7213585
-1	382.1588326	10021409	13238805	13009202	5698431	6220201	11100990	11817490
-1	382.1952576	3101222	2581019	2896184	0	0	3806019	4071960
-1	383.040864	0	0	0	8119278	8530452	0	0
-1	383.0620356	0	0	0	12895217	12929558	0	0
-1	383.0983725	19868314	24674980	22888908	26444790	27003418	17236928	15717031
-1	383.1347633	46394016	57115308	55542228	29492218	31394336	51282884	50107052
-1	383.1540141	0	0	0	0	0	0	0
-1	383.1711484	21146276	26542768	27066840	11551742	10848804	30671818	33034930
-1	384.0441516	0	0	0	0	2538126	0	0
-1	384.0652955	0	0	0	0	2530960	0	0
-1	384.1017233	3730205	4391744	4690546	4486261	4528789	2503754	3363655
-1	384.1300113	6589217	6714180	7185015	0	0	4760654	5174091
-1	384.1381052	9431841	11633477	11985528	6145146	6883993	10249295	9548620
-1	384.1745227	4623142	4604747	3969662	0	0	6882389	6755154
-1	385.0776327	0	3359702	2497299	13403378	12962572	2712786	2642912
-1	385.1140425	19557282	24363996	21742362	18941174	18156304	17351894	19616742
-1	385.1292974	4033443	3675102	3613468	9520376	9358098	6055129	4056041
-1	385.133283	0	0	0	0	0	2755801	0
-1	385.1656528	2681768	2964452	4899618	5260541	7392023	6292702	5178350
-1	385.1868205	3943339	5153767	4281126	0	0	8430817	6706162
-1	386.0809251	0	0	0	2618739	0	0	0
-1	386.1173659	3456038	4699256	3871680	3286392	3888011	4277602	3280004
-1	386.1326382	0	0	0	2430330	2603917	0	0
-1	386.1689426	0	0	0	0	0	0	0
-1	386.1901219	0	2358403	0	0	0	0	0
-1	387.072176	0	0	0	11814388	12430337	0	2753817
-1	387.1085316	5676203	5006611	5465189	12781049	11914245	4367853	4625694
-1	387.1296535	8604845	10790166	11322472	5412348	5381128	11642351	9483553
-1	387.1660721	4082866	5883164	4260974	0	0	7652853	6141223
-1	387.1812945	3636404	5051678	4371569	6981123	7130126	7644663	6894890
-1	388.075454	0	0	0	4118136	0	0	0
-1	388.1119299	0	0	0	0	3161218	0	0
-1	388.1330088	2571573	2524595	2376975	0	0	2555516	2721213
-1	388.1694162	0	0	0	0	0	0	0
-1	388.1846877	0	0	0	0	0	0	0
-1	389.0513781	0	0	0	13895418	14011639	0	0
-1	389.0878282	3980727	3249738	4945327	16074494	17698044	3393283	3745361
-1	389.1241593	14986684	19072592	19678644	20317956	20122880	15025928	15619671
-1	389.1605938	13331905	16729686	16991674	17581832	15731973	18007820	17847900
-1	389.196943	5631430	4101723	6809025	5584653	4721929	8169234	6616674
-1	390.0546583	0	0	0	3381120	0	0	0
-1	390.0549457	0	0	0	0	0	0	0
-1	390.0911435	0	0	0	3614597	5197178	0	0
-1	390.1275662	3378759	5191408	4564574	4888458	3558782	3100566	3081969
-1	390.1638867	3325516	3643125	5826148	4110223	4296067	4036507	5125879
-1	390.2003172	0	0	0	0	0	0	0
-1	391.0306963	0	0	0	9652228	9072112	0	0
-1	391.0670418	2479818	3266438	0	21383178	22564340	0	0
-1	391.1034673	18558670	23627660	21415682	25659406	26709498	13748257	15128455
-1	391.1147162	5349073	7825294	6842116	0	0	5539875	6231945
-1	391.1398133	42757844	51939216	51021576	36014100	35163648	45549608	42932108
-1	391.1510457	5586646	6891411	7726858	0	0	7252008	7706511
-1	391.1762474	20770520	25233304	24217358	17418264	17665538	29591596	30414738
-1	391.2125731	3759838	4437917	4359957	2926621	4541960	7309361	5965720
-1	392.0340531	0	0	0	2754702	0	0	0
-1	392.0703635	0	0	0	4708499	4017781	0	0
-1	392.1068245	4132700	5818413	5724076	5654680	5267066	2926769	2613281
-1	392.1180349	0	0	0	0	0	2617523	0
-1	392.1431691	11308898	11503667	12339122	9439389	8990334	10184886	10188838
-1	392.1544503	0	0	0	0	0	0	0
-1	392.1714959	3915622	4024376	4503479	0	0	5806266	6363179
-1	392.1795976	5582695	7891001	7980984	5015714	4439683	7096508	7993388
-1	392.2159194	2706284	0	0	0	0	0	0
-1	393.082715	11276264	12191948	11503698	27920670	26939128	6617406	5691573
-1	393.1190907	59469804	69896400	68323416	47974692	47681276	50628932	48535740
-3	393.155495	64778228	81168600	83658848	43583784	45190912	75729224	74815680
-1	393.1748829	0	0	0	0	0	0	0
-1	393.1918622	17707000	22284510	21989476	11643182	12103429	28936526	27924678
-1	394.0860742	0	0	3705086	5568940	6319994	2654671	0
-1	394.1143744	13529213	17844596	16877826	0	3659645	9750995	9574738
-1	394.1507226	12030082	15616379	14027017	0	0	13175257	13097303
-1	394.1588496	14758020	19024252	20171018	9480630	10669955	17189338	18880856
-1	394.1952182	3895433	4594050	4745488	2677179	3786632	6916575	7330142
-1	395.0256032	0	0	0	7342641	7876597	0	0
-1	395.0619941	0	0	0	23202358	22548474	0	0
-1	395.0772029	0	0	0	9833016	11325435	0	0
-1	395.0983633	32141582	42306072	44108204	41749052	40439808	24037988	23992808
-1	395.1136644	0	0	0	7973438	6950912	0	0
-1	395.117614	4329744	3459610	3344815	0	0	0	0
-1	395.123247	0	0	0	0	0	0	0
-1	395.1347533	98332944	120359456	122587568	63474240	62558212	88902248	88316400
-1	395.1459631	9720084	13765151	13715892	0	0	8956522	10066414
-1	395.1540359	4395286	3170848	3983797	0	0	4248172	0
-1	395.1596955	0	0	0	0	0	0	0
-1	395.1621662	0	2503202	0	0	0	0	0
-2	395.171132	57700632	73828896	72059320	30411334	31002632	76384880	72849904
-1	395.2075204	7287070	9546281	9365950	2595403	2445325	14076531	14342648
-1	396.0290318	0	0	0	2726593	2363513	0	0
-1	396.0653489	0	0	0	3939014	3563646	0	0
-1	396.0805273	0	0	0	0	0	0	0
-1	396.1017013	7188899	8825534	8424025	7666380	8540291	5573368	6175359
-1	396.1169369	0	0	0	2429646	0	0	0
-1	396.1493638	2664874	2680518	0	0	0	0	0
-1	396.1744726	11628973	15551178	16452198	8800982	6856845	17009410	17750666
-1	396.210911	0	3554000	3275372	0	0	2480904	4217487
-1	397.0412228	0	0	0	12700500	12521728	0	0
-1	397.0564721	0	0	0	14076759	13537538	0	0
-2	397.1140116	61370940	77892456	75205384	46762848	49058060	47221644	45816600
-1	397.1292514	2687549	0	0	9227105	8982796	3820432	3947290
-1	397.1389763	0	2702188	0	0	0	2392978	0
-3	397.1504174	80441920	101485424	103582480	37849956	39391504	84249488	80845600
-1	397.1778372	0	0	0	0	0	0	3310369
-1	397.186786	23917126	29985652	29985558	9735018	9244948	35883928	34970404
-1	397.2265502	2613836	0	0	0	0	3500959	0
-1	398.0445445	0	0	0	0	2498952	0	0
-1	398.0599095	0	0	0	4242411	2879882	0	0
-1	398.1173876	12251860	14797842	15141817	8522739	10400146	9030692	9862062
-1	398.1327295	0	0	0	3013621	0	0	0
-1	398.1537378	17396442	22629400	21924800	8629241	7844247	16927786	17865652
-1	398.1901576	4096735	5757982	5639110	0	3002780	7404591	6970297
-1	398.2299132	0	0	0	0	0	0	0
-1	399.0933037	10736491	14585017	14847077	23465094	23728664	9489592	8289345
-1	399.1085595	3388269	4287676	3628136	14421127	12882457	2763962	2462787
-1	399.1183292	0	0	0	0	0	2636988	0
-2	399.129649	51475312	65244352	62360684	29330570	29561372	46730428	44833864
-1	399.1449074	5477235	5958850	6286446	12274829	12735006	6057152	6585417
-1	399.1546455	0	0	0	0	0	2546881	0
-1	399.1571719	0	0	2744432	0	0	2501825	0
-1	399.1660792	30733174	38210756	38538352	11250832	11711009	38407364	37395532
-1	399.2024231	4846460	5598412	3964024	2714774	0	8613064	8846417
-1	400.0966192	3298313	3036518	0	5786910	3502754	0	3423447
-1	400.1118697	0	0	0	2411808	4129444	0	0
-1	400.1330373	9868302	12733804	11816221	5791011	4457127	7753047	9305309
-1	400.1482981	0	0	0	0	3142313	0	0
-1	400.1694124	7902228	8760691	7925028	3515689	0	8818012	8436962
-1	400.2057938	0	0	0	0	0	0	0
-1	401.0514537	0	0	0	15191472	16126759	0	0
-1	401.0877906	0	3579411	3225032	19205558	20681516	2393577	3198316
-1	401.1089102	9098410	13405718	12815820	12406201	11080495	10169837	8510831
-1	401.1242056	10179756	11103769	12291535	18714044	20091698	8760815	7445873
-1	401.1339349	0	0	0	0	0	0	0
-1	401.1453373	19166384	24448540	23760338	6901183	8008501	20745714	21273972
-1	401.1816806	5715126	6975011	6024665	0	0	10055160	10157434
-1	401.1969772	4383928	4972070	5160412	6401479	6624060	8179194	7019900
-1	402.0547763	0	0	0	0	2874293	0	0
-1	402.091116	0	0	2741885	4595283	4486075	0	0
-1	402.1122959	2572620	3710663	3026561	0	2827198	3069577	0
-1	402.1275923	0	4562634	2479747	3427929	3879872	0	0
-1	402.1486757	0	3804878	5648007	0	0	3518094	3743242
-1	402.1850549	0	3292884	0	0	0	0	0
-1	402.20038	0	0	0	2494052	2771914	3681942	0
-1	403.0306731	0	0	0	9932520	10646593	0	0
-1	403.1034551	10319343	13455224	11947828	21794548	22058060	7212837	7667353
-1	403.1398547	23164404	28970878	30117692	24186618	24777808	22499114	22814366
-1	403.1510639	4908535	5447553	7016253	0	0	4665132	5963424
-1	403.2126396	0	3338123	4239177	3145477	4691036	6876982	7356074
-1	404.0339912	0	0	0	0	2974931	0	0
-1	404.106829	3014294	2789421	0	4923285	5338334	3616708	0
-1	404.1432282	5957276	5783603	6254579	5623707	5141731	4943818	5508917
-1	404.1544011	0	0	0	0	0	0	0
-1	404.215995	0	0	0	0	0	0	0
-1	405.0463328	0	0	0	16633903	15455592	0	0
-1	405.0827336	5429051	6074590	5857440	21958708	22386030	4452448	4304833
-1	405.1190926	32405314	34967780	34017448	29757498	30446962	23335014	23371718
-2	405.1555042	40367944	45879532	47222956	31854656	31790456	42111084	43196364
-1	405.1918586	13956942	16601330	16208052	12210246	13784445	21991538	22486994
-1	406.0497009	0	0	0	2564309	4027901	0	0
-1	406.0860495	0	0	0	3834075	6153731	0	0
-1	406.1224471	7362542	7074206	7549281	6172897	5821960	4251913	4472924
-1	406.1507369	9246707	11162019	10793318	0	0	7737613	7839841
-1	406.1588669	7575540	9425316	11342184	6086888	6444558	9187598	8175714
-1	406.1952306	3680251	4301227	3189103	0	3819027	6312213	5124199
-1	407.0983761	20035736	24285780	23630360	26415494	27465372	13619625	11813102
-1	407.1096296	5052571	6984277	6717979	0	0	3908010	3969264
-2	407.1347643	60127392	71209560	71012896	39358860	40572576	51417520	50700532
-1	407.1459794	10221729	12571228	12276257	0	0	9695664	9871605
-1	407.1540734	0	0	2435619	0	0	0	2779382
-1	407.1621087	0	0	0	0	0	0	0
-1	407.1711368	42334372	52007520	54956580	26579346	27498150	51876276	49783032
-1	407.2075459	7469228	10744424	8843821	3555737	5863085	15110587	13508862
-1	408.1017146	5069131	5501712	4903638	5476914	6141750	3318351	2748804
-1	408.1128234	0	0	0	0	0	0	0
-1	408.1299962	12679503	14586646	16814812	0	0	9826900	9666952
-1	408.1381159	11524433	14275351	15127261	8811064	9639739	10490453	10453385
-1	408.1493679	0	0	3621599	0	0	0	2603403
-1	408.1664091	6183254	8966940	7713507	0	0	8172122	9200014
-1	408.1745027	9705815	12276510	11784932	5837375	6936385	10998363	9838991
-1	408.2108659	0	2542373	0	0	0	3379809	0
-1	409.0412778	0	0	0	11006678	11581384	0	0
-1	409.1140446	45906432	56398800	55219096	35918564	34576340	30937848	30908956
-1	409.1252747	7469571	9597907	9352090	0	0	5649147	6013470
-1	409.1333464	0	4101077	2923419	0	0	0	0
-1	409.1415225	0	2501591	0	0	0	0	0
-2	409.1503865	71596552	90608600	90149792	38900456	39393240	68981504	68985376
-1	409.1696874	0	0	2397090	0	0	0	0
-1	409.186805	28637710	33788896	34083748	11219695	13735903	35001092	34873896
-1	409.2231692	0	2546662	2847660	0	0	6468363	4391468
-1	410.0445092	0	0	0	0	3565670	0	0
-1	410.1092729	7969464	9286801	8451159	2364307	0	4690850	4739761
-1	410.1173702	9575097	11326611	12031065	7648148	8067186	6124451	5649074
-1	410.1285984	2613947	0	2772059	0	0	0	0
-1	410.1456459	12442302	14570648	12932190	0	0	8590248	7971510
-1	410.1537625	15481536	17437850	19174496	8098715	8337528	14783401	16032439
-1	410.1901511	5905095	8164513	8721511	3281825	2603133	7918512	8291005
-1	410.2264812	0	0	0	0	0	2472886	0
-1	411.0569168	0	0	0	13063229	13064456	0	0
-1	411.0721922	0	0	0	8787008	9214219	0	0
-1	411.0932866	12680047	17716562	16471319	20780100	21338382	9442379	9151300
-1	411.1125992	0	0	0	0	0	0	0
-1	411.1490326	2737017	2551133	4072738	0	0	0	0
-1	411.1545534	0	2643294	0	0	0	0	0
-2	411.1660708	48659324	58955104	59348260	20550738	17701146	51156056	50438992
-1	411.2024241	9952131	12965223	12391724	5170264	3299616	13816926	13706069
-1	412.0602116	0	0	0	3552501	2804139	0	0
-1	412.0754692	0	0	0	2796792	3066286	0	0
-1	412.0965917	2915373	3079704	4670940	5313788	3152305	2405625	0
-1	412.1693917	10804283	12195366	12621290	5338377	4901309	11310342	10658790
-1	412.205839	2534466	0	0	0	0	0	3255276
-1	413.0877957	0	0	0	9221556	9419349	0	0
-1	413.1089413	18578672	24647394	23287460	21566904	19765848	13653419	14574707
-1	413.1242141	3337458	4462310	3421863	9893306	9378395	3409326	3052662
-1	413.1453314	42269944	54564584	53712556	17175998	18717278	38213040	35202168
-1	413.1728132	0	0	0	0	0	0	0
-1	413.1816953	16383229	19568368	20469426	4756933	4999780	21648824	21062782
-1	414.0910856	0	0	0	2778737	3089148	0	0
-1	414.1123081	3919283	5683118	4904813	5154421	4872960	3384926	2594059
-1	414.1275026	0	0	0	0	0	0	0
-1	414.1486815	9133498	10991541	10671988	3958396	4094726	8443492	7062800
-1	414.1850517	3853761	3975100	4163451	0	0	4789867	5227798
-1	415.103431	3915383	3459192	7149621	15537971	16079784	3794704	0
-1	415.1246038	13303419	18389116	18602040	9869111	10517419	13358868	12559779
-1	415.1398631	7896703	8853631	9222204	13801274	15817646	7862039	8332710
-1	415.1609555	14417539	18192516	18225216	6108990	6421426	18945818	19522984
-1	415.1761936	4779654	7379079	6690883	10262337	11090868	8959773	9045419
-1	415.2126324	0	2381966	3156043	3346248	3615674	4810532	4453809
-1	416.1067324	0	0	0	3444725	3472468	0	0
-1	416.1279248	2600773	4225356	4421893	2631673	3206231	3270602	4015675
-1	416.1432102	2708296	3316047	2978056	3524604	3468378	2756557	2651709
-1	416.1643281	3616588	4266323	5019916	0	0	4188113	4306497
-1	416.1795607	0	3082582	2423055	3258372	3431520	0	2475587
-1	416.215952	0	0	0	0	0	0	0
-1	417.0827439	0	3250707	3553736	21256374	20159740	0	0
-1	417.1166517	0	0	0	0	2469123	4409471	4388560
-1	417.1190727	11403278	17095194	17717712	22960316	22076676	11507840	10602193
-1	417.130305	5443601	6003229	8387026	0	0	4425858	4912851
-1	417.1402077	5222419	7625247	7387604	2697409	3693831	7714948	7333588
-1	417.1554872	19267606	23829026	24058326	25368772	24747274	22911110	22750934
-1	417.1918732	8953885	11401770	10779102	13490379	13163792	15882381	16819932
-1	418.0860337	0	0	0	5245309	4894125	0	0
-1	418.1199744	0	0	0	0	0	0	0
-1	418.122468	3268829	4250350	3074719	5736837	3935668	2582841	2485096
-1	418.1336688	0	0	0	0	0	0	0
-1	418.1435486	0	0	0	0	0	0	0
-1	418.1507083	6013155	8215284	9206436	0	0	6879551	7063405
-1	418.1588183	5185765	6306550	6765222	6085004	7593402	5892416	5773166
-1	418.1952416	3567852	3660541	0	2877843	3177920	4151623	3405683
-1	419.025553	0	0	0	10590779	9453140	0	0
-1	419.095927	0	0	0	0	0	5347823	4409340
-1	419.098338	12960169	16702398	17259370	30841418	30580320	8829424	9234428
-1	419.1322956	0	0	0	0	0	3734006	0
-1	419.134747	40698288	55417796	55810928	39590480	39493224	36116984	36382720
-1	419.146003	10903987	14048200	13179763	0	0	10336761	9824259
-1	419.1540769	0	0	2471797	0	0	0	2680837
-1	419.2074934	7397824	12229589	12303232	9591392	11271796	18258436	18950156
-1	420.0290495	0	0	0	0	2576136	0	0
-1	420.0993411	0	0	0	0	0	0	0
-1	420.1017404	3027581	3370133	4062267	5905175	7061269	0	0
-1	420.129996	13025922	16686235	16915522	2749212	0	10156722	10889368
-1	420.1355139	0	0	0	0	0	0	0
-1	420.1380878	11715204	14834845	14556227	9976606	10805020	9763508	9152666
-1	420.1412051	5476997	6388894	7928900	0	0	4586165	4671642
-1	420.1493071	3052167	3366047	3804229	0	0	0	0
-1	420.1663564	8274570	12262563	9346121	0	0	9575097	10954910
-1	420.2108964	2462356	0	4721746	0	2862889	5667522	4708517
-1	421.0776467	6345549	7454056	6954249	33168352	31465414	4303719	4045096
-2	421.1139776	52527956	69705072	68787472	50961384	47751116	36674412	35039532
-1	421.1252162	14484311	16653683	15375635	0	0	10926959	9898287
-1	421.1292325	0	0	0	3582955	5378000	0	2523440
-1	421.1333406	2732889	0	4152597	0	0	0	0
-1	421.1446191	0	0	0	0	0	0	0
-1	421.1504166	91063136	117742968	119053592	60922864	57712596	79731576	81570096
-1	421.1616574	11567967	13524346	16112923	0	0	9624438	11290933
-1	421.1697744	0	0	3530013	0	0	0	2799926
-2	421.1867699	42828644	58826112	60464416	30514166	31334362	61512572	59353400
-1	421.2231611	6013804	7929224	7798056	4402175	4161505	13638530	14723390
-1	422.0809312	0	0	2821598	7371954	6815870	0	0
-1	422.1173838	11387950	16162379	16915942	9510073	10567813	8199214	8276422
-1	422.1286332	4013104	5701198	4709864	0	0	0	0
-1	422.1324348	0	0	0	0	0	0	0
-1	422.1649819	3978296	3976790	5463536	0	0	0	0
-1	422.1901207	12158013	16227931	13884917	8764617	7479443	14670908	14969297
-1	422.2265474	0	2569827	2817533	0	0	3714115	4024790
-1	423.0357993	0	0	0	9747836	9224495	0	0
-1	423.0568802	0	0	0	29367680	31170866	0	0
-1	423.0721109	0	0	0	14884227	15786294	0	0
-1	423.0932932	25756930	31563554	32087734	41295240	40673592	14900458	15067738
-1	423.1045433	5891333	7364389	7102136	0	0	5848301	4172379
-1	423.1207348	0	0	0	0	0	0	0
-3	423.1296667	119833864	164667184	158899904	71998864	71344448	87989488	82684512
-1	423.1408819	14779661	22880044	21536448	0	0	15228148	14543457
-1	423.1546128	0	2633520	0	0	0	0	0
-3	423.1660302	114066704	152084272	155360960	54042008	55288136	120626424	112896616
-1	423.1935075	0	0	2541259	0	0	2434302	0
-2	423.2024561	29689114	38215484	38936268	13376927	13754702	40606976	41986668
-1	424.0390935	0	0	0	0	2695659	0	0
-1	424.0602246	0	0	0	6266455	5927407	0	0
-1	424.075532	0	0	0	3550810	3887602	0	0
-1	424.0966662	5613025	8257537	6971278	9100894	9085429	3483054	2452210
-1	424.1079293	0	0	0	0	0	0	0
-1	424.1329954	27461096	36085768	34447252	15818342	17244668	19668404	19131128
-1	424.1442344	3429867	5070860	5058456	0	0	0	3529465
-1	424.1613009	17384942	24125456	22552476	0	0	16489914	16722684
-1	424.1694213	27035120	32907282	34676636	11542126	12280323	24485308	26487548
-1	424.2057909	7071225	7970841	9977765	3792502	2970122	10223043	10447618
-1	425.0361355	0	0	0	13197097	12018343	0	0
-1	425.0725696	4093626	5451995	4939872	32612144	30450350	3497581	3570566
-1	425.0878527	0	0	3260516	16080692	16114353	0	0
-1	425.1089296	60393156	81502432	77242472	54632248	52404916	39526004	38546316
-1	425.1201518	6833861	9822438	9568363	0	0	6282871	6843278
-1	425.1241601	0	2834663	0	12623676	13574840	4333176	2847630
-1	425.1338709	3800776	0	0	0	0	0	0
-1	425.1365754	0	4434154	0	2437951	0	0	0
-3	425.1453007	152340176	202154224	202678384	66232128	64987836	115515000	115125136
-1	425.1605942	0	0	3027059	9338692	9405118	0	4225940
-1	425.1646635	4720335	5533936	5202036	0	0	0	4488084
-1	425.1702918	0	0	3125366	0	0	0	0
-1	425.1727749	0	3866866	3166326	0	0	2541185	0
-2	425.1817235	73565904	96248048	99524728	23764808	23765698	82091648	80653208
-1	425.2091992	0	0	0	0	0	0	0
-1	425.2180556	9774811	13443324	13557888	5087057	3019465	16948874	17296284
-1	425.2578159	0	0	0	0	3504849	2901650	0
-1	426.0395518	0	0	0	2750468	2491238	0	0
-1	426.0759624	0	0	0	5099532	5698413	0	0
-1	426.091224	0	0	0	4124687	3996528	0	0
-1	426.1122806	12617636	17785286	16392514	11067412	10298228	8232763	7670820
-1	426.1235672	0	0	0	0	0	0	0
-1	426.1274746	0	0	0	3256343	2945911	0	0
-1	426.1405511	20481962	24617420	26485064	0	0	13688640	13888552
-1	426.1486678	30771116	42541516	42410316	15392795	13820795	24452930	25701418
-1	426.1639661	0	0	0	3184671	0	0	2550828
-1	426.1769817	6866867	8618452	8208721	0	0	8585031	7859246
-1	426.1850791	16943028	22061526	21733714	6180900	5710722	18751306	18967600
-1	426.2214127	0	3514846	3768666	0	0	4808529	4815925
-1	426.2612539	0	0	0	0	0	0	0
-1	427.0517804	0	0	0	16048354	15246377	0	0
-1	427.0882317	11372674	13542051	12706327	30023914	27534384	9338877	8522936
-1	427.1068242	5068935	7946919	9749020	0	0	5259265	4918459
-2	427.1245594	75794568	102408872	99000864	48079092	44475448	53256196	47295676
-1	427.139808	6260878	8372911	6808099	18784502	19080250	6799367	6900928
-1	427.143924	3823759	3347119	0	0	0	0	0
-1	427.1495782	2603152	4567729	0	0	3011644	0	0
-1	427.1520996	4050065	4604081	0	3037433	2535484	0	2678978
-3	427.1609749	90605712	122856112	120889896	28778746	30155838	82026504	80391360
-1	427.1762509	5490839	8200887	7807531	13164798	14296129	8470542	7883974
-1	427.1803567	0	2452152	0	0	0	0	0
-1	427.1859705	2564249	0	2716205	0	0	0	0
-1	427.197366	21776540	28680892	29827632	5832963	6579269	28319762	28683464
-1	427.2336981	0	3486404	2850871	0	0	5201946	2995406
-1	428.055091	0	0	0	3850689	3937515	0	0
-1	428.0915864	0	0	2716404	5263818	5383410	0	0
-1	428.1100934	0	0	3011320	0	0	2980042	0
-1	428.127936	14649713	19866512	21078780	8602065	8168698	9928909	8572246
-1	428.1431992	3613045	0	0	5718485	4003068	2638032	2440536
-1	428.1643173	19286394	25437080	27763460	5685722	6472961	15573204	16739676
-1	428.1796044	0	0	0	2912733	3757315	2781400	0
-1	428.2007405	4958594	6538145	6628108	0	0	5349596	6450529
-1	428.2372182	0	0	0	0	0	2414819	0
-1	429.0674329	0	0	0	13705892	13247921	0	0
-1	429.0802881	0	0	0	0	0	4587917	2827751
-1	429.0826778	0	2751596	3367887	26944168	27436468	2709902	3438055
-1	429.0860653	5753423	8733804	6460368	0	0	3006862	4054504
-1	429.10387	12061267	15230065	14672851	19161772	19424696	11936146	10350058
-1	429.1167353	0	0	0	0	0	4850069	5000684
-1	429.1191478	8186455	11674740	10036183	24355504	24421820	8642965	8130029
-1	429.128876	0	0	0	0	0	0	0
-1	429.1402471	41978460	56140920	54764508	18031284	19031488	33464730	35925488
-1	429.1554722	12274271	16884860	17736670	25207480	25306562	16982428	15822322
-1	429.1652368	0	3937407	0	0	0	2523550	3112436
-1	429.16675	3730018	4146303	3132385	0	0	4661663	4914676
-1	429.1675087	0	0	3194850	0	0	0	0
-1	429.1765989	21842532	31859842	30614500	7201469	6211015	30417312	29208054
-1	429.1918824	7694952	8832133	9102311	15377088	13657545	13246884	15330808
-1	429.2282895	0	0	3748847	5026505	3878353	5849515	6663677
-1	430.0708297	0	0	0	3318663	2551415	0	0
-1	430.0836063	0	0	0	0	0	0	0
-1	430.086079	0	0	0	5915531	5629562	0	0
-1	430.089301	0	0	0	0	0	0	0
-1	430.1071781	2437950	3302745	2884786	5657487	5084798	0	3071619
-1	430.1200303	0	0	0	0	0	0	0
-1	430.1224454	2730817	3626332	0	7021459	5240449	0	0
-1	430.1436287	9030470	11806049	9348282	2927512	4671109	7266917	6483592
-1	430.1507748	5172040	5858659	6710460	0	0	4821606	5013129
-1	430.1588798	0	3126629	4019390	5473179	7235208	3494504	4017803
-1	430.162007	3730251	4953446	5387454	0	0	4858473	6876811
-1	430.1701054	0	0	0	0	0	0	0
-1	430.1799624	5008207	6833514	6882498	0	0	6988396	5271182
-1	430.195193	0	3364205	3476678	3945379	3704463	3957359	3309200
-1	430.2316349	0	0	0	0	0	2570871	0
-1	431.0772807	0	0	0	7603309	5048127	0	0
-1	431.0960071	0	0	2680206	0	0	5321511	5852953
-1	431.0984143	8121384	11421247	9053583	27698290	29042498	5919528	3903257
-1	431.1017752	8170536	11519552	11756944	0	0	5739304	5525274
-1	431.1194954	6335532	7620165	7562644	5031030	6588231	7889708	6729501
-1	431.1347279	22023216	28485192	31303064	36709496	34645836	19407662	20016926
-1	431.1459831	7883827	10520138	9242010	0	0	8348465	7548705
-1	431.1541428	0	0	0	0	0	0	0
-1	431.1558822	12078133	15214157	16131484	4744319	4288335	13919027	12676898
-1	431.1653368	0	0	0	0	0	0	0
-1	431.1711676	21269560	29599312	29402528	29631618	31074130	29008694	27668260
-1	431.2438909	0	0	2872751	2841747	2502496	4985670	2854703
-1	432.0805211	0	0	0	0	2983944	0	0
-1	432.0993298	0	0	0	0	0	0	0
-1	432.101763	0	2850602	0	6301016	8005644	0	0
-1	432.1050153	2874647	3761963	2549360	0	0	2411446	0
-1	432.1228741	0	0	0	0	0	0	3082165
-1	432.1300439	7646493	10757937	9389686	2590047	0	7668731	5181366
-1	432.1381508	4779295	6190899	6612600	6940001	7694355	4178941	4972471
-1	432.1412844	5631263	5199668	7046777	0	0	5358590	5402552
-1	432.1493356	0	0	0	0	0	2380799	0
-1	432.1592533	0	3786552	2799229	0	0	3412993	2639802
-1	432.1663679	5225765	7538490	7726718	0	2496537	7169027	7589819
-1	432.1744737	5483815	7006012	6219392	8365417	8308763	5923845	6713277
-1	432.2473051	0	0	0	0	0	0	0
-1	433.0776785	3112447	4835344	3159883	29664826	29305040	0	2940998
-1	433.111683	2682376	2807832	2877267	0	2541783	6431942	6533195
-1	433.1140226	22187528	32253976	29337428	34121284	33827032	16164038	16166987
-1	433.1252472	9244171	11954203	11872086	0	0	5973193	6525005
-1	433.1270703	0	3692572	4822870	0	0	0	0
-1	433.1332945	0	3708957	3553112	0	0	0	0
-1	433.1447118	0	0	0	0	0	0	0
-1	433.1616603	7835156	11724836	12216158	0	0	8332496	8376402
-1	433.16976	2422294	0	0	0	0	0	0
-2	433.1868246	24940058	34056232	34121572	26322516	25274598	37233876	37793880
-1	433.2231518	4849187	7071794	8185708	6923868	6424814	13903069	13938780
-1	434.0809573	0	0	0	6375204	5458332	0	0
-1	434.1092749	6262520	7866628	7448628	2852651	3625378	4441493	4845794
-1	434.1150214	0	0	0	0	0	0	0
-1	434.1173792	5443322	7555334	6260790	7055149	7088548	3593622	3920099
-1	434.128667	0	3219721	0	0	0	0	0
-1	434.1305736	0	0	0	0	0	0	0
-1	434.1456861	10850049	14952717	15476796	0	0	10569116	9064679
-1	434.1650162	3694342	3488017	0	0	0	3591584	0
-1	434.1820225	5230346	7579925	6842437	0	0	7505316	7565549
-1	434.1901282	6622988	7285015	8636486	6637374	6400434	7464357	8515822
-1	434.2265536	0	2398496	2687055	3075910	0	0	3854580
-1	435.0568765	0	0	0	25405450	23997028	0	0
-1	435.072151	0	0	0	8161293	6597223	0	0
-1	435.09331	10735591	14723566	15395091	28321810	30222954	6194786	7975287
-1	435.1125964	0	0	0	0	0	0	0
-1	435.1408987	12947443	16050681	16689438	0	0	9807467	8827262
-1	435.1490051	3155957	0	0	0	0	0	3580288
-2	435.1660413	61837304	82029056	82422048	46311460	43035256	64988784	62370180
-1	435.1772952	4485116	9579010	7932198	0	0	6317683	6001028
-1	435.1854191	0	3095044	0	0	0	0	0
-1	435.1934899	0	0	0	0	0	0	0
-1	435.20247	21680130	27044360	29600044	14100524	13675137	31827576	33173896
-1	435.2388148	2564107	3148305	2865460	0	0	6547072	5525901
-1	436.0602659	0	0	0	4659447	4930354	0	0
-1	436.075608	0	0	0	0	0	0	0
-1	436.0966759	3662045	4520670	0	5794048	6163257	0	0
-1	436.1248985	13373668	17394404	14510590	2887942	3287871	7038777	8286740
-1	436.1442871	2945257	4262633	4323842	0	0	0	0
-1	436.1613272	12243181	15067885	16951814	0	2771783	10921793	11448857
-1	436.1694484	14209263	17427184	18967048	10635537	10365768	14886723	14184986
-1	436.1806862	0	2437874	0	0	0	0	0
-1	436.1977108	2394358	5065462	3918350	0	0	5056329	5186079
-1	436.2057944	5239032	7064312	6277648	3279130	2530128	8750922	7803424
-1	436.2422023	0	0	0	0	0	0	2546213
-1	437.0361622	0	0	0	10496479	9563131	0	0
-1	437.1089127	34017752	46181328	44804832	34286064	32451594	21571592	20804264
-1	437.1201578	9073113	9464787	9612001	0	0	5920779	6361770
-1	437.128276	0	2726869	0	0	0	0	0
-3	437.1453448	89559520	117746648	114469608	45394424	44051476	64464912	62173868
-1	437.1647081	3088868	4951006	4389611	0	0	2693140	2474673
-1	437.1727615	0	0	2964205	0	0	2464790	0
-2	437.1817173	57840104	70626272	69577456	26618370	27569178	60467224	57193140
-1	437.2009604	0	0	0	0	0	0	0
-1	437.2180749	9859569	14527467	12659447	4483595	5532705	17606688	16462521
-1	438.0395066	0	0	0	2652880	3034316	0	0
-1	438.1122757	7918287	10570947	9694148	5720802	6851804	2926812	4678464
-1	438.1235449	0	2632901	0	0	0	0	0
-1	438.1405925	15717078	20573386	18639818	0	0	10143970	8827716
-1	438.1487066	20353752	25537740	24587212	10300138	9424099	14756068	13792070
-1	438.1769528	7762655	10513618	10316755	0	0	9488618	9417546
-1	438.1850492	12604129	15428820	17755092	6597363	6941931	13773035	14447435
-1	438.2214549	4158186	2723037	4795357	0	0	4770035	3400529
-1	439.0306992	0	0	0	4783039	6155676	0	0
-1	439.0670699	0	0	0	10906568	10136995	0	0
-2	439.1246049	59544524	81636792	78359728	36776916	36351408	35695028	37073880
-1	439.1358538	7181263	9694650	8809647	0	0	5671349	4887515
-1	439.1398646	0	0	0	7023578	6909363	0	0
-1	439.1440034	2814929	3497404	3697841	0	0	0	0
-1	439.1495871	2501586	0	0	0	0	0	0
-1	439.1521593	3069907	0	0	0	0	0	0
-3	439.1609801	86414296	108178880	115387576	33598432	32517558	69183928	66565088
-1	439.1803282	0	0	0	0	0	3248574	0
-1	439.1884266	0	0	2404796	0	0	0	0
-1	439.1973402	28873694	35663304	36940988	10660839	8990143	34875840	33043428
-1	439.2337788	3206119	3730898	3644614	0	0	6670794	4953066
-1	440.0338972	0	0	0	0	2567791	0	0
-1	440.0703581	0	0	0	2825403	3454582	0	0
-1	440.127966	12948680	17084076	18673044	7154889	7351939	8456840	7050353
-1	440.1392086	0	0	2803095	0	0	0	0
-1	440.1434067	0	0	0	0	2442886	0	0
-1	440.1562357	10237135	12644018	14069146	0	0	8776334	7984245
-1	440.1643319	19649744	25734836	26946972	7638226	6631050	16378511	15266934
-1	440.2006971	7443674	9645757	9137573	2608347	0	9112215	8811644
-1	440.2370988	2417891	0	0	0	0	0	0
-1	441.0827167	0	0	0	13725106	13545293	0	0
-1	441.1038177	15209918	23211930	21655158	22719928	20967250	11012952	11359492
-1	441.1288297	0	0	0	0	0	0	0
-2	441.1402575	60134856	82358176	79605376	25013696	25571160	40774496	39007496
-1	441.1596638	0	2901927	2563714	0	0	2550628	0
-1	441.1652221	0	0	0	0	0	2593637	0
-1	441.167711	2554318	3252137	0	2434503	0	0	2780430
-1	441.1766171	42440144	60272556	60337800	13905353	12611424	42412904	40678672
-1	441.2129867	7730650	10645428	10530447	3190226	2461544	11004783	11973908
-1	441.2527902	0	0	0	0	0	0	0
-1	442.0860353	0	0	0	4103848	3756066	0	0
-1	442.1071743	3364541	4935823	3157854	5344942	4685863	0	2737563
-1	442.1435908	13211334	16658584	17788774	4488887	5140526	8285239	8263073
-1	442.1799908	11065039	14053537	12971887	2748096	2451510	8875070	9033126
-1	442.2163359	3284697	3670186	3987319	0	0	3918918	3403180
-1	442.2562033	0	0	0	0	0	0	0
-1	443.0619767	0	0	0	16592793	15397106	0	0
-1	443.1347191	6633411	7721356	7262285	17739690	16871682	6876428	6338102
-1	443.1445043	0	0	0	0	0	0	0
-1	443.1558756	31627208	41922960	44773456	11890608	10506502	26914064	25048632
-1	443.1711611	6477772	9179540	8597589	14987188	15003914	8867091	11318843
-1	443.1922841	11499474	16052633	16183386	3145657	4460815	13249816	14825022
-1	443.2075236	0	5210525	4976734	7139261	6648082	7433499	7280193
-1	444.065302	0	0	0	3565714	3432906	0	0
-1	444.1381696	0	0	2677046	4251812	4301274	0	0
-1	444.1592085	7600330	10089096	10096955	3438761	3109342	6221288	6022864
-1	444.1744598	0	2413196	3803455	4157613	5042657	0	3471058
-1	444.1956351	0	4186769	3225923	0	0	4255216	4210389
-1	444.2109071	0	0	0	2859190	0	0	0
-1	445.1351661	8346053	12530553	11137566	4506012	4858545	8851131	9434978
-1	445.1481142	0	2982780	2456098	0	0	4279998	3413860
-1	445.150421	16734665	21984124	22311458	23277984	22950580	14511806	16054116
-1	445.1867599	12179922	17281926	16806442	17920424	19395260	19361478	19445610
-1	446.1384581	0	2927729	0	0	0	2609044	0
-1	446.1456303	6568651	9229427	7451403	2681497	0	4734870	4016122
-1	446.1514058	0	0	0	0	0	0	0
-1	446.1537403	4242125	5674101	5673741	6574747	5747597	3800983	0
-1	446.1901643	3435222	3765374	5141269	4280996	5682069	5967776	5740545
-1	447.056886	0	0	0	25015166	22983762	0	0
-1	447.0721286	0	0	0	6411138	6509653	0	0
-1	447.0932606	7011265	6640990	7754729	27440006	27014234	3555427	4089992
-1	447.140921	9231309	12014954	12268532	2530195	0	7393390	7583887
-1	447.1491814	0	2803052	0	0	0	0	0
-2	447.1660371	35855316	49263984	47821816	36516760	34518120	37236852	38058132
-1	447.202416	16980958	22427002	20935682	18215842	19215472	27668602	27375768
-1	447.2388373	2591719	3515778	4236299	3328939	3441785	7893123	7395486
-1	448.060273	0	0	0	5305467	5969196	0	0
-1	448.0755079	0	0	0	0	2417967	0	0
-1	448.096666	0	2410072	0	5469316	6083892	0	0
-1	448.1248749	8740046	12482143	12104922	3503243	2889018	6123844	5978402
-1	448.1442142	0	3810916	0	0	0	0	0
-1	448.1694129	8101082	12793450	13546725	8647830	9762116	10596685	10148136
-1	448.1976972	2768098	3462769	3294443	0	0	5894484	4933933
-1	448.2057991	4664548	5379699	5162221	4670623	5920076	6844757	7944494
-1	448.2421315	0	0	0	0	0	2818397	2545971
-1	449.051436	0	0	0	7902581	10024453	0	0
-1	449.0725195	3280327	3311435	2926009	31143290	29701642	0	0
-1	449.1065677	2438608	3958611	3327425	0	0	5370393	6769076
-1	449.1089001	28188112	37042004	35894720	36255108	34092560	14447130	14776756
-1	449.128213	0	0	0	0	0	0	0
-2	449.1453298	70819288	95336288	96122312	49132940	48870936	53457440	51427768
-1	449.1565659	15261149	18544480	19707340	2956688	0	11760164	10770876
-1	449.1726346	0	0	2747856	0	0	0	0
-2	449.1816763	54173156	73774952	73184720	38516120	39302688	61780520	60471744
-1	449.1928936	0	5224297	4134357	0	0	4338220	3905985
-1	449.2010703	0	0	0	0	0	0	0
-1	450.0549056	0	0	0	2811508	0	0	0
-1	450.0758809	0	0	0	6887033	7837414	0	0
-1	450.1041933	6110934	7608396	8713899	3057281	3454700	3539699	3942985
-1	450.109972	0	0	0	0	0	0	0
-1	450.1123051	6856408	9115726	7804589	6796931	7509742	4174581	4344394
-1	450.1405349	18325216	26294358	25015988	0	3041012	11899643	11483726
-1	450.1486369	17587938	24393816	25179830	11843212	12596982	14234364	12810831
-1	450.1598982	3575525	5380186	5756600	0	0	3257087	0
-1	450.1769222	11312873	15546462	17151676	0	0	14709507	12057172
-1	450.1850411	15638251	19855456	19035838	10040981	9795326	17036036	15989333
-1	450.196121	0	0	0	0	0	0	0
-1	451.0882054	12525530	15350082	13236114	30029692	31897540	5972938	7461595
-1	451.1073954	0	0	0	0	0	0	0
-1	451.1245509	76849120	102676808	102283160	50182020	51099596	42447824	43367136
-1	451.1357811	15671270	21690702	20527006	0	0	10925012	9837282
-1	451.1439117	5005289	5355856	6076320	0	0	0	2589411
-1	451.1520073	0	0	0	2461579	0	0	0
-1	451.1609571	119971824	159824208	161789856	53720972	56276948	91665368	93108968
-1	451.1722117	10526704	13498711	13891494	0	0	8926172	9345767
-1	451.1803416	3334130	0	3180456	0	0	0	4586217
-1	451.1884355	0	0	0	0	0	0	0
-2	451.1973709	52731896	69581152	68466608	23082902	22656988	63484896	59947756
-1	451.2336962	8044544	10058087	12171189	6117280	4696037	14922729	15579889
-1	452.0915049	3563747	4713022	4585599	8820859	7084195	0	0
-1	452.1279233	19489004	24525382	25278600	11499653	13613227	9999533	9198453
-1	452.1392115	3920112	4487754	3967114	0	0	2503855	3033975
-1	452.175586	0	4115027	3344531	0	0	0	0
-1	452.1925911	6226174	9058903	10926230	0	0	9811131	7764863
-1	452.2006824	15409408	17250904	19413144	6379672	6060219	16037053	16268160
-1	452.237089	2648330	2923106	0	0	0	4531397	4828038
-1	453.0463465	0	0	0	13564272	11434358	0	0
-1	453.0674608	0	0	2496869	25999734	25311610	0	0
-1	453.1038197	33858032	45792060	45726060	39991680	37632388	19068290	18447366
-1	453.1191404	0	2425663	0	12269955	13498758	0	0
-2	453.1402555	129802744	171752256	168081776	54770056	51820940	75019656	71744520
-1	453.1514973	12411389	17660744	16628088	0	0	9246093	9108493
-1	453.1555305	0	0	0	9263500	9402766	0	2915341
-1	453.1651968	0	0	0	0	0	0	0
-3	453.1766125	118006272	157858640	150911360	37534096	37599636	93107600	93109264
-1	453.1959732	0	0	2980227	0	0	4101527	0
-1	453.2039483	2648587	2882388	2546053	0	0	0	0
-1	453.2129749	27828750	35961688	39369096	9820571	9083291	36550044	36256788
-1	453.2494203	3330583	4012896	3787151	0	0	5264803	3865627
-1	453.2969803	0	0	2494875	0	0	3114413	3922978
-1	454.0496767	0	0	0	2712178	3500629	0	0
-1	454.0707727	0	0	0	5016184	5855834	0	0
-1	454.1071828	8528635	11009079	9902682	7740033	7207522	4458078	5119130
-1	454.1225272	0	0	0	2845317	0	0	0
-1	454.1436027	31793924	41368640	38320740	15022730	12204650	18151014	16055455
-1	454.1548711	2605832	4283459	4061797	0	0	0	0
-1	454.1588723	0	0	0	2830990	2964077	0	0
-1	454.1718415	13083405	17939528	18004584	0	0	11810412	10845348
-1	454.1799391	28549902	38190152	37763692	9706131	9558642	23737966	21036196
-1	454.216353	7725849	9403474	9632371	2792093	0	9721462	9010346
-1	454.2527962	0	0	0	0	0	0	0
-1	454.3002281	0	0	0	0	0	0	0
-1	455.02566	2667505	0	0	8592237	8526638	0	0
-1	455.0619601	0	0	0	22428534	20052790	0	0
-1	455.0830854	5379072	7372076	6855488	25279356	24656700	4495156	4005162
-1	455.119512	55944200	77511992	73120584	36486020	34224964	30947132	28851504
-1	455.1307636	4572173	6569272	5815115	0	0	0	4078897
-1	455.1347814	4641806	5004601	5364556	14728073	17005382	0	3775794
-1	455.1445697	0	0	0	0	0	0	0
-1	455.1558814	121152528	158645568	153926480	36354960	33766220	75937600	73776440
-1	455.1671009	4523031	6880577	8059732	0	0	4872007	4201782
-1	455.1711076	4289560	6815042	6429525	14760851	14121807	8091464	8322359
-1	455.1752828	2966553	4443459	3464021	0	0	0	2948408
-1	455.1808502	0	3616069	0	0	0	0	0
-1	455.1831882	3456027	4922693	4148055	0	0	0	0
-1	455.1922287	53912604	75283784	77052760	12581784	12483411	52410188	52411704
-1	455.2074966	0	3439947	2616157	7060380	7510871	4765520	5823804
-1	456.029177	0	0	0	0	0	0	0
-1	456.0653232	0	0	0	4402298	4422678	0	0
-1	456.0864775	0	0	0	5913727	6044699	0	0
-1	456.1228773	13296918	16809522	17169460	8584328	9215011	7018520	6946243
-1	456.1342621	0	0	0	0	0	0	0
-1	456.1381169	0	0	0	3710092	3824679	0	0
-1	456.1592428	25437472	34160188	33143870	8101010	7420971	16447520	17825224
-1	456.170632	0	0	2999360	0	0	0	0
-1	456.1744693	0	0	0	5172374	2870319	3381283	2446794
-1	456.1874835	3732776	6020674	5594180	0	0	5363750	4394445
-1	456.195586	15148330	16498243	18037830	0	3722291	12957736	12664269
-1	456.2108934	0	0	0	2542751	0	0	0
-1	457.0412904	0	0	0	16973174	17579248	0	0
-1	457.1116475	0	0	0	2616712	2465024	4458737	4525652
-1	457.1351779	48408100	66961200	63749412	19529102	19250438	29636854	29179480
-1	457.1504338	10053162	13238067	12565799	22691218	22658312	10377465	9502298
-1	457.1715357	50570800	67682104	69909800	12631447	10591501	40155388	40091228
-1	457.1908008	0	0	0	0	0	0	0
-1	457.2078994	11445817	18136898	17120564	3722657	3480854	17250566	14630498
-1	457.2231712	2963005	5316422	4693304	7404965	7658777	8378633	6749796
-1	458.0446915	0	0	0	3948154	3794385	0	0
-1	458.115025	0	0	0	0	0	0	0
-1	458.138518	10127155	13877292	13975056	5918354	3845606	6191570	7683818
-1	458.1537776	3016504	4116528	3849748	7970454	6544874	3437013	3256045
-1	458.1749099	11446077	16760885	15826456	3268252	0	10328538	8543984
-1	458.2112547	2881351	4280382	4963873	0	0	3021282	4382453
-1	458.2264664	0	0	0	0	3771898	2499045	0
-1	459.0569366	0	0	0	26460032	24723124	0	0
-1	459.0932925	4216885	4813084	6512369	28557194	29703868	3308195	0
-1	459.0966539	9308213	12222748	10436338	0	0	4426404	5037942
-1	459.1143774	6588474	9036065	7864054	9756559	8543937	6187688	4497273
-1	459.1272818	2545726	2847012	2916089	2555795	2748100	7027371	7946107
-1	459.1296375	15919166	20578596	20446970	31539092	31964868	12925611	12435323
-1	459.1637713	0	0	3141378	0	0	4328115	4034432
-1	459.1660769	21375048	26460462	28327682	30719900	31407820	23444146	24100736
-1	459.2024477	13707346	17973560	16252683	18055078	17743572	21871290	22429574
-1	459.2387926	3418204	5300544	5406483	5042096	4529885	9927363	8101771
-1	460.0603029	0	0	0	5136517	5230486	0	0
-1	460.096719	0	0	0	6381711	4710302	0	0
-1	460.0999343	2928964	0	0	0	0	0	0
-1	460.1177617	3164489	0	0	0	0	0	0
-1	460.124923	5917003	8143391	7446500	4001942	3014564	3931013	4472844
-1	460.130697	0	0	0	0	0	2698118	0
-1	460.1330044	3787085	5157409	4882406	6086808	7724966	2980743	0
-1	460.1612814	7883093	9224744	10747884	2614431	2807724	7551885	7479313
-1	460.1670515	0	0	0	0	0	0	0
-1	460.1693939	5368151	7750186	7290862	8880289	9207726	3799951	6291475
-1	460.1725292	5806424	5808683	5816303	0	0	6904720	7045139
-1	460.2058327	3291489	3412531	3514359	5329067	5193654	5520279	5386264
-1	460.242171	0	0	0	0	0	0	3780637
-1	461.1065861	0	3670805	3172555	0	2773121	6028380	6766747
-1	461.1089559	14002772	19055382	18956492	31637910	29900930	9174108	8757403
-1	461.1123218	9267797	14271255	13893836	0	0	5012573	5370011
-1	461.1283117	0	0	2707664	0	0	0	0
-1	461.1430536	2931294	4178719	4403412	3043743	3555465	6306916	4923552
-1	461.1453543	38120032	52937504	51429588	37175712	36585608	29572196	29376672
-1	461.1583582	4000354	3582754	3764439	0	0	2634855	2625698
-1	461.164821	0	2532132	0	0	2666638	0	0
-1	461.1664427	3197540	4129572	4886745	0	0	4607081	4350115
-1	461.1759481	2591335	0	0	0	0	0	0
-2	461.1816758	33335912	45663016	47562972	37142952	35504272	41499756	41894052
-1	461.2181039	14215794	16073521	16220389	13271474	12796058	23280756	23216298
-1	461.2545301	0	3085115	3434734	3008956	2822306	5692540	6406320
-1	462.1098607	0	0	2736567	0	0	0	0
-1	462.1122475	2730852	3871762	4964792	7299739	7962979	0	0
-1	462.1155069	2397029	3769363	3764664	0	0	2524472	0
-1	462.1405739	10644331	16499737	15679934	2554530	2847082	6028606	6824240
-1	462.146386	0	0	0	2458276	0	0	0
-1	462.1486836	8383342	13583387	11338176	9904804	7070059	8650048	5914930
-1	462.1518415	5094255	9643036	8643009	0	0	6184257	6168882
-1	462.161731	0	0	0	0	0	0	0
-1	462.1699652	0	0	0	0	0	0	0
-1	462.1769892	8276853	10724386	11108806	2411180	0	9174342	7610678
-1	462.1850914	8596343	11338788	12829128	9183918	9093491	10190152	10453303
-1	462.2133341	2458495	2835499	0	0	0	3390798	3322171
-1	462.2214154	4053889	4908077	4907473	4887224	3891580	5725520	5800252
-1	462.2578837	0	0	0	0	0	0	0
-1	463.0517919	0	0	0	23577488	24592950	0	0
-1	463.0882126	5704812	7357703	8290973	30524314	29475390	3911181	2597305
-1	463.1034918	0	0	0	5407645	6816323	0	0
-1	463.1222922	3648629	0	4489893	3134370	3052103	7061013	5435838
-1	463.1246074	36973684	54117648	51626660	36553636	36094536	20364820	21217726
-1	463.1358381	12921977	15287570	15237800	0	0	6675992	9150912
-1	463.1438985	0	0	0	0	0	0	0
-1	463.1552786	0	3523863	0	0	0	0	0
-3	463.1609423	64793728	92849432	91800240	46384044	47039056	54181404	51167684
-1	463.1721852	9645187	15811867	15041200	0	0	9870879	10494405
-1	463.1803279	0	2768158	0	0	0	0	0
-1	463.188281	0	0	0	0	0	0	0
-2	463.197358	36777096	50775328	52019896	29115318	30720600	46317092	44417480
-1	463.2167646	0	0	0	0	0	0	0
-1	463.2337712	7310483	11699499	11862719	7275455	5304928	16629293	15614414
-1	464.0552185	0	0	0	4011157	5366553	0	0
-1	464.0915503	0	0	0	7128223	6136609	0	0
-1	464.1067568	0	0	0	0	2962213	0	0
-1	464.1255034	0	0	0	0	0	0	0
-1	464.1279333	7310726	11699723	12551056	8324265	8561449	5385968	5235279
-1	464.1392374	0	3655182	3924883	0	0	0	0
-1	464.1562589	14527885	20219410	20038550	2548912	0	9076470	8217171
-1	464.1643682	14691727	19678740	21676952	11109554	9519922	11304696	11526740
-1	464.1755996	2583954	3950103	2978716	0	0	0	0
-1	464.2007033	8482201	12813853	12305313	6907068	6333242	12762880	11387481
-1	464.2370913	3415459	2901542	3810218	0	3861314	4366088	4108894
-1	465.0827283	0	0	0	9323937	8004609	0	0
-1	465.103888	17870478	26691326	25347188	26494374	26231814	8437700	8757979
-2	465.1402318	69709464	98879240	98223232	44287408	42976268	44416972	40616672
-1	465.1595877	3518109	4908813	5080194	0	0	0	2544355
-1	465.1652375	0	0	0	0	0	0	0
-1	465.1676294	2750111	0	0	0	0	0	2431716
-1	465.1766029	73576096	105563920	104121480	34063800	35275796	68009944	64340708
-1	465.1878532	4578981	5941012	7627913	0	0	4767703	4166375
-1	465.2040067	0	0	0	0	0	0	0
-2	465.2130422	23735980	34096924	33899664	12387779	13370398	32817116	33014506
-1	465.2494087	3727030	5285668	4416663	0	0	8421348	7496432
-1	466.0860445	0	0	0	2827943	3491043	0	0
-1	466.1071759	3932062	6268922	6161760	6440621	7349480	2629791	0
-1	466.143577	16789416	23513090	21087592	9275062	11126000	8642726	10912623
-1	466.1718986	12119984	15927306	16975214	0	0	9281709	10093427
-1	466.1912743	0	0	0	0	0	0	2607990
-1	466.2163498	6631356	6793237	8537465	3385033	3941633	7692470	8602490
-1	466.2526948	0	2695198	0	0	0	0	0
-1	467.0467242	0	0	0	9734049	11232700	0	0
-1	467.0619665	0	0	0	10872741	11355583	0	0
-1	467.0983396	0	0	0	8906671	9217479	0	0
-1	467.119522	37597360	52611320	54183500	28624820	25970124	19956090	19645434
-1	467.1307796	5271732	7260409	7734863	0	0	3715453	3775484
-1	467.1348298	0	0	0	6514617	6989264	0	2735101
-1	467.1469519	0	3004669	2502226	0	0	0	0
-3	467.1559077	81047736	117623040	115787352	34949052	32163284	55165316	52675584
-1	467.1671282	7737534	11536642	11224663	0	0	5017989	4482050
-1	467.1752709	3236032	2971908	3880537	0	0	0	0
-1	467.1809423	0	0	0	0	0	0	0
-2	467.1922398	48869572	71551240	72336992	16910280	17253852	47628684	47563780
-1	467.2197426	0	0	0	0	0	0	0
-1	468.0500072	0	0	0	3946663	0	0	0
-1	468.0652474	0	0	0	0	2662050	0	0
-1	468.1017973	0	0	0	0	3249834	0	0
-1	468.1228586	8499649	10783216	12650294	5605562	4355759	3142228	4314249
-1	468.1342251	0	0	0	0	0	0	0
-1	468.1380496	0	0	0	2676926	0	0	0
-1	468.1592089	18739658	27445752	25151294	8366276	8455863	13189723	11650190
-1	468.170483	2392526	2931196	0	0	0	0	0
-1	468.1956505	10826196	16091650	17958726	4774093	2549439	11174499	10110099
-1	469.0776561	0	0	0	11078067	12142470	0	0
-1	469.098749	6804170	9964258	10364953	16206264	16861066	4907815	3486995
-1	469.1139875	0	0	0	8882620	10454926	0	0
-2	469.1351204	46445268	69585640	65980448	24005058	23480210	25740078	24003864
-1	469.1503949	0	4250351	0	8235462	9217942	3224370	3505435
-1	469.1600979	0	0	3053607	0	0	0	0
-1	469.1624792	0	0	0	2484681	0	0	0
-1	469.171558	56144604	83348216	78104616	17041868	17090458	40846136	40125724
-1	469.1989602	0	0	0	0	0	2554684	0
-1	469.20794	20181734	27413246	28624946	3402197	4904867	21431102	21153058
-1	470.0809208	0	0	0	3459768	3197032	0	0
-1	470.1021028	0	2714587	2422018	4434622	2979949	0	0
-1	470.117352	0	0	0	2788034	0	0	0
-1	470.1385137	9753571	16714724	15239434	5040839	4917365	6046727	6284710
-1	470.1537543	0	0	0	4135627	2414712	0	0
-1	470.1749185	13169645	18123756	17959186	3594961	4049021	8610830	8766891
-1	470.2112588	4387831	5516278	6408475	0	0	5973014	4003248
-1	471.0569023	0	0	0	11963318	13568324	0	0
-1	471.1297035	2510064	3910873	4221424	12717001	12028244	3683548	2500145
-1	471.1393638	0	0	0	0	0	0	2450995
-1	471.1508406	32486646	44879072	44550644	9243598	11979097	19662048	20694580
-1	471.1660816	5895418	6343906	4512248	12045266	10930524	5252324	5244471
-1	471.187185	19952896	28003560	28953084	4631512	3651937	18711784	20268602
-1	471.2024236	3183875	4672747	5216768	8055772	7735653	6423787	6424124
-1	471.2235583	3699977	4967664	5212677	0	0	5612784	5150271
-1	472.0602055	0	0	0	0	3938854	0	0
-1	472.1330587	0	0	0	3665102	0	0	0
-1	472.1541648	6944261	10866133	9874140	3325139	3107387	4306359	4155073
-1	472.169426	0	0	0	3620055	3697214	0	0
-1	472.1905117	5113359	6516191	6671076	0	0	4203967	3958470
-1	472.2057733	0	0	0	2489569	3070534	0	0
-1	472.227035	0	0	0	0	0	0	0
-1	473.072508	0	0	0	16960962	15141641	0	0
-1	473.1089532	3368711	4042432	4762552	13946315	13191953	0	3123014
-1	473.1220461	3200779	4009667	4352955	0	0	0	3553096
-1	473.1300937	6731533	9711301	9030588	5795281	5323542	4793992	5785417
-1	473.1664478	11032343	16355022	15043525	3034586	3128094	9397903	9725774
-1	473.2028299	3880737	4595415	5372877	0	0	5478039	3381075
-1	473.2180853	4486949	5557979	6589393	9244135	8538922	9078426	10536789
-1	474.0758938	0	0	0	4583110	3283947	0	0
-1	474.1123204	0	0	0	2922191	3075059	0	0
-1	474.1253462	0	0	0	0	0	0	0
-1	474.1335038	0	0	0	0	0	0	0
-1	474.1698366	0	5050308	3329195	0	0	2793317	2877401
-1	474.2061352	0	0	0	0	0	2537325	0
-1	474.2214853	0	0	0	2623211	0	2529136	0
-1	475.160979	18987314	25186486	23285134	20680670	22498526	17107000	16238690
-1	475.1722138	4520244	5951673	5254544	0	0	4171834	4687972
-1	475.2337444	4655429	4489416	5418398	6074353	5033198	7874631	8710252
-1	476.1643495	2472512	7319979	7687795	5157089	5631423	4020491	3741933
-1	476.1757864	2456131	0	0	0	0	0	0
-1	476.2370892	0	2396604	0	0	0	3475739	3518711
-1	477.0674705	0	2560645	0	16617930	16109192	0	0
-1	477.103819	6069052	8786574	10735432	17863124	16830096	4094417	4475246
-1	477.1402376	24329030	33673880	33574736	22139356	22826648	15698392	16107890
-1	477.1514931	8403785	9302682	11964242	0	0	5360091	4843892
-1	477.2493738	2743139	3232433	3645289	3170809	0	4602352	7326082
-1	478.0709223	0	0	0	3472076	3825512	0	0
-1	478.1071922	0	2673537	0	3683029	3837808	0	0
-1	478.1435522	6732883	8385417	7917619	5976799	4509560	5286571	3123708
-1	478.1548198	0	3318668	0	0	0	0	0
-1	478.2526477	0	0	0	0	0	0	3287562
-1	479.1307615	4398428	5706871	6680850	0	0	0	2923138
-2	479.1558626	44940644	60806268	62378264	26661858	23646298	32164734	29674118
-1	479.2286993	9641334	11736206	14094632	4584437	5046378	13749133	16272015
-1	480.1340441	0	0	0	0	0	0	0
-1	480.1511696	9379436	12883307	14209527	0	0	6433869	5110540
-1	480.1592609	12009070	15209837	16011768	6853859	5460280	8006734	6957837
-1	480.2320011	0	3753342	3064329	0	0	5135453	4246295
-1	481.0624183	0	0	0	9287113	11334144	0	0
-1	481.0776792	0	0	0	7108045	8983043	0	0
-1	481.0987453	7667561	7616077	9286346	14636498	15864328	3910928	3169163
-1	481.1351225	41140084	53925460	54973140	22107612	22499856	20204824	19303312
-1	481.1463757	6700917	6592088	7918293	0	0	4549914	3224466
-1	481.1545849	0	3421786	3920599	0	0	0	0
-1	481.1626377	0	0	2421465	0	0	0	0
-3	481.1715645	52477820	72144480	73388760	20600292	20173336	37506336	36359060
-1	481.2079413	22331270	31381094	33510114	8107502	8360481	24038694	23415706
-1	481.2442775	4636560	5363311	4129515	0	0	6982958	7039903
-1	482.0655937	0	0	0	3774152	0	0	0
-1	482.0809325	0	0	0	0	2673377	0	0
-1	482.1021176	0	0	0	3180241	3388134	0	0
-1	482.1384964	9601149	12375875	13079474	4478682	4752110	4959718	5016599
-1	482.1497653	0	0	0	0	0	0	0
-1	482.1748531	15466630	18667340	20255674	5011172	5206774	9301485	8940571
-1	482.2112812	6922384	9271124	8885186	3061485	3162878	5328373	6790177
-1	482.2476474	0	0	0	0	0	2950652	0
-1	483.0569313	0	0	0	8697795	9352120	0	0
-1	483.0932311	0	0	0	10311628	10343360	0	0
-1	483.1143818	14795135	20551722	18846858	14784465	14439365	7884461	7187609
-1	483.1296597	0	0	0	7649237	7279560	0	0
-2	483.1508224	49791368	68278320	67097744	16603098	16700365	24366772	26201246
-1	483.1758017	0	0	0	0	0	0	0
-1	483.1780024	0	0	2555032	0	0	0	0
-1	483.1871977	39829908	50780220	53400728	9975780	9442261	28495548	29543586
-1	484.0602917	0	0	0	0	0	0	0
-1	484.0966295	0	0	0	2570441	3630236	0	0
-1	484.1177889	5571209	5462293	3585383	3406030	3175585	0	0
-1	484.1329646	0	0	0	0	2471076	0	0
-1	484.1541162	12796562	17242398	16782702	5400792	4187305	7638913	6483235
-1	484.1905362	8446620	13801766	13735287	3930337	2907313	7892872	7638312
-1	485.0725287	0	0	0	13883838	14914930	0	2536860
-1	485.1300453	18695058	25975296	25482820	11508173	12539262	10506309	10161571
-1	485.1453227	3101591	6158853	4458056	10443216	11916674	3702857	3931558
-1	485.1549527	0	0	0	0	0	0	0
-1	485.1817295	4576161	5130765	6755920	10394074	10704265	6860880	6065578
-1	485.2028282	13501350	19814930	18126420	3221983	2600334	15339604	14077357
[truncated: 1,073 more rows]
