# Supplementary material for: Improvement of Electrospray Ionization Response Linearity and Quantification in Dissolved Organic Matter Using Synthetic Deuterated Internal Standards
Source: Anal Chem. 2025 Aug 22;97(34):18562–72. doi: 10.1021/acs.analchem.5c02463 (PMC12409698; doi:10.1021/acs.analchem.5c02463)
Supplement: Supplementary file 2 [file ac5c02463_si_002.zip › Final code for SI Aug15/DI and LC data FT and Orb/isofind.m]

tab=readtable("FTICR_raw_single_examples.csv");
data=table2array(readtable("FTICR_raw_single_examples.csv"));
%%
allsum=sum(data(:,7:13),2);
logi=allsum>0;
data_cut=data(logi,:);
%%
mz=data_cut(:,1);
mz(:,2)=zeros();
lngm=length(mz);
mz(:,2)=zeros(lngm,1);
for masscount=1:lngm
    ind=lngm+1-masscount;
    mznow=mz(ind,1);
    mziso=mznow-13.00335+12;
    massdiff=abs(mz(:,1)-mziso);
    closest=min(massdiff);
    closest_ppm=closest/mziso*1e6;
    if closest_ppm<0.3
        mz(ind,2)=1;
    end
end
sum(mz(:,2))
%%
data_deiso=data_cut(mz(:,2)==0,:);
