# Supplementary material for: Improvement of Electrospray Ionization Response Linearity and Quantification in Dissolved Organic Matter Using Synthetic Deuterated Internal Standards
Source: Anal Chem. 2025 Aug 22;97(34):18562–72. doi: 10.1021/acs.analchem.5c02463 (PMC12409698; doi:10.1021/acs.analchem.5c02463)
Supplement: Supplementary file 2 [file ac5c02463_si_002.zip › Final code for SI Aug15/DI and LC data FT and Orb/mzXML/t.txt]

blankb-qb.mzXML
blankc-qb.mzXML
Nelha_D5-1_0-qb.mzXML
Nelha_D5-1_0_b-qb.mzXML
Nelha_D5-1_1-qb.mzXML
Nelha_D5-1_10-qb.mzXML
Nelha_D5-1_10_b-qb.mzXML
Nelha_D5-1_15-qb.mzXML
Nelha_D5-1_15_b-qb.mzXML
Nelha_D5-1_1pt5-qb.mzXML
Nelha_D5-1_1pt5_b-qb.mzXML
Nelha_D5-1_1_b-qb.mzXML
Nelha_D5-1_2-qb.mzXML
Nelha_D5-1_20-qb.mzXML
Nelha_D5-1_20_b-qb.mzXML
Nelha_D5-1_2_b-qb.mzXML
Nelha_D5-1_5-qb.mzXML
Nelha_D5-1_5_b-qb.mzXML
Nelha_D5-1_pt5-qb.mzXML
Nelha_D5-1_pt5_b-qb.mzXML
solvent_D5-1_0-qb.mzXML
solvent_D5-1_0_b-qb.mzXML
solvent_D5-1_1-qb.mzXML
solvent_D5-1_10-qb.mzXML
solvent_D5-1_10_b-qb.mzXML
solvent_D5-1_10_c-qb.mzXML
solvent_D5-1_15-qb.mzXML
solvent_D5-1_15_b-qb.mzXML
solvent_D5-1_1pt5-qb.mzXML
solvent_D5-1_1pt5_b-qb.mzXML
solvent_D5-1_1_b-qb.mzXML
solvent_D5-1_2-qb.mzXML
solvent_D5-1_20-qb.mzXML
solvent_D5-1_20_b-qb.mzXML
solvent_D5-1_2_b-qb.mzXML
solvent_D5-1_5-qb.mzXML
solvent_D5-1_5_b-qb.mzXML
solvent_D5-1_pt5-qb.mzXML
solvent_D5-1_pt5_b-qb.mzXML
SRFA_D5-1_0-qb.mzXML
SRFA_D5-1_0_b-qb.mzXML
SRFA_D5-1_1-qb.mzXML
SRFA_D5-1_10-qb.mzXML
SRFA_D5-1_15-qb.mzXML
SRFA_D5-1_15_b-qb.mzXML
SRFA_D5-1_1pt5-qb.mzXML
SRFA_D5-1_1pt5_b-qb.mzXML
SRFA_D5-1_1_b-qb.mzXML
SRFA_D5-1_2-qb.mzXML
SRFA_D5-1_20-qb.mzXML
SRFA_D5-1_20_b-qb.mzXML
SRFA_D5-1_2_b-qb.mzXML
SRFA_D5-1_5-qb.mzXML
SRFA_D5-1_5_b-qb.mzXML
SRFA_D5-1_pt5-qb.mzXML
SRFA_D5-1_pt5_b-qb.mzXML
t.txt
T0-D5-1-10-qb.mzXML
T0-D5-1-10_b-qb.mzXML
T10-D5-1-10-qb.mzXML
T25-D5-1-10-qb.mzXML
T25-D5-1-10_b-qb.mzXML
T5-D5-1-10-qb.mzXML
T5-D5-1-10_b-qb.mzXML
T50-D5-1-10-qb.mzXML
T50-D5-1-10_b-qb.mzXML
T75-D5-1-10-qb.mzXML
T75-D5-1-10_b-qb.mzXML
TRM_D5-1_0-qb.mzXML
TRM_D5-1_0_b-qb.mzXML
TRM_D5-1_1-qb.mzXML
TRM_D5-1_10-qb.mzXML
TRM_D5-1_100-qb.mzXML
TRM_D5-1_100_b-qb.mzXML
TRM_D5-1_10_b-qb.mzXML
TRM_D5-1_1pt5-qb.mzXML
TRM_D5-1_1pt5_b-qb.mzXML
TRM_D5-1_1_b-qb.mzXML
TRM_D5-1_2-qb.mzXML
TRM_D5-1_20-qb.mzXML
TRM_D5-1_20_b-qb.mzXML
TRM_D5-1_2_b-qb.mzXML
TRM_D5-1_5-qb.mzXML
TRM_D5-1_50-qb.mzXML
TRM_D5-1_50_b-qb.mzXML
TRM_D5-1_5_b-qb.mzXML
TRM_D5-1_pt5-qb.mzXML
TRM_D5-1_pt5_b-qb.mzXML
TRM_D5-2_10-qb.mzXML
TRM_D5-2_15-qb.mzXML
TRM_D5-2_15_b-qb.mzXML
TRM_D5-2_1_b-qb.mzXML
TRM_D5-2_20-qb.mzXML
TRM_D5-2_20_b-qb.mzXML
TRM_D5-2_5-qb.mzXML
TRM_D5-2_5_b-qb.mzXML
TRM_D5-M_10-qb.mzXML
TRM_D5-M_10_b-qb.mzXML
TRM_D5-M_15-qb.mzXML
TRM_D5-M_15_b-qb.mzXML
TRM_D5-M_20-qb.mzXML
TRM_D5-M_20_b-qb.mzXML
TRM_D5-M_5-qb.mzXML
TRM_D5-M_5_b-qb.mzXML
