# Supplementary material for: Improvement of Electrospray Ionization Response Linearity and Quantification in Dissolved Organic Matter Using Synthetic Deuterated Internal Standards
Source: Anal Chem. 2025 Aug 22;97(34):18562–72. doi: 10.1021/acs.analchem.5c02463 (PMC12409698; doi:10.1021/acs.analchem.5c02463)
Supplement: Supplementary file 2 [file ac5c02463_si_002.zip › Final code for SI Aug15/DI and LC data FT and Orb/namelist.xlsx]

## Sheet: Sheet1
name	conc_d5	matrix	d5type	plot1	range	plot2
Sample1_masslistsCRAM13-d5a_5ppt_1-1-4_1_68771.csv	5	1	1	1	1	0
Sample2_masslistsCRAM13-d5a_5ppt_1-1-4_1_68783.csv	5	1	1	1	1	0
Sample3_masslistsCRAM13-d5a_10ppb_1-1-7_1_69132.csv	10000	1	1	1	3	0
Sample4_masslistsCRAM13-d5a_10ppb_1-1-7_1_69144.csv	10000	1	1	1	3	0
Sample5_masslistsCRAM13-d5a_10ppt_1-1-5_1_68773.csv	10	1	1	1	1	0
Sample6_masslistsCRAM13-d5a_10ppt_1-1-5_1_68785.csv	10	1	1	1	1	0
Sample7_masslistsCRAM13-d5a_15ppt_1-1-6_1_68775.csv	15	1	1	1	1	0
Sample8_masslistsCRAM13-d5a_15ppt_1-1-6_1_68787.csv	15	1	1	1	1	0
Sample9_masslistsCRAM13-d5a_20ppt_1-1-7_1_68777.csv	20	1	1	1	1	0
Sample10_masslistsCRAM13-d5a_20ppt_1-1-7_1_68799.csv	20	1	1	1	1	0
Sample11_masslistsCRAM13-d5a_50ppt_1-1-8_1_68779.csv	50	1	1	1	1	0
Sample12_masslistsCRAM13-d5a_50ppt_1-1-8_1_68791.csv	50	1	1	1	1	0
Sample13_masslistsCRAM13-d5a_100ppt_1-1-9_1_68795.csv	100	1	1	1	1	0
Sample14_masslistsCRAM13-d5a_100ppt_1-1-9_1_68811.csv	100	1	1	1	1	0
Sample15_masslistsCRAM13-d5a_150ppt_1-1-10_1_68797.csv	150	1	1	1	1	0
Sample16_masslistsCRAM13-d5a_150ppt_1-1-10_1_68813.csv	150	1	1	1	1	0
Sample17_masslistsCRAM13-d5a_200ppt_1-1-11_1_68803.csv	200	1	1	1	3	0
Sample18_masslistsCRAM13-d5a_200ppt_1-1-11_1_68815.csv	200	1	1	1	3	0
Sample19_masslistsCRAM13-d5a_500ppt_1-1-12_1_68807.csv	500	1	1	1	3	0
Sample20_masslistsCRAM13-d5a_500ppt_1-1-12_1_68817.csv	500	1	1	1	3	0
Sample21_masslistsCRAM13-d5a_1000 ppt_1-1-15_1_68416.csv	1000	1	1	1	3	0
Sample22_masslistsCRAM13-d5a_1000 ppt_1-1-15_1_68422.csv	1000	1	1	1	3	0
Sample23_masslistsCRAM13-d5a_1500ppt_1-1-14_1_68821.csv	1500	1	1	1	3	0
Sample24_masslistsCRAM13-d5a_1500ppt_1-1-14_1_68834.csv	1500	1	1	1	3	0
Sample25_masslistsCRAM13-d5a_2000ppt_1-1-15_1_68823.csv	2000	1	1	1	3	0
Sample26_masslistsCRAM13-d5a_2000ppt_1-1-15_1_68836.csv	2000	1	1	1	3	0
Sample27_masslistsCRAM13-d5a_4000ppt_1-1-16_1_68825.csv	4000	1	1	1	3	0
Sample28_masslistsCRAM13-d5a_4000ppt_1-1-16_1_68838.csv	4000	1	1	1	3	0
Sample29_masslistsfull solvent blank filtered_1-1-3_1_68763.csv	0	1	0	1	2	0
Sample30_masslistsfull solvent blank filtered_1-1-3_1_68767.csv	0	1	0	1	2	0
Sample31_masslistsfull solvent blank filtered_1-1-3_1_69081.csv	0	1	0	1	2	0
Sample32_masslistsfull solvent blank filtered_1-1-3_1_69085.csv	0	1	0	1	2	0
Sample33_masslistsfull solvent blank filtered_1-1-14_1_68516.csv	0	1	0	1	2	0
Sample34_masslistsfull solvent blank_1-1-2_1_68761.csv	0	1	0	1	2	0
Sample35_masslistsfull solvent blank_1-1-2_1_68765.csv	0	1	0	1	2	0
Sample36_masslistsfull solvent blank_1-1-2_1_69116.csv	0	1	0	1	2	0
Sample37_masslistsfull solvent blank_1-1-13_1_68412.csv	0	1	0	1	2	0
Sample38_masslistsfull solvent blank_1-1-13_1_68418.csv	0	1	0	1	2	0
Sample39_masslistsfull solvent blank_1-1-13_1_68488.csv	0	1	0	1	2	0
Sample40_masslistsNelha 5 ppm_500 ppt CRAM13-d5a_1-1-32_1_68600.csv	500	4	1	1	3	0
Sample41_masslistsNelha 5 ppm_500 ppt CRAM13-d5a_1-1-32_1_68612.csv	500	4	1	1	3	0
Sample42_masslistsNelha 5 ppm_1000 ppt CRAM13-d5a_1-1-33_1_68602.csv	1000	4	1	1	3	0
Sample43_masslistsNelha 5 ppm_1000 ppt CRAM13-d5a_1-1-33_1_68614.csv	1000	4	1	1	3	0
Sample44_masslistsNelha 5 ppm_1500 ppt CRAM13-d5a_1-1-34_1_68604.csv	1500	4	1	1	3	0
Sample45_masslistsNelha 5 ppm_1500 ppt CRAM13-d5a_1-1-34_1_68616.csv	1500	4	1	1	3	0
Sample46_masslistsNelha 5 ppm_2000 ppt CRAM13-d5a_1-1-35_1_68606.csv	2000	4	1	1	3	0
Sample47_masslistsNelha 5 ppm_2000 ppt CRAM13-d5a_1-1-35_1_68618.csv	2000	4	1	1	3	0
Sample48_masslistsNelha 5 ppm_4000 ppt CRAM13-d5a_1-1-17_1_68842.csv	4000	4	1	1	3	0
Sample49_masslistsNelha 5 ppm_4000 ppt CRAM13-d5a_1-1-17_1_68850.csv	4000	4	1	1	3	0
Sample50_masslistsNelha 5 ppm_CRAM13-d5a_10ppb_1-1-13_1_69158.csv	10000	4	1	1	3	0
Sample51_masslistsNelha 5 ppm_CRAM13-d5a_10ppb_1-1-13_1_69172.csv	10000	4	1	1	3	0
Sample52_masslistsNelha 5 ppm_pure_1-1-16_1_68426.csv	0	4	0	1	2	0
Sample53_masslistsNelha 5 ppm_pure_1-1-31_1_68598.csv	0	4	0	1	2	0
Sample54_masslistsNelha 5 ppm_pure_1-1-31_1_68610.csv	0	4	0	1	2	0
Sample55_masslistsNelha30in1400_1-2-48_1_69232.csv	0	4	0	0	2	0
Sample56_masslistsNelha30in1400_1-2-48_1_69234.csv	0	4	0	0	2	0
Sample57_masslistsNelha30in1400_1-2-48_1_69236.csv	0	4	0	0	2	0
Sample58_masslistsNelha30in1400_1-2-49_1_69204.csv	0	4	0	0	2	0
Sample59_masslistsNelha30in1400_1-2-49_1_69218.csv	0	4	0	0	2	0
Sample60_masslistsNelha30in1400_1-2-50_1_69176.csv	0	4	0	0	2	0
Sample61_masslistsNelha30in1400_1-2-50_1_69190.csv	0	4	0	0	2	0
Sample62_masslistsNelha30in1400_1-2-51_1_69148.csv	0	4	0	0	2	0
Sample63_masslistsNelha30in1400_1-2-51_1_69162.csv	0	4	0	0	2	0
Sample64_masslistsNelha30in1400_1-2-52_1_69124.csv	0	4	0	0	2	0
Sample65_masslistsNelha30in1400_1-2-52_1_69136.csv	0	4	0	0	2	0
Sample66_masslistsNelha30in1400_1-2-53_1_69114.csv	0	4	0	0	2	0
Sample67_masslistsSRFA 5 ppm_500 ppt CRAM13-d5a_1-1-27_1_68576.csv	500	2	1	1	3	0
Sample68_masslistsSRFA 5 ppm_500 ppt CRAM13-d5a_1-1-27_1_68588.csv	500	2	1	1	3	0
Sample69_masslistsSRFA 5 ppm_1000 ppt CRAM13-d5a_1-1-28_1_68578.csv	1000	2	1	1	3	0
Sample70_masslistsSRFA 5 ppm_1000 ppt CRAM13-d5a_1-1-28_1_68590.csv	1000	2	1	1	3	0
Sample71_masslistsSRFA 5 ppm_1500 ppt CRAM13-d5a_1-1-29_1_68580.csv	1500	2	1	1	3	0
Sample72_masslistsSRFA 5 ppm_1500 ppt CRAM13-d5a_1-1-29_1_68592.csv	1500	2	1	1	3	0
Sample73_masslistsSRFA 5 ppm_2000 ppt CRAM13-d5a_1-1-30_1_68582.csv	2000	2	1	1	3	0
Sample74_masslistsSRFA 5 ppm_2000 ppt CRAM13-d5a_1-1-30_1_68594.csv	2000	2	1	1	3	0
Sample75_masslistsSRFA 5 ppm_4000 ppt CRAM13-d5a_1-1-18_1_68844.csv	4000	2	1	1	3	0
Sample76_masslistsSRFA 5 ppm_4000 ppt CRAM13-d5a_1-1-18_1_68852.csv	4000	2	1	1	3	0
Sample77_masslistsSRFA 5 ppm_CRAM13-d5a_10ppb_1-1-19_1_69186.csv	10000	2	1	1	3	0
Sample78_masslistsSRFA 5 ppm_pure_1-1-26_1_68574.csv	0	2	0	1	2	0
Sample79_masslistsSRFA 5 ppm_pure_1-1-26_1_68586.csv	0	2	0	1	2	0
Sample80_masslistsTRM 5 ppm_5 ppt CRAM13-d5a_1-1-37_1_68624.csv	5	3	1	1	1	0
Sample81_masslistsTRM 5 ppm_5 ppt CRAM13-d5a_1-1-37_1_68644.csv	5	3	1	1	1	0
Sample82_masslistsTRM 5 ppm_10 ppt CRAM13-d5a_1-1-38_1_68626.csv	10	3	1	1	1	0
Sample83_masslistsTRM 5 ppm_10 ppt CRAM13-d5a_1-1-38_1_68646.csv	10	3	1	1	1	0
Sample84_masslistsTRM 5 ppm_15 ppt CRAM13-d5a_1-1-39_1_68628.csv	15	3	1	1	1	0
Sample85_masslistsTRM 5 ppm_15 ppt CRAM13-d5a_1-1-39_1_68648.csv	15	3	1	1	1	0
Sample86_masslistsTRM 5 ppm_20 ppt CRAM13-d5a_1-1-40_1_68630.csv	20	3	1	1	1	0
Sample87_masslistsTRM 5 ppm_20 ppt CRAM13-d5a_1-1-40_1_68656.csv	20	3	1	1	1	0
Sample88_masslistsTRM 5 ppm_50 ppt CRAM13-d5a_1-1-41_1_68652.csv	50	3	1	1	1	0
Sample89_masslistsTRM 5 ppm_50 ppt CRAM13-d5a_1-1-41_1_68666.csv	50	3	1	1	1	0
Sample90_masslistsTRM 5 ppm_100 ppt CRAM13-d5a_1-1-42_1_68670.csv	100	3	1	1	1	0
Sample91_masslistsTRM 5 ppm_100 ppt CRAM13-d5a_1-1-42_1_68680.csv	100	3	1	1	1	0
Sample92_masslistsTRM 5 ppm_150 ppt CRAM13-d5a_1-1-43_1_68672.csv	150	3	1	1	1	0
Sample93_masslistsTRM 5 ppm_150 ppt CRAM13-d5a_1-1-43_1_68682.csv	150	3	1	1	1	0
Sample94_masslistsTRM 5 ppm_200 ppt CRAM13-d5a_1-1-44_1_68674.csv	200	3	1	1	3	0
Sample95_masslistsTRM 5 ppm_200 ppt CRAM13-d5a_1-1-44_1_68684.csv	200	3	1	1	3	0
Sample96_masslistsTRM 5 ppm_500 ppt CRAM13-d5_1-1-53_1_68726.csv	500	3	3	0	3	1
Sample97_masslistsTRM 5 ppm_500 ppt CRAM13-d5_1-1-53_1_68736.csv	500	3	3	0	3	1
Sample98_masslistsTRM 5 ppm_500 ppt CRAM13-d5a_1-1-45_1_68676.csv	500	3	1	1	3	1
Sample99_masslistsTRM 5 ppm_500 ppt CRAM13-d5a_1-1-45_1_68686.csv	500	3	1	1	3	1
Sample100_masslistsTRM 5 ppm_500 ppt CRAM13-d5b_1-1-49_1_68706.csv	500	3	2	0	3	1
Sample101_masslistsTRM 5 ppm_500 ppt CRAM13-d5b_1-1-49_1_68716.csv	500	3	2	0	3	1
Sample102_masslistsTRM 5 ppm_1000 ppt CRAM13-d2_1-1-25_1_68550.csv	0	3	4	0	3	0
Sample103_masslistsTRM 5 ppm_1000 ppt CRAM13-d2_1-1-25_1_68558.csv	0	3	4	0	3	0
Sample104_masslistsTRM 5 ppm_1000 ppt CRAM13-d3_1-1-24_1_68548.csv	0	3	5	0	3	0
Sample105_masslistsTRM 5 ppm_1000 ppt CRAM13-d3_1-1-24_1_68556.csv	0	3	5	0	3	0
Sample106_masslistsTRM 5 ppm_1000 ppt CRAM13-d5_1-1-23_1_68546.csv	1000	3	3	0	3	1
Sample107_masslistsTRM 5 ppm_1000 ppt CRAM13-d5_1-1-23_1_68554.csv	1000	3	3	0	3	1
Sample108_masslistsTRM 5 ppm_1000 ppt CRAM13-d5a_1-1-21_1_68532.csv	1000	3	1	1	3	1
Sample109_masslistsTRM 5 ppm_1000 ppt CRAM13-d5a_1-1-21_1_68540.csv	1000	3	1	1	3	1
Sample110_masslistsTRM 5 ppm_1000 ppt CRAM13-d5b_1-1-22_1_68534.csv	1000	3	2	0	3	1
Sample111_masslistsTRM 5 ppm_1000 ppt CRAM13-d5b_1-1-22_1_68542.csv	1000	3	2	0	3	1
Sample112_masslistsTRM 5 ppm_1500 ppt CRAM13-d5_1-2-1_1_68730.csv	1500	3	3	0	3	1
Sample113_masslistsTRM 5 ppm_1500 ppt CRAM13-d5_1-2-1_1_68740.csv	1500	3	3	0	3	1
Sample114_masslistsTRM 5 ppm_1500 ppt CRAM13-d5a_1-1-47_1_68692.csv	1500	3	1	1	3	1
Sample115_masslistsTRM 5 ppm_1500 ppt CRAM13-d5a_1-1-47_1_68700.csv	1500	3	1	1	3	1
Sample116_masslistsTRM 5 ppm_1500 ppt CRAM13-d5b_1-1-51_1_68710.csv	1500	3	2	0	3	1
Sample117_masslistsTRM 5 ppm_1500 ppt CRAM13-d5b_1-1-51_1_68720.csv	1500	3	2	0	3	1
Sample118_masslistsTRM 5 ppm_2000 ppt CRAM13-d5_1-2-2_1_68732.csv	2000	3	3	0	3	1
Sample119_masslistsTRM 5 ppm_2000 ppt CRAM13-d5_1-2-2_1_68742.csv	2000	3	3	0	3	1
Sample120_masslistsTRM 5 ppm_2000 ppt CRAM13-d5a_1-1-48_1_68694.csv	2000	3	1	1	3	1
Sample121_masslistsTRM 5 ppm_2000 ppt CRAM13-d5a_1-1-48_1_68702.csv	2000	3	1	1	3	1
Sample122_masslistsTRM 5 ppm_2000 ppt CRAM13-d5b_1-1-52_1_68712.csv	2000	3	2	0	3	1
Sample123_masslistsTRM 5 ppm_2000 ppt CRAM13-d5b_1-1-52_1_68722.csv	2000	3	2	0	3	1
Sample124_masslistsTRM 5 ppm_4000 ppt CRAM13-d5a_1-1-19_1_68846.csv	4000	3	1	1	3	0
Sample125_masslistsTRM 5 ppm_4000 ppt CRAM13-d5a_1-1-19_1_68854.csv	4000	3	1	1	3	0
Sample126_masslistsTRM 5 ppm_CRAM13-d5a_10ppb_1-1-25_1_69214.csv	10000	3	1	1	3	0
Sample127_masslistsTRM 5 ppm_CRAM13-d5a_10ppb_1-1-25_1_69228.csv	10000	3	1	1	3	0
Sample128_masslistsTRM 5 ppm_pure_1-1-20_1_68530.csv	0	3	0	1	2	1
Sample129_masslistsTRM 5 ppm_pure_1-1-20_1_68538.csv	0	3	0	1	2	1
