# Supplementary material for: Improvement of Electrospray Ionization Response Linearity and Quantification in Dissolved Organic Matter Using Synthetic Deuterated Internal Standards
Source: Anal Chem. 2025 Aug 22;97(34):18562–72. doi: 10.1021/acs.analchem.5c02463 (PMC12409698; doi:10.1021/acs.analchem.5c02463)
Supplement: Supplementary file 2 [file ac5c02463_si_002.zip › Final code for SI Aug15/DI and LC data FT and Orb/peak_assessment.m]

%
mz_check=raw_data{samp_check,rep_check}(:,1);
int=raw_data{samp_check,rep_check}(:,2);
KM=mz_check*14/14.01565;    %Kendrick mass
KMD=ceil(KM)-KM;   %KMD
xx=1:length(raw_data{samp_check,rep_check}); 
hitpeaks=rawpeak_hit{samp_check,rep_check}(:,1)==1;
logx=ismember(xx,sample_data{samp_check,rep_check}(hitpeaks,4));
logi=int>0;
%%
Figcoverage = figure('name','Calibration');
Figcoverage.Color=([1 1 1]);
Figcoverage.Units='centimeters';
Figcoverage.Position=([2 2 35 20]);
%
subplot(2,3,1)
hold on
scatter(mz_check,log10(int),20,'k')
scatter(mz_check(logx),log10(int(logx)),20,'b','filled')
line([0 2000],log10([noise{samp_check,rep_check} noise{samp_check,rep_check}]),'Color','r','LineWidth',2)
xlabel('m/z');ylabel('log(intensity)');
title(sampcodes{samp_check});
axis([100 1000 0 inf])
%
subplot(2,3,2)
hold on
xk=[0 1000];
yk1=xk*noise_slope+noise_int1;
yk2=xk*noise_slope+noise_int2;
scatter(KM(logi),KMD(logi),log10(int(logi)+1)*20,log10(int(logi)+1)*20)
%scatter(KM(logx),KMD(logx),log10(int(logx)+1)*20,'b','filled')
line(xk,yk1,'Color','r','LineWidth',2)
line(xk,yk2,'Color','r','LineWidth',2)
xlabel('Kendrick Mass');ylabel('KMD');
axis([150 800 0 1])
%
subplot(2,3,4)
hold on
scatter(mz_check(logi),KMD(logi),log10(int(logi)+1)*20,'k')
scatter(mz_check(logx),KMD(logx),log10(int(logx)+1)*20,'b','filled')
axis([365 371 0 1])
xlabel('m/z');ylabel('KMD');
%
subplot(2,3,5)
hold on
scatter(mz_check(logi),KMD(logi),log10(int(logi)+1)*20,'k')
scatter(mz_check(logx),KMD(logx),log10(int(logx)+1)*20,'b','filled')
axis([367 371 0.2 0.45])
xlabel('m/z');ylabel('KMD');
%
subplot(2,3,[3 6])
hold on
lowmz=370;
highmz=370.3;
pkmax=max(int(mz_check>lowmz&mz_check<highmz));
%stem(mz_check(logi),log10(int(logi)+1)*20,'k','marker','none')
%stem(mz_check(logx),log10(int(logx)+1)*20,'b','marker','none')
stem(mz_check(logi),int(logi),'k','marker','none','LineWidth',2)
stem(mz_check(logx),-int(logx),'b','marker','none','LineWidth',2)
text(highmz-0.05,-pkmax*0.8,'assigned','Color','b');
text(highmz-0.05,pkmax*0.8,'raw','Color','k');
axis([lowmz highmz -pkmax pkmax])
xlabel('m/z');ylabel('log(int)');

%%
Figcal = figure('name','Calibration');
Figcal.Color=([1 1 1]);
Figcal.Units='centimeters';
Figcal.Position=([2 5 35 12]);
subplot(1,3,1)
c=calsmp{samp_check,rep_check}(:,2)>0;
x1=linspace(150,800);
y1=polyval(cal_polynomial{samp_check,rep_check},x1);
hold on
scatter(calsmp{samp_check,rep_check}(c,1),calsmp{samp_check,rep_check}(c,3),5,log10(calsmp{samp_check,rep_check}(c,2)),'filled')
plot(x1,y1,'r','LineWidth',1)
xlabel('m/z');ylabel('error (ppm)')
legend('off')
title(sampcodes{samp_check})
axis([150 850 -2.5 2.5])
colorbar()
    
clear x1 y1 c

%
smpset=sample_data{samp_check,rep_check}(:,1)>369&sample_data{samp_check,rep_check}(:,1)<371;
mxlv=max(sample_data{samp_check,rep_check}(smpset,1));

subplot(1,3,2)
stem(sample_data{samp_check,rep_check}(smpset,1),sample_data{samp_check,rep_check}(smpset,2),'Marker','none','Color','k')
line([368.9 370.3], [noise{samp_check,rep_check} noise{samp_check,rep_check}], 'color','r')
text(369.5,noise{samp_check,rep_check}+mxlv/20,'determined noise level','color','r')
axis([368.9 370.3 0 inf])
ylabel('raw intensity')
title('Noise assessment')
%
subplot(1,3,3)
stem(sample_data{samp_check,rep_check}(smpset,1),sample_data{samp_check,rep_check}(smpset,2),'Marker','none','Color','k')
line([368.9 370.3], [noise{samp_check,rep_check} noise{samp_check,rep_check}], 'color','r')
text(369.5,noise{samp_check,rep_check}*1.2,'determined noise level','color','r')
ylabel('raw intensity');xlabel('m/z');
axis([368.9 370.3 0 noise{samp_check,rep_check}*3])
%%
