# Supplementary material for: Improvement of Electrospray Ionization Response Linearity and Quantification in Dissolved Organic Matter Using Synthetic Deuterated Internal Standards
Source: Anal Chem. 2025 Aug 22;97(34):18562–72. doi: 10.1021/acs.analchem.5c02463 (PMC12409698; doi:10.1021/acs.analchem.5c02463)
Supplement: Supplementary file 2 [file ac5c02463_si_002.zip › Final code for SI Aug15/DI and LC data FT and Orb/Quant table.xlsx]

## Sheet: Sheet1
	Orbitrap (solution conc. 50 ppm)				FT-ICR-MS (solution conc. 5 ppm)
DOM sample	10th percentile (ppb)	90th percentile (ppb)	Sum (ppm)	% ionizable acids	10th percentile (ppb)	90th percentile (ppb)	Sum (ppm)	% ionizable acids
SRFA	0.573781	8.05661	10.674	21.3479	0.0850335	1.26329	0.555675	11.1135
TRM	0.76498	7.11864	15.1212	30.2425	0.0179801	1.51689	0.923824	18.4765
Nelha	0.461112	4.59315	10.3545	20.7089	0.100256	3.04349	1.18807	23.7613
	Orbitrap (solution conc. 50 ppm)				FT-ICR-MS (solution conc. 5 ppm)
DOM sample	10th percentile (ppb)	90th percentile (ppb)	Sum (ppm)	% ionizable acids	10th percentile (ppb)	90th percentile (ppb)	Sum (ppm)	% ionizable acids
TRM	0.76498	7.11864	15.1212	30.2425	0.0179801	1.51689	0.923824	18.4765
SRFA	0.573781	8.05661	10.674	21.3479	0.0850335	1.26329	0.555675	11.1135
Nelha	0.461112	4.59315	10.3545	20.7089	0.100256	3.04349	1.18807	23.7613
