# Supplementary material for: Improvement of Electrospray Ionization Response Linearity and Quantification in Dissolved Organic Matter Using Synthetic Deuterated Internal Standards
Source: Anal Chem. 2025 Aug 22;97(34):18562–72. doi: 10.1021/acs.analchem.5c02463 (PMC12409698; doi:10.1021/acs.analchem.5c02463)
Supplement: Supplementary file 2 [file ac5c02463_si_002.zip › Final code for SI Aug15/DI and LC data FT and Orb/samples_metadata_DIcal.xlsx]

## Sheet: Sheet1
Code	matrix	conc	rep	spike	matrix conc	cal_plot1	cal_plot2	cal_plot3	flag
blankb-qb.mzXML	0	0	2	0	50	0	0	0	0
blankc-qb.mzXML	0	0	1	0	50	0	0	0	0
Nelha_D5-1_0-qb.mzXML	4	0	1	1	50	0	0	0	0
Nelha_D5-1_0_b-qb.mzXML	4	0	2	1	50	0	0	0	0
Nelha_D5-1_1-qb.mzXML	4	1	1	1	50	1	0	0	0
Nelha_D5-1_10-qb.mzXML	4	10	1	1	50	1	0	0	0
Nelha_D5-1_10_b-qb.mzXML	4	10	2	1	50	1	0	0	0
Nelha_D5-1_15-qb.mzXML	4	15	1	1	50	1	0	0	0
Nelha_D5-1_15_b-qb.mzXML	4	15	2	1	50	1	0	0	0
Nelha_D5-1_1pt5-qb.mzXML	4	1.5	1	1	50	1	0	0	0
Nelha_D5-1_1pt5_b-qb.mzXML	4	1.5	2	1	50	1	0	0	0
Nelha_D5-1_1_b-qb.mzXML	4	1	2	1	50	1	0	0	0
Nelha_D5-1_2-qb.mzXML	4	2	1	1	50	1	0	0	0
Nelha_D5-1_20-qb.mzXML	4	20	1	1	50	1	0	0	0
Nelha_D5-1_20_b-qb.mzXML	4	20	2	1	50	1	0	0	0
Nelha_D5-1_2_b-qb.mzXML	4	2	2	1	50	1	0	0	0
Nelha_D5-1_5-qb.mzXML	4	5	1	1	50	1	0	0	0
Nelha_D5-1_5_b-qb.mzXML	4	5	2	1	50	1	0	0	0
Nelha_D5-1_pt5-qb.mzXML	4	0.5	1	1	50	1	0	0	0
Nelha_D5-1_pt5_b-qb.mzXML	4	0.5	2	1	50	1	0	0	0
solvent_D5-1_0-qb.mzXML	1	0	1	1	50	1	0	0	0
solvent_D5-1_0_b-qb.mzXML	1	0	2	1	50	1	0	0	0
solvent_D5-1_1-qb.mzXML	1	1	1	1	50	1	0	0	0
solvent_D5-1_10-qb.mzXML	1	10	1	1	50	0	0	0	1
solvent_D5-1_10_b-qb.mzXML	1	10	2	1	50	1	0	0	0
solvent_D5-1_10_c-qb.mzXML	1	10	3	1	50	1	0	0	0
solvent_D5-1_15-qb.mzXML	1	15	1	1	50	1	0	0	0
solvent_D5-1_15_b-qb.mzXML	1	15	2	1	50	1	0	0	0
solvent_D5-1_1pt5-qb.mzXML	1	1.5	1	1	50	1	0	0	0
solvent_D5-1_1pt5_b-qb.mzXML	1	1.5	2	1	50	1	0	0	0
solvent_D5-1_1_b-qb.mzXML	1	1	2	1	50	1	0	0	0
solvent_D5-1_2-qb.mzXML	1	2	1	1	50	1	0	0	0
solvent_D5-1_20-qb.mzXML	1	20	1	1	50	1	0	0	0
solvent_D5-1_20_b-qb.mzXML	1	20	2	1	50	1	0	0	0
solvent_D5-1_2_b-qb.mzXML	1	2	2	1	50	1	0	0	0
solvent_D5-1_5-qb.mzXML	1	5	1	1	50	1	0	0	0
solvent_D5-1_5_b-qb.mzXML	1	5	2	1	50	1	0	0	0
solvent_D5-1_pt5-qb.mzXML	1	0.5	1	1	50	1	0	0	0
solvent_D5-1_pt5_b-qb.mzXML	1	0.5	2	1	50	1	0	0	0
SRFA_D5-1_0-qb.mzXML	2	0	1	1	50	0	0	0	0
SRFA_D5-1_0_b-qb.mzXML	2	0	2	1	50	0	0	0	0
SRFA_D5-1_1-qb.mzXML	2	1	1	1	50	1	0	0	0
SRFA_D5-1_10-qb.mzXML	2	10	1	1	50	1	0	0	0
SRFA_D5-1_10_b-qb.mzXML	2	10	2	1	50	1	0	0	0
SRFA_D5-1_15-qb.mzXML	2	15	1	1	50	1	0	0	0
SRFA_D5-1_15_b-qb.mzXML	2	15	2	1	50	1	0	0	0
SRFA_D5-1_1pt5-qb.mzXML	2	1.5	1	1	50	1	0	0	0
SRFA_D5-1_1pt5_b-qb.mzXML	2	1.5	2	1	50	1	0	0	0
SRFA_D5-1_1_b-qb.mzXML	2	1	2	1	50	1	0	0	0
SRFA_D5-1_2-qb.mzXML	2	2	1	1	50	1	0	0	0
SRFA_D5-1_20-qb.mzXML	2	20	1	1	50	1	0	0	0
SRFA_D5-1_20_b-qb.mzXML	2	20	2	1	50	1	0	0	0
SRFA_D5-1_2_b-qb.mzXML	2	2	2	1	50	1	0	0	0
SRFA_D5-1_5-qb.mzXML	2	5	1	1	50	1	0	0	0
SRFA_D5-1_5_b-qb.mzXML	2	5	2	1	50	1	0	0	0
SRFA_D5-1_pt5-qb.mzXML	2	0.5	1	1	50	1	0	0	0
SRFA_D5-1_pt5_b-qb.mzXML	2	0.5	2	1	50	1	0	0	0
T0-D5-1-10-qb.mzXML	3	10	1	1	0	0	0	1	0
T0-D5-1-10_b-qb.mzXML	3	10	2	1	0	0	0	1	0
T10-D5-1-10-qb.mzXML	3	10	1	1	10	0	0	1	0
T10-D5-1-10_b-qb.mzXML	3	10	2	1	10	0	0	1	0
T25-D5-1-10-qb.mzXML	3	10	1	1	25	0	0	1	0
T25-D5-1-10_b-qb.mzXML	3	10	2	1	25	0	0	1	0
T5-D5-1-10-qb.mzXML	3	10	1	1	5	0	0	1	0
T5-D5-1-10_b-qb.mzXML	3	10	2	1	5	0	0	1	0
T50-D5-1-10-qb.mzXML	3	10	1	1	50	0	0	1	0
T50-D5-1-10_b-qb.mzXML	3	10	2	1	50	0	0	1	0
T75-D5-1-10-qb.mzXML	3	10	1	1	75	0	0	1	0
T75-D5-1-10_b-qb.mzXML	3	10	2	1	75	0	0	1	0
TRM_D5-1_0-qb.mzXML	3	0	1	1	50	0	0	0	0
TRM_D5-1_0_b-qb.mzXML	3	0	2	1	50	0	0	0	0
TRM_D5-1_1-qb.mzXML	3	1	1	1	50	1	0	0	0
TRM_D5-1_10-qb.mzXML	3	10	1	1	50	1	0	0	0
TRM_D5-1_100-qb.mzXML	3	100	1	1	50	0	0	0	0
TRM_D5-1_100_b-qb.mzXML	3	100	2	1	50	0	0	0	0
TRM_D5-1_10_b-qb.mzXML	3	10	2	1	50	1	0	0	0
TRM_D5-1_1pt5-qb.mzXML	3	1.5	1	1	50	1	0	0	0
TRM_D5-1_1pt5_b-qb.mzXML	3	1.5	2	1	50	1	0	0	0
TRM_D5-1_1_b-qb.mzXML	3	1	2	1	50	1	0	0	0
TRM_D5-1_2-qb.mzXML	3	2	1	1	50	1	0	0	0
TRM_D5-1_15-qb.mzXML	3	15	1	1	50	1	0	0	0
TRM_D5-1_15_b-qb.mzXML	3	15	2	1	50	1	0	0	0
TRM_D5-1_20-qb.mzXML	3	20	1	1	50	1	0	0	0
TRM_D5-1_20_b-qb.mzXML	3	20	2	1	50	1	0	0	0
TRM_D5-1_2_b-qb.mzXML	3	2	2	1	50	1	0	0	0
TRM_D5-1_5-qb.mzXML	3	5	1	1	50	1	0	0	0
TRM_D5-1_50-qb.mzXML	3	50	1	1	50	0	0	0	0
TRM_D5-1_50_b-qb.mzXML	3	50	2	1	50	0	0	0	0
TRM_D5-1_5_b-qb.mzXML	3	5	2	1	50	1	0	0	0
TRM_D5-1_pt5-qb.mzXML	3	0.5	1	1	50	1	0	0	0
TRM_D5-1_pt5_b-qb.mzXML	3	0.5	2	1	50	1	0	0	0
T-d5-1-10C-qb.mzXML	5	10	1	1	50	0	1	0	0
T-d5-1-10D-qb.mzXML	5	10	2	1	50	0	1	0	0
T-d5-1-15C-qb.mzXML	5	15	1	1	50	0	1	0	0
T-d5-1-15D-qb.mzXML	5	15	2	1	50	0	1	0	0
T-d5-1-20C-qb.mzXML	5	20	1	1	50	0	1	0	0
T-d5-1-20D-qb.mzXML	5	20	2	1	50	0	1	0	0
T-d5-1-5C-qb.mzXML	5	5	1	1	50	0	1	0	0
T-d5-1-5D-qb.mzXML	5	5	2	1	50	0	1	0	0
T-d5-2-10A-qb.mzXML	5	10	1	2	50	0	1	0	0
T-d5-2-10B-qb.mzXML	5	10	2	2	50	0	1	0	0
T-d5-2-15A-qb.mzXML	5	15	1	2	50	0	1	0	0
T-d5-2-15B-qb.mzXML	5	15	2	2	50	0	1	0	0
T-d5-2-20A-qb.mzXML	5	20	1	2	50	0	1	0	0
T-d5-2-20B-qb.mzXML	5	20	2	2	50	0	1	0	0
T-d5-2-5A-qb.mzXML	5	5	1	2	50	0	1	0	0
T-d5-2-5B-qb.mzXML	5	5	2	2	50	0	1	0	0
T-d5-m-10A-qb.mzXML	5	10	1	3	50	0	1	0	0
T-d5-m-10B-qb.mzXML	5	10	2	3	50	0	1	0	0
T-d5-m-15A-qb.mzXML	5	15	1	3	50	0	1	0	0
T-d5-m-15B-qb.mzXML	5	15	2	3	50	0	1	0	0
T-d5-m-20A-qb.mzXML	5	20	1	3	50	0	1	0	0
T-d5-m-20B-qb.mzXML	5	20	2	3	50	0	1	0	0
T-d5-m-5A-qb.mzXML	5	5	1	3	50	0	1	0	0
T-d5-m-5B-qb.mzXML	5	5	2	3	50	0	1	0	0
