# Supplementary material for: Improvement of Electrospray Ionization Response Linearity and Quantification in Dissolved Organic Matter Using Synthetic Deuterated Internal Standards
Source: Anal Chem. 2025 Aug 22;97(34):18562–72. doi: 10.1021/acs.analchem.5c02463 (PMC12409698; doi:10.1021/acs.analchem.5c02463)
Supplement: Supplementary file 2 [file ac5c02463_si_002.zip › Final code for SI Aug15/DI and LC data FT and Orb/spike compounds.xlsx]

## Sheet: Sheet3
Name		MW	M-H mass	Formula	logP calc	conc	acids	acid per 100 Da	Response factor for 10ppb addition/1e6
xxx-malonic acid		370.09	369.083	C16H18O10	1	1	4	1.08377	0.604585
Sinapic acid		224.068	223.061	C11H12O5	1.5	5.7	1	0.448307	0.412196
3-ethyl-3phenyl glutaric acid		236.105	235.098	C13H16O4	2.1	1	2	0.850711	2.95454
Glycyrrhizic acid ammonium salt		822.404	821.397	C42H62O16	3.7	1	3	0.365232	0.144541
fusidic acid sodium		516.345	515.338	C31H48O6	5.5	1	1	0.194047	0.0974174
(5-formyl-2-methoxyphenoxyl) acetic acid		210.053	209.046	C10H10O5	0.8	1	1	0.478365	0.329414
2,5-Dihydroxy-1,4-benzenediacetic acid		226.048	225.04	C10H10O6	0.1	0.99	2	0.888729	0.0935466
Cyclohexane-1,3,5-tricarboxylic acid		216.063	215.056	C9H12O6	-0.3	1	3	1.39498	0.410982
1,4-Cyclohexanedicarboxylic acid		172.074	171.066	C8H12O4	0.5	1	2	1.16914	0.303606
383, ketone, major		284.09	283.082	C13H16O7	-0.47	1	3	1.05976	0.257507
387 f3, diol f3		302.1	301.093	C13H18O8	-0.89	0.833333	3	0.99637	0.253579
391 alcohol		286.105	285.098	C13H18O7	-0.67	1	3	1.05227	0.302861
d5-1mix			272.118			1	3	1.10246
