# Supplementary material for: Improvement of Electrospray Ionization Response Linearity and Quantification in Dissolved Organic Matter Using Synthetic Deuterated Internal Standards
Source: Anal Chem. 2025 Aug 22;97(34):18562–72. doi: 10.1021/acs.analchem.5c02463 (PMC12409698; doi:10.1021/acs.analchem.5c02463)
Supplement: Supplementary file 2 [file ac5c02463_si_002.zip › Final code for SI Aug15/Multispike data/assigned_data.csv]

C	H	O	N	S	P	Se	Na	Cl	13C	m/z	H/C	O/C	KM	NKM	KMD	DBE	DBE-O	13Cratio	AImod	Solv_n1	Solv_n2	Solv_n3	Solv_s1	Solv_s2	Solv_s3	SRNOM_n1	SRNOM_n2	SRNOM_n3	SRNOM_s1	SRNOM_s2	SRNOM_s3	SRFA_n1	SRFA_n2	SRFA_n3	SRFA_s1	SRFA_s2	SRFA_s3	TRM_n1	TRM_n2	TRM_n3	TRM_s1	TRM_s2	TRM_s3	Nelha_n1	Nelha_n2	Nelha_n3	Nelha_s1	Nelha_s2	Nelha_s3
7	4	4	0	0	0	0	0	0	0	151.003682	0.571428571	0.571428571	150.83507	151	0.16493016	6	2	0.0778564206	0.8	0	0	0	0	0	0	0	0	0	0	0	0	0	0	0	0	0	11854.8652	0	0	0	0	0	0	0	0	0	0	0	0
8	8	3	0	0	0	0	0	0	0	151.040067	1	0.375	150.871415	151	0.128585388	5	2	0.0889787664	0.538461538	0	0	0	37290.043	36048.7227	40775.8906	26865.3242	59005.7148	62682.293	118495.055	138389.547	141514.25	85139.7891	116166.953	79076.3281	136248.578	163405.125	161077.797	0	0	0	21801.373	35233.6641	30309.7207	0	0	0	12307.3896	15445.877	12444.0283
9	12	2	0	0	0	0	0	0	0	151.076453	1.33333333	0.222222222	150.907759	151	0.0922406167	4	2	0.100101112	0.375	0	0	0	0	0	0	20570.8086	19560.1445	23734.2207	29624.7656	25599.6719	27633.2949	26599.8047	23872.2871	23102.8691	27650.6445	26308.2676	28691.6426	0	0	0	0	0	10189.1143	0	0	0	0	0	0
7	6	4	0	0	0	0	0	0	0	153.019332	0.857142857	0.571428571	152.848469	153	0.151530853	5	1	0.0778564206	0.6	0	0	0	0	0	0	94482.1641	118793.672	139620.031	172804.469	124117.227	141160.922	216853.344	164660.703	185520.703	232503.609	240831.438	262356.812	0	0	0	12193.332	10491.5342	10642.6982	0	0	0	0	0	0
8	10	3	0	0	0	0	0	0	0	153.055717	1.25	0.375	152.884814	153	0.115186081	4	1	0.0889787664	0.384615385	0	0	0	21113.0352	24372.9785	22194.5117	32229.1309	48253.6172	58962	78019.75	69511.3125	62770.5703	88256.3516	89174.6406	91427.875	113157.539	116266.578	104950.945	17819.4199	15064.8447	16688.1328	38147.2227	12928.8164	45243.0547	0	0	0	0	0	0
9	14	2	0	0	0	0	0	0	0	153.092103	1.55555556	0.222222222	152.921159	153	0.0788413095	3	1	0.100101112	0.25	0	0	0	0	0	0	0	0	0	0	0	0	12095.6963	11703.3232	10491.583	11768.4541	11891.8369	0	0	0	0	0	0	0	0	0	0	0	0	0
6	4	5	0	0	0	0	0	0	0	154.998596	0.666666667	0.833333333	154.825524	155	0.174476318	5	0	0.0667340748	0.714285714	0	0	0	0	0	0	17766.5938	15876.3896	17945.1113	29174.002	34941.5938	15338.4961	87895.9766	82344.7031	86070.2188	87740.7031	90643.4219	60168.8516	0	0	0	0	0	0	0	0	0	0	0	0
7	8	4	0	0	0	0	0	0	0	155.034982	1.14285714	0.571428571	154.861868	155	0.138131546	4	0	0.0778564206	0.4	0	0	0	0	0	0	72687.9141	85694.0938	97847.9219	118370.008	162183.844	128398.445	141705.469	109410.328	155136.641	135369.844	136230.719	168053.375	19793.5039	26306.7812	27901.9473	0	49861.8125	48290.8203	0	0	0	11595.9355	10696.5107	0
8	12	3	0	0	0	0	0	0	0	155.071367	1.5	0.375	154.898213	155	0.101786774	3	0	0.0889787664	0.230769231	0	0	0	0	0	0	0	0	10519.6836	14732.7129	15815.125	16104.751	38396.625	37347.7109	41621.5547	49279.457	45967.6719	54395.0312	0	0	10817.2881	19156.5352	18522.9727	18723.2773	0	0	0	0	0	0
9	16	2	0	0	0	0	0	0	0	155.107753	1.77777778	0.222222222	154.934558	155	0.0654420023	2	0	0.100101112	0.125	0	0	0	12521.6543	13806.7568	11619.7383	0	0	0	0	0	0	0	0	0	0	0	0	0	0	0	0	0	0	0	0	0	0	0	0
6	6	5	0	0	0	0	0	0	0	157.014246	1	0.833333333	156.838923	157	0.16107701	4	-1	0.0667340748	0.428571429	0	0	0	0	0	0	69168.2812	72691.1953	88098.2812	171889.625	172478.906	96363.3906	121618.328	125144.266	129498.32	162379.562	165666.875	165065.281	0	0	0	0	0	0	0	0	0	0	0	0
7	10	4	0	0	0	0	0	0	0	157.050632	1.42857143	0.571428571	156.875268	157	0.124732239	3	-1	0.0778564206	0.2	0	0	0	10763.6895	0	0	39524.9688	37142.918	45287.168	53600.6289	45153.5391	72972.3359	213168.562	151229.047	170204.703	186646.953	189053.297	212604.594	35287.7148	45217.3867	42228.3555	35827.6172	80125.8281	48101.3867	0	0	10493.2178	21231.7559	20908.7656	18368.0859
9	18	2	0	0	0	0	0	0	0	157.123403	2	0.222222222	156.947957	157	0.0520426951	1	-1	0.100101112	0	0	0	0	1087236.25	1172215	0	0	0	0	0	0	0	0	0	0	1167624.5	1267841.25	1514369.88	0	0	0	0	0	0	0	0	0	0	1068738.38	1160153.62
7	13	3	1	0	0	0	0	0	0	158.082266	1.85714286	0.428571429	157.90575	158	0.0942497708	1	-2	0.0778564206	0	0	0	0	12300.2764	0	12389.0654	0	0	0	0	0	0	0	0	0	0	0	0	0	0	0	0	0	0	0	0	0	0	0	0
6	8	5	0	0	0	0	0	0	0	159.029897	1.33333333	0.833333333	158.852322	159	0.147677703	3	-2	0.0667340748	0.142857143	0	0	0	0	0	0	0	0	0	0	113193.953	83814.3594	180494.359	175767.859	137829.812	193917.422	140361.266	153903.281	0	0	0	0	0	0	0	0	0	0	0	0
10	8	2	0	0	0	0	0	0	0	159.045153	0.8	0.2	158.867561	159	0.132438538	7	5	0.111223458	0.666666667	0	0	0	0	0	0	129925.578	143818.859	155217.938	196267.094	166630.125	151396.609	164516.406	115809.914	165030.734	127319.367	126590.391	150931.734	14367.6934	14680.1006	17233.0645	31109.6328	26156.3359	26842.248	0	0	0	0	0	0
7	12	4	0	0	0	0	0	0	0	159.066282	1.71428571	0.571428571	158.888667	159	0.111332931	2	-2	0.0778564206	0	0	0	0	0	0	0	0	0	0	0	0	0	80614.375	93063.3594	127524.688	137867.625	132786.703	137914.875	0	0	0	19327.6191	0	0	0	0	0	0	0	0
9	7	2	1	0	0	0	0	0	0	160.040402	0.777777778	0.222222222	159.861699	160	0.138300842	6	4	0.100101112	0.714285714	0	0	0	0	0	0	0	0	0	10401.9658	10585.582	11858.126	0	0	0	0	0	0	0	0	0	0	0	0	0	0	0	0	0	0
9	6	3	0	0	0	0	0	0	0	161.024417	0.666666667	0.333333333	160.844616	161	0.155384003	7	4	0.100101112	0.733333333	0	0	0	0	0	0	101735.797	158864.625	154195.938	207985.125	169002.359	181385.766	174413.297	121649.953	202722.297	186117.109	177210.125	195030.984	0	0	0	17431.1992	10785.7734	14484.0986	0	0	0	0	0	0
6	10	5	0	0	0	0	0	0	0	161.045547	1.66666667	0.833333333	160.865722	161	0.134278396	2	-3	0.0667340748	0	0	0	0	0	0	0	96523.1641	101107.398	97366.3984	107661.336	106277.406	0	150441.141	146822.688	154914	189418.266	152941.797	142365.609	0	0	0	0	0	0	0	0	0	0	0	0
10	10	2	0	0	0	0	0	0	0	161.060803	1	0.2	160.880961	161	0.119039231	6	4	0.111223458	0.555555556	0	0	0	0	0	0	169239.672	156781.297	233994.062	242814.891	224881.938	210992.25	165773.438	149689.188	204352.375	173992.766	142214.656	197638.688	0	62407.9922	58565.207	87602.4141	77257.8047	88168.125	18317.5996	15435.9131	13259.2539	25952.1582	18844.4922	19196.5977
7	14	4	0	0	0	0	0	0	0	161.081932	2	0.571428571	160.902066	161	0.0979336242	1	-3	0.0778564206	0	0	0	0	0	12840.002	13218.8057	0	0	0	0	0	0	0	0	0	0	0	0	0	0	0	0	0	0	0	0	0	0	0	0
9	9	2	1	0	0	0	0	0	0	162.056052	1	0.222222222	161.875098	162	0.124901535	5	3	0.100101112	0.571428571	0	0	0	0	0	0	0	0	0	0	0	0	0	0	0	0	0	0	14328.7822	20202.2324	19869.1602	0	0	24792	0	0	0	0	0	0
8	4	4	0	0	0	0	0	0	0	163.003682	0.5	0.5	162.821671	163	0.178329467	7	3	0.0889787664	0.833333333	0	0	0	0	0	0	60613.3242	59382.3359	66535.0312	113792.961	75712.7656	81264.6719	133635.297	123657.25	110669.07	174066.094	119403.883	178903.578	0	0	0	0	0	0	0	0	0	0	0	0
9	8	3	0	0	0	0	0	0	0	163.040067	0.888888889	0.333333333	162.858015	163	0.141984696	6	3	0.100101112	0.6	0	0	0	11417.917	15779.2676	14339.7773	238463.547	247215.953	261934.922	283800.156	267886.406	254256.234	188679	233171.703	201203.531	260784.594	217655.156	310821.719	29831.7617	0	29527.0723	60184.2461	57305.7539	55742.3555	0	0	0	0	0	0
6	12	5	0	0	0	0	0	0	0	163.061196	2	0.833333333	162.879121	163	0.120879089	1	-4	0.0667340748	0	0	0	0	0	0	0	0	0	0	0	0	0	0	0	0	0	0	0	0	18830.7715	17453.2207	31577.6523	30500.3984	35612.0625	0	0	0	0	0	0
10	12	2	0	0	0	0	0	0	0	163.076453	1.2	0.2	162.89436	163	0.105639924	5	3	0.111223458	0.444444444	0	0	0	114207.742	112694.086	113671.188	209897.812	259337.188	254485.656	298126.625	276282.25	269007.938	168273.125	228508.812	224083.422	260945.594	283641.906	299168.062	119981.688	127646.188	135294.938	249384.359	190993.641	190854.781	29232.1035	28741.5977	30811.1816	88968.4922	99576.6328	88793.8438
8	7	3	1	0	0	0	0	0	0	164.035316	0.875	0.375	163.852153	164	0.147847	5	2	0.0889787664	0.636363636	0	0	0	0	0	0	0	0	0	10886.6553	12556.791	13432.2637	0	0	0	0	0	0	0	0	0	12918.2598	13948.3418	13869.5127	0	0	0	0	0	0
9	11	2	1	0	0	0	0	0	0	164.071702	1.22222222	0.222222222	163.888498	164	0.111502228	4	2	0.100101112	0.428571429	0	0	0	52715.3438	62540.9492	89453.4375	0	0	0	42811.5352	41502.6602	25232	0	0	0	0	27204.6035	23437.0977	55117.1992	55372.5508	49299.1641	90028.6719	78386.9609	77921.9844	0	0	0	0	0	0
8	6	4	0	0	0	0	0	0	0	165.019332	0.75	0.5	164.83507	165	0.16493016	6	2	0.0889787664	0.666666667	0	0	0	0	14330.79	10736.873	113835.523	198060.75	156719.172	220217.953	200452.375	240966.953	338705.188	308268.969	279338.406	357404.594	380808.375	408429.344	170578.984	165836.312	73478.3828	167164.5	67543.8281	100983.578	0	0	0	0	0	0
9	10	3	0	0	0	0	0	0	0	165.055717	1.11111111	0.333333333	164.871415	165	0.128585388	5	2	0.100101112	0.466666667	0	0	0	0	0	10975.8389	210727.844	208502.359	226467.922	278638.594	268798.312	271166	221712.922	262059.125	230089.109	256384.281	222265.359	283532.5	66678.4375	70220.6406	79807.3047	34706.8203	90773.6406	120068.938	23623.0234	27184.3359	28125.4551	31728.0273	26231.6523	0
10	14	2	0	0	0	0	0	0	0	165.092103	1.4	0.2	164.907759	165	0.0922406167	4	2	0.111223458	0.333333333	0	0	0	0	0	0	105746.625	115048.984	89582.5078	100557.453	128602.383	106064.078	82063.2812	88585.5859	133971	123228.156	132140.312	127064.734	88154.5703	24596.9512	100558.531	116055.414	64347.8242	80348.4531	10619.877	10601.1436	0	12494.1016	0	0
8	9	3	1	0	0	0	0	0	0	166.050966	1.125	0.375	165.865552	166	0.134447692	4	1	0.0889787664	0.454545455	0	0	0	0	0	0	0	0	0	10428.9648	0	0	0	0	0	0	0	0	19554.7578	25101.4785	25782.6309	38687.5547	40076.8359	32625.9531	0	0	0	0	0	0
7	4	5	0	0	0	0	0	0	0	166.998596	0.571428571	0.714285714	166.812124	167	0.187875625	6	1	0.0778564206	0.777777778	0	0	0	0	0	0	0	0	0	19465.1211	0	0	14350.0752	0	20174.6035	22841.209	26172.5996	32704.7207	0	0	0	0	0	0	0	0	0	0	0	0
8	8	4	0	0	0	0	0	0	0	167.034982	1	0.5	166.848469	167	0.151530853	5	1	0.0889787664	0.5	0	0	0	424805.344	457103.5	422504.875	215315.906	205697.75	163247.672	456946.906	435642.719	470359.5	327770.719	298798.5	262601.594	577814.75	612703.875	639268.5	47337.3281	51599.6367	53641.0898	232361.047	266420.969	274280.594	12233.3115	15374.9844	12142.7666	139005.109	101906.977	167366.875
9	12	3	0	0	0	0	0	0	0	167.071367	1.33333333	0.333333333	166.884814	167	0.115186081	4	1	0.100101112	0.333333333	0	0	0	0	0	0	136156.75	129730.391	137927.031	160349.891	169524.375	122289.445	209306.906	122971.508	115896.828	210132.328	128670.359	187159.156	75101.2422	86873.4297	89990.0391	107869.664	133080.375	144600.844	12378.0811	12623.0176	14076.8145	12393.6123	20017.7637	20326.2383
10	16	2	0	0	0	0	0	0	0	167.107753	1.6	0.2	166.921159	167	0.0788413095	3	1	0.111223458	0.222222222	0	0	0	0	0	0	15206.7666	18906.6719	21776.166	18041.4082	20367.8887	20548.7734	79534.5781	76340.1797	73463.8984	52605.7227	45480.5	62459.9453	23422.5898	24829.3496	25145.6035	24705.8848	20992.498	26350.6133	0	0	0	0	0	0
7	7	4	1	0	0	0	0	0	0	168.030231	1	0.571428571	167.842607	168	0.157393157	4	0	0.0778564206	0.5	0	0	0	0	0	0	0	0	0	14748.1963	15356.8076	14562.7969	0	0	0	0	0	0	11426.8027	0	13445.2344	16009.083	17965.0078	0	0	0	0	0	0	0
8	11	3	1	0	0	0	0	0	0	168.066616	1.375	0.375	167.878952	168	0.121048385	3	0	0.0889787664	0.272727273	0	0	0	0	0	0	0	0	0	0	0	0	0	0	0	0	0	0	0	0	10368.3027	14180.0879	13999.6602	17806.8613	0	0	0	0	0	0
7	6	5	0	0	0	0	0	0	0	169.014246	0.857142857	0.714285714	168.825524	169	0.174476318	5	0	0.0778564206	0.555555556	0	0	0	0	0	0	178993.031	213219.594	241158.062	331836.375	264228.562	294922.031	226122.234	182429.453	296677.312	280520.219	271684.781	328108.844	0	0	0	0	0	10089.9697	0	0	0	0	0	0
8	10	4	0	0	0	0	0	0	0	169.050632	1.25	0.5	168.861868	169	0.138131546	4	0	0.0889787664	0.333333333	0	0	0	0	0	0	92946.6719	138409.609	157090.297	219563.062	190915.828	168276.516	249013.125	260445.703	251752.297	302374.75	311478.5	289549.781	147016.312	173790.375	198548	323281.469	278858.969	315062.312	27445.0977	30713.9629	27563.8789	52825.3516	11329.3613	0
9	14	3	0	0	0	0	0	0	0	169.087017	1.55555556	0.333333333	168.898213	169	0.101786774	3	0	0.100101112	0.2	0	0	0	0	0	0	0	0	0	0	0	0	0	0	0	104718.258	105025.305	113599.594	0	0	0	0	0	0	0	0	0	0	0	0
10	18	2	0	0	0	0	0	0	0	169.123403	1.8	0.2	168.934558	169	0.0654420023	2	0	0.111223458	0.111111111	0	0	0	19377.3086	23477.373	17975.6953	0	0	0	0	0	0	0	0	0	0	0	0	0	0	0	0	0	0	0	0	0	0	0	0
7	9	4	1	0	0	0	0	0	0	170.045881	1.28571429	0.571428571	169.856006	170	0.14399385	3	-1	0.0778564206	0.25	0	0	0	0	0	0	0	0	0	0	12424.8906	0	0	0	0	0	0	0	12227.3047	14756.8154	15493.1006	30416.3496	35288.7695	36840.9961	0	0	0	0	0	0
7	8	5	0	0	0	0	0	0	0	171.029897	1.14285714	0.714285714	170.838923	171	0.16107701	4	-1	0.0778564206	0.333333333	0	0	0	0	0	0	116373.641	163319.812	231271.797	282876.594	312619.125	287048.25	280526.031	200802.672	251640.406	302363.531	279204.156	359100	30080.1211	26347.2988	26774.0879	67205.4688	57425.5703	68845.1562	0	0	0	16481.4648	17300.7246	14999.9424
11	8	2	0	0	0	0	0	0	0	171.045153	0.727272727	0.181818182	170.854162	171	0.145837846	8	6	0.122345804	0.7	0	0	0	0	0	0	60870.5	60073.4922	66321.9297	96513.6797	97825.0859	89264.4688	73660.3984	67858.0625	76048.4688	79431.1328	61243.5078	89137.6562	0	0	0	0	0	0	0	0	0	0	0	0
8	12	4	0	0	0	0	0	0	0	171.066282	1.5	0.5	170.875268	171	0.124732239	3	-1	0.0889787664	0.166666667	0	0	0	1013962.81	1040534.06	1048023.25	0	0	0	476126.188	509813.562	524115.344	249588.188	286033.844	244529.297	821633.188	727238.188	852920.562	0	0	0	485759.844	573300.75	493626.969	0	0	0	438956.344	430699.531	422977.156
6	6	6	0	0	0	0	0	0	0	173.009161	1	1	172.815978	173	0.184022475	4	-2	0.0667340748	0.333333333	0	0	0	0	0	0	48167.6367	89212.5234	99549.3359	101827.578	109959.312	75128.5234	153524.344	143287.328	104314.281	110736.828	132842	123482.141	0	0	0	0	0	0	0	0	0	0	0	0
10	6	3	0	0	0	0	0	0	0	173.024417	0.6	0.3	172.831217	173	0.16878331	8	5	0.111223458	0.764705882	0	0	0	0	0	0	37379.9766	42205.2031	52826.8359	53828.4922	61443.1055	82221.9141	75331.2578	45567.3711	72385.7734	84842.3281	64963.1406	89454.5625	0	0	0	0	0	0	0	0	0	0	0	0
7	10	5	0	0	0	0	0	0	0	173.045547	1.42857143	0.714285714	172.852322	173	0.147677703	3	-2	0.0778564206	0.111111111	0	0	0	0	0	0	180906.156	220865.141	140556.219	210827.953	230513.422	242469.688	456959	450548.406	487499.312	587491.625	523250.438	600010.125	0	38424.2969	53151.5508	75798.3828	62057.25	57991.2812	0	0	0	0	0	0
11	10	2	0	0	0	0	0	0	0	173.060803	0.909090909	0.181818182	172.867561	173	0.132438538	7	5	0.122345804	0.6	0	0	0	0	0	0	172439.156	192471.891	167354.047	250726.469	252050.734	234193.5	160247.734	180433.016	155887.594	208649.266	260012.75	249248.656	60755.3945	60816.8281	58428.375	96026.3828	89663.6016	92161.1562	25310.9355	24239.1562	24054.4941	27115.5781	0	24419.8379
8	14	4	0	0	0	0	0	0	0	173.081932	1.75	0.5	172.888667	173	0.111332931	2	-2	0.0889787664	0	0	0	0	0	0	0	0	0	0	0	0	0	0	0	0	117553.992	0	117102.859	0	0	0	0	0	0	0	0	0	0	0	0
10	9	2	1	0	0	0	0	0	0	174.056052	0.9	0.2	173.861699	174	0.138300842	6	4	0.111223458	0.625	0	0	0	0	0	0	13468.7314	16761.2598	13835.4932	20552.2695	18947.3027	27180.1562	0	0	0	0	0	10113.1494	0	17737.2051	0	0	0	0	0	0	0	0	0	0
9	4	4	0	0	0	0	0	0	0	175.003682	0.444444444	0.444444444	174.808271	175	0.191728775	8	4	0.100101112	0.857142857	0	0	0	0	0	0	0	0	0	0	0	13032.4766	13942.8125	10628.1182	12476.8672	0	20506.9629	29086.5547	0	0	0	0	0	0	0	0	0	0	0	0
6	8	6	0	0	0	0	0	0	0	175.024811	1.33333333	1	174.829377	175	0.170623168	3	-3	0.0667340748	0	0	0	0	0	0	0	178899.328	98179.0156	125260.852	219909.594	155502.547	174814.5	370896.406	430383.594	324346.594	481467.812	440097.812	456066.719	0	0	0	0	0	0	0	0	0	0	0	0
10	8	3	0	0	0	0	0	0	0	175.040067	0.8	0.3	174.844616	175	0.155384003	7	4	0.111223458	0.647058824	0	0	0	0	0	0	271176.594	257296.719	278174.812	341016.625	384483.562	350242.438	294819.219	328338.906	277862.062	307910.312	320476.094	396221.938	42150.1172	46821.8203	0	26122.6328	74645.2812	61414.957	10705.0801	10626.5996	13911.0273	12961.0869	11599.2344	15910.1973
7	12	5	0	0	0	0	0	0	0	175.061196	1.71428571	0.714285714	174.865722	175	0.134278396	2	-3	0.0778564206	0	0	0	0	0	0	0	0	0	0	0	0	0	185695.125	95813.7734	77627.1172	175070.359	176538.344	172522.094	0	0	0	0	0	0	0	0	0	0	0	0
11	12	2	0	0	0	0	0	0	0	175.076453	1.09090909	0.181818182	174.880961	175	0.119039231	6	4	0.122345804	0.5	0	0	0	0	0	0	214319.609	203161.719	232207.953	274159.75	251156.203	240838.734	203598.031	264767.719	272379.188	218301.75	206514.484	260843.531	143730.984	42383.7891	150390.953	138569.328	193315.719	196241.812	60884.6328	60448.9492	65236.6992	70117.5859	66415.4609	67485.0859
9	7	3	1	0	0	0	0	0	0	176.035316	0.777777778	0.333333333	175.838754	176	0.161246307	6	3	0.100101112	0.692307692	0	0	0	0	0	0	11450.1543	15508.8135	19040.5762	0	28532.8477	27049.9238	0	0	0	0	0	0	0	0	0	15370.626	0	0	0	0	0	0	0	0
10	11	2	1	0	0	0	0	0	0	176.071702	1.1	0.2	175.875098	176	0.124901535	5	3	0.111223458	0.5	0	0	0	0	0	0	0	0	14429.3105	12532.1562	13894.7598	11387.7627	0	0	0	0	0	0	29687.8926	31900.9492	35013.7969	46847.9336	50240.2695	49652.6133	0	0	11696.3535	0	14118.5322	0
9	6	4	0	0	0	0	0	0	0	177.019332	0.666666667	0.444444444	176.821671	177	0.178329467	7	3	0.100101112	0.714285714	0	0	0	10371.6855	0	0	261276.656	202200	221032.578	364730.594	337584.25	372293.594	351660.094	460000.812	479741.062	510603.969	478056.938	549813.25	18341.2891	22116.4297	22747.6758	48584.1016	33736.8008	35394.9883	0	0	0	0	0	0
10	10	3	0	0	0	0	0	0	0	177.055717	1	0.3	176.858015	177	0.141984696	6	3	0.111223458	0.529411765	0	0	0	0	0	0	272830.906	307425.219	253490.594	407996.469	370746.969	308693.406	200929.734	291514.875	346004.625	312516	286011.5	350995.875	93731.9453	102025.773	97066.2422	100834.07	95056.6875	134999.422	29893.7695	29508.2148	33893.9023	36810.2812	34719.7227	0
7	14	5	0	0	0	0	0	0	0	177.076846	2	0.714285714	176.879121	177	0.120879089	1	-4	0.0778564206	0	0	0	0	0	0	0	0	0	0	0	0	0	0	0	0	0	0	0	0	0	0	0	10069.9521	0	0	0	0	0	0	0
11	14	2	0	0	0	0	0	0	0	177.092103	1.27272727	0.181818182	176.89436	177	0.105639924	5	3	0.122345804	0.4	0	0	0	0	0	0	266738.719	192855.141	219875.953	258296.016	264908.062	219879.594	243354.219	240551.078	260030.719	241229.422	244052.938	284231.688	386497.781	359322.75	503900.031	459280.594	443471.312	406291.312	0	0	0	0	0	0
8	5	4	1	0	0	0	0	0	0	178.014581	0.625	0.5	177.815808	178	0.184191771	6	2	0.0889787664	0.8	0	0	0	0	0	0	0	0	0	0	0	10458.4785	0	0	0	0	0	0	0	0	0	0	0	0	0	0	0	0	0	0
10	13	2	1	0	0	0	0	0	0	178.087352	1.3	0.2	177.888498	178	0.111502228	4	2	0.111223458	0.375	0	0	0	0	0	0	0	0	0	0	0	0	0	0	0	0	0	0	31675.0879	32534.7266	26943.916	39663.0391	40028.7578	32959.8633	0	0	0	0	0	0
8	4	5	0	0	0	0	0	0	0	178.998596	0.5	0.625	178.798725	179	0.201274932	7	2	0.0889787664	0.818181818	0	0	0	0	0	0	53122.6406	19414.5586	76679.1484	144057.219	133837.984	79604.0938	201151.641	125292.305	200226.594	191798.922	214190.812	209064.375	0	0	0	0	0	0	0	0	0	0	0	0
9	8	4	0	0	0	0	0	0	0	179.034982	0.888888889	0.444444444	178.83507	179	0.16493016	6	2	0.100101112	0.571428571	0	0	0	0	0	0	271827.406	315956.125	325858.031	369351.938	376413.469	386931.969	453244.094	457492.25	439104.062	526576.375	567865.188	614411.25	97401.5938	100570.086	100588.469	156875.812	158563.797	150745.375	16283.8027	19350.2949	14987.3311	24837.7988	29018.9531	0
10	12	3	0	0	0	0	0	0	0	179.071367	1.2	0.3	178.871415	179	0.128585388	5	2	0.111223458	0.411764706	0	0	0	18786.877	17103.8027	17975.0273	274858.938	238434.531	216575.594	320617.5	276156	275400.719	155663.156	187112.188	274661.375	229441.438	253556.703	299127.688	161076.516	168932.734	174851.891	239325.969	239887.375	240510.469	50489.7422	54107.5195	59203.875	76651.2031	63738.3281	20079.2285
11	16	2	0	0	0	0	0	0	0	179.107753	1.45454545	0.181818182	178.907759	179	0.0922406167	4	2	0.122345804	0.3	0	0	0	60734.25	59398.375	56260.3828	111240.203	110938.234	117164.75	189203.234	216018.578	178139.984	163183.125	164276.719	86543.8672	210161.859	237492.391	207725.922	121247.094	126712.828	139697.156	200780.766	100237.5	191994.109	0	10937.0459	17705.5137	69927.9844	63863.9336	57593.9219
8	7	4	1	0	0	0	0	0	0	180.030231	0.875	0.5	179.829208	180	0.170792464	5	1	0.0889787664	0.6	0	0	0	0	0	0	17221.2578	19022.9141	21759.1562	29751.7363	39705.3867	30412.3047	13270.5068	10589.8213	10094.2344	17274.1328	19234.8906	17137.6074	21452.1523	17852.1836	23641.834	32260.9219	37803.3125	39070.0234	0	0	0	0	0	0
9	11	3	1	0	0	0	0	0	0	180.066616	1.22222222	0.333333333	179.865552	180	0.134447692	4	1	0.100101112	0.384615385	0	0	0	59180.2148	72497.7891	88463.7031	10512.1514	12801.8701	11914.7646	70799.9375	41394.9688	42395.6758	0	0	0	53970.6094	31112.5156	67534.1172	0	106250.5	91313.8125	176411.812	132044.516	117399.805	0	0	0	20273.3379	17245.9766	16037.7119
8	6	5	0	0	0	0	0	0	0	181.014246	0.75	0.625	180.812124	181	0.187875625	6	1	0.0889787664	0.636363636	0	0	0	0	0	0	249559.688	312978.219	263953.406	381011.031	346567.688	363027.469	908995.062	818629.812	790523.75	863824.688	953172.438	992041.625	39636.3789	41157.7812	30300.7148	47870.2383	54106.5312	46691.4453	0	0	0	0	0	0
9	10	4	0	0	0	0	0	0	0	181.050632	1.11111111	0.444444444	180.848469	181	0.151530853	5	1	0.100101112	0.428571429	0	0	0	50989.6133	49711.2383	53934.8945	249750.297	294743.844	300377.719	335719.281	325384.312	355751.781	278626.844	287085.688	360274.125	378553.031	423937.031	493849.969	126588.102	153966.891	162371.656	334796	267215.812	293533.75	40755.6758	43965.3164	54057.1758	124938.633	62628.7773	75229.8516
10	14	3	0	0	0	0	0	0	0	181.087017	1.4	0.3	180.884814	181	0.115186081	4	1	0.111223458	0.294117647	0	0	0	0	0	0	120641.352	104795.953	166911.109	155000.797	150968.688	171869.531	174783.156	182145.156	213729.469	188614.688	224226.578	228782.875	177420.531	186171.812	70521.2422	231681.578	203963.609	194407	0	16175.6289	15937.6035	18987.375	17089.752	14267.002
11	18	2	0	0	0	0	0	0	0	181.123403	1.63636364	0.181818182	180.921159	181	0.0788413095	3	1	0.122345804	0.2	0	0	0	0	0	0	0	0	10526.5732	0	13731.1943	13861.6758	42156.6367	36129.5859	35829.8711	39118.9922	36772.9258	38180.6914	16904.6934	14839.9463	10857.8721	17173.7246	0	21646.2383	0	0	0	0	0	0
7	5	5	1	0	0	0	0	0	0	182.009495	0.714285714	0.714285714	181.806262	182	0.193737929	5	0	0.0778564206	0.714285714	0	0	0	0	0	0	26512.7988	0	24429.8496	15845.6016	40339.9609	37323.5156	18628.2305	17009.6289	13117.2715	14005.584	15184.0664	19887.6309	0	0	0	0	0	0	0	0	0	0	0	0
8	9	4	1	0	0	0	0	0	0	182.045881	1.125	0.5	181.842607	182	0.157393157	4	0	0.0889787664	0.4	0	0	0	0	0	0	10894.1719	12133.3135	13107.9658	24393.1992	23848.1172	0	0	0	0	10726.6895	0	0	32071.7168	48771.8672	51823.6367	104747.023	45133.6602	67505.9375	11538.3955	10217.96	12051.252	20558.9902	12510.0791	13801.0918
9	13	3	1	0	0	0	0	0	0	182.082266	1.44444444	0.333333333	181.878952	182	0.121048385	3	0	0.100101112	0.230769231	0	0	0	0	0	0	0	0	0	0	0	0	0	0	0	0	0	0	15893.1523	12985.6035	0	22722.7715	20682.168	0	0	0	0	0	0	0
7	4	6	0	0	0	0	0	0	0	182.993511	0.571428571	0.857142857	182.789179	183	0.210821089	6	0	0.0778564206	0.75	0	0	0	0	0	0	0	0	12345.1797	23874.6641	0	25672.8027	29222.8457	24333.3965	32568.4785	25557.3848	26147.5645	28094.9199	0	0	0	0	0	0	0	0	0	0	0	0
8	8	5	0	0	0	0	0	0	0	183.029897	1	0.625	182.825524	183	0.174476318	5	0	0.0889787664	0.454545455	0	0	0	0	0	0	219314.516	263767.219	213616.328	385626.719	353591.5	373796.375	317266.781	256561.625	224286.594	406693.875	421248.469	408514.312	72464.6094	75354.6719	75222.5156	146778.109	142662.562	84930.6016	23193.2441	26393.1172	22868.4238	55081.5508	0	47006.9883
12	8	2	0	0	0	0	0	0	0	183.045153	0.666666667	0.166666667	182.840763	183	0.159237153	9	7	0.13346815	0.727272727	0	0	0	0	0	0	19279.1641	20600.2539	22066.6875	39080.0547	40726.8203	37528.1016	33660.4688	30406.7617	33577.3516	39998.5898	39244.4531	51397.4102	0	0	0	0	0	0	0	0	0	0	0	0
9	12	4	0	0	0	0	0	0	0	183.066282	1.33333333	0.444444444	182.861868	183	0.138131546	4	0	0.100101112	0.285714286	0	0	0	0	0	0	119899.195	186571.984	193855.625	212799.875	179611.25	213881.516	176623.797	249002.266	218253.234	294538.656	309588	278746.438	245266.484	262909.531	289236.438	525207.438	501411.688	426480.062	34226.5508	39619.1172	43139.3789	66588.8438	0	66621.4922
11	20	2	0	0	0	0	0	0	0	183.139053	1.81818182	0.181818182	182.934558	183	0.0654420023	2	0	0.122345804	0.1	0	0	0	16576.1445	10380.1885	13462.2266	0	0	0	0	0	0	0	0	0	0	0	0	0	0	0	0	0	0	0	0	0	0	0	0
8	11	4	1	0	0	0	0	0	0	184.061531	1.375	0.5	183.856006	184	0.14399385	3	-1	0.0889787664	0.2	0	0	0	0	0	0	0	10154.8594	14349.0967	16401.209	0	0	14015.9248	17937.752	17072.7051	19526.1797	22915.502	21757.7832	29186.7168	28196.7305	27843.416	57050.4688	51656.2266	0	0	0	0	0	0	0
7	6	6	0	0	0	0	0	0	0	185.009161	0.857142857	0.857142857	184.802578	185	0.197421782	5	-1	0.0778564206	0.5	0	0	0	0	0	0	228540.609	271423	288747.781	403852.938	346802	354163.531	136750.266	128940.055	90985.8281	112397.18	129231.711	153893.312	0	0	0	0	0	0	0	0	0	0	0	0
11	6	3	0	0	0	0	0	0	0	185.024417	0.545454545	0.272727273	184.817817	185	0.182182617	9	6	0.122345804	0.789473684	0	0	0	0	0	0	19643.4805	22292.2598	0	48888.8164	43388.7344	44275.125	35011.3438	34032.6172	41626.1133	0	47197.3281	56312.4688	0	0	0	0	0	0	0	0	0	0	0	0
8	10	5	0	0	0	0	0	0	0	185.045547	1.25	0.625	184.838923	185	0.16107701	4	-1	0.0889787664	0.272727273	0	0	0	0	0	0	169907.359	233839.125	248193.797	320679.438	296629.688	273808.125	336538.469	353398	348473.969	483210	457168.844	491852.938	193658.844	206686.672	220074.844	346279.969	321468.844	340410	38163.582	34723.1797	42641.6055	38662.3047	69222.2969	0
12	10	2	0	0	0	0	0	0	0	185.060803	0.833333333	0.166666667	184.854162	185	0.145837846	8	6	0.13346815	0.636363636	0	0	0	0	0	0	97638.5547	128283.852	133099.859	140597.859	129236.477	123428.312	95200.7344	147131.906	109248.32	161935.406	163941	158137.688	16674.8418	22316.8887	22043.9512	0	33163.1445	36716.9844	0	0	0	0	0	0
9	14	4	0	0	0	0	0	0	0	185.081932	1.55555556	0.444444444	184.875268	185	0.124732239	3	-1	0.100101112	0.142857143	0	0	0	0	0	0	0	0	0	0	0	0	162942.422	148050.406	172889.359	0	191108	208107.797	0	0	0	0	146057.156	0	0	0	0	0	0	0
10	18	3	0	0	0	0	0	0	0	185.118317	1.8	0.3	184.911613	185	0.0883874669	2	-1	0.111223458	0.0588235294	0	0	0	0	0	0	0	0	0	0	0	0	241300.906	228176.781	275899.812	210663.062	229194	264568.281	0	0	0	0	0	0	0	0	0	0	0	0
7	9	5	1	0	0	0	0	0	0	186.040795	1.28571429	0.714285714	185.833061	186	0.166939314	3	-2	0.0778564206	0.142857143	0	0	0	15396.9014	11106.4092	0	0	0	0	0	0	0	0	0	0	10694.9121	0	0	0	0	0	0	14410.1191	0	0	0	0	0	0	0
11	9	2	1	0	0	0	0	0	0	186.056052	0.818181818	0.181818182	185.8483	186	0.151700149	7	5	0.122345804	0.666666667	0	0	0	0	0	0	0	0	0	10796.2549	10963.2402	10557.8848	0	0	0	0	0	0	0	0	0	10933.9873	0	0	0	0	0	0	0	0
10	4	4	0	0	0	0	0	0	0	187.003682	0.4	0.4	186.794872	187	0.205128082	9	5	0.111223458	0.875	0	0	0	0	0	0	0	0	0	12329.334	0	13580.8525	15441.209	15331.6182	15966.9795	19561.6094	22603.8633	25580.3652	0	0	0	0	0	0	0	0	0	0	0	0
7	8	6	0	0	0	0	0	0	0	187.024811	1.14285714	0.857142857	186.815978	187	0.184022475	4	-2	0.0778564206	0.25	0	0	0	0	0	0	222685.375	324723.25	242063.922	366946.594	327692.906	304967.594	447423.594	449501.125	441234.312	506441.344	473289.844	518333.094	0	0	0	13793.6035	12170.9092	0	0	0	0	0	0	0
11	8	3	0	0	0	0	0	0	0	187.040067	0.727272727	0.272727273	186.831217	187	0.16878331	8	5	0.122345804	0.684210526	0	0	0	0	0	0	215085.688	179738.406	174855.484	271991.188	286456.969	226779.875	252721.719	195134.594	253583.891	204457.781	199925.125	235680.969	18815.0762	18959.6504	0	39762.2109	37066.9648	0	0	0	0	0	0	0
8	12	5	0	0	0	0	0	0	0	187.061196	1.5	0.625	186.852322	187	0.147677703	3	-2	0.0889787664	0.0909090909	0	0	0	0	10810.2568	12342.8389	73660.0547	111878.961	110794.664	102430.633	116087.977	123863.453	335716.031	331254.062	300547.844	367339.031	371066.062	436156.531	46574.625	52397.2773	54165.9414	37280.9727	36093.1797	58575.2227	0	0	0	29017.5176	19394.6055	23460.5977
12	12	2	0	0	0	0	0	0	0	187.076453	1	0.166666667	186.867561	187	0.132438538	7	5	0.13346815	0.545454545	0	0	0	0	0	0	196578.484	168725.281	146105.406	224176.25	180279.797	178206.016	168793.297	238612.219	168177.656	199205.641	254032.219	217993.281	0	88012.3984	88648.4297	135261.719	120204.359	102003.617	40220.0625	0	45710.0859	59704.8398	48128	50306.2266
9	16	4	0	0	0	0	0	0	0	187.097582	1.77777778	0.444444444	186.888667	187	0.111332931	2	-2	0.100101112	0	0	0	0	0	0	226129.672	0	0	0	0	0	0	0	0	0	0	0	0	0	0	0	0	216221.234	205979.078	0	0	0	0	0	0
10	7	3	1	0	0	0	0	0	0	188.035316	0.7	0.3	187.825354	188	0.174645614	7	4	0.111223458	0.733333333	0	0	0	0	0	0	0	0	13687.125	0	0	0	17706.8555	12082.2451	0	0	16252.6279	0	0	0	16159.6182	0	0	0	0	0	0	0	0	0
7	11	5	1	0	0	0	0	0	0	188.056445	1.57142857	0.714285714	187.84646	188	0.153540007	2	-3	0.0778564206	0	0	0	0	0	0	0	0	0	0	0	11653.1309	0	0	0	0	0	0	0	0	0	0	0	0	0	0	0	0	0	0	0
11	11	2	1	0	0	0	0	0	0	188.071702	1	0.181818182	187.861699	188	0.138300842	6	4	0.122345804	0.555555556	0	0	0	0	0	0	12113.5312	0	0	13156.7275	12622.4609	13438.3242	0	0	0	0	0	0	26110.1211	28893.3672	0	0	0	0	0	0	0	0	10119.8115	0
8	15	4	1	0	0	0	0	0	0	188.092831	1.875	0.5	187.882805	188	0.117195235	1	-3	0.0889787664	0	0	0	0	13454.6611	0	0	0	0	0	0	0	0	0	0	0	0	0	0	0	0	0	0	0	0	0	0	0	0	0	0
10	6	4	0	0	0	0	0	0	0	189.019332	0.6	0.4	188.808271	189	0.191728775	8	4	0.111223458	0.75	0	0	0	0	0	0	150728.922	186202.5	83053.9219	239011.203	229566.641	199515.625	238318.125	277556.781	279371.719	266947.969	206461.109	304395.094	0	0	0	13623.75	12694.0352	10367.5986	0	0	0	0	0	0
7	10	6	0	0	0	0	0	0	0	189.040461	1.42857143	0.857142857	188.829377	189	0.170623168	3	-3	0.0778564206	0	0	0	0	0	0	0	128033.398	119671.016	158436.844	184217.391	194453.875	173055.469	350778.281	358624.188	378334.906	522463.375	512075.469	502098.938	0	0	0	0	0	0	0	0	0	0	0	0
11	10	3	0	0	0	0	0	0	0	189.055717	0.909090909	0.272727273	188.844616	189	0.155384003	7	4	0.122345804	0.578947368	0	0	0	0	0	0	314775	322542.688	234062.562	405891.906	443513.719	428106.25	319956.125	346118.656	396436.875	335261.5	387007.125	411496.125	96133.0547	100588.625	103292.539	152454.734	90359.9766	112731.18	33685.8359	34689.418	31848.4297	50458.4375	44821.6914	43994.9648
8	14	5	0	0	0	0	0	0	0	189.076846	1.75	0.625	188.865722	189	0.134278396	2	-3	0.0889787664	0	0	0	0	12094.1787	0	0	0	0	0	0	0	0	162454.328	114707.023	133245.906	206481.891	229087.453	204496.641	11652.7852	14124.748	11239.7109	18103.4238	0	17373.2207	0	0	0	0	0	0
12	14	2	0	0	0	0	0	0	0	189.092103	1.16666667	0.166666667	188.880961	189	0.119039231	6	4	0.13346815	0.454545455	0	0	0	0	0	0	236371.438	254181.438	271820.969	262458.469	256576.609	220430.891	206954.156	287769.312	194566.016	286032.531	213018.641	285540.188	192903.047	150419.984	212156.359	272898.188	202620.578	208670.828	97509.8359	102651.227	100242.344	112397.578	51040.5195	102410.422
10	9	3	1	0	0	0	0	0	0	190.050966	0.9	0.3	189.838754	190	0.161246307	6	3	0.111223458	0.6	0	0	0	0	0	0	23966.5059	29929.2832	27744.1836	45274.8398	39232.6602	43755	10478.7861	10211.3975	11549.8252	15524.8945	0	13809.6494	0	0	0	0	0	0	0	0	0	0	0	0
11	13	2	1	0	0	0	0	0	0	190.087352	1.18181818	0.181818182	189.875098	190	0.124901535	5	3	0.122345804	0.444444444	0	0	0	0	0	0	0	0	0	0	11169.8311	0	0	0	0	0	0	0	42690.1133	52486.582	51574.3789	71859.9375	65485.3594	63620.7891	16019.377	17832.5293	20544.9883	0	16812.5137	14998.1299
9	4	5	0	0	0	0	0	0	0	190.998596	0.444444444	0.555555556	190.785326	191	0.214674239	8	3	0.100101112	0.846153846	0	0	0	0	0	0	47921.3633	55300.543	51623.4297	93764.4766	60421.6016	97640.8438	146775.672	91761.0859	148697.938	173954.234	162020.703	163746.594	0	0	0	0	0	0	0	0	0	0	0	0
10	8	4	0	0	0	0	0	0	0	191.034982	0.8	0.4	190.821671	191	0.178329467	7	3	0.111223458	0.625	0	0	0	0	0	0	406722.312	347346.188	358807.719	419308.844	432462.812	419725.781	471147.438	389775.969	479557.531	455220.719	544204.75	566265.25	0	58689.4727	65959.8125	49598.8633	62132.5117	44510.7344	0	0	0	13907.8447	0	10735.5605
7	12	6	0	0	0	0	0	0	0	191.056111	1.71428571	0.857142857	190.842776	191	0.15722386	2	-4	0.0778564206	0	0	0	0	0	0	0	0	0	0	0	0	0	546794.375	499224.438	498826.438	555041.5	535632.75	565985.125	0	0	0	0	0	0	0	0	0	0	0	0
11	12	3	0	0	0	0	0	0	0	191.071367	1.09090909	0.272727273	190.858015	191	0.141984696	6	3	0.122345804	0.473684211	0	0	0	0	0	0	344654.219	277854.719	225733.25	434699.062	374445.281	354489.719	305124.188	284148.156	256145.328	326015.656	312110.625	346761.719	177393.656	110731.547	185700.016	249744.484	247412.766	242921.516	85965.3828	75597.7344	79802.4531	99573.6719	86725.9219	96403.3125
12	16	2	0	0	0	0	0	0	0	191.107753	1.33333333	0.166666667	190.89436	191	0.105639924	5	3	0.13346815	0.363636364	0	0	0	659824.562	656507.188	606602.312	130192.867	225243.172	232548.547	599012.25	524637.312	544850.375	187625.703	175172.391	195658.859	549749.312	540894.75	656623.062	265425.844	272288.25	268511.188	712409.625	696727.438	568192.125	81805.2812	93940.1328	90386.6641	632730.312	570442.562	507852.219
9	7	4	1	0	0	0	0	0	0	192.030231	0.777777778	0.444444444	191.815808	192	0.184191771	6	2	0.100101112	0.666666667	0	0	0	0	0	0	21903.9707	21442.5469	26172.2109	0	0	0	16947.4023	13305.0449	14575.1328	19488.9707	18819.6934	22975.3711	15779.5029	18345.4922	19726.041	32188.7168	26920.2695	0	0	0	0	0	0	0
10	11	3	1	0	0	0	0	0	0	192.066616	1.1	0.3	191.852153	192	0.147847	5	2	0.111223458	0.466666667	0	0	0	0	0	0	23683.3242	24995.4023	22699.4316	0	36625.6602	0	0	0	0	0	0	11785.4365	59471.7617	58378.5195	59682.1445	90195.4297	53882.1484	86872.0703	10295.082	11898.7295	11444.4473	13888.7148	14095.9092	13311.3076
11	15	2	1	0	0	0	0	0	0	192.103002	1.36363636	0.181818182	191.888498	192	0.111502228	4	2	0.122345804	0.333333333	0	0	0	0	0	0	0	0	0	0	0	0	0	0	0	0	0	0	25547.9551	24591.4941	28301.0293	31309.9551	31413.1172	29405.2129	0	0	0	0	0	0
9	6	5	0	0	0	0	0	0	0	193.014246	0.666666667	0.555555556	192.798725	193	0.201274932	7	2	0.100101112	0.692307692	0	0	0	21793.252	28527.0996	22926.3867	279925.594	236665.609	331119.844	394931	378573.531	354046.781	370933.312	304506.062	437463.812	492735.438	454414.969	533019.188	14136.5488	12147.2734	14389.2842	34522.9492	22891.6699	0	0	0	0	0	0	0
10	10	4	0	0	0	0	0	0	0	193.050632	1	0.4	192.83507	193	0.16493016	6	2	0.111223458	0.5	0	0	0	0	0	0	370677.094	316720.812	355891.844	464917.656	433437.188	455750.688	368802.219	382899	401392	431703.969	466109.969	480199.375	123827.836	127351.672	136922.922	209512.25	142379.547	187971.562	35367.9648	33083.9453	34535.1289	0	40378.8555	41206.7031
7	14	6	0	0	0	0	0	0	0	193.071761	2	0.857142857	192.856175	193	0.143824553	1	-5	0.0778564206	0	0	0	0	0	0	0	0	0	0	0	0	0	0	0	0	0	0	0	88028.2188	86378.7109	86622.0547	117300.422	97148.9922	111647.859	0	0	0	0	0	0
11	14	3	0	0	0	0	0	0	0	193.087017	1.27272727	0.272727273	192.871415	193	0.128585388	5	2	0.122345804	0.368421053	0	0	0	11713.0801	0	0	260461.953	232336.844	182269.734	276140.688	263348.062	259035.906	262938.375	252580.922	247723.797	264030	282223.906	299007.812	255978.938	276004.031	263784.438	291952.406	198723.5	292533.188	90860.6094	35151.5703	0	94834.4453	77932.8828	89799.0156
12	18	2	0	0	0	0	0	0	0	193.123403	1.5	0.166666667	192.907759	193	0.0922406167	4	2	0.13346815	0.272727273	0	0	0	0	11330.7881	0	72438.7812	71377.8516	70637.5156	51532.7422	76685.6094	84742.7812	114990.82	144664.906	155345.984	119107.43	147172.531	133513.125	116379.047	135500.688	65835.6875	165222	149368.047	142284.094	10158.4307	11156.3154	12380.8311	10301.2783	15375.7637	0
9	9	4	1	0	0	0	0	0	0	194.045881	1	0.444444444	193.829208	194	0.170792464	5	1	0.100101112	0.5	0	0	0	0	0	0	31744.4414	0	31354.9609	53422.0156	54063.3242	27065.9414	11761.7305	11367.6553	11636.2617	16275.9727	15701.2568	15933.1592	58956.0195	64728.7656	60979.5742	95385.5391	90128.4219	88571.2344	0	12441.5693	12342.4619	13833.2598	10762.0264	10543.79
10	13	3	1	0	0	0	0	0	0	194.082266	1.3	0.3	193.865552	194	0.134447692	4	1	0.111223458	0.333333333	0	0	0	0	0	0	0	0	0	0	12045.834	0	0	0	0	0	0	0	46393.5	0	53584.0781	60895.9609	54113.8984	60181.2773	0	11083.6963	10679.125	14586.7139	11457.46	10873.7109
8	4	6	0	0	0	0	0	0	0	194.993511	0.5	0.75	194.77578	195	0.224220396	7	1	0.0889787664	0.8	0	0	0	0	0	0	11754.9268	0	10984.5684	23862.3594	25386.4668	21832.6758	29454.5938	33108.0586	32006.0703	48527.3477	49835.9375	37997.6406	0	0	0	0	0	0	0	0	0	0	0	0
9	8	5	0	0	0	0	0	0	0	195.029897	0.888888889	0.555555556	194.812124	195	0.187875625	6	1	0.100101112	0.538461538	0	0	0	0	0	0	340198.969	426449.562	300062.25	541094.812	495623.125	495421.594	580011.75	662752.312	522554.25	791362.688	759332.562	887157.938	79681.3438	84669.6406	75246.8516	136285.172	128326.273	124607.609	18197.9824	16908.0508	14264.0635	35573.7656	26360.5781	28160.9121
13	8	2	0	0	0	0	0	0	0	195.045153	0.615384615	0.153846154	194.827364	195	0.17263646	10	8	0.144590495	0.75	0	0	0	0	0	0	0	0	0	0	0	0	14725.4023	13784.6387	12322.5811	0	0	0	0	0	0	0	0	0	0	0	0	0	0	0
10	12	4	0	0	0	0	0	0	0	195.066282	1.2	0.4	194.848469	195	0.151530853	5	1	0.111223458	0.375	0	0	0	15594.1562	0	11819.0469	292061.219	246573.797	297246.562	364270.5	353811.25	360697.469	275945.156	292505.656	298960.406	340837.688	296517.75	406324.656	256189.781	276819.531	298009.594	465870.781	368186.531	349269.031	56461.6914	0	71346.9844	121135.539	93337.375	100036.047
11	16	3	0	0	0	0	0	0	0	195.102667	1.45454545	0.272727273	194.884814	195	0.115186081	4	1	0.122345804	0.263157895	0	0	0	0	0	0	133447.562	179224.672	168561.203	169779.281	148332.031	146801.438	247035.516	206085.891	177816.609	243168.453	204048.688	227008.453	205069.312	223536.859	0	198024.969	254195.312	245474.766	12340.165	13645.1123	12218.0312	18907.7793	13897.3701	13554.333
12	20	2	0	0	0	0	0	0	0	195.139053	1.66666667	0.166666667	194.921159	195	0.0788413095	3	1	0.13346815	0.181818182	0	0	0	0	0	0	0	0	0	0	0	0	71893.7109	66987.1328	77058.9219	64826.25	63094.0312	80098.0938	64672.9883	69800.6094	71386.4766	0	0	0	0	0	0	0	0	0
8	7	5	1	0	0	0	0	0	0	196.025145	0.875	0.625	195.806262	196	0.193737929	5	0	0.0889787664	0.555555556	0	0	0	0	0	0	38971.543	42409.6875	0	57971.6602	64796.918	58031.5391	29195.5781	29321.9902	26865.0859	32880.668	0	17379.8125	31825.3359	0	34125.0312	50519.375	47026.4805	0	0	0	0	12626.2764	10461.1074	11221.6992
9	11	4	1	0	0	0	0	0	0	196.061531	1.22222222	0.444444444	195.842607	196	0.157393157	4	0	0.100101112	0.333333333	0	0	0	0	0	0	16841.293	17426.7812	17193.5273	0	22954.1133	22413.627	0	0	0	11416.4111	12238.2139	11558.4736	117302.438	127157.695	41318.5117	208504.656	207887.328	161383.766	20389.9395	18745.2773	23741.4355	29156.6445	22698.4258	31785.4375
10	15	3	1	0	0	0	0	0	0	196.097916	1.5	0.3	195.878952	196	0.121048385	3	0	0.111223458	0.2	0	0	0	0	0	0	0	0	0	0	0	0	0	0	0	0	0	0	0	0	11901.042	11336.917	0	12691.8232	0	0	0	0	0	0
8	6	6	0	0	0	0	0	0	0	197.009161	0.75	0.75	196.789179	197	0.210821089	6	0	0.0889787664	0.6	0	0	0	0	0	0	389386.75	303728.875	367291.094	570664.812	556367.562	537360.438	1092961.25	1036837.94	1038116.75	1098582.88	1102797.62	1159536.62	0	0	0	10182.5596	13720.3506	0	0	0	0	0	0	0
9	10	5	0	0	0	0	0	0	0	197.045547	1.11111111	0.555555556	196.825524	197	0.174476318	5	0	0.100101112	0.384615385	0	0	0	1002163.94	1008420.44	989910.125	302369	351668.812	275522.406	960771.75	895201.438	871166.562	463418.906	498879.656	499135.562	1082485.75	1221888.75	1262500.62	351330.125	356165.5	371585.625	1068550.25	842274.125	901146.312	110512.203	126647.656	123756.953	522074.938	539753.062	547170.875
13	10	2	0	0	0	0	0	0	0	197.060803	0.769230769	0.153846154	196.840763	197	0.159237153	9	7	0.144590495	0.666666667	0	0	0	0	0	0	42410.1562	49724.1875	53337.1016	77496.7656	55041.2969	57484.2188	29701.0898	72166.0469	75557.9453	46928.8867	64699.2656	98347.6875	0	0	0	0	0	12044.748	0	0	0	0	0	0
10	14	4	0	0	0	0	0	0	0	197.081932	1.4	0.4	196.861868	197	0.138131546	4	0	0.111223458	0.25	0	0	0	0	11172.0977	0	217897.406	202371.75	258634.953	254096.953	215963.859	220052.016	335840.656	308181.219	386391.188	337130.688	351234.688	391587.094	209353.406	357867.531	218126.266	503576.594	424814.156	439307.812	28578.0215	27947.4688	0	0	42634.7734	46724.9414
11	18	3	0	0	0	0	0	0	0	197.118317	1.63636364	0.272727273	196.898213	197	0.101786774	3	0	0.122345804	0.157894737	0	0	0	0	13903.9619	14364.9033	13401.2832	15450.2871	13797.7129	0	23758.8672	0	74732.7266	78217.3359	78762.4141	78232.7734	81343.3516	88954.4219	35948.5195	42892.6133	37106.0312	54301.2383	54126.5781	56365.6289	0	0	0	0	0	0
12	22	2	0	0	0	0	0	0	0	197.154703	1.83333333	0.166666667	196.934558	197	0.0654420023	2	0	0.13346815	0.0909090909	0	0	0	55128.2734	59692.7656	72575.9062	0	0	0	0	0	0	0	0	0	0	0	0	0	0	0	0	0	0	0	0	0	0	0	0
7	5	6	1	0	0	0	0	0	0	198.00441	0.714285714	0.857142857	197.783317	198	0.216683393	5	-1	0.0778564206	0.666666667	0	0	0	0	0	0	0	0	0	11385.8457	0	10111.2471	24776.1055	22504.2969	23036.7871	16893.0078	0	20956.0195	0	0	0	0	0	0	0	0	0	0	0	0
8	9	5	1	0	0	0	0	0	0	198.040795	1.125	0.625	197.819661	198	0.180338621	4	-1	0.0889787664	0.333333333	0	0	0	0	0	0	17817.9727	18728.7852	19524.0195	30240.9609	39325.375	36457.6055	0	0	0	0	0	11256.3008	27960.2832	24933.3887	29426.8438	43195.1016	42073.5508	52266	0	0	0	0	0	0
9	13	4	1	0	0	0	0	0	0	198.077181	1.44444444	0.444444444	197.856006	198	0.14399385	3	-1	0.100101112	0.166666667	0	0	0	0	0	0	0	0	0	0	0	0	0	0	0	0	0	0	29656.2832	38226.4844	29966.6777	51037.8945	36056.793	50258.0703	0	0	0	0	0	0
7	4	7	0	0	0	0	0	0	0	198.988426	0.571428571	1	198.766233	199	0.233766554	6	-1	0.0778564206	0.714285714	0	0	0	0	0	0	16408.4902	19653.75	18797.3262	28140.457	29668.7246	31942.0977	219130.516	211673.234	194662.188	218825.672	230309.719	257420.594	0	0	0	0	0	0	0	0	0	0	0	0
8	8	6	0	0	0	0	0	0	0	199.024811	1	0.75	198.802578	199	0.197421782	5	-1	0.0889787664	0.4	0	0	0	0	0	0	295794.062	390163.562	401938.25	509636.062	488503.844	513091.25	245331.594	247394.031	260556.672	350296.312	338512.156	403634.75	25012.9082	28529.8242	28409.4805	42839.5156	43409.2188	0	0	0	0	0	0	0
12	8	3	0	0	0	0	0	0	0	199.040067	0.666666667	0.25	198.817817	199	0.182182617	9	6	0.13346815	0.714285714	0	0	0	0	0	0	95959.0859	115777.016	126549.242	168597.844	102435.195	113670.148	29826.0645	88639.1719	99950.7188	147130.516	155566.906	139985.531	0	0	0	10165.1143	11016.1133	0	0	0	0	0	0	0
9	12	5	0	0	0	0	0	0	0	199.061196	1.33333333	0.555555556	198.838923	199	0.16107701	4	-1	0.100101112	0.230769231	0	0	0	0	0	0	230036.312	181085.953	208956.906	302729.562	286344.906	291413.75	403090.125	458248.812	426850.156	483338.906	516772.781	588241.062	376299.781	323678.438	322597.5	0	585873.312	624136.75	61598.8164	70802.4375	63756.1719	137355.609	123833.383	97712.2812
13	12	2	0	0	0	0	0	0	0	199.076453	0.923076923	0.153846154	198.854162	199	0.145837846	8	6	0.144590495	0.583333333	0	0	0	0	0	0	79646.9375	117932.297	125885.219	112977.141	144247.797	123296.773	151070.359	91927.3828	147775.156	154275.047	133280.609	142042.219	24442.0293	28468.4766	26302.1855	49926.418	39087.5117	51875.6484	0	10040.8096	0	12908.3994	10703.5117	0
10	16	4	0	0	0	0	0	0	0	199.097582	1.6	0.4	198.875268	199	0.124732239	3	-1	0.111223458	0.125	0	0	0	0	0	0	0	0	0	0	0	0	159796	157168.469	226350.266	207904.625	175894.234	227810.469	250852.344	151787.438	260504.938	295625.562	235520.141	211365.234	0	0	0	0	0	0
11	20	3	0	0	0	0	0	0	0	199.133967	1.81818182	0.272727273	198.911613	199	0.0883874669	2	-1	0.122345804	0.0526315789	0	0	0	23285.168	34893.875	28859.8008	0	0	0	0	0	0	0	0	0	0	0	0	0	0	0	0	0	0	0	0	0	0	0	0
12	24	2	0	0	0	0	0	0	0	199.170353	2	0.166666667	198.947957	199	0.0520426951	1	-1	0.13346815	0	0	0	0	797662.312	859543.5	876243.812	0	0	0	203376.547	231720.047	211009.156	0	0	0	452488.562	422600.969	555070.812	0	0	0	380237.281	307154.875	390329.312	0	0	0	221787.328	244073.766	272706.094
8	11	5	1	0	0	0	0	0	0	200.056445	1.375	0.625	199.833061	200	0.166939314	3	-2	0.0889787664	0.111111111	0	0	0	0	0	0	0	10172.3115	0	13351.125	12862.5391	13096.209	0	0	0	0	0	0	12178.0732	17526.3652	14709.3857	25039.9297	0	29856.0742	0	0	0	0	0	0
12	11	2	1	0	0	0	0	0	0	200.071702	0.916666667	0.166666667	199.8483	200	0.151700149	7	5	0.13346815	0.6	0	0	0	0	0	0	0	0	0	0	0	0	0	0	0	0	0	0	0	0	15883.418	20002.1777	15559.5742	12723.7959	0	0	0	0	0	0
7	6	7	0	0	0	0	0	0	0	201.004076	0.857142857	1	200.779633	201	0.220367247	5	-2	0.0778564206	0.428571429	0	0	0	0	0	0	83481.375	96126.3203	99324.7031	137144.875	139566.938	117562.828	10109.0518	0	0	11647.3291	0	11452.501	0	0	0	0	0	0	0	0	0	0	0	0
11	6	4	0	0	0	0	0	0	0	201.019332	0.545454545	0.363636364	200.794872	201	0.205128082	9	5	0.122345804	0.777777778	0	0	0	0	0	0	88195.8984	96281.5547	96598.0469	116234.312	114042.633	129706.273	84282.9531	140330.875	144958.875	108284.938	130704.406	188149.906	0	0	0	0	0	0	0	0	0	0	0	0
8	10	6	0	0	0	0	0	0	0	201.040461	1.25	0.75	200.815978	201	0.184022475	4	-2	0.0889787664	0.2	0	0	0	0	0	0	189518.922	274244.625	212333.406	255638.328	268749.5	259035.297	404268.438	431537.594	435950.781	510894.344	431358.188	530134.312	44127.207	52804.4688	56826.5859	87909.0625	85779.1953	80822.5234	0	10513.0479	0	0	13987.8311	0
12	10	3	0	0	0	0	0	0	0	201.055717	0.833333333	0.25	200.831217	201	0.16878331	8	5	0.13346815	0.619047619	0	0	0	0	0	0	223804.25	268531.406	310446.812	321795.688	306308.875	283887.188	249882.734	274844.375	276479.594	263728.844	297237.938	340820.562	51871.7422	46986.8398	40919.1133	24033.043	75097.7578	80328.3359	0	12646.1943	13211.7744	17408.4473	12149.9219	13764.1719
9	14	5	0	0	0	0	0	0	0	201.076846	1.55555556	0.555555556	200.852322	201	0.147677703	3	-2	0.100101112	0.0769230769	0	0	0	0	0	20368.3574	39357.3281	77051.1641	79538.9062	42950.6055	103146.992	97020.9062	292231.312	235697.281	159243.734	274025.094	216647.297	278876.562	79116.2031	90667.4219	94038.0625	81953.7422	61279.957	129576.68	0	0	0	18946.7148	0	0
13	14	2	0	0	0	0	0	0	0	201.092103	1.07692308	0.153846154	200.867561	201	0.132438538	7	5	0.144590495	0.5	0	0	0	0	0	0	95972.5781	163814.359	76403.5312	154332.641	143464.953	143471.266	200971.344	203982.781	211774.062	183413.297	170597.734	216743.266	99154.2891	94234.0312	105893.375	156384.234	146306.484	143456.016	60432.1797	57287.1758	57515.1758	61006.2305	70176.5391	58489.9531
10	18	4	0	0	0	0	0	0	0	201.113232	1.8	0.4	200.888667	201	0.111332931	2	-2	0.111223458	0	0	0	0	0	0	0	0	0	0	0	0	0	0	0	0	0	0	0	0	0	0	154593.047	118348.547	144309.391	0	0	0	0	0	0
11	22	3	0	0	0	0	0	0	0	201.149617	2	0.272727273	200.925012	201	0.0749881597	1	-2	0.122345804	0	0	0	0	24762.6172	21700.2832	17963.6641	0	0	0	0	0	0	0	0	0	0	0	0	0	0	0	0	0	0	0	0	0	0	0	0
11	9	3	1	0	0	0	0	0	0	202.050966	0.818181818	0.272727273	201.825354	202	0.174645614	7	4	0.122345804	0.647058824	0	0	0	0	0	0	0	17763.3477	18494.6895	26867.8418	28993.0996	0	10373.4551	0	10239.168	0	12803.2793	0	0	0	0	0	0	0	0	0	0	0	0	0
12	13	2	1	0	0	0	0	0	0	202.087352	1.08333333	0.166666667	201.861699	202	0.138300842	6	4	0.13346815	0.5	0	0	0	0	0	0	0	0	0	0	0	0	0	0	0	0	0	0	26866.0332	26854.9004	30951.082	50268.5039	44397.0977	11541.6729	19002.0742	12701.9453	17710.1797	13267.6201	14132.1387	16246.6396
9	17	4	1	0	0	0	0	0	0	202.108481	1.88888889	0.444444444	201.882805	202	0.117195235	1	-3	0.100101112	0	0	0	0	15969.3652	16172.8086	16232.3232	0	0	0	0	0	0	0	0	0	0	0	0	0	0	0	0	0	0	0	0	0	0	0	0
10	4	5	0	0	0	0	0	0	0	202.998596	0.4	0.5	202.771926	203	0.228073546	9	4	0.111223458	0.866666667	0	0	0	0	0	0	25926.9902	0	36742.9141	74583.8672	30717.4453	47273.7539	75305.6953	68976.5156	73511.1875	101086.82	103886.312	75237.8516	0	0	0	0	0	0	0	0	0	0	0	0
7	8	7	0	0	0	0	0	0	0	203.019726	1.14285714	1	202.793032	203	0.206967939	4	-3	0.0778564206	0.142857143	0	0	0	0	0	0	137547.594	168148.562	161615.281	187593.5	137961.141	138995.844	299697.656	289780.125	219620.172	248944.297	294453.156	297493.281	0	0	0	0	0	0	0	0	0	0	0	0
11	8	4	0	0	0	0	0	0	0	203.034982	0.727272727	0.363636364	202.808271	203	0.191728775	8	4	0.122345804	0.666666667	0	0	0	0	0	0	290448.5	314076.125	297275.406	375839.438	334907.062	386504.844	389201.25	359144.375	392994.469	391182.188	375214.406	508483.344	38794.7148	37362.457	34894.9414	60374.2617	49486.6797	15055.3105	0	0	0	0	0	0
8	12	6	0	0	0	0	0	0	0	203.056111	1.5	0.75	202.829377	203	0.170623168	3	-3	0.0889787664	0	0	0	0	0	0	0	77381.9844	93478.0391	99639	148180.75	135316.656	124413.32	327563.312	326593.875	289912.875	409450.75	396995.875	440850.156	39547.7031	33866.7227	43698.543	55914.3086	0	46943.25	0	0	0	11976.8076	12312.1113	17191.9141
12	12	3	0	0	0	0	0	0	0	203.071367	1	0.25	202.844616	203	0.155384003	7	4	0.13346815	0.523809524	0	0	0	12641.1406	0	0	310809.406	362313.594	235724.266	366228.094	353497	312395.531	335101.656	292314.719	371429.281	310143.625	291465.406	371485.469	153562.234	162285.875	167876.047	165112.609	214630.578	232134.469	73930.5234	79203.5	86768.5938	99691.2734	86772.6797	86020.5469
9	16	5	0	0	0	0	0	0	0	203.092496	1.77777778	0.555555556	202.865722	203	0.134278396	2	-3	0.100101112	0	0	0	0	0	0	19963.8066	0	0	0	0	0	0	0	43298.2188	41095.0391	91653.4688	89594.75	81332.125	0	0	0	0	18830.709	21040.3164	0	0	0	0	0	0
13	16	2	0	0	0	0	0	0	0	203.107753	1.23076923	0.153846154	202.880961	203	0.119039231	6	4	0.144590495	0.416666667	0	0	0	0	0	0	163814.5	162415.859	150321.594	195949.281	168736.312	174372.625	202486.578	198402.234	202706.266	263804.656	248703.688	274149.438	212739.859	228656.047	228600.5	232464.609	228930.391	216754.172	109132.344	110524.57	100726.625	114643.609	105483.844	58502.7578
10	7	4	1	0	0	0	0	0	0	204.030231	0.7	0.4	203.802409	204	0.197591079	7	3	0.111223458	0.714285714	0	0	0	0	0	0	0	0	0	0	0	0	0	22390.4609	21968.0723	0	0	0	0	0	0	0	17268.0781	0	0	0	0	0	0	0
11	11	3	1	0	0	0	0	0	0	204.066616	1	0.272727273	203.838754	204	0.161246307	6	3	0.122345804	0.529411765	0	0	0	0	0	0	26011.4004	21313.8398	23020.6016	33676.4492	38494.7109	29274.582	0	11207.1553	0	0	14084.46	14403.5742	0	0	0	0	0	0	17998.3145	18632.0488	19229.1641	0	0	0
12	15	2	1	0	0	0	0	0	0	204.103002	1.25	0.166666667	203.875098	204	0.124901535	5	3	0.13346815	0.4	0	0	0	0	0	0	0	0	0	0	0	0	0	0	0	0	0	0	0	50773.3047	63727.4922	78242.0469	64448.9492	63045.2188	16997.043	12743.292	17105.2227	23009.9492	16144.0352	18178.0586
9	19	4	1	0	0	0	0	0	0	204.124131	2.11111111	0.444444444	203.896204	204	0.103795928	0	-4	0.100101112	0	0	0	0	31707.2969	28316.4492	30030.2695	0	0	0	0	0	0	0	0	0	0	0	0	0	0	0	0	0	0	0	0	0	0	0	0
10	6	5	0	0	0	0	0	0	0	205.014246	0.6	0.5	204.785326	205	0.214674239	8	3	0.111223458	0.733333333	0	0	0	0	0	0	233149.578	231793.766	327776.938	376030.562	338448.125	348237.344	413494.969	382851.594	379494.812	475371.375	503887.625	550578.312	15366.376	10067.0693	14044.8496	0	0	17340.0547	0	0	0	0	0	0
7	10	7	0	0	0	0	0	0	0	205.035376	1.42857143	1	204.806431	205	0.193568632	3	-4	0.0778564206	0	0	0	0	0	0	0	0	0	0	108812.789	134005.453	90987.3438	118910.312	125388.914	124620.125	199719.594	184552.484	155097.156	239516.531	111987.945	255186.156	166519.672	210356.25	122262.68	0	0	0	0	0	0
11	10	4	0	0	0	0	0	0	0	205.050632	0.909090909	0.363636364	204.821671	205	0.178329467	7	3	0.122345804	0.555555556	0	0	0	0	0	0	384095.938	423330.719	414194.906	470012.219	433826.281	433220.25	347124.906	368873	361066.469	435177.438	464814	533487.062	134140.094	141617.203	133124.922	168699.328	123576.391	106273.602	17844.0801	26599.084	17365.9688	33819.5547	24775.4551	27146.8379
8	14	6	0	0	0	0	0	0	0	205.071761	1.75	0.75	204.842776	205	0.15722386	2	-4	0.0889787664	0	0	0	0	0	0	0	0	0	0	0	10412.6943	0	0	0	0	30966.2363	16180.0859	13484.2959	15037.7256	22138.125	18820.9082	24422.7793	20388.623	0	0	0	0	14922.9941	0	14565.5664
12	14	3	0	0	0	0	0	0	0	205.087017	1.16666667	0.25	204.858015	205	0.141984696	6	3	0.13346815	0.428571429	0	0	0	23612.8926	20125.1426	20249.707	323601.938	284070.906	308504.688	363135.906	349925.844	346680.969	360863.406	348545.562	346681.594	362323.875	354930.156	411041.906	99120.6328	287674.281	160587.094	312321.844	286401.719	356101.094	145240.859	163130.641	38360.6641	188947.984	135270.547	168768.484
13	18	2	0	0	0	0	0	0	0	205.123403	1.38461538	0.153846154	204.89436	205	0.105639924	5	3	0.144590495	0.333333333	0	0	0	15005.6934	14634.6699	0	138474.75	140267.844	147004.375	135941.875	135135.562	155911.375	240518.562	246946.719	245710.828	206704.406	212108.984	242560.484	221534.516	86676.6172	231196.391	289371.531	242842.5	198075.703	63291.7578	68491.1875	72387.7344	76852	79049.4766	82722.7969
10	9	4	1	0	0	0	0	0	0	206.045881	0.9	0.4	205.815808	206	0.184191771	6	2	0.111223458	0.571428571	0	0	0	0	0	0	29617.6289	35132.5469	41627.7461	50360.082	29087.4805	57247.9492	15835.582	15759.2979	16790.8926	15099.6025	19294.2891	20654.6855	0	0	0	0	0	0	0	0	0	0	0	0
11	13	3	1	0	0	0	0	0	0	206.082266	1.18181818	0.272727273	205.852153	206	0.147847	5	2	0.122345804	0.411764706	0	0	0	0	0	0	14448.9277	16688.7676	14778.4609	17419.377	23651.3867	23900.6484	0	0	0	10645.9053	0	10242.5195	103405.977	99226.9297	96597.1406	125557.297	76351.4453	138898.859	25465.8633	27819.3203	22517.6406	30914.9492	27301.6406	24793.6406
12	17	2	1	0	0	0	0	0	0	206.118652	1.41666667	0.166666667	205.888498	206	0.111502228	4	2	0.13346815	0.3	0	0	0	0	0	0	0	0	0	0	0	0	0	0	0	0	0	0	10813.1562	16472.2949	0	0	12843.9775	17327.0371	0	0	0	0	0	0
9	4	6	0	0	0	0	0	0	0	206.993511	0.444444444	0.666666667	206.76238	207	0.237619704	8	2	0.100101112	0.833333333	0	0	0	0	0	0	86093.9688	25174.6055	28786.1816	143647.828	148800.656	135154.391	223172.609	167637.469	267570.125	217887.641	271735.656	268420.312	0	0	0	0	0	0	0	0	0	0	0	0
10	8	5	0	0	0	0	0	0	0	207.029897	0.8	0.5	206.798725	207	0.201274932	7	2	0.111223458	0.6	0	0	0	0	0	0	423282.969	437418.969	503203.781	519051.281	446912.281	508302.438	620076.688	594940.25	655073.812	694313.312	672151.25	770022.062	46650.6016	60188.1406	55207.1133	0	53091.6406	46858.5781	0	0	0	0	0	0
11	12	4	0	0	0	0	0	0	0	207.066282	1.09090909	0.363636364	206.83507	207	0.16493016	6	2	0.122345804	0.444444444	0	0	0	1645418	1648929.62	1715693.75	393641.156	273223.531	300693.25	1515386.5	1508720	1563625.75	353796	367077.625	322478.406	1546989.75	1605423.25	1770161.62	207683.219	237249.922	80088.4609	1184729.5	1120261.75	1068617.38	67654.1406	66416.0078	79394.1328	1317779.5	1153400.12	1189077
8	16	6	0	0	0	0	0	0	0	207.087411	2	0.75	206.856175	207	0.143824553	1	-5	0.0889787664	0	0	0	0	12494.0947	11049.5664	12537.2041	0	0	0	0	0	0	0	0	0	0	0	0	0	10955.2803	10654.0273	22471.0254	23405.0098	28048.043	0	0	0	0	0	0
12	16	3	0	0	0	0	0	0	0	207.102667	1.33333333	0.25	206.871415	207	0.128585388	5	2	0.13346815	0.333333333	0	0	0	22695.6289	25195.8945	26259.2812	237292.5	231000.703	300176.031	290022.938	279561.875	289718.438	307660.406	357753.875	361469.5	308728.219	350335.125	366581.281	226918.812	182808.453	269369	313282.094	377099.188	375876.156	0	100601.188	98064.5938	131225.906	124137.539	90259.3047
13	20	2	0	0	0	0	0	0	0	207.139053	1.53846154	0.153846154	206.907759	207	0.0922406167	4	2	0.144590495	0.25	0	0	0	0	0	0	0	34792.25	36898.8984	0	0	0	58856	100485.523	99023.4141	12590.6758	103635.328	81554.9844	95243.8672	0	88502.5234	42705.0391	63872.1133	38182.2305	11536.9551	0	0	0	0	0
9	7	5	1	0	0	0	0	0	0	208.025145	0.777777778	0.555555556	207.792863	208	0.207137236	6	1	0.100101112	0.636363636	0	0	0	0	0	0	24733.5469	24835.9414	29554.5586	21356.1816	39405.8125	37823.8828	17526.3926	17167.8086	14636.8574	19208.7715	18907.5098	22926.2324	0	11965.6006	12576.3145	14983.0068	18034.5391	0	0	0	0	0	0	0
10	11	4	1	0	0	0	0	0	0	208.061531	1.1	0.4	207.829208	208	0.170792464	5	1	0.111223458	0.428571429	0	0	0	0	0	0	32725.0117	37961.6797	33008.0078	45675.2109	53296.8672	48065.5625	0	0	10291.8926	16055.3477	16204.4072	15193.4941	90983	114441.938	108426.359	92102.4531	142748.438	152601.609	20373.1602	22324.7109	18930.3711	25148.4219	23192.5996	23466.6836
11	15	3	1	0	0	0	0	0	0	208.097916	1.36363636	0.272727273	207.865552	208	0.134447692	4	1	0.122345804	0.294117647	0	0	0	0	0	0	0	0	0	0	0	0	0	0	0	0	0	0	53999.6953	59521.9844	53567.8477	76919.125	31707.0586	67688.0938	0	0	0	0	0	0
9	6	6	0	0	0	0	0	0	0	209.009161	0.666666667	0.666666667	208.77578	209	0.224220396	7	1	0.100101112	0.666666667	0	0	0	0	0	0	299935.656	343190.469	277414.438	375737.531	367570.188	352176.094	698819.938	782782.062	767212.188	847296.938	791890.75	880350.438	14757.8633	0	15118.3799	13615.8906	18674.1191	20360.2852	0	0	0	0	0	0
10	10	5	0	0	0	0	0	0	0	209.045547	1	0.5	208.812124	209	0.187875625	6	1	0.111223458	0.466666667	0	0	0	774051.062	803287.062	797995.812	392219.062	404981	400991.969	1143710.12	1082398.38	1089489.75	456970.5	535289.562	463278.656	1261614.75	1262293	1379997.25	332525.062	201907.844	350210.031	766416.938	721203.5	749467.188	58113.0195	71630.0156	72711.4453	612886.188	528245.75	577195.312
14	10	2	0	0	0	0	0	0	0	209.060803	0.714285714	0.142857143	208.827364	209	0.17263646	10	8	0.155712841	0.692307692	0	0	0	0	0	0	15355.9824	13017.207	16728.7266	24802.0098	24813.0312	27504.127	32386.25	32701.3828	29956.9746	44060.418	41486.3516	28876.4707	0	0	0	0	0	0	0	0	0	0	0	0
11	14	4	0	0	0	0	0	0	0	209.081932	1.27272727	0.363636364	208.848469	209	0.151530853	5	1	0.122345804	0.333333333	0	0	0	0	0	0	338583.656	318317.375	329855.969	364561.906	337131	370262.906	371644.25	369125	443777.812	354628.281	377991.562	434167.938	264941.031	387812.094	392530.219	549070.938	439720.25	446842.125	83579.9922	92520.5078	0	112312.234	100889.461	57309.6328
12	18	3	0	0	0	0	0	0	0	209.118317	1.5	0.25	208.884814	209	0.115186081	4	1	0.13346815	0.238095238	0	0	0	0	0	0	122224.242	124583.938	136546.453	129088.984	109825.109	141168.875	250978.594	251429.344	197892.875	235757.328	242348.172	254397.641	196142.797	210258.703	80177.0312	254513.875	188880.172	242019.422	10165.4805	0	11457.0615	11379.46	15174.5703	11489.5752
13	22	2	0	0	0	0	0	0	0	209.154703	1.69230769	0.153846154	208.921159	209	0.0788413095	3	1	0.144590495	0.166666667	0	0	0	14967.2051	12623.3525	0	0	0	0	0	0	0	0	0	0	0	0	0	0	0	0	0	0	0	0	0	0	0	0	0
9	9	5	1	0	0	0	0	0	0	210.040795	1	0.555555556	209.806262	210	0.193737929	5	0	0.100101112	0.454545455	0	0	0	0	0	0	35130.9844	37876.7695	36593.3711	58415.1406	0	29154.248	18306.1172	15779.1143	18074.4297	0	22884.4688	28282.1367	61436.2148	60098.9766	64678.1562	92843.5781	93820.7656	92716.4141	16092.8008	21711.5469	16845.8281	21111.0098	25304.1934	0
10	13	4	1	0	0	0	0	0	0	210.077181	1.3	0.4	209.842607	210	0.157393157	4	0	0.111223458	0.285714286	0	0	0	0	0	0	10703.0762	13198.1826	12283.123	11731.6992	18115.6914	11852.7461	0	0	0	0	0	0	89368.1094	0	96324.8906	89169.9844	104726.391	132538.125	16084.707	0	15641.2012	14046.668	13547.8613	15583.3584
9	8	6	0	0	0	0	0	0	0	211.024811	0.888888889	0.666666667	210.789179	211	0.210821089	6	0	0.100101112	0.5	0	0	0	0	0	0	411391.562	521091.656	455262.375	634455.688	673256.75	670582.875	736020.875	739505.688	657864.062	889975.062	883417.688	985476.562	42364.3594	42385.9805	47758.6953	70503.0156	68829.0234	69672.3047	0	0	0	10921.8418	0	0
13	8	3	0	0	0	0	0	0	0	211.040067	0.615384615	0.230769231	210.804418	211	0.195581924	10	7	0.144590495	0.739130435	0	0	0	0	0	0	0	60579.2461	61498.5508	78902.4766	49425.1953	82549.8359	84783.0703	88841.4922	86058.2344	96842.7188	101483.367	74883.2891	0	0	0	0	0	0	0	0	0	0	0	0
10	12	5	0	0	0	0	0	0	0	211.061196	1.2	0.5	210.825524	211	0.174476318	5	0	0.111223458	0.333333333	0	0	0	20154.9688	23883.5879	19031.7129	449221.281	488658.906	417043.25	464613.188	517929.031	469725.469	501367.312	497402.25	490917.844	628911	656488.875	705447.625	943010.562	707494.062	918269.625	1356404.5	1221596.25	1369582.88	154006.984	192252.797	192496.828	254360.297	228953.484	239135.094
14	12	2	0	0	0	0	0	0	0	211.076453	0.857142857	0.142857143	210.840763	211	0.159237153	9	7	0.155712841	0.615384615	0	0	0	0	0	0	42009.1406	43374.418	44395.875	55761.8477	61212.6992	57921.0703	72086.1094	69326.2734	78030.3438	75554.3359	89483.4062	96090.2891	0	0	0	0	0	0	0	0	0	0	0	0
11	16	4	0	0	0	0	0	0	0	211.097582	1.45454545	0.363636364	210.861868	211	0.138131546	4	0	0.122345804	0.222222222	0	0	0	0	11136.8086	11091.9453	240761.188	296224.438	305581.406	218259.453	239874.562	239955.797	332378.781	368490.125	375736.969	362065.031	393963.281	430392.156	468693.406	285838.812	484535.188	527022.188	467248.781	418120.312	30068.418	27702.9082	27277.4609	36791.0078	0	0
12	20	3	0	0	0	0	0	0	0	211.133967	1.66666667	0.25	210.898213	211	0.101786774	3	0	0.13346815	0.142857143	0	0	0	45018.1719	49216.3789	41755.2148	0	0	0	10189.6523	11880.2266	16870.1875	41766.75	45202.4648	41421.8047	51419.4727	53487.8359	71281.7891	27816.5059	26907.5684	31333.7949	53783.0781	50073.2188	56625.7891	0	0	0	0	0	0
13	24	2	0	0	0	0	0	0	0	211.170353	1.84615385	0.153846154	210.934558	211	0.0654420023	2	0	0.144590495	0.0833333333	0	0	0	32327.9004	40417.4805	43456.6602	0	0	0	0	0	0	61923.0469	56615.582	60962.5859	75881.0234	76168.6641	84103.8125	0	0	0	0	0	0	0	0	0	0	0	0
8	7	6	1	0	0	0	0	0	0	212.02006	0.875	0.75	211.783317	212	0.216683393	5	-1	0.0889787664	0.5	0	0	0	0	0	0	0	0	14391.0791	0	0	0	30998.123	28069.9258	27881.4062	22271.9766	26339.541	27089.5469	12484.6738	0	16696.6621	10492.7568	10702.6475	0	0	0	0	0	0	0
9	11	5	1	0	0	0	0	0	0	212.056445	1.22222222	0.555555556	211.819661	212	0.180338621	4	-1	0.100101112	0.272727273	0	0	0	0	0	0	23056.7793	26777.8887	31006.8066	35257.7695	36641.375	34023.4219	0	0	0	0	0	11608.7246	68646.4844	0	84945.7422	109882.625	148517.938	153984.438	0	0	0	14317.5566	14799.4443	17899.6562
10	15	4	1	0	0	0	0	0	0	212.092831	1.5	0.4	211.856006	212	0.14399385	3	-1	0.111223458	0.142857143	0	0	0	0	0	0	0	0	0	0	0	0	0	0	0	0	0	0	17767.8867	20590.9746	0	24152.8047	25134.4961	28496.5566	0	0	0	0	0	0
8	6	7	0	0	0	0	0	0	0	213.004076	0.75	0.875	212.766233	213	0.233766554	6	-1	0.0889787664	0.555555556	0	0	0	0	0	0	274611.438	120970.789	301640.812	357302.219	257121.562	284565.125	216453.266	198035.172	130179.023	244604.062	247128.094	246216.75	0	0	0	0	0	0	0	0	0	0	0	0
12	6	4	0	0	0	0	0	0	0	213.019332	0.5	0.333333333	212.781473	213	0.218527389	10	6	0.13346815	0.8	0	0	0	0	0	0	48780.3086	0	68459.9844	91491.3906	94015.1719	0	80270.9297	78784.0938	79878.5078	86550.4766	53249.8594	60401.3516	0	0	0	0	0	0	0	0	0	0	0	0
9	10	6	0	0	0	0	0	0	0	213.040461	1.11111111	0.666666667	212.802578	213	0.197421782	5	-1	0.100101112	0.333333333	0	0	0	0	0	0	370285.312	367188.188	403703.625	489047.438	446651.688	492811.406	453254.25	423590.188	447954.844	592537.812	586530.875	625241.25	239643.578	235833.359	263031.5	340556.156	317250	323335.062	53822.8008	0	59849.2109	56700.4922	105513.469	0
13	10	3	0	0	0	0	0	0	0	213.055717	0.769230769	0.230769231	212.817817	213	0.182182617	9	6	0.144590495	0.652173913	0	0	0	0	0	0	167321.734	178284.406	91981.2266	190722.922	147203.672	159929.328	137482.188	120405.789	133554.719	156191.656	182074.484	199265.359	19287.8438	26042.0957	26927.3047	0	42955.7773	40512.168	0	0	0	0	0	0
10	14	5	0	0	0	0	0	0	0	213.076846	1.4	0.5	212.838923	213	0.16107701	4	-1	0.111223458	0.2	0	0	0	0	0	0	326605.344	307221.469	405623.656	341270.438	392466.438	356250.688	540856.188	528400.188	546953.438	576195.5	593810.688	648157.25	561581.562	504498.875	334940.094	771095	715186.188	654308.188	46776.6367	51397.6523	49389.6914	65550.9141	83277.8047	96438.3984
14	14	2	0	0	0	0	0	0	0	213.092103	1	0.142857143	212.854162	213	0.145837846	8	6	0.155712841	0.538461538	0	0	0	0	0	0	46466.2852	74339.5625	83069.8828	91710.9375	62214.25	99198.6719	124699.898	71296.7656	120310.586	98224.8672	102915.086	124209.773	25700.0918	29450.7266	26045.4648	51896.543	45388.875	53259.1758	12449.2969	14172.7959	16641.9805	20960.6914	12216.6816	15709.0068
11	18	4	0	0	0	0	0	0	0	213.113232	1.63636364	0.363636364	212.875268	213	0.124732239	3	-1	0.122345804	0.111111111	0	0	0	17956.666	16032.8398	16497.4121	27794.6504	28604.707	32105.1914	41378.418	45199.1406	0	155499.594	149594.094	97056.3906	128579.148	130306.117	159716.672	42993.5391	159436.859	152497.5	170860.266	123703.219	175899.609	0	0	0	0	0	0
12	22	3	0	0	0	0	0	0	0	213.149617	1.83333333	0.25	212.911613	213	0.0883874669	2	-1	0.13346815	0.0476190476	0	0	0	23907.9531	28381.043	29325.4883	0	0	0	0	0	0	0	0	0	0	0	0	0	0	0	0	0	0	0	0	0	0	0	0
13	26	2	0	0	0	0	0	0	0	213.186003	2	0.153846154	212.947957	213	0.0520426951	1	-1	0.144590495	0	0	0	0	559993.375	605868	637764	0	0	0	79037.5078	74800.4062	102749.602	0	0	0	241128.75	274356.094	362995.281	0	0	0	161994.031	155824.078	133815.984	0	0	0	103127.078	96780.9609	115186.18
8	9	6	1	0	0	0	0	0	0	214.03571	1.125	0.75	213.796716	214	0.203284086	4	-2	0.0889787664	0.25	0	0	0	0	0	0	11110.2764	0	0	18385.2344	20895.0176	13947.3359	0	0	0	0	0	0	0	0	0	0	0	0	0	0	0	0	0	0
12	9	3	1	0	0	0	0	0	0	214.050966	0.75	0.25	213.811955	214	0.188044921	8	5	0.13346815	0.684210526	0	0	0	0	0	0	0	0	11387.7559	0	19604.3262	0	0	0	0	0	0	0	0	0	0	0	0	0	0	0	0	0	0	0
9	13	5	1	0	0	0	0	0	0	214.072095	1.44444444	0.555555556	213.833061	214	0.166939314	3	-2	0.100101112	0.0909090909	0	0	0	0	0	0	0	0	0	10759.29	0	0	0	0	0	0	0	0	21220.8711	30428.8105	32647.5508	36596.7344	0	38675.8125	0	0	0	0	0	0
13	13	2	1	0	0	0	0	0	0	214.087352	1	0.153846154	213.8483	214	0.151700149	7	5	0.144590495	0.545454545	0	0	0	0	0	0	0	0	0	0	0	0	0	0	0	0	0	0	0	10528.9932	0	14281.0215	0	14718.8662	0	0	0	0	0	0
11	4	5	0	0	0	0	0	0	0	214.998596	0.363636364	0.454545455	214.758527	215	0.241472854	10	5	0.122345804	0.882352941	0	0	0	0	0	0	0	0	0	17264.9375	0	18709.1309	0	0	10104.2393	19211.1406	16127.4434	18234.5137	0	0	0	0	0	0	0	0	0	0	0	0
8	8	7	0	0	0	0	0	0	0	215.019726	1	0.875	214.779633	215	0.220367247	5	-2	0.0889787664	0.333333333	0	0	0	0	0	0	352567.688	217903.875	208404.062	368117.5	356579.875	343979.5	242261.375	151500.438	246366.438	191128.953	230959.594	230612.453	0	0	0	0	0	0	0	0	0	0	0	0
12	8	4	0	0	0	0	0	0	0	215.034982	0.666666667	0.333333333	214.794872	215	0.205128082	9	5	0.13346815	0.7	0	0	0	0	0	0	198450.641	233413.125	243304.609	285302.188	242074.375	256136.781	211329.547	277234	154894.922	222186.453	229507.078	268256	12861.5537	16274.0625	16808.0645	19620.2852	24290.3984	0	0	0	0	0	0	0
9	12	6	0	0	0	0	0	0	0	215.056111	1.33333333	0.666666667	214.815978	215	0.184022475	4	-2	0.100101112	0.166666667	0	0	0	1080876.62	1066502.12	1007592.31	271676.781	250761.875	313696.844	1151605.62	1143027.62	1058383.88	463919.375	420910.344	451058.219	1322701.25	1221611.75	1489855.12	105921.188	0	221987.219	889295.375	747053.375	680550.062	21650.291	21234.9277	26014.7578	933368.375	724109.938	648838.562
13	12	3	0	0	0	0	0	0	0	215.071367	0.923076923	0.230769231	214.831217	215	0.16878331	8	5	0.144590495	0.565217391	0	0	0	0	0	0	205500.188	275269.219	296218.156	270857.562	269600.375	266411.25	221014.688	304651.656	217103.141	261993.891	258099.578	306631.031	62290.1328	65419.8672	76984.8906	121158.523	103581.273	43320.3711	29744.209	34941.0469	37026.1328	46941.7969	37673.125	35565.4727
10	16	5	0	0	0	0	0	0	0	215.092496	1.6	0.5	214.852322	215	0.147677703	3	-2	0.111223458	0.0666666667	0	0	0	0	0	0	0	88003.625	88568.0703	71319.8828	118107.867	83796.7578	242749.719	181313.391	212563.219	259277.797	261024.469	291880.312	73314.25	242851.297	136141.469	203198.312	161838.875	187507.109	0	0	0	0	0	0
14	16	2	0	0	0	0	0	0	0	215.107753	1.14285714	0.142857143	214.867561	215	0.132438538	7	5	0.155712841	0.461538462	0	0	0	0	0	0	96502.4766	107150.242	32770.7031	59289	118752.242	123738.961	119763.797	129699.82	171125.938	161060.688	171229.875	172543.594	96307.5547	110672.438	105936.609	143083.625	89319.0938	104089.211	50801.4609	47611.0625	51326.4922	61421.3203	50038.6875	46322.7109
11	20	4	0	0	0	0	0	0	0	215.128882	1.81818182	0.363636364	214.888667	215	0.111332931	2	-2	0.122345804	0	0	0	0	40119.8633	46814.6094	41809.2773	0	0	0	0	0	0	0	0	0	22152.5625	0	0	0	0	0	40404.7969	0	29408.4434	0	0	0	0	0	0
12	11	3	1	0	0	0	0	0	0	216.066616	0.916666667	0.25	215.825354	216	0.174645614	7	4	0.13346815	0.578947368	0	0	0	0	0	0	15965.4619	17203.0918	13982.1826	25258.7031	25090.6699	23230.6348	0	0	0	13933.584	10922.5938	0	0	0	0	0	0	0	0	13260.79	13628.6104	0	0	0
13	15	2	1	0	0	0	0	0	0	216.103002	1.15384615	0.153846154	215.861699	216	0.138300842	6	4	0.144590495	0.454545455	0	0	0	0	0	0	0	0	0	0	0	0	0	0	0	0	0	0	19213.7539	18839.9453	20273.0723	29612.2031	24907.3066	29477.0137	10711.8936	0	10923.0469	10142.1475	11298.8223	0
11	6	5	0	0	0	0	0	0	0	217.014247	0.545454545	0.454545455	216.771926	217	0.228073546	9	4	0.122345804	0.764705882	0	0	0	0	0	0	93278.7344	83720.2578	167646.047	228585.297	156559.703	200150.312	181412.203	194657.984	248139.594	231128.844	236232.125	252382.078	0	0	0	10106.8389	0	10179.4443	0	0	0	0	0	0
8	10	7	0	0	0	0	0	0	0	217.035376	1.25	0.875	216.793032	217	0.206967939	4	-3	0.0889787664	0.111111111	0	0	0	0	0	0	162849.641	79536.6797	213095.844	201320.172	227364.984	196459.812	261233.156	298142.375	273119.688	370224.812	310083.375	310903.812	0	0	0	0	0	0	0	0	0	0	0	0
12	10	4	0	0	0	0	0	0	0	217.050632	0.833333333	0.333333333	216.808271	217	0.191728775	8	4	0.13346815	0.6	0	0	0	0	0	0	369725.406	313265.062	401404.531	424683.688	397620.5	387187.562	397294.406	357087.344	382927.188	403685.219	429370.531	455270.406	67271.8906	70780.1797	71863.7188	0	73202.8984	53715.25	0	10783.2158	0	0	13696.7139	0
9	14	6	0	0	0	0	0	0	0	217.071761	1.55555556	0.666666667	216.829377	217	0.170623168	3	-3	0.100101112	0	0	0	0	0	0	0	49508.3359	51314.1914	53443.2227	102359.406	51358.8008	91705.2266	188512.641	152120.828	165402.844	301815.562	246578.25	287211.969	144699.078	147836.156	141983.562	168159.422	106080.68	112511.812	0	0	0	10430.2773	10979.4805	0
13	14	3	0	0	0	0	0	0	0	217.087017	1.07692308	0.230769231	216.844616	217	0.155384003	7	4	0.144590495	0.47826087	0	0	0	0	0	0	277273.719	261480.891	170131.359	292639.875	272381.656	307830.062	372133.469	295546.812	383451.812	337097.438	382690.188	390892.438	206792.109	213386.016	100694.406	301260.031	263914.75	270876.094	126742.625	131816.828	128068.734	165384.703	153905.312	109738.961
10	18	5	0	0	0	0	0	0	0	217.108147	1.8	0.5	216.865722	217	0.134278396	2	-3	0.111223458	0	0	0	0	0	0	0	0	0	0	0	0	0	0	0	0	0	43325.3906	48932.8672	0	45536.1758	51113.418	0	0	0	0	0	0	0	0	0
14	18	2	0	0	0	0	0	0	0	217.123403	1.28571429	0.142857143	216.880961	217	0.119039231	6	4	0.155712841	0.384615385	0	0	0	0	0	0	74705.6172	82817.8047	128129.5	130000.633	67586.1016	99149.3438	216055.266	217597.172	215850.031	181782.906	171391.234	219537.875	177599.859	188992.078	188705.812	246786.672	218159.859	166495.078	69779.5859	78126.8594	74008.9844	74955.375	34122.8477	79446.1172
11	9	4	1	0	0	0	0	0	0	218.045881	0.818181818	0.363636364	217.802409	218	0.197591079	7	3	0.122345804	0.625	0	0	0	0	0	0	25235.6543	28119.25	29101.1328	43983.0898	40831.8047	0	16646.1426	0	15692.4736	0	0	0	0	0	0	0	0	0	0	0	0	0	0	0
12	13	3	1	0	0	0	0	0	0	218.082266	1.08333333	0.25	217.838754	218	0.161246307	6	3	0.13346815	0.473684211	0	0	0	0	0	0	10512.293	10589.0029	13602.623	17306.6836	20533.0371	14610.2285	0	0	0	0	0	10039.6572	61661.3516	0	68530.9844	0	87034.7422	0	32591.4941	31482.877	30413.834	39246.0547	33260.082	34306.793
13	17	2	1	0	0	0	0	0	0	218.118652	1.30769231	0.153846154	217.875098	218	0.124901535	5	3	0.144590495	0.363636364	0	0	0	0	0	0	0	0	0	0	0	0	0	0	0	0	0	0	16830.3711	18837.0664	19209.8672	27044.0547	29125.8125	31551.3594	0	0	0	0	0	0
10	4	6	0	0	0	0	0	0	0	218.993511	0.4	0.6	218.748981	219	0.251019011	9	3	0.111223458	0.857142857	0	0	0	0	0	0	19180.7012	19623.0234	21198.2656	13243.9346	36668.3711	42668.1328	22778.2227	56046.1328	54706.1602	70719.1953	74197.7031	48764.293	0	0	0	0	0	0	0	0	0	0	0	0
11	8	5	0	0	0	0	0	0	0	219.029897	0.727272727	0.454545455	218.785326	219	0.214674239	8	3	0.122345804	0.647058824	0	0	0	0	0	0	309612.844	391525.469	387229.5	499048.219	447389.875	427916.969	497058.844	488607.438	513958.531	542224.875	569091.312	627940.75	47234.8789	45959.0156	52360.0586	68713.3906	53050.8477	63535.9805	0	0	0	0	0	0
15	8	2	0	0	0	0	0	0	0	219.045153	0.533333333	0.133333333	218.800565	219	0.199435074	12	10	0.166835187	0.785714286	0	0	0	15005.7051	15083.3994	16338.6025	0	0	0	0	0	0	0	0	0	0	0	0	0	0	0	0	40903.3203	47976.5078	0	0	0	0	0	0
8	12	7	0	0	0	0	0	0	0	219.051026	1.5	0.875	218.806431	219	0.193568632	3	-4	0.0889787664	0	0	0	0	0	0	0	0	0	0	63561.6758	72607.0938	61916.75	0	61819.9141	66746.9062	141711.609	79673.125	91416.4609	146950.812	0	146096.094	138365	86240.9844	63230.8711	0	0	0	0	0	0
12	12	4	0	0	0	0	0	0	0	219.066282	1	0.333333333	218.821671	219	0.178329467	7	3	0.13346815	0.5	0	0	0	0	0	0	402059.844	397536	477006.938	461400.438	408927.562	398293.188	332566.969	358095.531	415701.875	402235.938	402145	471166.094	224456.375	222393.625	91122.0703	211107.281	191985.406	209782.297	59612.6836	67277.125	66602.0156	30291.5371	60429.9102	36471.7773
9	16	6	0	0	0	0	0	0	0	219.087411	1.77777778	0.666666667	218.842776	219	0.15722386	2	-4	0.100101112	0	0	0	0	0	11659.1455	14665.3535	0	0	0	0	0	0	0	0	0	12395.5654	0	11615.9355	0	0	0	11502.1572	10599.9082	13677.0664	0	0	0	0	0	0
13	16	3	0	0	0	0	0	0	0	219.102667	1.23076923	0.230769231	218.858015	219	0.141984696	6	3	0.144590495	0.391304348	0	0	0	0	0	0	270807.719	270810.812	249536.438	337196.844	303975.625	279586.312	346802.5	346226	365922.844	377069.844	371392.25	422452.75	229816.188	358117.406	245371.578	390148.438	390491.469	355530.219	199495.406	196128.531	200808.125	213411.375	192861	149344.75
14	20	2	0	0	0	0	0	0	0	219.139053	1.42857143	0.142857143	218.89436	219	0.105639924	5	3	0.155712841	0.307692308	0	0	0	0	0	0	40153.832	37481.1133	40334.2695	44441.9766	17560.3086	45167.9453	128753.82	123186.391	72946.5469	115777.734	123565.406	110257.898	115287.711	119848.906	120699.125	153674.891	150268.844	143246.516	23482.6406	24627.2168	29130.8926	22991.9863	20172.3281	20443.9043
10	7	5	1	0	0	0	0	0	0	220.025145	0.7	0.5	219.779463	220	0.220536543	7	2	0.111223458	0.692307692	0	0	0	0	0	0	0	0	0	0	0	0	16099.7471	15665.3496	0	0	22662.9473	22037.3887	0	0	0	0	0	0	0	0	0	0	0	0
11	11	4	1	0	0	0	0	0	0	220.061531	1	0.363636364	219.815808	220	0.184191771	6	2	0.122345804	0.5	0	0	0	0	0	0	41333.3242	45161.5547	44900.4844	33315.3672	53782.1719	50888.5156	14532.6016	18368.166	12159.4697	15649.0371	22861.0938	22654.4785	0	0	0	0	0	0	0	18065.4336	20000.9375	0	0	15903.543
12	15	3	1	0	0	0	0	0	0	220.097916	1.25	0.25	219.852153	220	0.147847	5	2	0.13346815	0.368421053	0	0	0	0	0	0	0	0	0	0	0	0	0	0	0	0	0	0	119599.617	50695.5859	0	100100.414	128700.625	99443.3125	34103.8945	45192.4492	30868.4629	0	32463.8262	35611.793
10	6	6	0	0	0	0	0	0	0	221.009161	0.6	0.6	220.76238	221	0.237619704	8	2	0.111223458	0.714285714	0	0	0	0	0	0	290067.75	274004.219	154964.688	395961.219	403824.344	407318.906	630582.875	702019.625	668171.5	734597.938	714654.688	801275.5	17267.2305	12854.2559	24215.7812	19088.6855	16322.0449	17965.7246	0	0	0	0	0	0
11	10	5	0	0	0	0	0	0	0	221.045547	0.909090909	0.454545455	220.798725	221	0.201274932	7	2	0.122345804	0.529411765	0	0	0	0	0	0	448639.969	391682.625	448808	564012.625	530942.438	529676.812	512782.062	489102.844	451083.688	628393.625	587097.75	737338.75	113198.07	0	134185.062	117412.43	120485.672	143659.453	11549.6855	16531.4121	15898.3008	22727.6445	18225.0059	20082.5879
12	14	4	0	0	0	0	0	0	0	221.081932	1.16666667	0.333333333	220.83507	221	0.16493016	6	2	0.13346815	0.4	0	0	0	21043.1016	24390.6289	23445.9258	405676.969	426701.844	350916.625	437935.844	429959.094	438983.625	388323.625	466792.938	412881.75	491861	467855.594	511750.406	437051.719	440164.844	203184	470328.031	465574.25	473614.906	180487.453	93639.9453	0	152081.141	90770.375	190372.531
13	18	3	0	0	0	0	0	0	0	221.118317	1.38461538	0.230769231	220.871415	221	0.128585388	5	2	0.144590495	0.304347826	0	0	0	0	0	0	195773.875	248085.703	167258.422	219364.766	252779.969	204087.453	381867.406	335354.594	270234.25	317223.281	320575.438	380201.281	380275.812	384545.438	271460.125	442528.406	386426.75	363799.375	106517.836	108509.875	0	63665.5742	98388	106752.898
14	22	2	0	0	0	0	0	0	0	221.154703	1.57142857	0.142857143	220.907759	221	0.0922406167	4	2	0.155712841	0.230769231	0	0	0	0	2355259.5	0	0	0	0	0	0	0	0	0	0	0	0	2338586.25	0	0	0	2458181.75	0	2403489.5	0	0	0	2417090.75	0	0
10	9	5	1	0	0	0	0	0	0	222.040796	0.9	0.5	221.792863	222	0.207137236	6	1	0.111223458	0.538461538	0	0	0	0	0	0	56054.5547	49938.0469	60591.6406	77595.6172	58445.957	52155.668	22989.0898	24388.6582	22732.8047	23039.25	27828.1641	34726.6328	54728.5898	0	65189.2617	67803.6094	0	22923.3867	0	0	0	0	0	0
11	13	4	1	0	0	0	0	0	0	222.077181	1.18181818	0.363636364	221.829208	222	0.170792464	5	1	0.122345804	0.375	0	0	0	0	0	0	25772.2715	27998.4883	24412.8867	36047.9648	33949.5117	31078.7812	0	0	0	12050.8613	0	10854.2373	126731.258	161293.656	102237.352	161989.219	207909.328	144260.562	29466.9688	30982.5332	0	28347.6094	31557.7168	28694.2168
12	17	3	1	0	0	0	0	0	0	222.113566	1.41666667	0.25	221.865552	222	0.134447692	4	1	0.13346815	0.263157895	0	0	0	0	0	0	0	0	0	0	0	0	0	0	0	0	0	0	37373.9336	45586.4531	39650.7422	43713.4453	49748.1094	0	0	0	0	10155.4268	0	0
9	4	7	0	0	0	0	0	0	0	222.988426	0.444444444	0.777777778	222.739435	223	0.260565168	8	1	0.100101112	0.818181818	0	0	0	0	0	0	26884.5371	26791.0957	25352.3398	57443.5391	56844.8398	35022.6445	66891.0312	93594.875	104098.266	147425.141	117147.727	135116.203	0	0	0	0	0	0	0	0	0	0	0	0
10	8	6	0	0	0	0	0	0	0	223.024811	0.8	0.6	222.77578	223	0.224220396	7	1	0.111223458	0.571428571	0	0	0	0	0	0	488470.688	400585.812	476700.75	715326	625276.312	601936.062	992645.25	983958.312	779261.438	1120858	1111730.88	1303944.12	44737.4219	55035.4219	45397.4961	74187.2188	18882.6738	67721.7812	0	0	0	0	0	0
14	8	3	0	0	0	0	0	0	0	223.040067	0.571428571	0.214285714	222.791019	223	0.208981232	11	8	0.155712841	0.76	0	0	0	0	0	0	0	0	0	0	0	0	0	0	0	0	0	36092.7656	0	0	0	0	0	0	0	0	0	0	0	0
11	12	5	0	0	0	0	0	0	0	223.061196	1.09090909	0.454545455	222.812124	223	0.187875625	6	1	0.122345804	0.411764706	0	0	0	1475896.75	1526153.5	1369216.62	485641.031	528939.75	485910.844	1329229.88	1224542.25	1177727.75	559459.438	532960	565303.812	1379859	1322224.75	1457172.75	126415.438	353753.25	260384.75	1055041.12	992502.125	1069727	87134.1328	91582.0781	99681.3516	570554.125	515184.125	509444.281
15	12	2	0	0	0	0	0	0	0	223.076453	0.8	0.133333333	222.827364	223	0.17263646	10	8	0.166835187	0.642857143	0	0	0	0	0	0	10525.3271	11163.4844	13136.1924	13840.4453	0	19152.168	26641.9453	23227.0059	27851.0957	30191.9902	32859.375	37725.25	0	0	0	0	0	0	0	0	0	0	0	0
12	16	4	0	0	0	0	0	0	0	223.097582	1.33333333	0.333333333	222.848469	223	0.151530853	5	1	0.13346815	0.3	0	0	0	53157.7305	54403.7148	47002.625	398756.531	290884.219	388891.875	431085.375	439424.344	413246.906	527675.438	511677.75	520516.656	494715	568106.438	667775.062	334084.656	387530.656	505761.875	660571.312	608225.688	692676.688	109929.219	124753.438	0	144959.609	105926.836	167867.016
13	20	3	0	0	0	0	0	0	0	223.133967	1.53846154	0.230769231	222.884814	223	0.115186081	4	1	0.144590495	0.217391304	0	0	0	11650.707	0	0	59982.3555	58306.5117	0	71956.6562	78874.6406	74763.5938	186964.531	184384.438	188769.516	125530.375	181388.297	162039.109	117003.992	185764.984	107201.898	214759.609	169946.5	158316.688	12227.3896	10429.707	0	15629.3271	13443.1436	0
14	24	2	0	0	0	0	0	0	0	223.170353	1.71428571	0.142857143	222.921159	223	0.0788413095	3	1	0.155712841	0.153846154	0	0	0	13009.2295	14258.0889	14358.5234	0	0	0	0	0	0	0	0	0	0	0	0	0	0	0	0	0	0	0	0	0	0	0	0
9	7	6	1	0	0	0	0	0	0	224.02006	0.777777778	0.666666667	223.769917	224	0.2300827	6	0	0.100101112	0.6	0	0	0	0	0	0	23479.8926	0	26509.0879	40206.9336	35324.5625	41764.4492	15480.0273	0	0	0	0	0	0	10140.5859	0	0	0	0	0	0	0	0	0	0
10	11	5	1	0	0	0	0	0	0	224.056445	1.1	0.5	223.806262	224	0.193737929	5	0	0.111223458	0.384615385	0	0	0	0	0	0	55054.5039	53623.8203	65416.4375	74610.5859	88656.3203	74115.8594	16297.0898	17421.4844	20332.1113	20519.3945	23791.3574	25182.8418	190212.031	80763.6016	114370.492	270025.719	222894.109	256622.547	27203.4336	30993.3691	34084.4141	47605.2891	41207.793	50283.668
11	15	4	1	0	0	0	0	0	0	224.092831	1.36363636	0.363636364	223.842607	224	0.157393157	4	0	0.122345804	0.25	0	0	0	0	0	0	0	0	0	0	0	0	0	0	0	0	0	0	106014.602	104303.516	110088.047	131210.375	68573.6016	76297.2188	0	0	0	0	0	10189.7656
9	6	7	0	0	0	0	0	0	0	225.004076	0.666666667	0.777777778	224.752834	225	0.247165861	7	0	0.100101112	0.636363636	0	0	0	0	0	0	319281.125	353421.188	330704	383009.406	354123.25	347179.312	1150053.88	1152218.25	1206392.25	1191098.62	1113549.5	1201235.5	13828.4922	11574.6562	14984.3691	13571.8506	0	0	0	0	0	0	0	0
13	6	4	0	0	0	0	0	0	0	225.019332	0.461538462	0.307692308	224.768073	225	0.231926696	11	7	0.144590495	0.818181818	0	0	0	0	0	0	0	0	0	0	0	0	0	0	14245.293	0	0	23720.332	0	0	0	0	0	0	0	0	0	0	0	0
10	10	6	0	0	0	0	0	0	0	225.040461	1	0.6	224.789179	225	0.210821089	6	0	0.111223458	0.428571429	0	0	0	289895.031	281870.25	257456.531	412599.5	477567.125	422823.312	917621.875	855789.875	776780.75	509419.094	613928.812	604170.375	961161.438	981377.938	1068488.12	196918.141	199449.422	214181.703	411235.156	370838.812	409976.031	70201.7734	76669.6328	76794.8672	206015.016	361750.562	286142.719
14	10	3	0	0	0	0	0	0	0	225.055717	0.714285714	0.214285714	224.804418	225	0.195581924	10	7	0.155712841	0.68	0	0	0	0	0	0	75152.0703	76184.8984	90042.2969	79222.1641	68922.8359	92565.2266	126290.211	123501.688	50976.6836	134092	142190	119583.078	0	0	0	0	0	0	0	0	0	0	0	0
11	14	5	0	0	0	0	0	0	0	225.076847	1.27272727	0.454545455	224.825524	225	0.174476318	5	0	0.122345804	0.294117647	0	0	0	0	11428.3574	0	589092.375	573100.375	564475.875	642726.938	605963.625	602096	646937.812	708706.812	733659.562	710775.688	736754.75	860087.875	684967.688	648021.125	597594.062	1064788.88	966763.062	992485.125	134399.078	144225.047	157797.688	203201.312	200485.469	179811.984
15	14	2	0	0	0	0	0	0	0	225.092103	0.933333333	0.133333333	224.840763	225	0.159237153	9	7	0.166835187	0.571428571	0	0	0	0	0	0	18326.627	19534.377	23088.7441	24471.2344	28393.1191	27604.3008	45324.7031	42482.7188	40693.3164	43699.2734	51746.9414	65073.6875	0	0	0	0	0	0	0	0	0	0	0	0
12	18	4	0	0	0	0	0	0	0	225.113232	1.5	0.333333333	224.861868	225	0.138131546	4	0	0.13346815	0.2	0	0	0	1858575.5	1901169.62	1669802.38	200644.266	250968.156	245384.547	853181.875	796826.812	798024.25	342651.5	333652.969	471434.844	1011732.56	1070508	1227560.12	472552.125	379703.031	332458.531	1199656.62	1232657.62	1180107.88	14637.8076	24817.8887	16088.8037	653995.875	630598.375	565243.562
13	22	3	0	0	0	0	0	0	0	225.149617	1.69230769	0.230769231	224.898213	225	0.101786774	3	0	0.144590495	0.130434783	0	0	0	22236.4766	16031.04	15071.2207	0	0	0	0	0	0	14263.8223	13414.1318	13201.2979	12018.1055	14192.9189	0	0	13696.4229	15844.623	26290.5254	22526.8496	27297.2422	0	0	0	0	0	0
14	26	2	0	0	0	0	0	0	0	225.186003	1.85714286	0.142857143	224.934558	225	0.0654420023	2	0	0.155712841	0.0769230769	0	0	0	566799.375	600900.312	722453.938	0	0	0	85766.9297	95635.6719	62190.2188	0	0	0	274797.156	284604.719	325136.562	0	0	0	84336.6016	86189.1328	96396.8594	0	0	0	74744.9609	72764.4844	49765.0742
8	5	7	1	0	0	0	0	0	0	225.999325	0.625	0.875	225.746972	226	0.253028165	6	-1	0.0889787664	0.714285714	0	0	0	0	0	0	12712.3604	11828.7246	12458.9775	12335.542	11578.2402	0	0	0	0	0	0	0	0	0	0	0	0	0	0	0	0	0	0	0
9	9	6	1	0	0	0	0	0	0	226.03571	1	0.666666667	225.783317	226	0.216683393	5	-1	0.100101112	0.4	0	0	0	0	0	0	38027.8711	30201.6934	35041.2578	46374.8438	0	0	0	0	0	0	0	0	20518.1328	16412.6152	14376.25	23144.1445	26229.6406	29986.3652	0	0	0	0	0	0
10	13	5	1	0	0	0	0	0	0	226.072095	1.3	0.5	225.819661	226	0.180338621	4	-1	0.111223458	0.230769231	0	0	0	0	0	0	28216.5547	23797.5879	26765.8359	28705.3418	30062.7773	33126.0469	0	0	0	0	0	0	52226.7461	19566.9961	0	129046.617	204198.188	145684.812	10315.5322	15444.5029	15176.0469	21850.6504	26145.3965	25543.8574
11	17	4	1	0	0	0	0	0	0	226.108481	1.54545455	0.363636364	225.856006	226	0.14399385	3	-1	0.122345804	0.125	0	0	0	0	0	0	0	0	0	0	0	0	0	0	0	0	0	0	15954.4512	15222.0234	18820.9473	23653.7344	22502.2188	0	0	0	0	0	0	0
9	8	7	0	0	0	0	0	0	0	227.019726	0.888888889	0.777777778	226.766233	227	0.233766554	6	-1	0.100101112	0.454545455	0	0	0	0	0	0	455248.938	412119.312	574068.312	659457.5	580921.562	592320.812	349941.5	289853.844	353863.812	445890.125	408219.688	441455.312	0	12292.2393	0	14898.7754	12302.2637	12591.9951	0	0	0	0	0	0
13	8	4	0	0	0	0	0	0	0	227.034982	0.615384615	0.307692308	226.781473	227	0.218527389	10	6	0.144590495	0.727272727	0	0	0	0	0	0	148534.562	164581.953	157813.844	171589.75	172349.281	203503.766	116372.055	142926.547	200619.766	141925.188	221490.266	180099	0	0	0	12477.7715	0	0	0	0	0	0	0	0
10	12	6	0	0	0	0	0	0	0	227.056111	1.2	0.6	226.802578	227	0.197421782	5	-1	0.111223458	0.285714286	0	0	0	12311.8574	0	0	503432.312	535082.125	464173.312	693210.188	688907.75	628393.75	571302.812	626571.438	604810.375	677347.25	680845.688	797963.125	416070.312	599286.438	494869.688	0	0	0	147400.203	88068.1094	174200.906	217193.562	193421.516	277978.531
14	12	3	0	0	0	0	0	0	0	227.071367	0.857142857	0.214285714	226.817817	227	0.182182617	9	6	0.155712841	0.6	0	0	0	0	0	0	107377.664	150165.578	165374.516	149669.688	189120.641	147653.062	190766.219	193228.891	202683.781	179954.828	215214.734	210696.359	0	27363.6562	0	54471.3906	58480.5273	0	0	0	0	0	0	0
11	16	5	0	0	0	0	0	0	0	227.092497	1.45454545	0.454545455	226.838923	227	0.16107701	4	-1	0.122345804	0.176470588	0	0	0	20053.502	21304.584	21565.584	391852.781	414489.375	472219.375	399490.875	449950.5	410068.469	688415.438	583121.938	711124.75	715807.062	679993.938	773199.562	464314.5	617208.25	563021.875	824346.938	837507	796923.375	32112.2617	39771.1016	47959.5742	83512.2578	84273.4297	80530.5312
15	16	2	0	0	0	0	0	0	0	227.107753	1.06666667	0.133333333	226.854162	227	0.145837846	8	6	0.166835187	0.5	0	0	0	0	0	0	33683.6016	0	34765.7656	36166.6523	43461.4648	18924.1816	84484.0625	79134.4844	73852.7422	82255.7422	86831.1875	103043.031	23114.3066	28004.957	28989.3066	48578.6875	44362.0977	54247.5234	15945.3037	15409.373	11812.626	16514.8535	14481.4316	13488.3994
12	20	4	0	0	0	0	0	0	0	227.128882	1.66666667	0.333333333	226.875268	227	0.124732239	3	-1	0.13346815	0.1	0	0	0	13122.8105	18974.4375	13475.4932	0	11506.0898	11713.5488	16117.2012	16260.7041	18565.6094	54048.5664	57184.7461	97249.9062	95321.5078	94727.9688	92990.7969	105548.461	113369.664	105123.539	128421.742	36343.9531	85935.4531	0	0	0	0	0	0
13	24	3	0	0	0	0	0	0	0	227.165267	1.84615385	0.230769231	226.911613	227	0.0883874669	2	-1	0.144590495	0.0434782609	0	0	0	17382.9941	24872.5332	22118.9629	0	0	0	0	0	0	0	0	0	0	0	0	0	0	0	0	0	0	0	0	0	0	0	0
14	28	2	0	0	0	0	0	0	0	227.201653	2	0.142857143	226.947957	227	0.0520426951	1	-1	0.155712841	0	0	0	0	1806141.12	1889153.62	1917459.88	0	0	0	379876.594	390708.438	434611.375	0	0	0	875911.75	924633.375	1177289.5	0	176217.453	195118.688	721040.75	690262.812	703221.5	0	0	0	368509.562	314979.812	333387.031
9	11	6	1	0	0	0	0	0	0	228.05136	1.22222222	0.666666667	227.796716	228	0.203284086	4	-2	0.100101112	0.2	0	0	0	0	0	0	0	41063.2148	42517.4062	12269.582	50151.2578	0	0	0	0	0	0	0	0	0	0	0	0	0	0	0	0	0	0	0
13	11	3	1	0	0	0	0	0	0	228.066616	0.846153846	0.230769231	227.811955	228	0.188044921	8	5	0.144590495	0.619047619	0	0	0	0	0	0	0	0	10386.9902	10717.9922	12443.5234	0	0	0	0	0	0	0	0	0	0	0	0	0	0	0	0	0	0	0
10	15	5	1	0	0	0	0	0	0	228.087745	1.5	0.5	227.833061	228	0.166939314	3	-2	0.111223458	0.0769230769	0	0	0	0	0	0	0	0	0	0	0	0	0	0	0	0	0	0	52412.4336	64004.7383	57226.0469	69813.7969	0	0	0	0	0	0	0	0
8	6	8	0	0	0	0	0	0	0	228.99899	0.75	1	228.743288	229	0.256712018	6	-2	0.0889787664	0.5	0	0	0	0	0	0	50103.6562	45358.7305	0	40323.1562	39483.25	38406.4688	27205.7051	23361.7695	26766.3887	18417.8359	19653.459	20542.2422	0	0	0	0	0	0	0	0	0	0	0	0
12	6	5	0	0	0	0	0	0	0	229.014247	0.5	0.416666667	228.758527	229	0.241472854	10	5	0.13346815	0.789473684	0	0	0	0	0	0	85376.9531	116147.203	131702.969	126183.016	138629.766	178221.484	115133.945	107691.258	177614.453	139511.719	189090.828	175690.719	0	0	0	0	0	0	0	0	0	0	0	0
9	10	7	0	0	0	0	0	0	0	229.035376	1.11111111	0.777777778	228.779633	229	0.220367247	5	-2	0.100101112	0.272727273	0	0	0	0	0	0	373718.406	340108.156	365654.219	501789.875	486485.906	505945.719	393182.938	386619.625	381662.438	440375.781	395086.469	538257.188	33340.8008	32343.3203	30437.0312	0	48055.9023	44831.6797	0	0	0	0	0	0
13	10	4	0	0	0	0	0	0	0	229.050632	0.769230769	0.307692308	228.794872	229	0.205128082	9	5	0.144590495	0.636363636	0	0	0	0	0	0	225047.359	304012.469	213808.984	325666.156	275592.719	283100.25	271959.188	301947.594	299669.469	320074.406	274468.844	347802.188	30988.2832	31944.541	0	53583.6758	46176.5195	44910.1523	0	0	0	0	0	0
10	14	6	0	0	0	0	0	0	0	229.071761	1.4	0.6	228.815978	229	0.184022475	4	-2	0.111223458	0.142857143	0	0	0	0	11336.2354	11465.8301	383901.719	344696.062	404090.406	429530.344	432058	404994.875	564564.5	473713.094	494168.875	624224.125	595940.875	633015.625	299941.719	221506.172	290149.188	563413.125	393821.875	434352.469	33258.4648	34183.418	32393.7891	65619.7734	58170.4727	23505.1914
14	14	3	0	0	0	0	0	0	0	229.087017	1	0.214285714	228.831217	229	0.16878331	8	5	0.155712841	0.52	0	0	0	0	0	0	179086.625	137059.891	135918.062	180746.484	191126	235845.656	188655.156	139674.156	134445.594	253490.141	271327.156	225924.625	74235.7344	82306.1484	87895.8516	126117.344	87355.8594	117971.25	46716.375	55706.1133	56970.7227	63523.7812	61434.0508	58238.918
11	18	5	0	0	0	0	0	0	0	229.108147	1.63636364	0.454545455	228.852322	229	0.147677703	3	-2	0.122345804	0.0588235294	0	0	0	0	14755.998	0	27681.9004	39767.8711	42334.1172	54574.3516	61296.25	62763.8867	216486.406	172350.891	127372.398	223220.406	175627.531	227450.922	229828.469	239988.438	170450.391	166489.016	219898.609	204797.359	0	0	0	0	0	0
15	18	2	0	0	0	0	0	0	0	229.123403	1.2	0.133333333	228.867561	229	0.132438538	7	5	0.166835187	0.428571429	0	0	0	0	0	0	41018.5039	45378.3125	51144.5703	29097.5391	57694.0938	56901.9766	105396.867	108045.547	112831.391	105479.547	52005.4258	108585.977	56255.75	73848.75	76804.6719	100663.133	105519.367	87766.9844	27024.7676	38790.5508	38130.1719	40495.1406	32291.0352	33235.9805
12	22	4	0	0	0	0	0	0	0	229.144532	1.83333333	0.333333333	228.888667	229	0.111332931	2	-2	0.13346815	0	0	0	0	33094.5508	32596.2598	26435.0469	0	0	0	0	0	0	0	0	0	11679.0527	11347.793	13800.0908	10627.6992	0	10622.042	19344.2969	16868.4961	18977.3105	0	0	0	0	0	0
13	26	3	0	0	0	0	0	0	0	229.180917	2	0.230769231	228.925012	229	0.0749881597	1	-2	0.144590495	0	0	0	0	32929.6367	34437.3711	28613.0801	0	0	0	0	0	0	0	0	0	0	0	0	0	0	0	0	0	0	0	0	0	0	0	0
12	9	4	1	0	0	0	0	0	0	230.045881	0.75	0.333333333	229.78901	230	0.210990386	8	4	0.13346815	0.666666667	0	0	0	0	0	0	19621.0723	20652.6934	0	31373.666	0	0	0	0	0	0	0	0	0	0	0	0	0	0	0	0	0	0	0	0
13	13	3	1	0	0	0	0	0	0	230.082266	1	0.230769231	229.825354	230	0.174645614	7	4	0.144590495	0.523809524	0	0	0	0	0	0	11344.3652	0	0	10959.8564	12715.5293	11624.4717	0	0	0	0	0	0	22287.3965	0	0	0	0	0	13242.6074	14176.3838	14056.2441	17583.3027	16964.3828	11114.9971
14	17	2	1	0	0	0	0	0	0	230.118652	1.21428571	0.142857143	229.861699	230	0.138300842	6	4	0.155712841	0.416666667	0	0	0	0	0	0	0	0	0	0	0	0	0	0	0	0	0	0	0	0	0	12855.6201	14302.8604	0	0	0	0	0	0	0
11	4	6	0	0	0	0	0	0	0	230.993511	0.363636364	0.545454545	230.735582	231	0.264418318	10	4	0.122345804	0.875	0	0	0	0	0	0	14583.4756	14854.3242	18578.5605	39635.9297	41620.3125	40243.5977	0	33837.1562	36460.5391	45158.2109	0	51131.9492	0	0	0	0	0	0	0	0	0	0	0	0
8	8	8	0	0	0	0	0	0	0	231.01464	1	1	230.756687	231	0.243312711	5	-3	0.0889787664	0.25	0	0	0	0	0	0	158968.562	166450.578	161926.953	151292.234	111022.609	147664.844	37718.7539	105578.836	108080.039	77798.6172	79716.0938	50692.1094	0	0	0	0	0	0	0	0	0	0	0	0
12	8	5	0	0	0	0	0	0	0	231.029897	0.666666667	0.416666667	230.771926	231	0.228073546	9	4	0.13346815	0.684210526	0	0	0	0	0	0	268628.125	249625.172	324547.812	327322.531	375669.719	306039.562	339084.188	273233.281	406081.531	320443.531	362203.781	431113.344	22611.252	29222.4219	30500.498	35370.3359	0	25122.5918	0	0	0	0	0	0
9	12	7	0	0	0	0	0	0	0	231.051026	1.33333333	0.777777778	230.793032	231	0.206967939	4	-3	0.100101112	0.0909090909	0	0	0	0	0	0	193412.281	200502.625	274584.719	263545.281	290392.969	327676.812	407412.25	285440.469	306103.219	428580.688	369689.75	393226.781	32121.9336	35322.9062	38912.3125	50826.6953	41639.957	49711.9844	0	0	0	0	0	11207.041
13	12	4	0	0	0	0	0	0	0	231.066282	0.923076923	0.307692308	230.808271	231	0.191728775	8	4	0.144590495	0.545454545	0	0	0	0	0	0	324806.906	328872.812	331796.344	364553.156	368952.938	345944.906	360739.25	368623.188	340297.125	373001.062	358768.906	425430.031	117213.32	121184.852	125128.555	131666.875	143005.141	123299.258	32354.916	37260.8008	39086.6914	40233.8711	34770.2656	41894.7969
10	16	6	0	0	0	0	0	0	0	231.087411	1.6	0.6	230.829377	231	0.170623168	3	-3	0.111223458	0	0	0	0	13739.9912	0	0	49446.2891	49339.5781	48087.9531	58154.8789	61477.3242	74076.0859	160764.266	141631.5	92770.6875	204465.547	221138.484	242756.672	202847.547	110991.562	200200.922	206943.094	152464	159531.781	0	0	0	14953.3252	0	0
14	16	3	0	0	0	0	0	0	0	231.102667	1.14285714	0.214285714	230.844616	231	0.155384003	7	4	0.155712841	0.44	0	0	0	0	0	0	202135.125	274593.844	280747.5	246928.766	233540.062	241758.422	246777.188	258141.859	344206.469	305149.438	289084.469	356410.469	232690.234	152885.422	252709.719	259032.094	300741.5	261073.172	149432.203	168580.625	78080.1406	126929.812	160193.109	119897.32
11	20	5	0	0	0	0	0	0	0	231.123796	1.81818182	0.454545455	230.865722	231	0.134278396	2	-3	0.122345804	0	0	0	0	0	16658.8047	12586.582	0	0	0	0	0	0	0	0	0	12688.6836	0	11609.7012	0	0	10019.3037	13410.9482	16201.8896	11401.9756	0	0	0	0	0	0
15	20	2	0	0	0	0	0	0	0	231.139053	1.33333333	0.133333333	230.880961	231	0.119039231	6	4	0.166835187	0.357142857	0	0	0	0	0	0	35680.5742	35542.5469	39914.875	38621.9844	35458.3516	37724.5117	101225.648	102882.062	102752.305	97956.4062	96659.0547	115594.836	72292.5469	92201.5625	92879.7188	117356.047	119170.469	65205.9922	29139.623	38710.25	35827.1914	29203.9004	29105.1582	29763.5039
12	24	4	0	0	0	0	0	0	0	231.160182	2	0.333333333	230.902066	231	0.0979336242	1	-3	0.13346815	0	0	0	0	15093.7227	14827.0781	14021.835	0	0	0	0	0	0	0	0	0	0	0	0	0	0	0	0	0	0	0	0	0	0	0	0
11	7	5	1	0	0	0	0	0	0	232.025146	0.636363636	0.454545455	231.766064	232	0.23393585	8	3	0.122345804	0.733333333	0	0	0	0	0	0	19270.6816	0	0	0	0	0	0	0	0	0	0	0	0	0	0	13610.46	0	10649.71	0	0	0	0	0	0
8	11	7	1	0	0	0	0	0	0	232.046275	1.375	0.875	231.78717	232	0.212830243	3	-4	0.0889787664	0	0	0	0	33323.7344	29095.9355	22490.9609	0	0	0	0	0	0	0	0	0	0	0	0	0	0	0	0	0	0	0	0	0	0	0	0
12	11	4	1	0	0	0	0	0	0	232.061531	0.916666667	0.333333333	231.802409	232	0.197591079	7	3	0.13346815	0.555555556	0	0	0	0	0	0	34376.082	33147.4727	34471.3242	39683.7305	44828.5273	45089.9453	14808.46	16095.2119	16526.9434	18477.1387	21923.2168	25860.5801	0	0	0	0	0	0	0	0	0	0	0	0
13	15	3	1	0	0	0	0	0	0	232.097916	1.15384615	0.230769231	231.838754	232	0.161246307	6	3	0.144590495	0.428571429	0	0	0	0	0	0	0	0	0	0	0	0	0	0	0	0	0	0	63833.6602	65670.7344	0	40463.6719	89621.6562	77666.7031	47000.1992	0	48374.4883	50479.3633	45425.6172	43176.1367
11	6	6	0	0	0	0	0	0	0	233.009161	0.545454545	0.545454545	232.748981	233	0.251019011	9	3	0.122345804	0.75	0	0	0	0	0	0	229073.125	106414.805	236547.875	228099.75	251986.578	183918.922	309729.344	303322.812	393844.625	392703.438	373077.688	330478.438	0	0	0	0	0	0	0	0	0	0	0	0
8	10	8	0	0	0	0	0	0	0	233.03029	1.25	1	232.770087	233	0.229913404	4	-4	0.0889787664	0	0	0	0	0	0	0	90387.125	130909.789	132778.625	125825.516	129015.133	104854.219	194408.781	85871.0547	126864.93	154453.188	173306.391	138552.016	0	0	0	0	0	0	0	0	0	0	0	0
12	10	5	0	0	0	0	0	0	0	233.045547	0.833333333	0.416666667	232.785326	233	0.214674239	8	3	0.13346815	0.578947368	0	0	0	0	0	0	417358.625	379566	432127.094	491403.406	457605.594	461841	467417.781	445969.688	404938.531	471609.844	543198.625	565596.125	93021.9844	94345.1641	96442.9844	135566.812	118079.703	106017.164	0	10918.6338	0	12737.3799	10315.6299	0
16	10	2	0	0	0	0	0	0	0	233.060803	0.625	0.125	232.800565	233	0.199435074	12	10	0.177957533	0.733333333	0	0	0	0	0	0	0	0	0	0	0	0	0	0	0	0	0	0	0	0	0	0	10143.2744	0	0	0	0	0	0	0
9	14	7	0	0	0	0	0	0	0	233.066676	1.55555556	0.777777778	232.806431	233	0.193568632	3	-4	0.100101112	0	0	0	0	0	0	0	11497.4766	10737.2158	13272.626	37457.7109	44655.293	43079.7305	34909.332	31940.1152	30381.2754	81147.7969	60804.0156	66569.6875	64884.8047	65552.4297	78330.1016	85777.1562	40756.5664	91824.0156	0	0	0	0	0	0
13	14	4	0	0	0	0	0	0	0	233.081932	1.07692308	0.307692308	232.821671	233	0.178329467	7	3	0.144590495	0.454545455	0	0	0	0	0	0	390438.25	385199.469	481792.625	438490.656	461899.812	473606.594	441056.25	508013.094	419128	441563.656	435902.375	541177.625	344243.688	219070.766	343932.5	331506.469	305663.188	301388.062	162284.25	161674	172810.031	181235.281	131823.156	128251.914
10	18	6	0	0	0	0	0	0	0	233.103061	1.8	0.6	232.842776	233	0.15722386	2	-4	0.111223458	0	0	0	0	0	0	0	0	0	0	0	0	0	0	0	0	10163.7656	0	0	0	0	10869.0693	0	0	0	0	0	0	0	0	0
14	18	3	0	0	0	0	0	0	0	233.118317	1.28571429	0.214285714	232.858015	233	0.141984696	6	3	0.155712841	0.36	0	0	0	0	0	0	216740.141	254400.781	274062.344	204155.594	232859.938	218858.828	400392.906	303777.188	329922.219	317805.031	329819.75	367338.469	376820.312	254069.453	270707.438	444077.656	316140.875	364114.844	179877.484	93695.9922	189764.719	89828.4375	123014.508	178450.234
15	22	2	0	0	0	0	0	0	0	233.154703	1.46666667	0.133333333	232.89436	233	0.105639924	5	3	0.166835187	0.285714286	0	0	0	0	0	0	0	0	0	12825.4277	0	10709.9482	39183.2188	0	0	0	41759.0625	35959.8789	0	45832.8594	46535.3477	62975.3359	0	21957.5898	0	0	0	13070.0898	0	13612.9424
11	9	5	1	0	0	0	0	0	0	234.040796	0.818181818	0.454545455	233.779463	234	0.220536543	7	2	0.122345804	0.6	0	0	0	0	0	0	0	44262.375	37971.5312	50051.0703	29493.8477	0	19646.2227	19008.3789	0	20974.084	26377.4043	26434.6211	0	0	0	0	0	0	0	0	0	0	0	0
12	13	4	1	0	0	0	0	0	0	234.077181	1.08333333	0.333333333	233.815808	234	0.184191771	6	2	0.13346815	0.444444444	0	0	0	0	0	0	0	37206.8867	38606.3047	41722.875	46590.4453	46113.1797	15084.1348	10369.3818	12212.0068	16196.2881	14673.9551	0	158035.641	152063.375	90304.7734	0	0	0	46096.0938	57463.2969	51531.8203	58253.5391	53932.2891	49324.5195
13	17	3	1	0	0	0	0	0	0	234.113566	1.30769231	0.230769231	233.852153	234	0.147847	5	2	0.144590495	0.333333333	0	0	0	0	0	0	0	0	0	0	0	0	0	0	0	0	0	0	72356.9609	74200.3984	80485.8906	0	93076.9375	78253.6328	33788.5273	37882.6562	0	36035.4922	29716.2715	28294.5586
10	4	7	0	0	0	0	0	0	0	234.988426	0.4	0.7	234.726036	235	0.273964475	9	2	0.111223458	0.846153846	0	0	0	0	0	0	21207.7773	24175.2695	23765.6738	38646.5156	0	34871.0039	129498.719	76630.7969	92498.8906	87886.4219	132820.828	104917.266	0	0	0	0	0	0	0	0	0	0	0	0
11	8	6	0	0	0	0	0	0	0	235.024811	0.727272727	0.545454545	234.76238	235	0.237619704	8	2	0.122345804	0.625	0	0	0	0	0	0	414588.781	373998.438	390048.656	558132.188	536911	586159.25	755223.625	754265	736946	817688.625	783537.188	890518.438	46970.3477	56611.6328	0	61356.2227	59287.0312	63061.4922	0	0	0	0	0	0
12	12	5	0	0	0	0	0	0	0	235.061196	1	0.416666667	234.798725	235	0.201274932	7	2	0.13346815	0.473684211	0	0	0	0	0	0	474328.469	408417.25	515596.562	578187.062	524604.625	494792.25	462672.156	453365.688	454030.094	477887.969	542827.938	682925.438	220815.203	164287.734	79648.5781	281040.562	203852.766	244837.109	46763.918	46994.4883	41792.3789	0	52667.9297	0
9	16	7	0	0	0	0	0	0	0	235.082326	1.77777778	0.777777778	234.819831	235	0.180169325	2	-5	0.100101112	0	0	0	0	0	0	0	0	0	0	0	0	0	0	0	0	0	0	0	11922.0469	0	18026.5195	0	0	0	0	0	0	0	0	0
13	16	4	0	0	0	0	0	0	0	235.097582	1.23076923	0.307692308	234.83507	235	0.16493016	6	2	0.144590495	0.363636364	0	0	0	4194895	4161989.75	3955386.5	425246.562	424590.188	402174.719	2718974.5	2567578.25	2637192	541072.062	467461.281	504597	2785113.25	2753891	3138445.75	451704.375	392608.719	297288.844	3085943.5	2890516.5	2999517.75	252039.281	181129.953	259140.812	3372253.75	3136896.5	3067152.75
14	20	3	0	0	0	0	0	0	0	235.133967	1.42857143	0.214285714	234.871415	235	0.128585388	5	2	0.155712841	0.28	0	0	0	0	0	0	144339.688	146492.125	79445.5781	126174.43	159598.906	154735.188	248268	228262.766	326057.125	252780.797	277779.688	286985.25	349915.844	366941.719	364768.781	366709.906	385631.656	327297.781	55053.168	68365.0938	62357.7344	0	66665.6406	65614.8516
15	24	2	0	0	0	0	0	0	0	235.170353	1.6	0.133333333	234.907759	235	0.0922406167	4	2	0.166835187	0.214285714	0	0	0	0	0	0	0	0	0	0	0	0	0	0	0	0	0	0	18098.8906	12615.1436	13136.9688	0	0	0	0	0	0	0	0	0
10	7	6	1	0	0	0	0	0	0	236.02006	0.7	0.6	235.756518	236	0.243482008	7	1	0.111223458	0.666666667	0	0	0	0	0	0	22399.4043	23268.1211	0	0	31096.2715	32535.7129	14631.9482	11487.3379	0	0	0	11955.5664	0	0	0	0	0	0	0	0	0	0	0	0
11	11	5	1	0	0	0	0	0	0	236.056445	1	0.454545455	235.792863	236	0.207137236	6	1	0.122345804	0.466666667	0	0	0	0	0	0	32297.6973	59309.5586	70718.9609	48019.1055	58615.043	57626.8125	20631.1836	20126.166	22541.2148	22955.5371	25041.1621	27525.7969	111124.766	133369.641	128649.984	163902.859	116141.703	122831.906	22052.7676	20585.9824	24678.3594	30391.998	27317.9316	31765.0586
12	15	4	1	0	0	0	0	0	0	236.092831	1.25	0.333333333	235.829208	236	0.170792464	5	1	0.13346815	0.333333333	0	0	0	10980.7979	10783.5869	0	15335.5029	14230.5234	15555.7441	22235.9336	26090.3984	23137.6172	0	0	0	12839.4492	11013.8711	17818.4336	179989.562	200528.969	218836.531	235909.969	207898.016	193353.531	46061.0664	0	63261.793	25107.6016	55176.3242	64206.8789
13	19	3	1	0	0	0	0	0	0	236.129216	1.46153846	0.230769231	235.865552	236	0.134447692	4	1	0.144590495	0.238095238	0	0	0	0	0	0	0	0	0	0	0	0	0	0	0	0	0	0	14995.3359	17411.1191	15802.0518	17737.459	18851.1699	19654.2754	0	0	0	0	0	0
10	6	7	0	0	0	0	0	0	0	237.004076	0.6	0.7	236.739435	237	0.260565168	8	1	0.111223458	0.692307692	0	0	0	0	0	0	265848.531	274724.531	251836.375	318563.188	343583.156	247078.453	430176.938	635256.188	500070.156	562411.75	580908.875	607396.25	0	0	0	0	0	0	0	0	0	0	0	0
11	10	6	0	0	0	0	0	0	0	237.040461	0.909090909	0.545454545	236.77578	237	0.224220396	7	1	0.122345804	0.5	0	0	0	0	0	0	542870.812	517518.406	491338.219	717322.875	719253.812	648027.438	681332.5	724567.438	726278.5	820569	858688.125	977056.375	0	123512.305	114589.539	155971.516	78557.7266	89177.3438	16172.1475	13642.9082	16859.3105	28059.8262	20080.6465	26460.3086
15	10	3	0	0	0	0	0	0	0	237.055717	0.666666667	0.2	236.791019	237	0.208981232	11	8	0.166835187	0.703703704	0	0	0	0	0	0	0	18167.2812	20816.4902	35567.8672	26676.625	35016.3125	0	38394.6602	41596.1328	53854	51416.0039	0	0	0	0	0	0	0	0	0	0	0	0	0
12	14	5	0	0	0	0	0	0	0	237.076847	1.16666667	0.416666667	236.812124	237	0.187875625	6	1	0.13346815	0.368421053	0	0	0	23702.9688	28451.6504	21265.8496	641625.688	540684.938	596405.625	683601	669377.312	659266.062	653380.312	647579	634179	724362.188	666401.625	823596.25	579516.938	381717	374306.281	582371.625	658484.812	633426.625	148943.766	142737.641	146902.688	164278.219	189962.016	143099.672
16	14	2	0	0	0	0	0	0	0	237.092103	0.875	0.125	236.827364	237	0.17263646	10	8	0.177957533	0.6	0	0	0	0	0	0	0	0	0	0	0	0	11075.5459	10144.9775	11574.2666	11955.4639	15702.2188	14822.9551	0	0	0	0	0	0	0	0	0	0	0	0
13	18	4	0	0	0	0	0	0	0	237.113232	1.38461538	0.307692308	236.848469	237	0.151530853	5	1	0.144590495	0.272727273	0	0	0	42132.8086	40693.2578	37728.707	361558.781	327562.062	452441.594	390699.5	363657.188	409856.469	649471.75	592385	603634.438	642450	641913.875	669458.438	701670.188	659408.938	716310.562	817072	795538.625	859664.875	190134.266	189639.016	93109.75	246980.516	186529.891	228852.906
14	22	3	0	0	0	0	0	0	0	237.149617	1.57142857	0.214285714	236.884814	237	0.115186081	4	1	0.155712841	0.2	0	0	0	0	0	0	0	11761.8955	10655.0635	13551.8867	12258.4551	0	61950.2852	94616.8984	97052.2812	95872.6953	98850.9844	117555.57	76486.4062	81430.3984	93388.3203	107558.547	88202.7031	66725.875	0	0	0	0	0	0
10	9	6	1	0	0	0	0	0	0	238.03571	0.9	0.6	237.769917	238	0.2300827	6	0	0.111223458	0.5	0	0	0	0	0	0	35464.2734	53031.5078	55908.3086	70933.9141	44864.9922	35884.5742	18007.9414	0	0	0	18480.2871	0	20466.6367	27214.0117	26314.1191	25105.9609	27932.4531	27404.3457	0	0	0	0	0	0
11	13	5	1	0	0	0	0	0	0	238.072095	1.18181818	0.454545455	237.806262	238	0.193737929	5	0	0.122345804	0.333333333	0	0	0	0	0	0	48366.8867	50967.0859	51347.1875	36314.6562	70976.9844	63621.1328	16730.709	15269.3662	12342.0898	21633.2559	16923.0469	19762.9453	276529.406	175865.859	293185.812	295322.531	305032	258011.422	37042.2109	37683.4844	41109.8672	49336.8906	49434.3867	0
12	17	4	1	0	0	0	0	0	0	238.108481	1.41666667	0.333333333	237.842607	238	0.157393157	4	0	0.13346815	0.222222222	0	0	0	0	0	0	0	0	0	0	0	0	0	0	0	0	0	0	82455.4219	93023.4453	83505.1406	99262.2031	92017.2031	88496.3359	0	13360.6465	0	10786.373	11072.0215	13339.3291
10	8	7	0	0	0	0	0	0	0	239.019726	0.8	0.7	238.752834	239	0.247165861	7	0	0.111223458	0.538461538	0	0	0	0	0	0	602123.875	461054.375	717645.125	791094.438	718418.125	710162.5	905555.688	1009915.81	899134.25	1154277.12	1183088.38	1199042.5	25759.2734	22841.7188	24533.4082	0	25999.9355	30739.2773	0	0	0	0	0	0
14	8	4	0	0	0	0	0	0	0	239.034982	0.571428571	0.285714286	238.768073	239	0.231926696	11	7	0.155712841	0.75	0	0	0	0	0	0	0	0	0	0	53282.0078	0	93732.8203	0	0	0	0	92636.7969	0	0	0	0	0	0	0	0	0	0	0	0
11	12	6	0	0	0	0	0	0	0	239.056111	1.09090909	0.545454545	238.789179	239	0.210821089	6	0	0.122345804	0.375	0	0	0	15224.54	19413.3926	16913.7148	719385.312	673320.875	696635.375	892590.438	809543.812	842612.75	689270.625	625037.25	670359.875	790647.312	780610.75	874627.125	321074.438	385240.438	317386.875	577600.625	491261.281	594199.438	131037.883	147785.766	169903.984	261661.109	218358.984	108302.578
15	12	3	0	0	0	0	0	0	0	239.071367	0.8	0.2	238.804418	239	0.195581924	10	7	0.166835187	0.62962963	0	0	0	0	0	0	34725.0977	51038.3945	67070.1562	87446.2812	54581.8633	93129.7266	99835.5078	108011.352	105703.773	115340.562	88545.4062	105638.406	0	0	0	0	0	0	0	0	0	0	0	0
12	16	5	0	0	0	0	0	0	0	239.092497	1.33333333	0.416666667	238.825524	239	0.174476318	5	0	0.13346815	0.263157895	0	0	0	11641.96	0	0	702321.875	640172.062	610148.188	806945	729213	691303.438	938947.875	1053756.75	1040635.81	1058702.75	1050506.88	1137782.38	957838.438	823921.375	808477.625	1218591.25	1174291.12	1140169.38	157307.875	154222.172	152431.047	199642.469	101424.875	124610.023
16	16	2	0	0	0	0	0	0	0	239.107753	1	0.125	238.840763	239	0.159237153	9	7	0.177957533	0.533333333	0	0	0	0	0	0	0	0	0	0	0	11298.7412	20720.2578	0	22392.3867	0	25275.9609	25498.248	0	0	0	0	0	0	0	0	0	0	0	0
13	20	4	0	0	0	0	0	0	0	239.128882	1.53846154	0.307692308	238.861868	239	0.138131546	4	0	0.144590495	0.181818182	0	0	0	0	0	0	156611.453	171323.719	180525.609	172562.984	179231.375	172418.359	374985.656	336832.562	323916.969	391559.969	385718.875	420474.344	588596.125	327181.469	456753.594	516748.312	450477.688	463512.281	0	0	0	0	0	0
14	24	3	0	0	0	0	0	0	0	239.165267	1.71428571	0.214285714	238.898213	239	0.101786774	3	0	0.155712841	0.12	0	0	0	0	0	12092.1709	0	0	0	0	0	0	0	0	0	0	0	0	0	0	0	0	0	0	0	0	0	0	0	0
15	28	2	0	0	0	0	0	0	0	239.201653	1.86666667	0.133333333	238.934558	239	0.0654420023	2	0	0.166835187	0.0714285714	0	0	0	342879.656	355418.5	430413.719	0	0	0	36683.6562	0	52739.4023	0	0	0	166179.844	185963.859	220267.109	0	0	0	35398.5898	39846.6445	34470.4141	0	0	0	19821.1738	28783.4277	29984.207
9	7	7	1	0	0	0	0	0	0	240.014975	0.777777778	0.777777778	239.746972	240	0.253028165	6	-1	0.100101112	0.555555556	0	0	0	0	0	0	0	0	0	11524.7578	0	0	0	0	0	0	0	0	0	0	0	0	0	0	0	0	0	0	0	0
10	11	6	1	0	0	0	0	0	0	240.05136	1.1	0.6	239.783317	240	0.216683393	5	-1	0.111223458	0.333333333	0	0	0	0	0	0	72216.0781	74999.0938	76298.8047	73139.0703	91460.9609	32787.8828	13596.4209	11144.2773	10766.0488	0	11769.5234	15352.3662	68040.7969	77130.6016	72194.8359	109784.109	61425.6797	70846.5	11567.1162	15617.5625	21044.207	22388.9355	23275.3574	22887.0723
11	15	5	1	0	0	0	0	0	0	240.087746	1.36363636	0.454545455	239.819661	240	0.180338621	4	-1	0.122345804	0.2	0	0	0	0	0	0	12216.6182	14815.2383	17453.8926	18600.957	19147.2598	16559.7676	0	0	0	0	0	0	210072.297	214829.547	42024.0273	234197.281	238789.25	244255.328	10241.1201	10971.499	12724.3076	12023.6807	16848.4551	14768.6143
12	19	4	1	0	0	0	0	0	0	240.124131	1.58333333	0.333333333	239.856006	240	0.14399385	3	-1	0.13346815	0.111111111	0	0	0	0	0	0	0	0	0	0	0	0	0	0	0	0	0	0	0	10882.2109	11919.4736	0	10616.5889	11614.9648	0	0	0	0	0	0
9	6	8	0	0	0	0	0	0	0	240.99899	0.666666667	0.888888889	240.729889	241	0.270111326	7	-1	0.100101112	0.6	0	0	0	0	0	0	156966.156	99331.3047	171227.719	147114.859	156153.266	145640.125	345371	279666.844	180573.406	278081.438	306205.031	271929.031	0	0	0	0	0	0	0	0	0	0	0	0
13	6	5	0	0	0	0	0	0	0	241.014247	0.461538462	0.384615385	240.745128	241	0.254872161	11	6	0.144590495	0.80952381	0	0	0	0	0	0	0	27941.5117	33355.5234	51586.1523	39203.5781	0	42020.4219	41689.2148	41239.1758	38346.9414	42880.9492	45765.8867	0	0	0	0	0	0	0	0	0	0	0	0
10	10	7	0	0	0	0	0	0	0	241.035376	1	0.7	240.766233	241	0.233766554	6	-1	0.111223458	0.384615385	0	0	0	0	0	0	681704.375	462096.938	654327.312	838246.25	693188.812	788243.625	561253.688	552268.875	599263.938	606121.375	687248.125	702681.5	90003.7031	0	0	64016.6484	116430.789	76374.1172	0	11731.6914	12795.0684	32190.084	19620.0195	24140.5469
14	10	4	0	0	0	0	0	0	0	241.050632	0.714285714	0.285714286	240.781473	241	0.218527389	10	6	0.155712841	0.666666667	0	0	0	0	0	0	114133.727	191220.781	110072.562	236014.297	183631.281	213793.031	133108.734	194642.016	235495.938	207282.672	183795.438	232779.531	0	0	0	0	47655.9062	0	0	0	0	0	0	0
11	14	6	0	0	0	0	0	0	0	241.071761	1.27272727	0.545454545	240.802578	241	0.197421782	5	-1	0.122345804	0.25	0	0	0	21459.0605	20539.1934	16300.0273	834669.688	769169.062	682465.688	991574.938	981399.812	936853.125	804369.562	894960.25	806285	1002193.75	956195.562	1066845.75	791747.375	731763.625	765993.5	1097147.75	0	0	175662.281	188582.516	94353.3672	286710.5	302010.906	250612.766
15	14	3	0	0	0	0	0	0	0	241.087017	0.933333333	0.2	240.817817	241	0.182182617	9	6	0.166835187	0.555555556	0	0	0	0	0	0	55422.7031	95096.2891	105575.242	90302.0859	99865.0234	99608.2422	149964.234	147288.219	121905.531	153365.641	123268.406	138070.906	0	0	0	0	0	0	0	0	0	0	11249.7969	0
12	18	5	0	0	0	0	0	0	0	241.108147	1.5	0.416666667	240.838923	241	0.16107701	4	-1	0.13346815	0.157894737	0	0	0	0	0	11036.7158	339775.969	343039.75	415441.094	375400.25	353273.312	333149.812	601529.812	651074.438	690300.188	688211.25	707892.688	772593.125	663074.375	573496.312	558403.812	762105.562	748114.188	717983.062	33579.2227	35800.9922	27329.4707	0	0	44436.1875
16	18	2	0	0	0	0	0	0	0	241.123403	1.125	0.125	240.854162	241	0.145837846	8	6	0.177957533	0.466666667	0	0	0	0	0	0	13124.2549	15586.8896	14456.3896	16513.4375	15821.7002	11921.4053	44782.3867	38587.8242	36661.1641	34387.8242	37095.8398	45836.4062	0	0	10465.1289	24719.9258	18269.6543	19962.1641	0	0	0	10072.375	0	0
13	22	4	0	0	0	0	0	0	0	241.144532	1.69230769	0.307692308	240.875268	241	0.124732239	3	-1	0.144590495	0.0909090909	0	0	0	15410.459	21527.5742	12495.6396	0	0	0	0	0	0	0	48668.7578	48433.6094	45384.4922	48633.1719	52501.3867	51596.418	56796.125	54498.5117	59612.3945	61414.5469	55314.6641	0	0	0	0	0	0
14	26	3	0	0	0	0	0	0	0	241.180917	1.85714286	0.214285714	240.911613	241	0.0883874669	2	-1	0.155712841	0.04	0	0	0	37956.4062	42238.5664	38568.2734	0	0	0	0	0	0	0	0	0	0	0	0	0	0	0	0	0	0	0	0	0	0	0	0
15	30	2	0	0	0	0	0	0	0	241.217303	2	0.133333333	240.947957	241	0.0520426951	1	-1	0.166835187	0	0	0	0	1186690	1220595.12	1252805.38	0	0	0	279730.156	287111.344	325394.312	0	0	0	555936.5	592297.562	702107.625	0	0	127384.852	526051.688	442665.625	478021.062	0	0	0	185010.047	186535.266	232924.703
8	5	8	1	0	0	0	0	0	0	241.994239	0.625	1	241.724026	242	0.275973629	6	-2	0.0889787664	0.666666667	0	0	0	0	0	0	0	10143.126	0	12711.6582	11155.6182	0	32007.2051	36597.2656	32372.625	25618.0762	24396.0996	24696.5918	0	0	0	0	0	0	0	0	0	0	0	0
9	9	7	1	0	0	0	0	0	0	242.030625	1	0.777777778	241.760371	242	0.239628858	5	-2	0.100101112	0.333333333	0	0	0	0	0	0	10552.0166	11389.4502	10476.0352	13498.1748	11628.3408	17052.6289	0	0	0	0	0	0	0	0	0	0	0	0	0	0	0	0	0	0
10	13	6	1	0	0	0	0	0	0	242.06701	1.3	0.6	241.796716	242	0.203284086	4	-2	0.111223458	0.166666667	0	0	0	0	0	0	0	45760.8633	53708.2461	62267.5	63138.2734	59470.2422	0	0	0	0	0	0	68266.8984	66625.1875	69542.0312	36201.9336	49508.0039	0	0	0	0	0	0	0
14	13	3	1	0	0	0	0	0	0	242.082266	0.928571429	0.214285714	241.811955	242	0.188044921	8	5	0.155712841	0.565217391	0	0	0	0	0	0	0	0	0	0	0	0	0	0	0	0	0	0	0	0	0	0	10611.9727	0	0	0	0	0	0	0
11	17	5	1	0	0	0	0	0	0	242.103396	1.54545455	0.454545455	241.833061	242	0.166939314	3	-2	0.122345804	0.0666666667	0	0	0	0	0	0	0	0	0	0	0	0	0	0	0	0	0	0	31114.0234	42542.4219	41739.0742	47580.8555	32701.8086	32602.4883	0	0	0	0	0	0
13	25	3	1	0	0	0	0	0	0	242.176166	1.92307692	0.230769231	241.90575	242	0.0942497708	1	-2	0.144590495	0	0	0	0	0	0	0	0	0	0	0	0	0	0	0	0	0	0	0	0	0	0	1015403.44	962704.812	941032.812	0	0	0	443198.531	0	0
9	8	8	0	0	0	0	0	0	0	243.01464	0.888888889	0.888888889	242.743288	243	0.256712018	6	-2	0.100101112	0.4	0	0	0	0	0	0	330502.781	211084.969	242887.547	356566.781	326811.688	294962.656	184433.688	121503.117	129491.492	101674.992	99744.6484	126612.164	0	0	0	0	0	0	0	0	0	0	0	0
13	8	5	0	0	0	0	0	0	0	243.029897	0.615384615	0.384615385	242.758527	243	0.241472854	10	5	0.144590495	0.714285714	0	0	0	0	0	0	155614.516	228404.703	226665.938	227785.984	186194.359	257905.094	207631.453	229523.906	226957.891	198838.406	241025.766	265641.25	0	0	0	14816.4912	0	0	0	0	0	0	0	0
10	12	7	0	0	0	0	0	0	0	243.051026	1.2	0.7	242.779633	243	0.220367247	5	-2	0.111223458	0.230769231	0	0	0	0	0	0	637129.375	701912.75	477582.125	741439.062	788144.562	706152.25	610323.188	525320.438	595690.875	653207.062	633064	720120	175706.406	77678.3359	193940.469	279867.906	219508.375	205595.438	20385.5117	20079.0762	18878.8457	37474.2578	0	36208.6836
14	12	4	0	0	0	0	0	0	0	243.066282	0.857142857	0.285714286	242.794872	243	0.205128082	9	5	0.155712841	0.583333333	0	0	0	0	0	0	230563.375	230045.219	286070.438	270871.562	244864.891	239380.609	213953.953	323066.438	332049.469	248606.812	265491.344	284984.531	0	48772.8281	43948.0977	50533.0781	64235.9336	0	11375.1904	11611.6123	0	11639.249	10529.4404	0
11	16	6	0	0	0	0	0	0	0	243.087411	1.45454545	0.545454545	242.815978	243	0.184022475	4	-2	0.122345804	0.125	0	0	0	0	0	0	485709.969	363830.375	427973.125	541170.312	510175.531	508827.875	652643.5	719262.938	726691.438	711734.312	758530	762441.75	540828.5	385074.969	480964.094	699758.812	653978.625	652606.375	24983.8984	34576.0938	33539.2422	50084.8672	14679.123	0
15	16	3	0	0	0	0	0	0	0	243.102667	1.06666667	0.2	242.831217	243	0.16878331	8	5	0.166835187	0.481481481	0	0	0	0	0	0	93077.2344	150289.297	156505.375	140543.984	163194.875	153791.781	165368.375	214894.812	226341.031	205823.688	164235.188	193934.75	76482.5625	80277.5625	79455.8828	61896.4648	75900.7109	115777.883	54027.1289	59720.9453	53163.75	72584.2188	55908.1094	68969.6016
12	20	5	0	0	0	0	0	0	0	243.123796	1.66666667	0.416666667	242.852322	243	0.147677703	3	-2	0.13346815	0.0526315789	0	0	0	16191.3232	15629.9404	22362.125	0	13921.8926	14220.3525	0	26367.3125	23966.6504	140527.438	58166.2227	142645.016	115599.695	137716.078	157201.141	71892.6406	166103.969	182011.75	194362.328	118250.258	84175.7578	0	0	0	11428.0078	0	0
16	20	2	0	0	0	0	0	0	0	243.139053	1.25	0.125	242.867561	243	0.132438538	7	5	0.177957533	0.4	0	0	0	0	0	0	16301.4385	11478.8408	17007.0332	14546.4531	15344.9043	15159.1035	47682.5273	46606.4805	48683.793	44072.125	48310.6484	55500.9023	25318.2637	27695.7012	26928.7656	37378.9648	42232.8906	34139.0781	14093.9922	15894.5049	12625.6299	13081.1104	10633.4961	16299.4121
13	24	4	0	0	0	0	0	0	0	243.160182	1.84615385	0.307692308	242.888667	243	0.111332931	2	-2	0.144590495	0	0	0	0	32669.5625	33734.3203	32041.7441	0	0	0	0	0	0	0	0	0	0	0	0	0	0	0	26216.0527	15071.1201	16134.1338	0	0	0	0	0	0
14	28	3	0	0	0	0	0	0	0	243.196567	2	0.214285714	242.925012	243	0.0749881597	1	-2	0.155712841	0	0	0	0	29093.6836	32491.3457	29723.1348	11215.3389	19040.7246	13066.3086	0	0	17582.7578	0	0	0	0	0	0	0	0	0	0	0	0	0	0	0	0	0	0
9	11	7	1	0	0	0	0	0	0	244.046275	1.22222222	0.777777778	243.77377	244	0.226229551	4	-3	0.100101112	0.111111111	0	0	0	0	0	0	0	0	11691.5186	12096.1387	11542.8809	0	0	0	0	0	0	0	0	0	0	0	0	0	0	0	0	0	0	0
13	11	4	1	0	0	0	0	0	0	244.061531	0.846153846	0.307692308	243.78901	244	0.210990386	8	4	0.144590495	0.6	0	0	0	0	0	0	20793.2559	19112.75	25153.75	31097.0586	0	26277.748	0	11933.4736	15544.7842	0	0	0	0	0	0	0	0	0	0	0	0	0	0	0
10	15	6	1	0	0	0	0	0	0	244.08266	1.5	0.6	243.810115	244	0.189884779	3	-3	0.111223458	0	0	0	0	0	0	0	0	0	0	0	0	0	0	0	0	0	0	0	12246.8564	0	0	0	0	0	0	0	0	0	0	0
14	15	3	1	0	0	0	0	0	0	244.097916	1.07142857	0.214285714	243.825354	244	0.174645614	7	4	0.155712841	0.47826087	0	0	0	0	0	0	0	0	0	0	0	0	0	0	0	0	0	0	0	19441.3008	20792.9492	0	0	30016.9648	11096.0576	13573.3496	12166.1934	16018.7402	11203.7832	18169.4629
12	6	6	0	0	0	0	0	0	0	245.009161	0.5	0.5	244.735582	245	0.264418318	10	4	0.13346815	0.777777778	0	0	0	0	0	0	127647.383	133574.328	62605.5	194724.984	189183.281	131294.75	184254.062	167851.625	145566.75	235106.219	189247.297	202073.625	0	0	0	0	0	0	0	0	0	0	0	0
9	10	8	0	0	0	0	0	0	0	245.03029	1.11111111	0.888888889	244.756687	245	0.243312711	5	-3	0.100101112	0.2	0	0	0	0	0	0	350640.469	305203.25	298648.969	438226.062	419579.688	343035.812	287546.406	249295.766	293175.781	322411.094	324596.031	330673.25	0	0	0	0	0	0	0	0	0	0	0	0
13	10	5	0	0	0	0	0	0	0	245.045547	0.769230769	0.384615385	244.771926	245	0.228073546	9	4	0.144590495	0.619047619	0	0	0	0	0	0	394714.812	287471	326042.406	423105.812	394892.062	339167.812	366647.031	376264.906	357861.875	382046.25	415736.188	424482.375	44945.9609	52536.2773	0	65905.375	59865.3555	53433.3438	0	0	0	0	0	0
10	14	7	0	0	0	0	0	0	0	245.066676	1.4	0.7	244.793032	245	0.206967939	4	-3	0.111223458	0.0769230769	0	0	0	0	0	0	243599.672	171630.703	294164.188	334134.031	274256.031	327064.719	411010.812	328364.469	279850.312	392182	385874.594	413924.312	125848.867	137378.734	126294.438	165946.297	93806.0469	115943.188	0	0	0	14005.4404	0	18844.5117
14	14	4	0	0	0	0	0	0	0	245.081932	1	0.285714286	244.808271	245	0.191728775	8	4	0.155712841	0.5	0	0	0	0	0	0	337027.719	241287.609	367451.062	345009.75	328851.188	298470.875	350740.656	372695.375	433329.75	366733.438	371531.25	389569.25	155569.781	69990.3984	168610.25	198044.328	179970.75	141993.953	80352.5859	81291.0938	95973.1016	83553.2656	93019.4453	30071.7812
11	18	6	0	0	0	0	0	0	0	245.103061	1.63636364	0.545454545	244.829377	245	0.170623168	3	-3	0.122345804	0	0	0	0	0	0	0	0	0	0	0	0	81964.2422	136173.75	187183.031	95918.0938	213734.547	165101.016	190188.344	268129.594	164233.797	136513.422	180341.938	143353.141	201873.156	0	0	0	0	0	0
15	18	3	0	0	0	0	0	0	0	245.118317	1.2	0.2	244.844616	245	0.155384003	7	4	0.166835187	0.407407407	0	0	0	0	0	0	130038.93	176164.297	194515.312	157944.297	153218.375	190200.547	237775.766	231990.453	181317.609	233178.359	249388.953	252567.391	195740.891	220176.328	67650.2031	277178.969	244747.594	261010.156	131724.609	140263.719	134513.531	147264.938	139283.719	53274.6523
12	22	5	0	0	0	0	0	0	0	245.139446	1.83333333	0.416666667	244.865722	245	0.134278396	2	-3	0.13346815	0	0	0	0	16592.793	0	10405.7852	0	0	0	0	0	0	0	0	0	0	0	0	0	0	0	0	0	0	0	0	0	0	0	0
16	22	2	0	0	0	0	0	0	0	245.154703	1.375	0.125	244.880961	245	0.119039231	6	4	0.177957533	0.333333333	0	0	0	0	0	0	0	0	0	0	0	0	32575.7773	29557.668	32103.8555	28125.8848	29464.9238	38174.8008	22887.8848	21198.9902	21119.877	0	28929.6465	29417.9414	0	0	0	0	0	0
13	26	4	0	0	0	0	0	0	0	245.175832	2	0.307692308	244.902066	245	0.0979336242	1	-3	0.144590495	0	0	0	0	15685.2725	14359.415	15436.999	0	0	0	0	0	0	0	0	0	0	0	0	0	0	0	0	0	0	0	0	0	0	0	0
16	9	2	1	0	0	0	0	0	0	246.056052	0.5625	0.125	245.781303	246	0.218696685	12	10	0.177957533	0.785714286	0	0	0	0	0	0	0	0	0	0	0	0	0	0	0	0	0	0	0	0	0	11441.1123	0	0	0	0	0	0	0	0
13	13	4	1	0	0	0	0	0	0	246.077181	1	0.307692308	245.802409	246	0.197591079	7	3	0.144590495	0.5	0	0	0	0	0	0	15326.4287	20838.6133	27449.1641	27865.5234	28530.1934	30905.7324	14353.7305	13141.2959	16645.0879	18270.0762	17502.2656	18441.0566	0	0	0	0	0	0	0	29888.2754	35035.8555	0	0	0
14	17	3	1	0	0	0	0	0	0	246.113566	1.21428571	0.214285714	245.838754	246	0.161246307	6	3	0.155712841	0.391304348	0	0	0	0	0	0	0	0	0	0	0	0	0	0	0	0	0	0	38896.9297	42178.75	47139.2461	71351.8203	60187.7578	76086.5781	31139.0176	30734.2285	38462.7109	41190.3242	0	0
11	4	7	0	0	0	0	0	0	0	246.988426	0.363636364	0.636363636	246.712636	247	0.287363783	10	3	0.122345804	0.866666667	0	0	0	0	0	0	11930.2393	10573.1699	10834.0674	0	20010.502	27814.2422	29980.8281	23907.1289	26966.1055	33073.5508	11896.2871	50210.6445	0	0	0	0	0	0	0	0	0	0	0	0
12	8	6	0	0	0	0	0	0	0	247.024811	0.666666667	0.5	246.748981	247	0.251019011	9	3	0.13346815	0.666666667	0	0	0	0	0	0	348200.188	336888.375	352505.906	477448.5	428986.844	414684.688	580315.125	602233.062	536207.688	565581.812	552112.688	668253.125	32652.4629	41055.6055	31850.9219	41195.4102	45262.5312	39711.6016	0	0	0	0	0	0
9	12	8	0	0	0	0	0	0	0	247.04594	1.33333333	0.888888889	246.770087	247	0.229913404	4	-4	0.100101112	0	0	0	0	0	0	0	72489.9141	129353.102	143057.141	209862.266	162669.906	130282.75	167149.047	119137.914	140408.859	209805.141	194610.125	161150.641	0	0	0	14337.0723	0	0	0	0	0	0	0	0
13	12	5	0	0	0	0	0	0	0	247.061196	0.923076923	0.384615385	246.785326	247	0.214674239	8	3	0.144590495	0.523809524	0	0	0	0	0	0	451952.656	492318.531	469921	499230.062	478775.531	498410.562	402543.719	496153.812	520739.656	514764.531	535164.438	598016.875	174832.297	75165.8203	180754.812	195389.312	97807.8672	157417.031	29467.0273	32992.0742	41963.3125	34295.5664	0	25547.3906
10	16	7	0	0	0	0	0	0	0	247.082326	1.6	0.7	246.806431	247	0.193568632	3	-4	0.111223458	0	0	0	0	28958.7012	30500.3828	29500.0469	0	0	0	0	38330.0117	36224.6875	18951.7188	19570.1113	19743.9238	80080.5625	61827.5625	36557.125	89719.6484	86995.2969	95004.875	122939.609	74444.2422	119310.383	0	0	0	16063.2852	14713.5469	13761.2061
14	16	4	0	0	0	0	0	0	0	247.097582	1.14285714	0.285714286	246.821671	247	0.178329467	7	3	0.155712841	0.416666667	0	0	0	0	0	0	348325.938	371235.344	461922	404998.594	419813.906	390655.156	452904.188	519611.219	596173.062	511296.75	491157.812	536894.375	423354.438	436468.719	267654.156	379461.969	402263.531	394888.469	68718.1641	254183.5	128661.117	283077.719	256439.203	237932.5
11	20	6	0	0	0	0	0	0	0	247.118711	1.81818182	0.545454545	246.842776	247	0.15722386	2	-4	0.122345804	0	0	0	0	10982.3545	16927.3828	16009.6582	0	0	0	0	0	0	0	0	0	0	0	0	0	0	0	0	13992.6055	0	0	0	0	0	0	0
15	20	3	0	0	0	0	0	0	0	247.133967	1.33333333	0.2	246.858015	247	0.141984696	6	3	0.166835187	0.333333333	0	0	0	0	0	0	142397.641	153489.594	151187.141	125231.023	161646.234	125667.664	294027.969	203753.203	290773.906	226116.703	230202.781	273745.594	298156.031	224163.062	305933.906	381143.656	303965.375	349778.75	119185.094	116925.18	0	135641.422	107745.805	121571.211
16	24	2	0	0	0	0	0	0	0	247.170353	1.5	0.125	246.89436	247	0.105639924	5	3	0.177957533	0.266666667	0	0	0	13418.2754	12474.9736	0	0	0	0	0	0	0	0	0	0	0	0	0	0	0	13360.1045	13943.4053	10772.4854	0	0	0	0	0	0	0
11	7	6	1	0	0	0	0	0	0	248.02006	0.636363636	0.545454545	247.743119	248	0.256881315	8	2	0.122345804	0.714285714	0	0	0	0	0	0	0	0	0	0	0	0	0	0	24738.748	0	26130.6621	30317.3125	0	0	0	0	0	0	0	0	0	0	0	0
12	11	5	1	0	0	0	0	0	0	248.056445	0.916666667	0.416666667	247.779463	248	0.220536543	7	2	0.13346815	0.529411765	0	0	0	0	0	0	56055.168	60541.2539	68341.4375	67460.125	38956.0938	68394.2109	32974.8203	34707.6992	34853.2227	29952.0723	35692.0273	45763.0352	0	0	0	0	0	0	0	0	0	0	0	0
13	15	4	1	0	0	0	0	0	0	248.092831	1.15384615	0.307692308	247.815808	248	0.184191771	6	2	0.144590495	0.4	0	0	0	0	0	0	14385.1113	19945.2559	22030.8984	19590.6934	19032.9902	18897.8145	15260.2549	10382.043	12767.0947	15598.4258	14361.4229	12793.0928	183793.297	189860.953	196215.25	153718	208198.062	224172.875	88480.5781	100584.023	103282.742	112782.156	92292.0938	94768.3125
14	19	3	1	0	0	0	0	0	0	248.129216	1.35714286	0.214285714	247.852153	248	0.147847	5	2	0.155712841	0.304347826	0	0	0	0	0	0	0	0	0	0	0	0	0	0	0	0	0	0	32676.5547	39208.0156	36991.8789	36845.2734	39784.332	0	11139.7617	12747.125	11518.3486	11528.1494	10019.2061	10032.8496
11	6	7	0	0	0	0	0	0	0	249.004076	0.545454545	0.636363636	248.726036	249	0.273964475	9	2	0.122345804	0.733333333	0	0	0	0	0	0	271510.969	266064.844	174247.203	326923.281	301619.156	310592.812	446423.875	565503.875	458917.312	513164.5	483471.594	525016.625	0	0	0	0	0	0	0	0	0	0	0	0
12	10	6	0	0	0	0	0	0	0	249.040461	0.833333333	0.5	248.76238	249	0.237619704	8	2	0.13346815	0.555555556	0	0	0	0	0	0	524107.312	422096.906	494270.656	669131	654340.75	611146.062	619407.688	699358.062	705544.812	691204.062	748079.25	870812	42414.875	60222.8867	163179.438	121231.836	154202.656	111304.305	0	0	0	0	0	0
16	10	3	0	0	0	0	0	0	0	249.055717	0.625	0.1875	248.777619	249	0.222380539	12	9	0.177957533	0.724137931	0	0	0	0	0	0	0	0	0	0	11051.749	0	14065.8311	0	0	0	14903.5332	0	0	0	0	0	0	0	0	0	0	0	0	0
9	14	8	0	0	0	0	0	0	0	249.06159	1.55555556	0.888888889	248.783486	249	0.216514097	3	-5	0.100101112	0	0	0	0	11094.7627	0	0	18389.8926	22917.498	20379.9492	42077.3711	42512.5508	37790.9219	0	0	0	26571.1641	0	0	0	0	0	0	0	0	0	0	0	0	0	0
13	14	5	0	0	0	0	0	0	0	249.076847	1.07692308	0.384615385	248.798725	249	0.201274932	7	2	0.144590495	0.428571429	0	0	0	38864.3359	49521.5508	41418.5312	535658.25	478891.312	564252.75	692736.688	651683.188	640391.562	611844.562	609739.75	662455.375	707008.938	727254.562	796922.25	436145.312	439819.875	304744.625	427930.281	381697.031	397920.969	170487.188	176837.422	171620.922	199832.125	193911.469	127143.219
14	18	4	0	0	0	0	0	0	0	249.113232	1.28571429	0.285714286	248.83507	249	0.16493016	6	2	0.155712841	0.333333333	0	0	0	26151.2559	20378.4297	22528.2676	419009.344	453735.594	374359.25	432404.75	349627.875	426851.188	665395	616993.312	582410.375	641950.625	670581.625	755925.312	693892.625	510453.344	552463.062	828744.75	738057.562	756876.812	322630.844	251648.203	123911.555	329135.719	300813.094	249246.281
15	22	3	0	0	0	0	0	0	0	249.149617	1.46666667	0.2	248.871415	249	0.128585388	5	2	0.166835187	0.259259259	0	0	0	0	0	0	35654.1641	42723.082	45369.9336	47414.9414	60057.25	55454.2695	104535.391	177371.453	105073.141	170056.016	165781.078	194830.828	187176.562	208962.953	209502.297	267128.5	174586.344	264239.844	26675.8477	31541.7617	26030.8887	35217.7383	25998.7617	30341.4551
12	26	5	0	0	0	0	0	0	0	249.170747	2.16666667	0.416666667	248.89252	249	0.107479782	0	-5	0.13346815	0	0	0	0	11592.0078	0	0	0	0	0	0	0	0	0	0	0	0	0	0	0	0	0	0	0	0	0	0	0	0	0	0
11	9	6	1	0	0	0	0	0	0	250.03571	0.818181818	0.545454545	249.756518	250	0.243482008	7	1	0.122345804	0.571428571	0	0	0	0	0	0	61830.8711	54208.2227	57177.4258	55010.4688	76613.5469	72597.2344	0	25708.373	28058.8125	25568.5957	29365.0566	0	26984.1367	28226.4316	28366.5117	25983.6914	34781.0195	26811.1895	0	0	0	0	0	0
12	13	5	1	0	0	0	0	0	0	250.072095	1.08333333	0.416666667	249.792863	250	0.207137236	6	1	0.13346815	0.411764706	0	0	0	0	0	0	59451.6758	69021.9609	66684.3125	75588.4844	75135.6172	73155.4922	20690.877	25930.6719	24977.5684	24039.752	24185.6172	0	242701.969	79253.9688	165517.578	222513.906	264879.438	272284.25	63748.5312	52387.4297	0	69860.4375	59364.75	70851.7266
13	17	4	1	0	0	0	0	0	0	250.108481	1.30769231	0.307692308	249.829208	250	0.170792464	5	1	0.144590495	0.3	0	0	0	0	0	0	0	0	0	0	0	0	0	0	0	0	0	0	166150.328	184773.688	193272.953	158925.797	120272.711	201761.5	73271.1172	75307.5703	76484.0625	76244.3516	80775.9531	75294.625
14	21	3	1	0	0	0	0	0	0	250.144866	1.5	0.214285714	249.865552	250	0.134447692	4	1	0.155712841	0.217391304	0	0	0	52418.2617	44380.4258	0	0	0	0	0	0	0	0	0	0	0	0	0	0	0	0	17233.0039	0	15924.7383	0	0	0	0	0	0
10	4	8	0	0	0	0	0	0	0	250.98334	0.4	0.8	250.70309	251	0.29690994	9	1	0.111223458	0.833333333	0	0	0	0	0	0	23911.8711	24296.4336	25702.4727	43796.0547	39125.2422	36250.668	189834.297	180692.703	106078.273	104130.125	141419.875	167694.828	0	0	0	0	0	0	0	0	0	0	0	0
11	8	7	0	0	0	0	0	0	0	251.019726	0.727272727	0.636363636	250.739435	251	0.260565168	8	1	0.122345804	0.6	0	0	0	0	0	0	584148.062	445112.438	495620.719	687234.875	614834.75	650571.438	868581.625	867354.438	894486.688	942930.938	964674.688	1057933.75	39864.5664	34822.9453	33755.2461	34728.5508	34703.7539	33393.3828	0	0	0	0	0	0
12	12	6	0	0	0	0	0	0	0	251.056111	1	0.5	250.77578	251	0.224220396	7	1	0.13346815	0.444444444	0	0	0	0	0	0	721983.125	605673.625	690535.938	804279.625	750749.375	742246.562	749692.438	703087.5	644643.625	712056	839157.125	835757.125	190027.781	270478.125	135672.641	164433.125	316104.5	312834.25	43492.6992	41701.6133	44894.2617	66801.7734	52332.8672	63927.6953
16	12	3	0	0	0	0	0	0	0	251.071367	0.75	0.1875	250.791019	251	0.208981232	11	8	0.177957533	0.655172414	0	0	0	0	0	0	15340.8359	13089.7402	17200.6094	27860.0254	25190.375	0	35871.3203	38179.9336	33020.6484	35407.9883	33917.6797	42931.6328	0	0	0	0	0	0	0	0	0	0	0	0
9	16	8	0	0	0	0	0	0	0	251.07724	1.77777778	0.888888889	250.796885	251	0.20311479	2	-6	0.100101112	0	0	0	0	0	0	0	0	0	0	0	0	0	0	0	0	0	0	0	18754.9453	18876.1816	0	0	0	0	0	0	0	0	0	0
13	16	5	0	0	0	0	0	0	0	251.092497	1.23076923	0.384615385	250.812124	251	0.187875625	6	1	0.144590495	0.333333333	0	0	0	90345.2344	88822.6953	81767.6797	755216.312	755009.75	759247.062	965670.375	920383.438	960116.312	955508.625	1013723.94	955816.375	1121261	1096790.88	1139304.12	763087.062	667123.875	784212.062	1098627.38	998474.062	1063273.25	97527.0781	287518.062	286877.781	381733.531	402269.719	278558.219
10	20	7	0	0	0	0	0	0	0	251.113626	2	0.7	250.83323	251	0.166770018	1	-6	0.111223458	0	0	0	0	10566.3037	15493.0029	14633.6611	0	0	0	0	0	0	0	0	0	0	0	0	0	0	0	0	0	0	0	0	0	0	0	0
14	20	4	0	0	0	0	0	0	0	251.128882	1.42857143	0.285714286	250.848469	251	0.151530853	5	1	0.155712841	0.25	0	0	0	0	0	0	348398.906	272660.938	359632.906	304368.969	271136.125	273323	568942.938	600869.75	536702.875	531586.188	582609.062	682137.75	539463.375	583840.438	658770.375	714666.938	781472.875	759603.625	201068.031	199273.453	198319	189747.797	192004.609	122201.414
15	24	3	0	0	0	0	0	0	0	251.165267	1.6	0.2	250.884814	251	0.115186081	4	1	0.166835187	0.185185185	0	0	0	0	0	0	0	0	0	0	0	0	0	0	0	0	0	0	27712.916	31247.998	30228.0332	34365.125	37296.3711	30725.4199	0	0	0	0	0	0
16	28	2	0	0	0	0	0	0	0	251.201653	1.75	0.125	250.921159	251	0.0788413095	3	1	0.177957533	0.133333333	0	0	0	40044.0273	42605.9531	50706.0547	0	0	0	0	0	0	0	0	0	0	0	0	0	0	0	0	0	0	0	0	0	0	0	0
10	7	7	1	0	0	0	0	0	0	252.014975	0.7	0.7	251.733573	252	0.266427472	7	0	0.111223458	0.636363636	0	0	0	0	0	0	12934.7383	0	12316.4053	0	0	0	0	0	0	0	0	0	0	0	0	0	0	0	0	0	0	0	0	0
11	11	6	1	0	0	0	0	0	0	252.05136	1	0.545454545	251.769917	252	0.2300827	6	0	0.122345804	0.428571429	0	0	0	0	0	0	59280.043	105840.438	111987.602	80244.8828	119880.82	79960.7891	28170.2793	22351.0352	31797.7949	25739.2754	23138.8164	30337.2207	86003.9062	83939.2812	82088.3984	113474.156	50210.7422	72736.6562	14632.3223	17596.668	0	32999.4531	22080.6523	24187.8887
12	15	5	1	0	0	0	0	0	0	252.087746	1.25	0.416666667	251.806262	252	0.193737929	5	0	0.13346815	0.294117647	0	0	0	0	0	0	0	32116.4473	34362.3086	35574.6016	41494.8594	48647.8281	14234.7676	13349.1953	14487.585	15555.5752	12117.9688	17026.1387	328723.125	226065.312	230080.234	302366.625	413886.875	295799.562	58906.5547	68599.1719	67395.1016	84051.3203	28015.3535	78529.5703
13	19	4	1	0	0	0	0	0	0	252.124131	1.46153846	0.307692308	251.842607	252	0.157393157	4	0	0.144590495	0.2	0	0	0	0	0	0	0	0	0	0	0	0	0	0	0	0	0	0	62890.7148	75713.3281	60397.0938	65049.3242	57984.5273	71144.1328	11759.2471	10071.4248	0	0	0	0
10	6	8	0	0	0	0	0	0	0	252.99899	0.6	0.8	252.716489	253	0.283510633	8	0	0.111223458	0.666666667	0	0	0	0	0	0	168807.781	240791.797	75094.1719	218198.5	218919.422	169461.422	662661.938	528272.188	592515.438	494946.75	419719.312	518635.375	0	0	0	0	0	0	0	0	0	0	0	0
14	6	5	0	0	0	0	0	0	0	253.014247	0.428571429	0.357142857	252.731729	253	0.268271468	12	7	0.155712841	0.826086957	0	0	0	0	0	0	0	0	0	0	0	0	0	0	0	0	0	20957.9004	0	0	0	0	0	0	0	0	0	0	0	0
11	10	7	0	0	0	0	0	0	0	253.035376	0.909090909	0.636363636	252.752834	253	0.247165861	7	0	0.122345804	0.466666667	0	0	0	0	0	0	705447.375	660280.062	594305.875	912893.438	806373.625	823346.125	840022.75	729843.75	793333.438	926974.625	924282.062	1040929.88	71272.8359	87456.5156	84899.4609	118546.367	89300.5703	49329.4062	12854.4893	12516.9629	12338.8477	25882.0312	18455.5801	19877.4434
15	10	4	0	0	0	0	0	0	0	253.050632	0.666666667	0.266666667	252.768073	253	0.231926696	11	7	0.166835187	0.692307692	0	0	0	0	0	0	68629.6094	76699.2344	94183.0391	87000.4141	113640.836	62280.457	129091.312	122992.758	130238.281	133379.234	145202.875	134106.953	0	0	0	0	0	0	0	0	0	0	0	0
12	14	6	0	0	0	0	0	0	0	253.071761	1.16666667	0.5	252.789179	253	0.210821089	6	0	0.13346815	0.333333333	0	0	0	0	0	0	1089985.12	925676.062	964154.875	1195253.12	1227309.5	1155115	1009490.25	1001174.31	993790.562	1015339.44	1071324.25	1233207.5	644105.062	487197.906	621900.25	1073280.12	890233.062	970371.75	197775.734	210790.031	210485.641	305780.625	211085.047	287402.25
16	14	3	0	0	0	0	0	0	0	253.087017	0.875	0.1875	252.804418	253	0.195581924	10	7	0.177957533	0.586206897	0	0	0	0	0	0	17777.5098	26207.9453	25691.6836	0	38004.25	32000.7871	55164.4844	57184.0703	54121.6094	57965.8047	65090.8906	42176.168	0	0	0	0	0	0	0	0	0	0	0	0
9	18	8	0	0	0	0	0	0	0	253.09289	2	0.888888889	252.810285	253	0.189715482	1	-7	0.100101112	0	0	0	0	12013.6006	0	0	0	0	0	0	0	0	0	0	0	0	0	0	0	0	0	0	0	0	0	0	0	0	0	0
13	18	5	0	0	0	0	0	0	0	253.108147	1.38461538	0.384615385	252.825524	253	0.174476318	5	0	0.144590495	0.238095238	0	0	0	11433.4346	0	0	711677.125	722983.688	870632.188	752222.438	738584.125	774977.625	1250806.38	1172151.75	1191412.88	1201750	1172315.75	1356267.12	1177037.62	1075958.12	1276499.88	1541296.75	1459764	1372068.62	225877.906	158042.891	103764.797	268524.188	241114.469	239586.969
14	22	4	0	0	0	0	0	0	0	253.144532	1.57142857	0.285714286	252.861868	253	0.138131546	4	0	0.155712841	0.166666667	0	0	0	0	0	0	0	48421.2148	56125.0078	0	56860.7461	68957.2812	271139.875	356998.594	348081.875	295654.875	271313.812	344634.031	354121.594	355577.188	354438.375	401950.281	311226.969	304894.938	22544.3887	26027.2598	22206.4238	0	19266.752	0
16	30	2	0	0	0	0	0	0	0	253.217303	1.875	0.125	252.934558	253	0.0654420023	2	0	0.177957533	0.0666666667	0	0	0	1550666.38	1578184.12	1830050.62	0	0	0	321352.094	286631.156	363521.188	0	0	0	727679.812	733410.375	919621.812	54102.9727	51178.6875	57552.6562	478785.156	499501.25	561493.375	0	0	0	209974.25	302319.125	248720.25
10	9	7	1	0	0	0	0	0	0	254.030625	0.9	0.7	253.746972	254	0.253028165	6	-1	0.111223458	0.454545455	0	0	0	0	0	0	37039.2852	0	30752.5488	0	0	0	0	0	0	0	0	0	0	0	0	0	0	0	0	0	0	0	0	0
11	13	6	1	0	0	0	0	0	0	254.06701	1.18181818	0.545454545	253.783317	254	0.216683393	5	-1	0.122345804	0.285714286	0	0	0	0	0	0	97087.6641	105887.062	111845.055	124129.219	97582.8828	113805.422	14991.7783	14230.0293	17522.9082	16453.7891	15363.7842	14348.2695	210053.359	207885.016	207785.75	263949.156	257059.844	221164.734	36338.707	36639.1875	35880.5859	0	0	38404.8125
12	17	5	1	0	0	0	0	0	0	254.103396	1.41666667	0.416666667	253.819661	254	0.180338621	4	-1	0.13346815	0.176470588	0	0	0	0	0	0	0	0	0	0	0	0	0	0	0	0	0	0	246500	76920.5469	185676.75	264868.438	216397.016	165704.469	14417.7686	0	14058.9287	16075.3447	18566.7422	17247.9863
10	8	8	0	0	0	0	0	0	0	255.01464	0.8	0.8	254.729889	255	0.270111326	7	-1	0.111223458	0.5	0	0	0	0	0	0	458818.125	378462.25	413384.625	527279.938	468574.438	511456.094	408202.656	359447.781	364181.781	408211.5	413571.188	512921.719	0	0	0	0	0	0	0	0	0	0	0	0
14	8	5	0	0	0	0	0	0	0	255.029897	0.571428571	0.357142857	254.745128	255	0.254872161	11	6	0.155712841	0.739130435	0	0	0	0	0	0	101494.977	110310.102	117170.18	138845.719	0	134775.234	104418.594	79335.6953	159627.984	162898.438	106329.242	154699.266	0	0	0	0	0	0	0	0	0	0	0	0
11	12	7	0	0	0	0	0	0	0	255.051026	1.09090909	0.636363636	254.766233	255	0.233766554	6	-1	0.122345804	0.333333333	0	0	0	10085.876	10091.2139	10650.6963	1068666.12	1043738.94	906047.75	1212684.5	1186800.75	1207272.25	760143.062	666844.5	650792.375	812892.75	860693.375	950853.75	346301.344	231657.391	238756.359	368759.594	293447.281	302260.281	72772.5859	78167.1719	67018.375	149046.75	138079.391	137512.75
15	12	4	0	0	0	0	0	0	0	255.066282	0.8	0.266666667	254.781473	255	0.218527389	10	6	0.166835187	0.615384615	0	0	0	0	0	0	156922.859	150342.094	168958	172214.562	146847.219	157717.625	147904.688	121322.961	203999.125	155610.125	141846.125	190502.547	0	0	0	0	0	0	0	0	0	0	0	0
12	16	6	0	0	0	0	0	0	0	255.087411	1.33333333	0.5	254.802578	255	0.197421782	5	-1	0.13346815	0.222222222	0	0	0	29096.7383	27770.8555	25417.0312	1283812.88	1212404.75	1184362.88	1279853.88	1244398.5	1235959.62	1508305.25	1403316.75	1420878.5	1465039.38	1448268.38	1696027.25	1053372.5	1162268	1112260.12	1633165.12	1538458.5	1464626.75	189364.672	207012.875	208944.547	221658.031	223704.656	295431.844
16	16	3	0	0	0	0	0	0	0	255.102667	1	0.1875	254.817817	255	0.182182617	9	6	0.177957533	0.517241379	0	0	0	0	0	0	14046.4238	43603.2188	55919.6797	55368.9766	27735.0098	59327.9141	101523.078	92190.0781	104446.141	94205.2266	103463.703	122908.094	11933.4238	0	0	0	24404.4727	28783.0586	0	0	0	16281.2686	10153.9336	0
13	20	5	0	0	0	0	0	0	0	255.123796	1.53846154	0.384615385	254.838923	255	0.16107701	4	-1	0.144590495	0.142857143	0	0	0	16384.9219	0	15947.3809	236539.812	284083.812	281704.625	236040.312	222136.391	235131.953	581522.125	601706.562	571815.5	590522.75	601365.375	630247.625	756658.375	739417.875	665458.938	902414.562	894958.75	853897.375	72428.1016	0	78460.7578	93825.875	76448.5078	83589.8516
17	20	2	0	0	0	0	0	0	0	255.139053	1.17647059	0.117647059	254.854162	255	0.145837846	8	6	0.189079879	0.4375	0	0	0	0	0	0	0	0	0	0	0	0	15651.5703	12435.0371	14154.2754	13995.2148	15329.4619	15198.5732	0	0	0	12571.1553	0	0	0	0	0	0	0	0
14	24	4	0	0	0	0	0	0	0	255.160182	1.71428571	0.285714286	254.875268	255	0.124732239	3	-1	0.155712841	0.0833333333	0	0	0	0	0	10743.3223	0	0	0	0	0	0	2066067.75	1961415.12	1939966.38	1981721.12	1982159.38	2246765.5	14864.1357	14050.8086	13361.5791	17678.5723	16367.5059	16420.123	0	0	0	0	0	0
15	28	3	0	0	0	0	0	0	0	255.196567	1.86666667	0.2	254.911613	255	0.0883874669	2	-1	0.166835187	0.037037037	0	0	0	30593.2871	34383.6016	31835.0781	0	0	0	0	0	0	0	0	0	0	0	0	0	0	0	0	0	0	0	0	0	0	0	0
16	32	2	0	0	0	0	0	0	0	255.232953	2	0.125	254.947957	255	0.0520426951	1	-1	0.177957533	0	0	0	0	4750421	5052573.5	4424443.5	0	0	0	0	0	1480674.25	0	0	0	1861058	1948914	2542938.25	0	0	0	3285101.75	3342347.25	3470787	0	0	0	0	0	0
10	11	7	1	0	0	0	0	0	0	256.046275	1.1	0.7	255.760371	256	0.239628858	5	-2	0.111223458	0.272727273	0	0	0	0	0	0	0	0	63178.6367	68312.5312	58853.0195	59996.793	0	0	0	0	0	0	0	0	0	0	12458.7109	0	0	0	0	0	0	0
11	15	6	1	0	0	0	0	0	0	256.08266	1.36363636	0.545454545	255.796716	256	0.203284086	4	-2	0.122345804	0.142857143	0	0	0	0	0	0	0	26627.5742	23670.7168	0	39156.3711	22480.0469	0	0	0	0	0	0	155671.125	63609.1719	165406.562	175302.781	116243.773	163555.547	0	0	0	11254.4229	10236.1924	0
12	19	5	1	0	0	0	0	0	0	256.119046	1.58333333	0.416666667	255.833061	256	0.166939314	3	-2	0.13346815	0.0588235294	0	0	0	0	0	0	0	0	0	0	0	0	0	0	0	0	0	0	29227.3477	38502.625	30768.7383	30142.7305	28548.0293	28820.9121	0	0	0	0	0	0
9	6	9	0	0	0	0	0	0	0	256.993905	0.666666667	1	256.706943	257	0.29305679	7	-2	0.100101112	0.555555556	0	0	0	0	0	0	15302.4238	11015.9248	13429.5664	16983.4648	18364.1992	15838.7129	78081.2578	72971.4922	73273.7266	52510.3047	50563.9844	77541.875	0	0	0	0	0	0	0	0	0	0	0	0
13	6	6	0	0	0	0	0	0	0	257.009161	0.461538462	0.461538462	256.722182	257	0.277817625	11	5	0.144590495	0.8	0	0	0	0	0	0	0	44969.8164	50237.3438	77797.2109	46338.6953	73711.9062	99723.5078	90449.9297	93730.8281	66336.3984	104477.492	89408.4453	0	0	0	0	0	0	0	0	0	0	0	0
10	10	8	0	0	0	0	0	0	0	257.03029	1	0.8	256.743288	257	0.256712018	6	-2	0.111223458	0.333333333	0	0	0	0	0	0	734920.188	713612.062	560152.875	732312.938	668253.25	647055.812	278411.062	335006.312	317514.969	355919.938	288644	370550	0	15232.1943	0	0	0	0	0	0	0	0	0	0
14	10	5	0	0	0	0	0	0	0	257.045547	0.714285714	0.357142857	256.758527	257	0.241472854	10	5	0.155712841	0.652173913	0	0	0	0	0	0	226510.281	218305.703	170410.781	268582.781	234402.375	261062.516	276456.938	304311.469	231077.984	281094.031	262543.719	294791.719	26945.6172	0	33907.3125	0	0	32594.4453	0	0	0	0	0	0
11	14	7	0	0	0	0	0	0	0	257.066676	1.27272727	0.636363636	256.779633	257	0.220367247	5	-2	0.122345804	0.2	0	0	0	0	0	0	1050570.88	1001131.56	900849	1157675.75	1092164.25	1101778.88	708028.875	786055.062	777703.75	992839.688	959790.625	908281.938	396604.562	412877.562	454285.188	593567.375	547645.938	537754.438	58478.6641	71183.0156	65020.3867	107915.938	101166.727	99359.9766
15	14	4	0	0	0	0	0	0	0	257.081932	0.933333333	0.266666667	256.794872	257	0.205128082	9	5	0.166835187	0.538461538	0	0	0	0	0	0	181950.531	228666.078	241762.328	185105.734	176749.656	173920.406	156819.578	227637.312	279122.625	219578.797	210967.797	254194.469	42048.7227	47632.4727	0	66526.4219	52393.1406	0	18868.75	20521.1523	22665.623	24960.2988	26956.8965	22849.4375
16	18	3	0	0	0	0	0	0	0	257.118317	1.125	0.1875	256.831217	257	0.16878331	8	5	0.177957533	0.448275862	0	0	0	0	0	0	32063.3105	80002.2422	83351.9922	86566.2266	56801	89708.5703	156123.234	149614.031	155820.141	146135.844	153376.172	131880.984	49319.5547	58524.6445	58548.6406	90315.1328	85347.0156	80351.2188	40536.0742	47062.9102	44437.3594	46351.4297	38996.4688	39399.2773
13	22	5	0	0	0	0	0	0	0	257.139446	1.69230769	0.384615385	256.852322	257	0.147677703	3	-2	0.144590495	0.0476190476	0	0	0	14170.9043	15855.1221	18692.209	0	0	0	0	0	0	58093.4023	0	63388.7305	45707.9844	74778.3125	82646.0312	131048.375	133221.453	137805.234	162410.562	160324.094	148151.016	0	0	0	0	0	0
17	22	2	0	0	0	0	0	0	0	257.154703	1.29411765	0.117647059	256.867561	257	0.132438538	7	5	0.189079879	0.375	0	0	0	0	0	0	0	0	0	0	0	0	13905.1191	12828.417	17399.957	13967.3711	13040.8975	17679.4473	0	10888.5928	0	15911.5078	14165.8496	18406.9941	0	0	0	0	0	0
14	26	4	0	0	0	0	0	0	0	257.175832	1.85714286	0.285714286	256.888667	257	0.111332931	2	-2	0.155712841	0	0	0	0	56089.8984	50272.5312	41342.2695	0	0	0	0	0	0	0	0	0	0	0	0	0	0	0	17142.2598	17793.6035	16452.8633	0	0	0	0	0	0
15	30	3	0	0	0	0	0	0	0	257.212217	2	0.2	256.925012	257	0.0749881597	1	-2	0.166835187	0	0	0	0	23678.3848	31724.377	31668.5762	0	0	0	0	0	0	0	0	0	0	0	0	0	0	0	0	0	0	0	0	0	0	0	0
13	9	5	1	0	0	0	0	0	0	258.040796	0.692307692	0.384615385	257.752665	258	0.247335157	9	4	0.144590495	0.684210526	0	0	0	0	0	0	0	0	0	0	0	0	17064.334	0	0	0	0	0	0	0	0	0	0	0	0	0	0	0	0	0
10	13	7	1	0	0	0	0	0	0	258.061925	1.3	0.7	257.77377	258	0.226229551	4	-3	0.111223458	0.0909090909	0	0	0	0	0	0	20403.7402	23600.4688	22909.8496	29415.8105	27878.5527	22799.0645	0	0	0	0	0	0	0	0	0	0	0	0	0	0	0	0	0	0
14	13	4	1	0	0	0	0	0	0	258.077181	0.928571429	0.285714286	257.78901	258	0.210990386	8	4	0.155712841	0.545454545	0	0	0	0	0	0	0	0	0	0	13159.9697	0	0	0	0	0	0	0	0	0	0	0	0	0	0	0	11183.7393	0	0	0
11	17	6	1	0	0	0	0	0	0	258.09831	1.54545455	0.545454545	257.810115	258	0.189884779	3	-3	0.122345804	0	0	0	0	0	0	0	0	0	0	0	0	0	0	0	0	0	0	0	14780.4883	20662.6953	15344.0508	0	0	0	0	0	0	0	0	0
15	17	3	1	0	0	0	0	0	0	258.113566	1.13333333	0.2	257.825354	258	0.174645614	7	4	0.166835187	0.44	0	0	0	0	0	0	0	0	0	0	0	0	0	0	0	0	0	0	0	13099.5449	12248.7588	16000.4512	15613.9268	14770.2764	0	0	0	0	0	0
9	8	9	0	0	0	0	0	0	0	259.009555	0.888888889	1	258.720343	259	0.279657483	6	-3	0.100101112	0.333333333	0	0	0	0	0	0	59077.582	81308.3125	86367.6875	77079.1406	0	62940.3438	14038.0518	12623.0947	11178.2939	0	0	0	0	0	0	0	0	0	0	0	0	0	0	0
13	8	6	0	0	0	0	0	0	0	259.024811	0.615384615	0.461538462	258.735582	259	0.264418318	10	4	0.144590495	0.7	0	0	0	0	0	0	192900.766	191416.641	277476.719	272587.562	305298.625	239191.266	309545.094	287103.344	280480.375	306339.469	278066.188	335725.156	0	0	0	11846.4209	15540.7627	0	0	0	0	0	0	0
10	12	8	0	0	0	0	0	0	0	259.04594	1.2	0.8	258.756687	259	0.243312711	5	-3	0.111223458	0.166666667	0	0	0	0	0	0	609327.812	437936.875	471860.875	716080.625	694475.562	598034	358560.094	442075.938	434489.562	444499.938	406207.781	440824.312	23555.1035	0	20785.4766	29278.6602	25702.6406	0	0	0	0	0	0	0
14	12	5	0	0	0	0	0	0	0	259.061196	0.857142857	0.357142857	258.771926	259	0.228073546	9	4	0.155712841	0.565217391	0	0	0	0	0	0	379454.375	419239.281	293008.062	357292.719	393938.969	358822.812	373402.688	403835.344	396727.938	398549.594	420609	472426.438	50824.0547	59610.0859	0	72305.2656	72406.9844	0	11034.5889	12385.8516	13164.4268	12934.4922	13427.4941	12705.1719
11	16	7	0	0	0	0	0	0	0	259.082326	1.45454545	0.636363636	258.793032	259	0.206967939	4	-3	0.122345804	0.0666666667	0	0	0	0	0	0	359884.688	280711.594	374144.188	369585.906	376554.312	371203.562	350964.781	314115.656	304590.219	438241.438	435747.125	430003.375	252446.672	198428.266	226046.891	348644.906	374637.406	334536.375	11328.123	13566.2275	0	17153.748	20219.8496	31617.8398
15	16	4	0	0	0	0	0	0	0	259.097582	1.06666667	0.266666667	258.808271	259	0.191728775	8	4	0.166835187	0.461538462	0	0	0	0	0	0	255883.578	324639.938	331409.281	284681.062	277129.5	256732.859	341357.875	352067.25	412164.812	329818.75	332301.906	373783.469	195578.031	129803.664	214864.781	204284.172	214304.344	203613.094	0	143085.297	138322.688	151452.344	81351.9844	137161.266
12	20	6	0	0	0	0	0	0	0	259.118711	1.66666667	0.5	258.829377	259	0.170623168	3	-3	0.13346815	0	0	0	0	11397.5	10987.5869	14116.6035	0	0	0	13401.9932	21863.3965	23106.0859	102904.938	60503.9219	91859.9375	86039.5859	120749.75	100835.453	108320.305	226579.922	227430.125	245273.312	169784.891	171152.016	0	0	0	0	0	0
16	20	3	0	0	0	0	0	0	0	259.133967	1.25	0.1875	258.844616	259	0.155384003	7	4	0.177957533	0.379310345	0	0	0	0	0	0	54174.0078	85701.0703	0	91149.1172	100243.383	56104.2188	105524.016	177028	191266.641	121638.281	152108.125	164551.828	102376.367	127255.141	135444	180061.594	168628.547	177181.891	75563.9297	83976.3672	0	81926.9297	73924.0391	78313.0391
13	24	5	0	0	0	0	0	0	0	259.155097	1.84615385	0.384615385	258.865722	259	0.134278396	2	-3	0.144590495	0	0	0	0	0	11590.2539	0	0	0	0	0	0	0	0	0	0	0	0	0	0	0	0	0	0	0	0	0	0	0	0	0
17	24	2	0	0	0	0	0	0	0	259.170353	1.41176471	0.117647059	258.880961	259	0.119039231	6	4	0.189079879	0.3125	0	0	0	0	0	0	0	0	0	0	0	0	0	0	0	0	0	0	0	0	0	0	0	11210.4004	0	0	0	0	0	0
14	28	4	0	0	0	0	0	0	0	259.191482	2	0.285714286	258.902066	259	0.0979336242	1	-3	0.155712841	0	0	0	0	14692.5166	17469.6895	19487.5098	0	0	0	0	0	0	0	0	0	0	0	0	0	0	0	0	0	0	0	0	0	0	0	0
13	11	5	1	0	0	0	0	0	0	260.056445	0.846153846	0.384615385	259.766064	260	0.23393585	8	3	0.144590495	0.578947368	0	0	0	0	0	0	37362.3711	34185.793	37288.0898	47405.6289	54793.4297	20736.9805	26632.998	0	29215.0137	27750.6797	28590.3145	35802.7344	0	0	0	0	25641.0781	0	0	0	0	0	0	0
17	11	2	1	0	0	0	0	0	0	260.071702	0.647058824	0.117647059	259.781303	260	0.218696685	12	10	0.189079879	0.733333333	0	0	0	0	0	0	0	0	0	0	0	0	0	0	0	0	0	0	0	0	0	11523.9277	0	0	0	0	0	0	0	0
14	15	4	1	0	0	0	0	0	0	260.092831	1.07142857	0.285714286	259.802409	260	0.197591079	7	3	0.155712841	0.454545455	0	0	0	0	0	0	0	0	0	0	0	11072.3945	0	0	0	0	0	0	0	72299.1172	75617.7031	0	0	0	43836.332	44768.4375	45461.0781	57173.1406	50482.1523	45867.3281
15	19	3	1	0	0	0	0	0	0	260.129216	1.26666667	0.2	259.838754	260	0.161246307	6	3	0.166835187	0.36	0	0	0	0	0	0	0	0	0	0	0	0	0	0	0	0	0	0	10171.6064	11194.4375	14812.5137	16261.1221	16612.4277	18333.5859	0	0	0	0	0	0
12	6	7	0	0	0	0	0	0	0	261.004076	0.5	0.583333333	260.712636	261	0.287363783	10	3	0.13346815	0.764705882	0	0	0	0	0	0	129318.266	146401.234	86063.1484	190070.312	136748.609	111199.359	289012.312	191280.094	208656.75	166557.297	217607.172	223474.172	0	0	0	0	0	0	0	0	0	0	0	0
9	10	9	0	0	0	0	0	0	0	261.025205	1.11111111	1	260.733742	261	0.266258176	5	-4	0.100101112	0.111111111	0	0	0	0	0	0	150602.281	150855.703	142532.297	103573.992	80625.7812	131070.609	80787.1484	0	73129.3984	56356.4883	0	44500.6836	0	0	0	0	0	0	0	0	0	0	0	0
13	10	6	0	0	0	0	0	0	0	261.040461	0.769230769	0.461538462	260.748981	261	0.251019011	9	3	0.144590495	0.6	0	0	0	0	0	0	480381.312	552284.812	405285.219	514175.875	467559.875	438860.438	536425	547285.188	565545.062	559823.188	482200.5	677835.125	77492.4375	66850.6875	0	83435.5078	70927.7109	77502.4297	0	0	0	0	0	0
10	14	8	0	0	0	0	0	0	0	261.06159	1.4	0.8	260.770087	261	0.229913404	4	-4	0.111223458	0	0	0	0	0	0	0	97216.7891	67846.9062	138581.281	217086.891	178344.078	202108.328	186512.031	181421.609	172521.328	244061.062	128801.219	204641.516	24655.5703	31081.8242	27492.6875	0	37880.793	0	0	0	0	0	0	0
14	14	5	0	0	0	0	0	0	0	261.076846	1	0.357142857	260.785326	261	0.214674239	8	3	0.155712841	0.47826087	0	0	0	0	0	0	460446.906	397686.5	437667.781	490087.688	477481.938	464270.688	552107.312	556377.312	455824.562	560616.062	585142.875	646573.875	277051.719	49691.9297	278616.375	198135.234	249602.172	224803.828	117119.008	120481.125	125259.898	118205.055	99788.8125	107996.219
11	18	7	0	0	0	0	0	0	0	261.097976	1.63636364	0.636363636	260.806431	261	0.193568632	3	-4	0.122345804	0	0	0	0	0	0	0	0	0	0	10809.6855	0	0	12398.1006	11925.3809	13552.4629	42269.5312	24170.7656	30339.9258	0	61512.3672	60137.4453	64967.8398	51638.043	61007.0469	0	0	0	0	0	0
15	18	4	0	0	0	0	0	0	0	261.113232	1.2	0.266666667	260.821671	261	0.178329467	7	3	0.166835187	0.384615385	0	0	0	0	0	0	334986.656	332981.656	427854.219	324636.469	354614.938	300238.938	479228.781	492660.344	502083.531	458435.312	473103.5	556643.062	266347.25	376617.25	370231.125	614245.312	504703.5	486129.125	293385.156	169826.906	160455.875	260945.531	155315.281	187423.891
12	22	6	0	0	0	0	0	0	0	261.134361	1.83333333	0.5	260.842776	261	0.15722386	2	-4	0.13346815	0	0	0	0	35382.4258	25903.832	32702.0586	0	0	0	0	0	0	0	0	0	0	0	0	0	0	10212.1553	17324.4219	23799.2891	24848.4902	0	0	0	0	0	0
16	22	3	0	0	0	0	0	0	0	261.149617	1.375	0.1875	260.858015	261	0.141984696	6	3	0.177957533	0.310344828	0	0	0	0	0	0	39712.8711	0	42866.6172	22418.9785	49628.3789	0	105773.406	151590.25	149087.172	95984.0234	139225.234	129633.734	129604.461	127551.328	133030.516	157622.641	152590.484	170352.688	47233.1367	50066.8867	0	52666.9844	52100.9883	44603.2109
12	9	6	1	0	0	0	0	0	0	262.03571	0.75	0.5	261.743119	262	0.256881315	8	2	0.13346815	0.625	0	0	0	0	0	0	48570.8398	0	0	0	0	0	32132.6719	32793.2031	0	30206.2363	0	0	0	14775.8145	0	0	0	0	0	0	0	0	0	0
9	13	8	1	0	0	0	0	0	0	262.056839	1.44444444	0.888888889	261.764224	262	0.235775708	3	-5	0.100101112	0	0	0	0	20177.6953	0	0	0	0	0	0	0	0	0	0	0	0	0	0	0	0	0	0	0	0	0	0	0	0	0	0
13	13	5	1	0	0	0	0	0	0	262.072095	1	0.384615385	261.779463	262	0.220536543	7	2	0.144590495	0.473684211	0	0	0	0	0	0	50548.0625	57844.1445	60685.0859	30053.1504	62413.7109	33080.5234	28866.2363	29329.3496	28106.0059	27760.8379	32259.6582	41458.2891	0	0	0	0	0	0	39280.8477	0	44047.5703	0	0	0
14	17	4	1	0	0	0	0	0	0	262.108481	1.21428571	0.285714286	261.815808	262	0.184191771	6	2	0.155712841	0.363636364	0	0	0	0	0	0	0	0	0	0	0	0	0	0	0	0	0	0	157327.953	162921.188	169962.047	205880.844	184315.188	157868.953	116179.672	125160.375	118999.641	41794.7891	115113.969	57406.5664
12	8	7	0	0	0	0	0	0	0	263.019726	0.666666667	0.583333333	262.726036	263	0.273964475	9	2	0.13346815	0.647058824	0	0	0	0	0	0	479155.906	471313.031	495851.781	576017.5	524268.281	566442	784927.375	747705.5	613198.938	688262.125	737636.938	857054.188	23342.4922	27287.9219	23273.0781	27378.9512	25962.8672	24830.959	0	0	0	0	0	0
9	12	9	0	0	0	0	0	0	0	263.040855	1.33333333	1	262.747141	263	0.252858868	4	-5	0.100101112	0	0	0	0	0	0	0	17720.875	19782.9121	19505.8711	36281.4648	30230.8027	0	0	0	0	13081.291	11861.292	0	0	0	0	0	0	0	0	0	0	0	0	0
13	12	6	0	0	0	0	0	0	0	263.056111	0.923076923	0.461538462	262.76238	263	0.237619704	8	2	0.144590495	0.5	0	0	0	0	0	0	615503.438	537869.688	554444	694962.562	668367.188	664905.25	546797.875	724144.062	756480.688	690459.062	690852.562	861767.625	265566.656	180929.656	163268.859	184891.719	232779.219	202562	29833.9238	25073.4277	26748.1055	33719.7266	0	31175.5
17	12	3	0	0	0	0	0	0	0	263.071367	0.705882353	0.176470588	262.777619	263	0.222380539	12	9	0.189079879	0.677419355	0	0	0	0	0	0	0	0	0	0	0	0	0	0	0	0	11193.9922	0	0	0	0	0	0	0	0	0	0	0	0	0
10	16	8	0	0	0	0	0	0	0	263.07724	1.6	0.8	262.783486	263	0.216514097	3	-5	0.111223458	0	0	0	0	0	0	0	0	0	0	0	0	0	0	0	0	11901.2061	0	0	0	0	0	0	0	0	0	0	0	0	0	0
14	16	5	0	0	0	0	0	0	0	263.092497	1.14285714	0.357142857	262.798725	263	0.201274932	7	2	0.155712841	0.391304348	0	0	0	23150.4316	24511.9043	23961.3965	698367.938	746650.125	750867.375	787701.75	737761.25	764883.875	886290.438	783644.375	798584.688	893601	918905.312	954633.875	442796.75	459463.469	429800.906	697228	674171.312	686176.5	193430.25	175006.766	114564.359	315463.75	288185.906	326569.75
15	20	4	0	0	0	0	0	0	0	263.128882	1.33333333	0.266666667	262.83507	263	0.16493016	6	2	0.166835187	0.307692308	0	0	0	0	0	0	371969.906	408307.906	426071.219	344649	309814.406	323734.688	651620.5	604102.812	622365.5	571837.125	609392.438	727414.688	691457.562	563999.5	681927.562	862045	823396.562	836277.25	339444.906	249947.312	245056.078	351504.031	269021.438	312323.344
16	24	3	0	0	0	0	0	0	0	263.165267	1.5	0.1875	262.871415	263	0.128585388	5	2	0.177957533	0.24137931	0	0	0	0	0	0	0	0	0	0	0	0	0	0	37728.875	0	0	0	30465.9434	33397.2852	41919.0938	47318.7539	51157.6406	61387.7734	0	0	0	0	0	0
11	7	7	1	0	0	0	0	0	0	264.014975	0.636363636	0.636363636	263.720173	264	0.279826779	8	1	0.122345804	0.692307692	0	0	0	0	0	0	16646.1289	0	0	0	0	20880.5391	13909.8496	0	0	0	0	0	0	0	0	0	0	0	0	0	0	0	0	0
12	11	6	1	0	0	0	0	0	0	264.05136	0.916666667	0.5	263.756518	264	0.243482008	7	1	0.13346815	0.5	0	0	0	0	0	0	91037.1094	110528.992	122436.102	98137.0312	131154.656	62371.3867	51844.1523	35429.7656	36195.3945	39578.0508	44994.7461	50497.3555	61829.1172	68318.0156	71028.7656	83602.6875	83251.1953	0	0	12815.8779	0	17837.0488	0	0
9	15	8	1	0	0	0	0	0	0	264.072489	1.66666667	0.888888889	263.777624	264	0.222376401	2	-6	0.100101112	0	0	0	0	10929.751	0	0	0	0	0	0	0	0	0	0	0	0	0	0	0	0	0	0	0	0	0	0	0	0	0	0
13	15	5	1	0	0	0	0	0	0	264.087746	1.15384615	0.384615385	263.792863	264	0.207137236	6	1	0.144590495	0.368421053	0	0	0	0	0	0	43775.9336	45745.1133	51349.2617	43382.8438	18199.9707	47676.6914	22058.127	23284.5762	22060.8906	18261.9883	26843.9922	25238.8145	401214.906	230998.578	258646	459718.188	346366.969	331579.625	163821.75	60147.1523	171791.547	177173.109	170147.516	100064.156
14	19	4	1	0	0	0	0	0	0	264.124131	1.35714286	0.285714286	263.829208	264	0.170792464	5	1	0.155712841	0.272727273	0	0	0	0	0	0	0	0	0	0	0	0	0	0	0	0	0	0	140630.953	144605.703	148395.922	155386.484	158844.141	154548.484	56637.3086	60727.5273	67682.9766	57419.8594	57973.8672	0
11	6	8	0	0	0	0	0	0	0	264.99899	0.545454545	0.727272727	264.70309	265	0.29690994	9	1	0.122345804	0.714285714	0	0	0	0	0	0	202199.609	202535.062	280810.594	218992.094	221202.859	213206.391	480727.531	436147.062	441690.906	504885.969	500672.562	541949.688	0	0	0	0	0	0	0	0	0	0	0	0
12	10	7	0	0	0	0	0	0	0	265.035376	0.833333333	0.583333333	264.739435	265	0.260565168	8	1	0.13346815	0.529411765	0	0	0	0	0	0	705218.812	632842.812	731223.562	854983.375	839219.188	811733.812	974860.188	870133.125	919768	1008312.31	1050276	1123426.88	121584.648	112184.039	102047.438	64325.6758	78778.2734	51760.8047	0	0	0	0	0	0
16	10	4	0	0	0	0	0	0	0	265.050632	0.625	0.25	264.754674	265	0.245326003	12	8	0.177957533	0.714285714	0	0	0	0	0	0	0	0	28295.7617	0	0	0	44879.1562	0	0	0	0	0	0	0	0	0	0	0	0	0	0	0	0	0
9	14	9	0	0	0	0	0	0	0	265.056505	1.55555556	1	264.76054	265	0.239459561	3	-6	0.100101112	0	0	0	0	20064.0137	0	13775.1025	0	0	0	0	0	0	0	0	0	0	0	0	0	0	0	0	0	0	0	0	0	0	0	0
13	14	6	0	0	0	0	0	0	0	265.071761	1.07692308	0.461538462	264.77578	265	0.224220396	7	1	0.144590495	0.4	0	0	0	0	0	0	923094.25	929677.25	933555.125	951878.062	952204.188	924405.312	853625.375	967687.625	861439.812	920826.375	910217.875	1082165.88	451028.312	473416	440046.656	567277	583845.625	583140	152387.719	166242.422	54551.4023	112817.836	172214.562	112966.281
17	14	3	0	0	0	0	0	0	0	265.087017	0.823529412	0.176470588	264.791019	265	0.208981232	11	8	0.189079879	0.612903226	0	0	0	0	0	0	0	0	0	0	0	0	17024.4844	13206.209	19305.1875	15839.458	17873.6699	24309.9277	0	0	0	0	0	0	0	0	0	0	0	0
10	18	8	0	0	0	0	0	0	0	265.09289	1.8	0.8	264.796885	265	0.20311479	2	-6	0.111223458	0	0	0	0	0	0	0	0	0	0	0	0	0	0	0	0	0	0	0	13044.2178	14793.8301	14879.3984	0	0	14510.1035	0	0	0	0	0	0
14	18	5	0	0	0	0	0	0	0	265.108146	1.28571429	0.357142857	264.812124	265	0.187875625	6	1	0.155712841	0.304347826	0	0	0	0	0	0	805965.625	910568.5	770725.562	814533.75	841254.625	799337.125	1360450.38	1167581.38	1260670.25	1264162.25	1333244.62	1495387.75	1295516.88	1173965.5	1312737.62	1587105	1353786	1485030	473984.688	392071.406	247865.047	489994.375	436440.812	310603.594
15	22	4	0	0	0	0	0	0	0	265.144532	1.46666667	0.266666667	264.848469	265	0.151530853	5	1	0.166835187	0.230769231	0	0	0	0	0	0	124972.898	199432.828	202766.938	183572.328	227768.969	199958.672	379015.531	430858	401152.406	382201.625	376867.969	424281.031	515434.281	443165.469	629475.875	595467.688	582097.562	584188	149519.391	167577.688	0	189405.516	114533.945	186984.578
11	9	7	1	0	0	0	0	0	0	266.030625	0.818181818	0.636363636	265.733573	266	0.266427472	7	0	0.122345804	0.538461538	0	0	0	0	0	0	65150.6953	0	62980.9375	67339.1641	74613.8047	73993.9922	0	0	0	0	0	0	10325.2754	0	12531.0215	0	10983.5723	0	0	0	0	0	0	0
12	13	6	1	0	0	0	0	0	0	266.06701	1.08333333	0.5	265.769917	266	0.2300827	6	0	0.13346815	0.375	0	0	0	0	0	0	141671.297	137840.703	137822.219	97770.7891	88925.9141	151753.891	37712.6211	38405.9805	34050.3711	35131.8359	35515.7773	36298.8281	242483.078	258644.859	87707.7188	286252.625	200615.562	183533.047	45498.3281	44922.3047	51618.4883	0	62567.125	65691.7188
13	17	5	1	0	0	0	0	0	0	266.103396	1.30769231	0.384615385	265.806262	266	0.193737929	5	0	0.144590495	0.263157895	0	0	0	0	0	0	14007.7236	18769.9551	18220.6289	19629.3379	20761.2402	19985.5605	20546.8438	12768.501	12837.5732	14258.6299	12077.8809	18541.623	424161.062	261235.516	437932.625	403564.531	416939.562	375714.781	150713.609	160393.328	164919.641	153692.203	141485.359	98284.7109
14	21	4	1	0	0	0	0	0	0	266.139781	1.5	0.285714286	265.842607	266	0.157393157	4	0	0.155712841	0.181818182	0	0	0	0	0	0	0	0	0	0	0	0	0	0	0	0	0	0	28787.9707	32289.6953	35240.6172	37253.6914	30931.6855	36133.7852	0	0	0	0	0	0
11	8	8	0	0	0	0	0	0	0	267.01464	0.727272727	0.727272727	266.716489	267	0.283510633	8	0	0.122345804	0.571428571	0	0	0	0	0	0	587028.125	706260.5	566017.375	662679.438	609250.75	633723	844763.062	795144.812	766111.875	945064	959337.875	1086437.25	0	11929.9688	0	0	0	0	0	0	0	0	0	0
12	12	7	0	0	0	0	0	0	0	267.051026	1	0.583333333	266.752834	267	0.247165861	7	0	0.13346815	0.411764706	0	0	0	0	0	0	1141680.75	964920.688	994127.812	1256066.88	1169464.5	1122012	919576.312	778935.812	874523.25	930299.875	962335.062	1102402.5	274135.531	164610.172	246725.422	232811.531	250342.969	278577.531	41084.6758	35608.0898	47654.4297	70838.6172	74422.5469	71444.4141
16	12	4	0	0	0	0	0	0	0	267.066282	0.75	0.25	266.768073	267	0.231926696	11	7	0.177957533	0.642857143	0	0	0	0	0	0	48376.3984	50963.1836	59491.5586	69103.4844	72001.6641	73469.0078	38320.6523	92768.0156	36611.2617	89474.0547	58358	108784.547	0	0	0	0	0	0	0	0	0	0	0	0
13	16	6	0	0	0	0	0	0	0	267.087411	1.23076923	0.461538462	266.789179	267	0.210821089	6	0	0.144590495	0.3	0	0	0	1702639.38	1617552.25	1569894.38	1547845.62	1522947.75	1404031.38	3571684.5	3323566.25	3354857.75	1678615.38	1636419.38	1577390.5	3506612.5	3592356.25	3958349.75	1107876.38	1239939.38	1296704.5	2264443.25	2374857	2388469.75	354198.031	382859.969	256398.578	1777976.62	1627157	1417845
17	16	3	0	0	0	0	0	0	0	267.102667	0.941176471	0.176470588	266.804418	267	0.195581924	10	7	0.189079879	0.548387097	0	0	0	0	0	0	0	0	17468.5762	0	0	13102.6045	22656.5957	23709.6055	23044.123	24915.6504	24777.709	29643.7969	0	0	0	0	0	0	0	0	0	0	0	0
14	20	5	0	0	0	0	0	0	0	267.123797	1.42857143	0.357142857	266.825524	267	0.174476318	5	0	0.155712841	0.217391304	0	0	0	0	0	0	629153.562	640401.25	720061	557342.75	542035.875	617019.688	1204283.75	1187726	1103082.38	1150575.5	1098992.75	1304285.5	1166310.88	1423318.25	1379463	1600487.38	1499898.12	1479274.88	337620.906	334049.938	349421.625	289455.281	275949.25	325699.938
15	24	4	0	0	0	0	0	0	0	267.160182	1.6	0.266666667	266.861868	267	0.138131546	4	0	0.166835187	0.153846154	0	0	0	0	0	0	0	0	10182.3838	0	0	0	70153.3516	123307.688	128710.781	123543.195	0	119689.812	197375.484	81543.1562	215472.875	237976.406	159398.172	176464.906	12286.6025	0	0	0	0	0
16	28	3	0	0	0	0	0	0	0	267.196567	1.75	0.1875	266.898213	267	0.101786774	3	0	0.177957533	0.103448276	0	0	0	20200.6934	14260.1465	14048.4531	0	0	0	0	0	0	0	0	0	0	0	0	0	0	0	0	0	0	0	0	0	0	0	0
17	32	2	0	0	0	0	0	0	0	267.232953	1.88235294	0.117647059	266.934558	267	0.0654420023	2	0	0.189079879	0.0625	0	0	0	230515.094	219990.781	208583.422	0	0	0	0	0	11900.7178	0	0	0	38117.6055	49076.3398	57485.4219	0	0	0	24314.1895	21193.8203	18025.0156	0	0	0	0	0	0
11	11	7	1	0	0	0	0	0	0	268.046275	1	0.636363636	267.746972	268	0.253028165	6	-1	0.122345804	0.384615385	0	0	0	0	0	0	136007.328	139061.547	62866.418	148119.031	151005.188	84454.7188	0	0	0	0	0	0	0	32708.9668	26501.541	27467.6777	33171.4453	0	10374.333	13192.0186	11297.5703	0	0	0
12	15	6	1	0	0	0	0	0	0	268.08266	1.25	0.5	267.783317	268	0.216683393	5	-1	0.13346815	0.25	0	0	0	0	0	0	78756.4766	0	0	81832.7422	95348.5312	92487.0078	22769.6914	25376.8418	21881.8828	24531.1035	20524.918	27707.8555	297097.125	248947.781	394214.281	455189.781	340290.156	354590.969	76381.5391	78320.4219	84492.7812	100051.438	90151.4453	84929.8594
13	19	5	1	0	0	0	0	0	0	268.119046	1.46153846	0.384615385	267.819661	268	0.180338621	4	-1	0.144590495	0.157894737	0	0	0	0	0	0	0	0	0	0	0	0	0	0	0	0	0	0	218046.969	107937.562	127298.359	226800.531	227668.844	159589.469	30911.4883	28417.1992	30937.0117	0	25317.084	32421.5566
10	6	9	0	0	0	0	0	0	0	268.993905	0.6	0.9	268.693544	269	0.306456097	8	-1	0.111223458	0.636363636	0	0	0	0	0	0	87257.8828	0	101649.094	88581.5391	78273.4453	72115.9219	413564.656	400731.531	425950.812	358523	335559.375	345159.969	0	0	0	0	0	0	0	0	0	0	0	0
14	6	6	0	0	0	0	0	0	0	269.009161	0.428571429	0.428571429	268.708783	269	0.291216933	12	6	0.155712841	0.818181818	0	0	0	0	0	0	0	0	0	0	0	20219.0156	19937.1523	20691.6562	17106.0156	24424.2617	23870.7598	0	0	0	0	0	0	0	0	0	0	0	0	0
11	10	8	0	0	0	0	0	0	0	269.03029	0.909090909	0.727272727	268.729889	269	0.270111326	7	-1	0.122345804	0.428571429	0	0	0	0	0	0	998556.438	917036.75	1056375.75	1067685.5	970949.438	982884.688	649183.438	621522.812	718704.5	721854.812	728633.062	765396.625	19620.5215	21135.8164	21882.3008	22099.2363	24549.5898	22838.4609	0	0	0	0	0	0
15	10	5	0	0	0	0	0	0	0	269.045547	0.666666667	0.333333333	268.745128	269	0.254872161	11	6	0.166835187	0.68	0	0	0	0	0	0	114433.758	148705.844	155654.797	179097.625	174362.703	166056.453	99065.7344	207248.625	205238.516	160885.578	154049.359	233347.188	0	0	0	0	0	0	0	0	0	0	0	0
12	14	7	0	0	0	0	0	0	0	269.066676	1.16666667	0.583333333	268.766233	269	0.233766554	6	-1	0.13346815	0.294117647	0	0	0	0	0	0	1701759.12	1511455.25	1550600.88	1809441	1711569	1663719.5	1296423.88	1207498.12	1202837.75	1264605.5	1294100.75	1466175.75	637064.125	632315.312	587327.625	889329.5	796863.625	786658.312	166909.938	186742.781	186380.406	270915.125	192371.797	147188.828
16	14	4	0	0	0	0	0	0	0	269.081932	0.875	0.25	268.781473	269	0.218527389	10	6	0.177957533	0.571428571	0	0	0	0	0	0	76856.6016	92878.7344	89680.7812	100935.57	81419.9609	110148.664	63078.6523	140125.359	133826.25	137911.391	82880.1172	170533.656	0	0	0	0	0	0	0	0	0	0	0	0
0	0	0	0	0	0	0	0	0	0	269.0999	0	0	0	0	0	0	0	0	0	0	0	0	665242.938	665829.25	613871.375	0	0	0	618104.75	625241	640955.75	0	0	0	578582.188	652956.812	672448.688	0	0	0	359815.438	373694.656	334059.312	0	0	0	662984.688	673532.375	628928.688
13	18	6	0	0	0	0	0	0	0	269.103061	1.38461538	0.461538462	268.802578	269	0.197421782	5	-1	0.144590495	0.2	0	0	0	1446935.25	1394598.88	1303412.25	1233466.38	1045965.69	1171934	2782089	2597585.75	2594049.25	1727293.88	1817283.5	1773562.25	3194632.5	3254347.25	3626198	1597669.62	1418685.38	1702459.88	3081843.5	2752549.25	2770000.75	244488.578	169433.516	250416.312	1598014.88	1458931.25	1431069.5
17	18	3	0	0	0	0	0	0	0	269.118317	1.05882353	0.176470588	268.817817	269	0.182182617	9	6	0.189079879	0.483870968	0	0	0	0	0	0	19627.8047	19465.1934	24222.6895	25288.6758	27276.0312	23673.2988	14669.2822	53251.4102	60512.6719	51972.4609	57839.125	42548.4805	0	0	0	13289.5352	0	15984.6602	0	0	0	0	0	0
14	22	5	0	0	0	0	0	0	0	269.139446	1.57142857	0.357142857	268.838923	269	0.16107701	4	-1	0.155712841	0.130434783	0	0	0	0	0	0	87720.1562	136040.094	143852.719	135424.359	110751.609	107202.758	371247.312	452658.188	389100.094	384695.219	422512	473394.156	683364.188	684865.688	486232.25	620867.375	651030.438	582070.312	61970.582	0	65731.9688	67052.4141	26334.3691	69149.7266
15	26	4	0	0	0	0	0	0	0	269.175832	1.73333333	0.266666667	268.875268	269	0.124732239	3	-1	0.166835187	0.0769230769	0	0	0	0	12881.1641	0	0	0	0	0	0	0	0	0	0	0	0	0	0	0	0	0	0	0	0	0	0	0	0	0
16	30	3	0	0	0	0	0	0	0	269.212217	1.875	0.1875	268.911613	269	0.0883874669	2	-1	0.177957533	0.0344827586	0	0	0	127985.859	138343.453	116629.797	0	0	0	0	0	19880.7812	0	0	0	30069.8281	0	76102.125	0	0	0	26185.0527	23791.7559	32320.6328	0	0	0	0	0	22065.8359
17	34	2	0	0	0	0	0	0	0	269.248603	2	0.117647059	268.947957	269	0.0520426951	1	-1	0.189079879	0	0	0	0	353138.469	391941.375	315042.375	0	0	0	50055.6562	0	59049.9414	0	0	0	80224.8984	134109.781	109764.047	0	0	0	134983.297	138017.672	137723.109	0	0	0	0	0	0
11	13	7	1	0	0	0	0	0	0	270.061925	1.18181818	0.636363636	269.760371	270	0.239628858	5	-2	0.122345804	0.230769231	0	0	0	0	0	0	133370.297	75986.8047	0	134367.766	134686.031	144073.422	0	0	0	0	0	0	66133.3203	63055.7695	0	62027.0742	60908.9062	0	0	0	0	0	0	0
12	17	6	1	0	0	0	0	0	0	270.09831	1.41666667	0.5	269.796716	270	0.203284086	4	-2	0.13346815	0.125	0	0	0	0	0	0	0	0	11534.876	0	10989.8389	12081.2549	0	0	0	0	0	0	272493.281	286265.25	174556.578	288339.688	212620.125	268800.5	26810.3223	24108.9434	29741.582	27034.6836	31782.4277	29782.1484
0	0	0	0	0	0	0	0	0	0	270.10621	0	0	0	0	0	0	0	0	0	0	0	0	1247159.62	1163275.12	1119466.75	100910.109	162277.766	163183.406	1161551.62	1129456.38	1110839.12	297605.656	220314.547	298106.969	1198770.62	1193666.5	1368429.75	261131.625	268650.844	261316.672	845856.5	893721	825024	0	0	0	1074203.38	890276	891077.875
13	21	5	1	0	0	0	0	0	0	270.134696	1.61538462	0.384615385	269.833061	270	0.166939314	3	-2	0.144590495	0.0526315789	0	0	0	0	0	0	0	0	0	0	0	0	0	0	0	0	0	0	17508.5371	15430.8789	12831.6162	15708.6475	13686.002	14928.4961	0	0	0	0	0	0
15	29	3	1	0	0	0	0	0	0	270.207466	1.93333333	0.2	269.90575	270	0.0942497708	1	-2	0.166835187	0	0	0	0	11850.6953	11940.7656	10493.1787	0	0	0	0	0	0	0	0	0	0	0	0	0	0	0	0	0	0	0	0	0	0	0	0
10	8	9	0	0	0	0	0	0	0	271.009555	0.8	0.9	270.706943	271	0.29305679	7	-2	0.111223458	0.454545455	0	0	0	0	0	0	212770.781	157013.672	172880.781	257836.078	177390.297	211020.766	152281.141	51863.4297	85369.3594	113590.555	111997.797	89061.7578	0	0	0	0	0	0	0	0	0	0	0	0
14	8	6	0	0	0	0	0	0	0	271.024811	0.571428571	0.428571429	270.722182	271	0.277817625	11	5	0.155712841	0.727272727	0	0	0	0	0	0	143082.453	22809.9922	157692.797	144646.562	170940.906	125844.797	163077.141	247396.641	244419.484	201900.016	197130.719	202053.156	0	0	0	0	0	0	0	0	0	0	0	0
11	12	8	0	0	0	0	0	0	0	271.04594	1.09090909	0.727272727	270.743288	271	0.256712018	6	-2	0.122345804	0.285714286	0	0	0	0	0	0	1391966	1269869.75	1115430	1413353.75	1353040.12	1358167.62	696388.438	553031.812	685200.688	738723.25	609780.125	695456.5	0	97803.4141	0	120170.102	52300.5938	121839.641	0	0	0	10049.0098	0	0
15	12	5	0	0	0	0	0	0	0	271.061196	0.8	0.333333333	270.758527	271	0.241472854	10	5	0.166835187	0.6	0	0	0	0	0	0	197680.703	270776.969	267095.875	228333.031	219457.141	191199.734	249487.594	204637.25	227199.609	253538.594	235735.562	342470.312	0	0	0	0	0	0	0	0	0	0	0	0
12	16	7	0	0	0	0	0	0	0	271.082326	1.33333333	0.583333333	270.779633	271	0.220367247	5	-2	0.13346815	0.176470588	0	0	0	0	0	0	1395743.62	1289838.38	1146422.25	1485042.12	1373725.75	1360158.62	1291556.12	1181393.38	1304921.88	1377324.12	1273000.5	1520095.25	872616.562	978101.188	849768.375	1073321.12	910475.125	1026111.38	133955.438	74666.0391	22422.4531	193202.203	170685.203	140468.047
16	16	4	0	0	0	0	0	0	0	271.097582	1	0.25	270.794872	271	0.205128082	9	5	0.177957533	0.5	0	0	0	0	0	0	112595.367	163328.891	168487.469	166003.656	177625.141	142238.562	234354.297	233472.438	236961.891	189701.219	227335.109	209220.547	55724.3867	51307.0312	55237.9336	56978.9805	77124.4219	71976.3203	40303.4414	40355.5352	37408.9062	41090.2344	36586.668	40043.418
13	20	6	0	0	0	0	0	0	0	271.118711	1.53846154	0.461538462	270.815978	271	0.184022475	4	-2	0.144590495	0.1	0	0	0	74764.8594	0	0	262023.719	219077.969	336496.344	265622.438	329941.75	316842.219	636666.188	608937.312	584036.438	572361.438	662623.375	705311.062	972506	850833.688	946325	1173404	1027205.81	1025206.56	122699.281	0	113099.883	111922.484	108953.609	73094.2266
17	20	3	0	0	0	0	0	0	0	271.133967	1.17647059	0.176470588	270.831217	271	0.16878331	8	5	0.189079879	0.419354839	0	0	0	0	0	0	36367.1953	32095.6797	39398.3203	33413.8867	31022.3965	0	101628.266	97383.7422	106070.578	95036.625	96346.8125	84853.9922	23175.373	41618.4219	40710.9727	66356.6953	61113.1758	55193.3477	23200.7852	24844.2148	31888.5605	24672.2266	18563.9961	23652.0293
14	24	5	0	0	0	0	0	0	0	271.155097	1.71428571	0.357142857	270.852322	271	0.147677703	3	-2	0.155712841	0.0434782609	0	0	0	15435.9668	16594.8145	13497.1992	0	0	0	0	0	0	123917.93	114468.578	113709.117	120395.219	111890.156	106884.062	38039.5508	35454.3086	34874.0586	48612.7539	0	46023.8164	0	0	0	0	0	0
15	28	4	0	0	0	0	0	0	0	271.191482	1.86666667	0.266666667	270.888667	271	0.111332931	2	-2	0.166835187	0	0	0	0	20880.0547	25745.498	23437.7598	0	0	0	0	0	0	0	0	0	0	0	0	0	0	0	0	0	0	0	0	0	0	0	0
16	32	3	0	0	0	0	0	0	0	271.227867	2	0.1875	270.925012	271	0.0749881597	1	-2	0.177957533	0	0	0	0	116770.648	120823.703	142749.125	11997.4307	18114.418	19717.7344	27857.0332	0	0	0	0	0	13417.4365	0	24564.6094	0	0	0	14914	0	22080.3496	0	0	0	0	0	11486.2002
14	11	5	1	0	0	0	0	0	0	272.056446	0.785714286	0.357142857	271.752665	272	0.247335157	9	4	0.155712841	0.619047619	0	0	0	0	0	0	0	0	20429.4473	0	0	0	0	0	19116.3574	0	0	0	0	0	0	0	0	10145.1748	0	0	0	0	0	0
11	15	7	1	0	0	0	0	0	0	272.077575	1.36363636	0.636363636	271.77377	272	0.226229551	4	-3	0.122345804	0.0769230769	0	0	0	0	0	0	0	16060.1982	0	25077.8789	0	23903.9414	0	0	0	0	0	0	0	0	0	0	0	0	0	0	0	0	0	0
15	15	4	1	0	0	0	0	0	0	272.092831	1	0.266666667	271.78901	272	0.210990386	8	4	0.166835187	0.5	0	0	0	0	0	0	0	0	0	0	0	0	0	0	0	0	0	0	0	0	0	0	0	0	0	10093.7578	0	0	0	0
12	19	6	1	0	0	0	0	0	0	272.11396	1.58333333	0.5	271.810115	272	0.189884779	3	-3	0.13346815	0	0	0	0	0	0	0	0	0	0	0	0	0	0	0	0	0	0	0	16618.9258	0	0	0	0	0	0	0	0	0	0	0
0	0	0	0	0	0	0	0	0	0	272.11881	0	0	0	0	0	0	0	0	0	0	0	0	968184.125	932290.062	889045.5	0	0	0	780116.875	732629.625	747052.5	0	0	0	687143.188	695271.75	802429.062	0	0	0	482014.812	371619.062	430543.844	0	0	0	785231.25	673365.562	744442.375
13	6	7	0	0	0	0	0	0	0	273.004076	0.461538462	0.538461538	272.699237	273	0.30076309	11	4	0.144590495	0.789473684	0	0	0	0	0	0	68978.4453	81452.2578	84200.3359	110122.492	103435.719	105345.906	91618.2734	36390.8633	180203.188	160183.156	146420.609	151108.969	0	0	0	0	0	0	0	0	0	0	0	0
10	10	9	0	0	0	0	0	0	0	273.025205	1	0.9	272.720343	273	0.279657483	6	-3	0.111223458	0.272727273	0	0	0	0	0	0	490949.781	237880.125	423915.188	503016.25	437076.125	470814.688	105443.609	0	123472.516	136400.953	68446.5859	110414.797	0	0	0	0	0	0	0	0	0	0	0	0
14	10	6	0	0	0	0	0	0	0	273.040461	0.714285714	0.428571429	272.735582	273	0.264418318	10	4	0.155712841	0.636363636	0	0	0	0	0	0	292929.062	210671.719	273182.875	349306.969	345607.062	348128.375	419350.531	445014.469	375559.375	402878.781	434917.281	492971.562	33810.375	33795.8906	31897.8691	38134.707	0	40528.2266	0	0	0	0	0	0
11	14	8	0	0	0	0	0	0	0	273.06159	1.27272727	0.727272727	272.756687	273	0.243312711	5	-3	0.122345804	0.142857143	0	0	0	0	0	0	751983.812	743106.062	770731.938	916399.062	871087.688	884898.625	548114.625	502245.094	528373.5	580585.25	564966.188	566088.438	198568.75	207552.031	86539.8359	204179.281	99283.0703	146767.047	12588.3516	0	0	19057.8086	18911.0059	0
15	14	5	0	0	0	0	0	0	0	273.076846	0.933333333	0.333333333	272.771926	273	0.228073546	9	4	0.166835187	0.52	0	0	0	0	0	0	301678.5	368989.438	290629.688	322967.938	333046.844	314418.719	357453.375	386348.125	376854.062	356966.344	340961	424922.531	89952.7031	85932.1094	98213.4688	102743.805	100355.406	97178.9062	42704.9336	36466.9375	38923.3008	28587.1445	47377.2539	34829.8242
12	18	7	0	0	0	0	0	0	0	273.097976	1.5	0.583333333	272.793032	273	0.206967939	4	-3	0.13346815	0.0588235294	0	0	0	0	0	0	243982.531	251533.859	178354.922	327935.094	342982.375	318545.281	373077.688	425734.469	368446.469	425142.219	438210.281	503569.531	359021.438	444014.156	267371.938	529340.312	592534.188	548599.125	29027.1777	25608.873	26795.1797	36993.0156	0	35826.4023
16	18	4	0	0	0	0	0	0	0	273.113232	1.125	0.25	272.808271	273	0.191728775	8	4	0.177957533	0.428571429	0	0	0	0	0	0	242321.828	138505.906	154072.219	201872.812	228717.172	187003.547	210878.422	295501.812	352014.125	285322.531	261578.531	269346.25	253228.953	258463.141	245077.094	233285.125	224673.938	233739	164888.031	171207.516	70896.9688	129703.594	151422.703	171563.75
13	22	6	0	0	0	0	0	0	0	273.134361	1.69230769	0.461538462	272.829377	273	0.170623168	3	-3	0.144590495	0	0	0	0	0	11825.9434	12736.9248	0	0	0	0	0	0	30329.8184	30719.6914	28534.166	55382.9688	44820.3828	62155.3984	57137.9766	220455.438	205197.359	224930.422	133472.453	169144.609	0	0	0	12033.3584	0	11557.0791
17	22	3	0	0	0	0	0	0	0	273.149617	1.29411765	0.176470588	272.844616	273	0.155384003	7	4	0.189079879	0.35483871	0	0	0	0	0	0	20894.6758	28160.5684	34498.1875	21908.6641	32967.0391	0	108513.703	108172.969	100008.273	61507.9883	105977.312	106686.352	69546.5469	74700.4219	81750.9844	98173.2891	93947.2656	103949.516	36998.25	26171.875	36154.3555	35289.9375	36597.9531	31148.2832
14	26	5	0	0	0	0	0	0	0	273.170747	1.85714286	0.357142857	272.865722	273	0.134278396	2	-3	0.155712841	0	0	0	0	12162.5146	0	11199.415	0	0	0	0	0	0	0	0	0	0	0	0	0	0	0	0	0	0	0	0	0	0	0	0
15	30	4	0	0	0	0	0	0	0	273.207132	2	0.266666667	272.902066	273	0.0979336242	1	-3	0.166835187	0	0	0	0	33874.0156	32960.7305	32537.3672	0	0	0	0	0	0	0	0	0	0	0	0	0	0	0	0	0	0	0	0	0	0	0	0
13	9	6	1	0	0	0	0	0	0	274.03571	0.692307692	0.461538462	273.729719	274	0.270280622	9	3	0.144590495	0.666666667	0	0	0	0	0	0	0	0	0	0	0	0	0	0	0	0	0	40578.7148	0	0	0	0	0	0	0	0	0	0	0	0
14	13	5	1	0	0	0	0	0	0	274.072095	0.928571429	0.357142857	273.766064	274	0.23393585	8	3	0.155712841	0.523809524	0	0	0	0	0	0	0	30746.6055	19101.207	29629.0039	30955.7695	36974.1953	22282.4844	21843.0137	25227.1035	19060.0391	21025.2207	24865.6484	0	0	0	0	0	0	0	0	0	0	0	0
15	17	4	1	0	0	0	0	0	0	274.108481	1.13333333	0.266666667	273.802409	274	0.197591079	7	3	0.166835187	0.416666667	0	0	0	0	0	0	0	0	0	0	0	0	0	0	0	0	0	0	58918.125	57941.207	60708.1953	75299.8672	78871.2109	0	30570.1309	41666.2695	48585.7617	46910.0859	44121.1406	52793.2188
13	8	7	0	0	0	0	0	0	0	275.019726	0.615384615	0.538461538	274.712636	275	0.287363783	10	3	0.144590495	0.684210526	0	0	0	0	0	0	256079.375	348616.344	202711.25	365873.094	334903.281	325373.875	421039.719	390714.5	329926.125	418015.312	446883.531	469383.469	0	0	0	12470.1826	11684.1816	16241.2285	0	0	0	0	0	0
10	12	9	0	0	0	0	0	0	0	275.040855	1.2	0.9	274.733742	275	0.266258176	5	-4	0.111223458	0.0909090909	0	0	0	0	0	0	250397.672	236524.766	259865.234	361336.125	311836.875	306761.781	146488.688	67688.4922	142681.75	163737.5	137402.641	104812.695	0	0	0	0	0	0	0	0	0	0	0	0
14	12	6	0	0	0	0	0	0	0	275.056111	0.857142857	0.428571429	274.748981	275	0.251019011	9	3	0.155712841	0.545454545	0	0	0	0	0	0	452455.719	457915.125	464123.156	493270.25	538715.812	516210.688	516311.781	513259.938	493723.344	574825.438	549232.5	700373.562	127932.32	0	116415.633	140893.625	138893.344	141180.562	14325.791	12688.7129	17624.5918	0	13775.6641	14812.6104
11	16	8	0	0	0	0	0	0	0	275.07724	1.45454545	0.727272727	274.770087	275	0.229913404	4	-4	0.122345804	0	0	0	0	0	0	0	95126.6094	135726.844	134288.266	205078.125	154317.125	200061.25	155311.688	105998.961	101476.328	206928.422	182516.391	196284.891	82773.2734	101337.625	106208.883	94696.1719	74009.6094	110164.617	0	0	0	0	0	0
15	16	5	0	0	0	0	0	0	0	275.092497	1.06666667	0.333333333	274.785326	275	0.214674239	8	3	0.166835187	0.44	0	0	0	0	0	0	460318.875	384113.594	439678.531	471799.625	466802.031	471750.031	611556.25	675168.812	668773.438	559364.625	574351.438	651530.562	415069.062	278831.188	262501.812	336315.062	370334.406	348083.094	236869.188	155062.5	74302.6719	258117.062	165952.688	152379.203
12	20	7	0	0	0	0	0	0	0	275.113626	1.66666667	0.583333333	274.806431	275	0.193568632	3	-4	0.13346815	0	0	0	0	0	0	0	0	0	0	0	0	0	0	11502.7422	0	23243.8926	16761.0879	16501.2207	77893.3281	92769.8281	0	83625.0703	70479.4922	78862.8672	0	0	0	0	0	0
16	20	4	0	0	0	0	0	0	0	275.128882	1.25	0.25	274.821671	275	0.178329467	7	3	0.177957533	0.357142857	0	0	0	0	0	0	254119.562	167450.719	275306.438	205976.422	213909	227851.828	318630.156	299463.094	360227.625	344394.375	407535.469	395089.156	348662.719	347060.281	356011.875	460850.406	448570.844	432554.875	264729.938	97558.6875	271811.188	274024.375	151885.328	219617.266
17	24	3	0	0	0	0	0	0	0	275.165267	1.41176471	0.176470588	274.858015	275	0.141984696	6	3	0.189079879	0.290322581	0	0	0	0	13303.0645	0	0	0	0	0	0	0	69728.1484	0	63163.6719	66970.8203	0	29809.0273	48485.8438	56888.3281	59441.8477	71288.3125	63314.4414	75948.8125	13383.0684	17831.4512	14405.3369	18463.043	0	15637.8418
12	7	7	1	0	0	0	0	0	0	276.014975	0.583333333	0.583333333	275.706774	276	0.293226087	9	2	0.13346815	0.733333333	0	0	0	0	0	0	0	0	28561.584	0	0	0	0	0	19605.1719	0	22086.5957	0	0	0	0	0	0	0	0	0	0	0	0	0
13	11	6	1	0	0	0	0	0	0	276.05136	0.846153846	0.461538462	275.743119	276	0.256881315	8	2	0.144590495	0.555555556	0	0	0	0	0	0	75915.4688	75229.3828	81570.9297	81863.8125	86952.2578	79916.7422	43901.2852	47785.5664	50482.5078	47613.8711	45598.9023	54585.1602	0	0	0	0	0	0	0	0	0	0	0	0
14	15	5	1	0	0	0	0	0	0	276.087746	1.07142857	0.357142857	275.779463	276	0.220536543	7	2	0.155712841	0.428571429	0	0	0	0	0	0	27624.4824	34519.5312	30843.418	32029.1309	31057.8984	32267.1641	24967.4941	26690.375	21991.4141	27090.9512	23839.4727	29345.6582	200176.953	207735.797	199541.672	0	0	0	126563.445	48302.5391	133586.078	51187.2539	125134.359	125760.414
15	19	4	1	0	0	0	0	0	0	276.124131	1.26666667	0.266666667	275.815808	276	0.184191771	6	2	0.166835187	0.333333333	0	0	0	0	0	0	0	0	0	0	0	0	0	0	0	0	0	0	89088.2266	85041.9766	87119.1484	121273.633	103480.031	103420.312	52359.6562	59050.9531	51380.2422	51250.6406	0	0
12	6	8	0	0	0	0	0	0	0	276.99899	0.5	0.666666667	276.689691	277	0.310309247	10	2	0.13346815	0.75	0	0	0	0	0	0	126281.586	127636.227	118834.836	144391.641	100296.492	142597.375	206034.562	276541.156	273073.406	212306.75	158852.953	209463.625	0	0	0	0	0	0	0	0	0	0	0	0
13	10	7	0	0	0	0	0	0	0	277.035376	0.769230769	0.538461538	276.726036	277	0.273964475	9	2	0.144590495	0.578947368	0	0	0	0	0	0	544369.125	543639.625	575449.625	664319.75	604110.375	635297.562	748447.312	690154.312	780258.75	824130.25	825066.375	928415.625	80760.0469	86436.5156	0	14785.291	0	78506.875	0	0	0	0	0	0
17	10	4	0	0	0	0	0	0	0	277.050632	0.588235294	0.235294118	276.741275	277	0.258725311	13	9	0.189079879	0.733333333	0	0	0	0	0	0	0	0	0	0	0	0	0	0	0	0	0	13313.4062	0	0	0	0	0	0	0	0	0	0	0	0
10	14	9	0	0	0	0	0	0	0	277.056505	1.4	0.9	276.747141	277	0.252858868	4	-5	0.111223458	0	0	0	0	0	0	0	0	16775.0957	20984.1504	0	40039.168	36552.2148	0	0	0	18870.8984	0	0	0	0	0	0	0	0	0	0	0	0	0	0
14	14	6	0	0	0	0	0	0	0	277.071761	1	0.428571429	276.76238	277	0.237619704	8	2	0.155712841	0.454545455	0	0	0	0	0	0	762729	622342.312	607931.25	809665.125	768791.438	712962	793294.5	821039.375	723001.312	742730.938	907638.25	937796.562	439208.625	224893.297	299040.781	380375.594	329229.844	361030.938	135938.188	143312.844	134455.219	156217.484	133137.234	77730.9297
11	18	8	0	0	0	0	0	0	0	277.09289	1.63636364	0.727272727	276.783486	277	0.216514097	3	-5	0.122345804	0	0	0	0	0	0	0	0	0	0	0	0	0	0	0	0	0	0	0	16184.3389	0	27862.5039	0	0	0	0	0	0	0	0	0
15	18	5	0	0	0	0	0	0	0	277.108146	1.2	0.333333333	276.798725	277	0.201274932	7	2	0.166835187	0.36	0	0	0	0	0	0	746659.375	670938.75	716655.5	763263.875	711401.125	703382.75	984779.562	960110.438	1040552.81	1033384.94	1013760.44	1151533.88	718621.688	807489.625	872934.625	1022148.5	957488.625	995697.125	280736.531	336796.062	336476.844	412865.781	421733.094	304765.312
16	22	4	0	0	0	0	0	0	0	277.144532	1.375	0.25	276.83507	277	0.16493016	6	2	0.177957533	0.285714286	0	0	0	0	15348.1201	11660.0771	125848.258	207879.875	125586.555	124614.328	181023.141	155888.609	294173.969	349356.125	290400.625	295735.719	288532.656	390301.5	821938.688	764087.125	670454.188	1006958.88	862091	935033.75	261520.75	265641.094	179274.688	281091.75	173440.25	156921.938
18	30	2	0	0	0	0	0	0	0	277.217303	1.66666667	0.111111111	276.907759	277	0.0922406167	4	2	0.200202224	0.176470588	0	0	0	13574.8262	14255.8369	18482.7695	0	0	0	0	0	0	0	0	0	0	0	0	0	0	0	0	0	0	0	0	0	0	0	0
12	9	7	1	0	0	0	0	0	0	278.030625	0.75	0.583333333	277.720173	278	0.279826779	8	1	0.13346815	0.6	0	0	0	0	0	0	67116.2188	64150.6875	64706.4844	77020.1719	74747.0391	76022.4062	28409.1445	25429.5352	0	28770.5117	28371.8516	31456.1992	0	0	0	0	0	0	0	0	0	0	0	0
13	13	6	1	0	0	0	0	0	0	278.06701	1	0.461538462	277.756518	278	0.243482008	7	1	0.144590495	0.444444444	0	0	0	0	0	0	101614.25	131613.453	123807.125	86364.125	119359.695	88768.9375	55837.0742	48138.0273	53486.3945	0	43040.5469	33843.5469	0	168157.969	155009.156	167693.656	172606.953	121291.562	46200.8906	55699.4688	48136.957	67780.2344	64993	0
14	17	5	1	0	0	0	0	0	0	278.103396	1.21428571	0.357142857	277.792863	278	0.207137236	6	1	0.155712841	0.333333333	0	0	0	0	0	0	13728.9561	15534.8662	19042.5996	21635.8281	23154.6309	20921.207	17891.9961	14737.6191	14249.9395	17110.8594	12869.3467	12840.748	396389.688	289126.188	399060.281	454175.594	374924.531	337040.906	257243.141	127076.891	140785.469	165814.5	166905.297	176095.547
15	21	4	1	0	0	0	0	0	0	278.139781	1.4	0.266666667	277.829208	278	0.170792464	5	1	0.166835187	0.25	0	0	0	0	0	0	0	0	0	0	0	0	0	0	0	0	0	0	54736.0078	47111.6172	55016.332	67413.0234	59527.1133	0	15098.7217	15954.3711	17588.9648	19003.3066	12028.1895	12495.4248
11	4	9	0	0	0	0	0	0	0	278.978255	0.363636364	0.818181818	278.666745	279	0.333254712	10	1	0.122345804	0.846153846	0	0	0	0	0	0	0	0	0	0	0	0	13388.5674	11520.0059	12503.6777	0	0	0	0	0	0	0	0	0	0	0	0	0	0	0
12	8	8	0	0	0	0	0	0	0	279.01464	0.666666667	0.666666667	278.70309	279	0.29690994	9	1	0.13346815	0.625	0	0	0	0	0	0	550724.688	542900.562	465839.625	554932.75	486977.594	477811.281	798195.875	874624.688	868878.188	872473.062	935877	941728.375	15828.0391	15215.1641	0	10185.5527	11630.2939	11578.249	0	0	0	0	0	0
13	12	7	0	0	0	0	0	0	0	279.051026	0.923076923	0.538461538	278.739435	279	0.260565168	8	1	0.144590495	0.473684211	0	0	0	0	0	0	932942.312	809074.438	898630.25	1044300.56	966190.812	956901.062	868771.188	936033.812	1003502.81	1003250.88	997796.625	1066151.75	121161.031	167134.281	118547.086	261930.375	134128.406	175816.609	20775.1699	24344.5176	25904.8223	40377.2812	27782.2734	29110.4062
17	12	4	0	0	0	0	0	0	0	279.066282	0.705882353	0.235294118	278.754674	279	0.245326003	12	8	0.189079879	0.666666667	0	0	0	0	0	0	11673.9805	12672.1084	0	25529.2676	0	18522.9004	28566.8281	26637.2773	31995.4258	29444.6543	0	0	0	0	0	0	0	0	0	0	0	0	0	0
14	16	6	0	0	0	0	0	0	0	279.087411	1.14285714	0.428571429	278.77578	279	0.224220396	7	1	0.155712841	0.363636364	0	0	0	0	0	0	1175499.38	1200356.38	1164204.25	1307911.88	1226213.38	1185224	1406835.38	1558008.38	1476297.5	1334708.38	1466680.75	1518365	808246.75	743928.938	809466.938	1080166.5	1005823	1099151.62	440218.406	332777.562	299960.844	492727.781	346683.875	334963.312
15	20	5	0	0	0	0	0	0	0	279.123797	1.33333333	0.333333333	278.812124	279	0.187875625	6	1	0.166835187	0.28	0	0	0	0	0	0	811464.375	714740.938	757655.75	792613.625	757793.625	757172.375	1584382.62	1547722.38	1454512.5	1422857.88	1524339	1588478.75	1659734.88	1242278.5	1542383	1780986.38	1754751.25	1720922	376810.5	429925.781	419023.531	523653.062	483301.125	478705.938
16	24	4	0	0	0	0	0	0	0	279.160182	1.5	0.25	278.848469	279	0.151530853	5	1	0.177957533	0.214285714	0	0	0	0	0	0	30449.0527	23483.6816	32899.3828	24766.502	20592.3984	33082.1094	163598.219	170673.625	164505.688	142662.781	94771.5	128405.359	268155.75	287262.406	141393.281	316495.219	291004.906	308812.531	56193.4297	69663.75	65468.293	55222.6055	57508.0938	54652.7539
18	32	2	0	0	0	0	0	0	0	279.232953	1.77777778	0.111111111	278.921159	279	0.0788413095	3	1	0.200202224	0.117647059	0	0	0	183437.016	186303.359	192298.312	0	0	0	0	0	0	0	0	0	0	24202.2207	0	0	0	0	27481.918	19998.7988	26129.25	0	0	0	0	0	0
12	11	7	1	0	0	0	0	0	0	280.046275	0.916666667	0.583333333	279.733573	280	0.266427472	7	0	0.13346815	0.466666667	0	0	0	0	0	0	152324.344	98516.3047	159894.297	121092.906	124864.492	137829.266	38349.375	0	41843.6367	0	36054.1523	43610.6992	33245.5586	29738.1602	38721.7539	35979.5547	0	34755.4805	0	0	0	0	0	0
9	15	9	1	0	0	0	0	0	0	280.067404	1.66666667	1	279.754678	280	0.245321865	2	-7	0.100101112	0	0	0	0	14317.085	0	0	0	0	0	0	0	0	0	0	0	0	0	0	0	0	0	0	0	0	0	0	0	0	0	0
13	15	6	1	0	0	0	0	0	0	280.08266	1.15384615	0.461538462	279.769917	280	0.2300827	6	0	0.144590495	0.333333333	0	0	0	0	0	0	109792.602	115881	115602.531	94645.2891	131492.328	124083.602	0	44735.0352	40809.7656	10185.4404	40979.7578	41624.6445	260731.906	430058.125	301876.688	408761.031	364176.719	328158.125	176431.703	189297.375	0	141766.25	128922.992	192338.828
10	19	8	1	0	0	0	0	0	0	280.103789	1.9	0.8	279.791023	280	0.208977093	1	-7	0.111223458	0	0	0	0	0	0	13090.5938	0	0	0	0	0	0	0	0	0	0	0	0	0	0	0	0	0	0	0	0	0	0	0	0
14	19	5	1	0	0	0	0	0	0	280.119046	1.35714286	0.357142857	279.806262	280	0.193737929	5	0	0.155712841	0.238095238	0	0	0	0	0	0	0	0	0	0	0	0	0	0	0	0	0	0	291602.656	445354.875	306160.125	381401.062	355338.719	426207.594	197477.516	207245.578	209163.828	136638.906	195306.594	132515.562
15	23	4	1	0	0	0	0	0	0	280.155431	1.53333333	0.266666667	279.842607	280	0.157393157	4	0	0.166835187	0.166666667	0	0	0	0	0	0	0	0	0	0	0	0	0	0	0	0	0	0	0	0	10749.2539	0	0	0	0	0	0	0	0	0
11	6	9	0	0	0	0	0	0	0	280.993905	0.545454545	0.818181818	280.680145	281	0.319855404	9	0	0.122345804	0.692307692	0	0	0	0	0	0	79034.1328	0	70982.3125	74722.9766	60597.9336	60168.8359	173236.203	163925.234	285919.031	155070.578	207082.359	169202.578	0	0	0	0	0	0	0	0	0	0	0	0
12	10	8	0	0	0	0	0	0	0	281.03029	0.833333333	0.666666667	280.716489	281	0.283510633	8	0	0.13346815	0.5	0	0	0	0	0	0	887376.438	826854.188	887681.188	1095076.12	962657.688	980459.25	910963.812	898362.75	786338	1056957	1045437.44	1134695.5	47772.1562	46607.5312	0	0	46505.5078	44112.5195	0	0	0	0	0	0
16	10	5	0	0	0	0	0	0	0	281.045547	0.625	0.3125	280.731729	281	0.268271468	12	7	0.177957533	0.703703704	0	0	0	0	0	0	0	0	0	0	0	0	0	79082.0703	0	0	0	0	0	0	0	0	0	0	0	0	0	0	0	0
13	14	7	0	0	0	0	0	0	0	281.066676	1.07692308	0.538461538	280.752834	281	0.247165861	7	0	0.144590495	0.368421053	0	0	0	0	0	0	1623626.25	1354854.12	1309485.75	1703296.75	1542095.25	1588441.5	1273019.5	1214351.75	1249018.38	1302457.75	1341594.88	1433356.62	435154.125	473258.438	437052.125	648630.625	616052.438	503702.156	162901.094	173471.031	166833.906	171864.078	201175.422	128799.586
17	14	4	0	0	0	0	0	0	0	281.081932	0.823529412	0.235294118	280.768073	281	0.231926696	11	7	0.189079879	0.6	0	0	0	0	0	0	25407.3828	25802.252	27931.7578	32643.5156	32189.6191	43162.3281	52235.5586	0	50721.9688	49748.4102	53897.0625	55453.875	0	0	0	0	0	0	0	0	0	0	0	0
10	18	9	0	0	0	0	0	0	0	281.087805	1.8	0.9	280.77394	281	0.226060254	2	-7	0.111223458	0	0	0	0	10390.9453	0	0	0	0	0	0	0	0	0	0	0	0	0	0	0	0	0	0	0	0	0	0	0	0	0	0
14	18	6	0	0	0	0	0	0	0	281.103061	1.28571429	0.428571429	280.789179	281	0.210821089	6	0	0.155712841	0.272727273	0	0	0	21856.9258	0	11064.1787	1773960.88	1713225.88	1494588.62	1949776.12	1897670.75	1928359.75	2302550.5	2425036.5	2414209.75	2546882.25	2448626	2846842	2040784.5	1978941.38	2009272.62	2538001.5	2449498.75	2403327.25	570104.75	553087.375	579749.625	784168.688	577186.188	580376.188
18	18	3	0	0	0	0	0	0	0	281.118317	1	0.166666667	280.804418	281	0.195581924	10	7	0.200202224	0.515151515	0	0	0	0	0	0	0	0	0	0	0	0	0	10458.0742	10437.5596	0	10648.1973	11488.54	0	0	0	0	0	0	0	0	0	0	0	0
15	22	5	0	0	0	0	0	0	0	281.139446	1.46666667	0.333333333	280.825524	281	0.174476318	5	0	0.166835187	0.2	0	0	0	0	0	0	419689.25	513520.094	456595.125	402985.781	385419.031	373920.469	1041414.12	1009122.94	905785.938	929753.688	952056.5	1119980.62	1142490.12	1158778.75	1006833.62	1445712.38	1396601.62	1310752.5	172264.125	250118.469	355656.062	254487.75	287338.062	276978.344
16	26	4	0	0	0	0	0	0	0	281.175832	1.625	0.25	280.861868	281	0.138131546	4	0	0.177957533	0.142857143	0	0	0	0	0	0	0	0	0	0	0	0	0	0	0	0	0	0	21981.2207	26724.1543	30839.4805	43271.2695	0	33067.3711	0	0	0	0	0	0
18	34	2	0	0	0	0	0	0	0	281.248603	1.88888889	0.111111111	280.934558	281	0.0654420023	2	0	0.200202224	0.0588235294	0	0	0	689353.812	718010.625	617952.75	0	11068.4043	10474.71	204314.75	156369.109	207756.031	62010.043	64576.0547	65037.1875	305545.781	394222.25	405377.875	25884.4551	36136.6445	34840.4492	455393.281	463983.844	422571.844	0	0	0	52521.4961	81516.3828	157574.703
12	13	7	1	0	0	0	0	0	0	282.061925	1.08333333	0.583333333	281.746972	282	0.253028165	6	-1	0.13346815	0.333333333	0	0	0	0	0	0	204700.141	146297.969	237239.141	217898.312	194820.547	138083.516	33431.3047	0	32210.8477	0	29551.1699	24806.1367	163206.391	163034.438	163524.781	177297.844	185460.5	156869.391	22085.6973	23829.002	24121.0508	31970.8535	31826.0996	24637.8164
13	17	6	1	0	0	0	0	0	0	282.09831	1.30769231	0.461538462	281.783317	282	0.216683393	5	-1	0.144590495	0.222222222	0	0	0	0	0	0	42408.7539	42123.0625	0	49743.4922	46667.0391	56247.1367	30088.1094	29159.1582	30682.4863	21069.709	22833.8242	24152.1328	486229.594	483506.781	320548.219	494372.094	523294.344	526278.562	250642.953	244722.031	246512.578	188682.953	201942.469	164699.812
14	21	5	1	0	0	0	0	0	0	282.134696	1.5	0.357142857	281.819661	282	0.180338621	4	-1	0.155712841	0.142857143	0	0	0	0	0	0	0	0	0	0	0	0	0	0	0	0	0	0	129192	154479.781	146615.172	66224.375	144659.906	135544.234	0	0	32063.8086	28131.8457	29998.6992	24764.7129
11	8	9	0	0	0	0	0	0	0	283.009555	0.727272727	0.818181818	282.693544	283	0.306456097	8	-1	0.122345804	0.538461538	0	0	0	0	0	0	308497.75	246987.953	299803.094	392042	362928.75	332540.219	441558.438	345359.625	315968.406	575279.188	577802.688	648551.438	0	0	0	0	0	0	0	0	0	0	0	0
15	8	6	0	0	0	0	0	0	0	283.024811	0.533333333	0.4	282.708783	283	0.291216933	12	6	0.166835187	0.75	0	0	0	0	0	0	0	0	0	0	0	0	102580.5	33295.3359	90078.3828	81776.4375	83627.5625	59313.5664	0	0	0	0	0	0	0	0	0	0	0	0
12	12	8	0	0	0	0	0	0	0	283.04594	1	0.666666667	282.729889	283	0.270111326	7	-1	0.13346815	0.375	0	0	0	0	0	0	1798202.5	1671029.75	1624724.88	1835951.25	1816099.25	1689521.75	885241	898622.875	875908.688	1006654.44	932429.562	1055036	0	0	147415.406	165377.297	97340.5	106257.742	13672.2979	13998.0762	0	0	20019.8125	21595.0977
16	12	5	0	0	0	0	0	0	0	283.061196	0.75	0.3125	282.745128	283	0.254872161	11	6	0.177957533	0.62962963	0	0	0	0	0	0	76851.9453	123502.305	132514.109	142864.453	144630.016	110406.734	174479.484	110639.781	176384.469	148969.438	130703.148	157010.312	0	0	0	0	0	0	0	0	0	0	0	0
13	16	7	0	0	0	0	0	0	0	283.082326	1.23076923	0.538461538	282.766233	283	0.233766554	6	-1	0.144590495	0.263157895	0	0	0	11419.6787	0	0	2430918.25	2267451	2270788.25	2587221.75	2408989.25	2482805	2202539.75	1925193.75	2157440	2222823	2236671.75	2415769	1334929.12	1298778.75	1284363.12	1735802.62	1660990	1560903.75	286465.406	307812.281	211474.234	543804.625	465038.25	433335.031
17	16	4	0	0	0	0	0	0	0	283.097582	0.941176471	0.235294118	282.781473	283	0.218527389	10	6	0.189079879	0.533333333	0	0	0	0	0	0	52154.3672	56953.1094	67040.4922	61417.4688	70903.8594	55456.0547	95425.0547	101639.453	0	91601.875	97411.3047	105544.805	0	0	0	0	0	0	0	0	0	0	0	0
14	20	6	0	0	0	0	0	0	0	283.118711	1.42857143	0.428571429	282.802578	283	0.197421782	5	-1	0.155712841	0.181818182	0	0	0	21484.9316	20552.0508	10651.6846	1029293.12	1115557.88	1175028.88	1063095	1080480.12	1013870.19	1998887.88	1836986	1726861.62	1902693.62	1888468.12	1991860.5	2248976	2045451.62	2079499.5	2439891.5	2381661.75	2472680	363914.625	352128.156	570153.438	465676.25	460426.375	424735.469
18	20	3	0	0	0	0	0	0	0	283.133967	1.11111111	0.166666667	282.817817	283	0.182182617	9	6	0.200202224	0.454545455	0	0	0	0	0	0	10844.8623	13160.1533	11287.8184	10968.5273	10561.2461	11450.0215	29678.2559	30389.4922	33633.2422	27082.1445	33913.8008	39209.2461	0	0	0	11218.6875	0	14708.2471	0	0	0	0	0	0
15	24	5	0	0	0	0	0	0	0	283.155097	1.6	0.333333333	282.838923	283	0.16107701	4	-1	0.166835187	0.12	0	0	0	0	0	0	43046.9453	49551.168	45307.7773	43408.4141	47635.9023	54327.0195	318309.531	309134.281	302984.281	257900.641	264875.281	289643.375	465668.438	318720.5	329083.344	450645.188	422530.125	426325.562	38373.7617	49604.3438	42201.4766	41283.2812	0	40823.0312
16	28	4	0	0	0	0	0	0	0	283.191482	1.75	0.25	282.875268	283	0.124732239	3	-1	0.177957533	0.0714285714	0	0	0	14710.9805	19916.7168	18501.3145	0	0	0	0	0	0	0	0	0	0	0	0	0	0	0	0	0	0	0	0	0	0	0	0
17	32	3	0	0	0	0	0	0	0	283.227867	1.88235294	0.176470588	282.911613	283	0.0883874669	2	-1	0.189079879	0.0322580645	0	0	0	37228.2031	29559.0098	24990.1309	0	0	0	0	0	0	0	0	0	0	0	0	0	0	0	0	0	0	0	0	0	0	0	0
18	36	2	0	0	0	0	0	0	0	283.264253	2	0.111111111	282.947957	283	0.0520426951	1	-1	0.200202224	0	0	0	0	1608256.62	1834588.12	1568508.25	0	0	0	405740.75	0	457428.125	0	0	0	544435.625	647027.312	758649	0	0	0	1333793.75	1221802.12	1268808.25	0	0	0	0	382451	0
11	11	8	1	0	0	0	0	0	0	284.041189	1	0.727272727	283.724026	284	0.275973629	6	-2	0.122345804	0.333333333	0	0	0	0	0	0	67630.7891	0	0	0	0	0	0	0	0	0	0	0	0	0	0	0	0	0	0	0	0	0	0	0
12	15	7	1	0	0	0	0	0	0	284.077575	1.25	0.583333333	283.760371	284	0.239628858	5	-2	0.13346815	0.2	0	0	0	0	0	0	92026.3984	137269.438	131739.828	135613.641	85444.25	83812.9062	0	0	0	0	0	0	258479.719	276931.562	106883.703	269360.469	212368.5	206186.375	29243.7031	32216.4102	0	48945.1953	40302.0703	0
13	19	6	1	0	0	0	0	0	0	284.11396	1.46153846	0.461538462	283.796716	284	0.203284086	4	-2	0.144590495	0.111111111	0	0	0	0	0	0	0	0	0	0	0	0	0	0	0	0	0	0	90408.2266	223801.406	330690.719	259918.953	245711.297	230733.422	0	80114.6406	80273.8984	84814.0938	65852.3281	71017
10	6	10	0	0	0	0	0	0	0	284.988819	0.6	1	284.670598	285	0.329401562	8	-2	0.111223458	0.6	0	0	0	0	0	0	0	0	0	0	0	0	10006.6406	11318.8418	0	0	0	0	0	0	0	0	0	0	0	0	0	0	0	0
14	6	7	0	0	0	0	0	0	0	285.004076	0.428571429	0.5	284.685838	285	0.314162397	12	5	0.155712841	0.80952381	0	0	0	0	0	0	0	0	16310.5576	27749.6953	30460.543	20226.4297	46774.9141	43398.6836	48112.6758	47427.4258	44013.082	49249.918	0	0	0	0	0	0	0	0	0	0	0	0
11	10	9	0	0	0	0	0	0	0	285.025205	0.909090909	0.818181818	284.706943	285	0.29305679	7	-2	0.122345804	0.384615385	0	0	0	0	0	0	935235.125	831124.75	776715.125	949546.25	815441.25	772457.125	312594.375	300824.781	294832.781	328742.094	316833.562	306940.25	0	0	0	0	0	0	0	0	0	0	0	0
15	10	6	0	0	0	0	0	0	0	285.040461	0.666666667	0.4	284.722182	285	0.277817625	11	5	0.166835187	0.666666667	0	0	0	0	0	0	189408.859	100159.695	221514.547	247863.734	193977	241614.062	316746.188	249244.156	171498.094	227734.281	214399.094	260792.266	13483.8711	22026.1992	24103.5566	22139.6152	20973.6211	19287.0449	0	0	0	0	0	0
12	14	8	0	0	0	0	0	0	0	285.06159	1.16666667	0.666666667	284.743288	285	0.256712018	6	-2	0.13346815	0.25	0	0	0	0	0	0	1975652	1743625	1785466.5	2233166.5	2124874	2010947.25	1137421.62	1239419.25	1127568.75	1140610.25	1128028.75	1219783.88	310017.375	273479.656	243738.781	393537.094	390995.781	435957.656	53809.4375	0	61433.5352	39750.8672	80436.375	80122.0312
16	14	5	0	0	0	0	0	0	0	285.076846	0.875	0.3125	284.758527	285	0.241472854	10	5	0.177957533	0.555555556	0	0	0	0	0	0	220153.766	206259.453	225813.922	180974.844	183029.141	211553.703	283697.062	269868.906	267108.594	186751.766	190664.297	280792.375	0	0	0	0	0	0	0	0	0	0	0	0
13	18	7	0	0	0	0	0	0	0	285.097976	1.38461538	0.538461538	284.779633	285	0.220367247	5	-2	0.144590495	0.157894737	0	0	0	11402.5293	14742.2793	0	1333284.75	1390621.25	1447819.25	1555980.62	1380795.25	1444096.75	1714436.25	1706140.25	1614496	1762478.38	1756031.62	1949709.88	1458282.38	1450565.5	1454631.38	1896243.62	1761849	1802836.88	387627.281	395057.938	242939.969	413237.625	294870.25	258040.219
17	18	4	0	0	0	0	0	0	0	285.113232	1.05882353	0.235294118	284.794872	285	0.205128082	9	5	0.189079879	0.466666667	0	0	0	0	0	0	82306.6797	119697.242	132043.141	86713.1484	86442.6953	128387.102	203965.672	143706.531	202362.75	188149.625	189133.609	177128.078	55260.8789	53619.9258	56667.8125	78863.9531	24982.8008	74894.1172	42801.3555	45568.7031	37725.332	42378.7109	35908.2773	36790.1719
14	22	6	0	0	0	0	0	0	0	285.134361	1.57142857	0.428571429	284.815978	285	0.184022475	4	-2	0.155712841	0.0909090909	0	0	0	11951.5176	0	0	110707.625	106013.406	196090.078	167015.312	180943.594	172099.969	439703.781	397028.844	471232.781	502153.781	472561.5	562001.938	863594.688	809392.812	914873	973116.562	876702.938	869944.375	153233.578	162054.562	45389.4336	133665.781	96832.5469	161025.062
18	22	3	0	0	0	0	0	0	0	285.149617	1.22222222	0.166666667	284.831217	285	0.16878331	8	5	0.200202224	0.393939394	0	0	0	0	0	0	11478.9561	14959.3232	11856.6738	13737.8467	11061.0986	15438.6465	49420.5391	57478.0273	51860.5312	50052.543	47403.3008	60189.1328	19465.334	18021.6367	19615.3809	25946.9473	23588.8125	32677.3398	0	0	12354.6406	0	12346.6201	10569.6328
15	26	5	0	0	0	0	0	0	0	285.170747	1.73333333	0.333333333	284.852322	285	0.147677703	3	-2	0.166835187	0.04	0	0	0	10467.2568	0	0	0	0	0	0	0	0	0	0	0	0	0	0	12804.7441	12825.7529	10062.3359	22513.041	21557.7344	21432.2676	0	0	0	0	0	0
16	30	4	0	0	0	0	0	0	0	285.207132	1.875	0.25	284.888667	285	0.111332931	2	-2	0.177957533	0	0	0	0	38818.0547	40311.0703	35058.793	0	0	0	0	0	0	0	0	0	0	0	0	0	0	0	0	0	0	0	0	0	0	0	0
17	34	3	0	0	0	0	0	0	0	285.243517	2	0.176470588	284.925012	285	0.0749881597	1	-2	0.189079879	0	0	0	0	32486.5977	39838.5469	24994.3477	0	0	0	0	0	0	0	0	0	0	0	0	0	0	0	0	0	0	0	0	0	0	0	0
11	13	8	1	0	0	0	0	0	0	286.056839	1.18181818	0.727272727	285.737426	286	0.262574322	5	-3	0.122345804	0.166666667	0	0	0	0	0	0	0	85202.3047	82411.7734	93938.7656	83378.8984	87422.8906	0	0	0	0	0	0	0	0	0	0	0	0	0	0	0	0	0	0
15	13	5	1	0	0	0	0	0	0	286.072095	0.866666667	0.333333333	285.752665	286	0.247335157	9	4	0.166835187	0.565217391	0	0	0	0	0	0	0	12359.0225	0	13514.4785	12905.7939	12497.1826	0	11888.6592	11653.2764	0	0	16943.3457	0	0	0	0	0	0	0	0	0	0	0	0
12	17	7	1	0	0	0	0	0	0	286.093225	1.41666667	0.583333333	285.77377	286	0.226229551	4	-3	0.13346815	0.0666666667	0	0	0	0	0	0	0	0	0	11179.2744	12813.8867	0	0	0	0	0	0	0	0	142008.609	138405.312	127873.836	0	0	0	10201.7656	0	0	10745.6162	12374.1816
16	17	4	1	0	0	0	0	0	0	286.108481	1.0625	0.25	285.78901	286	0.210990386	8	4	0.177957533	0.461538462	0	0	0	0	0	0	0	0	0	0	0	0	0	0	0	0	0	0	0	10082.0176	14054.0615	0	0	0	0	0	0	0	0	0
13	21	6	1	0	0	0	0	0	0	286.12961	1.61538462	0.461538462	285.810115	286	0.189884779	3	-3	0.144590495	0	0	0	0	0	0	0	0	0	0	0	0	0	0	0	0	0	0	0	29003.6504	0	20680.0352	22201.3809	18709.8965	21999.0176	0	0	0	0	0	0
10	8	10	0	0	0	0	0	0	0	287.004469	0.8	1	286.683998	287	0.316002255	7	-3	0.111223458	0.4	0	0	0	0	0	0	21561.1152	64911.5586	0	38012.5547	0	35818.3477	13086.1367	0	0	0	0	0	0	0	0	0	0	0	0	0	0	0	0	0
14	8	7	0	0	0	0	0	0	0	287.019726	0.571428571	0.5	286.699237	287	0.30076309	11	4	0.155712841	0.714285714	0	0	0	0	0	0	154784.141	222460.109	227847.969	187733.547	177131.25	245934.641	198513.219	307940.938	281329.188	262037.953	277903.469	351041.344	0	0	0	0	0	0	0	0	0	0	0	0
11	12	9	0	0	0	0	0	0	0	287.040855	1.09090909	0.818181818	286.720343	287	0.279657483	6	-3	0.122345804	0.230769231	0	0	0	0	0	0	1141290	1036782.75	910514.25	1242322.62	1257856.62	1190872.25	410972.312	344917.344	392146.75	403510.188	385035.531	376276.75	12957.0566	0	0	0	0	0	0	0	0	0	0	0
15	12	6	0	0	0	0	0	0	0	287.056111	0.8	0.4	286.735582	287	0.264418318	10	4	0.166835187	0.583333333	0	0	0	0	0	0	329380.312	299097.688	281003.812	413439.281	366471.812	344086.875	423616.219	486072.906	337105.25	416719.875	388435.781	499855.781	37126.8242	43446.582	48566.4922	55042.4102	46946.8164	0	0	0	0	0	0	0
12	16	8	0	0	0	0	0	0	0	287.07724	1.33333333	0.666666667	286.756687	287	0.243312711	5	-3	0.13346815	0.125	0	0	0	0	0	0	941545.375	841240.25	904612.875	1183931.75	1215606.75	1055057.75	739099.688	619378.125	685672.062	804367.812	813473.375	875896	460056.062	334103.25	444944.906	517908.281	559050.25	557029.375	43326.4531	53579.457	53352.5117	63908.2109	0	68940.8359
16	16	5	0	0	0	0	0	0	0	287.092497	1	0.3125	286.771926	287	0.228073546	9	4	0.177957533	0.481481481	0	0	0	0	0	0	280244.625	343861	348934.875	332594.438	262226.5	252576.766	329011.094	314693.406	359173.938	359663.125	321784.531	406215.75	141239.984	129397.742	145552.656	164370.203	96026.3438	167920.297	82522.4141	86487.8125	92682.25	97393.5859	48141.0312	88145.6328
13	20	7	0	0	0	0	0	0	0	287.113626	1.53846154	0.538461538	286.793032	287	0.206967939	4	-3	0.144590495	0.0526315789	0	0	0	0	0	0	191132.984	216881.281	217855.094	264861.531	250986.891	279202.688	357695.156	391203.719	286726.219	412499.094	410034.75	454926.375	736629.125	634977	671133.562	934549.312	852398.375	882258.938	92561.7656	99032.8516	84196.5234	110370.016	65395.3477	94409.5156
17	20	4	0	0	0	0	0	0	0	287.128882	1.17647059	0.235294118	286.808271	287	0.191728775	8	4	0.189079879	0.4	0	0	0	0	0	0	138939.125	162763.609	176420.281	152711.812	107684.844	134451.984	217540.781	292508	227739.688	227395.391	268072.375	281113	226490.812	105638.688	102810.438	281065	253224.594	266003.5	137712.609	149425.953	33302.4531	145796.031	136357.438	124574.594
14	24	6	0	0	0	0	0	0	0	287.150011	1.71428571	0.428571429	286.829377	287	0.170623168	3	-3	0.155712841	0	0	0	0	33966.5938	20203.9004	16971.8047	0	0	0	0	0	0	21055.123	24905.4512	0	32259.4473	35636.4805	0	78608.5	90167.4453	95286.7891	111503.57	118638.656	112314.945	0	0	0	0	0	0
18	24	3	0	0	0	0	0	0	0	287.165267	1.33333333	0.166666667	286.844616	287	0.155384003	7	4	0.200202224	0.333333333	0	0	0	0	0	0	0	0	0	0	0	0	35249.0391	0	0	0	0	0	22208.9629	20105.418	23425.332	31614.1523	34174.2695	41222.3516	10940.8213	0	10252.1289	0	0	0
15	28	5	0	0	0	0	0	0	0	287.186397	1.86666667	0.333333333	286.865722	287	0.134278396	2	-3	0.166835187	0	0	0	0	12822.6846	13694.9619	0	0	0	0	0	0	0	0	0	0	0	0	0	0	0	0	0	0	0	0	0	0	0	0	0
16	32	4	0	0	0	0	0	0	0	287.222782	2	0.25	286.902066	287	0.0979336242	1	-3	0.177957533	0	0	0	0	44172.043	42032.6719	41098.0273	0	0	0	0	0	0	0	0	0	0	0	0	0	0	0	0	0	0	0	0	0	0	0	0
14	11	6	1	0	0	0	0	0	0	288.05136	0.785714286	0.428571429	287.729719	288	0.270280622	9	3	0.155712841	0.6	0	0	0	0	0	0	42566.5977	0	51599.3242	56671.375	57623.4688	49671.1484	39734.8359	0	0	0	0	0	0	0	0	0	0	0	0	0	0	0	0	0
15	15	5	1	0	0	0	0	0	0	288.087746	1	0.333333333	287.766064	288	0.23393585	8	3	0.166835187	0.47826087	0	0	0	0	0	0	0	12150.3398	13997.833	13521.1143	14025.5566	13173.2451	12959.7871	11943.7412	13124.7178	0	15779.6357	21049.4062	0	0	0	0	0	0	34632.2656	30933.6855	37934.8242	0	35784.4414	0
16	19	4	1	0	0	0	0	0	0	288.124131	1.1875	0.25	287.802409	288	0.197591079	7	3	0.177957533	0.384615385	0	0	0	0	0	0	0	0	0	0	0	0	0	0	0	0	0	0	27326.0078	24742.8516	32502.6621	42446.0352	40880.543	41112.0469	15196.2373	15671.7852	22225.5391	14752.3389	15541.4658	14716.7129
13	6	8	0	0	0	0	0	0	0	288.99899	0.461538462	0.615384615	288.676291	289	0.323708554	11	3	0.144590495	0.777777778	0	0	0	0	0	0	71037.4219	75992.8125	77349.6016	37735.8555	67505.7109	52804.4805	102652.375	120791.734	165729.188	149216.953	154150.938	129388.891	0	0	0	0	0	0	0	0	0	0	0	0
10	10	10	0	0	0	0	0	0	0	289.020119	1	1	288.697397	289	0.302602947	6	-4	0.111223458	0.2	0	0	0	0	0	0	174471.062	261335.391	256199.656	204400.922	147935.484	131384.406	0	0	0	0	0	0	0	0	0	0	0	0	0	0	0	0	0	0
14	10	7	0	0	0	0	0	0	0	289.035376	0.714285714	0.5	288.712636	289	0.287363783	10	3	0.155712841	0.619047619	0	0	0	0	0	0	426377.062	412533.688	399879.406	490052.281	398035.188	447685.25	494066.219	560447.938	561260.125	577414.688	529096.25	636788.312	30906.0684	0	27429.6445	0	26891.3457	0	0	0	0	0	0	0
11	14	9	0	0	0	0	0	0	0	289.056505	1.27272727	0.818181818	288.733742	289	0.266258176	5	-4	0.122345804	0.0769230769	0	0	0	0	0	0	380048.906	497500.25	372713.719	506968.844	495722.156	436366.438	170790.094	85283.6562	209900.391	269092.656	166777.547	186530.234	14304.165	18307.5996	0	14866.8516	0	0	0	0	0	0	0	0
15	14	6	0	0	0	0	0	0	0	289.071761	0.933333333	0.4	288.748981	289	0.251019011	9	3	0.166835187	0.5	0	0	0	0	0	0	484354.406	475819.906	557313.938	511147.719	491624.125	483744.219	669580.375	591639	609533.875	644536.5	627723.812	698342.875	221799.188	216214.594	220310	218459.609	73027.0469	157139.984	59902.0078	60021.8594	55584.8516	0	46289.2148	57666.1523
12	18	8	0	0	0	0	0	0	0	289.09289	1.5	0.666666667	288.770087	289	0.229913404	4	-4	0.13346815	0	0	0	0	0	0	0	128377.5	131986.672	127421.359	204739.906	185683.625	144999.766	76610.3281	105522.562	170446.125	224500.25	204080.484	219487.984	170736.781	207053.281	177098.719	294694.906	138275.906	217167.594	18354.9023	14035.7832	12655.3535	20679.0879	25297.5508	15205.8564
16	18	5	0	0	0	0	0	0	0	289.108146	1.125	0.3125	288.785326	289	0.214674239	8	3	0.177957533	0.407407407	0	0	0	0	0	0	428575.688	353805.625	373805.156	413839.594	389141.75	363609.438	486554.594	572051.75	570516.688	556214.625	490754.656	616858.688	332488.781	371605.625	529148	559635.688	435190.219	482522.75	344191.781	217669.344	145518.391	362692.562	278743.75	268878.75
13	22	7	0	0	0	0	0	0	0	289.129276	1.69230769	0.538461538	288.806431	289	0.193568632	3	-4	0.144590495	0	0	0	0	0	0	0	0	0	0	0	0	0	0	0	0	0	0	0	0	110979.391	115330.844	96750.3125	84156.7734	55343.2305	0	0	0	0	0	0
17	22	4	0	0	0	0	0	0	0	289.144532	1.29411765	0.235294118	288.821671	289	0.178329467	7	3	0.189079879	0.333333333	0	0	0	0	0	0	129956.516	157593	157694.219	145633.328	105809.914	105327.375	213407.969	322115.312	203211.438	301445.781	250832.688	345554.406	212063.984	396529.125	196711.75	361727.656	356237.844	370722.25	223565.656	149025.031	99894.3594	207021.531	147331.281	131233.875
18	26	3	0	0	0	0	0	0	0	289.180917	1.44444444	0.166666667	288.858015	289	0.141984696	6	3	0.200202224	0.272727273	0	0	0	0	0	0	0	0	0	0	0	0	0	0	0	0	0	0	0	0	0	11186.3857	10153.2129	13624.9414	0	0	0	0	0	0
13	9	7	1	0	0	0	0	0	0	290.030625	0.692307692	0.538461538	289.706774	290	0.293226087	9	2	0.144590495	0.647058824	0	0	0	0	0	0	66918.1875	0	66028.7812	0	0	0	41733.1602	41964.0977	40202.4023	35363.6445	44023.8906	49569.3281	0	0	0	0	0	0	0	0	0	0	0	0
14	13	6	1	0	0	0	0	0	0	290.06701	0.928571429	0.428571429	289.743119	290	0.256881315	8	2	0.155712841	0.5	0	0	0	0	0	0	75877.0625	77451.0859	86954.8906	57959.5352	47643.9766	83178.1562	57172.7461	47257.8281	61506.8438	41191.9688	53651.4414	60217.9805	0	0	0	0	0	0	0	37730.2031	29809.7812	0	0	0
15	17	5	1	0	0	0	0	0	0	290.103396	1.13333333	0.333333333	289.779463	290	0.220536543	7	2	0.166835187	0.391304348	0	0	0	0	0	0	0	0	0	0	10672.3506	0	12616.2686	0	11530.2627	10741.0479	0	12987.6992	236542.953	270620.875	124338.141	309737.094	217472.859	218625.234	182005.266	114111.008	0	186055.109	165722.766	96947.6797
16	21	4	1	0	0	0	0	0	0	290.139781	1.3125	0.25	289.815808	290	0.184191771	6	2	0.177957533	0.307692308	0	0	0	0	0	0	0	0	0	0	0	0	0	0	0	0	0	0	25655.9668	35113.8594	40333.0078	51024.0156	38022.5195	44826.7969	11755.374	11719.627	12090.0264	13854.8057	10820.7275	15198.8994
13	8	8	0	0	0	0	0	0	0	291.01464	0.615384615	0.615384615	290.689691	291	0.310309247	10	2	0.144590495	0.666666667	0	0	0	0	0	0	440282.125	259742.688	482851.906	456642.531	423574.875	372761.656	645838.625	484718.875	0	619804.938	536112.812	652159.75	10698.5801	13726.1611	0	0	0	0	0	0	0	0	0	0
10	12	10	0	0	0	0	0	0	0	291.03577	1.2	1	290.710796	291	0.28920364	5	-5	0.111223458	0	0	0	0	0	0	0	80814.7578	66364.6406	68483.1875	23204.1484	67511.6406	0	0	0	0	0	0	0	0	0	0	0	0	0	0	0	0	0	0	0
14	12	7	0	0	0	0	0	0	0	291.051026	0.857142857	0.5	290.726036	291	0.273964475	9	2	0.155712841	0.523809524	0	0	0	0	0	0	785556.125	726761.875	644867.875	811801.812	735471.812	748518.5	858268.562	802244.375	878567.438	790715.562	844259.375	921318.188	0	184138.188	0	197211.859	173148.406	144094.266	10539.6738	12422.8682	12706.7031	15104.2891	13706.165	15939.1211
11	16	9	0	0	0	0	0	0	0	291.072155	1.45454545	0.818181818	290.747141	291	0.252858868	4	-5	0.122345804	0	0	0	0	0	0	0	0	11104.6494	10934.5342	26390.4961	28791.7891	20040.4668	0	0	0	15962.3818	0	0	0	0	0	0	0	0	10619.7979	0	0	0	0	0
15	16	6	0	0	0	0	0	0	0	291.087411	1.06666667	0.4	290.76238	291	0.237619704	8	2	0.166835187	0.416666667	0	0	0	0	0	0	881105.062	685716.562	875000.062	870618.875	897308.562	820813.062	966105.438	1038924.62	824609.312	939453.375	955914.25	1080551.12	561332.938	516559.906	515128.844	721752.125	684182.75	611665.875	211257.453	242482.656	160588.047	327201.25	270956.969	349774.344
12	20	8	0	0	0	0	0	0	0	291.10854	1.66666667	0.666666667	290.783486	291	0.216514097	3	-5	0.13346815	0	0	0	0	0	0	0	0	0	0	0	0	0	0	0	0	0	0	0	17514.0391	22002.8711	19879.5879	24957.3555	0	0	0	0	0	0	0	0
16	20	5	0	0	0	0	0	0	0	291.123797	1.25	0.3125	290.798725	291	0.201274932	7	2	0.177957533	0.333333333	0	0	0	0	0	0	477534.719	520629.906	636658.125	519329.469	516845.688	490059.844	799246.125	837679	888789.125	798744.062	742032.312	890999.812	845822.75	922080.375	836591.812	1135045	1028826.38	992092.25	415672.875	483316.688	436147.031	521048	486129.531	410109.75
17	24	4	0	0	0	0	0	0	0	291.160182	1.41176471	0.235294118	290.83507	291	0.16493016	6	2	0.189079879	0.266666667	0	0	0	12080.8193	15672.8857	13697.8359	41130.2461	74406.2422	76970.4141	74882.9375	93822.25	94604.25	183919.938	245943.219	246968.938	236972.578	155180.047	246891.797	348738.969	393279.656	554481.688	569721.5	483315.781	499583.781	153506.609	0	40728.4961	84480.7344	156310.516	142874.609
13	11	7	1	0	0	0	0	0	0	292.046275	0.846153846	0.538461538	291.720173	292	0.279826779	8	1	0.144590495	0.529411765	0	0	0	0	0	0	139726.734	129856.125	137956.359	138914.984	79436.5078	64120.5508	65994.75	59049.7461	68561.5625	60856.2539	59712.543	29000.4492	0	23182.1797	25491.3398	21166.0977	22431.3652	29307.2285	0	0	0	0	0	0
14	15	6	1	0	0	0	0	0	0	292.08266	1.07142857	0.428571429	291.756518	292	0.243482008	7	1	0.155712841	0.4	0	0	0	0	0	0	47800.9062	90394.5781	95989.25	49258.918	75406.9688	63217.1445	59540.125	59944.7617	57322.3359	44281.0312	52051.5586	57928.3867	179552.188	341370.25	351232.062	380237.094	349995.5	259790.5	86057.6016	222922.266	234019.312	169257.609	211800.672	202185.016
15	19	5	1	0	0	0	0	0	0	292.119046	1.26666667	0.333333333	291.792863	292	0.207137236	6	1	0.166835187	0.304347826	0	0	0	0	0	0	0	0	0	0	0	0	0	0	0	0	0	0	470430.312	478816.812	334867.781	427247.781	381833.406	432777.594	299111.469	130520.664	0	250200.156	262149.094	270371.594
16	23	4	1	0	0	0	0	0	0	292.155431	1.4375	0.25	291.829208	292	0.170792464	5	1	0.177957533	0.230769231	0	0	0	0	0	0	0	0	0	0	0	0	0	0	0	0	0	0	12820.4365	0	12350.9473	14522.957	15900.0498	0	0	0	0	0	0	0
12	6	9	0	0	0	0	0	0	0	292.993905	0.5	0.75	292.666745	293	0.333254712	10	1	0.13346815	0.733333333	0	0	0	0	0	0	83258.1875	76988.9922	0	92265.3125	81981.3672	89032.5	201366.219	0	224711.812	167308.406	137780.953	152681.391	0	0	0	0	0	0	0	0	0	0	0	0
13	10	8	0	0	0	0	0	0	0	293.03029	0.769230769	0.615384615	292.70309	293	0.29690994	9	1	0.144590495	0.555555556	0	0	0	0	0	0	796386.125	688459.812	740145.812	936350.688	743544.125	849991.25	1104409.25	916822.875	870381.75	1103410.25	1007332.12	1175314.62	69893.9219	69751.25	65959.2891	54982.707	0	53227.1992	0	0	0	0	0	0
14	14	7	0	0	0	0	0	0	0	293.066676	1	0.5	292.739435	293	0.260565168	8	1	0.155712841	0.428571429	0	0	0	0	0	0	1193891.75	1025548.88	1040593.12	1231232.88	1178888.5	1134945.5	1122999.5	1099182.88	1152874.62	1151948.75	1133141.88	1246819.62	0	0	366781.344	469594.969	400216.062	438140.188	0	163426.969	147056.125	180365.844	162472.938	0
18	14	4	0	0	0	0	0	0	0	293.081932	0.777777778	0.222222222	292.754674	293	0.245326003	12	8	0.200202224	0.625	0	0	0	0	0	0	0	0	0	0	0	0	11091.7344	13106.1475	11208.4629	0	0	10256.7422	0	0	0	0	0	0	0	0	0	0	0	0
15	18	6	0	0	0	0	0	0	0	293.103061	1.2	0.4	292.77578	293	0.224220396	7	1	0.166835187	0.333333333	0	0	0	0	0	10425.4365	1429253.25	1259187.25	1243478.62	1408364.25	1332314	1336370.38	1835841.12	1942183	1883218	1944733.38	2022785.38	2247995.5	1442460	1396422.5	1592792.62	1933390.62	1815350.25	1901205.88	614124.875	642183.438	610754.25	706728.812	796856.375	775137.625
16	22	5	0	0	0	0	0	0	0	293.139446	1.375	0.3125	292.812124	293	0.187875625	6	1	0.177957533	0.259259259	0	0	0	0	0	0	414700.375	405497.781	421965.781	440610.344	458153.531	407409.188	778258.312	827669.375	893423.125	729953.625	810997.938	898571.688	1211710.75	1107053	1275984.75	1514257.75	1259242.62	1342209.75	484357.5	507531.5	378831	524171.188	483431.156	496312.312
18	30	3	0	0	0	0	0	0	0	293.212217	1.66666667	0.166666667	292.884814	293	0.115186081	4	1	0.200202224	0.151515152	0	0	0	0	0	12066.416	0	0	0	0	0	0	0	0	0	0	0	0	0	0	0	0	0	0	0	0	0	0	0	0
12	9	8	1	0	0	0	0	0	0	294.025539	0.75	0.666666667	293.697228	294	0.302772244	8	0	0.13346815	0.571428571	0	0	0	0	0	0	33899.9102	0	42741.1133	52728.957	0	41127.8477	0	0	0	0	0	0	0	0	0	0	0	0	0	0	0	0	0	0
13	13	7	1	0	0	0	0	0	0	294.061925	1	0.538461538	293.733573	294	0.266427472	7	0	0.144590495	0.411764706	0	0	0	0	0	0	148449.203	123224.062	211765.531	207718.594	152437.438	203092.969	64921.7266	64395.6914	63134.7656	56801.043	59011.0859	57734.5352	0	139832.375	134357.562	56633.8633	138215.438	127399.438	42654.3672	40481.8789	34694.6172	45957.4062	37799.7891	50943.7344
14	17	6	1	0	0	0	0	0	0	294.09831	1.21428571	0.428571429	293.769917	294	0.2300827	6	0	0.155712841	0.3	0	0	0	0	0	0	59709.9492	65389.4219	74608.2109	70429.5469	81114.4453	66897.7109	49769.8438	47730.8672	46825.1875	35710.6992	47758.582	49939.0312	483805.562	399895.594	499768.969	680711.312	585947.688	636899.875	469534.156	370521.594	280243.938	322749.75	272357.875	282270
15	21	5	1	0	0	0	0	0	0	294.134696	1.4	0.333333333	293.806262	294	0.193737929	5	0	0.166835187	0.217391304	0	0	0	0	0	0	0	0	0	0	0	0	0	0	0	0	0	0	290119.5	308430.906	179172.266	326117.562	229586.156	238344.25	143613.188	143577.438	149839.203	139686.688	119520.648	86134.9062
12	25	7	1	0	0	0	0	0	0	294.155825	2.08333333	0.583333333	293.827368	294	0.172632322	0	-7	0.13346815	0	0	0	0	0	0	0	56269.2656	50061.0156	44529.7773	45154.082	42677.4336	61122.5664	29685.9473	0	32509.2695	39936.3867	0	0	90186.2578	77312.6484	79807.1875	115621.547	77966.0156	103271.5	0	77344.8906	80039.2422	0	89277.7656	0
12	8	9	0	0	0	0	0	0	0	295.009555	0.666666667	0.75	294.680145	295	0.319855404	9	0	0.13346815	0.6	0	0	0	0	0	0	307909.719	298190.438	0	418238.969	369194.719	368773.875	0	0	0	526837.75	561006.812	590296.938	0	0	0	0	0	0	0	0	0	0	0	0
13	12	8	0	0	0	0	0	0	0	295.04594	0.923076923	0.615384615	294.716489	295	0.283510633	8	0	0.144590495	0.444444444	0	0	0	0	0	0	1296560.88	1250661.38	1168241.12	1534670.62	1305336.12	1316255.75	991087.75	1035117.06	1176067.88	1130503.25	1121812.5	1204041.62	0	174704.875	0	168457.438	106028.789	98634.9375	0	14054.4443	12343.8311	18060.625	19182.8281	17279.4023
17	12	5	0	0	0	0	0	0	0	295.061196	0.705882353	0.294117647	294.731729	295	0.268271468	12	7	0.189079879	0.655172414	0	0	0	0	0	0	0	38296.4414	36826.1758	38893.1445	41337.1797	0	67576.4688	56939.0039	51266.9336	53267.4883	0	37184	0	0	0	0	0	0	0	0	0	0	0	0
10	16	10	0	0	0	0	0	0	0	295.06707	1.6	1	294.737595	295	0.262405026	3	-7	0.111223458	0	0	0	0	11555.3564	0	10442.334	0	0	0	0	0	0	0	0	0	0	0	0	0	0	0	0	0	0	0	0	0	0	0	0
14	16	7	0	0	0	0	0	0	0	295.082326	1.14285714	0.5	294.752834	295	0.247165861	7	0	0.155712841	0.333333333	0	0	0	0	0	0	2129677.25	1876492.25	1946262.88	2159389	2079079	2077105.75	2168995.75	1909811.5	1987678.12	2063298.12	1987675.5	2302928.75	1103788.88	0	1160175.88	1362670.25	1253040.38	1265435.38	579755.625	494358.938	396888.062	459308.656	464025.594	399976.938
18	16	4	0	0	0	0	0	0	0	295.097582	0.888888889	0.222222222	294.768073	295	0.231926696	11	7	0.200202224	0.5625	0	0	0	0	0	0	10440.9229	10002.5918	11861.4424	0	0	12231.8682	22461.5137	19111.9473	17923.3457	16613.4121	16086.7773	16833.1309	0	0	0	0	0	0	0	0	0	0	0	0
15	20	6	0	0	0	0	0	0	0	295.118711	1.33333333	0.4	294.789179	295	0.210821089	6	0	0.166835187	0.25	0	0	0	0	0	0	1576237.5	1604936.5	1596890.5	1617641.62	1515535.25	1597673.88	2805177.25	2723678.25	2828287.5	2717734.5	2846830	3015358.5	3141724	2803148.25	2574191.5	3563670.25	3251378.75	3082974.75	956546.125	916321.75	953003.25	1139001.38	1094655.5	1048476.25
16	24	5	0	0	0	0	0	0	0	295.155097	1.5	0.3125	294.825524	295	0.174476318	5	0	0.177957533	0.185185185	0	0	0	11305.4854	16274.9004	0	105174.844	166506.391	170148.391	142356.578	165570.781	139190.578	374410.5	348577.125	276800.031	365788.844	376220.312	415167.5	840071.688	692062.25	627827.125	775027.875	779403.688	813281.062	271681.75	175861.891	136949.391	274009.469	149915.625	271092.188
18	32	3	0	0	0	0	0	0	0	295.227867	1.77777778	0.166666667	294.898213	295	0.101786774	3	0	0.200202224	0.0909090909	0	0	0	36870.9102	39093.1719	37072.7227	0	0	0	0	0	0	0	0	0	0	0	0	0	0	0	0	0	0	0	0	0	0	0	0
19	36	2	0	0	0	0	0	0	0	295.264253	1.89473684	0.105263158	294.934558	295	0.0654420023	2	0	0.21132457	0.0555555556	0	0	0	14926.6748	14986.6777	10304.0615	0	0	0	0	0	0	0	0	0	0	0	0	0	0	0	0	0	0	0	0	0	0	0	0
12	11	8	1	0	0	0	0	0	0	296.041189	0.916666667	0.666666667	295.710627	296	0.289372937	7	-1	0.13346815	0.428571429	0	0	0	0	0	0	114393.547	152044.562	0	141380.562	103990.836	132193.938	0	0	0	0	0	0	0	0	0	0	0	0	0	0	0	0	0	0
13	15	7	1	0	0	0	0	0	0	296.077575	1.15384615	0.538461538	295.746972	296	0.253028165	6	-1	0.144590495	0.294117647	0	0	0	0	0	0	172688.781	224091.797	231142.469	242970.062	151549	197641.766	55010.6094	62967.3828	0	25795.8965	53184.2695	57486.4844	315714.594	330824.594	257490.625	471602.812	360853.875	288256.875	170540.031	173877.547	180391.719	113359.508	110443.367	0
14	19	6	1	0	0	0	0	0	0	296.11396	1.35714286	0.428571429	295.783317	296	0.216683393	5	-1	0.155712841	0.2	0	0	0	0	0	0	11696.9395	11957.1963	10149.4814	11201.4033	17513.877	15956.7676	14825.9531	14394.9043	14983.4736	13041.3252	11475.333	15880.793	615813.625	635298.438	557665.25	647456.188	564541.188	655035.938	243059.891	234440.672	251831.406	402167.469	352168.75	295884.062
15	23	5	1	0	0	0	0	0	0	296.150346	1.53333333	0.333333333	295.819661	296	0.180338621	4	-1	0.166835187	0.130434783	0	0	0	0	0	0	0	0	0	0	0	0	0	0	0	0	0	0	0	45126.1328	48599.5547	50140.4727	43435.8789	56068.0195	0	0	0	12557.5215	0	0
11	6	10	0	0	0	0	0	0	0	296.988819	0.545454545	0.909090909	296.657199	297	0.342800869	9	-1	0.122345804	0.666666667	0	0	0	0	0	0	0	0	0	0	0	0	203512.031	39983.2188	0	48719.7656	30536.9512	63992.8477	0	0	0	0	0	0	0	0	0	0	0	0
15	6	7	0	0	0	0	0	0	0	297.004076	0.4	0.466666667	296.672438	297	0.327561704	13	6	0.166835187	0.826086957	0	0	0	0	0	0	0	0	0	0	15273.3682	0	20864.4297	17719.0508	20449.3418	21426.0742	0	26441.959	0	0	0	0	0	0	0	0	0	0	0	0
12	10	9	0	0	0	0	0	0	0	297.025205	0.833333333	0.75	296.693544	297	0.306456097	8	-1	0.13346815	0.466666667	0	0	0	0	0	0	996338.875	888678.125	867628.438	1041733.38	1001752.44	942824.625	561518.125	541837.938	633022.188	671184	582678.812	795113.188	0	0	0	0	0	0	0	0	0	0	0	0
16	10	6	0	0	0	0	0	0	0	297.040461	0.625	0.375	296.708783	297	0.291216933	12	6	0.177957533	0.692307692	0	0	0	0	0	0	52354.3477	74340.0938	81077.4844	94378.375	87518.9062	0	46481.6875	121894.078	138707.328	57510.5078	48061.6211	133670.781	0	0	0	0	0	10158.708	0	0	0	0	0	0
13	14	8	0	0	0	0	0	0	0	297.06159	1.07692308	0.615384615	296.729889	297	0.270111326	7	-1	0.144590495	0.333333333	0	0	0	0	0	0	2414312	2075446.38	2236682	2434233.75	2249242	2370956.75	1422790	1413781.62	1389623.12	1460724.5	1524310.62	1556078	460912.938	0	583821.5	529716.438	401931.25	495895.156	126608.641	108288.648	126964.344	86629.6641	78614.8594	0
17	14	5	0	0	0	0	0	0	0	297.076846	0.823529412	0.294117647	296.745128	297	0.254872161	11	6	0.189079879	0.586206897	0	0	0	0	0	0	64927.4336	66303.7344	71427.25	78124.5547	80307.2188	74882.6953	113882.695	121624.148	114334.766	105459.297	107580.891	113583.375	0	0	0	0	0	0	0	0	0	0	0	0
10	18	10	0	0	0	0	0	0	0	297.082719	1.8	1	296.750994	297	0.249005719	2	-8	0.111223458	0	0	0	0	20793.6191	0	15709.46	0	0	0	0	0	0	0	0	0	0	0	0	0	0	0	0	0	0	0	0	0	0	0	0
14	18	7	0	0	0	0	0	0	0	297.097976	1.28571429	0.5	296.766233	297	0.233766554	6	-1	0.155712841	0.238095238	0	0	0	0	0	0	2616610.25	2376629.5	2532636.25	2752999.25	2584600.25	2617741	3289175	3223118	3214328.5	3090246	3120769	3361776	2349248.5	2311074.75	2288756	2918321.25	2849807.25	2804971.25	746263.125	760163.062	629701.062	882464.188	814599.312	799364.562
18	18	4	0	0	0	0	0	0	0	297.113232	1	0.222222222	296.781473	297	0.218527389	10	6	0.200202224	0.5	0	0	0	0	0	0	30134.6973	36590.9609	35017.875	29054.6035	29922.1328	33064.918	63893.1875	61932	55205.0234	53250.2539	59095.207	59794.1641	0	0	0	0	0	0	0	0	0	0	0	0
15	22	6	0	0	0	0	0	0	0	297.134361	1.46666667	0.4	296.802578	297	0.197421782	5	-1	0.166835187	0.166666667	0	0	0	0	12843.2236	10798.9463	806572.312	658353.25	733024.375	754417.25	719610.188	696729	1665239	1427608.88	1633104.75	1561097.38	1688420.88	1730162.25	2181086.5	2176891	2117182.5	2535882.5	2347237.5	2418875	403762.438	692322.938	567398.812	592143.5	550316.375	626662.188
16	26	5	0	0	0	0	0	0	0	297.170747	1.625	0.3125	296.838923	297	0.16107701	4	-1	0.177957533	0.111111111	0	0	0	10984.5127	0	0	0	0	0	0	0	0	87248.6719	0	89964.6875	0	0	0	260098.172	281954.5	290637.094	215551.688	143759.281	113587.953	50187.6914	56952.3281	59862.4492	12912.8223	11650.1924	13906.5967
18	34	3	0	0	0	0	0	0	0	297.243517	1.88888889	0.166666667	296.911613	297	0.0883874669	2	-1	0.200202224	0.0303030303	0	0	0	84872.4297	99710.4375	86135.125	0	0	0	0	0	0	0	0	0	16652.6836	10698.9531	36544.8633	0	0	0	16244.2178	0	11565.3848	0	0	0	0	0	12729.6973
19	38	2	0	0	0	0	0	0	0	297.279903	2	0.105263158	296.947957	297	0.0520426951	1	-1	0.21132457	0	0	0	0	31897.8125	45463.3984	29074.3945	0	0	0	0	0	0	0	0	0	0	0	0	0	0	0	0	0	0	0	0	0	0	0	0
12	13	8	1	0	0	0	0	0	0	298.056839	1.08333333	0.666666667	297.724026	298	0.275973629	6	-2	0.13346815	0.285714286	0	0	0	0	0	0	210183.078	0	250546.578	207672.312	178105.312	200956.844	0	0	0	0	0	0	0	36314.0781	32964.3828	41525.0781	33812.2148	0	0	0	0	0	0	0
13	17	7	1	0	0	0	0	0	0	298.093225	1.30769231	0.538461538	297.760371	298	0.239628858	5	-2	0.144590495	0.176470588	0	0	0	0	0	0	0	0	70331.2422	57130.7031	86546.2031	78943.9375	20106.6172	0	0	0	0	0	325723	365513.625	321363.562	482516.375	425281.375	474942.062	74446.2656	126273.82	214725.406	225027.953	206391.016	0
14	21	6	1	0	0	0	0	0	0	298.12961	1.5	0.428571429	297.796716	298	0.203284086	4	-2	0.155712841	0.1	0	0	0	0	0	0	0	0	0	0	0	0	0	0	0	0	0	0	276417.188	0	107698.766	315760.5	194366.312	273837.781	106185.352	110392.32	119730.664	108576.734	21475.7734	0
11	8	10	0	0	0	0	0	0	0	299.00447	0.727272727	0.909090909	298.670598	299	0.329401562	8	-2	0.122345804	0.5	0	0	0	0	0	0	73861.75	0	122473.883	75430.2188	107933.398	103486.602	52791.8477	52560.3867	0	47693.5508	39438.3398	0	0	0	0	0	0	0	0	0	0	0	0	0
15	8	7	0	0	0	0	0	0	0	299.019726	0.533333333	0.466666667	298.685838	299	0.314162397	12	5	0.166835187	0.739130435	0	0	0	0	0	0	71652.9219	73738.7266	88451.2109	95744.3828	95217.3906	72211.7656	104244.289	186851.125	184895.609	107900.391	182614.469	191984.812	0	0	0	0	0	0	0	0	0	0	0	0
12	12	9	0	0	0	0	0	0	0	299.040855	1	0.75	298.706943	299	0.29305679	7	-2	0.13346815	0.333333333	0	0	0	0	0	0	2178896.75	1839515.88	0	2251786.25	1956208.38	2018930.5	661560.5	673048	0	769413.625	684708	669817.062	36281.9141	33612.875	28967.5195	41732.3789	26784.1113	29275.5254	0	0	0	0	0	0
16	12	6	0	0	0	0	0	0	0	299.056111	0.75	0.375	298.722182	299	0.277817625	11	5	0.177957533	0.615384615	0	0	0	0	0	0	217726.688	217443.859	226838.906	239045.344	240918.203	199727.172	206874.312	203322.859	258601.062	187736.5	205483.406	252911.547	23878.75	24264.3086	20130.8086	0	15446.2676	0	0	0	0	0	0	0
13	16	8	0	0	0	0	0	0	0	299.07724	1.23076923	0.615384615	298.743288	299	0.256712018	6	-2	0.144590495	0.222222222	0	0	0	0	0	0	2638682.5	0	2304860.25	2783440.25	2690171.75	2558213.5	1785319.62	1708352.25	0	1792860.38	1860817.12	1903341.25	0	0	826570.875	1002832.94	1042046.5	0	336778.531	185412.781	335501.719	264010.625	242031.234	373801.844
17	16	5	0	0	0	0	0	0	0	299.092497	0.941176471	0.294117647	298.758527	299	0.241472854	10	5	0.189079879	0.517241379	0	0	0	0	0	0	161115.672	87003.5391	157590.891	174357.406	130912.391	161667.953	248196.797	253524.734	248780.516	222413	234070	215621.812	0	0	0	0	0	0	14926.4883	10801.5244	16476.0684	14179.5723	0	15561.415
10	20	10	0	0	0	0	0	0	0	299.098369	2	1	298.764394	299	0.235606411	1	-9	0.111223458	0	0	0	0	24482.8145	15613.1719	14876.8037	0	0	0	0	0	0	0	0	0	0	0	0	0	0	0	0	0	0	0	0	0	0	0	0
14	20	7	0	0	0	0	0	0	0	299.113626	1.42857143	0.5	298.779633	299	0.220367247	5	-2	0.155712841	0.142857143	0	0	0	11655.1543	15233.6934	10116.8877	1170664.88	0	1039444.38	1201101.62	1176829.75	1191637.38	1876697	1595855.38	1853730.88	1820612.25	1835177.62	2017928	2192182.25	2226276.75	1890080.75	2568893	2430194	2520451.25	0	526843.25	402401.094	652905.5	540198.25	572199.5
18	20	4	0	0	0	0	0	0	0	299.128882	1.11111111	0.222222222	298.794872	299	0.205128082	9	5	0.200202224	0.4375	0	0	0	0	0	0	76440.8906	79418.4688	81824.0781	83221.4219	42323.668	70600.7109	171419.188	110059.219	166866.891	146070.109	97481.2266	168618.406	53386.6953	58920.3203	54049.9805	68999.4297	0	64505.2734	34785.8242	28346.7227	33461.6328	40357.7031	33681.0586	36372.1328
15	24	6	0	0	0	0	0	0	0	299.150011	1.6	0.4	298.815978	299	0.184022475	4	-2	0.166835187	0.0833333333	0	0	0	0	0	0	11795.2314	72154.0312	69843.3281	77336.5703	44944.5547	93705.8594	311221.531	275464.875	336144.219	305346.938	319425.219	376509.562	808902.375	712651.062	685341.562	748792.25	733737.125	683319	134832.5	127247.453	141645.312	61867.6914	68122.6797	134875.094
19	24	3	0	0	0	0	0	0	0	299.165267	1.26315789	0.157894737	298.831217	299	0.16878331	8	5	0.21132457	0.371428571	0	0	0	0	0	0	0	0	0	0	0	0	0	11252.1641	0	0	0	0	0	0	10752.9932	11792.7539	13191.3799	0	0	0	0	0	0	0
16	28	5	0	0	0	0	0	0	0	299.186397	1.75	0.3125	298.852322	299	0.147677703	3	-2	0.177957533	0.037037037	0	0	0	27674.0332	35600.2812	28968.4727	0	0	0	0	0	0	0	0	0	0	0	0	0	0	0	0	0	0	0	0	0	0	0	0
17	32	4	0	0	0	0	0	0	0	299.222782	1.88235294	0.235294118	298.888667	299	0.111332931	2	-2	0.189079879	0	0	0	0	39968.6719	39347.8047	42358.5938	0	0	0	0	0	0	0	0	0	0	0	0	0	0	0	0	0	0	0	0	0	0	0	0
18	36	3	0	0	0	0	0	0	0	299.259167	2	0.166666667	298.925012	299	0.0749881597	1	-2	0.200202224	0	0	0	0	39768.6211	41303.2305	35522.2266	0	0	0	0	0	0	0	0	0	0	0	0	0	0	0	0	0	0	0	0	0	0	0	0
12	15	8	1	0	0	0	0	0	0	300.072489	1.25	0.666666667	299.737426	300	0.262574322	5	-3	0.13346815	0.142857143	0	0	0	0	0	0	0	37855.9258	108922.539	124057.922	37390.2383	0	0	0	0	0	0	0	0	0	0	50530.7148	0	0	0	0	0	0	0	0
13	19	7	1	0	0	0	0	0	0	300.108875	1.46153846	0.538461538	299.77377	300	0.226229551	4	-3	0.144590495	0.0588235294	0	0	0	0	0	0	0	0	0	0	0	0	0	0	0	0	0	0	0	244662.188	97548.4062	0	104836.047	133977.969	50727.1797	0	44372.4297	43813.8242	50558.5859	53340.0234
14	23	6	1	0	0	0	0	0	0	300.14526	1.64285714	0.428571429	299.810115	300	0.189884779	3	-3	0.155712841	0	0	0	0	0	0	0	0	0	0	0	0	0	0	0	0	0	0	0	0	11711.7959	0	0	0	0	0	0	0	0	0	0
14	6	8	0	0	0	0	0	0	0	300.99899	0.428571429	0.571428571	300.662892	301	0.337107862	12	4	0.155712841	0.8	0	0	0	0	0	0	45776.8516	41439.0273	51509.1836	51167.8047	52858.4492	43876.4258	193596.266	125731.758	197414.484	135854.438	166803.203	139949.156	0	0	0	0	0	0	0	0	0	0	0	0
11	10	10	0	0	0	0	0	0	0	301.020119	0.909090909	0.909090909	300.683998	301	0.316002255	7	-3	0.122345804	0.333333333	0	0	0	0	0	0	684186.5	0	0	699447.75	574827.5	600991.625	39843.0859	122080.82	0	79463.7734	70937.2812	69746.7656	0	0	0	0	0	0	0	0	0	0	0	0
15	10	7	0	0	0	0	0	0	0	301.035376	0.666666667	0.466666667	300.699237	301	0.30076309	11	4	0.166835187	0.652173913	0	0	0	0	0	0	324146.438	221330.656	226283.438	309514.688	276048.094	259155.453	319875.781	318834.219	308526.344	333130.656	351720.344	399874.781	0	0	11090.6299	0	11919.5176	0	0	0	0	0	0	0
12	14	9	0	0	0	0	0	0	0	301.056505	1.16666667	0.75	300.720343	301	0.279657483	6	-3	0.13346815	0.2	0	0	0	0	0	0	1644106.75	0	0	1990337.38	1845272.12	1639438.25	0	665336.812	0	704312.562	683334.062	806169.562	118158.469	0	0	55434.543	69361.2344	120243.969	0	11191.2939	0	0	0	0
16	14	6	0	0	0	0	0	0	0	301.071761	0.875	0.375	300.735582	301	0.264418318	10	4	0.177957533	0.538461538	0	0	0	0	0	0	331171.281	0	370292.25	361988.625	317741.938	308031.812	358413.344	330554.906	492864.906	394494.562	365947.531	464616.188	70104.9062	75186.5312	54454.7617	74775.0312	0	78012.0391	17700.9082	22290.6152	23969.2754	18054.3789	23003.7734	14196.3477
13	18	8	0	0	0	0	0	0	0	301.09289	1.38461538	0.615384615	300.756687	301	0.243312711	5	-3	0.144590495	0.111111111	0	0	0	0	0	0	966617.562	0	0	1174427.5	1142345.5	1064436	986310.875	1095710.5	962449.875	1106219.25	1069010.88	1144632.38	1068590.75	831500.312	968857.188	1151206.75	948946.062	1123451	270086.312	0	0	280750.281	189258.891	264893.062
17	18	5	0	0	0	0	0	0	0	301.108146	1.05882353	0.294117647	300.771926	301	0.228073546	9	4	0.189079879	0.448275862	0	0	0	0	0	0	256367.266	0	218603.375	249224.844	241904.062	246298.25	303454.531	370867.562	367139.812	341687.688	359037.688	428306.156	193248.75	199146.172	195320.969	219328.406	146378.594	225587.25	120278.289	0	144995.484	139089.562	125662.133	136167.688
10	22	10	0	0	0	0	0	0	0	301.114019	2.2	1	300.777793	301	0.222207104	0	-10	0.111223458	0	0	0	0	19051.25	10850.0371	12923.3848	0	0	0	0	0	0	0	0	0	0	0	0	0	0	0	0	0	0	0	0	0	0	0	0
14	22	7	0	0	0	0	0	0	0	301.129276	1.57142857	0.5	300.793032	301	0.206967939	4	-3	0.155712841	0.0476190476	0	0	0	0	0	14646.791	75969.8359	0	119775.125	171607.891	153393.656	133388.406	243434.734	243764.781	381620.938	368109.812	343752.938	374864.469	0	700703.125	707818.688	873559.062	823268.625	811563.688	189097.516	188753.188	0	208434.5	141418.984	191366.094
18	22	4	0	0	0	0	0	0	0	301.144532	1.22222222	0.222222222	300.808271	301	0.191728775	8	4	0.200202224	0.375	0	0	0	0	0	0	0	0	0	0	0	0	237910.219	235879.938	0	216072.422	222380.281	195938.766	200913.016	191671.547	222359.578	275311.5	262537.188	0	98871.4219	111699.984	106189.711	0	97408.4062	0
15	26	6	0	0	0	0	0	0	0	301.165661	1.73333333	0.4	300.829377	301	0.170623168	3	-3	0.166835187	0	0	0	0	20506.5234	17829.6348	24704.6738	0	0	0	0	0	0	34044.3164	0	29625.959	22127.9336	18381.2832	0	44787.4375	40614.6328	39113.957	56660.9219	57505.5	60238.3711	0	0	0	0	0	0
19	26	3	0	0	0	0	0	0	0	301.180917	1.36842105	0.157894737	300.844616	301	0.155384003	7	4	0.21132457	0.314285714	0	0	0	0	0	0	0	0	0	0	0	0	0	0	0	0	0	0	0	0	0	0	0	11900.6631	0	0	0	0	0	0
16	30	5	0	0	0	0	0	0	0	301.202046	1.875	0.3125	300.865722	301	0.134278396	2	-3	0.177957533	0	0	0	0	10996.0283	0	0	0	0	0	0	0	0	0	0	0	0	0	0	0	0	0	0	0	0	0	0	0	0	0	0
15	13	6	1	0	0	0	0	0	0	302.06701	0.866666667	0.4	301.729719	302	0.270280622	9	3	0.166835187	0.545454545	0	0	0	0	0	0	0	0	38938.1445	0	25763.6016	0	0	0	0	0	40060.5781	0	0	0	0	0	0	0	0	12488.4062	0	0	0	0
16	17	5	1	0	0	0	0	0	0	302.103396	1.0625	0.3125	301.766064	302	0.23393585	8	3	0.177957533	0.44	0	0	0	0	0	0	0	0	0	0	0	0	0	0	0	0	0	0	70822.375	0	67273.3984	0	0	0	43508.707	48678	44313.4141	47826.0117	39737.3477	41064.9844
17	21	4	1	0	0	0	0	0	0	302.139781	1.23529412	0.235294118	301.802409	302	0.197591079	7	3	0.189079879	0.357142857	0	0	0	0	0	0	0	0	0	0	0	0	0	0	0	0	0	0	11188.3291	0	0	20700.6699	15226.1631	11995.7412	0	0	0	0	0	0
16	33	4	1	0	0	0	0	0	0	302.233681	2.0625	0.25	301.896204	302	0.103795928	0	-4	0.177957533	0	0	0	0	15983.4238	16310.457	16674.5234	0	0	0	0	0	0	0	0	0	0	0	0	0	0	0	0	0	0	0	0	0	0	0	0
14	8	8	0	0	0	0	0	0	0	303.01464	0.571428571	0.571428571	302.676291	303	0.323708554	11	3	0.155712841	0.7	0	0	0	0	0	0	208417.516	0	0	314723.469	230180.797	211631.125	279335.875	0	0	346880.781	350756.531	381266.156	0	0	0	0	0	0	0	0	0	0	0	0
11	12	10	0	0	0	0	0	0	0	303.03577	1.09090909	0.909090909	302.697397	303	0.302602947	6	-4	0.122345804	0.166666667	0	0	0	0	0	0	0	0	0	0	585273.938	0	0	0	0	0	0	0	0	0	0	0	0	0	0	0	0	0	0	0
15	12	7	0	0	0	0	0	0	0	303.051026	0.8	0.466666667	302.712636	303	0.287363783	10	3	0.166835187	0.565217391	0	0	0	0	0	0	559397.938	0	624113.688	586740.875	537449.5	533515.438	553073.25	594791.812	0	661862.875	662325.125	675372.25	56990.8633	64557.1172	61018.1367	71281.4375	0	55294.5781	0	0	0	0	0	0
12	16	9	0	0	0	0	0	0	0	303.072155	1.33333333	0.75	302.733742	303	0.266258176	5	-4	0.13346815	0.0666666667	0	0	0	0	0	0	435860.219	299451.875	327539.219	618483.625	473536.969	472866.5	244738.156	0	290001.531	318099.594	228096.094	262130.234	53242.0508	0	0	0	88278.8359	0	14853.3848	0	0	19906.5254	15877.9961	0
16	16	6	0	0	0	0	0	0	0	303.087411	1	0.375	302.748981	303	0.251019011	9	3	0.177957533	0.461538462	0	0	0	0	0	0	531625.938	431388.031	420260.312	543926.625	505910.375	498160.25	606222.875	699760.125	730389	621884	661037.5	734103	147701	210308.312	116971.055	348415.625	292662.469	350976.969	169589.297	175295.328	193563.141	203602.672	181447.219	161249.438
13	20	8	0	0	0	0	0	0	0	303.10854	1.53846154	0.615384615	302.770087	303	0.229913404	4	-4	0.144590495	0	0	0	0	0	0	0	22440.0215	0	76012.8984	145019.891	165679.719	145532.797	104573.055	0	179781.047	223720.562	130100.969	216082.922	342649.344	373525.688	0	430868.438	396019.344	350779.25	39294.0664	37858.5273	41771.7617	48572.1094	46842.9258	46513.8672
17	20	5	0	0	0	0	0	0	0	303.123797	1.17647059	0.294117647	302.785326	303	0.214674239	8	3	0.189079879	0.379310345	0	0	0	0	0	0	0	0	456824.469	361337.844	379203.688	340848.5	535580.875	542874.312	554348.25	606348.938	547460.062	572393	580707.125	0	572876.312	493859.188	474477	556163.875	247947	390925.688	196036.516	317933.531	266533.812	327737
14	24	7	0	0	0	0	0	0	0	303.144926	1.71428571	0.5	302.806431	303	0.193568632	3	-4	0.155712841	0	0	0	0	0	0	0	0	0	0	0	0	0	0	0	0	0	0	0	61484.3359	57071.9062	0	70158.4922	16484.2305	59749.375	0	0	0	0	0	0
18	24	4	0	0	0	0	0	0	0	303.160182	1.33333333	0.222222222	302.821671	303	0.178329467	7	3	0.200202224	0.3125	0	0	0	0	0	0	0	0	84486.3125	66009.0391	68830.4609	78429.8359	127132.008	223916.5	226685.188	201111.891	170184.594	225738.281	296752.906	0	299588.562	308001.469	343821.938	343604.688	130854.297	0	134750.797	129135.039	77089.5859	66270.9219
16	32	5	0	0	0	0	0	0	0	303.217696	2	0.3125	302.879121	303	0.120879089	1	-4	0.177957533	0	0	0	0	0	0	15718.2568	0	0	0	0	0	0	0	0	0	0	0	0	0	0	0	0	0	0	0	0	0	0	0	0
14	11	7	1	0	0	0	0	0	0	304.046275	0.785714286	0.5	303.706774	304	0.293226087	9	2	0.155712841	0.578947368	0	0	0	0	0	0	0	0	0	0	0	0	0	0	0	50289.1445	75925.1406	55960.6172	0	11373.71	16575.2734	0	15356.7217	0	0	0	0	0	0	0
15	15	6	1	0	0	0	0	0	0	304.08266	1	0.4	303.743119	304	0.256881315	8	2	0.166835187	0.454545455	0	0	0	0	0	0	0	0	64035.918	0	61383.8594	52450.5195	52997.9727	0	50738.3633	40027.7344	45690.0078	51352.1172	172669.453	0	0	0	0	0	0	90635.2109	0	0	88399.8516	91257.0547
16	19	5	1	0	0	0	0	0	0	304.119046	1.1875	0.3125	303.779463	304	0.220536543	7	2	0.177957533	0.36	0	0	0	0	0	0	0	0	0	0	0	0	0	0	0	0	0	0	0	0	202884.609	232054	211932.938	0	143090.438	159208.797	0	161764.562	146143.625	87415.4922
17	23	4	1	0	0	0	0	0	0	304.155431	1.35294118	0.235294118	303.815808	304	0.184191771	6	2	0.189079879	0.285714286	0	0	0	0	0	0	0	0	0	0	0	0	0	0	0	0	0	0	0	0	13422.9307	12234.7324	0	11070.4961	0	0	0	0	0	0
13	6	9	0	0	0	0	0	0	0	304.993905	0.461538462	0.692307692	304.653346	305	0.346654019	11	2	0.144590495	0.764705882	0	0	0	0	0	0	0	0	31676.8574	16993.1055	0	30904.9238	0	0	0	75964.7422	43530.7734	80958.9688	0	0	0	0	0	0	0	0	0	0	0	0
14	10	8	0	0	0	0	0	0	0	305.03029	0.714285714	0.571428571	304.689691	305	0.310309247	10	2	0.155712841	0.6	0	0	0	0	0	0	590518.938	0	539483.938	761142.438	636754.562	633410.688	805772.375	0	830491.812	805010.625	936965.938	862706.125	0	26141.7695	27221.6367	34618.4062	26003.6836	23652.0332	0	0	0	0	0	0
11	14	10	0	0	0	0	0	0	0	305.05142	1.27272727	0.909090909	304.710796	305	0.28920364	5	-5	0.122345804	0	0	0	0	0	0	0	95090.6953	0	0	0	153632.078	0	0	0	0	0	0	0	0	0	0	0	0	0	0	0	0	0	0	0
15	14	7	0	0	0	0	0	0	0	305.066676	0.933333333	0.466666667	304.726036	305	0.273964475	9	2	0.166835187	0.47826087	0	0	0	0	0	0	780364.688	705018.25	606236.438	901078.5	755372.625	829160.188	926900	0	0	958328.188	976317.25	1092508.88	0	0	211269.75	219358.609	267340.906	242926.594	94241.4922	91114.7734	94543.2188	103504.484	93004.2266	0
12	18	9	0	0	0	0	0	0	0	305.087805	1.5	0.75	304.747141	305	0.252858868	4	-5	0.13346815	0	0	0	0	0	0	0	0	0	0	19588.6211	0	18204.8145	0	0	0	13272.2227	0	0	0	0	0	0	0	0	20343.4414	17445.4609	17184.5371	0	17437.0859	22969.0742
16	18	6	0	0	0	0	0	0	0	305.103061	1.125	0.375	304.76238	305	0.237619704	8	2	0.177957533	0.384615385	0	0	0	0	0	0	806325.312	816450.562	715688.438	857332.688	807168.75	839959.062	1154161.12	1084983.25	1138946.88	1074322.25	1146592	1231606.62	843840.688	930903.125	703431	982478.25	941616.75	907952	488530.344	448745.469	0	603367.938	607993.312	583230
13	22	8	0	0	0	0	0	0	0	305.12419	1.69230769	0.615384615	304.783486	305	0.216514097	3	-5	0.144590495	0	0	0	0	0	0	0	0	0	0	0	0	0	0	0	0	0	0	0	23528.125	16139.9209	19038.9727	19575.7324	22074.4277	18243.625	0	0	0	0	0	0
17	22	5	0	0	0	0	0	0	0	305.139446	1.29411765	0.294117647	304.798725	305	0.201274932	7	2	0.189079879	0.310344828	0	0	0	0	0	0	0	0	0	394132.75	408121.906	421995.469	645879.938	0	694343.812	667635.438	622890.562	760747.562	0	0	898128.562	1026423.5	994144.125	997129.125	0	390543.938	0	500131.312	463679.312	446957.844
18	26	4	0	0	0	0	0	0	0	305.175832	1.44444444	0.222222222	304.83507	305	0.16493016	6	2	0.200202224	0.25	0	0	0	0	0	0	0	0	0	0	0	0	97173.6875	0	105103.594	0	0	0	0	0	202139.453	0	210426.094	0	59351.4336	67252.8125	69862.9844	57521.0938	63906.5469	54936.5195
13	9	8	1	0	0	0	0	0	0	306.025539	0.692307692	0.615384615	305.683828	306	0.316171551	9	1	0.144590495	0.625	0	0	0	0	0	0	0	0	0	0	61287.3477	0	0	0	36760.9375	0	34468.1719	33657.1211	0	0	0	0	0	0	0	0	0	0	0	0
14	13	7	1	0	0	0	0	0	0	306.061925	0.928571429	0.5	305.720173	306	0.279826779	8	1	0.155712841	0.473684211	0	0	0	0	0	0	87508.7578	0	182424.812	133651.516	148199.094	169216.266	99036.5625	98947.8906	92652.8594	0	66587.7188	80847.9375	0	0	86484.7734	0	101865.32	0	0	30779.6484	0	21543.7344	22142.8594	33291.082
15	17	6	1	0	0	0	0	0	0	306.09831	1.13333333	0.4	305.756518	306	0.243482008	7	1	0.166835187	0.363636364	0	0	0	0	0	0	0	0	0	57154.2773	23658.4922	0	51763.7383	0	43223.75	0	44698.8086	28670.3652	0	0	480539.219	512705.062	388240.562	0	0	395912.562	296341.688	323213.906	332509.844	267163.906
16	21	5	1	0	0	0	0	0	0	306.134696	1.3125	0.3125	305.792863	306	0.207137236	6	1	0.177957533	0.28	0	0	0	0	0	0	0	0	0	0	0	0	0	0	0	0	0	0	0	0	266643.438	311090.875	279930.906	0	0	90030.7578	0	227604.344	178900	169119.156
13	8	9	0	0	0	0	0	0	0	307.009555	0.615384615	0.692307692	306.666745	307	0.333254712	10	1	0.144590495	0.647058824	0	0	0	0	0	0	325144.594	215085.969	430554.812	379434	303201	0	0	0	0	543876.375	533653.5	478548.156	0	0	0	0	0	0	0	0	0	0	0	0
14	12	8	0	0	0	0	0	0	0	307.04594	0.857142857	0.571428571	306.70309	307	0.29690994	9	1	0.155712841	0.5	0	0	0	0	0	0	1103119.88	1009039.69	1008598.31	1265165.12	1136296.62	1149512	1267517.88	0	0	1147153.25	1156295.75	1353844.5	0	0	0	0	0	93451.0859	0	10489.0469	0	0	13948.4766	11822.1641
18	12	5	0	0	0	0	0	0	0	307.061196	0.666666667	0.277777778	306.718329	307	0.281670775	13	8	0.200202224	0.677419355	0	0	0	0	0	0	0	0	0	0	0	0	0	10388.917	0	0	0	0	0	0	0	0	0	0	0	0	0	0	0	0
15	16	7	0	0	0	0	0	0	0	307.082326	1.06666667	0.466666667	306.739435	307	0.260565168	8	1	0.166835187	0.391304348	0	0	0	0	0	0	1458915.38	0	1201124.25	1528575.88	1470396.5	1420079.75	0	0	0	1628498.62	1566833.12	1740907.88	846974.312	745153.312	659480.312	945581.688	807947.688	0	0	382551.406	0	441519.312	434498.188	371757.188
16	20	6	0	0	0	0	0	0	0	307.118711	1.25	0.375	306.77578	307	0.224220396	7	1	0.177957533	0.307692308	0	0	0	0	0	0	1147901.25	1175769	1222640.75	1191847.62	1145769.75	1149693.62	1755624.25	1698769.75	0	1718677.12	1767487.12	1912739.75	0	0	0	2487954.5	2230375	0	0	927078.688	0	1283780.88	1155124.62	1086127.88
17	24	5	0	0	0	0	0	0	0	307.155097	1.41176471	0.294117647	306.812124	307	0.187875625	6	1	0.189079879	0.24137931	0	0	0	0	0	0	0	0	0	267131.844	249571.25	295152.188	542245.125	0	0	557236.812	546204.125	633487.5	0	0	0	1018496.12	938914.75	0	0	264191.062	0	327391.688	479446.75	374032.75
18	28	4	0	0	0	0	0	0	0	307.191482	1.55555556	0.222222222	306.848469	307	0.151530853	5	1	0.200202224	0.1875	0	0	0	0	0	0	0	0	0	0	0	0	0	0	0	0	0	0	0	0	32311.3887	39541.7617	38387.6953	0	0	0	0	0	0	0
20	36	2	0	0	0	0	0	0	0	307.264253	1.8	0.1	306.921159	307	0.0788413095	3	1	0.222446916	0.105263158	0	0	0	0	0	15833.873	0	0	0	0	0	0	0	0	0	0	0	0	0	0	0	0	0	0	0	0	0	0	0	0
13	11	8	1	0	0	0	0	0	0	308.041189	0.846153846	0.615384615	307.697228	308	0.302772244	8	0	0.144590495	0.5	0	0	0	0	0	0	0	0	0	0	128799.484	0	0	0	0	0	0	0	0	0	0	0	0	0	0	0	0	0	0	0
10	15	10	1	0	0	0	0	0	0	308.062319	1.5	1	307.718333	308	0.281666637	3	-7	0.111223458	0	0	0	0	0	0	0	0	0	0	0	0	0	0	0	0	0	10007.0166	0	0	0	0	0	0	0	0	0	0	0	0	0
14	15	7	1	0	0	0	0	0	0	308.077575	1.07142857	0.5	307.733573	308	0.266427472	7	0	0.155712841	0.368421053	0	0	0	0	0	0	140439.609	130939.102	0	0	210347.844	0	97897.3516	0	94887.6016	0	84164.75	88039.8047	0	0	405206.812	313974.438	265157.25	0	0	175709.312	0	211733.812	191501.703	159285.422
11	19	9	1	0	0	0	0	0	0	308.098704	1.72727273	0.818181818	307.754678	308	0.245321865	2	-7	0.122345804	0	0	0	0	0	0	11645.8604	0	0	0	0	0	0	0	0	0	0	0	0	0	0	0	0	0	0	0	0	0	0	0	0
15	19	6	1	0	0	0	0	0	0	308.11396	1.26666667	0.4	307.769917	308	0.2300827	6	0	0.166835187	0.272727273	0	0	0	0	0	0	0	0	19488.0137	27007.1523	22580.1191	24452.6465	32020.0039	26495.9922	32506.6191	26716.1816	27454.1875	28212.5098	0	0	0	805164.25	754448.875	0	0	446911.938	0	630549.312	487602.094	417460.25
16	23	5	1	0	0	0	0	0	0	308.150346	1.4375	0.3125	307.806262	308	0.193737929	5	0	0.177957533	0.2	0	0	0	0	0	0	0	0	0	0	0	0	0	0	0	0	0	0	0	0	0	140242.688	135617.484	66555.5312	0	0	0	47198.793	51075.2578	57000.5664
12	6	10	0	0	0	0	0	0	0	308.988819	0.5	0.833333333	308.6438	309	0.356200176	10	0	0.13346815	0.714285714	0	0	0	0	0	0	0	0	18729.4805	0	14789.3184	0	0	0	0	0	98357.7812	0	0	0	0	0	0	0	0	0	0	0	0	0
13	10	9	0	0	0	0	0	0	0	309.025205	0.769230769	0.692307692	308.680145	309	0.319855404	9	0	0.144590495	0.529411765	0	0	0	0	0	0	0	0	0	1037094	881226.062	895346.188	0	0	0	964191.812	781414.688	984906.438	0	0	12050.8545	13994.0693	12855.0322	0	0	0	0	0	0	0
14	14	8	0	0	0	0	0	0	0	309.06159	1	0.571428571	308.716489	309	0.283510633	8	0	0.155712841	0.4	0	0	0	0	0	0	1793452.12	0	0	2079235	1887190.62	1886975	0	0	0	1407275	1442515.25	1583719.75	0	0	0	0	418994.625	0	0	142217.641	0	186415.172	136617.891	0
18	14	5	0	0	0	0	0	0	0	309.076846	0.777777778	0.277777778	308.731729	309	0.268271468	12	7	0.200202224	0.612903226	0	0	0	0	0	0	0	0	0	16441.2773	20108.4902	0	25536.6191	22679.4414	30734.6523	22317.627	20330.1074	30386.166	0	0	0	0	0	0	0	0	0	0	0	0
11	18	10	0	0	0	0	0	0	0	309.082719	1.63636364	0.909090909	308.737595	309	0.262405026	3	-7	0.122345804	0	0	0	0	0	0	0	0	0	0	0	0	0	0	0	0	0	0	0	0	0	0	0	0	0	0	0	25965.7812	0	0	0
15	18	7	0	0	0	0	0	0	0	309.097976	1.2	0.466666667	308.752834	309	0.247165861	7	0	0.166835187	0.304347826	0	0	0	0	0	0	0	0	0	2711548.5	2503664.25	2582762	2995945	0	0	3113431.75	3134795	3351610.25	0	0	0	0	2695486.75	0	0	1097096.12	0	1276892.88	1120811.5	1036641.75
16	22	6	0	0	0	0	0	0	0	309.134361	1.375	0.375	308.789179	309	0.210821089	6	0	0.177957533	0.230769231	0	0	0	0	0	0	917244.5	0	0	965719.375	933186.125	968041.062	1796120	1804641.75	0	1688455	1739410.25	1931536.5	0	0	0	0	2982372.25	0	0	993279.625	0	1436189.5	1315486.62	1151234.12
17	26	5	0	0	0	0	0	0	0	309.170747	1.52941176	0.294117647	308.825524	309	0.174476318	5	0	0.189079879	0.172413793	0	0	0	0	0	0	0	0	0	0	0	0	228548.875	211007.609	312593.656	296987.188	277179.875	270969.469	603738	0	615310.938	569466.938	554787.438	558059.562	247396.344	250140.641	245519.656	265945.656	251449.047	241522.672
20	38	2	0	0	0	0	0	0	0	309.279903	1.9	0.1	308.934558	309	0.0654420023	2	0	0.222446916	0.0526315789	0	0	0	0	0	19717.3281	0	0	0	0	0	0	0	0	0	0	0	0	0	0	0	0	0	0	0	0	0	0	0	0
13	13	8	1	0	0	0	0	0	0	310.056839	1	0.615384615	309.710627	310	0.289372937	7	-1	0.144590495	0.375	0	0	0	0	0	0	220165.891	0	0	0	234229.391	0	0	0	0	48453.6367	0	0	0	0	0	0	0	0	0	0	0	13955.2617	10634.4736	0
10	17	10	1	0	0	0	0	0	0	310.077968	1.7	1	309.731733	310	0.26826733	2	-8	0.111223458	0	0	0	0	0	0	0	0	0	0	0	0	0	0	0	0	11686.9404	13819.6104	19113.6348	0	0	0	0	0	0	0	0	0	0	0	0
14	17	7	1	0	0	0	0	0	0	310.093225	1.21428571	0.5	309.746972	310	0.253028165	6	-1	0.155712841	0.263157895	0	0	0	0	0	0	0	0	0	0	108489.273	0	81999.7188	0	0	0	65642.3281	0	0	0	0	778158	0	0	0	0	0	508835.594	482455.594	0
15	21	6	1	0	0	0	0	0	0	310.12961	1.4	0.4	309.783317	310	0.216683393	5	-1	0.166835187	0.181818182	0	0	0	0	0	0	0	0	0	0	0	0	0	0	0	0	0	0	0	0	0	761207.812	576202.562	0	0	255071.766	0	356591.375	347249.812	417385.594
16	25	5	1	0	0	0	0	0	0	310.165996	1.5625	0.3125	309.819661	310	0.180338621	4	-1	0.177957533	0.12	0	0	0	0	0	0	0	0	0	0	0	0	0	0	0	0	0	0	0	0	0	11160.5303	14768.1084	0	0	0	0	0	0	0
12	8	10	0	0	0	0	0	0	0	311.00447	0.666666667	0.833333333	310.657199	311	0.342800869	9	-1	0.13346815	0.571428571	0	0	0	0	0	0	133350.078	0	0	203718.906	237109.375	0	0	0	0	331418.281	312193.688	243209.641	0	0	0	0	0	0	0	0	0	0	0	0
16	8	7	0	0	0	0	0	0	0	311.019726	0.5	0.4375	310.672438	311	0.327561704	13	6	0.177957533	0.76	0	0	0	0	0	0	0	0	0	0	0	0	0	39469.7266	40367.5938	0	50017.3867	0	0	0	0	0	0	0	0	0	0	0	0	0
13	12	9	0	0	0	0	0	0	0	311.040855	0.923076923	0.692307692	310.693544	311	0.306456097	8	-1	0.144590495	0.411764706	0	0	0	0	0	0	0	0	0	2257565.75	2009170.88	0	0	0	0	1110209.88	1123816.88	1084117.5	0	0	67720.4375	0	0	0	0	0	0	0	0	0
17	12	6	0	0	0	0	0	0	0	311.056111	0.705882353	0.352941176	310.708783	311	0.291216933	12	6	0.189079879	0.642857143	0	0	0	0	0	0	77582.6484	62203.0859	69918.7969	88438.5	0	76914.0391	131006.695	109455.477	119632.547	87950.9141	124569.023	133441.188	0	0	0	0	0	0	0	0	0	0	0	0
14	16	8	0	0	0	0	0	0	0	311.07724	1.14285714	0.571428571	310.729889	311	0.270111326	7	-1	0.155712841	0.3	0	0	0	294485.344	275304.031	334828.281	0	0	0	3977292.75	3732289.25	3703703.75	2478227.5	0	0	3001718.5	2942152	3206382.75	0	0	0	0	1457003.38	0	0	0	0	917034.062	811118.625	641603.875
18	16	5	0	0	0	0	0	0	0	311.092497	0.888888889	0.277777778	310.745128	311	0.254872161	11	6	0.200202224	0.548387097	0	0	0	0	0	0	0	0	44355.0039	0	0	45951.293	87192.7812	80353.1016	69959.75	31351.7402	64702.3633	83121.3203	0	0	0	0	0	0	0	0	0	0	0	0
15	20	7	0	0	0	0	0	0	0	311.113626	1.33333333	0.466666667	310.766233	311	0.233766554	6	-1	0.166835187	0.217391304	0	0	0	0	0	0	0	0	0	2472945.75	2389910.75	2373661	0	0	0	3659480	3715582	0	0	0	0	0	4228710.5	0	0	1323955.88	0	1835638.25	1664817.5	1496247.88
19	20	4	0	0	0	0	0	0	0	311.128882	1.05263158	0.210526316	310.781473	311	0.218527389	10	6	0.21132457	0.470588235	0	0	0	0	0	0	0	0	0	12207.5752	19244.4102	0	41038.832	42593.4531	42897.0469	29882.0625	33830.0508	40452.6562	0	0	0	0	0	0	0	0	0	0	0	0
16	24	6	0	0	0	0	0	0	0	311.150011	1.5	0.375	310.802578	311	0.197421782	5	-1	0.177957533	0.153846154	0	0	0	0	0	0	0	0	0	351912.406	299391.656	0	669937.25	0	0	738817.25	754273.562	775889.812	0	0	0	0	0	0	0	0	0	542875.375	586810.312	0
17	28	5	0	0	0	0	0	0	0	311.186397	1.64705882	0.294117647	310.838923	311	0.16107701	4	-1	0.189079879	0.103448276	0	0	0	0	0	0	0	0	0	0	0	0	0	0	0	0	0	0	0	0	54233.6953	52114.7344	57825.4609	0	0	0	0	0	0	0
18	32	4	0	0	0	0	0	0	0	311.222782	1.77777778	0.222222222	310.875268	311	0.124732239	3	-1	0.200202224	0.0625	0	0	0	0	0	27886.6992	0	0	0	0	0	0	0	0	0	0	0	0	0	0	0	0	0	0	0	0	0	0	0	0
20	40	2	0	0	0	0	0	0	0	311.295553	2	0.1	310.947957	311	0.0520426951	1	-1	0.222446916	0	0	0	0	0	0	40968.9844	0	0	0	0	0	0	0	0	0	0	0	0	0	0	0	0	0	0	0	0	0	0	0	0
13	15	8	1	0	0	0	0	0	0	312.072489	1.15384615	0.615384615	311.724026	312	0.275973629	6	-2	0.144590495	0.25	0	0	0	0	0	0	0	0	0	0	250257.234	0	0	0	0	0	0	0	0	0	0	139224.328	0	0	0	61231.9062	0	57454.668	61291.8945	57221.6406
10	19	10	1	0	0	0	0	0	0	312.093618	1.9	1	311.745132	312	0.254868023	1	-9	0.111223458	0	0	0	0	0	10894.3145	11358.6016	17248.9023	19550.0645	16852.0195	17444.1738	0	22464.6992	0	25481.0625	0	0	38618.5469	0	0	0	0	0	0	0	17009.9863	0	19081.8652	28657.127	22751.6816	24038.6191
14	19	7	1	0	0	0	0	0	0	312.108875	1.35714286	0.5	311.760371	312	0.239628858	5	-2	0.155712841	0.157894737	0	0	0	0	0	0	0	0	0	0	34741.6055	0	0	0	0	0	0	0	0	0	0	0	648517.125	0	0	0	0	437323.5	371830.781	0
15	23	6	1	0	0	0	0	0	0	312.14526	1.53333333	0.4	311.796716	312	0.203284086	4	-2	0.166835187	0.0909090909	0	0	0	0	0	0	0	0	0	0	0	0	0	0	0	0	0	0	0	0	149376.938	0	0	0	0	59125.8711	0	46032.9297	0	53379.1016
11	6	11	0	0	0	0	0	0	0	312.983734	0.545454545	1	312.634254	313	0.365746334	9	-2	0.122345804	0.636363636	0	0	0	0	0	0	0	0	0	0	0	0	12637.4746	0	0	0	0	0	0	0	0	0	0	0	0	0	0	0	0	0
15	6	8	0	0	0	0	0	0	0	312.99899	0.4	0.533333333	312.649493	313	0.350507169	13	5	0.166835187	0.818181818	0	0	0	0	0	0	0	0	11406.5654	12992.668	0	17736.2383	28310.9727	24788.5586	0	27672.5801	26911.7148	30871.7148	0	0	0	0	0	0	0	0	0	0	0	0
12	10	10	0	0	0	0	0	0	0	313.020119	0.833333333	0.833333333	312.670598	313	0.329401562	8	-2	0.13346815	0.428571429	0	0	0	0	0	0	0	0	0	0	829439.438	0	0	0	0	250974.672	214647.156	266716.562	0	0	0	0	0	0	0	0	0	0	0	0
16	10	7	0	0	0	0	0	0	0	313.035376	0.625	0.4375	312.685838	313	0.314162397	12	5	0.177957533	0.68	0	0	0	0	0	0	133309.609	128028.078	132237.141	150728.875	160200.891	164872.906	167948.953	248331.766	0	186495.141	204162.953	212264.734	0	0	0	0	0	0	0	0	0	0	0	0
13	14	9	0	0	0	0	0	0	0	313.056505	1.07692308	0.692307692	312.706943	313	0.29305679	7	-2	0.144590495	0.294117647	0	0	0	0	0	0	0	0	0	3092839	2835509	0	0	0	0	1292148	1173096.75	0	0	0	0	0	0	0	0	34414.457	0	33105.9297	0	0
17	14	6	0	0	0	0	0	0	0	313.071761	0.823529412	0.352941176	312.722182	313	0.277817625	11	5	0.189079879	0.571428571	0	0	0	0	0	0	157744.203	0	188501.141	150264.531	128074.539	189733.172	0	263274.562	0	197606.125	199117.812	261989.734	0	0	0	19645.4609	0	0	0	0	0	0	0	0
14	18	8	0	0	0	0	0	0	0	313.09289	1.28571429	0.571428571	312.743288	313	0.256712018	6	-2	0.155712841	0.2	0	0	0	245356.781	0	278904.281	0	0	0	0	3372341.5	0	0	0	0	3183854.75	3088433.75	3411801.25	0	0	0	0	0	0	0	753173.25	0	1166728	1092110.62	949472.875
18	18	5	0	0	0	0	0	0	0	313.108146	1	0.277777778	312.758527	313	0.241472854	10	5	0.200202224	0.483870968	0	0	0	0	0	0	0	0	0	125064.789	140269.188	105981.781	170754.016	172326.906	229175.234	201161.25	216869.625	220847.594	0	20585.9844	13403.9053	0	0	0	0	16817.0273	12380.1318	16890.1406	10542.6455	14683.9854
15	22	7	0	0	0	0	0	0	0	313.129276	1.46666667	0.466666667	312.779633	313	0.220367247	5	-2	0.166835187	0.130434783	0	0	0	0	0	0	0	0	0	857464.188	816108.375	0	0	0	0	1564774.12	1545801.25	0	0	0	0	0	0	0	0	957870.25	0	946124.062	925550.688	0
19	22	4	0	0	0	0	0	0	0	313.144532	1.15789474	0.210526316	312.794872	313	0.205128082	9	5	0.21132457	0.411764706	0	0	0	0	0	0	0	0	0	29413.4648	34312.6914	0	113881.273	0	0	81222.7188	97979.8281	77111.5781	0	0	0	0	0	0	0	20281.2812	0	25399.8125	15937.8652	16741.4238
16	26	6	0	0	0	0	0	0	0	313.165661	1.625	0.375	312.815978	313	0.184022475	4	-2	0.177957533	0.0769230769	0	0	0	11851.9551	19140.2422	11598.7773	0	0	0	0	0	0	60946.4727	0	0	94832.6406	114386.297	115386.312	0	0	0	0	0	0	0	89529.8516	0	85631.8594	82930.3984	0
17	30	5	0	0	0	0	0	0	0	313.202046	1.76470588	0.294117647	312.852322	313	0.147677703	3	-2	0.189079879	0.0344827586	0	0	0	0	0	16047.2744	0	0	0	0	0	0	0	0	0	0	0	0	0	0	0	0	0	0	0	0	0	0	0	0
18	34	4	0	0	0	0	0	0	0	313.238432	1.88888889	0.222222222	312.888667	313	0.111332931	2	-2	0.200202224	0	0	0	0	45354.5469	47013.9727	50736.3242	0	0	0	0	0	0	0	0	0	0	0	0	0	0	0	0	0	0	0	0	0	0	0	0
13	17	8	1	0	0	0	0	0	0	314.088139	1.30769231	0.615384615	313.737426	314	0.262574322	5	-3	0.144590495	0.125	0	0	0	0	0	0	0	0	0	0	0	0	0	0	0	0	0	0	0	0	0	0	141957.312	0	0	64751.793	0	55776.4102	60231.4844	56307.7031
10	21	10	1	0	0	0	0	0	0	314.109269	2.1	1	313.758531	314	0.241468715	0	-10	0.111223458	0	0	0	0	0	0	0	0	0	0	0	0	0	0	0	10062.917	14978.0127	12500.0742	15080.8594	0	0	0	0	0	0	0	0	0	0	0	0
14	21	7	1	0	0	0	0	0	0	314.124525	1.5	0.5	313.77377	314	0.226229551	4	-3	0.155712841	0.0526315789	0	0	0	0	0	0	0	0	0	0	0	0	0	0	0	0	0	0	0	0	0	0	268475.5	0	0	0	0	132242.641	111702.758	42566.5547
11	8	11	0	0	0	0	0	0	0	314.999384	0.727272727	1	314.647653	315	0.352347026	8	-3	0.122345804	0.454545455	0	0	0	0	0	0	0	0	0	23801.1016	24217.918	0	0	0	0	0	0	0	0	0	0	0	0	0	0	0	0	0	0	0
15	8	8	0	0	0	0	0	0	0	315.01464	0.533333333	0.533333333	314.662892	315	0.337107862	12	4	0.166835187	0.727272727	0	0	0	0	0	0	119624.477	103220.086	176608.312	195966.109	97265.5781	153616.547	0	0	0	222137.281	0	0	0	0	0	0	0	0	0	0	0	0	0	0
12	12	10	0	0	0	0	0	0	0	315.03577	1	0.833333333	314.683998	315	0.316002255	7	-3	0.13346815	0.285714286	0	0	0	0	0	0	0	0	0	0	1790221.25	0	0	0	0	363959.688	337318.281	329881.438	0	0	0	0	0	0	0	0	0	0	0	0
16	12	7	0	0	0	0	0	0	0	315.051026	0.75	0.4375	314.699237	315	0.30076309	11	4	0.177957533	0.6	0	0	0	0	0	0	293652.156	0	0	347795.656	289561.125	0	347085.094	357541.75	0	413242.062	391527.25	425509.438	14917.7744	16201.6025	16276.0557	21332.8691	13281.5283	21187.9258	0	0	0	0	0	0
13	16	9	0	0	0	0	0	0	0	315.072155	1.23076923	0.692307692	314.720343	315	0.279657483	6	-3	0.144590495	0.176470588	0	0	0	0	0	0	0	0	0	0	2011408.12	0	0	0	0	0	959320.125	0	0	0	0	0	441780.469	0	0	115881.297	0	141942.922	104566.594	0
17	16	6	0	0	0	0	0	0	0	315.087411	0.941176471	0.352941176	314.735582	315	0.264418318	10	4	0.189079879	0.5	0	0	0	0	0	0	0	0	0	294687.75	281087.281	303990.75	503085.594	0	0	404269.281	422456.312	480063.25	82108.6406	0	80495.0156	103417.125	93879.9453	40385.7578	0	35084.8477	36038.0156	34962.7617	33477.7266	35475.1836
14	20	8	0	0	0	0	0	0	0	315.10854	1.42857143	0.571428571	314.756687	315	0.243312711	5	-3	0.155712841	0.1	0	0	0	0	0	0	0	0	0	0	949267.25	0	1015045.62	0	0	1180967.62	1106198.75	1273860.88	0	0	0	0	0	0	0	0	0	580629.875	572720.875	0
18	20	5	0	0	0	0	0	0	0	315.123797	1.11111111	0.277777778	314.771926	315	0.228073546	9	4	0.200202224	0.419354839	0	0	0	0	0	0	0	0	0	0	269504.031	0	390208.719	316434.344	0	311566.188	396346.625	430526.625	0	0	259788.062	301982.375	284070.938	0	0	178095.094	0	164189.219	157227.344	83732.9531
15	24	7	0	0	0	0	0	0	0	315.144926	1.6	0.466666667	314.793032	315	0.206967939	4	-3	0.166835187	0.0434782609	0	0	0	0	10295.7275	0	0	0	0	0	74179.5547	39066.1055	0	0	0	239387.344	222204.188	0	0	0	0	0	0	0	0	256872.188	0	258707.406	0	0
19	24	4	0	0	0	0	0	0	0	315.160182	1.26315789	0.210526316	314.808271	315	0.191728775	8	4	0.21132457	0.352941176	0	0	0	0	0	0	0	0	0	0	0	0	0	0	0	0	0	0	0	0	0	0	0	0	0	60691.7734	0	42389.8477	47385.0234	0
16	28	6	0	0	0	0	0	0	0	315.181311	1.75	0.375	314.829377	315	0.170623168	3	-3	0.177957533	0	0	0	0	53013.3945	0	0	0	0	0	0	0	0	0	0	0	0	0	0	17613.8965	0	21718.5	49418.8477	51959.0664	51506.5352	0	0	0	0	30270.9121	28652.8145
18	36	4	0	0	0	0	0	0	0	315.254082	2	0.222222222	314.902066	315	0.0979336242	1	-3	0.200202224	0	0	0	0	27603.1836	17768.6445	21834.5938	0	0	0	0	0	0	0	0	0	0	0	0	0	0	0	0	0	0	0	0	0	0	0	0
14	7	8	1	0	0	0	0	0	0	316.009889	0.5	0.571428571	315.65703	316	0.342970165	11	3	0.155712841	0.777777778	0	0	0	0	0	0	0	0	0	0	0	0	0	0	15979.9268	0	0	0	0	0	0	0	0	0	0	0	0	0	0	0
11	11	10	1	0	0	0	0	0	0	316.031019	1	0.909090909	315.678135	316	0.321864559	6	-4	0.122345804	0.2	0	0	0	0	0	0	0	0	0	0	0	0	15809.4609	0	0	0	0	0	0	0	0	0	0	0	0	0	0	0	0	0
15	11	7	1	0	0	0	0	0	0	316.046275	0.733333333	0.466666667	315.693375	316	0.306625394	10	3	0.166835187	0.619047619	0	0	0	0	0	0	0	0	63392.8672	0	0	0	0	0	0	66007.8906	60563.3867	0	0	0	0	0	0	0	0	0	0	0	0	0
12	15	9	1	0	0	0	0	0	0	316.067404	1.25	0.75	315.71448	316	0.285519787	5	-4	0.13346815	0.0769230769	0	0	0	0	0	0	0	0	0	41233	0	0	0	0	0	0	0	0	0	0	0	0	0	0	0	0	0	0	0	0
16	15	6	1	0	0	0	0	0	0	316.08266	0.9375	0.375	315.729719	316	0.270280622	9	3	0.177957533	0.5	0	0	0	0	0	0	19605.459	26457.7109	24288.3984	26293.7617	26884.4688	29899.7988	0	29465.125	32356.4141	25806.0137	27192.582	26730.3281	0	0	0	0	0	35823.1328	16395.7891	0	0	0	0	20567.6699
13	19	8	1	0	0	0	0	0	0	316.103789	1.46153846	0.615384615	315.750825	316	0.249175015	4	-4	0.144590495	0	0	0	0	0	0	0	0	0	0	0	0	0	0	0	0	0	0	0	0	0	0	0	0	0	0	11948.5605	0	0	0	0
17	19	5	1	0	0	0	0	0	0	316.119046	1.11764706	0.294117647	315.766064	316	0.23393585	8	3	0.189079879	0.407407407	0	0	0	0	0	0	0	0	0	0	0	0	0	0	0	0	0	0	48447.3359	47722.293	47160.7969	65084.293	53440.2695	56629.8477	37194.6914	43340.2969	36911.7227	37952.4688	32048.3711	31131.6992
14	6	9	0	0	0	0	0	0	0	316.993905	0.428571429	0.642857143	316.639947	317	0.360053326	12	3	0.155712841	0.789473684	0	0	0	0	0	0	26284.2832	30243.1328	30016.959	29538.1113	20277.3281	31171.1504	97549.1094	97080.4141	91130.7734	34906.3359	59460.0156	43789.207	0	0	0	0	0	0	0	0	0	0	0	0
11	10	11	0	0	0	0	0	0	0	317.015034	0.909090909	1	316.661052	317	0.338947719	7	-4	0.122345804	0.272727273	0	0	0	0	0	0	287795.906	0	0	233951.484	171613.125	210576.703	0	0	0	0	0	0	0	0	0	0	0	0	0	0	0	0	0	0
15	10	8	0	0	0	0	0	0	0	317.03029	0.666666667	0.533333333	316.676291	317	0.323708554	11	3	0.166835187	0.636363636	0	0	0	0	0	0	400176.875	368470.406	433092.25	491098.719	355257.656	425324	585757.938	540125.375	678107.125	565846.812	585375.25	615084.625	0	13601.5273	14000.3975	14469.0488	0	11464.9229	0	0	0	0	0	0
12	14	10	0	0	0	0	0	0	0	317.05142	1.16666667	0.833333333	316.697397	317	0.302602947	6	-4	0.13346815	0.142857143	0	0	0	0	0	0	1009115.94	1049391.12	843532.625	1241808.88	1204830	1075233.38	189650.469	212159.578	338446.938	313438.688	254348.016	260370.219	11029.2109	14186.873	0	12413.3936	0	0	0	0	0	0	0	0
16	14	7	0	0	0	0	0	0	0	317.066676	0.875	0.4375	316.712636	317	0.287363783	10	3	0.177957533	0.52	0	0	0	0	0	0	531184.812	458367.594	358518.344	553761.125	511116.719	560848.312	673812.188	678557	738565.75	661099.188	728250.625	731127.688	0	0	98571.9375	0	60570.0117	111068.078	23019.9609	23365.1406	27165.4043	20580.2051	25041.7109	0
13	18	9	0	0	0	0	0	0	0	317.087805	1.38461538	0.692307692	316.733742	317	0.266258176	5	-4	0.144590495	0.0588235294	0	0	0	0	0	0	386881.938	337069.312	326061.312	489120.438	469081.156	486376.656	287292.656	256237.047	384923.75	371698.438	343319.562	363605.344	481245.781	240052.562	243580.547	376806.219	299343.75	343798.906	73868.2031	79318.2656	73308.0234	75296.7109	81388.9922	81881.2656
17	18	6	0	0	0	0	0	0	0	317.103061	1.05882353	0.352941176	316.748981	317	0.251019011	9	3	0.189079879	0.428571429	0	0	0	0	0	0	531272.875	451187.344	614293.938	586568.25	505116.156	453658.312	732553.5	653691.25	719143.812	650727.25	686648.188	766767.75	256572.109	519530	235844.078	430795.312	413886.438	414254.844	0	269638.969	351707.125	234643.047	218969.469	325597.375
14	22	8	0	0	0	0	0	0	0	317.12419	1.57142857	0.571428571	316.770087	317	0.229913404	4	-4	0.155712841	0	0	0	0	0	0	0	33892.2031	31856.2578	34889.1172	77569.7812	83882.8906	33972.5703	160807.828	150361.078	157022.203	151412.703	134985.703	163698.766	664616.188	392931.125	387497.406	598063	500132.219	497838.5	0	106673.508	113846.07	115410.789	102394.359	21456.0586
18	22	5	0	0	0	0	0	0	0	317.139446	1.22222222	0.277777778	316.785326	317	0.214674239	8	3	0.200202224	0.35483871	0	0	0	0	0	0	315911.719	287905.938	376402.219	296593.719	273573.688	333238.531	528137.375	513711.562	440813.188	493731.594	507846.75	601976.438	474249.656	693766.938	485932.969	606223.125	647836.875	628360	430869.688	342754	287902.156	328295.438	354354.219	336915
15	26	7	0	0	0	0	0	0	0	317.160576	1.73333333	0.466666667	316.806431	317	0.193568632	3	-4	0.166835187	0	0	0	0	0	0	0	0	0	0	0	0	0	0	0	0	0	0	0	22588.1797	24639.7129	25862.4766	0	24508.3105	30763.4902	0	0	0	0	0	0
19	26	4	0	0	0	0	0	0	0	317.175832	1.36842105	0.210526316	316.821671	317	0.178329467	7	3	0.21132457	0.294117647	0	0	0	0	0	0	0	0	19042.5996	0	0	0	76687.625	81119.1953	0	0	0	0	187539.547	187241.953	190474.219	238672.125	209533.125	222358.047	50543.9844	63224.4688	75500.2812	53045.7656	53511.4922	57671.8359
17	34	5	0	0	0	0	0	0	0	317.233347	2	0.294117647	316.879121	317	0.120879089	1	-4	0.189079879	0	0	0	0	0	0	10218.8145	0	0	0	0	0	0	0	0	0	0	0	0	0	0	0	0	0	0	0	0	0	0	0	0
14	9	8	1	0	0	0	0	0	0	318.025539	0.642857143	0.571428571	317.670429	318	0.329570858	10	2	0.155712841	0.666666667	0	0	0	0	0	0	0	0	74657.6484	66650.5391	0	71046.0938	50844.6602	51581.4883	58250.1211	45139.3867	50920.4258	38586.0312	0	0	0	0	0	0	0	0	0	0	0	0
15	13	7	1	0	0	0	0	0	0	318.061925	0.866666667	0.466666667	317.706774	318	0.293226087	9	2	0.166835187	0.523809524	0	0	0	0	0	0	45252.5859	123640.156	126513.273	82957.7109	120977.773	117515.945	98529.0078	104602.727	109377.312	85346.3438	88028.9609	99690.8906	0	34401.8164	0	0	38264.2617	0	11077.7236	17792.7422	15450.0967	0	12224.0771	13590.2246
16	17	6	1	0	0	0	0	0	0	318.09831	1.0625	0.375	317.743119	318	0.256881315	8	2	0.177957533	0.416666667	0	0	0	0	0	0	21695.959	17667.2461	21659.8574	25793.0039	24651.459	21469.1582	29462.0312	27443.123	24870.2207	24676.9766	31333.6543	24614.6523	180017.969	182138.766	0	0	0	204812.25	0	72950.2734	0	160057.422	148058.672	71233.0156
17	21	5	1	0	0	0	0	0	0	318.134696	1.23529412	0.294117647	317.779463	318	0.220536543	7	2	0.189079879	0.333333333	0	0	0	0	0	0	0	0	0	0	0	0	0	0	0	0	0	0	115223.641	140722.922	129921.773	148657.5	79718.8125	117691.617	73174.75	78471.9453	88247.3594	64646.9648	77396.5469	79823.2422
14	8	9	0	0	0	0	0	0	0	319.009555	0.571428571	0.642857143	318.653346	319	0.346654019	11	2	0.155712841	0.684210526	0	0	0	0	0	0	241699.547	162879.391	83167.3672	294001.344	237533.453	235241.031	387584.719	311724	0	287342.844	356211.406	340244	0	0	0	0	0	0	0	0	0	0	0	0
11	12	11	0	0	0	0	0	0	0	319.030684	1.09090909	1	318.674452	319	0.325548412	6	-5	0.122345804	0.0909090909	0	0	0	0	0	0	166289.953	0	0	172208.656	140569.016	170636.828	0	0	0	0	0	0	0	0	0	0	0	0	0	0	0	0	0	0
15	12	8	0	0	0	0	0	0	0	319.04594	0.8	0.533333333	318.689691	319	0.310309247	10	2	0.166835187	0.545454545	0	0	0	0	0	0	800652.625	637989.625	801635.062	942466.062	840402.375	857159.062	955654.688	946699.688	871366.25	955657.125	935384.875	1085354.88	78063.8359	82645.5	91519.5781	70180.9453	25842.543	65454.6523	0	0	0	0	0	0
12	16	10	0	0	0	0	0	0	0	319.06707	1.33333333	0.833333333	318.710796	319	0.28920364	5	-5	0.13346815	0	0	0	0	0	0	0	80133	136199.172	0	201012.406	211307.938	136379.094	0	0	0	0	0	23560.1777	0	0	0	0	0	0	0	0	0	0	0	0
16	16	7	0	0	0	0	0	0	0	319.082326	1	0.4375	318.726036	319	0.273964475	9	2	0.177957533	0.44	0	0	0	0	0	0	802722	846458.25	770389.938	848499	898782.25	780516.125	1081474.88	1101070.5	1042096.81	1056152.62	981615	1213583.62	353945.125	314781.812	523072.938	415707	401275.688	459181.406	112301.383	183903.016	304732.344	333109.844	265306.188	177439.906
13	20	9	0	0	0	0	0	0	0	319.103455	1.53846154	0.692307692	318.747141	319	0.252858868	4	-5	0.144590495	0	0	0	0	0	0	0	0	0	0	14450.6445	19493.7695	11918.0449	0	0	0	19165.7012	0	0	0	99126.3047	100690.32	91253.6094	43181.5781	93061.6875	11891.1621	15784.9053	15548.4844	17591.0508	13432.7676	14942.7363
17	20	6	0	0	0	0	0	0	0	319.118711	1.17647059	0.352941176	318.76238	319	0.237619704	8	2	0.189079879	0.357142857	0	0	0	0	0	0	842434.125	790496.938	832773.812	793180	781467.188	777878.688	1171374.5	1135608.25	1034397.19	1091230.62	1184064.38	1295457	982505.875	1077809.25	1075088	1310822.5	1188619.88	1193570.75	0	620466.188	686958.125	830853.25	784231.438	786777.25
14	24	8	0	0	0	0	0	0	0	319.13984	1.71428571	0.571428571	318.783486	319	0.216514097	3	-5	0.155712841	0	0	0	0	0	0	0	0	0	0	0	0	0	0	0	0	0	0	0	21474.5977	24708.0547	20855.8379	16171.0225	17775.2031	13560.3633	0	0	0	0	0	0
18	24	5	0	0	0	0	0	0	0	319.155097	1.33333333	0.277777778	318.798725	319	0.201274932	7	2	0.200202224	0.290322581	0	0	0	0	0	0	290460.781	347872.781	364318.062	313770.344	315738.875	313406.344	573488	537786	523063.344	505813.938	527214.5	639072.25	762038.438	1022028.88	832846.125	1037455.19	956249.062	962553.812	402103.719	467750.344	476154.031	427119.688	330172.75	339926.688
19	28	4	0	0	0	0	0	0	0	319.191482	1.47368421	0.210526316	318.83507	319	0.16493016	6	2	0.21132457	0.235294118	0	0	0	0	0	0	0	0	0	0	0	0	0	0	0	0	0	0	48030.3945	52880.8086	64712.1914	77625.8906	69781.3438	74171.0078	0	13783.7432	12410.6309	14563.7949	0	0
17	36	5	0	0	0	0	0	0	0	319.248996	2.11764706	0.294117647	318.89252	319	0.107479782	0	-5	0.189079879	0	0	0	0	16405.3809	14395.585	17174.2324	0	0	0	0	0	0	0	0	0	0	0	0	0	0	0	0	0	0	0	0	0	0	0	0
14	11	8	1	0	0	0	0	0	0	320.041189	0.785714286	0.571428571	319.683828	320	0.316171551	9	1	0.155712841	0.555555556	0	0	0	0	0	0	120010.469	167540.125	165438.234	137497.812	99435.8438	155602.875	93312.4688	94512.1094	84625.2578	84744.9375	85158.0312	80055.7266	0	0	0	0	0	0	0	0	0	0	0	0
15	15	7	1	0	0	0	0	0	0	320.077575	1	0.466666667	319.720173	320	0.279826779	8	1	0.166835187	0.428571429	0	0	0	0	0	0	70678.9062	142780.234	145109.078	164802.109	140752.781	103830.789	116627.695	110653.961	109397.961	50143.5547	97536.9062	99876.4922	235283.734	236762.328	238957.5	185311.75	133335.938	200357.297	0	59702.6836	0	162538.016	74811.5625	149914.656
16	19	6	1	0	0	0	0	0	0	320.11396	1.1875	0.375	319.756518	320	0.243482008	7	1	0.177957533	0.333333333	0	0	0	0	0	0	0	14701.4023	15239.417	14153.6084	16860.5879	16518.7246	22525.4395	27278.6875	22980.4551	16225.4395	14590.7129	24276.668	382674.594	291952	236846.234	448235.844	418116.438	0	421988.844	419139.75	235465.938	326414.906	309372.344	285484.719
17	23	5	1	0	0	0	0	0	0	320.150346	1.35294118	0.294117647	319.792863	320	0.207137236	6	1	0.189079879	0.259259259	0	0	0	0	0	0	0	0	0	0	0	0	0	0	0	0	0	0	119475.562	119318.68	123026.047	145115.234	133699.844	143556.75	63063.2461	61463.3477	71505.5078	0	56323.0547	63616.6367
13	6	10	0	0	0	0	0	0	0	320.988819	0.461538462	0.769230769	320.630401	321	0.369599483	11	1	0.144590495	0.75	0	0	0	0	0	0	0	0	0	0	0	0	0	37081.9688	36157.2188	20485.5312	14393.7754	17300.5352	0	0	0	0	0	0	0	0	0	0	0	0
14	10	9	0	0	0	0	0	0	0	321.025205	0.714285714	0.642857143	320.666745	321	0.333254712	10	1	0.155712841	0.578947368	0	0	0	0	0	0	727720.375	691025.125	685842.062	875968.438	790414.812	745591.312	0	833814.25	1009708.31	937660.125	925373.125	980246.562	17872.9609	0	13846.4668	15858.2988	15809.4844	15922.3555	0	0	0	0	0	0
11	14	11	0	0	0	0	0	0	0	321.046334	1.27272727	1	320.687851	321	0.312149105	5	-6	0.122345804	0	0	0	0	0	0	0	0	13473.0811	0	0	0	0	0	0	0	0	0	0	0	0	0	0	0	0	0	0	0	0	0	0
15	14	8	0	0	0	0	0	0	0	321.06159	0.933333333	0.533333333	320.70309	321	0.29690994	9	1	0.166835187	0.454545455	0	0	0	0	0	0	1338268.62	1090432.5	1032984.56	1374124	1393233.5	1258107.5	1276946.88	1336514.5	1366134.38	1323723.62	1224487.25	1466648.62	0	243640.156	113183.172	270802.375	245371.562	248609.891	0	107472.695	93897.1406	47518.3203	110135.133	99444.25
16	18	7	0	0	0	0	0	0	0	321.097976	1.125	0.4375	320.739435	321	0.260565168	8	1	0.177957533	0.36	0	0	0	0	0	0	1576558.12	1386529.62	1510260	1670079	1521832	1456826.12	1988866.75	1893241.75	1914556.62	1837147.88	1832441	2021757.62	1135282.75	1328699.38	1248322.62	1580383.75	1465871	1442016.88	0	791803.938	811842.188	1103489.38	877670.562	963424.688
17	22	6	0	0	0	0	0	0	0	321.134361	1.29411765	0.352941176	320.77578	321	0.224220396	7	1	0.189079879	0.285714286	0	0	0	0	0	0	918374.75	895766.25	849148.188	943991.562	913232.188	883685.5	1617489	1663862.38	1615412.5	1628154.62	1627226.12	1810026	1960813.88	1755101.75	1657662.88	2371961	2318350.25	2331975.5	1180520.12	1254690.25	1180452.88	1339285.38	1313382.38	1248888.38
18	26	5	0	0	0	0	0	0	0	321.170747	1.44444444	0.277777778	320.812124	321	0.187875625	6	1	0.200202224	0.225806452	0	0	0	0	0	0	137237.984	141156.969	143705.234	50689.9414	0	62845.6719	302625.219	242149.625	306240.281	270788.219	296485.125	285755.125	783269.938	651654.625	649150	658813.188	649453.438	696339.812	374020.312	242219.453	270874.719	272079.844	245847.328	239980.766
13	9	9	1	0	0	0	0	0	0	322.020454	0.692307692	0.692307692	321.660883	322	0.339117016	9	0	0.144590495	0.6	0	0	0	0	0	0	0	0	0	0	0	0	24732.0664	0	0	10726.1787	0	0	0	0	0	0	0	0	0	0	0	0	0	0
14	13	8	1	0	0	0	0	0	0	322.056839	0.928571429	0.571428571	321.697228	322	0.302772244	8	0	0.155712841	0.444444444	0	0	0	0	0	0	166472.375	167231.109	275387.312	272597.031	197763.5	198487.75	124825.617	109162.641	109594.414	97660.9375	93001.7266	102528.906	58195.4375	49581.7695	58125.9453	48634.4766	0	44781.6602	0	14310.8604	14306.0488	19608.9609	15150.5586	17413.1992
15	17	7	1	0	0	0	0	0	0	322.093225	1.13333333	0.466666667	321.733573	322	0.266427472	7	0	0.166835187	0.333333333	0	0	0	0	0	0	62607.2695	41168.6914	141369.609	145169.969	116065.836	125985.57	103753.328	97103.6875	94926.6406	90148.1562	91647.9297	54444.7031	0	0	466817.906	561002.375	604426.562	601343.562	0	315183.656	437703.531	686198.688	512068.25	456328.656
12	21	9	1	0	0	0	0	0	0	322.114354	1.75	0.75	321.754678	322	0.245321865	2	-7	0.13346815	0	0	0	0	0	0	0	0	0	0	0	0	0	0	0	0	0	0	0	0	0	0	0	0	0	0	0	0	31965.4961	0	0
16	21	6	1	0	0	0	0	0	0	322.12961	1.3125	0.375	321.769917	322	0.2300827	6	0	0.177957533	0.25	0	0	0	0	0	0	0	0	0	0	0	0	12770.0566	0	0	0	0	0	521286.312	475968.156	381270.719	590047.688	580965.812	578104.75	370775.188	442170.531	396040.375	439942.781	450881.469	382381.5
17	25	5	1	0	0	0	0	0	0	322.165996	1.47058824	0.294117647	321.806262	322	0.193737929	5	0	0.189079879	0.185185185	0	0	0	0	0	0	0	0	0	0	0	0	0	0	0	0	0	0	32730.1191	37594.1211	43034.5977	47030.1406	37961.3242	35923.3203	0	0	13057.9346	13265.1562	0	0
13	8	10	0	0	0	0	0	0	0	323.00447	0.615384615	0.769230769	322.6438	323	0.356200176	10	0	0.144590495	0.625	0	0	0	0	0	0	177521.062	0	262627.812	252019.734	230503.297	218258.312	409609.625	0	0	353650.5	345382.094	379459.906	0	0	0	0	0	0	0	0	0	0	0	0
17	8	7	0	0	0	0	0	0	0	323.019726	0.470588235	0.411764706	322.659039	323	0.340961011	14	7	0.189079879	0.777777778	0	0	0	0	0	0	0	0	0	0	0	0	0	0	0	13282.4092	0	0	0	0	0	0	0	0	0	0	0	0	0	0
14	12	9	0	0	0	0	0	0	0	323.040855	0.857142857	0.642857143	322.680145	323	0.319855404	9	0	0.155712841	0.473684211	0	0	0	0	0	0	1629035.38	0	1394981.12	1726857.88	1582140.25	1626701.25	1272778.75	1247329.88	1339696.12	1165776.5	1311672.88	1355666.25	99406.3359	0	86453.25	88242.1953	0	81927.4766	0	0	0	0	0	0
15	16	8	0	0	0	0	0	0	0	323.07724	1.06666667	0.533333333	322.716489	323	0.283510633	8	0	0.166835187	0.363636364	0	0	0	0	0	0	2256404	0	1909333.5	2474416	2233454.75	2271299	2192469.25	2022815.25	2075465.12	2007246.5	2037294.88	2223557.5	875434.312	820010.688	624808.688	1042123.94	955790	936965	584449.375	356918	282912.875	546760	447591.062	569572.875
19	16	5	0	0	0	0	0	0	0	323.092497	0.842105263	0.263157895	322.731729	323	0.268271468	12	7	0.21132457	0.575757576	0	0	0	0	0	0	0	0	0	0	0	0	12558.8701	15768.0596	13387.1992	0	0	13638.4541	0	0	0	0	0	0	0	0	0	0	0	0
12	20	10	0	0	0	0	0	0	0	323.098369	1.66666667	0.833333333	322.737595	323	0.262405026	3	-7	0.13346815	0	0	0	0	0	0	0	0	0	0	0	0	0	0	0	0	0	0	0	0	0	0	0	0	0	0	28918.4219	0	0	0	0
16	20	7	0	0	0	0	0	0	0	323.113626	1.25	0.4375	322.752834	323	0.247165861	7	0	0.177957533	0.28	0	0	0	0	0	0	2177180.25	0	2150090.5	2303658.5	2167464.5	2164643	3038363.75	3051403.5	3159939.25	3100891.25	3080581.75	3404158	0	0	2802140.75	3764251	3705686.25	3499769.5	0	1704610.62	1840004.25	2404142.75	2209814.5	1902889.62
13	24	9	0	0	0	0	0	0	0	323.134755	1.84615385	0.692307692	322.77394	323	0.226060254	2	-7	0.144590495	0	0	0	0	0	0	0	0	0	0	0	0	0	0	0	0	0	0	0	0	0	0	0	0	0	0	0	0	14071.8496	0	0
17	24	6	0	0	0	0	0	0	0	323.150011	1.41176471	0.352941176	322.789179	323	0.210821089	6	0	0.189079879	0.214285714	0	0	0	0	0	0	555129.75	517317.812	616566.438	608324.5	571467.375	612792	1083023.75	1238458.12	1238051	1220391.75	1110075.5	1345303.88	2043335.5	0	1765378	2374502	2300028.5	2175371.5	982689.375	952685.125	1138723.88	1109764.75	1187202.12	1026965.62
14	28	8	0	0	0	0	0	0	0	323.17114	2	0.571428571	322.810285	323	0.189715482	1	-7	0.155712841	0	0	0	0	12609.4766	0	11369.3779	0	0	0	0	0	0	0	0	0	0	0	0	0	0	0	0	0	0	0	0	0	0	0	0
18	28	5	0	0	0	0	0	0	0	323.186397	1.55555556	0.277777778	322.825524	323	0.174476318	5	0	0.200202224	0.161290323	0	0	0	10469.8457	10136.626	0	0	0	0	0	0	0	76082.3906	71734.3281	0	0	0	0	292863.844	296833	300177.656	322803.938	269144.375	305327.469	88302.4844	97991.8984	92982.1953	80162.3672	72141.3984	66592
13	11	9	1	0	0	0	0	0	0	324.036104	0.846153846	0.692307692	323.674282	324	0.325717708	8	-1	0.144590495	0.466666667	0	0	0	0	0	0	99383.4375	0	0	0	86972.8359	150799.266	0	0	0	0	0	0	0	0	0	0	0	0	0	0	0	0	0	0
14	15	8	1	0	0	0	0	0	0	324.072489	1.07142857	0.571428571	323.710627	324	0.289372937	7	-1	0.155712841	0.333333333	0	0	0	0	0	0	0	0	340536.938	295298.906	265241.031	276626.344	110259.812	108472.391	107728.867	88956.7891	88802.7891	54956.4102	0	0	156652.547	308414.938	175001.062	0	0	0	184733.297	185370.891	80144.7656	122837.883
11	19	10	1	0	0	0	0	0	0	324.093618	1.72727273	0.909090909	323.731733	324	0.26826733	2	-8	0.122345804	0	0	0	0	10829.7217	0	0	0	0	0	0	0	0	0	0	0	0	0	0	0	0	0	0	0	0	0	0	0	0	0	0
15	19	7	1	0	0	0	0	0	0	324.108875	1.26666667	0.466666667	323.746972	324	0.253028165	6	-1	0.166835187	0.238095238	0	0	0	0	0	0	0	0	61852.7656	73791.7891	89105.8359	80091.7188	64284.9375	58966.7578	69624.9688	59158.5273	61835.3477	65374.4414	0	0	0	1132826	1128431.25	1016052.31	0	644146.625	0	750801.562	771067.062	764967.812
16	23	6	1	0	0	0	0	0	0	324.14526	1.4375	0.375	323.783317	324	0.216683393	5	-1	0.177957533	0.166666667	0	0	0	0	0	0	0	0	0	0	0	0	0	0	0	0	0	0	419477.312	315771.312	0	394705.656	360670.719	339141.969	0	0	193183.234	303124.844	228304.938	202623.891
16	6	8	0	0	0	0	0	0	0	324.99899	0.375	0.5	324.636094	325	0.363906476	14	6	0.177957533	0.833333333	0	0	0	0	0	0	0	0	0	0	0	0	15759.2422	12564.6279	13350.6953	11946.8848	14779.3184	19549.0273	0	0	0	0	0	0	0	0	0	0	0	0
13	10	10	0	0	0	0	0	0	0	325.020119	0.769230769	0.769230769	324.657199	325	0.342800869	9	-1	0.144590495	0.5	0	0	0	0	0	0	975495.25	0	901398.375	1018154.25	876881.75	847143.25	557788.75	0	0	452635.344	481541.844	500344.875	0	0	0	0	0	0	0	0	0	0	0	0
17	10	7	0	0	0	0	0	0	0	325.035376	0.588235294	0.411764706	324.672438	325	0.327561704	13	6	0.189079879	0.703703704	0	0	0	0	0	0	0	0	0	0	0	0	62952.5078	52781.7656	59617.8398	62229.6484	61039.9023	66071.125	0	0	0	0	0	0	0	0	0	0	0	0
14	14	9	0	0	0	0	0	0	0	325.056505	1	0.642857143	324.693544	325	0.306456097	8	-1	0.155712841	0.368421053	0	0	0	0	0	0	2666255.5	2493347.5	2432084.75	2879370	2617126.25	2616321.5	1592509.88	1499065.12	1428285.88	1470528	1452732.12	1694473.62	0	367875.531	355527.094	342782.656	253477.906	259253.422	78362.375	85132.5625	72167.8984	94717.3906	94213.7422	92401.3516
18	14	6	0	0	0	0	0	0	0	325.071761	0.777777778	0.333333333	324.708783	325	0.291216933	12	6	0.200202224	0.6	0	0	0	0	0	0	43407.0742	39486.375	39295.9336	41238.375	45171.875	49528.875	91808.8359	85329.1562	88372.8359	77677.8906	46968.1992	87866.1328	0	0	0	0	0	0	0	0	0	0	0	0
15	18	8	0	0	0	0	0	0	0	325.09289	1.2	0.533333333	324.729889	325	0.270111326	7	-1	0.166835187	0.272727273	0	0	0	0	0	0	3415475	3116020.75	3029793.25	3616953	3519083.75	3298945.5	3536055.5	3538768	3323273.5	3619632.75	3460699.75	3786171.5	0	0	0	2862602.5	2820817	2832919.75	1365891	1228958.62	0	1730293.12	1546520.5	1461787.12
19	18	5	0	0	0	0	0	0	0	325.108146	0.947368421	0.263157895	324.745128	325	0.254872161	11	6	0.21132457	0.515151515	0	0	0	0	0	0	23861.7148	0	28882.7734	0	24010.9043	0	61314.3008	53618.1367	49589.2969	42727.0859	47610.5547	49456.7695	0	0	0	0	0	0	0	0	0	0	0	0
16	22	7	0	0	0	0	0	0	0	325.129276	1.375	0.4375	324.766233	325	0.233766554	6	-1	0.177957533	0.2	0	0	0	14089.291	11584.9414	10506.8584	1445057	1451026.12	1425846	1505431.88	1571633.88	1489014	2592935.75	2507421.25	2522533.25	2485544	2711473.25	2901661.75	3763492	0	3412254.75	4893929	4362792.5	4365726	2118281.25	2083102.75	1666222.25	2298136.75	2194508.5	2138302.25
20	22	4	0	0	0	0	0	0	0	325.144532	1.1	0.2	324.781473	325	0.218527389	10	6	0.222446916	0.444444444	0	0	0	0	0	0	0	0	10553.2793	0	0	0	0	16659.5312	21685.8887	13292.7842	16134.0762	0	0	0	0	0	0	0	0	0	0	0	0	0
17	26	6	0	0	0	0	0	0	0	325.165661	1.52941176	0.352941176	324.802578	325	0.197421782	5	-1	0.189079879	0.142857143	0	0	0	20683.4453	21161.125	10968.957	0	63513.8828	147143.547	132376.25	159309.859	86079.2031	362593.688	380748.094	318156.031	371533.156	373754.469	437024.688	864171.125	942150.25	937586.25	1135905.88	974878.875	995410.438	576301.812	433765.812	405724.75	451513.812	377681.969	398623.5
18	30	5	0	0	0	0	0	0	0	325.202046	1.66666667	0.277777778	324.838923	325	0.16107701	4	-1	0.200202224	0.0967741935	0	0	0	0	0	0	0	0	0	0	0	0	0	0	0	0	0	0	0	0	0	0	11474.3828	15860.7383	0	0	0	0	0	0
21	42	2	0	0	0	0	0	0	0	325.311203	2	0.0952380952	324.947957	325	0.0520426951	1	-1	0.233569262	0	0	0	0	0	10051.5996	11980.3496	0	0	0	0	0	0	0	0	0	0	0	0	0	0	0	0	0	0	0	0	0	0	0	0
13	13	9	1	0	0	0	0	0	0	326.051754	1	0.692307692	325.687682	326	0.312318401	7	-2	0.144590495	0.333333333	0	0	0	0	0	0	220173.516	0	347067.344	238930.438	298043.469	192726.281	0	0	0	0	0	0	0	0	0	0	0	0	0	0	0	0	0	0
14	17	8	1	0	0	0	0	0	0	326.088139	1.21428571	0.571428571	325.724026	326	0.275973629	6	-2	0.155712841	0.222222222	0	0	0	0	0	0	146904.469	110606.18	0	222304.031	236653.406	181527.141	0	0	0	0	0	0	257165.047	0	348535.312	495664.375	486993.719	427559.031	402916.562	276491.781	380781.375	334259.344	254428.453	265163.25
15	21	7	1	0	0	0	0	0	0	326.124525	1.4	0.466666667	325.760371	326	0.239628858	5	-2	0.166835187	0.142857143	0	0	0	0	0	0	0	0	0	0	10839.3818	0	0	0	0	0	10814.8857	0	620851.375	0	0	783986.25	698696.938	672349.625	0	530066.25	0	556284.562	478512.844	477048.781
16	25	6	1	0	0	0	0	0	0	326.16091	1.5625	0.375	325.796716	326	0.203284086	4	-2	0.177957533	0.0833333333	0	0	0	0	0	0	0	0	0	0	0	0	0	0	0	0	0	0	47806.1367	0	52882.6445	50891.4023	45248.8672	38392.1367	15941.4707	15564.8447	12996.1104	12110.4531	13783.3486	13268.8418
12	8	11	0	0	0	0	0	0	0	326.999384	0.666666667	0.916666667	326.634254	327	0.365746334	9	-2	0.13346815	0.538461538	0	0	0	0	0	0	31192.2031	0	57628.9844	47009.3008	55518.4219	54645.7891	44824.832	0	37757.1445	30738.043	24912.5996	31463.5117	0	0	0	0	0	0	0	0	0	0	0	0
16	8	8	0	0	0	0	0	0	0	327.01464	0.5	0.5	326.649493	327	0.350507169	13	5	0.177957533	0.75	0	0	0	0	0	0	53917.7266	48962.2695	55523.0664	69616.3281	0	72511.4219	163403.312	159135.797	150033.875	144494.297	113645.156	90773.7422	0	0	0	0	0	0	0	0	0	0	0	0
13	12	10	0	0	0	0	0	0	0	327.03577	0.923076923	0.769230769	326.670598	327	0.329401562	8	-2	0.144590495	0.375	0	0	0	0	0	0	2588873	0	2233049.5	2546520.5	2373843.5	2175772.75	0	634052.125	0	0	709876.562	663082.5	0	0	0	11673.3682	10058.8369	0	0	0	0	0	0	0
17	12	7	0	0	0	0	0	0	0	327.051026	0.705882353	0.411764706	326.685838	327	0.314162397	12	5	0.189079879	0.62962963	0	0	0	0	0	0	145622.219	31525.7363	161030.109	129878.992	133774.062	121144.812	268620.938	153750.734	255898.844	183653.469	222229.578	196734.344	0	0	0	0	0	0	0	0	0	0	0	0
14	16	9	0	0	0	0	0	0	0	327.072155	1.14285714	0.642857143	326.706943	327	0.29305679	7	-2	0.155712841	0.263157895	0	0	0	0	0	0	3094190.5	0	2701496.25	3300021.25	3171355.5	3126683.75	1882520.62	2021857	0	1954351.12	1829961.38	2048536.88	0	605428	731190.75	760478.812	839765.75	805062.125	0	138649.266	288866.219	464491	362762.281	319330.938
18	16	6	0	0	0	0	0	0	0	327.087411	0.888888889	0.333333333	326.722182	327	0.277817625	11	5	0.200202224	0.533333333	0	0	0	0	0	0	68261.3906	59640.043	136223.812	97476.3203	74236.5	126669.312	271606.469	166004.547	269108.594	207436.375	257639.438	248546.688	0	0	0	0	0	0	0	0	0	0	0	0
15	20	8	0	0	0	0	0	0	0	327.10854	1.33333333	0.533333333	326.743288	327	0.256712018	6	-2	0.166835187	0.181818182	0	0	0	0	0	0	2495977	2276355.75	2266034.75	2602163.5	2482047.5	2358338	3070138.75	3184255.25	3019741.5	3158641.25	3062196	3423708.25	0	0	3150048.75	3739828.75	3844302	3635759.5	0	1532212.75	0	1953021.62	1789644.25	1598197
19	20	5	0	0	0	0	0	0	0	327.123797	1.05263158	0.263157895	326.758527	327	0.241472854	10	5	0.21132457	0.454545455	0	0	0	0	0	0	58713.9297	115618.617	126718.805	102975.656	109060.617	104976.906	151508.828	219185.203	205481.062	151507.078	195439.922	186284.766	17784.166	0	15922.1797	17851.0176	21213.2598	0	0	12141.0479	16278.6934	12941.9912	12025.2568	11128.1035
16	24	7	0	0	0	0	0	0	0	327.144926	1.5	0.4375	326.779633	327	0.220367247	5	-2	0.177957533	0.12	0	0	0	0	0	0	271343.312	0	311399.969	374169.25	355749.125	416325.344	865866.125	836990.875	0	859433.312	812080.625	934605.938	1919914.38	0	2080283.88	2487921	2187149	2168754	0	858393.562	0	1093612.12	956668.812	951669.312
20	24	4	0	0	0	0	0	0	0	327.160182	1.2	0.2	326.794872	327	0.205128082	9	5	0.222446916	0.388888889	0	0	0	0	0	0	0	0	0	0	0	10281.0908	44046.2422	39037.0977	40132.7812	30983.0527	37286.3203	37320.0898	17130.291	0	23438.1973	27627.332	23492.6133	34136.957	0	0	0	0	0	0
17	28	6	0	0	0	0	0	0	0	327.181311	1.64705882	0.352941176	326.815978	327	0.184022475	4	-2	0.189079879	0.0714285714	0	0	0	14345.3018	11751.7207	11842.7734	0	0	0	0	0	0	0	0	0	0	0	0	182739.016	206447.188	0	223445.703	170260.906	159356.656	0	31183.9746	33115.2344	43110.6836	39942.6328	40705.0664
18	32	5	0	0	0	0	0	0	0	327.217696	1.77777778	0.277777778	326.852322	327	0.147677703	3	-2	0.200202224	0.0322580645	0	0	0	42568.8594	0	36106.4531	0	0	0	0	0	0	0	0	0	0	0	0	0	0	0	0	0	0	0	0	0	0	0	0
19	36	4	0	0	0	0	0	0	0	327.254082	1.89473684	0.210526316	326.888667	327	0.111332931	2	-2	0.21132457	0	0	0	0	41809	39016.5391	33338.1094	0	0	0	0	0	0	0	0	0	0	0	0	0	0	0	0	0	0	0	0	0	0	0	0
13	15	9	1	0	0	0	0	0	0	328.067404	1.15384615	0.692307692	327.701081	328	0.298919094	6	-3	0.144590495	0.2	0	0	0	0	0	0	0	121374.492	218891.734	0	172295.688	203284.922	0	0	0	0	0	0	0	0	0	0	43174.5938	0	0	0	0	0	0	0
14	19	8	1	0	0	0	0	0	0	328.103789	1.35714286	0.571428571	327.737426	328	0.262574322	5	-3	0.155712841	0.111111111	0	0	0	0	0	0	0	0	0	0	38925.8516	40817.4844	0	0	0	0	0	0	0	0	0	388960.438	408322.531	400759.031	281466.094	86477.2422	0	286354.719	174634.562	156566.859
15	23	7	1	0	0	0	0	0	0	328.140175	1.53333333	0.466666667	327.77377	328	0.226229551	4	-3	0.166835187	0.0476190476	0	0	0	0	0	0	0	0	0	0	0	0	0	0	0	0	0	0	0	0	210852.875	195624.359	196558.422	0	103013.477	100132.789	87213.1016	96265.1562	97056.8281	97320.75
17	31	5	1	0	0	0	0	0	0	328.212945	1.82352941	0.294117647	327.84646	328	0.153540007	2	-3	0.189079879	0	0	0	0	105661.891	110204.844	100081.406	0	0	0	56305.0508	64462.375	62904.625	0	0	0	0	0	72379.0156	0	0	0	68022.9766	60990.4219	65459.1172	0	0	0	78912.4062	69197.3281	68506.2109
15	6	9	0	0	0	0	0	0	0	328.993905	0.4	0.6	328.626547	329	0.373452633	13	4	0.166835187	0.80952381	0	0	0	0	0	0	0	0	0	0	0	0	32807.2891	33549.7305	29173.7051	19040.1309	19378.4551	22577.3516	0	0	0	0	0	0	0	0	0	0	0	0
12	10	11	0	0	0	0	0	0	0	329.015034	0.833333333	0.916666667	328.647653	329	0.352347026	8	-3	0.13346815	0.384615385	0	0	0	0	0	0	726488.375	0	0	579255.625	503976.844	0	83108.9766	0	77834.9531	0	0	0	0	0	0	0	0	0	0	0	0	0	0	0
16	10	8	0	0	0	0	0	0	0	329.03029	0.625	0.5	328.662892	329	0.337107862	12	4	0.177957533	0.666666667	0	0	0	0	0	0	187712.234	0	169343.906	232392.516	303934.062	218466.672	330218.75	399023	468623.75	423985.531	360566	324703.969	0	0	0	0	0	0	0	0	0	0	0	0
13	14	10	0	0	0	0	0	0	0	329.05142	1.07692308	0.769230769	328.683998	329	0.316002255	7	-3	0.144590495	0.25	0	0	0	0	0	0	2597542.5	0	2172390.75	2751990.5	2517251.75	2600438.75	703407.75	0	0	808961.812	751551.438	792375.438	0	0	0	62148.3242	0	29088.5566	0	0	0	0	0	0
17	14	7	0	0	0	0	0	0	0	329.066676	0.823529412	0.411764706	328.699237	329	0.30076309	11	4	0.189079879	0.555555556	0	0	0	0	0	0	321080.844	354146.031	212006.859	317068	347145.969	283629.875	436709.531	401351.812	0	402084.812	421493.469	429428.719	21534.6855	24468.4336	25115.1074	22556.8086	0	0	0	0	0	10462.1895	0	0
14	18	9	0	0	0	0	0	0	0	329.087805	1.28571429	0.642857143	328.720343	329	0.279657483	6	-3	0.155712841	0.157894737	0	0	0	0	0	0	1773678	0	1614088.62	2032121.25	1937488	1878119.38	1416319.38	1373892.5	0	1428585.62	1493222.62	1589720.5	0	902051.812	0	1121915.38	1118017.12	1038951.5	483677.812	617514.75	410138.125	500514.406	488006.906	462296.812
18	18	6	0	0	0	0	0	0	0	329.103061	1	0.333333333	328.735582	329	0.264418318	10	4	0.200202224	0.466666667	0	0	0	0	0	0	269095.25	257468.234	213229.156	283335	213158.859	262560.094	401478.5	400169.812	373608.25	304771.938	382100.812	470545.375	126712.992	110424.297	104745.32	139434.859	122292.75	115836.32	69462.6641	78554.2812	79413.4453	0	66218.4922	70078.1016
15	22	8	0	0	0	0	0	0	0	329.12419	1.46666667	0.533333333	328.756687	329	0.243312711	5	-3	0.166835187	0.0909090909	0	0	0	0	0	0	572043.688	568317.625	0	703005	651888	665244	924571.562	961448.125	0	1087459.88	1046466.88	1181127.12	0	0	1878114.62	2412163.75	2236226.75	2231127	854067.312	739090.625	587569.125	913944.875	817789.5	732542.062
19	22	5	0	0	0	0	0	0	0	329.139446	1.15789474	0.263157895	328.771926	329	0.228073546	9	4	0.21132457	0.393939394	0	0	0	0	0	0	0	0	237715.125	206657.734	144622.297	0	378872.781	371279.812	0	264843.469	287880.062	394491.969	0	0	278798.312	324967.531	315799.438	335278.625	0	0	147794.703	159564.891	138492.188	146807.906
16	26	7	0	0	0	0	0	0	0	329.160576	1.625	0.4375	328.793032	329	0.206967939	4	-3	0.177957533	0.04	0	0	0	10666.3662	0	0	0	0	0	0	12613.1367	0	89455.125	75400.7031	89255.7109	44982.9258	105064.25	119734	548240.438	483769.562	372137.969	550001.625	470939.406	500041.125	284298.688	157736.391	169079.125	223073.672	269864.406	188200.391
20	26	4	0	0	0	0	0	0	0	329.175832	1.3	0.2	328.808271	329	0.191728775	8	4	0.222446916	0.333333333	0	0	0	0	0	0	0	0	0	0	0	0	0	0	0	0	0	0	0	0	77934.5938	125101.516	127873.977	60786.0117	0	26720.8672	25089.7832	22456.0137	19852.9512	19208.5215
17	30	6	0	0	0	0	0	0	0	329.196961	1.76470588	0.352941176	328.829377	329	0.170623168	3	-3	0.189079879	0	0	0	0	20827.6719	16497.2207	17356.4766	0	0	0	0	0	0	0	0	0	0	0	0	0	0	0	0	0	0	0	0	0	0	0	0
18	34	5	0	0	0	0	0	0	0	329.233347	1.88888889	0.277777778	328.865722	329	0.134278396	2	-3	0.200202224	0	0	0	0	0	31892.627	52286.8906	0	0	0	0	0	0	0	0	0	0	0	0	0	0	10226.8164	16022.1152	17557.2539	25326.0273	0	0	0	0	0	0
19	38	4	0	0	0	0	0	0	0	329.269732	2	0.210526316	328.902066	329	0.0979336242	1	-3	0.21132457	0	0	0	0	43869.3672	44269.8125	42179.4414	0	0	0	0	0	0	0	0	0	0	0	0	0	0	0	0	0	0	0	0	0	0	0	0
16	13	7	1	0	0	0	0	0	0	330.061925	0.8125	0.4375	329.693375	330	0.306625394	10	3	0.177957533	0.565217391	0	0	0	0	0	0	0	0	0	62267.7812	59526.4492	55023.5859	69029.6328	0	0	0	62954.625	72970.1016	0	0	0	0	0	0	0	0	0	0	0	0
20	13	4	1	0	0	0	0	0	0	330.077181	0.65	0.2	329.708614	330	0.291386229	14	10	0.222446916	0.705882353	0	0	0	0	0	0	0	0	0	0	0	0	0	0	0	0	0	0	0	0	0	0	0	10133.1582	0	0	0	0	0	0
17	17	6	1	0	0	0	0	0	0	330.09831	1	0.352941176	329.729719	330	0.270280622	9	3	0.189079879	0.461538462	0	0	0	0	0	0	0	0	0	0	0	10273.0811	14603.4629	0	0	15197.7393	11186.792	11672.6416	0	0	0	0	0	0	27656.2812	27715.5293	29758.5469	32334.3203	0	27814.8594
14	21	8	1	0	0	0	0	0	0	330.119439	1.5	0.571428571	329.750825	330	0.249175015	4	-4	0.155712841	0	0	0	0	0	0	0	0	0	0	0	0	0	0	0	0	0	0	0	0	0	0	0	0	0	39328.7969	33473.5039	0	40276.0391	32503.5684	38126.9844
18	21	5	1	0	0	0	0	0	0	330.134696	1.16666667	0.277777778	329.766064	330	0.23393585	8	3	0.200202224	0.379310345	0	0	0	0	0	0	0	0	0	0	0	0	0	0	0	0	0	0	0	38946.8984	37069.1055	38899.4414	37498.4805	36630.9531	19300.6953	23698.7285	19832.2617	20787.582	18070.6504	18951.7344
15	25	7	1	0	0	0	0	0	0	330.155825	1.66666667	0.466666667	329.78717	330	0.212830243	3	-4	0.166835187	0	0	0	0	13796.0166	0	17272.7812	0	0	0	0	0	0	0	0	0	0	0	0	0	0	411840.688	383698.625	344722.812	0	0	44589.3125	0	267189.875	238307.531	237609.656
18	37	4	1	0	0	0	0	0	0	330.264981	2.05555556	0.222222222	329.896204	330	0.103795928	0	-4	0.200202224	0	0	0	0	0	0	17985.252	0	0	0	0	0	0	0	0	0	0	0	0	0	0	0	0	0	0	0	0	0	0	0	0
15	8	9	0	0	0	0	0	0	0	331.009555	0.533333333	0.6	330.639947	331	0.360053326	12	3	0.166835187	0.714285714	0	0	0	0	0	0	131080.078	0	222197.328	231575	167111.375	176561.938	306351.531	305547.531	0	257549.328	243366.906	277675.719	0	0	0	0	0	0	0	0	0	0	0	0
12	12	11	0	0	0	0	0	0	0	331.030684	1	0.916666667	330.661052	331	0.338947719	7	-4	0.13346815	0.230769231	0	0	0	0	0	0	985256.688	0	0	0	941969.938	0	0	0	0	0	0	0	0	0	0	0	0	0	0	0	0	0	0	0
16	12	8	0	0	0	0	0	0	0	331.04594	0.75	0.5	330.676291	331	0.323708554	11	3	0.177957533	0.583333333	0	0	0	0	0	0	552172.75	446195.688	496713.969	576875.562	513371	526349.5	671452.438	669735.75	702362.875	729519.625	659791.875	726857.938	23237.0527	27759.4883	20534.2637	26783.4375	19182.4688	18235.5371	0	0	0	0	0	0
13	16	10	0	0	0	0	0	0	0	331.06707	1.23076923	0.769230769	330.697397	331	0.302602947	6	-4	0.144590495	0.125	0	0	0	0	0	0	922125.562	0	0	1279123.12	1173316.25	1063787	0	370617.156	0	428309.219	377966.438	407611.969	0	0	0	0	0	130672.273	13919.2686	0	12593.165	0	12588.5928	0
17	16	7	0	0	0	0	0	0	0	331.082326	0.941176471	0.411764706	330.712636	331	0.287363783	10	3	0.189079879	0.481481481	0	0	0	0	0	0	557077.062	0	510206.531	570608.062	497514.594	530704.125	739908.812	742192.562	599591.75	706070.562	674673.062	838405.625	188873.828	202143.141	0	213487.203	137808.828	143347	96115.4531	95034.5469	95912.3203	79506.2031	76551.6562	0
14	20	9	0	0	0	0	0	0	0	331.103455	1.42857143	0.642857143	330.733742	331	0.266258176	5	-4	0.155712841	0.0526315789	0	0	0	0	0	0	0	356231.531	349455.281	489539.688	441984.312	468661.062	295324.125	349241.688	385581.25	431238.625	427263.344	453975.219	480422.594	564967.938	0	772734.938	710733.625	623211.25	295384.469	185714.828	297168.688	213936.344	278216.688	284925
18	20	6	0	0	0	0	0	0	0	331.118711	1.11111111	0.333333333	330.748981	331	0.251019011	9	3	0.200202224	0.4	0	0	0	0	0	0	504103.219	405882.312	613644.75	462668.75	460603.594	473589.25	800260.188	681513.938	0	719531.5	674632.375	826229.688	698255.75	692874.375	0	618934.938	555954	536336.438	508631.844	405126.125	299262.594	437015.281	424772.969	368153.25
15	24	8	0	0	0	0	0	0	0	331.13984	1.6	0.533333333	330.770087	331	0.229913404	4	-4	0.166835187	0	0	0	0	0	0	0	0	0	12747.0889	0	33104.1875	23055.4688	110812.016	99396.2891	101172.109	111749.719	126133.812	96595.6562	0	0	395400.406	560738.812	525059.875	0	0	183191.469	0	181904.828	170396.578	0
19	24	5	0	0	0	0	0	0	0	331.155097	1.26315789	0.263157895	330.785326	331	0.214674239	8	3	0.21132457	0.333333333	0	0	0	0	0	0	171886.703	159174.688	0	238437.109	194348.75	245237.672	377917.656	387708.625	0	376343.094	367971.625	423732.25	0	0	547153.25	639928.312	631691.938	0	0	360764.531	275318.75	232527.219	260317.734	242899.812
16	28	7	0	0	0	0	0	0	0	331.176226	1.75	0.4375	330.806431	331	0.193568632	3	-4	0.177957533	0	0	0	0	0	0	0	0	0	0	0	0	0	0	0	0	0	0	0	0	0	0	0	0	10716.7783	0	0	0	0	0	0
20	28	4	0	0	0	0	0	0	0	331.191482	1.4	0.2	330.821671	331	0.178329467	7	3	0.222446916	0.277777778	0	0	0	0	0	0	0	0	0	0	0	0	0	0	0	0	0	0	0	53300.1914	53930.4141	73019.0781	64567.082	66087.5078	0	0	0	0	0	0
18	36	5	0	0	0	0	0	0	0	331.248996	2	0.277777778	330.879121	331	0.120879089	1	-4	0.200202224	0	0	0	0	0	0	12756.9746	0	0	0	0	0	0	0	0	0	0	0	0	0	0	0	0	0	0	0	0	0	0	0	0
15	11	8	1	0	0	0	0	0	0	332.041189	0.733333333	0.533333333	331.670429	332	0.329570858	10	2	0.166835187	0.6	0	0	0	0	0	0	0	32481.0195	132888.031	86302.1875	123601.773	119122.898	32966.0664	96492.2422	102776.289	40698.7695	85497.3203	61487.6523	0	0	0	0	0	0	0	0	0	0	0	0
16	15	7	1	0	0	0	0	0	0	332.077575	0.9375	0.4375	331.706774	332	0.293226087	9	2	0.177957533	0.47826087	0	0	0	0	0	0	0	0	78268.7812	39981.4766	78997.1172	84759.7656	90399.0391	83354.9531	85648.9062	26316.9355	71153.1328	80410.7109	79244.5156	74560.4141	72016.125	74729.2266	0	0	37465.9258	0	0	41349.207	33027.2773	31568.5762
17	19	6	1	0	0	0	0	0	0	332.11396	1.11764706	0.352941176	331.743119	332	0.256881315	8	2	0.189079879	0.384615385	0	0	0	0	0	0	0	0	0	0	0	0	0	0	0	0	0	10936.252	0	0	227510.859	0	164420.922	0	182156.812	196805.297	0	179315.266	165792.859	0
18	23	5	1	0	0	0	0	0	0	332.150346	1.27777778	0.277777778	331.779463	332	0.220536543	7	2	0.200202224	0.310344828	0	0	0	0	0	0	0	0	0	0	0	0	0	0	0	0	0	0	0	0	44383.6406	0	45788.5195	47179.6172	28898.7422	30127.6875	23125.7422	0	17814.752	14594.0342
14	6	10	0	0	0	0	0	0	0	332.988819	0.428571429	0.714285714	332.617001	333	0.382998791	12	2	0.155712841	0.777777778	0	0	0	0	0	0	0	0	0	0	0	0	37464.2852	29871.5801	30295.0781	0	22911.5898	0	0	0	0	0	0	0	0	0	0	0	0	0
15	10	9	0	0	0	0	0	0	0	333.025205	0.666666667	0.6	332.653346	333	0.346654019	11	2	0.166835187	0.619047619	0	0	0	0	0	0	491827.438	0	616863.812	590532.875	500823.625	577658.25	0	0	0	679455.812	678367.312	697067.75	0	0	10620.9512	0	0	0	0	0	0	0	0	0
12	14	11	0	0	0	0	0	0	0	333.046334	1.16666667	0.916666667	332.674452	333	0.325548412	6	-5	0.13346815	0.0769230769	0	0	0	0	0	0	435176.125	269486.406	0	472866.844	404636.688	387408.469	0	0	0	0	0	0	0	0	0	0	0	0	0	0	0	0	0	0
16	14	8	0	0	0	0	0	0	0	333.06159	0.875	0.5	332.689691	333	0.310309247	10	2	0.177957533	0.5	0	0	0	0	0	0	851163.25	822223.125	819650.438	968316.625	878046	797053.625	1040529.94	1081747	1115605.38	1042518.44	1161056.25	1147645	165249.719	0	180510.516	0	122470.016	151854.438	25262.5684	23629.8945	28114.6445	0	17413.2109	16208.4434
13	18	10	0	0	0	0	0	0	0	333.082719	1.38461538	0.769230769	332.710796	333	0.28920364	5	-5	0.144590495	0	0	0	0	0	0	0	63820.0156	0	102292.68	184660.828	126674.656	118421.766	0	0	0	66462.1094	43140.5625	0	0	0	74020.6016	0	0	0	11629.0303	13632.6719	14992.0186	0	0	0
17	18	7	0	0	0	0	0	0	0	333.097976	1.05882353	0.411764706	332.726036	333	0.273964475	9	2	0.189079879	0.407407407	0	0	0	0	0	0	1022026.19	0	959656.312	991487	910182.75	850860.125	1175343.5	1237748.75	0	1183691.75	1156471	1336711.38	650501.438	735613	564537.375	725006.688	709810.562	691469.5	379954.5	485488.344	0	583404.75	437863.156	442583.031
14	22	9	0	0	0	0	0	0	0	333.119105	1.57142857	0.642857143	332.747141	333	0.252858868	4	-5	0.155712841	0	0	0	0	0	0	0	0	0	0	0	11143.9287	0	0	0	0	18064.1895	10177.5049	0	41520.1172	0	201708.828	192036.312	96099.125	173329.328	28368.2305	19125.7188	25193.7148	25874.5293	25407.5117	22142.6387
18	22	6	0	0	0	0	0	0	0	333.134361	1.22222222	0.333333333	332.76238	333	0.237619704	8	2	0.200202224	0.333333333	0	0	0	0	0	0	0	0	650118.938	688835	670933.125	676803.75	1207527.5	1201809.38	0	1106691.38	1076617	1318677.5	0	0	0	1802770.88	1687117.12	0	959869.5	877176.938	0	1049132	996850.5	831755.938
15	26	8	0	0	0	0	0	0	0	333.15549	1.73333333	0.533333333	332.783486	333	0.216514097	3	-5	0.166835187	0	0	0	0	0	0	0	0	0	0	0	0	0	0	0	0	0	0	0	13075.7275	0	15881.2793	0	21131.6777	12490.0186	0	0	0	0	0	0
19	26	5	0	0	0	0	0	0	0	333.170747	1.36842105	0.263157895	332.798725	333	0.201274932	7	2	0.21132457	0.272727273	0	0	0	0	0	0	0	0	185402.688	100613.508	118011.719	134409.812	313276.656	425608.812	417933.438	384211.188	309624.531	386326.438	0	0	675855.938	773514.062	778903.812	792890.75	0	413366.062	262039.953	372143.688	0	281724.156
20	30	4	0	0	0	0	0	0	0	333.207132	1.5	0.2	332.83507	333	0.16493016	6	2	0.222446916	0.222222222	0	0	0	0	0	0	0	0	0	0	0	0	0	0	0	0	0	0	12751.4922	14305.4385	20780.4844	15216.4736	23456.0488	23715.4004	0	0	0	0	0	0
18	38	5	0	0	0	0	0	0	0	333.264647	2.11111111	0.277777778	332.89252	333	0.107479782	0	-5	0.200202224	0	0	0	0	0	0	12285.0254	0	0	0	0	0	0	0	0	0	0	0	0	0	0	0	0	0	0	0	0	0	0	0	0
14	9	9	1	0	0	0	0	0	0	334.020454	0.642857143	0.642857143	333.647484	334	0.352516323	10	1	0.155712841	0.647058824	0	0	0	0	0	0	0	0	47249.1758	48699.9258	44510.0234	38482.6914	0	0	0	0	0	0	0	0	0	0	0	0	0	0	0	0	0	0
15	13	8	1	0	0	0	0	0	0	334.056839	0.866666667	0.533333333	333.683828	334	0.316171551	9	1	0.166835187	0.5	0	0	0	0	0	0	157116.297	0	0	192565.391	207023.719	177316.891	0	0	140068.688	87786.5703	108342.586	129963.836	0	26076.2598	31624.6211	0	25545.6152	0	0	0	0	0	0	0
16	17	7	1	0	0	0	0	0	0	334.093225	1.0625	0.4375	333.720173	334	0.279826779	8	1	0.177957533	0.391304348	0	0	0	0	0	0	0	0	0	82957.1953	90555.5312	84205.8359	74858.6953	67017.3281	79178.9922	73675.2969	60690.5898	79676.8828	0	0	388063.531	272550.219	0	0	0	180392.656	0	265097.031	318825.531	122526.672
17	21	6	1	0	0	0	0	0	0	334.12961	1.23529412	0.352941176	333.756518	334	0.243482008	7	1	0.189079879	0.307692308	0	0	0	0	0	0	0	0	0	0	0	0	0	0	0	0	0	10793.9707	0	0	332386.188	489857.469	371399.25	422153.438	0	183703.344	0	353424.344	0	278653.719
18	25	5	1	0	0	0	0	0	0	334.165996	1.38888889	0.277777778	333.792863	334	0.207137236	6	1	0.200202224	0.24137931	0	0	0	0	0	0	0	0	0	0	0	0	0	0	0	0	0	0	0	0	52126.5391	46279.332	54524.6758	65980.3672	0	13815.6074	0	16400.3535	16931.3457	13428.293
14	8	10	0	0	0	0	0	0	0	335.00447	0.571428571	0.714285714	334.630401	335	0.369599483	11	1	0.155712841	0.666666667	0	0	0	0	0	0	155482.031	0	92642.2344	128554.422	149145.891	107268.086	0	229295.781	0	243217.219	136293.672	233164.125	0	0	0	0	0	0	0	0	0	0	0	0
15	12	9	0	0	0	0	0	0	0	335.040855	0.8	0.6	334.666745	335	0.333254712	10	1	0.166835187	0.523809524	0	0	0	0	0	0	1286137.12	1303282.12	1057751.12	1284118.88	1236578.38	1123515	0	0	0	1263325.88	1183161	1419768.75	0	81099.8516	69031.5938	57403.1289	0	13405.8174	0	0	0	0	0	0
16	16	8	0	0	0	0	0	0	0	335.07724	1	0.5	334.70309	335	0.29690994	9	1	0.177957533	0.416666667	0	0	0	0	0	0	1408853.12	0	1324637.62	1467816.88	1403513.25	1320827.75	0	0	0	1539588.25	1561586.25	1673382.25	0	347140.125	440045.5	560515.188	515721.906	610897.562	0	484430.812	322326.844	427966.25	338877.969	0
17	20	7	0	0	0	0	0	0	0	335.113626	1.17647059	0.411764706	334.739435	335	0.260565168	8	1	0.189079879	0.333333333	0	0	0	0	0	0	1499249.12	0	0	1507046.38	1447720.62	1475404.62	2124630	0	0	1985454.75	2086130.12	2284375.75	0	0	0	2490630	2270813.75	2348747.75	1489202.25	1514863.38	0	1728134.25	1455845	1515360
18	24	6	0	0	0	0	0	0	0	335.150011	1.33333333	0.333333333	334.77578	335	0.224220396	7	1	0.200202224	0.266666667	0	0	0	0	0	0	0	0	625725.312	637005.375	651707.938	656733.375	0	1290822.38	0	1227097.88	1297146.75	1454027	0	0	0	2803934.25	2608365	2498434.75	1340161.88	1210653.25	0	1568585.88	1263786.88	1368254.62
19	28	5	0	0	0	0	0	0	0	335.186397	1.47368421	0.263157895	334.812124	335	0.187875625	6	1	0.21132457	0.212121212	0	0	0	0	0	0	0	0	0	0	0	0	184251.031	186647.125	179199.203	162787.328	176847.266	144939.641	0	0	495476.156	569327.125	439072.875	490842.531	0	165828.938	75884.3984	108918.039	138942.375	151017.594
14	11	9	1	0	0	0	0	0	0	336.036104	0.785714286	0.642857143	335.660883	336	0.339117016	9	0	0.155712841	0.529411765	0	0	0	0	0	0	92782.5078	0	170269.812	150351.219	117791.164	0	60194.957	0	0	0	0	0	0	0	0	0	0	0	0	0	0	0	0	0
15	15	8	1	0	0	0	0	0	0	336.072489	1	0.533333333	335.697228	336	0.302772244	8	0	0.166835187	0.4	0	0	0	0	0	0	0	0	178968.953	193276.594	219681.953	162689.109	149602.391	134652.688	138065.219	97341.9062	136041.328	115051.242	0	0	119060.367	213553.969	130009.75	0	0	191013.422	0	131214.594	180750.688	111603.414
16	19	7	1	0	0	0	0	0	0	336.108875	1.1875	0.4375	335.733573	336	0.266427472	7	0	0.177957533	0.304347826	0	0	0	0	0	0	0	0	0	63331.9531	67155.4531	59846.6992	69454.5703	0	66304.4531	58952.2148	55615.5039	65660.1406	0	0	0	0	748667.938	0	456976.781	758745.188	0	0	722374.5	728054.938
17	23	6	1	0	0	0	0	0	0	336.14526	1.35294118	0.352941176	335.769917	336	0.2300827	6	0	0.189079879	0.230769231	0	0	0	0	0	0	0	0	0	0	0	0	0	0	0	0	0	0	0	0	0	497086.062	488459.312	419425.781	0	350301.312	0	0	310828.188	0
13	6	11	0	0	0	0	0	0	0	336.983734	0.461538462	0.846153846	336.607455	337	0.392544948	11	0	0.144590495	0.733333333	0	0	0	0	0	0	0	0	0	0	0	0	16705.1035	13499.4551	0	0	0	0	0	0	0	0	0	0	0	0	0	0	0	0
14	10	10	0	0	0	0	0	0	0	337.020119	0.714285714	0.714285714	336.6438	337	0.356200176	10	0	0.155712841	0.555555556	0	0	0	0	0	0	770978.375	0	0	788830.812	698039.188	0	0	0	0	604363.875	0	733300.25	0	0	0	0	0	0	0	0	0	0	0	0
15	14	9	0	0	0	0	0	0	0	337.056505	0.933333333	0.6	336.680145	337	0.319855404	9	0	0.166835187	0.428571429	0	0	0	0	0	0	1934347.25	0	0	2050625.75	1878031.12	1845777.12	0	0	0	1490524.12	1499673.12	1664714.62	0	0	307934.031	197253.281	96385.3125	0	0	0	0	100494.5	87986.3125	0
12	18	11	0	0	0	0	0	0	0	337.077634	1.5	0.916666667	336.70125	337	0.298749798	4	-7	0.13346815	0	0	0	0	0	0	0	0	0	0	0	0	18055.6641	0	0	0	0	0	0	0	0	0	0	0	0	0	0	0	0	0	0
16	18	8	0	0	0	0	0	0	0	337.09289	1.125	0.5	336.716489	337	0.283510633	8	0	0.177957533	0.333333333	0	0	0	0	0	0	0	0	0	2510607.75	2307809.5	2284368.75	0	0	0	2494772.75	2488516.5	2900700.5	0	0	0	2028361.12	2011463.25	2007815.12	1687139.75	1367531.88	0	1513360.12	1522196.5	0
13	22	10	0	0	0	0	0	0	0	337.114019	1.69230769	0.769230769	336.737595	337	0.262405026	3	-7	0.144590495	0	0	0	0	0	0	0	0	0	0	0	0	0	0	0	0	0	0	0	0	0	107738.695	0	0	0	0	0	0	0	0	0
17	22	7	0	0	0	0	0	0	0	337.129276	1.29411765	0.411764706	336.752834	337	0.247165861	7	0	0.189079879	0.259259259	0	0	0	0	0	0	1770041.88	0	1807399.5	1762165.5	1726819	1610934.12	0	0	0	2681751.75	2741386	3178829.75	0	0	0	0	4303267	0	0	2624638.25	0	2832045.25	2642617.5	0
18	26	6	0	0	0	0	0	0	0	337.165661	1.44444444	0.333333333	336.789179	337	0.210821089	6	0	0.200202224	0.2	0	0	0	0	0	0	302979.156	0	0	349791.406	314504.375	319607.906	0	754532.562	0	733146.438	727703.75	812197.312	0	0	0	0	1861312.75	0	0	849591.312	0	921410.312	833867.5	898018.125
19	30	5	0	0	0	0	0	0	0	337.202047	1.57894737	0.263157895	336.825524	337	0.174476318	5	0	0.21132457	0.151515152	0	0	0	0	0	0	0	0	0	0	0	0	0	0	0	0	0	0	0	0	57270.8594	26716.6621	31074.8809	27593.3457	0	0	0	0	0	0
22	42	2	0	0	0	0	0	0	0	337.311203	1.90909091	0.0909090909	336.934558	337	0.0654420023	2	0	0.244691608	0.0476190476	0	0	0	0	0	0	0	0	0	0	40559.582	0	0	0	0	117389.062	139583.938	144293.672	0	0	0	0	0	0	0	0	0	0	0	0
14	13	9	1	0	0	0	0	0	0	338.051754	0.928571429	0.642857143	337.674282	338	0.325717708	8	-1	0.155712841	0.411764706	0	0	0	0	0	0	233565.828	0	0	0	285253.625	208930.469	0	0	0	0	0	0	0	0	0	0	0	0	0	0	0	0	0	0
11	17	11	1	0	0	0	0	0	0	338.072883	1.54545455	1	337.695388	338	0.304612101	3	-8	0.122345804	0	0	0	0	0	0	0	0	11315.3711	0	0	0	17691.7285	0	0	0	25881.5664	32772.332	0	0	0	0	0	0	0	0	0	0	0	0	0
15	17	8	1	0	0	0	0	0	0	338.088139	1.13333333	0.533333333	337.710627	338	0.289372937	7	-1	0.166835187	0.3	0	0	0	0	0	0	0	0	0	0	221611.156	0	130010.094	0	0	70042.8125	38212.0664	0	0	0	0	0	490455.906	0	0	449309.625	0	569327.938	490668.188	0
16	21	7	1	0	0	0	0	0	0	338.124525	1.3125	0.4375	337.746972	338	0.253028165	6	-1	0.177957533	0.217391304	0	0	0	0	0	0	0	0	0	0	16470.9062	0	0	0	0	0	18470.7148	22868.9883	0	0	0	0	0	0	0	620732.75	0	867359.188	871347.875	0
17	25	6	1	0	0	0	0	0	0	338.16091	1.47058824	0.352941176	337.783317	338	0.216683393	5	-1	0.189079879	0.153846154	0	0	0	0	0	0	0	0	0	0	0	0	0	0	0	0	0	0	0	0	0	0	152811.703	0	0	106403.938	0	98387.0391	86525.2812	0
13	8	11	0	0	0	0	0	0	0	338.999384	0.615384615	0.846153846	338.620854	339	0.379145641	10	-1	0.144590495	0.6	0	0	0	0	0	0	25921.1074	78050.9688	0	72390.75	0	0	146656.109	0	135649.688	90006.5391	75581.2891	53901.9297	0	0	0	0	0	0	0	0	0	0	0	0
17	8	8	0	0	0	0	0	0	0	339.01464	0.470588235	0.470588235	338.636094	339	0.363906476	14	6	0.189079879	0.769230769	0	0	0	0	0	0	0	15297.8848	0	0	0	0	44319.4961	0	41369.4375	0	0	0	0	0	0	0	0	0	0	0	0	0	0	0
14	12	10	0	0	0	0	0	0	0	339.03577	0.857142857	0.714285714	338.657199	339	0.342800869	9	-1	0.155712841	0.444444444	0	0	0	0	0	0	2043626.12	1758158.62	1756674.5	2162780.25	1905627.62	1752032	975126.438	896237.812	1043607.44	1032112.88	939120.312	927980.188	27406.2754	33683.4336	19664.7891	21329.9238	13933.6074	13671.6953	0	0	0	0	0	0
18	12	7	0	0	0	0	0	0	0	339.051026	0.666666667	0.388888889	338.672438	339	0.327561704	13	6	0.200202224	0.655172414	0	0	0	0	0	0	0	0	0	0	0	0	62881.5391	61345.4336	62972.2188	63052.8242	0	64523.3242	0	0	0	0	0	0	0	0	0	0	0	0
15	16	9	0	0	0	0	0	0	0	339.072155	1.06666667	0.6	338.693544	339	0.306456097	8	-1	0.166835187	0.333333333	0	0	0	0	0	0	2813418.75	2683302.5	2430704.5	3256951.75	2973133.25	2930311.25	2190653	2054239.12	1756451	2121026	2162240.75	2146672.75	728622.312	623267.5	589886.188	816702.438	718055.875	751423.25	414651.062	444541.281	473068.625	578975.688	458856.75	420089.688
19	16	6	0	0	0	0	0	0	0	339.087411	0.842105263	0.315789474	338.708783	339	0.291216933	12	6	0.21132457	0.5625	0	0	0	0	0	0	0	25709.1797	22306.8262	21830.8418	23161.5234	22133.9238	0	43486.6641	52126.4688	42537.0312	36300.0234	42558.3789	0	0	0	0	0	0	0	0	0	0	0	0
12	20	11	0	0	0	0	0	0	0	339.093284	1.66666667	0.916666667	338.71465	339	0.28535049	3	-8	0.13346815	0	0	0	0	0	0	0	161501.234	228789.797	120334.156	194897.875	164534.141	214467.359	0	0	0	0	0	0	0	0	0	0	0	0	0	23102.8965	0	0	0	0
16	20	8	0	0	0	0	0	0	0	339.10854	1.25	0.5	338.729889	339	0.270111326	7	-1	0.177957533	0.25	0	0	0	0	10359.8809	0	2957505.75	3004347	2766243	3205692.75	3081855.25	2932814	3792014.5	3874227.5	3439011.5	3696610.75	3698010	4065086.25	4159725.75	3941841.75	3791749.75	4705527	4240265.5	4374972	2742063.5	2727839	2358815.5	3390370.75	2955978.25	2785357.5
20	20	5	0	0	0	0	0	0	0	339.123797	1	0.25	338.745128	339	0.254872161	11	6	0.222446916	0.485714286	0	0	0	0	0	0	10084.3535	14217.9482	16070.4873	10888.8115	0	0	0	33221.8477	32336.1992	23788.207	26095.2871	30321.8867	0	0	0	0	0	0	0	0	0	0	0	0
17	24	7	0	0	0	0	0	0	0	339.144926	1.41176471	0.411764706	338.766233	339	0.233766554	6	-1	0.189079879	0.185185185	0	0	0	0	0	0	932719.625	964018.5	851458.562	953716.812	938649.188	927015.25	1688293.12	1980762.88	1852812.75	1823412.88	1755090.62	2030556.25	3070962.5	3133450	3210283.75	3927973	3751290.75	3698111	2097142.75	1794916.75	1724427.88	2527408.5	2471532.25	2088760.75
18	28	6	0	0	0	0	0	0	0	339.181311	1.55555556	0.333333333	338.802578	339	0.197421782	5	-1	0.200202224	0.133333333	0	0	0	0	0	0	0	0	0	0	0	0	217815.672	278643.156	267585.875	241823.547	270126.938	267440.062	561541.688	549824.5	437298.781	682172.375	669173.688	687263.812	338766.219	264377.719	201657.734	260981.391	254844.641	325402.25
22	44	2	0	0	0	0	0	0	0	339.326853	2	0.0909090909	338.947957	339	0.0520426951	1	-1	0.244691608	0	0	0	0	10247.3174	22406.0684	19641.0957	0	0	0	0	0	0	0	0	0	0	0	0	0	0	0	0	0	0	0	0	0	0	0	0
14	15	9	1	0	0	0	0	0	0	340.067404	1.07142857	0.642857143	339.687682	340	0.312318401	7	-2	0.155712841	0.294117647	0	0	0	0	0	0	316931.875	298277.188	394665.906	315354.812	382722.125	274311.281	0	0	0	0	0	0	0	0	154145.297	133394.594	41179.8594	0	47212.9961	40701.9336	44281.8594	52870.5781	0	46275.8086
11	19	11	1	0	0	0	0	0	0	340.088533	1.72727273	1	339.708787	340	0.291212794	2	-9	0.122345804	0	0	0	0	0	0	0	0	0	0	18881.834	0	0	24511.4688	25629.0039	0	0	0	29505.4238	0	0	0	0	0	0	0	0	0	0	0	0
15	19	8	1	0	0	0	0	0	0	340.103789	1.26666667	0.533333333	339.724026	340	0.275973629	6	-2	0.166835187	0.2	0	0	0	0	0	0	21684.248	97080.2891	0	125456.836	91680.4062	123298.555	49555.0859	58628.0273	62839.0078	70960.5625	63077.0078	65496.9609	658850.688	796183.812	434832.812	814107.875	840958.188	738431.188	645116.938	474617.125	434458.062	761144.562	705616.438	698818.25
16	23	7	1	0	0	0	0	0	0	340.140175	1.4375	0.4375	339.760371	340	0.239628858	5	-2	0.177957533	0.130434783	0	0	0	0	0	0	0	0	0	0	0	0	0	0	0	0	0	0	481638.281	346234.656	387946.344	523841.938	543940.812	491748.031	609911.5	352075.156	357507.875	535763.125	465815.281	441814.344
17	27	6	1	0	0	0	0	0	0	340.17656	1.58823529	0.352941176	339.796716	340	0.203284086	4	-2	0.189079879	0.0769230769	0	0	0	0	0	0	0	0	0	0	0	0	0	0	0	0	0	0	11570.8232	12524.9756	0	0	0	0	0	0	0	0	0	0
16	6	9	0	0	0	0	0	0	0	340.993905	0.375	0.5625	340.613148	341	0.386851941	14	5	0.177957533	0.826086957	0	0	0	0	0	0	0	0	0	0	0	0	14261.7168	12728.3975	16282.8164	0	11217.8027	0	0	0	0	0	0	0	0	0	0	0	0	0
13	10	11	0	0	0	0	0	0	0	341.015034	0.769230769	0.846153846	340.634254	341	0.365746334	9	-2	0.144590495	0.466666667	0	0	0	0	0	0	871441.875	610233	819535.688	702620.438	563151.5	564319.438	323693.625	113166.445	196965.062	222291.359	181925.656	285389.656	0	0	0	0	0	0	0	0	0	0	0	0
17	10	8	0	0	0	0	0	0	0	341.03029	0.588235294	0.470588235	340.649493	341	0.350507169	13	5	0.189079879	0.692307692	0	0	0	0	0	0	90051.5938	84271.1953	88033.7891	100753.438	107387.148	95411.7031	221544.703	169414.922	102242.898	144472.891	135728.234	220085.656	0	0	0	0	0	0	0	0	0	0	0	0
14	14	10	0	0	0	0	0	0	0	341.05142	1	0.714285714	340.670598	341	0.329401562	8	-2	0.155712841	0.333333333	0	0	0	0	0	0	3105823.25	3048221.25	2977715	3487853	3085627.5	3073979.75	1349404.5	1361969	1315685.75	1279149	1253731.88	1273173.75	0	0	0	69523.5781	45183.1562	79497.1328	17135.2129	18131.9336	11943.5518	22710.7324	15858.2178	18541.8984
18	14	7	0	0	0	0	0	0	0	341.066676	0.777777778	0.388888889	340.685838	341	0.314162397	12	5	0.200202224	0.586206897	0	0	0	0	0	0	103866.734	107155.641	106316.5	128748.055	57321.8555	67456.0625	249303.672	114111.562	133355.969	212481.844	142429.953	170394.797	0	0	0	0	0	0	0	0	0	0	0	0
15	18	9	0	0	0	0	0	0	0	341.087805	1.2	0.6	340.706943	341	0.29305679	7	-2	0.166835187	0.238095238	0	0	0	0	0	0	3090225.25	2744754.75	2774211	3422163.25	3156776.25	3091469	2717879.75	2519534.75	2560586	2625357.75	2705545.75	2915747.25	1616249.25	1522219	1445786.75	2012112.5	1849624.12	1686275	859999.938	917065.25	854827.062	1228556.12	1171775.75	1180452.5
19	18	6	0	0	0	0	0	0	0	341.103061	0.947368421	0.315789474	340.722182	341	0.277817625	11	5	0.21132457	0.5	0	0	0	0	0	0	118663.297	117387.078	127832.875	110941	113943.297	117171.984	164572.453	233249.766	221627.297	138556.969	201107.641	152621.844	0	0	0	0	0	0	0	0	0	0	0	0
12	22	11	0	0	0	0	0	0	0	341.108934	1.83333333	0.916666667	340.728049	341	0.271951183	2	-9	0.13346815	0	0	0	0	46641.793	55933.7344	47165.1523	0	0	0	11381.0215	0	11203.9834	0	0	0	0	0	0	0	0	0	0	0	0	0	0	0	0	0	0
16	22	8	0	0	0	0	0	0	0	341.12419	1.375	0.5	340.743288	341	0.256712018	6	-2	0.177957533	0.166666667	0	0	0	0	0	0	1510704	1399516.38	1229349.25	1699506.25	1575471.12	1551266.5	2520615.25	2567516.5	2233439.75	2505453	2458583.25	2703569.75	4243681	3677977.25	3776929.5	4793336	4605710.5	4169626.75	2787969	2408146.75	2325385.25	3035099.75	2763982	2511833.5
20	22	5	0	0	0	0	0	0	0	341.139446	1.1	0.25	340.758527	341	0.241472854	10	5	0.222446916	0.428571429	0	0	0	0	0	0	63812.8984	60600.5117	67832.6719	47414.1953	55536.0625	71506.6094	75627.5312	154079.469	145779.516	116230.328	122308.594	131739.266	0	14200.7539	0	14845.9961	12218.7812	18330.5137	0	0	0	0	0	0
17	26	7	0	0	0	0	0	0	0	341.160576	1.52941176	0.411764706	340.779633	341	0.220367247	5	-2	0.189079879	0.111111111	0	0	0	0	0	0	106084.766	191509.109	190558.328	187983.047	171768.359	165342.203	491140.938	531975.5	400102	466204.469	489271.375	524566.25	1167296.38	1233894.75	1492290.62	1715084	1627864.5	1517088.25	685818.938	612437.688	766512.562	774954.938	770661.75	656006
18	30	6	0	0	0	0	0	0	0	341.196961	1.66666667	0.333333333	340.815978	341	0.184022475	4	-2	0.200202224	0.0666666667	0	0	0	23150.6113	19573.1406	12410.4678	0	0	0	0	0	0	431494.531	307460.5	422425.188	328376	326307.562	364216	59982.0977	62744.0117	55982.4102	69874.7656	68964.375	74982.1406	0	0	10080.2461	0	12340.4395	18009.6406
19	34	5	0	0	0	0	0	0	0	341.233347	1.78947368	0.263157895	340.852322	341	0.147677703	3	-2	0.21132457	0.0303030303	0	0	0	15341.6289	18661.1016	13332.8281	0	0	0	0	0	0	0	0	0	0	0	0	0	0	0	0	0	0	0	0	0	0	0	0
20	38	4	0	0	0	0	0	0	0	341.269732	1.9	0.2	340.888667	341	0.111332931	2	-2	0.222446916	0	0	0	0	49506.2344	45343.6797	40024.4375	0	0	0	0	0	0	0	0	0	0	0	0	0	0	0	0	0	0	0	0	0	0	0	0
13	13	10	1	0	0	0	0	0	0	342.046669	1	0.769230769	341.664736	342	0.335263866	7	-3	0.144590495	0.285714286	0	0	0	0	0	0	141604.969	0	0	0	0	0	0	0	0	0	0	0	0	0	0	0	0	0	0	0	0	0	0	0
14	17	9	1	0	0	0	0	0	0	342.083054	1.21428571	0.642857143	341.701081	342	0.298919094	6	-3	0.155712841	0.176470588	0	0	0	0	0	0	125198.852	187864.109	85920.8281	219514.328	184104.594	168574.609	0	0	0	0	0	0	0	137534.453	306120.969	185303.422	185585.5	175459.672	116826.398	115813.547	0	106707.844	0	101307.234
15	21	8	1	0	0	0	0	0	0	342.119439	1.4	0.533333333	341.737426	342	0.262574322	5	-3	0.166835187	0.1	0	0	0	0	0	0	0	0	0	11687.0459	14063.624	0	0	0	0	0	0	0	721461.938	479546.531	510951.656	469902.906	553575.562	535360.188	539849.5	302748.031	380758.125	412923.406	408614.625	376368.344
16	25	7	1	0	0	0	0	0	0	342.155825	1.5625	0.4375	341.77377	342	0.226229551	4	-3	0.177957533	0.0434782609	0	0	0	0	0	0	0	0	0	0	0	0	0	0	0	0	0	0	91073.8125	84836.2969	79102.2266	86467.3203	69583.9766	87573.3906	43203.9961	42660.3438	49061.6211	37103.8594	0	0
12	8	12	0	0	0	0	0	0	0	342.994299	0.666666667	1	342.611308	343	0.388691798	9	-3	0.13346815	0.5	0	0	0	0	0	0	18306.0117	16245.3408	10846.2812	0	0	0	0	0	0	0	0	0	0	0	0	0	0	0	0	0	0	0	0	0
16	8	9	0	0	0	0	0	0	0	343.009555	0.5	0.5625	342.626547	343	0.373452633	13	4	0.177957533	0.739130435	0	0	0	0	0	0	114907.172	108237.523	0	110115.094	66878.0469	102001.117	189490.219	121812.836	253502.812	142862.406	149829.078	183203.812	0	0	0	0	0	0	0	0	0	0	0	0
13	12	11	0	0	0	0	0	0	0	343.030684	0.923076923	0.846153846	342.647653	343	0.352347026	8	-3	0.144590495	0.333333333	0	0	0	0	0	0	2031681.75	1549105.75	1570091.62	2034429.5	1829686.38	1578368.62	351892.125	313017.656	276870.062	293764.906	242187.281	263085.656	0	0	0	0	0	0	0	0	0	0	0	0
17	12	8	0	0	0	0	0	0	0	343.04594	0.705882353	0.470588235	342.662892	343	0.337107862	12	4	0.189079879	0.615384615	0	0	0	0	0	0	262740.875	216762.953	188131.891	311126.156	281091.094	266743.688	396972.094	392818.812	316451.344	402647.719	431108.969	403939.656	0	0	11315.5791	0	0	0	0	0	0	0	0	0
14	16	10	0	0	0	0	0	0	0	343.06707	1.14285714	0.714285714	342.683998	343	0.316002255	7	-3	0.155712841	0.222222222	0	0	0	0	0	0	2212859	2194648.25	2134402.75	2775305.5	2577122.75	2465469	1150888.12	1187752	1082127.62	1193355.88	1187853.12	1158524	322471.344	280822.75	0	330351.281	223194.031	308002.875	131670.594	138546.562	0	103051.023	85181.0625	137446.203
18	16	7	0	0	0	0	0	0	0	343.082326	0.888888889	0.388888889	342.699237	343	0.30076309	11	4	0.200202224	0.517241379	0	0	0	0	0	0	311617.031	231870.984	321327.656	289400.344	230184.766	230687.406	352693.562	376447.469	379500.938	444285.562	407025.094	432880.875	25788.9883	22563.9707	21568.1777	21411.9414	24214.3926	0	0	0	0	0	0	0
15	20	9	0	0	0	0	0	0	0	343.103455	1.33333333	0.6	342.720343	343	0.279657483	6	-3	0.166835187	0.142857143	0	0	0	0	0	0	1577950.62	1328663.5	1251187.5	1810703	1667373.38	1636047.12	1636461.12	1639008.88	1591239.75	1742132.25	1639140.75	1845906.88	2005113.38	1748509.12	1900885	2072916.75	2144429	2049079.62	783559.5	965816.812	711867.125	1384174.5	1115424.12	1179295.25
19	20	6	0	0	0	0	0	0	0	343.118711	1.05263158	0.315789474	342.735582	343	0.264418318	10	4	0.21132457	0.4375	0	0	0	0	0	0	304997.375	254517.203	342315.5	321738.719	259870.422	259115.453	456265.844	433492.375	380783.656	391130.75	420440.25	425666.406	154850.969	162400.375	168454.672	193014.359	181876.938	192074.016	98990.625	112337.102	0	115032.594	123488.805	49427.8398
16	24	8	0	0	0	0	0	0	0	343.13984	1.5	0.5	342.756687	343	0.243312711	5	-3	0.177957533	0.0833333333	0	0	0	0	0	0	302418	251076.016	360797.812	347717.719	351126.344	344815.5	641168.625	612734.75	553454.125	692867.938	607519	721071.5	1773235.62	1738075.5	1984636	2250787.75	2051454.62	2178150.5	799624.188	917760	1000298.88	1100317.75	1062522.12	851207.812
20	24	5	0	0	0	0	0	0	0	343.155097	1.2	0.25	342.771926	343	0.228073546	9	4	0.222446916	0.371428571	0	0	0	0	0	0	117828.766	122557.641	144785.266	98312.6406	74385.4766	114492.367	278043.844	280737.531	200284.938	205359.562	242561.219	230756.562	268707.688	271401.812	273359.375	330054.625	262450.906	319589.531	165902.625	178356.625	0	164363.953	88606.9609	164543.078
17	28	7	0	0	0	0	0	0	0	343.176226	1.64705882	0.411764706	342.793032	343	0.206967939	4	-3	0.189079879	0.037037037	0	0	0	10238.7021	0	0	0	0	0	0	0	0	0	0	0	0	0	0	292355.062	300002.031	282770.219	233949.25	225073.203	285889.281	76267.9766	91428.7734	92495.6875	83271.6719	80589.6094	14859.1963
21	28	4	0	0	0	0	0	0	0	343.191482	1.33333333	0.19047619	342.808271	343	0.191728775	8	4	0.233569262	0.315789474	0	0	0	0	0	0	0	0	0	0	0	0	0	0	0	0	0	0	0	0	0	0	10702.2861	0	0	0	0	0	0	0
18	32	6	0	0	0	0	0	0	0	343.212611	1.77777778	0.333333333	342.829377	343	0.170623168	3	-3	0.200202224	0	0	0	0	34893.6641	34237.9961	34016.0195	0	0	0	0	0	0	0	0	0	0	0	0	0	0	0	0	0	0	0	0	0	0	0	0
19	36	5	0	0	0	0	0	0	0	343.248996	1.89473684	0.263157895	342.865722	343	0.134278396	2	-3	0.21132457	0	0	0	0	14503.1631	0	11627.584	0	0	0	0	0	0	0	0	0	0	0	0	0	0	0	0	0	0	0	0	0	0	0	0
12	11	11	1	0	0	0	0	0	0	344.025933	0.916666667	0.916666667	343.641791	344	0.35820933	7	-4	0.13346815	0.272727273	0	0	0	0	0	0	0	0	0	0	0	0	0	0	20811.3379	0	0	0	0	0	0	0	0	0	0	0	0	0	0	0
16	11	8	1	0	0	0	0	0	0	344.041189	0.6875	0.5	343.65703	344	0.342970165	11	3	0.177957533	0.636363636	0	0	0	0	0	0	55392.293	0	0	0	0	0	71996.5859	0	69003.1562	0	0	58806.3008	0	0	0	0	0	0	0	0	0	0	0	0
13	15	10	1	0	0	0	0	0	0	344.062319	1.15384615	0.769230769	343.678135	344	0.321864559	6	-4	0.144590495	0.142857143	0	0	0	0	0	0	115657.875	0	0	0	96691.2578	0	0	0	0	0	0	0	0	0	0	0	0	0	0	0	0	0	0	0
17	15	7	1	0	0	0	0	0	0	344.077575	0.882352941	0.411764706	343.693375	344	0.306625394	10	3	0.189079879	0.52	0	0	0	0	0	0	29689.8066	30326.9355	0	26350.0449	26365.584	28335.4785	42364.2617	40793.0898	36010.7852	26280.9316	33897.2773	33143.2812	0	0	11919.7031	0	0	0	0	0	0	0	0	0
14	19	9	1	0	0	0	0	0	0	344.098704	1.35714286	0.642857143	343.71448	344	0.285519787	5	-4	0.155712841	0.0588235294	0	0	0	0	0	0	0	0	0	0	0	0	0	0	0	0	0	0	103377.625	0	0	0	85877.9453	0	56678.4609	59901.3711	0	65467.3828	57327.0391	61300.4766
18	19	6	1	0	0	0	0	0	0	344.11396	1.05555556	0.333333333	343.729719	344	0.270280622	9	3	0.200202224	0.428571429	0	0	0	0	0	0	0	0	0	0	0	0	0	0	0	0	0	0	0	0	41403.332	0	0	41572.9961	32259.8965	33584.8555	33120.9961	36290.6562	32428.0098	32752.0332
15	23	8	1	0	0	0	0	0	0	344.135089	1.53333333	0.533333333	343.750825	344	0.249175015	4	-4	0.166835187	0	0	0	0	0	0	0	0	0	0	0	0	0	0	0	0	0	0	0	108831.266	98857.6484	111651.672	103752.336	105280.477	103357.812	44967.1953	49725.3906	55342.1289	39470.668	40959.207	42697.8047
19	23	5	1	0	0	0	0	0	0	344.150346	1.21052632	0.263157895	343.766064	344	0.23393585	8	3	0.21132457	0.35483871	0	0	0	0	0	0	0	0	0	0	0	0	0	0	0	0	0	0	12525.7432	14671.6748	18138.6133	13076.1289	14582.0654	17984.3965	0	0	10766.8525	10357.3154	0	0
15	6	10	0	0	0	0	0	0	0	344.988819	0.4	0.666666667	344.603602	345	0.396398098	13	3	0.166835187	0.8	0	0	0	0	0	0	0	0	0	0	0	0	28236.7461	26793.7148	30375.2812	13327.623	12387.9033	15099.6406	0	0	0	0	0	0	0	0	0	0	0	0
12	10	12	0	0	0	0	0	0	0	345.009949	0.833333333	1	344.624708	345	0.375292491	8	-4	0.13346815	0.333333333	0	0	0	0	0	0	331039.562	439237.5	0	229650.969	181548.969	187532.078	0	0	0	0	0	0	0	0	0	0	0	0	0	0	0	0	0	0
16	10	9	0	0	0	0	0	0	0	345.025205	0.625	0.5625	344.639947	345	0.360053326	12	3	0.177957533	0.652173913	0	0	0	0	0	0	295003.781	481623.312	478396.219	338248.438	374119.531	339395.812	507354.406	493011.562	567267.625	480042.312	519972.375	492148.344	0	0	0	0	0	0	0	0	0	0	0	0
13	14	11	0	0	0	0	0	0	0	345.046334	1.07692308	0.846153846	344.661052	345	0.338947719	7	-4	0.144590495	0.2	0	0	0	0	0	0	1523415.38	0	1333005.38	1730732.62	1567496.25	1505592.5	260375.344	246378.453	234601.531	307541.531	193615.547	232001.703	0	0	0	0	0	0	0	0	0	0	0	0
17	14	8	0	0	0	0	0	0	0	345.06159	0.823529412	0.470588235	344.676291	345	0.323708554	11	3	0.189079879	0.538461538	0	0	0	0	0	0	433926.625	416267.469	526580.375	529630.375	520480.219	521982.312	707800.375	691340.75	660394	732982.938	744496.562	733582.625	48454.0664	36336.9141	34017.1758	27353.6191	34449.3008	42132.4844	0	0	0	0	0	0
21	14	5	0	0	0	0	0	0	0	345.076846	0.666666667	0.238095238	344.691531	345	0.30846939	15	10	0.233569262	0.675675676	0	0	0	0	0	0	0	0	0	0	0	0	0	0	0	0	0	0	0	52501.3164	0	0	0	0	0	0	0	0	0	0
14	18	10	0	0	0	0	0	0	0	345.082719	1.28571429	0.714285714	344.697397	345	0.302602947	6	-4	0.155712841	0.111111111	0	0	0	0	0	0	847537	671376.938	722982.688	1128033	961569.062	1003575.12	487027.031	440135	480251.594	601378.25	574643.312	576187.125	314256.188	0	0	327608.25	359977.75	363327.875	0	137064.531	128350.219	140487.922	142863.859	126045.789
18	18	7	0	0	0	0	0	0	0	345.097976	1	0.388888889	344.712636	345	0.287363783	10	3	0.200202224	0.448275862	0	0	0	0	0	0	541101.312	495653.656	618584.562	500784.031	500354.906	485811.938	769950.875	671457.375	759458.125	757999.188	727429.312	821228.062	272089.875	115990.016	269317.562	315234.906	192455.484	208261.109	188656.797	106360.586	204755.5	149844.281	189584.078	183317.109
15	22	9	0	0	0	0	0	0	0	345.119105	1.46666667	0.6	344.733742	345	0.266258176	5	-4	0.166835187	0.0476190476	0	0	0	0	0	0	250658.062	192987.266	135171.625	342120.969	302973	328725.469	335417.281	362244.062	310947.562	458923.281	446489.219	471755.656	950325.062	923384.562	863008.812	1084728.62	976395.312	962917	343395.5	261845.531	0	497335.312	417148.562	457496.5
19	22	6	0	0	0	0	0	0	0	345.134361	1.15789474	0.315789474	344.748981	345	0.251019011	9	3	0.21132457	0.375	0	0	0	0	0	0	488545.844	439220.25	549370.75	417592.938	445445.906	438488.188	643333.812	671780.188	779895	676562.375	704804.688	819810.062	730712.688	633853.25	880788.062	811433.625	789962.125	799834.188	273946.156	531300.938	607072.438	447145.125	406416.125	421489.406
16	26	8	0	0	0	0	0	0	0	345.15549	1.625	0.5	344.770087	345	0.229913404	4	-4	0.177957533	0	0	0	0	0	0	0	0	0	0	0	0	0	30413.209	27511.7402	29022.6191	23055.9375	35484.1953	42513.7383	352788.656	253039.797	362599.656	370309	383125.062	398217.469	140016.703	0	0	100846.172	142480.859	88861.7812
20	26	5	0	0	0	0	0	0	0	345.170746	1.3	0.25	344.785326	345	0.214674239	8	3	0.222446916	0.314285714	0	0	0	0	0	0	84949.2578	115699.258	137544.703	99171.9297	112649.883	138651.812	325473.781	328147.125	318193.875	238959.109	257661.578	293821.094	512781.031	512495.344	520310.688	493208.625	519314.312	499976.344	0	76418.0547	234269.828	214674.266	104407.453	211892.219
19	38	5	0	0	0	0	0	0	0	345.264647	2	0.263157895	344.879121	345	0.120879089	1	-4	0.21132457	0	0	0	0	20592.6074	17746.1035	18518.3574	0	0	0	0	0	0	0	0	0	0	0	0	0	0	0	0	0	0	0	0	0	0	0	0
15	9	9	1	0	0	0	0	0	0	346.020454	0.6	0.6	345.634084	346	0.36591563	11	2	0.166835187	0.684210526	0	0	0	0	0	0	36220.3672	0	39944.6523	32426.5039	33844.8906	33987.0078	0	29641.9863	0	24582.5527	26788.3887	22330.1992	0	0	0	0	0	0	0	0	0	0	0	0
16	13	8	1	0	0	0	0	0	0	346.056839	0.8125	0.5	345.670429	346	0.329570858	10	2	0.177957533	0.545454545	0	0	0	0	0	0	131521.188	127440.664	126122.828	126433.32	70188.6562	81852.7266	59349.5312	54354.1406	114315.883	105592.547	111963.328	116389.336	11221.0527	0	0	0	0	0	0	0	0	0	0	0
17	17	7	1	0	0	0	0	0	0	346.093225	1	0.411764706	345.706774	346	0.293226087	9	2	0.189079879	0.44	0	0	0	0	0	0	0	37083.5234	40163.3398	42994.5703	41923.5117	0	47443.6758	46908.2461	48870.9766	36269.3906	42300.4883	42266.4375	0	142896.328	150331.781	0	126105.648	138039.375	92937.2344	0	98782.6562	89376.3594	0	75917.2969
14	21	9	1	0	0	0	0	0	0	346.114354	1.5	0.642857143	345.72788	346	0.27212048	4	-5	0.155712841	0	0	0	0	0	0	0	0	0	0	0	0	0	0	0	0	0	0	0	0	0	0	0	0	0	0	17162.1543	0	0	0	0
18	21	6	1	0	0	0	0	0	0	346.12961	1.16666667	0.333333333	345.743119	346	0.256881315	8	2	0.200202224	0.357142857	0	0	0	0	0	0	0	0	0	0	0	0	0	0	0	0	0	0	199454.609	0	194194.109	215720.984	187408.781	219252.891	158093.25	173031.953	36247.5039	151649.094	150080.938	69786.7891
19	25	5	1	0	0	0	0	0	0	346.165996	1.31578947	0.263157895	345.779463	346	0.220536543	7	2	0.21132457	0.290322581	0	0	0	0	0	0	0	0	0	0	0	0	0	0	0	0	0	0	30425.7363	26564.9336	30875.0879	31590.3633	28887.0703	0	0	0	0	0	0	0
15	8	10	0	0	0	0	0	0	0	347.00447	0.533333333	0.666666667	346.617001	347	0.382998791	12	2	0.166835187	0.7	0	0	0	0	0	0	80293.8125	0	137972.984	121805.781	65197.3516	83740.8125	0	236120.406	0	167913.016	201683.953	159893.562	0	0	0	0	0	0	0	0	0	0	0	0
12	12	12	0	0	0	0	0	0	0	347.025599	1	1	346.638107	347	0.361893184	7	-5	0.13346815	0.166666667	0	0	0	0	0	0	0	296357.312	0	331266.75	233504.75	294950.562	0	0	0	0	0	0	0	0	0	0	0	0	0	0	0	0	0	0
16	12	9	0	0	0	0	0	0	0	347.040855	0.75	0.5625	346.653346	347	0.346654019	11	2	0.177957533	0.565217391	0	0	0	0	0	0	825545.438	886872.688	906612.312	936024.5	818306.562	811620	962109.5	964733.5	998006	999935.562	981679.625	978927.438	0	26692.1406	25432.8848	32811.2734	30281.5234	0	0	0	0	0	0	0
13	16	11	0	0	0	0	0	0	0	347.061984	1.23076923	0.846153846	346.674452	347	0.325548412	6	-5	0.144590495	0.0666666667	0	0	0	0	0	0	393935.312	303083.375	240437.422	545983.562	495073.75	477404	0	0	0	0	0	0	0	0	0	0	0	0	0	0	0	0	0	0
17	16	8	0	0	0	0	0	0	0	347.07724	0.941176471	0.470588235	346.689691	347	0.310309247	10	2	0.189079879	0.461538462	0	0	0	0	0	0	832972.062	736075	895529.125	970442	795947.625	782199	1110099.5	1125894.12	1157564.75	1071740.12	1004151.12	1220933.75	199039.781	102990.031	0	298393.594	212314.25	164386.891	0	155073.031	0	161029.359	144193.938	63901.5078
14	20	10	0	0	0	0	0	0	0	347.098369	1.42857143	0.714285714	346.710796	347	0.28920364	5	-5	0.155712841	0	0	0	0	0	0	0	77357.0391	75604.8672	79593.3828	168042.234	153177.734	158192.844	52571.8828	54730.3086	50275.5273	90171.7891	73343.1016	0	124401.18	0	86583.1562	157269.062	132394.109	142159.594	42659.8398	40683.5117	42068.2188	52822.7188	42496.7422	39623.9141
18	20	7	0	0	0	0	0	0	0	347.113626	1.11111111	0.388888889	346.726036	347	0.273964475	9	2	0.200202224	0.379310345	0	0	0	0	0	0	871764.438	847772.375	913312.812	969668.438	879404.812	900580.938	1321683.88	1226734.62	1260304.38	1284182.62	1292156.5	1483618	1120602.25	1051247	1129292.12	1278894	1135161.25	1194406.88	629355.875	740884.438	660691.125	854849.438	946831.688	736801.062
15	24	9	0	0	0	0	0	0	0	347.134755	1.6	0.6	346.747141	347	0.252858868	4	-5	0.166835187	0	0	0	0	16268.1104	15680.1924	14891.6699	0	0	0	0	0	0	0	0	0	20517.5371	0	10534.1699	260626.266	270854.062	263984.875	282286.094	146255.797	201163.656	46897.668	40623.2305	49112.082	74725.6406	55102.4922	61215.8594
19	24	6	0	0	0	0	0	0	0	347.150011	1.26315789	0.315789474	346.76238	347	0.237619704	8	2	0.21132457	0.3125	0	0	0	0	0	0	587775.25	591840.375	438309.156	599686.125	531975.5	478077.469	982220.875	912028.5	954500.375	944098.688	901839.625	1055990.75	1463048.25	1566502.88	1291138.62	1803635.75	1611982.75	1634482.75	1018868.5	886202.125	840814.5	1086997.38	890394.5	790000.812
20	28	5	0	0	0	0	0	0	0	347.186397	1.4	0.25	346.798725	347	0.201274932	7	2	0.222446916	0.257142857	0	0	0	0	0	0	0	31365.5352	42557.4023	0	0	0	137998.172	207292.391	218739.125	0	143736.594	180523.234	314914.25	512840.562	516214.125	588106.25	523584.875	510834.812	207457.828	122293.719	221741.359	0	123167.102	92460.1406
19	40	5	0	0	0	0	0	0	0	347.280296	2.10526316	0.263157895	346.89252	347	0.107479782	0	-5	0.21132457	0	0	0	0	39986.3867	36489.1797	33159.9453	0	0	0	0	0	0	0	0	0	0	0	0	0	0	0	0	0	0	0	0	0	0	0	0
15	11	9	1	0	0	0	0	0	0	348.036104	0.733333333	0.6	347.647484	348	0.352516323	10	1	0.166835187	0.578947368	0	0	0	0	0	0	150538.797	17514.0859	140106.562	105980.055	127649.148	130937.758	84875.6797	0	0	30300.0645	0	75706.5156	0	0	0	0	0	0	0	0	0	0	0	0
16	15	8	1	0	0	0	0	0	0	348.072489	0.9375	0.5	347.683828	348	0.316171551	9	1	0.177957533	0.454545455	0	0	0	0	0	0	94355.5625	192423.328	192982.578	182303.625	193678.453	142691.062	85379.8281	146087.203	145944.234	125644.633	62157.2773	117753.359	81402.6641	82856.5234	84991.9609	77003.4062	68576.8125	73256.1641	40341.418	41110.082	48906.4766	48794.375	38385.9141	39982.418
13	19	10	1	0	0	0	0	0	0	348.093618	1.46153846	0.769230769	347.704934	348	0.295065944	4	-6	0.144590495	0	0	0	0	0	0	0	0	0	0	0	0	0	0	0	0	0	0	0	0	0	0	15164.7373	0	0	0	0	0	0	0	0
17	19	7	1	0	0	0	0	0	0	348.108875	1.11764706	0.411764706	347.720173	348	0.279826779	8	1	0.189079879	0.36	0	0	0	0	0	0	44168.9844	33051.7734	36478.9023	36954.5938	0	32258.8203	44195.9297	0	40339.375	37025.0938	29978.8203	44472.1953	284673.719	0	0	370453.562	405938.094	375127.781	496388.062	370885.875	0	367304.375	427869.219	338314.906
18	23	6	1	0	0	0	0	0	0	348.14526	1.27777778	0.333333333	347.756518	348	0.243482008	7	1	0.200202224	0.285714286	0	0	0	0	0	0	0	0	0	0	0	0	0	0	0	0	0	0	0	260946.094	341118.75	347948.062	301539	316747.125	251417.609	251281.266	259583.109	246318.016	167973.734	221365.109
19	27	5	1	0	0	0	0	0	0	348.181646	1.42105263	0.263157895	347.792863	348	0.207137236	6	1	0.21132457	0.225806452	0	0	0	0	0	0	0	0	0	0	0	0	0	0	0	0	0	0	18742.4531	21606.2441	20964.6016	17342.7734	25017.5801	22556.4941	0	0	0	0	0	0
18	39	5	1	0	0	0	0	0	0	348.275546	2.16666667	0.277777778	347.886658	348	0.113342085	-1	-6	0.200202224	0	0	0	0	13344.793	11327.0215	0	0	0	0	0	0	0	0	0	0	0	0	0	0	0	0	0	0	0	0	0	0	0	0	0
15	10	10	0	0	0	0	0	0	0	349.020119	0.666666667	0.666666667	348.630401	349	0.369599483	11	1	0.166835187	0.6	0	0	0	0	0	0	603559.938	585629	596370	659465.188	583700.5	570021.688	586790.188	671662.188	753394.375	605044.688	616654.938	683910.375	0	0	0	0	0	0	0	0	0	0	0	0
16	14	9	0	0	0	0	0	0	0	349.056505	0.875	0.5625	348.666745	349	0.333254712	10	1	0.177957533	0.47826087	0	0	0	0	0	0	1351922.5	1317758.62	1263137.88	1527607.38	1419310.38	1318771.12	1477446.88	1357220.5	1264354.25	1325821.88	1342900.5	1534204.75	196472.875	0	0	0	95732.8203	121927.094	29504.4531	27674.8633	36450.5195	35358.0938	31554.5254	34670
17	18	8	0	0	0	0	0	0	0	349.09289	1.05882353	0.470588235	348.70309	349	0.29690994	9	1	0.189079879	0.384615385	0	0	0	0	0	0	1501938.62	1489509.62	1517273.5	1523102	1505953.88	1358675.75	1734265.12	1654034.25	1564841.88	1710485.62	1601658.62	1834857.88	919819.312	992785.625	547840.125	1217601.62	1149726.62	1186550	870307.062	854216.188	921501.375	940858.812	820739.062	871609.062
18	22	7	0	0	0	0	0	0	0	349.129276	1.22222222	0.388888889	348.739435	349	0.260565168	8	1	0.200202224	0.310344828	0	0	0	0	0	0	1413315.38	1190433	1085134.5	1314076.75	1240548.5	1378643.88	2155604.25	2166751.75	2246194.25	2071766.12	2089172	2404107.75	2737972	2308384.5	2613494.25	3154891.75	3047567	3149573.25	2250959.25	1915255.75	2001988	2340371.25	2245333.5	1954852
19	26	6	0	0	0	0	0	0	0	349.165661	1.36842105	0.315789474	348.77578	349	0.224220396	7	1	0.21132457	0.25	0	0	0	0	0	0	481330.188	523141.188	529979.438	420279.656	418412.469	373807.875	950689.375	859697.125	778603.875	815096.938	836444.125	982735.25	1695461.75	1801212.38	1455623.62	2118088.75	1950083.62	1970139.5	1043090.06	1121100.25	972405.75	1002462.06	983010.938	982811.625
20	30	5	0	0	0	0	0	0	0	349.202047	1.5	0.25	348.812124	349	0.187875625	6	1	0.222446916	0.2	0	0	0	0	0	0	0	0	0	0	0	0	0	0	0	0	0	0	241336.125	250062.203	252171.797	304901.438	223731.344	246725.969	39990.1016	55320.8867	62752.5703	42698.5898	38037.7969	35843.1445
14	9	10	1	0	0	0	0	0	0	350.015369	0.642857143	0.714285714	349.624538	350	0.375461787	10	0	0.155712841	0.625	0	0	0	0	0	0	0	0	0	0	0	0	0	0	19420.2266	0	0	0	0	0	0	0	0	0	0	0	0	0	0	0
15	13	9	1	0	0	0	0	0	0	350.051754	0.866666667	0.6	349.660883	350	0.339117016	9	0	0.166835187	0.473684211	0	0	0	0	0	0	200054.297	273590.938	280689.625	210840.656	199123.625	240536.234	0	124024.25	124592.922	104956.234	66891.8281	117501.156	15863.1426	0	15955.2646	0	0	0	0	0	0	0	0	0
19	13	6	1	0	0	0	0	0	0	350.06701	0.684210526	0.315789474	349.676122	350	0.323877851	13	7	0.21132457	0.666666667	0	0	0	0	0	0	0	0	0	0	0	0	0	0	0	0	0	0	0	53604.1953	48119.3164	0	55620.4805	0	0	0	0	0	35095.6094	0
12	17	11	1	0	0	0	0	0	0	350.072883	1.41666667	0.916666667	349.681989	350	0.318011409	4	-7	0.13346815	0	0	0	0	0	0	0	0	0	0	0	0	0	0	0	0	0	0	11822.6309	0	27776.0781	0	0	0	16173.2412	10759.834	0	0	0	0	0
16	17	8	1	0	0	0	0	0	0	350.088139	1.0625	0.5	349.697228	350	0.302772244	8	0	0.177957533	0.363636364	0	0	0	0	0	0	199594.625	121235.695	205917.766	158339.781	169620.125	198035.375	142719.062	135997.203	130912.406	122378.008	121392.266	124612.648	0	340602.219	227487.219	464658.312	299875.125	353092.688	269164.062	272561	474273	414494.344	373112.406	360254.656
17	21	7	1	0	0	0	0	0	0	350.124525	1.23529412	0.411764706	349.733573	350	0.266427472	7	0	0.189079879	0.28	0	0	0	0	0	0	0	17941.1328	20454.5332	18264.0996	23709.7012	16474.9023	38435.7734	37335.7812	34966.0508	33742.9805	27034.8301	33953.6445	705988.438	704659.188	594606.938	718432.375	680560.188	825026.375	579998.188	460645.5	734478.438	721354.75	660674.875	685549.375
18	25	6	1	0	0	0	0	0	0	350.16091	1.38888889	0.333333333	349.769917	350	0.2300827	6	0	0.200202224	0.214285714	0	0	0	0	0	0	0	0	0	0	0	0	0	0	0	0	0	0	275840.312	297154.875	158323.047	310465.094	248726.734	242531.75	159847.312	179812.641	0	157302.578	0	154434.672
14	8	11	0	0	0	0	0	0	0	350.999384	0.571428571	0.785714286	350.607455	351	0.392544948	11	0	0.155712841	0.647058824	0	0	0	0	0	0	63714.5586	64377.5938	64632.543	24007.4473	0	0	166497.656	0	0	116667.719	50625.1406	83839.3672	0	0	0	0	0	0	0	0	0	0	0	0
15	12	10	0	0	0	0	0	0	0	351.03577	0.8	0.666666667	350.6438	351	0.356200176	10	0	0.166835187	0.5	0	0	0	0	0	0	1491003.62	1431152.75	1502118.75	1650749.38	1481915	1448534.75	0	1109777.5	1189461.88	1144757.12	1119036.38	1204797.62	0	36097.6836	24782.6836	31651.7656	0	0	0	0	0	0	0	0
16	16	9	0	0	0	0	0	0	0	351.072155	1	0.5625	350.680145	351	0.319855404	9	0	0.177957533	0.391304348	0	0	0	0	0	0	2100169.5	1902106.12	1800520.75	2110645.25	1924003.5	1976557.25	1809522.75	1700805.25	1698169.88	1800014.75	1715559.12	1901382.62	504487.188	490219.844	320793.312	469833	589408.312	508823.688	426639.125	339436.5	0	452404.312	411044.906	363905.062
17	20	8	0	0	0	0	0	0	0	351.10854	1.17647059	0.470588235	350.716489	351	0.283510633	8	0	0.189079879	0.307692308	0	0	0	0	0	0	2440246.25	2185781.75	2257380	2387355	2299953.25	2207446.25	2971248.75	2952767.75	2888967.75	2930368	2922893.75	3216590.75	3556058.25	3085576.5	2871410	3437287.25	3292993	3287250.25	2736042.75	2451689.75	0	3175157.5	2915840.75	2579485.5
14	24	10	0	0	0	0	0	0	0	351.129669	1.71428571	0.714285714	350.737595	351	0.262405026	3	-7	0.155712841	0	0	0	0	0	0	0	0	0	0	0	0	0	0	0	0	0	0	0	0	0	0	0	0	0	0	34153.457	0	0	0	0
18	24	7	0	0	0	0	0	0	0	351.144926	1.33333333	0.388888889	350.752834	351	0.247165861	7	0	0.200202224	0.24137931	0	0	0	0	0	0	1267347	1286595.75	1245592.62	1264444.62	1212116.12	1168168.88	2300823.75	2334880.5	2237832.25	2164609.25	2126210.75	2485564	3971013.5	3846827	3800078.25	4944733.5	4499335.5	4406033.5	2675363.25	2780183.75	2523735.5	2912757	2806892	2744305
19	28	6	0	0	0	0	0	0	0	351.181311	1.47368421	0.315789474	350.789179	351	0.210821089	6	0	0.21132457	0.1875	0	0	0	0	0	0	91239.7344	159481.578	164430.609	142078.156	106155.758	150176.531	496673.344	393432.188	353017.375	419286.781	345067.75	477779.188	1062940.62	1057159	987671.75	1323474.75	1168294.62	1181748.12	492927.375	617998.062	553372.938	558510.938	597023.062	547270.5
20	32	5	0	0	0	0	0	0	0	351.217696	1.6	0.25	350.825524	351	0.174476318	5	0	0.222446916	0.142857143	0	0	0	0	0	0	0	0	0	0	0	0	0	0	0	0	0	0	17615.7012	21309.8906	0	13787.0967	0	20276.918	0	0	0	0	0	0
15	15	9	1	0	0	0	0	0	0	352.067404	1	0.6	351.674282	352	0.325717708	8	-1	0.166835187	0.368421053	0	0	0	0	0	0	309788.344	275393.719	0	287435.156	226738.484	287852.406	94294.6562	0	0	0	108901.273	93361.4219	141602.078	136764.453	149707.078	117496.625	64038.207	48618.9961	0	85677.4609	0	92646.5156	78136.1719	80512.5
12	19	11	1	0	0	0	0	0	0	352.088533	1.58333333	0.916666667	351.695388	352	0.304612101	3	-8	0.13346815	0	0	0	0	0	0	0	0	0	0	13138.4424	0	0	0	0	0	0	13302.2119	0	0	0	0	0	0	0	0	0	0	0	0	0
16	19	8	1	0	0	0	0	0	0	352.103789	1.1875	0.5	351.710627	352	0.289372937	7	-1	0.177957533	0.272727273	0	0	0	0	0	0	82621.1172	131641.984	147901.766	157592.766	112426.25	114715.82	0	97298.4609	98134.8672	103229.625	90836.9297	99722.2188	750488.312	614428.438	628376.562	975236.875	854804.938	828956	741065.188	623974.562	0	1017363.12	886254.188	852025.375
13	23	10	1	0	0	0	0	0	0	352.124919	1.76923077	0.769230769	351.731733	352	0.26826733	2	-8	0.144590495	0	0	0	0	0	0	0	0	0	0	0	0	0	0	0	0	0	0	0	0	0	0	0	0	0	0	0	63650.1094	49811.4219	0	0
17	23	7	1	0	0	0	0	0	0	352.140175	1.35294118	0.411764706	351.746972	352	0.253028165	6	-1	0.189079879	0.2	0	0	0	0	0	0	0	0	0	0	0	0	12687.3047	10252.0654	10749.4502	10791.9951	0	0	687768	653203.25	582659.875	826088.75	783197.125	703832.688	571884.625	580828	489579.969	720476	668457.812	672664.938
18	27	6	1	0	0	0	0	0	0	352.17656	1.5	0.333333333	351.783317	352	0.216683393	5	-1	0.200202224	0.142857143	0	0	0	0	0	0	0	0	0	0	0	0	0	0	0	0	0	0	67598.9219	70824.3203	68908.5312	71650.8906	72549.2578	64635.6758	20537.918	23190.9922	21824.5039	17309.1992	21805.0469	25865.9355
14	10	11	0	0	0	0	0	0	0	353.015034	0.714285714	0.785714286	352.620854	353	0.379145641	10	-1	0.155712841	0.529411765	0	0	0	0	0	0	676627.5	614605.938	494206.625	551974.562	497661.719	546028.188	388108.656	0	374912.75	300440.75	256533.734	317146.531	0	0	0	0	0	0	0	0	0	0	0	0
18	10	8	0	0	0	0	0	0	0	353.03029	0.555555556	0.444444444	352.636094	353	0.363906476	14	6	0.200202224	0.714285714	0	0	0	0	0	0	0	0	0	0	0	0	50136.3945	47702.6641	0	37454.6211	0	0	0	0	0	0	0	0	0	0	0	0	0	0
15	14	10	0	0	0	0	0	0	0	353.05142	0.933333333	0.666666667	352.657199	353	0.342800869	9	-1	0.166835187	0.4	0	0	0	0	0	0	2649309	2342048	2120368	2642348.25	2312864.25	2187360	1381591.88	1220387.38	1328330.75	1395144.12	1409114.12	1533744.5	0	52175.7617	82698.6562	158321.75	66986.1875	0	36316.8125	35404.1094	32876.5742	29237.3711	33160.7891	0
19	14	7	0	0	0	0	0	0	0	353.066676	0.736842105	0.368421053	352.672438	353	0.327561704	13	6	0.21132457	0.612903226	0	0	0	0	0	0	0	0	0	0	0	0	56459.6602	48343.3281	53585.207	0	51417.3906	58883.9766	0	0	0	0	0	0	0	0	0	0	0	0
16	18	9	0	0	0	0	0	0	0	353.087805	1.125	0.5625	352.693544	353	0.306456097	8	-1	0.177957533	0.304347826	0	0	0	0	0	0	2939572.5	2562674.75	2607421.75	2994715.5	2753353.75	2720210.25	2669237.5	2459704.75	2536300.5	2508377	2415842	2735994.25	1691225.88	1503131.75	1748367	1879243.25	1759950	1736557.25	1586752.5	1281713	1298474.25	1674793.88	1484184.5	1371411
20	18	6	0	0	0	0	0	0	0	353.103061	0.9	0.3	352.708783	353	0.291216933	12	6	0.222446916	0.529411765	0	0	0	0	0	0	0	15589.6816	14008.0342	0	10950.2959	0	31761.1406	33912.6055	32342.6367	24178.1289	20102.2852	0	0	0	0	0	0	0	0	0	0	0	0	0
17	22	8	0	0	0	0	0	0	0	353.12419	1.29411765	0.470588235	352.729889	353	0.270111326	7	-1	0.189079879	0.230769231	0	0	0	0	0	0	2403179.5	2148077.75	2030059.5	2324662.5	2208698.75	2182449	3547733.25	3333654.75	3405437.5	3383053.5	3281659.75	3754692	5176218	5063307	4612125	5849034.5	5571550	5705835	3655343.25	3746472	3921441.75	4864596	4424915	4664678.5
21	22	5	0	0	0	0	0	0	0	353.139446	1.04761905	0.238095238	352.745128	353	0.254872161	11	6	0.233569262	0.459459459	0	0	0	0	0	0	13097.2051	14161.8975	11476.0332	0	0	0	31184.2051	23044.2773	28872.6387	18247.9883	17052.873	16662.7109	0	0	0	0	0	0	0	0	0	0	0	0
18	26	7	0	0	0	0	0	0	0	353.160576	1.44444444	0.388888889	352.766233	353	0.233766554	6	-1	0.200202224	0.172413793	0	0	0	0	0	0	547285.25	407341.656	521537.312	474658.719	485249.625	548092.875	1167446.62	1167444.5	1125229.88	1148798	1079827.5	1273207.25	2811387.5	2833545.75	2439711.75	3184912.5	3226009.25	3094776.25	0	1537028.25	1902790	1996645	1989370.62	1930876
19	30	6	0	0	0	0	0	0	0	353.196961	1.57894737	0.315789474	352.802578	353	0.197421782	5	-1	0.21132457	0.125	0	0	0	0	0	0	0	0	0	0	0	0	0	0	0	0	0	0	320667.25	328134.688	202138.594	228415.266	211541.766	192673.141	149587.5	153348.266	159220.031	20651.8652	21313.6094	21170.7031
14	13	10	1	0	0	0	0	0	0	354.046669	0.928571429	0.714285714	353.651337	354	0.348663173	8	-2	0.155712841	0.375	0	0	0	0	0	0	232650.109	0	0	0	0	0	0	0	0	0	0	0	0	0	0	0	0	0	0	0	0	0	0	0
15	17	9	1	0	0	0	0	0	0	354.083054	1.13333333	0.6	353.687682	354	0.312318401	7	-2	0.166835187	0.263157895	0	0	0	0	0	0	239660.344	304243.75	209741.016	257212.094	244023.312	220729.797	0	0	0	0	0	0	0	0	536002.188	411142.875	364651.562	262725.75	456858.219	345995.656	261222.797	331159.5	330615.312	352793.094
12	21	11	1	0	0	0	0	0	0	354.104183	1.75	0.916666667	353.708787	354	0.291212794	2	-9	0.13346815	0	0	0	0	0	0	0	0	0	0	10005.5869	13238.1484	0	12760.5332	0	0	14827.873	16107.8066	0	0	0	0	0	0	0	0	0	0	0	0	0
16	21	8	1	0	0	0	0	0	0	354.119439	1.3125	0.5	353.724026	354	0.275973629	6	-2	0.177957533	0.181818182	0	0	0	0	0	0	0	0	32349.6914	32943.4609	37645.25	36830.3945	37989.543	32492.791	0	40341.3984	0	0	981533.562	680223.812	805437.5	914827.188	996879.375	956394	1101531.25	1006224.94	0	1089390.88	948548.25	977464.312
17	25	7	1	0	0	0	0	0	0	354.155825	1.47058824	0.411764706	353.760371	354	0.239628858	5	-2	0.189079879	0.12	0	0	0	0	0	0	0	0	0	0	0	0	0	0	0	0	0	0	401319.438	397268.594	284598.281	398706.031	280170.625	263303.156	169240.078	151270.938	166000.766	244200.422	217699	253117.797
13	8	12	0	0	0	0	0	0	0	354.994299	0.615384615	0.923076923	354.597909	355	0.402091105	10	-2	0.144590495	0.571428571	0	0	0	0	0	0	22485.4785	0	0	0	0	0	10061.3213	0	0	0	0	0	0	0	0	0	0	0	0	0	0	0	0	0
17	8	9	0	0	0	0	0	0	0	355.009555	0.470588235	0.529411765	354.613148	355	0.386851941	14	5	0.189079879	0.76	0	0	0	0	0	0	40480.5977	40701.5078	35976.3477	40152.2852	0	32087.4902	108043.766	48498.168	0	89210.5938	97211.7578	37865.8203	0	0	0	0	0	0	0	0	0	0	0	0
14	12	11	0	0	0	0	0	0	0	355.030684	0.857142857	0.785714286	354.634254	355	0.365746334	9	-2	0.155712841	0.411764706	0	0	0	0	0	0	2058383.25	0	1907745.12	2109128	1762338.12	1813163.38	694784.938	638773.438	651128.625	568943.625	427902.688	580188.625	0	0	10503.3096	0	0	0	0	0	0	0	0	0
18	12	8	0	0	0	0	0	0	0	355.04594	0.666666667	0.444444444	354.649493	355	0.350507169	13	5	0.200202224	0.642857143	0	0	0	0	0	0	34278.6875	95324.2344	99050.3047	107326.516	105207.359	102502.117	233879.656	220457.953	147863.078	161986.125	0	211896.766	0	0	0	0	0	0	0	0	0	0	0	0
15	16	10	0	0	0	0	0	0	0	355.06707	1.06666667	0.666666667	354.670598	355	0.329401562	8	-2	0.166835187	0.3	0	0	0	0	0	0	2951044.25	2639621.25	2363564.75	3309256.5	3070357.5	2843038.75	1519113.38	1597877.12	1640707.75	1689752	1710482.88	1807722.25	0	0	326620.281	504359.562	439254.688	541606.938	0	179378.797	161887.719	273770.219	271807.5	230821.844
19	16	7	0	0	0	0	0	0	0	355.082326	0.842105263	0.368421053	354.685838	355	0.314162397	12	5	0.21132457	0.548387097	0	0	0	0	0	0	82510.5938	86869.375	95172.3203	92887.7422	71156.0156	94755.7344	216576.719	208213.125	133897.844	124436.781	190408.016	147080.344	0	0	0	0	0	0	0	0	0	0	0	0
12	20	12	0	0	0	0	0	0	0	355.088199	1.66666667	1	354.691704	355	0.308295955	3	-9	0.13346815	0	0	0	0	0	0	0	54873.0938	76854.4922	84245.0234	104581.094	76961.1562	90619.875	0	0	0	0	0	0	0	0	0	0	0	0	0	0	0	0	0	0
16	20	9	0	0	0	0	0	0	0	355.103455	1.25	0.5625	354.706943	355	0.29305679	7	-2	0.177957533	0.217391304	0	0	0	0	0	0	2622292.75	2068753.5	2666081	2799887.25	2655894.5	2633193.5	2935175.75	2826322.25	2873717.25	2870532.75	2793669	3154529.25	3264653.25	2799597.25	2546761.25	3522687.75	3200401.75	3419685.5	2076124.62	2167655.25	2382083	3125840.5	2724532.5	2670410.5
20	20	6	0	0	0	0	0	0	0	355.118711	1	0.3	354.722182	355	0.277817625	11	5	0.222446916	0.470588235	0	0	0	0	0	0	64276.2383	96709.2812	104770.391	79077.3281	45880.8086	91024.5469	204068	98000.2734	204436.156	170181.062	134351.531	194450.641	0	0	0	0	0	0	0	0	0	0	0	0
17	24	8	0	0	0	0	0	0	0	355.13984	1.41176471	0.470588235	354.743288	355	0.256712018	6	-2	0.189079879	0.153846154	0	0	0	0	0	0	946347.062	943167	787934.5	1024496.5	966619.812	1027468.25	1701194.38	1709433	1829155.38	1770801.38	1721735.5	1982762.38	4007869.5	3965471.25	3932687.75	4741627.5	4394012	4535171	2785478.25	3080509.25	2813605.5	3450855.25	2952114.25	2968444.5
21	24	5	0	0	0	0	0	0	0	355.155097	1.14285714	0.238095238	354.758527	355	0.241472854	10	5	0.233569262	0.405405405	0	0	0	0	0	0	0	0	36756.0312	22433.543	23255.9727	26277.1738	0	88731.7031	100190.312	67463.3047	77608.6016	93657.8203	0	0	0	0	0	0	0	0	0	0	0	0
18	28	7	0	0	0	0	0	0	0	355.176226	1.55555556	0.388888889	354.779633	355	0.220367247	5	-2	0.200202224	0.103448276	0	0	0	0	0	0	44330.3398	37147.8008	41544.7812	41900.4883	0	55692.6289	236043.297	202097.797	316553.156	253326.234	251444.031	298234.969	1041979.81	1046216.44	846374.25	1153656.5	1052193.12	1017472.94	548471.25	580089.438	517455.812	510391.812	448734.312	469760.969
19	32	6	0	0	0	0	0	0	0	355.212611	1.68421053	0.315789474	354.815978	355	0.184022475	4	-2	0.21132457	0.0625	0	0	0	0	0	0	0	0	0	0	0	0	0	0	0	0	0	0	0	0	0	11180.6787	0	0	0	0	0	0	0	0
20	36	5	0	0	0	0	0	0	0	355.248996	1.8	0.25	354.852322	355	0.147677703	3	-2	0.222446916	0.0285714286	0	0	0	10574.957	10916.4395	0	0	0	0	0	0	0	0	0	0	0	0	0	0	0	0	0	0	0	0	0	0	0	0	0
21	40	4	0	0	0	0	0	0	0	355.285382	1.9047619	0.19047619	354.888667	355	0.111332931	2	-2	0.233569262	0	0	0	0	21743.9785	21605.9902	26241.0684	0	0	0	0	0	0	0	0	0	0	0	0	0	0	0	0	0	0	0	0	0	0	0	0
14	15	10	1	0	0	0	0	0	0	356.062319	1.07142857	0.714285714	355.664736	356	0.335263866	7	-3	0.155712841	0.25	0	0	0	0	0	0	0	0	0	0	214037.062	223201.5	0	0	0	0	0	0	0	0	26358.3652	0	0	0	0	0	0	0	0	0
18	15	7	1	0	0	0	0	0	0	356.077575	0.833333333	0.388888889	355.679975	356	0.320024701	11	4	0.200202224	0.555555556	0	0	0	0	0	0	0	0	0	0	0	0	0	0	0	13472.0391	0	14984.7822	0	0	0	0	0	0	0	0	0	0	0	0
15	19	9	1	0	0	0	0	0	0	356.098704	1.26666667	0.6	355.701081	356	0.298919094	6	-3	0.166835187	0.157894737	0	0	0	0	0	0	0	0	0	0	114324.797	0	0	0	0	0	0	0	499757.406	0	0	532958.625	498534.031	525670.312	309964.969	413869.406	0	393720.531	355854.719	502244.25
16	23	8	1	0	0	0	0	0	0	356.135089	1.4375	0.5	355.737426	356	0.262574322	5	-3	0.177957533	0.0909090909	0	0	0	0	0	0	0	0	0	0	0	0	0	0	0	0	0	0	0	359544.594	0	519428.594	451041.781	0	397313.75	377081.406	363923.375	426801.531	422389.062	416731.656
17	27	7	1	0	0	0	0	0	0	356.171475	1.58823529	0.411764706	355.77377	356	0.226229551	4	-3	0.189079879	0.04	0	0	0	12029.9756	10614.127	0	0	0	0	0	0	0	0	0	0	0	0	0	51542.2969	54102.0039	49272.4961	55767.7695	54186.8555	49384.5781	0	11881.1123	10907.3223	25328.125	14315.0889	13913.2354
16	6	10	0	0	0	0	0	0	0	356.988819	0.375	0.625	356.590203	357	0.409797405	14	4	0.177957533	0.818181818	0	0	0	0	0	0	0	0	0	0	0	0	0	11554.7061	0	0	0	0	0	0	0	0	0	0	0	0	0	0	0	0
13	10	12	0	0	0	0	0	0	0	357.009949	0.769230769	0.923076923	356.611308	357	0.388691798	9	-3	0.144590495	0.428571429	0	0	0	0	0	0	424196.344	427140.844	0	382928.344	399910.625	283655.594	0	0	0	0	0	0	0	0	0	0	0	0	0	0	0	0	0	0
17	10	9	0	0	0	0	0	0	0	357.025205	0.588235294	0.529411765	356.626547	357	0.373452633	13	4	0.189079879	0.68	0	0	0	0	0	0	183025.562	0	213468.875	242007.125	135475.906	145097.891	306130.438	338612.312	417963.469	302299.188	299120.281	312658.031	0	0	0	0	0	0	0	0	0	0	0	0
14	14	11	0	0	0	0	0	0	0	357.046334	1	0.785714286	356.647653	357	0.352347026	8	-3	0.155712841	0.294117647	0	0	0	0	0	0	2757050	0	0	3120405.5	2800312	2499199.25	769332.188	645673.812	727171.312	688106.062	614689.5	729280.938	45713.8516	41619.9609	33646.0039	0	32806.9297	0	0	0	0	0	0	0
18	14	8	0	0	0	0	0	0	0	357.06159	0.777777778	0.444444444	356.662892	357	0.337107862	12	4	0.200202224	0.571428571	0	0	0	0	0	0	211433.453	295621.688	292729.938	259031.938	224272.062	224308.656	413615.688	316393.781	406480.375	342672.969	385772.094	398566.094	13909.1709	17924.4023	0	11386.0889	0	0	0	0	0	0	0	0
15	18	10	0	0	0	0	0	0	0	357.082719	1.2	0.666666667	356.683998	357	0.316002255	7	-3	0.166835187	0.2	0	0	0	0	0	0	2213224.5	2004027	1610511.62	2392669.75	2298096.75	2096205.5	1497159.38	1505933.38	1447983.12	1509973	1429257	1556879.25	0	0	528562.562	825057.125	899426.875	858062.125	406434.781	286359.469	514734.094	562446	557767.062	515353.281
19	18	7	0	0	0	0	0	0	0	357.097976	0.947368421	0.368421053	356.699237	357	0.30076309	11	4	0.21132457	0.483870968	0	0	0	0	0	0	294075.469	0	211728.297	291772.406	254824.266	220584.016	445269.969	396166.594	288601.281	379698.625	465841.781	452491.906	0	0	0	0	0	0	10664.1885	16610.8652	12547.0059	0	10782.6826	14794.1797
12	22	12	0	0	0	0	0	0	0	357.103849	1.83333333	1	356.705103	357	0.294896648	2	-10	0.13346815	0	0	0	0	0	0	0	0	0	0	0	0	0	0	0	0	0	0	0	143715.641	0	0	0	0	0	0	0	0	0	0	0
16	22	9	0	0	0	0	0	0	0	357.119105	1.375	0.5625	356.720343	357	0.279657483	6	-3	0.177957533	0.130434783	0	0	0	0	0	0	1030465.19	994838.438	1015224.88	1168971.75	1136719.62	1132406.62	1319220.5	1461642	1335156.5	1578610.12	1502066.62	1670016.5	2790590	2895594	2212796.75	3043034.25	2751359.5	2872493.75	2008426.88	2067207	1931954.12	2376482.5	2098193.25	2180217.25
20	22	6	0	0	0	0	0	0	0	357.134361	1.1	0.3	356.735582	357	0.264418318	10	4	0.222446916	0.411764706	0	0	0	0	0	0	251996	0	138276.031	200037.062	174629.844	207324.844	335546.188	345257.875	389421.062	315349.875	316794.125	375670.312	176248.219	176583.766	193796	227416.766	149171.359	142596.5	114094.172	118550.336	0	117056.281	100659.93	119670.359
17	26	8	0	0	0	0	0	0	0	357.15549	1.52941176	0.470588235	356.756687	357	0.243312711	5	-3	0.189079879	0.0769230769	0	0	0	0	0	0	133871.562	134175.344	145454.922	172443.609	189069.797	153471.969	355731.656	334677.469	0	472422.062	324771.281	397930.344	1751531.25	1540455.62	1489659.75	1639304.5	1536895.5	1650999.12	833942.938	707650.875	758069.938	893923.375	909136.188	974844
21	26	5	0	0	0	0	0	0	0	357.170746	1.23809524	0.238095238	356.771926	357	0.228073546	9	4	0.233569262	0.351351351	0	0	0	0	0	0	0	0	45203.6445	30519.4375	40711.9492	34132.1953	145406.812	131736.156	144255.594	100219.102	117406.539	136823.766	75969.8438	91717.5	102022.625	123939.93	116243.867	111076	32361.7246	33611.1016	41816.043	42084.8047	34062.8906	42661.7031
18	30	7	0	0	0	0	0	0	0	357.191876	1.66666667	0.388888889	356.793032	357	0.206967939	4	-3	0.200202224	0.0344827586	0	0	0	0	0	0	0	0	0	0	0	0	0	0	0	0	0	0	92358.8203	88221.9062	96673.8984	120785.781	101667.867	95994.2578	14971.2109	17314.75	15624.4443	15623.998	17210.4551	20319.2969
19	34	6	0	0	0	0	0	0	0	357.228261	1.78947368	0.315789474	356.829377	357	0.170623168	3	-3	0.21132457	0	0	0	0	14368.2559	0	12584.207	0	0	0	0	0	0	0	0	0	0	0	0	0	0	0	0	0	0	0	0	0	0	0	0
16	9	9	1	0	0	0	0	0	0	358.020454	0.5625	0.5625	357.620685	358	0.379314937	12	3	0.177957533	0.714285714	0	0	0	0	0	0	0	0	23160.4316	0	21112.8926	0	25701.6836	0	0	14048.9043	0	21549.2891	0	0	0	0	0	0	0	0	0	0	0	0
17	13	8	1	0	0	0	0	0	0	358.056839	0.764705882	0.470588235	357.65703	358	0.342970165	11	3	0.189079879	0.583333333	0	0	0	0	0	0	0	62065.6367	0	0	0	49478.7422	0	64850.957	65876.7422	51216.7852	0	60877.0039	0	0	0	0	0	0	0	0	0	0	0	0
14	17	10	1	0	0	0	0	0	0	358.077969	1.21428571	0.714285714	357.678135	358	0.321864559	6	-4	0.155712841	0.125	0	0	0	0	0	0	0	0	0	0	0	0	0	0	0	0	0	0	0	0	0	0	0	0	13100.4521	0	0	0	0	0
18	17	7	1	0	0	0	0	0	0	358.093225	0.944444444	0.388888889	357.693375	358	0.306625394	10	3	0.200202224	0.481481481	0	0	0	0	0	0	12072.7539	11975.1943	0	10534.7812	0	12420.5	20541.623	20659.3633	21652.7734	16859.5371	12812.2432	15982.9736	0	0	0	0	0	0	0	13526.9385	0	0	0	10585.2207
15	21	9	1	0	0	0	0	0	0	358.114354	1.4	0.6	357.71448	358	0.285519787	5	-4	0.166835187	0.0526315789	0	0	0	0	0	0	0	0	0	0	0	0	0	0	0	0	0	0	0	303241.281	0	0	242295.312	0	222661.75	134885.109	224277.125	167323.25	162481.312	144504.672
19	21	6	1	0	0	0	0	0	0	358.12961	1.10526316	0.315789474	357.729719	358	0.270280622	9	3	0.21132457	0.4	0	0	0	0	0	0	0	0	0	0	0	0	0	0	0	0	0	0	30820.3008	33849.668	30043.4824	33842.9766	0	48349.5	24468.2812	25972.5684	0	17797.0059	0	28284.7637
16	25	8	1	0	0	0	0	0	0	358.150739	1.5625	0.5	357.750825	358	0.249175015	4	-4	0.177957533	0	0	0	0	0	0	0	0	0	0	0	0	0	0	0	0	0	0	0	65705.0469	0	78055.6484	61879.4062	0	0	44575.793	44168.1719	33937.9258	38621.4219	38881.0703	35801.0977
20	25	5	1	0	0	0	0	0	0	358.165996	1.25	0.25	357.766064	358	0.23393585	8	3	0.222446916	0.333333333	0	0	0	0	0	0	0	0	0	0	0	0	0	0	0	0	0	0	0	13046.1357	0	12725.4473	11225.0293	0	0	0	0	0	0	0
16	8	10	0	0	0	0	0	0	0	359.00447	0.5	0.625	358.603602	359	0.396398098	13	3	0.177957533	0.727272727	0	0	0	0	0	0	65857.5547	0	0	46819.8633	71253.2656	45267.3398	152148.922	252579.266	0	194579.781	77261.3203	152874.672	0	0	0	0	0	0	0	0	0	0	0	0
13	12	12	0	0	0	0	0	0	0	359.025599	0.923076923	0.923076923	358.624708	359	0.375292491	8	-4	0.144590495	0.285714286	0	0	0	0	0	0	1200004.38	0	0	1142034	949130.188	836137.688	0	0	0	0	0	0	0	0	0	0	0	0	0	0	0	0	0	0
17	12	9	0	0	0	0	0	0	0	359.040855	0.705882353	0.529411765	358.639947	359	0.360053326	12	3	0.189079879	0.6	0	0	0	0	0	0	534982.625	459195.75	341069.594	505063.531	462200.656	492804.5	639812	573286.875	732324.5	622399.188	615958.875	626970.25	0	0	0	0	0	0	0	0	0	0	0	0
14	16	11	0	0	0	0	0	0	0	359.061984	1.14285714	0.785714286	358.661052	359	0.338947719	7	-4	0.155712841	0.176470588	0	0	0	0	0	0	1478404.38	0	0	1721388.5	1691557.38	1597754.5	451332.844	0	0	489639.531	407443.25	486941.312	0	73365.3828	0	41258.3711	50299.1562	0	0	0	0	0	0	0
18	16	8	0	0	0	0	0	0	0	359.07724	0.888888889	0.444444444	358.676291	359	0.323708554	11	3	0.200202224	0.5	0	0	0	0	0	0	482217.688	422874.906	410325.625	507701.5	452469.688	488265.062	712824.688	636905.812	745732.75	677153.75	676744.75	758694	54915.7695	49759.6758	65640.875	47145.6875	44531.8867	49132.7578	0	0	0	0	0	0
22	16	5	0	0	0	0	0	0	0	359.092497	0.727272727	0.227272727	358.691531	359	0.30846939	15	10	0.244691608	0.641025641	0	0	0	0	0	0	0	0	0	0	0	0	0	0	0	0	0	0	47076.8672	0	0	0	0	0	0	0	80166.1562	0	0	0
15	20	10	0	0	0	0	0	0	0	359.098369	1.33333333	0.666666667	358.697397	359	0.302602947	6	-4	0.166835187	0.1	0	0	0	0	0	0	662913.562	632024.375	626100.5	903165.188	848442.062	861967.938	695594.812	0	0	677538.312	598641.875	710877.125	0	0	301749.531	799401.062	790721.125	651314.812	0	352294.875	0	381016.031	391211.656	336149.5
19	20	7	0	0	0	0	0	0	0	359.113626	1.05263158	0.368421053	358.712636	359	0.287363783	10	3	0.21132457	0.419354839	0	0	0	0	0	0	569108.688	663734.812	672602	557256.188	455734.25	537266.188	812378.438	750064.438	852623.938	737358.688	712064.812	844797.625	468642.375	477705.438	339308.438	376999.344	493534.219	378115.5	353997.938	188317.969	216325.375	366236.125	269188.531	288681.062
16	24	9	0	0	0	0	0	0	0	359.134755	1.5	0.5625	358.733742	359	0.266258176	5	-4	0.177957533	0.0434782609	0	0	0	0	0	0	56382.7773	136383.375	13544.0586	167193.844	211839.594	200280.609	262996.719	228316.406	348925.781	396021.938	368657.5	343054.906	1138882.75	1146225.88	972084.312	1278856.75	1088759.25	1274119.62	617317.312	503237.094	434819.625	602055.062	682668.5	695103.875
20	24	6	0	0	0	0	0	0	0	359.150011	1.2	0.3	358.748981	359	0.251019011	9	3	0.222446916	0.352941176	0	0	0	0	0	0	357496.344	319364.125	0	359481.625	343820.062	375726.438	577356	515955.219	0	533651.125	576018.438	615535.25	684324.312	903951.75	511962.531	982599.125	802912.938	833813.312	399007.906	376801.312	463415.75	360051.562	430473.219	482205.438
17	28	8	0	0	0	0	0	0	0	359.17114	1.64705882	0.470588235	358.770087	359	0.229913404	4	-4	0.189079879	0	0	0	0	0	0	0	0	0	0	0	0	0	0	0	0	0	0	0	256637.109	0	274770.438	257402.375	202740.031	289084.625	62608.1484	68418.8047	68898.9766	65580.5781	63510.582	61386.5781
21	28	5	0	0	0	0	0	0	0	359.186397	1.33333333	0.238095238	358.785326	359	0.214674239	8	3	0.233569262	0.297297297	0	0	0	0	0	0	0	0	0	0	0	0	0	102492.562	96810.5078	76953.6406	0	0	161073	154700.062	163768.797	202411	167919.594	200309.938	50472.9844	46626.9453	56203.5859	44137.6211	45413	46430.5352
16	11	9	1	0	0	0	0	0	0	360.036104	0.6875	0.5625	359.634084	360	0.36591563	11	2	0.177957533	0.619047619	0	0	0	0	0	0	32075.0859	0	100116.188	79755.5078	86468.6094	0	68219.8359	0	0	61956.4023	0	0	0	0	0	0	0	0	0	0	0	0	0	0
17	15	8	1	0	0	0	0	0	0	360.072489	0.882352941	0.470588235	359.670429	360	0.329570858	10	2	0.189079879	0.5	0	0	0	0	0	0	0	78889.4922	83314.1406	73088.4375	32474.0527	87637.4531	86183.8906	83070.6406	88671.3984	67528.0547	70931.375	73464.3047	0	0	18656.6445	0	12003.6904	0	0	0	0	0	0	0
18	19	7	1	0	0	0	0	0	0	360.108875	1.05555556	0.388888889	359.706774	360	0.293226087	9	2	0.200202224	0.407407407	0	0	0	0	0	0	0	0	12274.6807	0	10153.1025	0	17591.6289	15673.4688	11218.2129	10061.3906	0	16721.5234	135788.531	148262.266	138498.266	149489.812	141549.922	143899.266	154772.562	21317.3848	0	148971.766	81596.3438	136959.203
15	23	9	1	0	0	0	0	0	0	360.130004	1.53333333	0.6	359.72788	360	0.27212048	4	-5	0.166835187	0	0	0	0	0	0	0	0	0	0	0	0	0	0	0	0	0	0	0	0	0	0	0	0	0	21399.7969	21836.3652	19536.1602	20402.1445	21258.2637	23011.3125
19	23	6	1	0	0	0	0	0	0	360.14526	1.21052632	0.315789474	359.743119	360	0.256881315	8	2	0.21132457	0.333333333	0	0	0	0	0	0	0	0	0	0	0	0	0	0	0	0	0	0	122590.992	108941.812	118372.805	131106.094	121476.18	133775.547	78749.8438	0	94699.7109	93835.0234	65779.0547	0
18	35	6	1	0	0	0	0	0	0	360.23916	1.94444444	0.333333333	359.836914	360	0.163086164	1	-5	0.200202224	0	0	0	0	11501.9473	0	20052.3535	0	0	0	0	0	0	0	0	0	0	0	0	0	0	0	0	0	0	0	0	0	0	0	0
16	10	10	0	0	0	0	0	0	0	361.020119	0.625	0.625	360.617001	361	0.382998791	12	2	0.177957533	0.636363636	0	0	0	0	0	0	528741.312	369821.5	401211.094	458914.156	407229.625	363524.75	0	581202.438	0	600555.188	431923.625	543321.812	0	0	0	0	0	0	0	0	0	0	0	0
13	14	12	0	0	0	0	0	0	0	361.041249	1.07692308	0.923076923	360.638107	361	0.361893184	7	-5	0.144590495	0.142857143	0	0	0	0	0	0	722738.438	0	0	795488.438	0	0	0	0	0	0	0	0	0	0	0	0	0	0	0	0	0	0	0	0
17	14	9	0	0	0	0	0	0	0	361.056505	0.823529412	0.529411765	360.653346	361	0.346654019	11	2	0.189079879	0.52	0	0	0	0	0	0	847649.375	699954.75	705591.188	1010474.81	867048.25	836466.688	1091455.38	0	1060700.75	990410	998365	1179736.88	53822.6953	45837.5703	0	47436.4453	51759.6992	39290.3867	0	0	0	0	0	0
21	14	6	0	0	0	0	0	0	0	361.071761	0.666666667	0.285714286	360.668585	361	0.331414854	15	9	0.233569262	0.666666667	0	0	0	0	0	0	0	0	0	0	0	0	0	0	0	0	0	0	0	0	0	13758.2939	0	0	0	0	0	0	11831.9668	0
14	18	11	0	0	0	0	0	0	0	361.077634	1.28571429	0.785714286	360.674452	361	0.325548412	6	-5	0.155712841	0.0588235294	0	0	0	0	0	0	259575.391	134890.938	311516	485805.938	461393.656	412340.094	92585.6172	0	81378.1328	141891.797	107654.078	73851.0078	0	0	63325.4492	52058.6367	49027.2109	42853.4453	0	10910.7686	0	12130.4346	0	0
18	18	8	0	0	0	0	0	0	0	361.09289	1	0.444444444	360.689691	361	0.310309247	10	2	0.200202224	0.428571429	0	0	0	0	0	0	854753.375	831074.875	651629.812	889915.688	846883.625	749477.812	1197407.25	1056345.75	1153708.88	1055139.38	1119333.5	1233244.75	229112.031	351127.844	372839.5	405993.469	433312.719	385605.531	0	174513.375	293092.531	382506.844	356255.344	322500.219
15	22	10	0	0	0	0	0	0	0	361.114019	1.46666667	0.666666667	360.710796	361	0.28920364	5	-5	0.166835187	0	0	0	0	0	0	0	35728.2383	39998.3828	37118.457	87925.75	105838.25	90630.1016	64049.875	53491.5195	56825.6133	0	72552.5	84797.3047	185799.453	0	154987.391	377631.688	262374.594	301604.25	0	0	0	104721.336	136538.344	144778.484
19	22	7	0	0	0	0	0	0	0	361.129276	1.15789474	0.368421053	360.726036	361	0.273964475	9	2	0.21132457	0.35483871	0	0	0	0	0	0	922846.438	869283.625	905169.062	885283.062	776689.625	871739.562	1365402	1276832.12	0	1300258.75	1283816.62	1532692.75	1484022.38	1251150.25	1085314.75	1588495.12	1595652.75	1504238.75	1128822.38	1150982.38	963461.812	1224980.75	994454.375	1081019.5
16	26	9	0	0	0	0	0	0	0	361.150405	1.625	0.5625	360.747141	361	0.252858868	4	-5	0.177957533	0	0	0	0	0	0	0	0	0	0	0	0	0	0	0	0	0	0	0	189609.953	0	0	207538.766	187016.984	191738.688	35581.3867	39563.7578	39786.5547	37914.9492	44691.0664	38722.7188
20	26	6	0	0	0	0	0	0	0	361.165661	1.3	0.3	360.76238	361	0.237619704	8	2	0.222446916	0.294117647	0	0	0	0	0	0	319560	0	427628.25	320676.188	312818.438	290591.688	674509.562	647595.812	753524.25	635292.188	671164.812	753799.125	930131.188	997493	1202520.25	1406335.25	1208221.25	1318422.38	0	627899.25	606723.312	687708	748941.438	648960.25
21	30	5	0	0	0	0	0	0	0	361.202047	1.42857143	0.238095238	360.798725	361	0.201274932	7	2	0.233569262	0.243243243	0	0	0	0	0	0	0	0	0	0	0	0	0	0	0	0	0	0	101041.703	0	101044.586	112401.547	105751.453	129106.703	21488.1133	26403.0176	27607.8965	17542.4824	17841.793	23603.6055
15	9	10	1	0	0	0	0	0	0	362.015369	0.6	0.666666667	361.611139	362	0.388861095	11	1	0.166835187	0.666666667	0	0	0	0	0	0	17511.2637	0	0	0	0	0	0	0	0	0	0	13479.2861	0	0	0	0	0	0	0	0	0	0	0	0
19	9	7	1	0	0	0	0	0	0	362.030625	0.473684211	0.368421053	361.626378	362	0.37362193	15	8	0.21132457	0.793103448	0	0	0	0	0	0	0	0	34757.4062	0	0	0	0	0	0	0	0	0	0	0	0	0	0	0	0	0	0	0	0	0
16	13	9	1	0	0	0	0	0	0	362.051754	0.8125	0.5625	361.647484	362	0.352516323	10	1	0.177957533	0.523809524	0	0	0	0	0	0	137021.719	0	202949.469	145081.359	185051.375	180923.688	85636.1562	128577.414	46899.4727	78679.6562	59898.0859	0	0	0	0	0	0	0	0	0	0	0	0	0
17	17	8	1	0	0	0	0	0	0	362.088139	1	0.470588235	361.683828	362	0.316171551	9	1	0.189079879	0.416666667	0	0	0	0	0	0	0	0	85780.6562	0	41060.2852	82024.2109	89462.1875	17005.791	86578.3125	86039.1875	0	49586.5977	151145.875	166916.578	175397.422	164197.062	77228.2188	103362.273	164273.828	21628.8809	163873.922	172817.656	152275.312	161274.453
14	21	10	1	0	0	0	0	0	0	362.109269	1.5	0.714285714	361.704934	362	0.295065944	4	-6	0.155712841	0	0	0	0	0	0	0	0	0	0	0	0	0	0	0	0	0	0	0	0	0	0	0	0	0	18014.9043	16439.6543	15804.083	17324.3262	0	17292.1562
18	21	7	1	0	0	0	0	0	0	362.124525	1.16666667	0.388888889	361.720173	362	0.279826779	8	1	0.200202224	0.333333333	0	0	0	0	0	0	0	0	0	0	11192.6582	0	14416.8125	12807.4014	15317.6016	12714.6133	0	12124.0361	368660.469	256348.953	284280.469	535276.625	421973.781	387502.656	475221.406	331504.688	499613.344	380068.438	384768	337724.594
15	25	9	1	0	0	0	0	0	0	362.145654	1.66666667	0.6	361.741279	362	0.258721172	3	-6	0.166835187	0	0	0	0	0	0	0	0	0	0	0	0	0	0	0	0	0	0	0	10620.1562	10669.7178	10968.7266	0	0	0	0	0	0	0	0	0
19	25	6	1	0	0	0	0	0	0	362.16091	1.31578947	0.315789474	361.756518	362	0.243482008	7	1	0.21132457	0.266666667	0	0	0	0	0	0	0	0	0	0	0	0	0	0	0	0	0	0	0	0	211037.266	134132.859	219035.812	135233.078	105375.328	0	0	112317.055	46696.125	106614.984
15	8	11	0	0	0	0	0	0	0	362.999384	0.533333333	0.733333333	362.594056	363	0.405944255	12	1	0.166835187	0.684210526	0	0	0	0	0	0	29064.8242	47280.1992	43707.4766	38459.9961	25265.8613	0	0	128252.625	0	61791.3125	60723.1055	30922.3867	0	0	0	0	0	0	0	0	0	0	0	0
19	8	8	0	0	0	0	0	0	0	363.01464	0.421052632	0.421052632	362.609295	363	0.39070509	16	8	0.21132457	0.8	0	0	0	0	0	0	0	0	0	0	0	0	0	12683.0781	0	0	0	0	0	0	0	0	0	0	0	0	0	0	0	0
16	12	10	0	0	0	0	0	0	0	363.03577	0.75	0.625	362.630401	363	0.369599483	11	1	0.177957533	0.545454545	0	0	0	0	0	0	1125283	1066467.12	976642.688	1138416.5	973070.375	1005436.06	0	1242177.12	0	1072104.88	1086058.62	1102065.62	0	0	13197.4277	0	0	0	0	0	0	0	0	0
13	16	12	0	0	0	0	0	0	0	363.056899	1.23076923	0.923076923	362.651506	363	0.348493876	6	-6	0.144590495	0	0	0	0	0	0	0	0	0	0	163358.641	149707.844	0	0	0	0	0	0	0	0	0	0	0	0	0	0	0	0	0	0	0
17	16	9	0	0	0	0	0	0	0	363.072155	0.941176471	0.529411765	362.666745	363	0.333254712	10	1	0.189079879	0.44	0	0	0	0	0	0	1231496.12	1157333	1086631	1343949.5	1253285.88	1120617.25	1463762.75	0	0	1444738	1332141.5	1461301.12	243952.453	0	154978.797	248405.469	334968.938	259707.484	217796.156	233890.109	76968.0078	177838.281	179854.25	146345.891
14	20	11	0	0	0	0	0	0	0	363.093284	1.42857143	0.785714286	362.687851	363	0.312149105	5	-6	0.155712841	0	0	0	0	0	0	0	0	0	0	0	0	0	0	0	0	13073.5586	0	0	0	0	36549.0781	0	0	38232.3789	24264.9453	0	0	0	0	26297.3711
18	20	8	0	0	0	0	0	0	0	363.10854	1.11111111	0.444444444	362.70309	363	0.29690994	9	1	0.200202224	0.357142857	0	0	0	0	0	0	1510566.12	0	1420490.5	1571271.25	1387174.12	1387652.88	2017023.12	2029140	2065402.88	1897750.38	1880023.88	1995050.62	1502569.88	1612751	1844102.88	2100018.75	1955669.38	1699538.75	1411859.75	1280387.5	1345050.75	1838657.75	1615481.25	1616662.88
15	24	10	0	0	0	0	0	0	0	363.129669	1.6	0.666666667	362.724196	363	0.275804333	4	-6	0.166835187	0	0	0	0	0	0	0	0	0	0	0	0	0	0	0	0	0	0	0	0	0	68653.7266	0	0	65060.5273	0	0	0	0	0	0
19	24	7	0	0	0	0	0	0	0	363.144926	1.26315789	0.368421053	362.739435	363	0.260565168	8	1	0.21132457	0.290322581	0	0	0	0	0	0	1065885.62	0	0	1093734.38	1017917.12	1011327.38	2090817.12	1895059.12	2048415.12	1771273.88	1955646	2031905.75	0	0	2800192	3281936.25	3052606.5	0	2198298.25	1932168.12	1846636.75	2424246.75	2096070	2269513.75
20	28	6	0	0	0	0	0	0	0	363.181311	1.4	0.3	362.77578	363	0.224220396	7	1	0.222446916	0.235294118	0	0	0	0	0	0	146899.031	55098.1992	246690.641	200654	209590	175573.906	506620.625	500283.781	461519.438	429106.281	465686.062	530323	1171751	0	1096175	1451775.88	1386225.5	1329921.25	0	610427.812	559084.375	568308.25	592025.938	680284.812
21	32	5	0	0	0	0	0	0	0	363.217696	1.52380952	0.238095238	362.812124	363	0.187875625	6	1	0.233569262	0.189189189	0	0	0	0	0	0	0	0	0	0	0	0	0	0	0	0	0	0	0	13227.8721	12152.4727	21776.3965	17175.8477	16956.4629	0	0	0	0	0	0
12	15	12	1	0	0	0	0	0	0	364.052148	1.25	1	363.645644	364	0.35435618	5	-7	0.13346815	0	0	0	0	0	0	0	0	0	0	0	0	0	27747.2051	36864.8906	33811.2812	27413.6309	0	0	0	0	0	0	0	0	0	0	0	0	0	0
16	15	9	1	0	0	0	0	0	0	364.067404	0.9375	0.5625	363.660883	364	0.339117016	9	0	0.177957533	0.428571429	0	0	0	0	0	0	0	188248.203	267727.844	261279.375	205449.156	199203.859	160169.109	87690.2109	158708.5	126869.391	59935.3438	94776	0	0	61420.6523	0	48566.8945	0	0	28439.7969	0	37547.7891	36656.9102	27420.8262
13	19	11	1	0	0	0	0	0	0	364.088533	1.46153846	0.846153846	363.681989	364	0.318011409	4	-7	0.144590495	0	0	0	0	0	0	0	0	0	0	0	0	0	0	0	0	0	0	0	0	10835.3311	0	17063.502	0	0	0	0	0	0	0	0
17	19	8	1	0	0	0	0	0	0	364.103789	1.11764706	0.470588235	363.697228	364	0.302772244	8	0	0.189079879	0.333333333	0	0	0	0	0	0	45807.8711	0	85309.6719	0	51967.4414	63247.9141	89009.2969	77770.1016	80878.7656	69183.4297	62702.2539	74898.9375	0	0	564958.5	471983.281	463156	0	0	0	634553.812	601795.438	571657.062	581855.875
18	23	7	1	0	0	0	0	0	0	364.140175	1.27777778	0.388888889	363.733573	364	0.266427472	7	0	0.200202224	0.259259259	0	0	0	0	0	0	0	0	0	0	0	0	0	0	0	0	0	0	510920.875	0	506542.469	597612.312	634242.188	652771.375	299335.156	385972.531	496811.312	645559.812	500921.188	444480.375
19	27	6	1	0	0	0	0	0	0	364.17656	1.42105263	0.315789474	363.769917	364	0.2300827	6	0	0.21132457	0.2	0	0	0	0	0	0	0	0	0	0	0	0	0	0	0	0	0	0	100974.508	0	110083.828	119382.547	121020.562	73315.2422	54865.9961	0	0	45836.793	38338.0352	0
15	10	11	0	0	0	0	0	0	0	365.015034	0.666666667	0.733333333	364.607455	365	0.392544948	11	0	0.166835187	0.578947368	0	0	0	0	0	0	536872.125	473166.406	381594.906	494752.25	436870.625	365607.5	358497.094	264608.625	477418.844	333749.156	322343.938	384911.062	0	0	0	0	0	0	0	0	0	0	0	0
16	14	10	0	0	0	0	0	0	0	365.05142	0.875	0.625	364.6438	365	0.356200176	10	0	0.177957533	0.454545455	0	0	0	0	0	0	1756194.75	1711237.88	1752948.38	1912003.38	1823358.25	1694505.25	1541726.12	1392503.75	1464354.12	1421824.38	1456419.62	1620517	139891.125	0	147309.453	46039.5742	0	107827.367	19916.5664	0	21195.4453	23022.6523	15985.084	20865.1309
13	18	12	0	0	0	0	0	0	0	365.072549	1.38461538	0.923076923	364.664905	365	0.335094569	5	-7	0.144590495	0	0	0	0	0	0	0	0	0	0	0	0	0	0	0	12923.5449	0	0	0	0	0	0	0	0	0	0	0	0	0	0	0
17	18	9	0	0	0	0	0	0	0	365.087805	1.05882353	0.529411765	364.680145	365	0.319855404	9	0	0.189079879	0.36	0	0	0	0	0	0	2055062.62	2016211.25	1806445	2118847	1910470.88	1893837.12	2112462.25	2133053	1913621.38	1953924.62	1917298.12	2167217.25	1130738.75	955969.75	1117509.38	1150783.12	1136350.38	1251540	1174851.75	1100641.12	804167.5	1389683.25	1106239.62	1083657
18	22	8	0	0	0	0	0	0	0	365.12419	1.22222222	0.444444444	364.716489	365	0.283510633	8	0	0.200202224	0.285714286	0	0	0	0	0	0	2172586.25	1791783.5	2150616	2145250.75	2103249.5	2025142.75	3080359.25	3082181.25	2845715.5	2938288	2963087.5	3354973.5	3750200.25	3907743.75	4035466.75	5060240	4772116	4551143.5	4158022	3790028	3652986.5	4621907	4259501	3794213.5
15	26	10	0	0	0	0	0	0	0	365.14532	1.73333333	0.666666667	364.737595	365	0.262405026	3	-7	0.166835187	0	0	0	0	0	0	0	0	0	0	0	0	0	0	0	0	0	0	0	0	0	30526.5703	0	0	0	0	0	0	0	0	0
19	26	7	0	0	0	0	0	0	0	365.160576	1.36842105	0.368421053	364.752834	365	0.247165861	7	0	0.21132457	0.225806452	0	0	0	0	0	0	809192.625	715691.375	977824.125	804131.125	722236.5	762578.375	1712439.88	1573323.62	1529692.25	1561433.25	1546899.62	1835942.25	3295883.75	3226217.25	3047004.5	3856817	3687702	3743334.25	2507266.5	2454593	1919926.25	2397112.75	2259002.5	2126458.75
20	30	6	0	0	0	0	0	0	0	365.196961	1.5	0.3	364.789179	365	0.210821089	6	0	0.222446916	0.176470588	0	0	0	0	0	0	0	0	0	0	0	0	204711.375	133802.344	103249.406	149199.812	180624.25	208083.328	731147.75	733311.062	628692.062	696033.188	736173.062	622265.875	384830.469	256758.266	289023.594	302294.469	269316.438	246869.516
15	13	10	1	0	0	0	0	0	0	366.046669	0.866666667	0.666666667	365.637938	366	0.36206248	9	-1	0.166835187	0.444444444	0	0	0	0	0	0	236611.469	281685.844	0	196268.484	186909.047	187694.031	0	0	0	0	0	0	0	0	0	0	0	0	0	0	0	0	0	0
12	17	12	1	0	0	0	0	0	0	366.067798	1.41666667	1	365.659043	366	0.340956873	4	-8	0.13346815	0	0	0	0	0	0	0	25359.8008	23770.3477	27864.8379	0	0	29836.4688	0	0	43678.4258	0	0	0	0	0	0	0	0	0	0	0	0	0	0	0
16	17	9	1	0	0	0	0	0	0	366.083054	1.0625	0.5625	365.674282	366	0.325717708	8	-1	0.177957533	0.333333333	0	0	0	0	0	0	213764.922	148602.844	153696.562	225733.469	224690.609	200059.391	132503.828	0	0	125385.641	123595.227	68417.1172	302660.781	214878.641	0	278676.781	317812.719	226887.328	321681.781	213531.422	457151.5	289278.375	323970.219	352806.219
13	21	11	1	0	0	0	0	0	0	366.104183	1.61538462	0.846153846	365.695388	366	0.304612101	3	-8	0.144590495	0	0	0	0	0	0	0	0	0	0	0	0	0	0	0	0	0	0	0	0	0	0	0	25104.2305	0	0	0	0	0	0	0
17	21	8	1	0	0	0	0	0	0	366.119439	1.23529412	0.470588235	365.710627	366	0.289372937	7	-1	0.189079879	0.25	0	0	0	0	0	0	38521.9375	39385.2812	46214.5156	45353.5078	50501.1875	62030.3203	47224.6875	48911.543	45640.2695	44063.6367	49624.2227	44678.2266	823507	908968	777217.5	1021217.62	854616.5	901817.375	602024.062	980618.75	1086156.62	1180936.12	1095115.88	1077471.38
14	25	10	1	0	0	0	0	0	0	366.140569	1.78571429	0.714285714	365.731733	366	0.26826733	2	-8	0.155712841	0	0	0	0	0	0	0	0	0	0	0	0	0	0	0	0	0	0	0	0	0	60873.8906	0	0	0	0	0	0	0	0	0
18	25	7	1	0	0	0	0	0	0	366.155825	1.38888889	0.388888889	365.746972	366	0.253028165	6	-1	0.200202224	0.185185185	0	0	0	0	0	0	0	0	0	0	0	0	0	0	0	0	0	0	516948.156	638359.75	611390.625	552089.75	534624.625	444562.938	270296.812	450830.906	342703.531	422390.5	360830.5	344848.75
19	29	6	1	0	0	0	0	0	0	366.19221	1.52631579	0.315789474	365.783317	366	0.216683393	5	-1	0.21132457	0.133333333	0	0	0	0	0	0	0	0	0	0	0	0	0	0	0	0	0	0	10150.1445	10343.3486	11052.791	16215.8311	0	10859.3877	0	0	0	0	0	0
14	8	12	0	0	0	0	0	0	0	366.994299	0.571428571	0.857142857	366.58451	367	0.415490413	11	-1	0.155712841	0.625	0	0	0	0	0	0	14566.792	13012.0264	10041.3945	0	0	0	20851.4688	22172.3672	19676.2363	0	11324.252	0	0	0	0	0	0	0	0	0	0	0	0	0
18	8	9	0	0	0	0	0	0	0	367.009555	0.444444444	0.5	366.599749	367	0.400251248	15	6	0.200202224	0.777777778	0	0	0	0	0	0	0	0	0	0	0	0	0	0	0	26523.625	25123.6582	0	0	0	0	0	0	0	0	0	0	0	0	0
15	12	11	0	0	0	0	0	0	0	367.030684	0.8	0.733333333	366.620854	367	0.379145641	10	-1	0.166835187	0.473684211	0	0	0	0	0	0	1768763.75	1376718.62	1348771.38	1497755.5	1383179.88	1322588.62	659778.688	680063.188	812321.25	767104.875	627389.125	775256.375	0	0	0	0	0	0	0	0	0	0	0	0
19	12	8	0	0	0	0	0	0	0	367.04594	0.631578947	0.421052632	366.636094	367	0.363906476	14	6	0.21132457	0.666666667	0	0	0	0	0	0	0	0	0	0	0	0	47425.8984	0	0	35278.5156	0	0	0	0	0	0	0	0	0	0	0	0	0	0
16	16	10	0	0	0	0	0	0	0	367.06707	1	0.625	366.657199	367	0.342800869	9	-1	0.177957533	0.363636364	0	0	0	0	0	0	2464860	2283548	2251467.75	2597533	2457748	2319396.75	1719774.25	1618055.62	1649723.25	1660129.12	1695334.25	1744979	249986.953	0	343500.156	464471.469	405964.406	420797.5	469404.219	91223.7031	179322.688	359806.844	328179.25	279734.188
13	20	12	0	0	0	0	0	0	0	367.088199	1.53846154	0.923076923	366.678305	367	0.321695262	4	-8	0.144590495	0	0	0	0	0	0	0	0	0	0	0	0	0	0	0	0	0	0	0	0	39020.0469	0	0	0	0	0	0	0	0	0	0
17	20	9	0	0	0	0	0	0	0	367.103455	1.17647059	0.529411765	366.693544	367	0.306456097	8	-1	0.189079879	0.28	0	0	0	0	0	0	2825787.75	2531679	2542591.5	2882529.25	2708032.5	2659814.25	3003070	2624864.75	2655534	3029816.75	2904733.5	3257324.5	3459629.25	2745016.75	2632423.5	3393717.5	3393490	3019640.75	2485587	3193080.25	2688810	3831150.5	3124779	3292832.25
21	20	6	0	0	0	0	0	0	0	367.118711	0.952380952	0.285714286	366.708783	367	0.291216933	12	6	0.233569262	0.5	0	0	0	0	0	0	0	0	0	0	0	0	21792.9277	18837.291	16418.1152	0	12025.8369	20031.125	0	0	0	0	0	0	0	0	0	0	0	0
18	24	8	0	0	0	0	0	0	0	367.13984	1.33333333	0.444444444	366.729889	367	0.270111326	7	-1	0.200202224	0.214285714	0	0	0	0	0	0	1774549.75	1451897.38	1632248.38	1646583.12	1605982.12	1682365.25	2712297	2726251.25	2680531.25	2765008.25	2687844	3184250.75	5745818	5088660	5328877	6249937	6020833.5	5931874	4787921	4947227	4525835	5536623	5015466	5063828
22	24	5	0	0	0	0	0	0	0	367.155097	1.09090909	0.227272727	366.745128	367	0.254872161	11	6	0.244691608	0.435897436	0	0	0	0	0	0	0	0	0	0	0	0	12946.9336	10797.8809	0	0	0	0	0	0	0	0	0	0	0	0	0	0	0	0
19	28	7	0	0	0	0	0	0	0	367.176226	1.47368421	0.368421053	366.766233	367	0.233766554	6	-1	0.21132457	0.161290323	0	0	0	0	0	0	228317.312	322593.312	309808.562	223585.641	251516.234	238736.281	665648.562	690077.875	564593.625	643081.375	666522.125	730661.688	2036492.12	1887876.75	2023508.88	2206092.25	2058068.5	2155438	1375103.25	1131270.88	1135246.38	1405847.12	1287963	1216157.75
20	32	6	0	0	0	0	0	0	0	367.212611	1.6	0.3	366.802578	367	0.197421782	5	-1	0.222446916	0.117647059	0	0	0	0	0	0	0	0	0	0	0	0	0	0	0	0	0	0	133257.906	128014.82	136480.141	150286.875	84342.1953	153325.141	19974.9961	29327.3164	28857.6738	16667.4062	12686.9482	23722.9453
15	15	10	1	0	0	0	0	0	0	368.062319	1	0.666666667	367.651337	368	0.348663173	8	-2	0.166835187	0.333333333	0	0	0	0	0	0	297227.438	248324.797	171830.172	285190.906	255167.281	335362.156	0	0	0	0	0	0	33990.8398	45521.5312	0	25743.7363	0	29790.7441	0	10830.374	12717.7256	10708.749	0	15366.4766
12	19	12	1	0	0	0	0	0	0	368.083448	1.58333333	1	367.672442	368	0.327557566	3	-9	0.13346815	0	0	0	0	0	0	0	0	0	22046.2148	27626.2852	20240.7539	0	38677.3242	41010.418	0	0	0	0	0	0	0	0	0	0	0	0	0	0	0	0
16	19	9	1	0	0	0	0	0	0	368.098704	1.1875	0.5625	367.687682	368	0.312318401	7	-2	0.177957533	0.238095238	0	0	0	0	0	0	129767.25	156867.391	0	188415.219	185693.641	195717.797	92858.4141	0	87963.5938	0	0	0	497305.281	603903.062	570392.312	727080.5	677072.25	693209.75	794934.938	603093.812	632244.875	905130	898308.688	802531.25
13	23	11	1	0	0	0	0	0	0	368.119833	1.76923077	0.846153846	367.708787	368	0.291212794	2	-9	0.144590495	0	0	0	0	0	0	0	0	0	0	0	0	0	0	0	0	0	0	0	0	0	27859.8066	0	0	0	27760.8047	0	0	0	0	0
17	23	8	1	0	0	0	0	0	0	368.135089	1.35294118	0.470588235	367.724026	368	0.275973629	6	-2	0.189079879	0.166666667	0	0	0	0	0	0	0	0	0	0	0	0	11067.8154	0	0	12287.4844	0	0	835911.375	821162.5	722149.375	896254.438	870964.5	855772.438	663193.688	723061.5	887409.875	947911.375	785393.562	838539.125
18	27	7	1	0	0	0	0	0	0	368.171475	1.5	0.388888889	367.760371	368	0.239628858	5	-2	0.200202224	0.111111111	0	0	0	0	0	0	0	0	0	0	0	0	0	0	0	0	0	0	171693.609	186711.234	43732.0781	99410.2344	184682.797	170836.234	117946.586	124274.055	0	110263.375	109055.039	24108.4395
14	10	12	0	0	0	0	0	0	0	369.009949	0.714285714	0.857142857	368.597909	369	0.402091105	10	-2	0.155712841	0.5	0	0	0	0	0	0	482266.281	445033.594	399057.969	396418.25	344806.812	253301.578	39832.8047	132233.703	0	37467.1406	0	71099.3828	0	0	0	0	0	0	0	0	0	0	0	0
18	10	9	0	0	0	0	0	0	0	369.025205	0.555555556	0.5	368.613148	369	0.386851941	14	5	0.200202224	0.703703704	0	0	0	0	0	0	81725.3359	0	77492.6719	83033.8125	81532.1016	84926.5391	0	0	70371.9609	125264.242	166172.828	141791.953	0	0	0	0	0	0	0	0	0	0	0	0
15	14	11	0	0	0	0	0	0	0	369.046334	0.933333333	0.733333333	368.634254	369	0.365746334	9	-2	0.166835187	0.368421053	0	0	0	0	0	0	2668634.5	2517501.5	2471040.75	3058334.5	2654685.25	2639001.25	1049511.88	950135.188	963897.875	1053175.88	926565.375	1039099.38	47310.4336	36725.7969	0	30562.875	24090.0098	0	0	0	0	0	0	0
19	14	8	0	0	0	0	0	0	0	369.06159	0.736842105	0.421052632	368.649493	369	0.350507169	13	5	0.21132457	0.6	0	0	0	0	0	0	0	65932.7656	74049.3594	78940.0938	0	41894.6133	144295.172	195735.969	216714	113334.023	134318.312	152981.266	0	0	0	0	0	0	0	0	0	0	0	0
16	18	10	0	0	0	0	0	0	0	369.082719	1.125	0.625	368.670598	369	0.329401562	8	-2	0.177957533	0.272727273	0	0	0	0	0	37683.6758	2734416.75	2418002.25	2436994.75	3883800.5	3392635.25	3282672	2007723.88	2122100.75	1969921.62	2511459.5	2302024.75	2705080	913152.438	595594.75	839548	1248623.75	1292172.75	1171968	727871.75	923629.938	638658.25	1487735.5	1237356.88	1037518.25
20	18	7	0	0	0	0	0	0	0	369.097976	0.9	0.35	368.685838	369	0.314162397	12	5	0.222446916	0.515151515	0	0	0	0	0	0	44326.1016	49818.957	54694.4766	49718.918	50388.918	45323.5039	168308.094	162395.281	174010.516	146576.969	140716.031	160357.172	0	0	0	0	0	0	0	0	0	0	0	0
13	22	12	0	0	0	0	0	0	0	369.103849	1.69230769	0.923076923	368.691704	369	0.308295955	3	-9	0.144590495	0	0	0	0	0	0	0	0	0	0	0	0	0	0	0	0	0	0	0	0	0	62249.5156	0	0	0	0	0	0	0	0	0
17	22	9	0	0	0	0	0	0	0	369.119105	1.29411765	0.529411765	368.706943	369	0.29305679	7	-2	0.189079879	0.2	0	0	0	0	0	0	2175097.25	2091543.88	1984942.88	2140032.25	2129226.25	2051739	2926295.25	2625951.75	2679717	2908434	2908331.75	3066433.75	4907125	4220518	3631099.75	4837461.5	4463344	4788467.5	4025374.75	4359261	4059305	5061408	4596441.5	4449719.5
21	22	6	0	0	0	0	0	0	0	369.134361	1.04761905	0.285714286	368.722182	369	0.277817625	11	5	0.233569262	0.444444444	0	0	0	0	0	0	68539.3828	78766	84620.3125	54724.9766	51962.9141	51722.5742	103949.641	167625.328	157274.859	127496.016	86501.2734	121615.008	0	0	0	0	0	0	0	0	0	0	0	0
18	26	8	0	0	0	0	0	0	0	369.15549	1.44444444	0.444444444	368.743288	369	0.256712018	6	-2	0.200202224	0.142857143	0	0	0	0	0	0	564029.062	491916.906	521967.219	596546.188	574096.625	609577.875	1198074.5	1044835.06	1116163.25	1248734.5	1140756	1353931.62	3479090.25	3089117	3393287.75	3944302.5	3750860.25	3682656.5	2621599	2579324.25	2685408.5	3082312.75	2835186.75	2916002.25
22	26	5	0	0	0	0	0	0	0	369.170746	1.18181818	0.227272727	368.758527	369	0.241472854	10	5	0.244691608	0.384615385	0	0	0	0	0	0	0	0	0	0	0	0	34450.918	0	40809.125	0	0	0	0	0	0	0	0	0	0	0	0	0	0	0
19	30	7	0	0	0	0	0	0	0	369.191876	1.57894737	0.368421053	368.779633	369	0.220367247	5	-2	0.21132457	0.0967741935	0	0	0	12490.2627	0	13939.3877	0	0	0	0	0	0	115697.562	0	116800.625	133741.172	122896.742	0	670767.75	524916.438	488322.656	653706.375	583081.5	620891.938	425710.719	266932.781	300581.281	407936.094	262971.219	362460.219
22	42	4	0	0	0	0	0	0	0	369.301032	1.90909091	0.181818182	368.888667	369	0.111332931	2	-2	0.244691608	0	0	0	0	48460.8477	44854.668	35442.5586	0	0	0	0	0	0	0	0	0	0	0	0	0	0	0	0	0	0	0	0	0	0	0	0
17	9	9	1	0	0	0	0	0	0	370.020454	0.529411765	0.529411765	369.607286	370	0.392714244	13	4	0.189079879	0.739130435	0	0	0	0	0	0	0	0	12435.3164	0	0	0	0	0	0	0	0	10278.2842	0	0	0	0	0	0	0	0	0	0	0	0
18	13	8	1	0	0	0	0	0	0	370.056839	0.722222222	0.444444444	369.643631	370	0.356369473	12	4	0.200202224	0.615384615	0	0	0	0	0	0	0	0	0	0	0	0	0	19012.7988	0	0	0	25128.6973	0	0	0	0	0	0	0	0	0	0	0	0
15	17	10	1	0	0	0	0	0	0	370.077969	1.13333333	0.666666667	369.664736	370	0.335263866	7	-3	0.166835187	0.222222222	0	0	0	0	0	0	261514.531	251720.188	0	202522.375	263977.312	179861.531	0	0	0	0	0	0	0	68416.6797	0	146304.344	51958.9102	0	74453.3984	68911.6953	0	87706.0703	0	69313.0859
12	21	12	1	0	0	0	0	0	0	370.099098	1.75	1	369.685842	370	0.314158259	2	-10	0.13346815	0	0	0	0	0	0	0	0	0	0	19477.9473	0	0	0	0	0	0	0	26027.4062	0	0	0	0	0	0	0	0	0	0	0	0
16	21	9	1	0	0	0	0	0	0	370.114354	1.3125	0.5625	369.701081	370	0.298919094	6	-3	0.177957533	0.142857143	0	0	0	0	0	0	0	0	27854	33127.2773	48464.5547	41130.3867	0	0	0	0	0	0	571688.75	542094.938	615533.312	598333.25	677922.812	571609.188	652057	676949.188	0	862310.875	767698.125	800472.938
17	25	8	1	0	0	0	0	0	0	370.150739	1.47058824	0.470588235	369.737426	370	0.262574322	5	-3	0.189079879	0.0833333333	0	0	0	0	0	0	0	0	0	0	0	0	0	0	0	0	0	0	240431.812	261443.641	274580.469	319828.031	388847.375	323659.594	237562.688	205676.781	231152.219	272724.906	321225.312	268772.062
17	8	10	0	0	0	0	0	0	0	371.00447	0.470588235	0.588235294	370.590203	371	0.409797405	14	4	0.189079879	0.75	0	0	0	0	0	0	56246.8125	49264.3398	50693.4141	46787.168	35772.3633	35578.375	162212.625	95906.9453	157136.766	110779.242	0	75490.8047	0	0	0	0	0	0	0	0	0	0	0	0
14	12	12	0	0	0	0	0	0	0	371.025599	0.857142857	0.857142857	370.611308	371	0.388691798	9	-3	0.155712841	0.375	0	0	0	0	0	0	1593263.75	1357939.62	1207273.88	1497547.75	1272264	1187537.5	0	193948.859	170881.625	90031.7578	174103.453	167272.312	0	0	0	0	0	0	0	0	0	0	0	0
18	12	9	0	0	0	0	0	0	0	371.040855	0.666666667	0.5	370.626547	371	0.373452633	13	4	0.200202224	0.62962963	0	0	0	0	0	0	244014.25	207572.266	287175.969	236476.547	227458.938	241416.188	320303.031	331538.844	294106.406	278814.406	347325.844	383543.375	0	0	0	0	0	0	0	0	0	0	0	0
15	16	11	0	0	0	0	0	0	0	371.061984	1.06666667	0.733333333	370.647653	371	0.352347026	8	-3	0.166835187	0.263157895	0	0	0	0	0	0	2530877.25	1965540.25	2071635.5	2787754.75	2625256	2519552	1057906.38	998892.812	946075.562	1077013.25	993214.938	1141031.5	278982.219	0	29643.0918	97167.8906	0	88084.7812	70068.9922	0	76324.8203	69061.1094	64972.793	73116.0938
19	16	8	0	0	0	0	0	0	0	371.07724	0.842105263	0.421052632	370.662892	371	0.337107862	12	4	0.21132457	0.533333333	0	0	0	0	0	0	258010.547	0	257856.016	253744.172	252668.484	255154.641	404858.375	316186.594	386681.188	349085.75	427102.469	398077.625	0	0	0	0	0	0	0	0	0	0	0	0
16	20	10	0	0	0	0	0	0	0	371.098369	1.25	0.625	370.683998	371	0.316002255	7	-3	0.177957533	0.181818182	0	0	0	0	0	0	1796574.12	1546890.5	1637484.62	2016270.75	1885204.25	1828228.75	1661524.75	1655139.5	1568709	1683947.5	1585655.62	1818140.5	1953945.12	1249156.25	1606489	1801893.25	1762483.12	1665788.88	1152187.62	1196067.5	1115312	1639135.88	1550561.62	1400102.12
20	20	7	0	0	0	0	0	0	0	371.113626	1	0.35	370.699237	371	0.30076309	11	4	0.222446916	0.454545455	0	0	0	0	0	0	260949.844	291832.469	299925.406	224060.797	201784.375	212414.047	415447.469	377163.188	361716.812	365769.594	420003.656	431082.156	0	0	0	0	0	0	11529.2402	0	11083.6035	0	0	0
17	24	9	0	0	0	0	0	0	0	371.134755	1.41176471	0.529411765	370.720343	371	0.279657483	6	-3	0.189079879	0.12	0	0	0	0	0	0	675163.5	562877.938	603529.938	782678.938	658017.062	715194.188	1078546.88	1061130	1127914.62	1231280.62	1230095.38	1337488.88	3152146.5	3078077.75	2657846	3373013.75	3310715	3112646	2906583.75	2253728	2250312.25	3184670.25	2656782.75	2764263.5
21	24	6	0	0	0	0	0	0	0	371.150011	1.14285714	0.285714286	370.735582	371	0.264418318	10	4	0.233569262	0.388888889	0	0	0	0	0	0	187614.734	195559.766	203519.828	102729.508	152906.047	113083.266	272297.062	290035.875	352845.812	264272.375	247283.906	317838.375	116261.602	124699.797	124935.852	154505.984	142727.109	140188.016	56819.5703	66547.9609	72824.7656	66416.3984	53645.082	72771.4688
18	28	8	0	0	0	0	0	0	0	371.17114	1.55555556	0.444444444	370.756687	371	0.243312711	5	-3	0.200202224	0.0714285714	0	0	0	0	0	0	0	0	0	39167.75	40401.2617	33955.6367	257902.438	256153.25	260383.922	221185.547	269635.625	230026.125	1047818.25	954076.5	976676.125	1245452.12	1183778.5	1137201.25	886379.062	590351.438	737808.5	642619.625	720608.562	658023.75
22	28	5	0	0	0	0	0	0	0	371.186397	1.27272727	0.227272727	370.771926	371	0.228073546	9	4	0.244691608	0.333333333	0	0	0	0	0	0	0	0	0	0	0	0	0	0	0	0	0	0	26954.8711	29783.2227	39690.8242	50804.6289	39848.3125	47429.8281	0	0	0	0	0	0
19	32	7	0	0	0	0	0	0	0	371.207526	1.68421053	0.368421053	370.793032	371	0.206967939	4	-3	0.21132457	0.0322580645	0	0	0	0	0	0	0	0	0	0	0	0	0	0	0	0	0	0	18858.2793	13116.665	0	0	14143.9395	12706.0293	0	0	0	0	0	0
20	36	6	0	0	0	0	0	0	0	371.243911	1.8	0.3	370.829377	371	0.170623168	3	-3	0.222446916	0	0	0	0	21744.709	12961.0615	19056.248	0	0	0	0	0	0	0	0	0	0	0	0	0	0	0	0	0	0	0	0	0	0	0	0
17	11	9	1	0	0	0	0	0	0	372.036104	0.647058824	0.529411765	371.620685	372	0.379314937	12	3	0.189079879	0.652173913	0	0	0	0	0	0	0	37134.0742	0	0	0	0	0	0	38331.0664	25537.1719	24630.416	28973.957	0	0	0	0	0	0	0	0	0	0	0	0
18	15	8	1	0	0	0	0	0	0	372.072489	0.833333333	0.444444444	371.65703	372	0.342970165	11	3	0.200202224	0.538461538	0	0	0	0	0	0	33193.6055	31747.1387	29400.3027	36257.1328	31970.8965	35130.1836	40875.2891	40981.3906	26176.1523	29138.4512	28247.416	30387.5527	0	0	0	0	0	0	0	0	0	0	0	0
15	19	10	1	0	0	0	0	0	0	372.093618	1.26666667	0.666666667	371.678135	372	0.321864559	6	-4	0.166835187	0.111111111	0	0	0	0	0	0	0	0	0	0	29889.9355	0	0	0	0	0	0	0	0	139896.984	0	192633.984	182487.266	0	100414.055	89769.0234	0	0	91991.6875	0
19	19	7	1	0	0	0	0	0	0	372.108875	1	0.368421053	371.693375	372	0.306625394	10	3	0.21132457	0.448275862	0	0	0	0	0	0	0	0	0	0	0	0	0	0	0	0	0	0	20546.4492	0	0	0	0	0	15791.9922	13006.4229	16796.041	17299.0859	18146.3828	11416.8721
16	23	9	1	0	0	0	0	0	0	372.130004	1.4375	0.5625	371.71448	372	0.285519787	5	-4	0.177957533	0.0476190476	0	0	0	0	0	0	0	0	0	0	0	0	0	0	0	0	0	0	0	417202.75	404670.219	250241.953	314187.219	294662.031	367633.812	247065.312	375707.094	260549.859	214205.5	155228.047
20	23	6	1	0	0	0	0	0	0	372.14526	1.15	0.3	371.729719	372	0.270280622	9	3	0.222446916	0.375	0	0	0	0	0	0	0	0	0	0	0	0	0	0	0	0	0	0	14162.9111	20153.2832	20102.2871	22225.7305	14919.1309	19535.332	16942.4414	20438.8184	19280.8262	21144.7637	13172.6895	14192.9775
17	27	8	1	0	0	0	0	0	0	372.166389	1.58823529	0.470588235	371.750825	372	0.249175015	4	-4	0.189079879	0	0	0	0	0	0	0	0	0	0	0	0	0	0	0	0	0	0	0	16596.6074	22290.0918	15402.4521	22613.082	0	26587.2344	0	0	0	0	0	0
13	10	13	0	0	0	0	0	0	0	373.004863	0.769230769	1	372.588363	373	0.411637263	9	-4	0.144590495	0.384615385	0	0	0	0	0	0	198154.984	164482.516	0	87069.6328	76219.6328	71063.1406	0	0	0	0	0	0	0	0	0	0	0	0	0	0	0	0	0	0
17	10	10	0	0	0	0	0	0	0	373.020119	0.588235294	0.588235294	372.603602	373	0.396398098	13	3	0.189079879	0.666666667	0	0	0	0	0	0	289867.375	351342	354961.531	295953.562	238145.234	277393.812	381154.125	270790.062	407175.938	363431.781	321854.281	417000.5	0	0	0	0	0	0	0	0	0	0	0	0
21	10	7	0	0	0	0	0	0	0	373.035376	0.476190476	0.333333333	372.618841	373	0.381158933	17	10	0.233569262	0.771428571	0	0	0	0	0	0	0	0	0	0	0	0	0	0	0	0	12708.709	0	0	0	0	0	0	0	0	0	0	0	0	0
14	14	12	0	0	0	0	0	0	0	373.041249	1	0.857142857	372.624708	373	0.375292491	8	-4	0.155712841	0.25	0	0	0	0	0	0	1640117.88	1358864.25	982140.25	1914132.88	1654187.62	1567762	0	0	202277.969	198258.031	0	175674.656	0	0	0	0	0	0	0	0	0	0	0	0
18	14	9	0	0	0	0	0	0	0	373.056505	0.777777778	0.5	372.639947	373	0.360053326	12	3	0.200202224	0.555555556	0	0	0	0	0	0	524625.625	402122.562	417525.188	505391.906	464647.625	493453.531	644234.125	610948.125	605824.562	663101.062	625004.938	728865.312	0	0	0	0	0	0	0	0	0	0	0	0
15	18	11	0	0	0	0	0	0	0	373.077634	1.2	0.733333333	372.661052	373	0.338947719	7	-4	0.166835187	0.157894737	0	0	0	0	0	0	1091680.88	951276.375	816684.375	1360107.25	1180839.5	1181793.25	600243.688	547223	423540.625	671204.438	521980.375	651494.438	0	0	161332.078	329062.281	177973.438	245286.984	125857.836	127336.43	129430.469	132332.5	24121.0469	55914.5078
19	18	8	0	0	0	0	0	0	0	373.09289	0.947368421	0.421052632	372.676291	373	0.323708554	11	3	0.21132457	0.466666667	0	0	0	0	0	0	540985.562	461779.375	441685.781	520192.75	401447.156	469439.844	712423.5	663953.312	674148.188	738444	706952.375	747384.688	106809.109	98503.6016	101217.094	102441.477	117198.945	82071.2344	34201.6016	36690.4375	41889.3203	0	25931.7109	34425.8555
16	22	10	0	0	0	0	0	0	0	373.114019	1.375	0.625	372.697397	373	0.302602947	6	-4	0.177957533	0.0909090909	0	0	0	0	0	0	531943.188	623039.75	438352.656	637374.188	592618.75	584543.938	696644.062	611976.438	555097.125	700688.062	653700.75	730042.75	1135833.75	1020232.06	1003574.5	1337867	1174962.75	1342984.38	832566.625	690870.562	818723.25	896320.125	971981.938	879084.812
20	22	7	0	0	0	0	0	0	0	373.129276	1.1	0.35	372.712636	373	0.287363783	10	3	0.222446916	0.393939394	0	0	0	0	0	0	511602.062	450230.781	412287.125	463982.312	426991.5	430872.719	765597.625	626783.312	657019.25	658823.062	656915.938	776963.25	502722.875	615292.688	430555.75	578075.125	469045.094	546909.188	480408.969	316769.719	260622.078	358254.906	372838.375	351364.625
17	26	9	0	0	0	0	0	0	0	373.150405	1.52941176	0.529411765	372.733742	373	0.266258176	5	-4	0.189079879	0.04	0	0	0	0	0	0	0	37956.7734	32812.1953	65887.7031	70738.25	67768.3984	232748.141	219301.469	150749.406	211473.953	240483.219	270905.5	1103456.38	805709.938	1020997.5	1201888.88	983332.938	1037476.69	821917.062	592157.25	788246.5	811729.562	600452.938	636240.188
21	26	6	0	0	0	0	0	0	0	373.165661	1.23809524	0.285714286	372.748981	373	0.251019011	9	3	0.233569262	0.333333333	0	0	0	0	0	0	172378.969	249258.25	0	177492.766	180652.938	228095.344	407548.719	359637.125	345089.188	375761.594	367131.219	414128.406	360342.188	578065	312018.562	557989.5	502379.531	518774.688	202727.938	372696.562	245408.016	242677	336265.688	299119.094
18	30	8	0	0	0	0	0	0	0	373.18679	1.66666667	0.444444444	372.770087	373	0.229913404	4	-4	0.200202224	0	0	0	0	0	0	0	0	0	0	0	0	0	0	0	0	0	0	0	96612.5625	101650.641	96691.6953	98826.5156	94660.1172	85118.5625	19327.0195	18696.3906	27295.1621	23204.209	12901.2969	0
22	30	5	0	0	0	0	0	0	0	373.202047	1.36363636	0.227272727	372.785326	373	0.214674239	8	3	0.244691608	0.282051282	0	0	0	0	0	0	0	0	0	0	0	0	0	0	0	0	0	0	36150.1953	49687.2695	45291.4258	66005.5703	58537.4062	57284.3828	0	0	0	0	0	0
16	9	10	1	0	0	0	0	0	0	374.015369	0.5625	0.625	373.59774	374	0.402260402	12	2	0.177957533	0.7	0	0	0	0	0	0	0	13509.8125	0	0	0	0	0	0	14664.2285	0	10167.6631	0	0	0	0	0	0	0	0	0	0	0	0	0
17	13	9	1	0	0	0	0	0	0	374.051754	0.764705882	0.529411765	373.634084	374	0.36591563	11	2	0.189079879	0.565217391	0	0	0	0	0	0	119531.938	129875.125	117954.156	118767.68	65909.3203	48869.8906	17207.1016	90727.1016	83588.5547	76514.375	72854.4062	29430.7617	0	0	0	0	0	0	0	0	0	0	0	0
14	17	11	1	0	0	0	0	0	0	374.072883	1.21428571	0.785714286	373.65519	374	0.344810023	6	-5	0.155712841	0.0666666667	0	0	0	0	0	0	0	0	0	0	52222.2422	0	0	0	0	0	0	0	0	0	0	0	0	0	0	0	0	0	0	0
18	17	8	1	0	0	0	0	0	0	374.088139	0.944444444	0.444444444	373.670429	374	0.329570858	10	2	0.200202224	0.461538462	0	0	0	0	0	0	37076.0117	35481.5742	38016.6562	39627.0742	41542.082	46265.0859	54790.6836	43437.4961	36507.2578	32782.6211	36023.9844	32148.1895	21905.6406	0	31641.5742	31956	0	26822.2988	20717.0801	21033.1836	21686.7695	20422.752	19997.2578	23474.0137
15	21	10	1	0	0	0	0	0	0	374.109269	1.4	0.666666667	373.691535	374	0.308465251	5	-5	0.166835187	0	0	0	0	0	0	0	0	0	0	0	0	0	0	0	0	0	0	0	0	0	0	0	0	0	55616.5547	50161.9961	59124.0234	63879.0391	0	0
19	21	7	1	0	0	0	0	0	0	374.124525	1.10526316	0.368421053	373.706774	374	0.293226087	9	2	0.21132457	0.379310345	0	0	0	0	0	0	0	0	0	0	0	0	0	0	0	0	0	0	122473.078	150023.516	154200.703	157221.641	66825.9297	152510.922	169541.609	156961.453	187341.328	158894.25	119412.203	61796.2109
16	25	9	1	0	0	0	0	0	0	374.145654	1.5625	0.5625	373.72788	374	0.27212048	4	-5	0.177957533	0	0	0	0	0	0	0	0	0	0	0	0	0	0	0	0	0	0	0	63832.2578	0	52403.6289	0	0	0	25383.0977	24872.3887	22953.8418	28945.5488	15125.0068	20130.9629
20	25	6	1	0	0	0	0	0	0	374.16091	1.25	0.3	373.743119	374	0.256881315	8	2	0.222446916	0.3125	0	0	0	0	0	0	0	0	0	0	0	0	0	0	0	0	0	0	55547.4766	60681.6602	65780.9297	66914.4766	59118.3008	0	38427.8672	27280.2363	39112.6914	36021.9492	34393.1133	33982.3477
16	8	11	0	0	0	0	0	0	0	374.999384	0.5	0.6875	374.580656	375	0.419343562	13	2	0.177957533	0.714285714	0	0	0	0	0	0	47751.7773	45910.6289	41873.8555	34268.1055	28491.4629	29869.9824	44481.4492	0	29252.6777	0	0	59787.9141	0	0	0	0	0	0	0	0	0	0	0	0
20	8	8	0	0	0	0	0	0	0	375.01464	0.4	0.4	374.595896	375	0.404104398	17	9	0.222446916	0.8125	0	0	0	0	0	0	0	0	0	0	12272.4814	0	0	0	0	0	0	0	0	0	0	0	0	0	0	0	0	0	0	0
13	12	13	0	0	0	0	0	0	0	375.020513	0.923076923	1	374.601762	375	0.398237955	8	-5	0.144590495	0.230769231	0	0	0	0	0	0	281042	271591.719	0	211617.766	151683.625	221603.703	0	0	0	0	0	0	0	0	0	0	0	0	0	0	0	0	0	0
17	12	10	0	0	0	0	0	0	0	375.03577	0.705882353	0.588235294	374.617001	375	0.382998791	12	2	0.189079879	0.583333333	0	0	0	0	0	0	783797.25	809492.625	737739.812	798810.375	685014.375	686131.438	865040.125	895035.812	0	780420.312	726516.875	761194.75	0	0	0	0	0	0	0	0	0	0	0	0
14	16	12	0	0	0	0	0	0	0	375.056899	1.14285714	0.857142857	374.638107	375	0.361893184	7	-5	0.155712841	0.125	0	0	0	0	0	0	708958.812	0	537670.938	901932.375	802854.562	774174.562	0	0	0	0	0	0	0	0	0	0	0	0	0	0	0	0	0	0
18	16	9	0	0	0	0	0	0	0	375.072155	0.888888889	0.5	374.653346	375	0.346654019	11	2	0.200202224	0.481481481	0	0	0	0	0	0	754888.25	582909.562	923413.062	931424.25	834334.125	761038.375	1056291.38	1020170.19	935401.125	1007870.62	1074152.25	1097567.38	82728.9141	81386.7812	87450.5156	82492.6875	0	80399.2734	0	19513.4551	0	0	0	0
15	20	11	0	0	0	0	0	0	0	375.093284	1.33333333	0.733333333	374.674452	375	0.325548412	6	-5	0.166835187	0.0526315789	0	0	0	0	0	0	148772.453	119723.438	229240.969	322850.125	310912.125	308805.5	133817.203	0	53529.4961	129486.414	147609.312	153190.531	0	92281.2969	0	103378.859	106321.695	109420.609	61797.5664	63080.7734	44140.918	60159.3789	50631.0664	0
19	20	8	0	0	0	0	0	0	0	375.10854	1.05263158	0.421052632	374.689691	375	0.310309247	10	2	0.21132457	0.4	0	0	0	0	0	0	879585.438	878548.125	843283.25	851417	789037.438	812246.438	1057683.12	1213794.75	1208183.12	1050376.75	1135388.62	1359203.38	505457.156	530754	588775.438	603530.812	705329.375	823818.938	858013.25	425039.562	620847.062	706730.688	611418	666744.312
16	24	10	0	0	0	0	0	0	0	375.129669	1.5	0.625	374.710796	375	0.28920364	5	-5	0.177957533	0	0	0	0	0	0	0	14496.1543	12805.3428	13154.0498	35477.9961	54876.3008	41986.1172	45639.8359	50228.6797	52573.918	105065.984	78547.3828	67639.3047	299927.906	339561.812	343679.781	405463.562	418650.75	423764.094	311888.875	87084.2656	172347.359	209483.125	218108.734	288666.5
20	24	7	0	0	0	0	0	0	0	375.144926	1.2	0.35	374.726036	375	0.273964475	9	2	0.222446916	0.333333333	0	0	0	0	0	0	742535.375	657275.938	678834.25	710126.938	682454.75	609150.312	1206168	1071412.75	1246307	1130059.12	1057988.62	1249594.5	1458130.75	1493708.25	1384922.75	1734786.62	1524100.75	1516497.5	927996.188	1030185.19	1172725.25	1172859	1103323.12	1157968
17	28	9	0	0	0	0	0	0	0	375.166055	1.64705882	0.529411765	374.747141	375	0.252858868	4	-5	0.189079879	0	0	0	0	15540.2266	0	10178.5225	0	0	0	0	0	0	0	0	0	0	0	0	118587.461	127783.312	131947.906	127973.016	129791.82	129044.141	25684.7539	25430.7773	26481.584	29918.4727	29955.0117	34044.3672
21	28	6	0	0	0	0	0	0	0	375.181311	1.33333333	0.285714286	374.76238	375	0.237619704	8	2	0.233569262	0.277777778	0	0	0	0	0	0	122221.961	181097.734	0	157048.938	160731.844	104720.461	371816.406	333473.156	460957.75	311523.938	287560.719	376040.562	710477.312	646065.25	583402.688	763335.875	720127.312	761946.688	263132.031	339152.531	329377	528906.562	397930.344	416163
22	32	5	0	0	0	0	0	0	0	375.217696	1.45454545	0.227272727	374.798725	375	0.201274932	7	2	0.244691608	0.230769231	0	0	0	0	0	0	0	0	0	0	0	0	0	0	0	0	0	0	18861.252	18214.2578	0	25139.9902	26295.002	20001.5586	0	0	0	0	0	0
20	40	6	0	0	0	0	0	0	0	375.275211	2	0.3	374.856175	375	0.143824553	1	-5	0.222446916	0	0	0	0	25048.9668	14825.8643	16611.8301	0	0	0	0	0	0	0	0	0	0	0	0	0	0	0	0	0	0	0	0	0	0	0	0
16	11	10	1	0	0	0	0	0	0	376.031019	0.6875	0.625	375.611139	376	0.388861095	11	1	0.177957533	0.6	0	0	0	0	0	0	49259.6445	88895.7578	0	76496.5469	14523.1025	0	57916.3203	52736.207	0	0	46089.1289	0	0	0	0	0	0	0	0	0	0	0	0	0
17	15	9	1	0	0	0	0	0	0	376.067404	0.882352941	0.529411765	375.647484	376	0.352516323	10	1	0.189079879	0.47826087	0	0	0	0	0	0	116494.328	56541.5547	174127.203	166770.031	170476.188	166638.844	136634.703	0	130052.828	112457.977	106976.508	63250.9102	19277.5078	0	22248.9746	15276.1611	16407.4414	0	0	0	0	0	0	0
14	19	11	1	0	0	0	0	0	0	376.088533	1.35714286	0.785714286	375.668589	376	0.331410716	5	-6	0.155712841	0	0	0	0	0	0	0	0	0	0	0	0	0	0	0	0	0	0	0	0	0	0	0	0	0	10988.0723	0	11718.4463	0	0	0
18	19	8	1	0	0	0	0	0	0	376.103789	1.05555556	0.444444444	375.683828	376	0.316171551	9	1	0.200202224	0.384615385	0	0	0	0	0	0	45398.5117	40707.5156	34395.8438	10818.8369	37877.2891	39673.6055	45405.4922	48542.625	47675.8125	35487.6797	30290.5391	37151.125	278239.031	140716.797	260995.328	275362.562	196237.531	193989.344	66963.5703	158193.969	328748.531	273931.781	210130.516	257048.156
15	23	10	1	0	0	0	0	0	0	376.124919	1.53333333	0.666666667	375.704934	376	0.295065944	4	-6	0.166835187	0	0	0	0	0	0	0	0	0	0	0	0	0	0	0	0	0	0	0	0	0	0	0	0	0	34861.6289	0	36191.7812	39746.2031	30288.6504	27892.416
19	23	7	1	0	0	0	0	0	0	376.140175	1.21052632	0.368421053	375.720173	376	0.279826779	8	1	0.21132457	0.310344828	0	0	0	0	0	0	0	0	0	0	0	0	0	0	0	0	0	0	414859.656	426228.562	229426.25	442958.688	292449.594	437552.531	212446.734	267949.938	221588.156	315430.219	252049.328	255087.609
20	27	6	1	0	0	0	0	0	0	376.17656	1.35	0.3	375.756518	376	0.243482008	7	1	0.222446916	0.25	0	0	0	0	0	0	0	0	0	0	0	0	0	0	0	0	0	0	90364.5469	83880.6953	80969.3125	80516.9922	84816.1172	83701.6094	31895.8027	38578.6406	35272.3633	34758.9023	34357.0898	27177.6387
16	10	11	0	0	0	0	0	0	0	377.015034	0.625	0.6875	376.594056	377	0.405944255	12	1	0.177957533	0.619047619	0	0	0	0	0	0	317407.875	207386.875	286617.281	341173.844	308525.625	233119.25	319077.719	378405.938	0	302500.469	330567.969	353075.062	0	0	0	0	0	0	0	0	0	0	0	0
17	14	10	0	0	0	0	0	0	0	377.05142	0.823529412	0.588235294	376.630401	377	0.369599483	11	1	0.189079879	0.5	0	0	0	0	0	0	1373931.88	1213714.75	1089235	1381418.5	1171007.25	1219255.62	1249204.25	1384536.75	1243841.25	1265807	1190507.5	1394059	0	62034.5117	0	38243.9258	35654.543	41799.3086	0	0	0	0	0	0
14	18	12	0	0	0	0	0	0	0	377.072549	1.28571429	0.857142857	376.651506	377	0.348493876	6	-6	0.155712841	0	0	0	0	0	0	0	0	0	0	132335.641	75938.4375	132512.516	0	0	0	0	0	0	0	0	0	0	0	0	0	0	0	0	0	0
18	18	9	0	0	0	0	0	0	0	377.087805	1	0.5	376.666745	377	0.333254712	10	1	0.200202224	0.407407407	0	0	0	0	0	0	1245364.75	1151098.5	1193838.5	1303189.25	1176899	1198249.38	1361736.12	1392260.62	1340118.62	1408352	1331560.5	1524162.12	444501.75	791807.312	136987.938	584122.25	543688.062	380310.312	565705.125	408728.594	363536.812	584141.562	529731.938	394335.281
15	22	11	0	0	0	0	0	0	0	377.108934	1.46666667	0.733333333	376.687851	377	0.312149105	5	-6	0.166835187	0	0	0	0	0	0	0	0	0	0	0	0	0	0	0	0	0	0	0	74059.0234	85561.7578	0	70416.7266	0	60658.2656	0	0	0	0	0	28686.6777
[truncated: 3,503 more rows]
