# Supplementary material for: Improvement of Electrospray Ionization Response Linearity and Quantification in Dissolved Organic Matter Using Synthetic Deuterated Internal Standards
Source: Anal Chem. 2025 Aug 22;97(34):18562–72. doi: 10.1021/acs.analchem.5c02463 (PMC12409698; doi:10.1021/acs.analchem.5c02463)
Supplement: Supplementary file 2 [file ac5c02463_si_002.zip › Final code for SI Aug15/Multispike data/csv_assign_v9_Feb1_run_this_code_for_figures.m]

%%%%%%%%%%%%%%%%%%%%%%%%%%%%%%%%
%
% csv assign version 9
%
% Originally written by Jeffrey Hawkes
%
% Feel free to distribute, but please acknowledge the programmers and curators!
%
%%%%%%%%%%%%%%%%%%%%%%%%%%%%%%%%
%% 1. define and load files
% 
clear all
%
data_type=2;    % 1=csv, 2=mzXML, 3=xlsx, 4=txt

HostFolder=pwd;
myFolder=strcat(HostFolder,'\samples');
cd(HostFolder)

[~,sampnames] = xlsread('samplenames.xlsx');
[metadata,sampcode_titles] = xlsread('samples_metadata.xlsx'); 

%% 2. define allowed formula space
% 
ESI_mode=-1;  %1 for pos, -1 for neg
min_mass=150;
max_mass=850;

%elements: min,max,exact mass,valence
elements(1,:)=[4,50,12,4]; %C
elements(2,:)=[4,100,1.007825,1]; %H
elements(3,:)=[2,40,15.9949146,2]; %O
elements(4,:)=[0,1,14.003074,3]; %N
elements(5,:)=[0,0,31.972071,4]; %S
elements(6,:)=[0,0,30.973762,5]; %P
elements(7,:)=[0,0,79.916521,6]; %Se
elements(8,:)=[0,0,22.989770,1]; %Na
elements(9,:)=[0,0,34.96885269,7]; %Cl
elements(10,:)=[0,1,13.00335,4]; %C13
%
% If you add more than 10 elements, you must update the e_array and el_matrix definitions in element_matrix.m!
% filters to remove bad formulas are found in element_matrix.m

element_matrix
%% 3. curate files, de-noise and calibrate
% 

blanks=metadata(:,1)==1&metadata(:,2)==1; % define which samples are blanks. blanks=[] if none, blanks=[x y z] if several
setlist=1:size(metadata,1);
sampleset=setlist(blanks==0);
blankset=setlist(blanks);
cal_order=[sampleset blankset];
%

%cal_peak=[];
cal_peakN=178.05097; %remove if you do not need a linear internal cal. This must be present in all samples.
cal_peakS=272.11881;
cal_peak_in_blank=1; % 1 if the cal is in the blank, 0 if not. Be careful, blank should be well calibrated somehow if 0.
use_pooled_cal_offset=1; % for blanks, pooled cal peak offset will be used.
linear_cal_ppm=10;  % how far off can the cal_peak be in ppm?
fine_cal_ppm=5;     % ppm range to check for DOM calibration peaks
assign_ppm=2;     % assignment ppm tolerance

noise_slope=0.001;   % these three factors define the noise window in Kendrick mass defect space
noise_int1=0.2;
noise_int2=0.18;

calibration
%%
calchoice=3;        % do you want to run the polynomial internal calibration? 
% 1 if yes for each sample individually (DOM samples), the pooled
% polynomial will be used for blanks (blue cal line)
% 2 if yes for all samples pooled together (less sample specific, red cal
% line)
% 3 if no (samples with non-typical DOM, calibrated externally)    

c=calsmp_combine(:,2)>0;
cal_combine= polyfit(calsmp_combine(c,1),calsmp_combine(c,3),5);
x1=linspace(150,800);
y1=polyval(cal_combine,x1);
y2=polyval(poly_avg,x1);
Fig1=figure();
Fig1.Color=([1 1 1]);
Fig1.Units='centimeters';
Fig1.Position=([5 5 25 10]);
%
 subplot(1,2,1)
hold on
scatter(calsmp_combine(c,1),calsmp_combine(c,3),5,log10(calsmp_combine(c,2)),'filled')
plot(x1,y1,'r','LineWidth',1)
plot(x1,y2,'b','LineWidth',1)
for linx=1:size(cal_poly_foravg,1)
    ynow=polyval(cal_poly_foravg(linx,:),x1);
    lh=plot(x1,ynow,'Color',[0.5 0.5 0.5],'LineWidth',0.5);
    lh.Color = [lh.Color 0.75];
end
axis([min_mass max_mass -fine_cal_ppm fine_cal_ppm])
xlabel('m/z');ylabel('mass error in crude cal data')
caltit={'calibration options - blue line for blanks';'calibration options - red line for blanks';'calibration options - no calibration chosen'};
    title(caltit(calchoice))
%
subplot(1,2,2)
hold on
for n=1:nosamps
    if ismember(n,sampleset)
        for rep=1:noreps
            xs=calsmp{n,rep}(:,4);
            calys=polyval(cal_polynomial{n,rep},xs);
            calvals=xs+calys.*xs/1e6;
            caloffset=(calvals-refmass)./refmass*1e6;
            clog=calsmp{n,rep}(:,2)>0;
        scatter(calsmp{n,rep}(clog,1),caloffset(clog),10,'filled')
        end
    end
end
axis([min_mass max_mass -assign_ppm assign_ppm])
xlabel('m/z');ylabel('mass error in final cal data')
title('final ppm offset - samples')
%% 4. formula assignment and data clean
C13_toggle=0;   % 1 if you want 13C formulas in the final data, 0 if you don't (they will still be assignment, but then filtered out - 0 is default)
min_reps=1;     % minimum number of data files to find a peak. 1 to include all data    
blank_scale=5; % peak intensity ratio to average blank to be counted

formula_assignment
%% 5. calibration and assignment assessment
samp_check=15;
rep_check=1;
peak_assessment
%% 6. distance matrix and principal coordinates
badsmp=blanks;      % in badsmp, you define which samples should not be included in the heatmap/PCoA etc. typically blanks
%badsmp=[1 2 3];        % manual definition of badsmp
goodsmp=1:nosamps;
goodsmp(badsmp)=[];
%
run_statistics
%
save('matlab_allvars')
output_vars={'calpk_I','cal_combine','sample_data','raw_data','formula','assignment_errors','elements_used','avg_intensities','Y','eigvals','sampcodes','goodsmp','nosamps','noreps','dist_matrix_cut','metadata','blanks','cor_peak','cor_peak_sig','table_averages','NOSC','sample_intensities','sampnames'};
save('output_vars',output_vars{:}) 
%clear all
%load('output_vars')    
%%
form_head={'C','H','O','N','S','P','Se','Na','Cl','13C','m/z','H/C','O/C','KM','NKM','KMD','DBE','DBE-O','13Cratio','AImod'};
for smp=1:nosamps
    headx{1,smp}=strcat(sampcodes{smp});
end
    heads=[form_head headx];
    assign_dat=[elements_used formula avg_intensities];
    csvwrite_with_headers('assigned_data.csv',assign_dat,heads)
%%
clear spike_tab resp_factor
[spikes,namesz]=xlsread('spike compounds_Feb18.xlsx');
sp_mass=spikes(:,2);
carbs=spikes(:,6);
spike_row=zeros(length(sp_mass),1);
%norm_intensities=avg_intensities./calpk_I'*10;
for setx=1:5
    for sp=1:length(sp_mass)
        m1=sp_mass(sp);
        diffx=abs(m1-formula(:,1));
        idx=find(diffx==min(diffx));
        spike_row(sp,1)=idx;
        
        int_cut(sp,:)=avg_intensities(idx,:);
        logset_n=metadata(:,1)==setx&metadata(:,2)==1;
        logset_s=metadata(:,1)==setx&metadata(:,2)==2;
        spike_tab{setx}(sp,1)=mean(int_cut(sp,logset_n));
        spike_tab{setx}(sp,2)=std(int_cut(sp,logset_n));
        spike_tab{setx}(sp,3)=mean(int_cut(sp,logset_s));
        spike_tab{setx}(sp,4)=std(int_cut(sp,logset_s));
        spike_tab{setx}(sp,5)=spike_tab{setx}(sp,3)-spike_tab{setx}(sp,1);
        output_spikes(sp,setx)=spike_tab{setx}(sp,5);
        output_errs(sp,setx)=sqrt((spike_tab{setx}(sp,2)^2)/3+(spike_tab{setx}(sp,4)^2)/3);
    end
    resp_factor(setx,:)=spike_tab{setx}(:,5)./spikes(:,4);
end
%
%%
meanlev=mean(resp_factor,2);
xx=namesz(2:end,2);
tits2={'mean solvent';'mean matrix';'Solvent';'River (2)';'River (1)';'Coastal';'Deep seawater'};
Fig1=figure();
Fig1.Color=([1 1 1]);
Fig1.Units='centimeters';
Fig1.Position=([5 5 25 10]);
%outdat=output_spikes(spikes(:,13)==1,:);
lny=meanlev(1);
lny2=mean(meanlev(2:5));
line([0 20],[lny lny],'color','k','Linestyle','--')
line([0 20],[lny2 lny2],'color','r','Linestyle','--')
hold on
bh=bar(1:20, resp_factor);
bh(1).FaceColor = [0 0 0];   
bh(2).FaceColor = [0.7 0.6 0.]; %light blue
bh(3).FaceColor = [0.7 0.2 0]; %light blue
bh(4).FaceColor = [0.15 0.15 0.95]; %light blue
bh(5).FaceColor = [0.67578 0.84375 0.89844]; %light blue
legend(tits2)
ylabel('Response factor (counts/ppb)')
xticks(1:20)
xticklabels(xx)
%%
resp_solv=resp_factor(1,:)';
resp_matavg=mean(resp_factor(2:5,:))';
%
setx=1;
sigsq1=(spike_tab{setx}(:,2)./spikes(:,6)).^2;
sigsq2=(spike_tab{setx}(:,4)./spikes(:,6)).^2;
SED1=(sigsq1/5+sigsq2/5).^0.5;
meandiff=resp_factor(setx,:);
%%
acids=spikes(:,6);
meanline_solv=mean(resp_factor(setx,:));
mean_mat=mean(resp_factor(2:5,:),1);
meanline_mat=mean(mean_mat);
%meantrans_mat=10^(mean(log10(mean_mat)));
figure()
subplot(1,3,1)
%x = 1:12;
plotx=spikes(:,8);
hold on
synth=spikes(:,12)==1;
scatter(plotx,meandiff,50,'k','filled')
scatter(plotx(synth),meandiff(synth),45,'r','filled')
line([-1,7],[meanline_solv,meanline_solv],'color','k')
%er = errorbar(plotx,meandiff,SED1,SED1);    
%er.Color = [0 0 0];                            
%er.LineStyle = 'none';  
axis([-1 7 0 5e5])
hold off
xlabel('logP (calc)')
ylabel('Response factor')
title('in pure solvent')
%
subplot(1,3,2)
%x = 1:12;
hold on
synth=spikes(:,12)==1;
scatter(plotx,mean_mat,50,'k','filled')
scatter(plotx(synth),mean_mat(synth),45,'r','filled')
line([-1,7],[meanline_mat,meanline_mat],'color','k')
%er = errorbar(plotx,mean_mat,SED1,SED1);    
%er.Color = [0 0 0];                            
%er.LineStyle = 'none';  
axis([-1 7 0 5e5])
hold off
xlabel('logP (calc)')
ylabel('Response factor')
title('in matrix (average of 4)')
%
subplot(1,3,3)
%x = 1:12;
hold on
synth=spikes(:,12)==1;
scatter(meandiff,mean_mat,50,'k','filled')
scatter(meandiff(synth),mean_mat(synth),45,'r','filled')
line([0 5e5],[0 5e5],'color','k')
%er = errorbar(plotx,mean_mat,SED1,SED1);    
%er.Color = [0 0 0];                            
%er.LineStyle = 'none';  
axis([0 5e5 0 5e5])
hold off
xlabel('Response factor in matrix')
ylabel('Response factor in solvent')
title('Comparison')
%%
% d5 type
clear lowvallog avgcut lowval meanmatr_corr slope1ppb ppbmatr meanmatr_all meanmatr_corr
for typ=2:5
    matr_nospike{typ}=metadata(:,1)==typ&metadata(:,2)==1;
    meanmatr_all{typ}=mean(avg_intensities(:,matr_nospike{typ}),2);
    lowvallog{typ}=avg_intensities(:,matr_nospike{typ})>0;
    avgcut{typ}=avg_intensities(:,matr_nospike{typ});
    lowval(typ,1)=min(avgcut{typ}(lowvallog{typ}));
    
    meanmatr_corr{typ}=meanmatr_all{typ}-lowval(typ,1);
    meanmatr_corr{typ}(meanmatr_corr{typ}<0)=0;
    slope1ppb(typ,1)=resp_factor(typ,4);
    detlim=0.5;
    ppbmatr{typ}=meanmatr_corr{typ}/slope1ppb(typ,1);
    ppbmatr_add{typ}=ppbmatr{typ};
        for valx=1:length(ppbmatr_add{typ})
            if ppbmatr_add{typ}(valx)==0

            else
                ppbmatr_add{typ}(valx)=ppbmatr_add{typ}(valx)+0.5;
            end
        end
    model_ppm(typ,1)=sum(ppbmatr_add{typ})/1000;
    Table2(typ,1)=prctile(ppbmatr_add{typ}(ppbmatr_add{typ}>0),10);
    Table2(typ,2)=prctile(ppbmatr_add{typ}(ppbmatr_add{typ}>0),90);
    Table2(typ,3)=sum(ppbmatr_add{typ})/1000;
end
sum(ppbmatr_add{4})/1000
prctile(ppbmatr_add{4}(ppbmatr_add{4}>0),10)
prctile(ppbmatr_add{4}(ppbmatr_add{4}>0),50)
prctile(ppbmatr_add{4}(ppbmatr_add{4}>0),90)
prctile(ppbmatr_add{4}(ppbmatr_add{4}>0),100)
%%
p25=prctile(resp_factor(1,:),25)
p75=prctile(resp_factor(1,:),75)
mx=max(resp_factor(1,:))
solv_mean=mean(resp_factor(1,:))
solv_med=median(resp_factor(1,:))
mat_mean=mean(resp_matavg)
mat_med=median(resp_matavg)
