# Supplementary material for: Improvement of Electrospray Ionization Response Linearity and Quantification in Dissolved Organic Matter Using Synthetic Deuterated Internal Standards
Source: Anal Chem. 2025 Aug 22;97(34):18562–72. doi: 10.1021/acs.analchem.5c02463 (PMC12409698; doi:10.1021/acs.analchem.5c02463)
Supplement: Supplementary file 2 [file ac5c02463_si_002.zip › Final code for SI Aug15/Multispike data/Equations for molecular categories JH2.xlsm]

## Sheet: Sheet1
	Formula	Al	Fe	Na	K	C	H	O	N	S	Cl	F	Br	P	C	H	O	N	S	P	NOSC	H/C	O/C	AI	AI-mod	DBE	exact mass	negative mass	Kendrick mass	NKM	KMD	contaminant	Orule			contaminants
	C7H8N4O2	0	0	0	0	7	8	2	4	0	0	0	0	0	7	8	2	4	0	0	1.14286	1.14286	0.285714	2	0.5	6	180.065	179.057	179.864	180	0.136336	0	0	C	12	163.061
	C13H16O6	0	0	0	0	13	16	6	0	0	0	0	0	0	13	16	6	0	0	0	-0.307692	1.23077	0.461538	0	0.3	6	268.095	267.087	267.795	268	0.204669	0	0	H	1.00783	164.065
	C10H10O6	0	0	0	0	10	10	6	0	0	0	0	0	0	10	10	6	0	0	0	0.2	1	0.6	0	0.428571	6	226.048	225.04	225.795	226	0.204669	0	0	O	15.9949	173.118
Note: input variables are number of C, H, O, N, S, P 1 means yes, 0 means no	C9H12O6	0	0	0	0	9	12	6	0	0	0	0	0	0	9	12	6	0	0	0	0	1.33333	0.666667	-0.666667	0.166667	4	216.063	215.056	215.822	216	0.17787	0	0	N	14.0031	174.122
	C8H12O4	0	0	0	0	8	12	4	0	0	0	0	0	0	8	12	4	0	0	0	-0.5	1.5	0.5	-0.25	0.166667	3	172.074	171.066	171.881	172	0.11858	0	0	S	31.9721	193.087
		0	0	0	0	0	0	0	0	0	0	0	0	0	0	0	0	0	0	0	#DIV/0!	#DIV/0!	#DIV/0!	#DIV/0!	0	1	0	-1.00728	0	0	0	0	1	P	30.9738	194.09
		0	0	0	0	0	0	0	0	0	0	0	0	0	0	0	0	0	0	0	#DIV/0!	#DIV/0!	#DIV/0!	#DIV/0!	0	1	0	-1.00728	0	0	0	0	1	proton	1.00728	205.16
		0	0	0	0	0	0	0	0	0	0	0	0	0	0	0	0	0	0	0	#DIV/0!	#DIV/0!	#DIV/0!	#DIV/0!	0	1	0	-1.00728	0	0	0	0	1			206.163
		0	0	0	0	0	0	0	0	0	0	0	0	0	0	0	0	0	0	0	#DIV/0!	#DIV/0!	#DIV/0!	#DIV/0!	0	1	0	-1.00728	0	0	0	0	1		13.0034	207.087
		0	0	0	0	0	0	0	0	0	0	0	0	0	0	0	0	0	0	0	#DIV/0!	#DIV/0!	#DIV/0!	#DIV/0!	0	1	0	-1.00728	0	0	0	0	1		2.0141	208.091
		0	0	0	0	0	0	0	0	0	0	0	0	0	0	0	0	0	0	0	#DIV/0!	#DIV/0!	#DIV/0!	#DIV/0!	0	1	0	-1.00728	0	0	0	0	1			208.845
		0	0	0	0	0	0	0	0	0	0	0	0	0	0	0	0	0	0	0	#DIV/0!	#DIV/0!	#DIV/0!	#DIV/0!	0	1	0	-1.00728	0	0	0	0	1		13.0063	210.842
		0	0	0	0	0	0	0	0	0	0	0	0	0	0	0	0	0	0	0	#DIV/0!	#DIV/0!	#DIV/0!	#DIV/0!	0	1	0	-1.00728	0	0	0	0	1			212.035
		0	0	0	0	0	0	0	0	0	0	0	0	0	0	0	0	0	0	0	#DIV/0!	#DIV/0!	#DIV/0!	#DIV/0!	0	1	0	-1.00728	0	0	0	0	1			212.075
		0	0	0	0	0	0	0	0	0	0	0	0	0	0	0	0	0	0	0	#DIV/0!	#DIV/0!	#DIV/0!	#DIV/0!	0	1	0	-1.00728	0	0	0	0	1			212.839
		0	0	0	0	0	0	0	0	0	0	0	0	0	0	0	0	0	0	0	#DIV/0!	#DIV/0!	#DIV/0!	#DIV/0!	0	1	0	-1.00728	0	0	0	0	1			213.039
		0	0	0	0	0	0	0	0	0	0	0	0	0	0	0	0	0	0	0	#DIV/0!	#DIV/0!	#DIV/0!	#DIV/0!	0	1	0	-1.00728	0	0	0	0	1			213.078
		0	0	0	0	0	0	0	0	0	0	0	0	0	0	0	0	0	0	0	#DIV/0!	#DIV/0!	#DIV/0!	#DIV/0!	0	1	0	-1.00728	0	0	0	0	1			213.964
	C8H12O4	0	0	0	0	8	12	4	0	0	0	0	0	0	8	12	4	0	0	0	-0.5	1.5	0.5	-0.25	0.166667	3	172.074	171.066	171.881	172	0.11858	0	0			214.071
	C9H12O6	0	0	0	0	9	12	6	0	0	0	0	0	0	9	12	6	0	0	0	0	1.33333	0.666667	-0.666667	0.166667	4	216.063	215.056	215.822	216	0.17787	0	0			214.967
	C34H50O7	0	0	0	0	34	50	7	0	0	0	0	0	0	34	50	7	0	0	0	-1.05882	1.47059	0.205882	0.111111	0.213115	10	570.356	569.348	569.719	570	0.28121	0	0			217.145
	C7H12O2	0	0	0	0	7	12	2	0	0	0	0	0	0	7	12	2	0	0	0	-1.14286	1.71429	0.285714	0	0.166667	2	128.084	127.076	127.941	128	0.0592898	0	0			218.148
	C31H48O6	0	0	0	0	31	48	6	0	0	0	0	0	0	31	48	6	0	0	0	-1.16129	1.54839	0.193548	0.08	0.178571	8	516.345	515.338	515.769	516	0.231466	0	0			220.179
	C8H8O4	0	0	0	0	8	8	4	0	0	0	0	0	0	8	8	4	0	0	0	0	1	0.5	0.25	0.5	5	168.042	167.035	167.855	168	0.145379	0	0			221.155
	C13H16O4	0	0	0	0	13	16	4	0	0	0	0	0	0	13	16	4	0	0	0	-0.615385	1.23077	0.307692	0.222222	0.363636	6	236.105	235.098	235.841	236	0.158778	0	0			222.158
	C16H18O10	0	0	0	0	16	18	10	0	0	0	0	0	0	16	18	10	0	0	0	0.125	1.125	0.625	-0.333333	0.272727	8	370.09	369.083	369.677	370	0.323249	0	0			229.181
	C11H12O5	0	0	0	0	11	12	5	0	0	0	0	0	0	11	12	5	0	0	0	-0.181818	1.09091	0.454545	0.166667	0.411765	6	224.068	223.061	223.818	224	0.181723	0	0			230.184
	C9H10O5	0	0	0	0	9	10	5	0	0	0	0	0	0	9	10	5	0	0	0	0	1.11111	0.555556	0	0.384615	5	198.053	197.046	197.832	198	0.168324	0	0			239.067
	C12H12O6	0	0	0	0	12	12	6	0	0	0	0	0	0	12	12	6	0	0	0	0	1	0.5	0.166667	0.444444	7	252.063	251.056	251.782	252	0.218068	0	0			240.071
	C11H12O4	0	0	0	0	11	12	4	0	0	0	0	0	0	11	12	4	0	0	0	-0.363636	1.09091	0.363636	0.285714	0.444444	6	208.074	207.066	207.841	208	0.158778	0	0			250.145
	C10H10O6	0	0	0	0	10	10	6	0	0	0	0	0	0	10	10	6	0	0	0	0.2	1	0.6	0	0.428571	6	226.048	225.04	225.795	226	0.204669	0	0			251.148
															0	0	0	0	0	0	#DIV/0!	#DIV/0!	#DIV/0!	#DIV/0!	0	1	0	-1.00728	0	0	0	0	1			251.114
															0	0	0	0	0	0	#DIV/0!	#DIV/0!	#DIV/0!	#DIV/0!	0	1	0	-1.00728	0	0	0	0	1			252.117
															0	0	0	0	0	0	#DIV/0!	#DIV/0!	#DIV/0!	#DIV/0!	0	1	0	-1.00728	0	0	0	0	1			255.233
															0	0	0	0	0	0	#DIV/0!	#DIV/0!	#DIV/0!	#DIV/0!	0	1	0	-1.00728	0	0	0	0	1			256.236
															0	0	0	0	0	0	#DIV/0!	#DIV/0!	#DIV/0!	#DIV/0!	0	1	0	-1.00728	0	0	0	0	1			257.155
															0	0	0	0	0	0	#DIV/0!	#DIV/0!	#DIV/0!	#DIV/0!	0	1	0	-1.00728	0	0	0	0	1			258.158
																																				259.098
																																				260.101
																																				265.148
																																				266.151
																																				266.804
																																				268.801
																																				270.798
																																				272.795
																																				274.792
																																				275.165
																																				276.169
																																				279.233
																																				280.236
																																				281.249
																																				282.252
																																				283.264
																																				284.268
																																				289.108
																																				290.112
																																				293.176
																																				295.14
																																				296.143
																																				297.153
																																				298.156
																																				309.174
																																				310.177
																																				311.169
																																				312.172
																																				317.139
																																				318.143
																																				324.763
																																				326.76
																																				328.757
																																				330.754
																																				332.751
																																				334.748
																																				325.184
																																				326.188
																																				336.327
																																				337.331
																																				339.166
																																				340.169
																																				339.2
																																				340.203
																																				339.233
																																				340.236
																																				353.212
																																				354.216
																																				355.228
																																				356.231
																																				367.358
																																				368.362
																																				369.244
																																				370.247
																																				381.374
																																				382.377
																																				382.721
																																				384.718
																																				386.715
																																				388.712
																																				390.709
																																				392.706
																																				394.703
																																				383.192
																																				384.196
																																				397.227
																																				398.23
																																				401.088
																																				402.091
																																				420.276
																																				421.279
																																				427.218
																																				428.222
																																				440.68
																																				442.677
																																				444.674
																																				446.671
																																				448.668
																																				450.665
																																				452.662
																																				454.659
																																				441.253
																																				442.256
																																				451.329
																																				452.332
																																				471.245
																																				472.248
																																				498.638
																																				500.635
																																				502.632
																																				504.63
																																				506.627
																																				508.624
																																				510.621
																																				512.618
																																				514.615
																																				515.271
																																				516.274
																																				556.597
																																				558.594
																																				560.591
																																				562.588
																																				564.413
																																				565.416
																																				564.585
																																				566.582
																																				568.579
																																				570.576
																																				572.573
																																				574.57
																																				559.297
																																				560.3
																																				593.151
																																				594.155
																																				603.323
																																				604.327
																																				609.146
																																				610.149
																																				644.339
																																				645.343
																																				646.338
																																				647.341
																																				647.35
																																				648.353
																																				691.376
																																				692.379
																																				677.497
																																				678.5
																																				755.204
																																				756.207
																																				735.402
																																				736.405
																																				779.428
																																				780.432
																																				790.581
																																				791.585
																																				903.665
																																				904.669
