# Supplementary material for: Improvement of Electrospray Ionization Response Linearity and Quantification in Dissolved Organic Matter Using Synthetic Deuterated Internal Standards
Source: Anal Chem. 2025 Aug 22;97(34):18562–72. doi: 10.1021/acs.analchem.5c02463 (PMC12409698; doi:10.1021/acs.analchem.5c02463)
Supplement: Supplementary file 2 [file ac5c02463_si_002.zip › Final code for SI Aug15/Multispike data/Multispike prep.xlsx]

## Sheet: Sheet1
order name	Name	Fridge code	stock conc	desired conc (ppm)	vol	total vol
6	1,4-cyclohexane-dicarboxylic acid	1	1.1	1	45.4545	50000
10	1,2,4-cyclohexanetricarboxylic acid	3	1	1	50	50000
20	Carbenoxolone sodium salt	4	1.2	1	41.6667	50000
19	fusidic acid sodium salt	7	1.2	1	41.6667	50000
5	vanillic acid	8	1.2	1	41.6667	50000
14	3-ethyl-3-phenylglutaric acid	9	1.1	1	45.4545	50000
18	4acid-malonic benzene	10	1.1	1	45.4545	50000
11	sinapic acid	11	1.2	1	41.6667	50000
7	Syringic acid	12	1	1	50	50000
8	3-phenylglutaric acid	14	1.1	1	45.4545	50000
13	2.5-dihydroxy-1,4-benzenediacetic acid	15	1.2	1	41.6667	50000
9	(5-formyl-2-methoxyphenoxy)acetic acid	16	1.1	1	45.4545	50000
2	CRAM alkene 267 d2	17	1.2	1	41.6667	50000
3	CRAM alkene 267 d3	18	1.3	1	38.4615	50000
4	CRAM alkene 267 d5m	19	1.1	1	45.4545	50000
16	CRAM alkene 4 acid	20	1	1	50	50000
1	CRAM alkene 3 acid	21	1	1	50	50000
17	CRAM alkane 4 acid	22	1.1	1	45.4545	50000
15	CRAM alkane 3 acid	23	1.1	1	45.4545	50000
12	CRAM 2 acid	24	1.2	1	41.6667	50000
					893.765
