# Supplementary material for: Improvement of Electrospray Ionization Response Linearity and Quantification in Dissolved Organic Matter Using Synthetic Deuterated Internal Standards
Source: Anal Chem. 2025 Aug 22;97(34):18562–72. doi: 10.1021/acs.analchem.5c02463 (PMC12409698; doi:10.1021/acs.analchem.5c02463)
Supplement: Supplementary file 2 [file ac5c02463_si_002.zip › Final code for SI Aug15/Multispike data/samplenames.xlsx]

## Sheet: Sheet1
Solv_n1_150_Feb14-qb.mzXML
Solv_n2_150_Feb14-qb.mzXML
Solv_n3_150_Feb14-qb.mzXML
Solv_17feb_s1-qb.mzXML
Solv_17feb_s2-qb.mzXML
Solv_17feb_s3-qb.mzXML
SRNOM_n1_150_Feb14-qb.mzXML
SRNOM_n2_150_Feb14-qb.mzXML
SRNOM_n3_150_Feb14-qb.mzXML
SRNOM_17feb_s1-qb.mzXML
SRNOM_17feb_s2-qb.mzXML
SRNOM_17feb_s3-qb.mzXML
SRFA_n1_150_Feb14-qb.mzXML
SRFA_n2_150_Feb14-qb.mzXML
SRFA_n3_150_Feb14-qb.mzXML
SRFA_17feb_s1-qb.mzXML
SRFA_17feb_s2-qb.mzXML
SRFA_17feb_s3-qb.mzXML
TRM_n1_150_Feb14-qb.mzXML
TRM_n2_150_Feb14-qb.mzXML
TRM_n3_150_Feb14-qb.mzXML
TRM_17feb_s1-qb.mzXML
TRM_17feb_s2-qb.mzXML
TRM_17feb_s3-qb.mzXML
Nelha_n1_150_Feb14-qb.mzXML
Nelha_n2_150_Feb14-qb.mzXML
Nelha_n3_150_Feb14-qb.mzXML
Nelha_17feb_s1-qb.mzXML
Nelha_17feb_s2-qb.mzXML
Nelha_17feb_s3-qb.mzXML
