# Supplementary material for: Improvement of Electrospray Ionization Response Linearity and Quantification in Dissolved Organic Matter Using Synthetic Deuterated Internal Standards
Source: Anal Chem. 2025 Aug 22;97(34):18562–72. doi: 10.1021/acs.analchem.5c02463 (PMC12409698; doi:10.1021/acs.analchem.5c02463)
Supplement: Supplementary file 2 [file ac5c02463_si_002.zip › Final code for SI Aug15/Multispike data/samples_metadata.xlsx]

## Sheet: Sheet1
Code	code	type	smpno
Solv_n1	1	1	1
Solv_n2	1	1	1
Solv_n3	1	1	1
Solv_s1	1	2	2
Solv_s2	1	2	2
Solv_s3	1	2	2
SRNOM_n1	2	1	3
SRNOM_n2	2	1	3
SRNOM_n3	2	1	3
SRNOM_s1	2	2	4
SRNOM_s2	2	2	4
SRNOM_s3	2	2	4
SRFA_n1	3	1	5
SRFA_n2	3	1	5
SRFA_n3	3	1	5
SRFA_s1	3	2	6
SRFA_s2	3	2	6
SRFA_s3	3	2	6
TRM_n1	4	1	7
TRM_n2	4	1	7
TRM_n3	4	1	7
TRM_s1	4	2	8
TRM_s2	4	2	8
TRM_s3	4	2	8
Nelha_n1	5	1	9
Nelha_n2	5	1	9
Nelha_n3	5	1	9
Nelha_s1	5	2	10
Nelha_s2	5	2	10
Nelha_s3	5	2	10
