# Supplementary material for: Improvement of Electrospray Ionization Response Linearity and Quantification in Dissolved Organic Matter Using Synthetic Deuterated Internal Standards
Source: Anal Chem. 2025 Aug 22;97(34):18562–72. doi: 10.1021/acs.analchem.5c02463 (PMC12409698; doi:10.1021/acs.analchem.5c02463)
Supplement: Supplementary file 2 [file ac5c02463_si_002.zip › Final code for SI Aug15/Multispike data/spike compounds.xlsx]

## Sheet: Sheet1
Name	Code	formula	mass	monoisotopic deprotonated mass	stock conc	conc (ppb)	Aliphatic/	# COOH	O/mass	logP (calc)	code in freezer	type	spiked	synth_CRAM
CRAM alkene 3 acid	d0-1	C13H16O6	268.09	267.087	1	10	Aliphatic	3	0.02238	0.31	21	1	1	1
CRAM alkene 267 d2	d2-1	C13H14D2O6	270.11	269.1	1.3	10	Aliphatic	3	0.02213	0.31	17	1	1	1
CRAM alkene 267 d3	d3-1	C13H13D3O6	271.11	270.106	1.3	10	Aliphatic	3	0.02213	0.31	18	1	1	1
CRAM alkene 267 d5	d5-1	C13H11D5O6	273.13	272.119	1.1	10	Aliphatic	3	0.02197	0.31	19	1	1	1
vanillic acid	c2	C₈H₈O₄	168.15	167.035	1.2	10	Aromatic	1	0.02379	1.4	8	2	1	0
1,4-cyclohexane-dicarboxylic acid	c3	C₈H₁₂O₄	172.18	171.066	1.1	10	Aliphatic	2	0.02323	0.79	1	1	1	0
Syringic acid	c4	C₉H₁₀O₅	198.17	197.046	1	10	Aromatic	1	0.02523	1	12	2	1	0
3-phenylglutaric acid	c5	C₁₁H₁₂O₄	208.21	207.066	1.1	10	Aromatic	2	0.01921	1.1	14	2	1	0
(5-formyl-2-methoxyphenoxy)acetic acid	c6	C10H10O5	210.18	209.173	1.1	10	Aromatic	1	0.02379	0.32	16	2	1	0
1,2,4-cyclohexanetricarboxylic acid	c7	C9H12O6	216.19	215.056	1	10	Aliphatic	3	0.02775	0.12	3	1	1	0
sinapic acid	c8	C₁₁H₁₂O₅	224.21	223.061	1.2	10	Aromatic	1	0.0223	1.78	11	2	1	0
CRAM 2 acid	c9	C12H18O4	226.12	225.113	1.2	10	Aliphatic	2	0.01769	1.75	24	1	1	1
2.5-dihydroxy-1,4-benzenediacetic acid	c10	C₁₀H₁₀O₆	226.19	225.04	1.2	10	Aromatic	2	0.02653	0.3	15	2	1	0
3-ethyl-3-phenylglutaric acid	c11	C13H16O4	236.27	235.098	1.1	10	Aromatic	2	0.01693	1.74	9	2	1	0
CRAM alkane 3 acid	c13	C13H18O6	270.11	269.103	1.1	10	Aliphatic	3	0.02221	0.99	23	1	1	1
CRAM alkene 4 acid	c14	C14H16O8	312.08	311.077	1	10	Aliphatic	4	0.02563	-0.31	20	1	1	1
CRAM alkane 4 acid	c15	C14H18O8	314.1	313.093	1.1	10	Aliphatic	4	0.02547	0.17	22	1	1	1
4acid-malonic benzene	c16	C16H18O10	370.32	369.083	1.1	10	Aromatic	4	0.027	1.42	10	2	1	0
fusidic acid	c17	C₃₁H₄₇O₆Na	538.7	515.338	1.2	10	Aliphatic	1	0.01114	5.57	7	3	1	0
carbenoxolone	c18	C₃₄H₄₈O₇Na₂	614.7	569.348	1.2	10	Aliphatic	2	0.01139	6.4	4	3	1	0
