# Supplementary material for: Improvement of Electrospray Ionization Response Linearity and Quantification in Dissolved Organic Matter Using Synthetic Deuterated Internal Standards
Source: Anal Chem. 2025 Aug 22;97(34):18562–72. doi: 10.1021/acs.analchem.5c02463 (PMC12409698; doi:10.1021/acs.analchem.5c02463)
Supplement: Supplementary file 2 [file ac5c02463_si_002.zip › Final code for SI Aug15/Multispike data/Table2.xlsx]

## Sheet: Sheet1
	10th percentile (ppb)	90th percentile (ppb)	sum (ppm)
SRNOM	0.614123	10.9649	9.08317
SRFA	0.623104	12.6765	11.062
TRM	0.662068	19.5296	16.8517
NELHA	0.599537	12.2733	11.7541
