# Supplementary material for: Improvement of Electrospray Ionization Response Linearity and Quantification in Dissolved Organic Matter Using Synthetic Deuterated Internal Standards
Source: Anal Chem. 2025 Aug 22;97(34):18562–72. doi: 10.1021/acs.analchem.5c02463 (PMC12409698; doi:10.1021/acs.analchem.5c02463)
Supplement: Supplementary file 2 [file ac5c02463_si_002.zip › Final code for SI Aug15/TRM concentration series/assigned_data_TRM.csv]

C	H	O	N	S	P	Se	Na	Cl	13C	m/z	H/C	O/C	KM	NKM	KMD	DBE	DBE-O	13Cratio	AImod	T0-D5-1-10-qb.mzXML	T0-D5-1-10_b-qb.mzXML	T10-D5-1-10-qb.mzXML	T10-D5-1-10_b-qb.mzXML	T25-D5-1-10-qb.mzXML	T25-D5-1-10_b-qb.mzXML	T5-D5-1-10-qb.mzXML	T5-D5-1-10_b-qb.mzXML	T50-D5-1-10-qb.mzXML	T50-D5-1-10_b-qb.mzXML	T75-D5-1-10-qb.mzXML	T75-D5-1-10_b-qb.mzXML	blankc-qb
8	9	2	1	0	0	0	0	0	0	150.056052	1.125	0.25	149.888498	150	0.111502228	4	2	0.0889787664	0.5	0	0	738.763123	348.524719	713.121765	0	269.201477	0	1198.99841	933.620605	1752.08972	1514.2019	0
8	8	3	0	0	0	0	0	0	0	151.040067	1	0.375	150.871415	151	0.128585388	5	2	0.0889787664	0.538461538	0	0	5552.80664	6872.37988	9219.0459	10166.5273	404.726929	0	11787.3955	11803.7061	16878.9199	15252.8662	0
9	12	2	0	0	0	0	0	0	0	151.076453	1.33333333	0.222222222	150.907759	151	0.0922406167	4	2	0.100101112	0.375	0	0	4434.85986	6138.39404	6929.46826	6927.43457	1158.04285	2236.91626	9784.98438	7246.61816	8968.28418	10604.8877	0
7	7	3	1	0	0	0	0	0	0	152.035316	1	0.428571429	151.865552	152	0.134447692	4	1	0.0778564206	0.555555556	0	0	3250.98535	2896.0127	3593.82007	5238.60352	0	0	3302.21289	6155.40967	9621.25586	8135.50537	0
8	11	2	1	0	0	0	0	0	0	152.071702	1.375	0.25	151.901897	152	0.0981029207	3	1	0.0889787664	0.333333333	0	0	781.931152	1009.1615	1042.43176	2000.85938	324.992462	0	967.44043	2961.46191	2864.92773	2679.16504	0
7	6	4	0	0	0	0	0	0	0	153.019332	0.857142857	0.571428571	152.848469	153	0.151530853	5	1	0.0778564206	0.6	0	0	0	4731.44775	9002.32031	10046.6719	0	0	13841.8828	12724.0439	14377.873	16561.9121	0
8	10	3	0	0	0	0	0	0	0	153.055717	1.25	0.375	152.884814	153	0.115186081	4	1	0.0889787664	0.384615385	0	0	7841.42822	9576.89258	16789.3613	17661.3555	0	598.087891	19014.8809	16506.1289	20148.1035	19470.3203	0
9	14	2	0	0	0	0	0	0	0	153.092103	1.55555556	0.222222222	152.921159	153	0.0788413095	3	1	0.100101112	0.25	0	0	5381.05957	5596.31006	11637.416	10088.6328	5883.12061	4066.19141	14046.7764	11791.1768	17254.2852	12667.75	0
6	5	4	1	0	0	0	0	0	0	154.014581	0.833333333	0.666666667	153.842607	154	0.157393157	4	0	0.0667340748	0.666666667	0	0	0	0	0	0	0	0	3568.86523	5289.12012	0	5417.33008	0
7	9	3	1	0	0	0	0	0	0	154.050966	1.28571429	0.428571429	153.878952	154	0.121048385	3	0	0.0778564206	0.333333333	0	0	2119.83765	1998.09045	4707.28857	6372.24463	0	0	6341.61328	6245.15186	5259.49756	7790.00244	0
7	8	4	0	0	0	0	0	0	0	155.034982	1.14285714	0.571428571	154.861868	155	0.138131546	4	0	0.0778564206	0.4	0	0	11573.1367	11926.7529	20682.2949	21530.3379	0	0	22326.8242	20947.457	17262.8887	30336.9062	0
8	12	3	0	0	0	0	0	0	0	155.071367	1.5	0.375	154.898213	155	0.101786774	3	0	0.0889787664	0.230769231	0	0	11037.6543	12038.7744	16413.6719	15474.9707	12288.0371	3880.27563	17800.3867	16424.0566	11212.665	14542.0918	0
6	7	4	1	0	0	0	0	0	0	156.030231	1.16666667	0.666666667	155.856006	156	0.14399385	3	-1	0.0667340748	0.333333333	0	10048.917	0	898.854797	3441.82642	1855.97742	0	0	3267.42383	3213.51343	1945.8092	5683.625	0
7	11	3	1	0	0	0	0	0	0	156.066616	1.57142857	0.428571429	155.892351	156	0.107649078	2	-1	0.0778564206	0.111111111	0	0	0	702.183411	1384.30945	0	0	0	1767.11743	2363.20679	1599.01416	1992.0166	0
6	6	5	0	0	0	0	0	0	0	157.014246	1	0.833333333	156.838923	157	0.16107701	4	-1	0.0667340748	0.428571429	0	0	0	2289.39844	3715.31494	5019.64844	1638.69861	0	3162.38574	4573.72656	2666.80078	0	0
7	10	4	0	0	0	0	0	0	0	157.050632	1.42857143	0.571428571	156.875268	157	0.124732239	3	-1	0.0778564206	0.2	0	0	0	21585.6758	37006.3047	33820.9492	0	0	33533.207	30750.6426	37772.3477	40176.9531	0
8	14	3	0	0	0	0	0	0	0	157.087017	1.75	0.375	156.911613	157	0.0883874669	2	-1	0.0889787664	0.0769230769	0	0	28848.5098	29423.7773	30480.7871	31446.2832	98048.7969	49277.3633	23472.8613	25218.918	0	0	0
7	13	3	1	0	0	0	0	0	0	158.082266	1.85714286	0.428571429	157.90575	158	0.0942497708	1	-2	0.0778564206	0	0	0	3051.38428	1626.53601	1065.44739	1288.76233	0	0	2209.61206	1625.74255	0	0	0
6	8	5	0	0	0	0	0	0	0	159.029897	1.33333333	0.833333333	158.852322	159	0.147677703	3	-2	0.0667340748	0.142857143	0	0	12755.9473	11731.2852	18513.3457	20999.4453	0	0	18300.9141	21378.9102	18858.5	20780.6719	0
10	8	2	0	0	0	0	0	0	0	159.045153	0.8	0.2	158.867561	159	0.132438538	7	5	0.111223458	0.666666667	0	0	6828.99756	0	7275.68115	5569.76221	0	0	8451.6709	6303.79492	12781.8691	11830.3193	0
7	12	4	0	0	0	0	0	0	0	159.066282	1.71428571	0.571428571	158.888667	159	0.111332931	2	-2	0.0778564206	0	18661.123	0	59621.1797	53185.7305	73301.2656	65641.1016	132555.938	54268.8555	44720.2031	38783.125	35365.1289	39844.3047	0
8	16	3	0	0	0	0	0	0	0	159.102667	2	0.375	158.925012	159	0.0749881597	1	-2	0.0889787664	0	0	0	0	0	0	0	134619.328	86537.3594	0	0	0	0	0
9	7	2	1	0	0	0	0	0	0	160.040402	0.777777778	0.222222222	159.861699	160	0.138300842	6	4	0.100101112	0.714285714	0	0	0	0	0	0	0	0	0	0	8699.40723	0	0
9	6	3	0	0	0	0	0	0	0	161.024417	0.666666667	0.333333333	160.844616	161	0.155384003	7	4	0.100101112	0.733333333	0	0	3953.67139	3982.5022	8922.00684	8524.34863	1655.54285	0	6890.63184	5671.82373	11820.1807	13494.4512	0
10	10	2	0	0	0	0	0	0	0	161.060803	1	0.2	160.880961	161	0.119039231	6	4	0.111223458	0.555555556	0	0	10446.0215	8295.5791	19751.0938	18469.4707	2231.85645	1945.08521	34609.7695	27674.5117	38960.293	34251.1992	0
8	5	3	1	0	0	0	0	0	0	162.019666	0.625	0.375	161.838754	162	0.161246307	6	3	0.0889787664	0.818181818	0	0	995.64502	0	915.888916	1760.39014	0	0	0	2710.23901	2226.01099	4097.58887	0
9	9	2	1	0	0	0	0	0	0	162.056052	1	0.222222222	161.875098	162	0.124901535	5	3	0.100101112	0.571428571	0	0	5666.87207	2708.1333	10808.2568	9722.19824	3597.87036	0	17824.7656	13250.2402	18141.4883	17854.9688	0
8	4	4	0	0	0	0	0	0	0	163.003682	0.5	0.5	162.821671	163	0.178329467	7	3	0.0889787664	0.833333333	0	0	0	364.958527	2817.38135	2531.20288	0	0	0	0	0	3040.45166	0
9	8	3	0	0	0	0	0	0	0	163.040067	0.888888889	0.333333333	162.858015	163	0.141984696	6	3	0.100101112	0.6	0	0	11812.3057	12509.4102	22241.8477	21662.6758	4122.21436	0	34736.5625	26933.7578	33289.4961	30144.2852	0
6	12	5	0	0	0	0	0	0	0	163.061196	2	0.833333333	162.879121	163	0.120879089	1	-4	0.0667340748	0	0	0	0	0	0	0	0	0	25249.1621	25014.002	27162.8516	25978.2949	0
10	12	2	0	0	0	0	0	0	0	163.076453	1.2	0.2	162.89436	163	0.105639924	5	3	0.111223458	0.444444444	0	0	18557.7754	18750.7168	38942.7422	35414.875	49875.0859	33076.0039	58849.6875	44972.4727	60942.2617	65305.4492	0
8	7	3	1	0	0	0	0	0	0	164.035316	0.875	0.375	163.852153	164	0.147847	5	2	0.0889787664	0.636363636	0	0	4781.43164	4926.29883	8781.16992	8429.56445	0	0	9101.26953	12284.0811	19104.2168	11223.5254	0
8	6	4	0	0	0	0	0	0	0	165.019332	0.75	0.5	164.83507	165	0.16493016	6	2	0.0889787664	0.666666667	0	0	28281.4805	25936.3965	69164.0703	61672.0781	0	0	91077.4531	81902.375	91179.0156	104235.984	0
9	10	3	0	0	0	0	0	0	0	165.055717	1.11111111	0.333333333	164.871415	165	0.128585388	5	2	0.100101112	0.466666667	0	0	21078.9121	17080.4668	39512.6797	36851.2773	3493.58203	2354.06738	51834.4766	44265.1953	58782.4766	64247.7422	0
10	14	2	0	0	0	0	0	0	0	165.092103	1.4	0.2	164.907759	165	0.0922406167	4	2	0.111223458	0.333333333	0	0	17942.6113	17046.252	38514.9336	30677.1699	7504.68555	4057.12744	52130.9258	51674.2461	66319	61685.2461	0
7	5	4	1	0	0	0	0	0	0	166.014581	0.714285714	0.571428571	165.829208	166	0.170792464	5	1	0.0778564206	0.75	0	0	0	0	813.652588	1054.5553	0	0	0	2664.56885	3502.17041	2157.39429	0
8	9	3	1	0	0	0	0	0	0	166.050966	1.125	0.375	165.865552	166	0.134447692	4	1	0.0889787664	0.454545455	0	0	10446.5205	9762.87695	19427.6152	19389.3047	530.366272	336.853363	26421.666	25466.1582	30465.7168	31986.6074	0
9	13	2	1	0	0	0	0	0	0	166.087352	1.44444444	0.222222222	165.901897	166	0.0981029207	3	1	0.100101112	0.285714286	0	0	2180.71729	1627.54272	4989.33203	4494.42041	1164.18896	764.109802	7316.7793	5085.6792	8946.48535	7705.56885	0
8	8	4	0	0	0	0	0	0	0	167.034982	1	0.5	166.848469	167	0.151530853	5	1	0.0889787664	0.5	0	13061.1328	18256.9668	18983.3457	35442.2188	36032	0	0	48873.2812	40181.4727	50813.5781	48870.2461	0
9	12	3	0	0	0	0	0	0	0	167.071367	1.33333333	0.333333333	166.884814	167	0.115186081	4	1	0.100101112	0.333333333	0	0	24264.8359	21248.5352	48296.4141	46128.1523	7528.9834	1620.39966	71256.4922	61628.1562	74821.6484	70602.1484	0
10	16	2	0	0	0	0	0	0	0	167.107753	1.6	0.2	166.921159	167	0.0788413095	3	1	0.111223458	0.222222222	36899.082	0	35441.1992	31364.6719	37484.9766	36910.293	23605.2383	17533.3359	66176.2344	55207.2148	45463.2539	42386.6562	0
7	7	4	1	0	0	0	0	0	0	168.030231	1	0.571428571	167.842607	168	0.157393157	4	0	0.0778564206	0.5	0	0	6835.44775	8115.1333	18199.1113	14796.0039	0	0	22953.8906	21343.8301	28433.6172	27445.1309	0
8	11	3	1	0	0	0	0	0	0	168.066616	1.375	0.375	167.878952	168	0.121048385	3	0	0.0889787664	0.272727273	0	0	6864.74658	6178.3457	12056.46	13859.0703	0	0	17474.0215	12062.1797	16284.1006	22657.3809	0
9	15	2	1	0	0	0	0	0	0	168.103002	1.66666667	0.222222222	167.915296	168	0.0847036135	2	0	0.100101112	0.142857143	0	0	0	0	0	0	1458.79663	1372.32629	0	0	0	0	0
7	6	5	0	0	0	0	0	0	0	169.014246	0.857142857	0.714285714	168.825524	169	0.174476318	5	0	0.0778564206	0.555555556	0	0	7150.28955	8375.35645	17758.7871	17982.9512	0	0	15612.4775	19095.8438	19843.6113	21456.9668	0
8	10	4	0	0	0	0	0	0	0	169.050632	1.25	0.5	168.861868	169	0.138131546	4	0	0.0889787664	0.333333333	0	0	36803.1367	35060.4961	70233.0547	65216.6562	74888.8359	49538.4453	85788.7734	65026.7422	95694.2344	90992.2266	0
9	14	3	0	0	0	0	0	0	0	169.087017	1.55555556	0.333333333	168.898213	169	0.101786774	3	0	0.100101112	0.2	0	0	12990.0879	15737.1973	38656.3555	33306.4727	0	0	43248.0703	42849.5625	42471.1992	54048.207	0
10	5	2	1	0	0	0	0	0	0	170.024752	0.5	0.2	169.834901	170	0.165099457	8	6	0.111223458	0.875	0	15380.6445	0	0	0	0	0	0	0	0	0	0	0
7	9	4	1	0	0	0	0	0	0	170.045881	1.28571429	0.571428571	169.856006	170	0.14399385	3	-1	0.0778564206	0.25	0	0	10653.8887	10867.1465	19711.0078	19650.2754	0	0	24370.8477	20498.5801	28343.5469	27921.4805	0
8	13	3	1	0	0	0	0	0	0	170.082266	1.625	0.375	169.892351	170	0.107649078	2	-1	0.0889787664	0.0909090909	0	0	1082.89417	1131.35425	977.89093	2017.47803	195.457001	0	2391.7334	2656.69312	1444.68567	4239.80371	0
6	4	6	0	0	0	0	0	0	0	170.993511	0.666666667	1	170.802578	171	0.197421782	5	-1	0.0667340748	0.666666667	0	5189.03906	0	0	0	0	213.188034	0	0	0	0	0	0
10	4	3	0	0	0	0	0	0	0	171.008767	0.4	0.3	170.817817	171	0.182182617	9	6	0.111223458	0.882352941	0	6725.40137	0	0	0	0	0	0	0	0	0	0	0
7	8	5	0	0	0	0	0	0	0	171.029897	1.14285714	0.714285714	170.838923	171	0.16107701	4	-1	0.0778564206	0.333333333	0	0	14080.5146	13783.9316	24015.3281	26820.5215	0	0	33258.5703	32751.4023	35792.2852	35069.5703	0
11	8	2	0	0	0	0	0	0	0	171.045153	0.727272727	0.181818182	170.854162	171	0.145837846	8	6	0.122345804	0.7	0	0	1015.37518	0	0	2494.36401	0	0	0	3117.74219	0	0	0
8	12	4	0	0	0	0	0	0	0	171.066282	1.5	0.5	170.875268	171	0.124732239	3	-1	0.0889787664	0.166666667	0	0	30310.8047	29463.3262	46926.582	47610.9141	126648.078	26840.9629	66943.0469	63123.6719	48882.5586	66731.4141	0
9	16	3	0	0	0	0	0	0	0	171.102667	1.77777778	0.333333333	170.911613	171	0.0883874669	2	-1	0.100101112	0.0666666667	0	0	84554.5	88316.5703	87545.8594	96024.0547	416176.062	234667.484	62304.9688	58512.543	0	59663.4414	0
6	7	5	1	0	0	0	0	0	0	172.025145	1.16666667	0.833333333	171.833061	172	0.166939314	3	-2	0.0667340748	0.2	0	81717.2734	0	0	0	0	0	0	0	2079.68286	0	0	0
7	11	4	1	0	0	0	0	0	0	172.061531	1.57142857	0.571428571	171.869405	172	0.130594543	2	-2	0.0778564206	0	0	0	0	5376.81738	5820.34766	7892.43359	0	0	5797.20166	6645.90479	4850.3291	5824.41357	0
6	6	6	0	0	0	0	0	0	0	173.009161	1	1	172.815978	173	0.184022475	4	-2	0.0667340748	0.333333333	0	0	2029.05676	1863.85876	3843.55908	2932.12036	0	0	0	3903.40161	5878.01416	2594.41821	0
10	6	3	0	0	0	0	0	0	0	173.024417	0.6	0.3	172.831217	173	0.16878331	8	5	0.111223458	0.764705882	0	12867.7588	0	0	0	0	0	0	0	0	0	0	0
7	10	5	0	0	0	0	0	0	0	173.045547	1.42857143	0.714285714	172.852322	173	0.147677703	3	-2	0.0778564206	0.111111111	39287.1211	0	68316.0938	63485.5195	79958.1406	68009.2031	33869.332	0	53950.375	46122.4023	43526.8164	48564.2344	0
11	10	2	0	0	0	0	0	0	0	173.060803	0.909090909	0.181818182	172.867561	173	0.132438538	7	5	0.122345804	0.6	0	0	7313.64697	7056.47168	16213.2119	14842.8232	3647.57153	1636.56982	24510.6055	18782.377	26712.1836	29724.0332	0
9	18	3	0	0	0	0	0	0	0	173.118317	2	0.333333333	172.925012	173	0.0749881597	1	-2	0.100101112	0	18177.9961	0	32432.5938	39454.1992	33019.8594	34438.043	418674.938	268728.562	49831.9102	47461.7539	19565.4277	27436.7363	0
10	9	2	1	0	0	0	0	0	0	174.056052	0.9	0.2	173.861699	174	0.138300842	6	4	0.111223458	0.625	5818.67236	0	0	0	10451.998	0	0	0	0	0	0	0	0
9	4	4	0	0	0	0	0	0	0	175.003682	0.444444444	0.444444444	174.808271	175	0.191728775	8	4	0.100101112	0.857142857	0	0	0	0	0	0	0	0	0	0	954.688721	0	0
10	8	3	0	0	0	0	0	0	0	175.040067	0.8	0.3	174.844616	175	0.155384003	7	4	0.111223458	0.647058824	0	0	10501.7031	10975.8848	23987.0195	20145.8848	2574.93506	0	34815.9062	34827.9766	40353.8242	34401.9648	0
7	12	5	0	0	0	0	0	0	0	175.061196	1.71428571	0.714285714	174.865722	175	0.134278396	2	-3	0.0778564206	0	0	0	16726.291	16171.873	30936.5059	27300.7188	92664.4609	48765.3203	31247.7832	25814.7305	28500.207	31061.2266	0
11	12	2	0	0	0	0	0	0	0	175.076453	1.09090909	0.181818182	174.880961	175	0.119039231	6	4	0.122345804	0.5	0	0	16517.0996	14376.0049	36840.3906	36511.5312	7658.729	2863.68408	54956.7383	49951.6836	61652.582	59655.4961	0
9	7	3	1	0	0	0	0	0	0	176.035316	0.777777778	0.333333333	175.838754	176	0.161246307	6	3	0.100101112	0.692307692	0	0	0	0	0	0	0	591.888	0	0	0	0	0
10	11	2	1	0	0	0	0	0	0	176.071702	1.1	0.2	175.875098	176	0.124901535	5	3	0.111223458	0.5	0	0	8115.91357	5361.17676	18868.5273	17008.584	3203.34912	1081.88098	25330.0625	22537.959	27500.9746	28664.6152	0
9	6	4	0	0	0	0	0	0	0	177.019332	0.666666667	0.444444444	176.821671	177	0.178329467	7	3	0.100101112	0.714285714	0	0	8396.90234	5566.76025	14905.3994	17465.3496	0	0	27117.6777	21265.3691	22381.875	24893.0508	0
10	10	3	0	0	0	0	0	0	0	177.055717	1	0.3	176.858015	177	0.141984696	6	3	0.111223458	0.529411765	0	0	15941.6904	18955.6953	35815.6602	38353.9609	1043.39819	0	58040.3555	51716.1016	63148.2578	58604.4609	0
7	14	5	0	0	0	0	0	0	0	177.076846	2	0.714285714	176.879121	177	0.120879089	1	-4	0.0778564206	0	0	0	0	0	0	0	34496.8867	0	0	0	0	0	0
11	14	2	0	0	0	0	0	0	0	177.092103	1.27272727	0.181818182	176.89436	177	0.105639924	5	3	0.122345804	0.4	0	0	63674.1211	60961.4258	119182.953	109962.859	1056295.88	793161	181111.016	154542.422	197774.266	196585.281	0
8	5	4	1	0	0	0	0	0	0	178.014581	0.625	0.5	177.815808	178	0.184191771	6	2	0.0889787664	0.8	0	0	1295.36731	2131.7146	3458.55029	2747.96484	0	0	4329.4502	5444.25977	4755.71484	4514.8418	0
9	9	3	1	0	0	0	0	0	0	178.050966	1	0.333333333	177.852153	178	0.147847	5	2	0.100101112	0.538461538	0	0	13017.2627	10749.8262	21532.5859	24256.9395	0	0	34296.2695	33403.1406	46265.418	41187.1641	0
10	13	2	1	0	0	0	0	0	0	178.087352	1.3	0.2	177.888498	178	0.111502228	4	2	0.111223458	0.375	0	0	8804.99414	7354.56494	18226.7598	15904.1826	2928.42798	0	25943.002	19321.2598	28877.1914	24912.7285	0
8	4	5	0	0	0	0	0	0	0	178.998596	0.5	0.625	178.798725	179	0.201274932	7	2	0.0889787664	0.818181818	0	0	647.567322	0	877.594666	700.224792	208.059692	0	1540.62842	1373.81396	0	0	0
9	8	4	0	0	0	0	0	0	0	179.034982	0.888888889	0.444444444	178.83507	179	0.16493016	6	2	0.100101112	0.571428571	0	0	23393.959	19766.9805	52199.5625	54033.3672	0	0	71426.4453	58260.457	73791.2656	70955.1797	0
10	12	3	0	0	0	0	0	0	0	179.071367	1.2	0.3	178.871415	179	0.128585388	5	2	0.111223458	0.411764706	0	0	28779.3633	31610.8145	67999.2266	60631.4688	12719.8691	784.684387	99938.6094	77155.2891	101158.945	101231.594	0
11	16	2	0	0	0	0	0	0	0	179.107753	1.45454545	0.181818182	178.907759	179	0.0922406167	4	2	0.122345804	0.3	0	0	19683.2812	15240.1475	42857.9961	39022.1953	9927.11719	5821.97607	61642.9648	57455.9883	73877.4531	72788.8672	0
8	7	4	1	0	0	0	0	0	0	180.030231	0.875	0.5	179.829208	180	0.170792464	5	1	0.0889787664	0.6	0	0	10120.707	10118.2998	22555.7383	22370.2402	1229.89343	850.087646	35401.7852	27212.4375	37571.5	35167.1914	0
10	15	2	1	0	0	0	0	0	0	180.103002	1.5	0.2	179.901897	180	0.0981029207	3	1	0.111223458	0.25	0	0	1903.45569	620.301208	4791.17139	3587.1438	0	715.194885	5520.75244	5640.15186	9697.58789	7265.5708	0
8	6	5	0	0	0	0	0	0	0	181.014246	0.75	0.625	180.812124	181	0.187875625	6	1	0.0889787664	0.636363636	0	0	18472.0352	16420.377	41966.3438	38113.8359	5965.58398	244.48143	55633.6211	49217.457	61569.1641	54254.1172	0
9	10	4	0	0	0	0	0	0	0	181.050632	1.11111111	0.444444444	180.848469	181	0.151530853	5	1	0.100101112	0.428571429	0	0	37351.5234	32666.5352	71927.7656	65124.1367	9947.48633	0	93809.6328	83424.2344	98942.6406	100597.703	0
10	14	3	0	0	0	0	0	0	0	181.087017	1.4	0.3	180.884814	181	0.115186081	4	1	0.111223458	0.294117647	0	0	35047.832	31519.1328	76625.3203	66536.0156	14602.0488	8519.18945	116917.641	98822.3516	125019.383	123732.258	0
11	18	2	0	0	0	0	0	0	0	181.123403	1.63636364	0.181818182	180.921159	181	0.0788413095	3	1	0.122345804	0.2	0	0	4092.94531	6186.76855	12101.6348	9208.93555	6393.78564	1785.84912	19104.2715	17423.9648	21633.3574	22381.3652	0
7	5	5	1	0	0	0	0	0	0	182.009495	0.714285714	0.714285714	181.806262	182	0.193737929	5	0	0.0778564206	0.714285714	0	0	0	0	2955.73242	3008.71533	0	0	5756.76562	6281.53271	8541.26562	6979.39404	0
8	9	4	1	0	0	0	0	0	0	182.045881	1.125	0.5	181.842607	182	0.157393157	4	0	0.0889787664	0.4	0	0	15710.626	16080.8564	33876.4766	29243.1133	2650.98828	0	52619.6016	42737.7148	57119.8789	55012.1602	0
9	13	3	1	0	0	0	0	0	0	182.082266	1.44444444	0.333333333	181.878952	182	0.121048385	3	0	0.100101112	0.230769231	0	0	9923.12402	8918.28906	21069.1504	17764.3418	5248.70166	3053.0603	28917.4922	23965.3574	35871.043	31966.7559	0
10	17	2	1	0	0	0	0	0	0	182.118652	1.7	0.2	181.915296	182	0.0847036135	2	0	0.111223458	0.125	0	0	322.025909	0	512.139526	777.076721	205.213287	0	0	708.590454	886.466431	733.660034	0
7	4	6	0	0	0	0	0	0	0	182.993511	0.571428571	0.857142857	182.789179	183	0.210821089	6	0	0.0778564206	0.75	0	0	0	0	0	0	0	0	711.392517	0	0	0	0
11	4	3	0	0	0	0	0	0	0	183.008767	0.363636364	0.272727273	182.804418	183	0.195581924	10	7	0.122345804	0.894736842	0	6107.57568	0	0	0	0	0	0	0	0	0	0	0
8	8	5	0	0	0	0	0	0	0	183.029897	1	0.625	182.825524	183	0.174476318	5	0	0.0889787664	0.454545455	0	0	22319.3984	21984.9062	42089.7695	42663.125	0	0	60549.707	47753.7617	66467.5078	58912.6914	0
12	8	2	0	0	0	0	0	0	0	183.045153	0.666666667	0.166666667	182.840763	183	0.159237153	9	7	0.13346815	0.727272727	0	0	0	0	0	0	0	0	0	1646.17273	0	0	0
9	12	4	0	0	0	0	0	0	0	183.066282	1.33333333	0.444444444	182.861868	183	0.138131546	4	0	0.100101112	0.285714286	0	7143.53906	57062.7812	53827.957	102870.891	94881.0156	0	0	121081.805	110410.352	133800.828	142129.75	0
10	16	3	0	0	0	0	0	0	0	183.102667	1.6	0.3	182.898213	183	0.101786774	3	0	0.111223458	0.176470588	0	0	0	0	20035.9824	22543.0742	0	0	0	36288.9219	30060.6191	52657.8242	0
11	20	2	0	0	0	0	0	0	0	183.139053	1.81818182	0.181818182	182.934558	183	0.0654420023	2	0	0.122345804	0.1	0	0	0	0	0	0	53417.9219	35179.8516	0	0	0	0	0
7	7	5	1	0	0	0	0	0	0	184.025145	1	0.714285714	183.819661	184	0.180338621	4	-1	0.0778564206	0.428571429	0	0	0	2270.91724	0	0	0	0	3119.85425	5901.97949	3409.69775	5151.18506	0
11	7	2	1	0	0	0	0	0	0	184.040402	0.636363636	0.181818182	183.834901	184	0.165099457	8	6	0.122345804	0.777777778	0	7361.27441	0	0	0	0	0	0	0	0	0	0	0
8	11	4	1	0	0	0	0	0	0	184.061531	1.375	0.5	183.856006	184	0.14399385	3	-1	0.0889787664	0.2	0	11947.3984	12742.0791	13245.7305	27188.0938	28241.7676	4103.80029	273.196808	39798.3047	33483.168	45672.8477	43667.9688	0
9	15	3	1	0	0	0	0	0	0	184.097916	1.66666667	0.333333333	183.892351	184	0.107649078	2	-1	0.100101112	0.0769230769	0	0	0	0	1424.08191	0	0	0	0	1047.36938	2218.8689	1089.27893	0
7	6	6	0	0	0	0	0	0	0	185.009161	0.857142857	0.857142857	184.802578	185	0.197421782	5	-1	0.0778564206	0.5	0	14299.7021	835.57959	1450.18762	1206.83655	2570.54053	0	0	3072.52246	3563.67505	1672.20618	4032.85815	0
11	6	3	0	0	0	0	0	0	0	185.024417	0.545454545	0.272727273	184.817817	185	0.182182617	9	6	0.122345804	0.789473684	0	30790.9766	0	0	0	0	0	0	1129.42371	1293.94263	1751.32019	0	0
8	10	5	0	0	0	0	0	0	0	185.045547	1.25	0.625	184.838923	185	0.16107701	4	-1	0.0889787664	0.272727273	0	0	44416.0781	42301.1758	83268.2031	77461.1719	0	0	103664.969	78760.5547	103106.695	93720.7266	0
12	10	2	0	0	0	0	0	0	0	185.060803	0.833333333	0.166666667	184.854162	185	0.145837846	8	6	0.13346815	0.636363636	0	0	4069.98779	3916.36719	8762.03223	7075.08691	0	368.970734	10582.3281	10070.8975	14145.1465	13684.5312	0
9	14	4	0	0	0	0	0	0	0	185.081932	1.55555556	0.444444444	184.875268	185	0.124732239	3	-1	0.100101112	0.142857143	0	0	26402.4277	32541.8691	55550.1406	52689.1211	28516.0762	0	79969.1484	66804.9922	58773.5078	85181.8672	0
10	18	3	0	0	0	0	0	0	0	185.118317	1.8	0.3	184.911613	185	0.0883874669	2	-1	0.111223458	0.0588235294	0	0	0	12421.5635	17769.7461	19216.166	287406.031	191812.172	16564.0762	13384.6592	0	10204.5137	0
10	5	3	1	0	0	0	0	0	0	186.019666	0.5	0.3	185.811955	186	0.188044921	8	5	0.111223458	0.866666667	0	5765.14746	0	0	0	0	0	0	0	0	0	0	0
7	9	5	1	0	0	0	0	0	0	186.040795	1.28571429	0.714285714	185.833061	186	0.166939314	3	-2	0.0778564206	0.142857143	0	45588.4609	4347.0874	6840.48779	10440.9326	12660.0283	2599.83081	0	11694.2529	7191.17627	14334.3486	9276.69824	0
11	9	2	1	0	0	0	0	0	0	186.056052	0.818181818	0.181818182	185.8483	186	0.151700149	7	5	0.122345804	0.666666667	0	0	1023.7038	2515.43555	0	0	925.844604	1008.28857	0	0	9078.25195	6375.80908	0
7	8	6	0	0	0	0	0	0	0	187.024811	1.14285714	0.857142857	186.815978	187	0.184022475	4	-2	0.0778564206	0.25	0	104923.25	6544.90625	6360.62744	9499.375	8949.68164	0	0	12196.1514	8079.36084	8175.99805	10686.4814	0
11	8	3	0	0	0	0	0	0	0	187.040067	0.727272727	0.272727273	186.831217	187	0.16878331	8	5	0.122345804	0.684210526	0	56088.3242	5032.09473	0	9136.76367	8920.81055	1926.73254	0	17309.6973	15608.3789	20174.043	18438.7656	0
8	12	5	0	0	0	0	0	0	0	187.061196	1.5	0.625	186.852322	187	0.147677703	3	-2	0.0889787664	0.0909090909	0	0	34210.1172	28909.0723	53993.9922	49304.1484	18237.9023	0	52719.332	42464.1016	54655.9609	58842.9844	0
12	12	2	0	0	0	0	0	0	0	187.076453	1	0.166666667	186.867561	187	0.132438538	7	5	0.13346815	0.545454545	0	0	12036.7656	10596.5244	25733.2246	19569.3281	4584.60596	3351.98828	40380.0195	32222.1699	39863.8398	35770.5195	0
10	20	3	0	0	0	0	0	0	0	187.133967	2	0.3	186.925012	187	0.0749881597	1	-2	0.111223458	0	0	0	0	0	0	0	898891.438	641014.25	0	0	0	0	0
10	7	3	1	0	0	0	0	0	0	188.035316	0.7	0.3	187.825354	188	0.174645614	7	4	0.111223458	0.733333333	0	5918.76855	0	0	0	0	0	0	0	0	0	0	0
11	11	2	1	0	0	0	0	0	0	188.071702	1	0.181818182	187.861699	188	0.138300842	6	4	0.122345804	0.555555556	0	0	6295.36523	5304.63818	12817.2393	12168.1357	0	1061.82166	15933.6309	0	22290.0156	16342.2598	0
10	6	4	0	0	0	0	0	0	0	189.019332	0.6	0.4	188.808271	189	0.191728775	8	4	0.111223458	0.75	0	0	3275.00928	2178.87842	7566.57568	8731.32031	0	0	12902.4443	6169.37842	8914.27246	10495.6602	0
7	10	6	0	0	0	0	0	0	0	189.040461	1.42857143	0.857142857	188.829377	189	0.170623168	3	-3	0.0778564206	0	0	0	22495.3828	17412.1348	31543.6758	28437.8262	16977.8418	0	24494.2812	0	23298.0234	20638.9961	0
11	10	3	0	0	0	0	0	0	0	189.055717	0.909090909	0.272727273	188.844616	189	0.155384003	7	4	0.122345804	0.578947368	0	0	12212.9453	12198.8242	36842.2773	37112.0547	0	0	51654.9961	48338.1758	61123.7383	59391.2812	0
8	14	5	0	0	0	0	0	0	0	189.076846	1.75	0.625	188.865722	189	0.134278396	2	-3	0.0889787664	0	0	0	17707.4453	15447.0928	25312.6543	27020.9199	71729.125	40025.4141	32499.5449	26569.9395	22329.5488	28859.6406	0
12	14	2	0	0	0	0	0	0	0	189.092103	1.16666667	0.166666667	188.880961	189	0.119039231	6	4	0.13346815	0.454545455	0	0	22948.5352	18262.3887	47730.1484	41821.2812	9887.60547	6091.8335	71874.5547	58548.9766	76597.0234	75482.5781	0
9	5	4	1	0	0	0	0	0	0	190.014581	0.555555556	0.444444444	189.802409	190	0.197591079	7	3	0.100101112	0.833333333	0	0	503.730194	678.850891	0	0	675.423218	756.155518	0	1483.56616	1883.30286	2977.73706	0
11	13	2	1	0	0	0	0	0	0	190.087352	1.18181818	0.181818182	189.875098	190	0.124901535	5	3	0.122345804	0.444444444	0	0	11337.8682	6005.50342	20507.4766	17197.8672	4389.4043	1048.40771	28025.2637	30070.2656	36415.9102	32184.0312	0
9	4	5	0	0	0	0	0	0	0	190.998596	0.444444444	0.555555556	190.785326	191	0.214674239	8	3	0.100101112	0.846153846	0	0	0	0	0	4842.30273	0	0	5400.7207	0	0	0	0
10	8	4	0	0	0	0	0	0	0	191.034982	0.8	0.4	190.821671	191	0.178329467	7	3	0.111223458	0.625	0	0	14464.9619	15913.2295	39589.2266	33385.8945	0	0	56752.0547	47172.7695	58676.4023	61261.7812	0
7	12	6	0	0	0	0	0	0	0	191.056111	1.71428571	0.857142857	190.842776	191	0.15722386	2	-4	0.0778564206	0	20909.0059	0	37422.8828	35296.8711	61186.4453	54620.0156	40140.7578	22425.9746	67284.8125	54136.5195	77568.7422	73550.8438	0
11	12	3	0	0	0	0	0	0	0	191.071367	1.09090909	0.272727273	190.858015	191	0.141984696	6	3	0.122345804	0.473684211	0	0	25069.9941	19490.6621	53520.2461	49021.0898	3855.8689	1526.63171	80514.1094	63059.75	92425.5234	85048.4922	0
8	16	5	0	0	0	0	0	0	0	191.092496	2	0.625	190.879121	191	0.120879089	1	-4	0.0889787664	0	0	0	0	0	0	0	20323.7812	8328.00488	0	0	0	0	0
12	16	2	0	0	0	0	0	0	0	191.107753	1.33333333	0.166666667	190.89436	191	0.105639924	5	3	0.13346815	0.363636364	0	0	30873.084	25012.2539	63628.5508	53824.9609	22702.084	11598.0947	93709.4297	79403.7578	99476.3516	102801.133	0
9	7	4	1	0	0	0	0	0	0	192.030231	0.777777778	0.444444444	191.815808	192	0.184191771	6	2	0.100101112	0.666666667	0	0	7739.4082	0	19369.8125	20114.3613	0	768.295593	31353.0859	28374.25	30963.0508	35408.5664	0
10	11	3	1	0	0	0	0	0	0	192.066616	1.1	0.3	191.852153	192	0.147847	5	2	0.111223458	0.466666667	0	0	17351.6523	12481.6133	33139.7812	30061.6562	3360.91699	0	50300.6875	36662.8086	51829.3633	45955.3945	0
11	15	2	1	0	0	0	0	0	0	192.103002	1.36363636	0.181818182	191.888498	192	0.111502228	4	2	0.122345804	0.333333333	0	0	8228.23242	5385.24805	15784.4492	14194.0322	3982.04321	0	22677.125	17883.5117	26988.4609	22553.7285	0
9	6	5	0	0	0	0	0	0	0	193.014246	0.666666667	0.555555556	192.798725	193	0.201274932	7	2	0.100101112	0.692307692	0	0	6163.97852	6829.60449	13038.4033	13368.2617	891.083923	0	18095.625	17270.7344	14532.9541	17245.125	0
10	10	4	0	0	0	0	0	0	0	193.050632	1	0.4	192.83507	193	0.16493016	6	2	0.111223458	0.5	0	0	25761.7129	22183.5547	59832.9844	57143.7344	0	3271.44287	86956.9062	73391.2578	94842.8359	92385.1484	0
7	14	6	0	0	0	0	0	0	0	193.071761	2	0.857142857	192.856175	193	0.143824553	1	-5	0.0778564206	0	0	0	0	0	0	0	0	0	73828.1016	0	80862.0938	72487.5625	0
11	14	3	0	0	0	0	0	0	0	193.087017	1.27272727	0.272727273	192.871415	193	0.128585388	5	2	0.122345804	0.368421053	0	0	44921.4023	40146.3984	86476.1719	77877.0938	28420.7363	17161.1055	125532.305	121042.227	143314	138019.875	0
12	18	2	0	0	0	0	0	0	0	193.123403	1.5	0.166666667	192.907759	193	0.0922406167	4	2	0.13346815	0.272727273	0	0	19322.7441	15376.5957	38242.2344	35276.9805	9372.25195	7597.55469	56806.2109	51500.2656	67097.2109	66043.2734	0
8	5	5	1	0	0	0	0	0	0	194.009495	0.625	0.625	193.792863	194	0.207137236	6	1	0.0889787664	0.777777778	0	0	0	0	1635.03687	0	440.235016	0	2641.42798	2283.06323	0	0	0
9	9	4	1	0	0	0	0	0	0	194.045881	1	0.444444444	193.829208	194	0.170792464	5	1	0.100101112	0.5	0	0	17941.3125	17404.4609	41246.9375	35727.3242	6251.89209	0	60784.9141	45914.6289	63360.8438	58064.6289	0
10	13	3	1	0	0	0	0	0	0	194.082266	1.3	0.3	193.865552	194	0.134447692	4	1	0.111223458	0.333333333	0	0	14061.3145	12568.7441	32875.1055	27583.2227	6251.57324	2114.33472	47982.7695	42806.3242	53426.1641	54798.1484	0
11	17	2	1	0	0	0	0	0	0	194.118652	1.54545455	0.181818182	193.901897	194	0.0981029207	3	1	0.122345804	0.222222222	0	0	636.608643	543.646729	1005.96857	1023.66132	520.262268	430.249207	1228.88171	2386.78149	1132.0658	1905.88806	0
9	8	5	0	0	0	0	0	0	0	195.029897	0.888888889	0.555555556	194.812124	195	0.187875625	6	1	0.100101112	0.538461538	0	0	22949.5938	21750.1348	53041.0781	51962.957	0	0	76586.0859	55807.8047	77492.5156	78993.7578	0
13	8	2	0	0	0	0	0	0	0	195.045153	0.615384615	0.153846154	194.827364	195	0.17263646	10	8	0.144590495	0.75	0	0	378.016205	0	602.305969	0	0	0	0	1060.29163	0	0	0
10	12	4	0	0	0	0	0	0	0	195.066282	1.2	0.4	194.848469	195	0.151530853	5	1	0.111223458	0.375	0	17408.7617	58332.5781	48818.7188	106762.031	98974.2031	20532.9434	0	156018.609	125244.742	177499.188	173678.328	0
11	16	3	0	0	0	0	0	0	0	195.102667	1.45454545	0.272727273	194.884814	195	0.115186081	4	1	0.122345804	0.263157895	0	0	41807.707	35699.7852	81907.1172	72439.9766	15282.8574	7902.99658	121632.133	106595.398	142253.219	135015.328	0
8	7	5	1	0	0	0	0	0	0	196.025145	0.875	0.625	195.806262	196	0.193737929	5	0	0.0889787664	0.555555556	0	178455.938	10320.4746	8387.3916	22911.2891	23585.373	0	0	32689.5391	27591.4023	37619.5938	38157.5938	0
12	7	2	1	0	0	0	0	0	0	196.040402	0.583333333	0.166666667	195.821501	196	0.178498764	9	7	0.13346815	0.8	0	0	0	0	0	0	0	0	0	0	2793.86719	0	0
9	11	4	1	0	0	0	0	0	0	196.061531	1.22222222	0.444444444	195.842607	196	0.157393157	4	0	0.100101112	0.333333333	0	0	32583.3516	27065.7051	62505.0078	57431.5195	12066.4102	4758.08691	93522.375	73166.2656	101140.055	96859.6875	0
10	15	3	1	0	0	0	0	0	0	196.097916	1.5	0.3	195.878952	196	0.121048385	3	0	0.111223458	0.2	0	0	6607.9585	4369.29736	13367.0732	13814.5908	2148.94092	0	16470.0566	15996.3066	16326.8018	18470.0898	0
11	19	2	1	0	0	0	0	0	0	196.134302	1.72727273	0.181818182	195.915296	196	0.0847036135	2	0	0.122345804	0.111111111	0	0	0	0	0	0	0	203.031906	0	0	0	0	0
8	6	6	0	0	0	0	0	0	0	197.009161	0.75	0.75	196.789179	197	0.210821089	6	0	0.0889787664	0.6	0	0	6116.43359	6259.63672	14953.4795	14224.9023	496.631531	0	19100.0039	16824.2227	19820.6172	19282.127	0
9	10	5	0	0	0	0	0	0	0	197.045547	1.11111111	0.555555556	196.825524	197	0.174476318	5	0	0.100101112	0.384615385	0	0	0	0	0	132492.781	0	0	188267.078	147796.969	199570.297	166765.172	0
13	10	2	0	0	0	0	0	0	0	197.060803	0.769230769	0.153846154	196.840763	197	0.159237153	9	7	0.144590495	0.666666667	0	0	0	1350.77075	0	0	0	0	7507.4873	0	3977.1499	0	0
10	14	4	0	0	0	0	0	0	0	197.081932	1.4	0.4	196.861868	197	0.138131546	4	0	0.111223458	0.25	0	7381.16553	65487.0078	69005.0469	146871.625	126380.273	32658.9902	11419.4482	203527	173548.016	236094.375	228421.359	0
11	18	3	0	0	0	0	0	0	0	197.118317	1.63636364	0.272727273	196.898213	197	0.101786774	3	0	0.122345804	0.157894737	0	0	15477.3848	15531.7695	30680.3984	25137.2793	9951.30371	4133.77588	39118.3867	32537.5098	41632.1289	33856.3945	0
12	22	2	0	0	0	0	0	0	0	197.154703	1.83333333	0.166666667	196.934558	197	0.0654420023	2	0	0.13346815	0.0909090909	0	0	0	0	0	0	192096.188	143262.734	0	0	0	0	0
7	5	6	1	0	0	0	0	0	0	198.00441	0.714285714	0.857142857	197.783317	198	0.216683393	5	-1	0.0778564206	0.666666667	0	0	3877.95752	3008.11377	10053.1777	9170.52246	0	1468.8739	14662.3467	7785.39551	11190.5215	13079.7812	0
11	5	3	1	0	0	0	0	0	0	198.019666	0.454545455	0.272727273	197.798556	198	0.201444228	9	6	0.122345804	0.882352941	0	7864.11914	0	0	0	0	0	0	0	0	0	0	0
8	9	5	1	0	0	0	0	0	0	198.040795	1.125	0.625	197.819661	198	0.180338621	4	-1	0.0889787664	0.333333333	0	0	10863.458	13374.0361	25515.5938	20197.418	4378.76855	0	32511.6504	27099.418	35608.9336	23000.0391	0
12	9	2	1	0	0	0	0	0	0	198.056052	0.75	0.166666667	197.834901	198	0.165099457	8	6	0.13346815	0.7	0	0	1140.94983	895.883057	3976.63208	2263.20044	754.47583	0	3926.8064	6094.49902	8219.58301	10863.3965	0
9	13	4	1	0	0	0	0	0	0	198.077181	1.44444444	0.444444444	197.856006	198	0.14399385	3	-1	0.100101112	0.166666667	0	39832.4336	16144.3438	16227.3711	33323.082	30154.0352	5716.60205	2836.73511	49020.8359	43995.7656	56034.3008	53238.3125	0
8	8	6	0	0	0	0	0	0	0	199.024811	1	0.75	198.802578	199	0.197421782	5	-1	0.0889787664	0.4	0	13287.1279	11319.3223	10211.6357	24524.5156	22114.5312	0	0	23137.002	21937.6992	24152.5488	22351.7227	0
12	8	3	0	0	0	0	0	0	0	199.040067	0.666666667	0.25	198.817817	199	0.182182617	9	6	0.13346815	0.714285714	0	6250.76953	0	0	0	0	0	0	0	0	0	0	0
9	12	5	0	0	0	0	0	0	0	199.061196	1.33333333	0.555555556	198.838923	199	0.16107701	4	-1	0.100101112	0.230769231	0	5070.47754	97579.75	81673.5859	155699.266	142158.062	57906.1758	24925.0508	209552.047	161445.703	209989.469	173483.016	0
13	12	2	0	0	0	0	0	0	0	199.076453	0.923076923	0.153846154	198.854162	199	0.145837846	8	6	0.144590495	0.583333333	0	0	4023.61279	5483.44336	12998.0879	9688.44141	3396.23975	2178.50488	14486.0332	14954.1025	13964.2891	16571.5137	0
10	16	4	0	0	0	0	0	0	0	199.097582	1.6	0.4	198.875268	199	0.124732239	3	-1	0.111223458	0.125	0	0	39979.168	42994.4805	100464.633	88514.1484	20840.0566	0	135534.891	118333.492	145317.266	150789.594	0
11	20	3	0	0	0	0	0	0	0	199.133967	1.81818182	0.272727273	198.911613	199	0.0883874669	2	-1	0.122345804	0.0526315789	0	0	8737.47363	10496.3135	11507.5986	16705.3281	77695.3906	37181.2812	6695.53027	7792.88184	0	4066.82153	0
7	7	6	1	0	0	0	0	0	0	200.02006	1	0.857142857	199.796716	200	0.203284086	4	-2	0.0778564206	0.333333333	0	9294.00684	0	0	0	0	0	0	0	0	0	0	0
11	7	3	1	0	0	0	0	0	0	200.035316	0.636363636	0.272727273	199.811955	200	0.188044921	8	5	0.122345804	0.764705882	0	22166.5684	0	0	0	0	0	0	0	0	0	1600.91357	0
8	11	5	1	0	0	0	0	0	0	200.056445	1.375	0.625	199.833061	200	0.166939314	3	-2	0.0889787664	0.111111111	0	20406.8945	10364.3184	9233.90137	19793.7969	0	12765.9385	0	23929.4238	23227.3633	29346.1953	23360.418	0
12	11	2	1	0	0	0	0	0	0	200.071702	0.916666667	0.166666667	199.8483	200	0.151700149	7	5	0.13346815	0.6	0	5754.97021	0	0	3762.52588	0	0	893.948914	0	0	8150.91064	0	0
9	15	4	1	0	0	0	0	0	0	200.092831	1.66666667	0.444444444	199.869405	200	0.130594543	2	-2	0.100101112	0	0	0	0	0	5584.3501	4915.35352	0	0	5234.11182	0	8031.29736	7268.60742	0
7	6	7	0	0	0	0	0	0	0	201.004076	0.857142857	1	200.779633	201	0.220367247	5	-2	0.0778564206	0.428571429	0	6325.75488	0	0	0	0	0	0	0	0	0	0	0
11	6	4	0	0	0	0	0	0	0	201.019332	0.545454545	0.363636364	200.794872	201	0.205128082	9	5	0.122345804	0.777777778	0	10354.9287	0	644.338074	2455.97021	0	1074.38782	658.104004	2305.45874	0	0	1855.07117	0
8	10	6	0	0	0	0	0	0	0	201.040461	1.25	0.75	200.815978	201	0.184022475	4	-2	0.0889787664	0.2	0	618351.562	19595.6934	16730.5078	41963.3711	32331.4961	0	0	45182.2969	41920.5742	47616.6914	49436.5391	0
12	10	3	0	0	0	0	0	0	0	201.055717	0.833333333	0.25	200.831217	201	0.16878331	8	5	0.13346815	0.619047619	0	0	8818.40625	7487.5166	19546.0918	16464.4883	1590.2345	1351.44519	30249.5117	26722.4746	35693.1406	30079.6035	0
9	14	5	0	0	0	0	0	0	0	201.076846	1.55555556	0.555555556	200.852322	201	0.147677703	3	-2	0.100101112	0.0769230769	0	0	57406.4727	46365.8477	96414.5078	73339.4766	93747.8438	23816.4492	79105.4453	73194.9453	85817.3359	100047.719	0
13	14	2	0	0	0	0	0	0	0	201.092103	1.07692308	0.153846154	200.867561	201	0.132438538	7	5	0.144590495	0.5	0	0	13439.4717	10244.5449	28985.0488	23619.1289	6423.32861	3900.15894	41380.7578	33403.3359	46238.0547	39722.5781	0
11	22	3	0	0	0	0	0	0	0	201.149617	2	0.272727273	200.925012	201	0.0749881597	1	-2	0.122345804	0	0	0	0	0	0	0	199613.25	145672.719	0	0	0	0	0
7	9	6	1	0	0	0	0	0	0	202.03571	1.28571429	0.857142857	201.810115	202	0.189884779	3	-3	0.0778564206	0	0	33265.5625	0	0	0	0	0	0	0	0	0	0	0
8	13	5	1	0	0	0	0	0	0	202.072095	1.625	0.625	201.84646	202	0.153540007	2	-3	0.0889787664	0	0	0	8116.27686	0	10435.9541	8641.94727	0	0	13842.291	15436.7109	11259.1699	15076.8643	0
12	13	2	1	0	0	0	0	0	0	202.087352	1.08333333	0.166666667	201.861699	202	0.138300842	6	4	0.13346815	0.5	0	0	5773.00928	0	11358.1416	10615.9033	2774.55664	0	14508.8779	12976.3867	18265.8789	22788.8984	0
7	8	7	0	0	0	0	0	0	0	203.019726	1.14285714	1	202.793032	203	0.206967939	4	-3	0.0778564206	0.142857143	0	25813.9473	0	0	0	0	0	0	0	0	0	0	0
11	8	4	0	0	0	0	0	0	0	203.034982	0.727272727	0.363636364	202.808271	203	0.191728775	8	4	0.122345804	0.666666667	0	10667.9736	14685.9072	11133.0449	26798.3965	21884.0703	2681.03076	0	40252.1875	34595.7852	43123.543	41135.4492	0
8	12	6	0	0	0	0	0	0	0	203.056111	1.5	0.75	202.829377	203	0.170623168	3	-3	0.0889787664	0	11057.6143	0	36807.2344	30742.0762	48599.6289	0	0	3283.94824	48603.1328	44942.6641	43855.6445	0	0
12	12	3	0	0	0	0	0	0	0	203.071367	1	0.25	202.844616	203	0.155384003	7	4	0.13346815	0.523809524	0	0	20613.1406	20563.4023	49023.5898	48462.8984	6686.88623	4878.60742	73487.9453	70272.2812	81268.3359	76776.9766	0
9	16	5	0	0	0	0	0	0	0	203.092496	1.77777778	0.555555556	202.865722	203	0.134278396	2	-3	0.100101112	0	0	0	25485.5215	21884.4121	43561.8125	36806.3008	89209.0781	33447.2227	42647.1953	36522.5742	33390.0938	36929.3398	0
13	16	2	0	0	0	0	0	0	0	203.107753	1.23076923	0.153846154	202.880961	203	0.119039231	6	4	0.144590495	0.416666667	0	0	24196.5996	17054.125	46865.2227	45925.4336	8598.61035	6423.60107	76588.6094	58600.3672	88490.5781	75380.7656	0
10	7	4	1	0	0	0	0	0	0	204.030231	0.7	0.4	203.802409	204	0.197591079	7	3	0.111223458	0.714285714	0	0	0	0	0	0	0	976.655701	0	0	0	0	0
12	15	2	1	0	0	0	0	0	0	204.103002	1.25	0.166666667	203.875098	204	0.124901535	5	3	0.13346815	0.4	0	0	11086.8623	7036.93604	20240.5352	18320.9922	6052.08496	4195.85254	28981.6621	31309.3965	33291.9375	34711.7344	0
10	6	5	0	0	0	0	0	0	0	205.014246	0.6	0.5	204.785326	205	0.214674239	8	3	0.111223458	0.733333333	0	0	8765.88086	7051.28564	16532.2324	14618.2305	1276.54004	0	23477.6367	16297.2627	24089.375	27324.5488	0
7	10	7	0	0	0	0	0	0	0	205.035376	1.42857143	1	204.806431	205	0.193568632	3	-4	0.0778564206	0	0	0	0	0	0	0	0	0	72608.3203	56282.0352	91158.1172	75272.9922	0
11	10	4	0	0	0	0	0	0	0	205.050632	0.909090909	0.363636364	204.821671	205	0.178329467	7	3	0.122345804	0.555555556	0	0	22594.4609	23993.9941	59765.2422	57856.8828	0	0	91180.5703	72243.3203	101756.008	106857.039	0
8	14	6	0	0	0	0	0	0	0	205.071761	1.75	0.75	204.842776	205	0.15722386	2	-4	0.0889787664	0	0	0	0	0	30406.8594	0	92912.5	47496.0391	29630.498	28745.0449	28470.7812	32900.0234	0
12	14	3	0	0	0	0	0	0	0	205.087017	1.16666667	0.25	204.858015	205	0.141984696	6	3	0.13346815	0.428571429	0	0	37647.8164	34388.2695	74035.1172	68607.2812	14429.5586	5455.77734	123417.062	93241.9219	127077.25	119691.234	0
13	18	2	0	0	0	0	0	0	0	205.123403	1.38461538	0.153846154	204.89436	205	0.105639924	5	3	0.144590495	0.333333333	0	0	26242.9922	22575.5977	54381.1758	44565.0352	0	0	79419.7266	69996.5703	90625.3125	84820.7422	0
9	5	5	1	0	0	0	0	0	0	206.009495	0.555555556	0.555555556	205.779463	206	0.220536543	7	2	0.100101112	0.818181818	0	0	1872.04382	918.454468	2837.85718	3324.37305	663.91864	464.974854	4487.89062	3968.49731	0	4356.80029	0
10	9	4	1	0	0	0	0	0	0	206.045881	0.9	0.4	205.815808	206	0.184191771	6	2	0.111223458	0.571428571	0	0	0	0	0	0	0	0	0	41917.6055	0	0	0
11	13	3	1	0	0	0	0	0	0	206.082266	1.18181818	0.272727273	205.852153	206	0.147847	5	2	0.122345804	0.411764706	0	0	22115.6973	15849.9053	42987.1797	32260.0234	10000.4229	4594.02588	65812.1094	48986.375	73663.5781	66493.1562	0
12	17	2	1	0	0	0	0	0	0	206.118652	1.41666667	0.166666667	205.888498	206	0.111502228	4	2	0.13346815	0.3	0	0	3774.34546	2414.08838	7400.34473	5886.83936	1590.62964	0	14401.7412	7256.31055	14984.7656	14619.4258	0
9	4	6	0	0	0	0	0	0	0	206.993511	0.444444444	0.666666667	206.76238	207	0.237619704	8	2	0.100101112	0.833333333	0	0	0	0	0	0	0	0	2623.38159	0	0	0	0
10	8	5	0	0	0	0	0	0	0	207.029897	0.8	0.5	206.798725	207	0.201274932	7	2	0.111223458	0.6	0	0	17860.7617	15193.7871	40017.4492	35536.6367	2158.8689	0	56497.0508	46059.7812	58359.9102	62112.1172	0
14	8	2	0	0	0	0	0	0	0	207.045153	0.571428571	0.142857143	206.813964	207	0.186035767	11	9	0.155712841	0.769230769	0	0	0	0	0	0	0	0	0	0	0	1100.15735	0
11	12	4	0	0	0	0	0	0	0	207.066282	1.09090909	0.363636364	206.83507	207	0.16493016	6	2	0.122345804	0.444444444	0	0	27608.8574	25311.332	73693.4453	70896.8125	0	0	109178.047	91749.9297	131539.328	130224.398	0
8	16	6	0	0	0	0	0	0	0	207.087411	2	0.75	206.856175	207	0.143824553	1	-5	0.0889787664	0	0	0	0	0	0	0	0	0	0	0	27921.7715	0	0
12	16	3	0	0	0	0	0	0	0	207.102667	1.33333333	0.25	206.871415	207	0.128585388	5	2	0.13346815	0.333333333	0	0	50157.832	42324.7422	99627.1562	88265.8047	23276.5059	16808.0508	146845.562	131369.953	178273.312	159026.062	0
13	20	2	0	0	0	0	0	0	0	207.139053	1.53846154	0.153846154	206.907759	207	0.0922406167	4	2	0.144590495	0.25	39242.3945	0	56274.4258	72882.7188	72848.8438	81062.2344	36892.5469	54343.5898	89190.7812	87942.1016	75527.7109	81438.3438	0
9	7	5	1	0	0	0	0	0	0	208.025145	0.777777778	0.555555556	207.792863	208	0.207137236	6	1	0.100101112	0.636363636	0	0	7535.01221	5354.32471	15235.2188	11810.582	934.59613	1689.34033	25725.4531	16612.5117	23253.8711	21116.752	0
13	7	2	1	0	0	0	0	0	0	208.040402	0.538461538	0.153846154	207.808102	208	0.191898071	10	8	0.144590495	0.818181818	0	0	5564.87451	0	0	0	0	0	0	0	0	0	0
10	11	4	1	0	0	0	0	0	0	208.061531	1.1	0.4	207.829208	208	0.170792464	5	1	0.111223458	0.428571429	0	0	28818.7949	23193.2305	59471.7539	52732.7656	12220.6562	4306.51953	84604.5312	78285.1953	94834.6641	87149.3203	0
11	15	3	1	0	0	0	0	0	0	208.097916	1.36363636	0.272727273	207.865552	208	0.134447692	4	1	0.122345804	0.294117647	0	0	18808.6973	15713.1133	33817.0039	30144.3984	8063.0957	5895.12646	50493.207	42468.875	60011.0508	60970.6289	0
12	19	2	1	0	0	0	0	0	0	208.134302	1.58333333	0.166666667	207.901897	208	0.0981029207	3	1	0.13346815	0.2	0	0	0	0	0	0	182.86116	0	0	0	843.420471	1161.27539	0
9	6	6	0	0	0	0	0	0	0	209.009161	0.666666667	0.666666667	208.77578	209	0.224220396	7	1	0.100101112	0.666666667	0	0	6120.32373	6112.07617	19356.166	14133.2871	1643.99207	0	26117.2812	15323.291	26165.5566	26940.6094	0
10	10	5	0	0	0	0	0	0	0	209.045547	1	0.5	208.812124	209	0.187875625	6	1	0.111223458	0.466666667	0	0	85078.8984	72270.1094	149957.062	142191.609	34068.7031	26602.3848	200668.203	167906.75	223250.078	202227.984	0
14	10	2	0	0	0	0	0	0	0	209.060803	0.714285714	0.142857143	208.827364	209	0.17263646	10	8	0.155712841	0.692307692	0	0	0	0	1961.85388	0	0	0	2044.78735	0	0	0	0
11	14	4	0	0	0	0	0	0	0	209.081932	1.27272727	0.363636364	208.848469	209	0.151530853	5	1	0.122345804	0.333333333	0	23087.4551	75235.125	75747.9375	155244.344	136083.469	37296.6133	28696.4121	210550.656	184498.984	245419.906	251638.859	0
12	18	3	0	0	0	0	0	0	0	209.118317	1.5	0.25	208.884814	209	0.115186081	4	1	0.13346815	0.238095238	0	0	32350.1191	28664.0176	65192.5586	59674.8477	15054.6367	12251.9033	103625.906	84425.9375	114981.594	115886.836	0
13	22	2	0	0	0	0	0	0	0	209.154703	1.69230769	0.153846154	208.921159	209	0.0788413095	3	1	0.144590495	0.166666667	12421.8975	0	12128.4375	15276.7881	12101.6797	14565.5566	135971.547	91522.3906	24457.6484	18469	4799.15967	7597.33057	0
8	5	6	1	0	0	0	0	0	0	210.00441	0.625	0.75	209.769917	210	0.2300827	6	0	0.0889787664	0.75	0	0	0	0	1139.2373	489.767426	0	0	0	1894.76807	0	0	0
9	9	5	1	0	0	0	0	0	0	210.040795	1	0.555555556	209.806262	210	0.193737929	5	0	0.100101112	0.454545455	0	0	19577.6211	16487.123	45590.043	37822.668	6479.15576	3316.29126	62564.3008	54614.5859	64712.8633	70971.3359	0
13	9	2	1	0	0	0	0	0	0	210.056052	0.692307692	0.153846154	209.821501	210	0.178498764	9	7	0.144590495	0.727272727	0	0	1426.35437	581.247131	0	0	0	0	2260.04858	0	0	0	0
10	13	4	1	0	0	0	0	0	0	210.077181	1.3	0.4	209.842607	210	0.157393157	4	0	0.111223458	0.285714286	0	0	28401.209	23512.6973	56069.9219	52283.3984	13917.9736	0	76858	62314.8398	85639.125	85417.0938	0
11	17	3	1	0	0	0	0	0	0	210.113566	1.54545455	0.272727273	209.878952	210	0.121048385	3	0	0.122345804	0.176470588	0	0	2240.66919	3134.19727	7514.57178	8166.30811	1571.05188	2356.17969	12518.5469	8767.94629	15206.6738	13862.0742	0
12	21	2	1	0	0	0	0	0	0	210.149952	1.75	0.166666667	209.915296	210	0.0847036135	2	0	0.13346815	0.1	0	0	0	0	0	0	470.294769	267.628357	0	0	0	0	0
9	8	6	0	0	0	0	0	0	0	211.024811	0.888888889	0.666666667	210.789179	211	0.210821089	6	0	0.100101112	0.5	0	0	15675.1064	14351.9287	39573.2227	31912.0801	541.776306	1319.51978	46302.8359	39224.0508	48940.5742	42140.9336	0
13	8	3	0	0	0	0	0	0	0	211.040067	0.615384615	0.230769231	210.804418	211	0.195581924	10	7	0.144590495	0.739130435	0	0	0	1759.80847	0	0	0	0	0	0	4294.75684	0	0
10	12	5	0	0	0	0	0	0	0	211.061196	1.2	0.5	210.825524	211	0.174476318	5	0	0.111223458	0.333333333	0	0	253274.031	227506	425079.438	383861.875	0	0	612403.812	509953.875	661167.125	581181.812	0
11	16	4	0	0	0	0	0	0	0	211.097582	1.45454545	0.363636364	210.861868	211	0.138131546	4	0	0.122345804	0.222222222	199238.391	12486.6299	236460.672	210357.812	306440	261213.031	164172.906	107106.062	448258.719	391840.5	372341.312	354079	0
8	7	6	1	0	0	0	0	0	0	212.02006	0.875	0.75	211.783317	212	0.216683393	5	-1	0.0889787664	0.5	0	0	11557.4287	7905.43994	22065.3828	22726.7246	6921.25293	0	34405.793	29047.4199	36013.7578	40285.5625	0
12	7	3	1	0	0	0	0	0	0	212.035316	0.583333333	0.25	211.798556	212	0.201444228	9	6	0.13346815	0.789473684	0	4682.41211	0	494.053802	0	0	0	0	764.909668	0	0	0	0
9	11	5	1	0	0	0	0	0	0	212.056445	1.22222222	0.555555556	211.819661	212	0.180338621	4	-1	0.100101112	0.272727273	0	0	27585.3145	22882.6465	54257.3438	46168.3125	14959.3662	8383.97949	80702.9609	53679.7617	75723.6172	70688.0781	0
13	11	2	1	0	0	0	0	0	0	212.071702	0.846153846	0.153846154	211.834901	212	0.165099457	8	6	0.144590495	0.636363636	0	0	0	662.684814	1787.09546	2314.38257	859.457092	0	2287.89819	6761.91455	4701.18652	7965.9458	0
10	15	4	1	0	0	0	0	0	0	212.092831	1.5	0.4	211.856006	212	0.14399385	3	-1	0.111223458	0.142857143	0	0	12410.1025	10006.0225	26352.5625	19826.3457	6039.91162	3977.84351	43371.8203	29857.6426	45175.1875	41592.2617	0
12	6	4	0	0	0	0	0	0	0	213.019332	0.5	0.333333333	212.781473	213	0.218527389	10	6	0.13346815	0.8	0	12274.332	0	0	1652.24841	1665.57214	0	0	0	0	1185.26782	0	0
9	10	6	0	0	0	0	0	0	0	213.040461	1.11111111	0.666666667	212.802578	213	0.197421782	5	-1	0.100101112	0.333333333	0	0	0	56776.0195	0	101833.859	0	0	139067.094	99143.2422	135303.734	123032.453	0
13	10	3	0	0	0	0	0	0	0	213.055717	0.769230769	0.230769231	212.817817	213	0.182182617	9	6	0.144590495	0.652173913	0	0	0	0	16929.4551	20786.9082	0	3204.54639	15831.1807	16146.2275	16173.5791	27710.5723	0
10	14	5	0	0	0	0	0	0	0	213.076846	1.4	0.5	212.838923	213	0.16107701	4	-1	0.111223458	0.2	0	0	130524.891	113141.828	256695.156	209171.734	73623.2656	36088.0977	312019.062	252921.109	377100.906	333230.406	0
14	14	2	0	0	0	0	0	0	0	213.092103	1	0.142857143	212.854162	213	0.145837846	8	6	0.155712841	0.538461538	0	0	6466.98096	5742.46973	11420.3691	11713.8721	2193.09033	1409.17627	16483.3184	15027.9824	14091.0596	12232.8125	0
11	18	4	0	0	0	0	0	0	0	213.113232	1.63636364	0.363636364	212.875268	213	0.124732239	3	-1	0.122345804	0.111111111	0	0	31101.582	31961.8457	75438.0156	67188.4453	32910.5859	8174.4751	94276.1094	86522.625	99411.3281	111704.219	0
12	22	3	0	0	0	0	0	0	0	213.149617	1.83333333	0.25	212.911613	213	0.0883874669	2	-1	0.13346815	0.0476190476	0	0	14637.5566	22045.3535	20961.6758	22137.9707	118331.906	49930.8711	0	10158.7773	0	0	0
13	26	2	0	0	0	0	0	0	0	213.186003	2	0.153846154	212.947957	213	0.0520426951	1	-1	0.144590495	0	0	0	0	0	0	0	332648.625	0	0	0	0	0	0
8	9	6	1	0	0	0	0	0	0	214.03571	1.125	0.75	213.796716	214	0.203284086	4	-2	0.0889787664	0.25	0	12870.5869	0	0	0	0	0	0	0	0	0	0	0
12	9	3	1	0	0	0	0	0	0	214.050966	0.75	0.25	213.811955	214	0.188044921	8	5	0.13346815	0.684210526	0	11241.7676	0	0	0	0	0	0	0	0	0	0	0
9	13	5	1	0	0	0	0	0	0	214.072095	1.44444444	0.555555556	213.833061	214	0.166939314	3	-2	0.100101112	0.0909090909	0	0	14086.3359	11664.3799	27174.6289	25864.8203	0	0	40704.0234	30545.4082	48613.4883	38539.2227	0
13	13	2	1	0	0	0	0	0	0	214.087352	1	0.153846154	213.8483	214	0.151700149	7	5	0.144590495	0.545454545	0	0	2456.35938	2066.32129	4810.86328	2328.86816	0	0	6661.09961	1107.66895	4233.10986	7940.37256	0
11	21	3	1	0	0	0	0	0	0	214.144866	1.90909091	0.272727273	213.90575	214	0.0942497708	1	-2	0.122345804	0	6683.58203	0	27658.8184	27837.582	0	4075.55444	2748.42896	3638.58105	46273.2656	40325.4727	1265.25769	0	0
8	8	7	0	0	0	0	0	0	0	215.019726	1	0.875	214.779633	215	0.220367247	5	-2	0.0889787664	0.333333333	0	9445.29883	0	0	2978.1333	0	0	0	0	0	0	0	0
12	8	4	0	0	0	0	0	0	0	215.034982	0.666666667	0.333333333	214.794872	215	0.205128082	9	5	0.13346815	0.7	0	146338.688	4130.05029	3298.8855	8086.39648	2338.0752	0	0	8334.64746	13993.874	13154.457	7979.69043	0
9	12	6	0	0	0	0	0	0	0	215.056111	1.33333333	0.666666667	214.815978	215	0.184022475	4	-2	0.100101112	0.166666667	0	0	53228.5859	49424.4844	106431.734	83315.0469	28488.0723	10627.2695	112100.562	101272.594	129682.758	129064.562	0
13	12	3	0	0	0	0	0	0	0	215.071367	0.923076923	0.230769231	214.831217	215	0.16878331	8	5	0.144590495	0.565217391	0	0	12485.1406	8962.33691	24869.0352	21484.2715	2880.67432	2858.91284	38697.7852	29108.1953	34425.2422	32670.9785	0
10	16	5	0	0	0	0	0	0	0	215.092496	1.6	0.5	214.852322	215	0.147677703	3	-2	0.111223458	0.0666666667	0	0	91220.6562	84592.7266	181859.609	152239.859	52426.9102	0	147057.406	123200.922	132138.266	136956.5	0
14	16	2	0	0	0	0	0	0	0	215.107753	1.14285714	0.142857143	214.867561	215	0.132438538	7	5	0.155712841	0.461538462	0	0	12366.6826	9725.62793	26653.0684	22337.0781	4965.0752	3380.87061	43362.3438	31083.084	42312.1992	39121.4922	0
11	20	4	0	0	0	0	0	0	0	215.128882	1.81818182	0.363636364	214.888667	215	0.111332931	2	-2	0.122345804	0	5198.72803	0	38526.7383	35450.3164	51982.1953	41223.0391	67825.5469	36903.0898	49510.1914	36884.5117	26269.5625	32608.0625	0
12	24	3	0	0	0	0	0	0	0	215.165267	2	0.25	214.925012	215	0.0749881597	1	-2	0.13346815	0	4558.77832	0	23452.6211	25449.0195	20727.2109	20974.8555	225600.062	153945.016	35288.4023	35380.2695	0	0	0
11	7	4	1	0	0	0	0	0	0	216.030231	0.636363636	0.363636364	215.78901	216	0.210990386	8	4	0.122345804	0.75	0	5009.29199	0	0	0	0	0	0	0	0	0	0	0
8	11	6	1	0	0	0	0	0	0	216.05136	1.375	0.75	215.810115	216	0.189884779	3	-3	0.0889787664	0	0	265469.281	0	0	4752.08203	4796.4209	0	0	3261.35498	0	4757.56543	6167.47656	0
12	11	3	1	0	0	0	0	0	0	216.066616	0.916666667	0.25	215.825354	216	0.174645614	7	4	0.13346815	0.578947368	0	0	0	0	0	0	0	1280.53955	0	0	0	0	0
9	15	5	1	0	0	0	0	0	0	216.087745	1.66666667	0.555555556	215.84646	216	0.153540007	2	-3	0.100101112	0	0	0	0	9197.42285	0	10087.6553	0	0	15747.4658	9689.65723	0	0	0
13	15	2	1	0	0	0	0	0	0	216.103002	1.15384615	0.153846154	215.861699	216	0.138300842	6	4	0.144590495	0.454545455	0	0	4373.20508	2341.48413	7508.76221	6902.44678	2097.94849	1620.37402	11779.2158	10507.585	13352.6504	12426.7285	0
11	6	5	0	0	0	0	0	0	0	217.014247	0.545454545	0.454545455	216.771926	217	0.228073546	9	4	0.122345804	0.764705882	0	8125.02588	4862.09912	3824.97607	5454.10938	3693.81616	0	0	8315.55469	3771.71753	7860.15625	6246.72314	0
8	10	7	0	0	0	0	0	0	0	217.035376	1.25	0.875	216.793032	217	0.206967939	4	-3	0.0889787664	0.111111111	0	76259.7188	2928.07129	2917.59326	6644.37256	6834.77686	0	0	9370.40527	7587.42236	5727.15088	10469.9062	0
12	10	4	0	0	0	0	0	0	0	217.050632	0.833333333	0.333333333	216.808271	217	0.191728775	8	4	0.13346815	0.6	0	84863.9141	0	0	29877.9883	22248.5527	0	0	48533.1719	37950.6523	51249.9805	57012.6641	0
9	14	6	0	0	0	0	0	0	0	217.071761	1.55555556	0.666666667	216.829377	217	0.170623168	3	-3	0.100101112	0	0	0	41586.418	35808.8125	88020.7891	82634.125	50648.2344	28472.3535	108906.031	90668.0391	128875.633	123107.594	0
13	14	3	0	0	0	0	0	0	0	217.087017	1.07692308	0.230769231	216.844616	217	0.155384003	7	4	0.144590495	0.47826087	0	0	24839.1797	22085.9102	55740.9492	52806.0586	11343.6631	4014.06421	81353.5625	68858.5859	87886.3594	89692.6406	0
10	18	5	0	0	0	0	0	0	0	217.108147	1.8	0.5	216.865722	217	0.134278396	2	-3	0.111223458	0	0	0	34570.3555	32807.6758	61816.8359	51007.5469	91558.0547	41499.957	60080.9805	48713.5039	62610.1445	53594.8164	0
14	18	2	0	0	0	0	0	0	0	217.123403	1.28571429	0.142857143	216.880961	217	0.119039231	6	4	0.155712841	0.384615385	0	0	19240.7656	16227.1387	41284.918	34968.7148	7728.26416	5326.94873	71610.1016	53595.7461	72277.5781	74102.8594	0
14	5	2	1	0	0	0	0	0	0	218.024752	0.357142857	0.142857143	217.781303	218	0.218696685	12	10	0.155712841	0.916666667	4602.04736	0	0	0	0	0	2357.1521	2211.38501	1436.94849	0	0	0	0
12	13	3	1	0	0	0	0	0	0	218.082266	1.08333333	0.25	217.838754	218	0.161246307	6	3	0.13346815	0.473684211	0	0	0	0	0	29949.6914	0	0	41238.2852	0	49699	0	0
9	17	5	1	0	0	0	0	0	0	218.103396	1.88888889	0.555555556	217.859859	218	0.1401407	1	-4	0.100101112	0	4942.94385	0	3012.56201	2856.72241	1763.85449	3578.79321	0	2677.68408	4304.85352	4296.3125	2740.67407	0	0
13	17	2	1	0	0	0	0	0	0	218.118652	1.30769231	0.153846154	217.875098	218	0.124901535	5	3	0.144590495	0.363636364	0	0	4062.646	4711.23096	9445.91602	6867.81885	2646.74561	2138.95142	18522.5684	12140.8525	11721.0859	16342.3066	0
11	8	5	0	0	0	0	0	0	0	219.029897	0.727272727	0.454545455	218.785326	219	0.214674239	8	3	0.122345804	0.647058824	0	0	14962.3066	13687.6475	38746.6602	31910.5664	3007.22095	0	53740.5859	40485.2734	59266.7148	52904.8555	0
8	12	7	0	0	0	0	0	0	0	219.051026	1.5	0.875	218.806431	219	0.193568632	3	-4	0.0889787664	0	0	0	27136.3008	0	63120.0742	46978.3438	0	0	84432.4297	0	95154.2812	82212.2188	0
12	12	4	0	0	0	0	0	0	0	219.066282	1	0.333333333	218.821671	219	0.178329467	7	3	0.13346815	0.5	0	0	29026.9531	21131.2598	80882.8438	69325.9453	917.577332	0	111748.562	98305.1797	133752.734	139270.281	0
13	16	3	0	0	0	0	0	0	0	219.102667	1.23076923	0.230769231	218.858015	219	0.141984696	6	3	0.144590495	0.391304348	0	0	40868.1797	39408.2422	91027.7969	82584.6797	8354.13281	7242.7749	135956.391	109697.531	157020.75	146373.125	0
14	20	2	0	0	0	0	0	0	0	219.139053	1.42857143	0.142857143	218.89436	219	0.105639924	5	3	0.155712841	0.307692308	0	0	13038.8057	11352.7061	33140.2891	25131.002	6093.13086	2503.80273	53477.4531	40280.0977	51844.3438	55685.6562	0
10	7	5	1	0	0	0	0	0	0	220.025145	0.7	0.5	219.779463	220	0.220536543	7	2	0.111223458	0.692307692	0	0	3184.08569	0	7806.93115	7878.23828	0	0	0	7628.68457	18245.7871	8352.22949	0
14	7	2	1	0	0	0	0	0	0	220.040402	0.5	0.142857143	219.794703	220	0.205297378	11	9	0.155712841	0.833333333	0	0	0	0	0	2152.06055	0	0	0	0	0	0	0
11	11	4	1	0	0	0	0	0	0	220.061531	1	0.363636364	219.815808	220	0.184191771	6	2	0.122345804	0.5	0	0	0	0	0	0	0	2807.4502	0	0	0	0	0
12	15	3	1	0	0	0	0	0	0	220.097916	1.25	0.25	219.852153	220	0.147847	5	2	0.13346815	0.368421053	0	0	24151.0996	18791.6133	46855.6445	44130.2812	9578.54199	8003.54395	65050.25	53026.2227	74657.5703	77863.8047	0
13	19	2	1	0	0	0	0	0	0	220.134302	1.46153846	0.153846154	219.888498	220	0.111502228	4	2	0.144590495	0.272727273	0	0	0	1447.48096	0	0	0	0	4380.52783	3720.47607	2141.34717	1852.51404	0
10	6	6	0	0	0	0	0	0	0	221.009161	0.6	0.6	220.76238	221	0.237619704	8	2	0.111223458	0.714285714	0	0	6240.97754	4495.75684	14271.9912	14811.8975	1826.17712	1481.3302	20033.8125	14469.3906	29304.4219	17028.7773	0
11	10	5	0	0	0	0	0	0	0	221.045547	0.909090909	0.454545455	220.798725	221	0.201274932	7	2	0.122345804	0.529411765	0	0	29273.2383	22737.8652	60913.9102	62454.6094	5343.21777	0	103427.352	79070	113218.461	102922.258	0
12	14	4	0	0	0	0	0	0	0	221.081932	1.16666667	0.333333333	220.83507	221	0.16493016	6	2	0.13346815	0.4	0	0	58784.9766	52804.9023	138142.031	123965.789	14341.7197	4057.23315	202578.797	179131.828	237446.156	219139.172	0
13	18	3	0	0	0	0	0	0	0	221.118317	1.38461538	0.230769231	220.871415	221	0.128585388	5	2	0.144590495	0.304347826	0	0	45554.5977	40438.3789	101407.508	89455.3906	22582.7676	14929.9072	153003.859	128933.508	173132.297	165201.109	0
9	5	6	1	0	0	0	0	0	0	222.00441	0.555555556	0.666666667	221.756518	222	0.243482008	7	1	0.100101112	0.8	0	0	0	0	0	0	287.54068	0	1275.83313	0	0	0	0
10	9	5	1	0	0	0	0	0	0	222.040796	0.9	0.5	221.792863	222	0.207137236	6	1	0.111223458	0.538461538	0	0	17631.9219	15877.6064	38593.3555	35007.9375	6065.28857	3575.92944	60236.4141	46074.3047	66652.7266	65160.5938	0
11	13	4	1	0	0	0	0	0	0	222.077181	1.18181818	0.363636364	221.829208	222	0.170792464	5	1	0.122345804	0.375	0	0	35579.7422	30515.1211	71333.7344	60586.2344	14466.0137	10584.8418	103608.961	85889.2656	111168.312	114999.164	0
12	17	3	1	0	0	0	0	0	0	222.113566	1.41666667	0.25	221.865552	222	0.134447692	4	1	0.13346815	0.263157895	0	0	11668.0361	10052.4355	27054.7754	20191.375	7581.74951	4135.43457	37253.7578	24921.5469	53059.8125	39435.9453	0
13	4	4	0	0	0	0	0	0	0	223.003682	0.307692308	0.307692308	222.754674	223	0.245326003	12	8	0.144590495	0.909090909	0	0	0	0	0	0	334.564545	0	0	0	0	0	0
10	8	6	0	0	0	0	0	0	0	223.024811	0.8	0.6	222.77578	223	0.224220396	7	1	0.111223458	0.571428571	0	0	18432.5898	18108.2324	42606.707	31209.9082	4933.67383	0	54325.6328	43189.1211	59184.3984	51659.4453	0
14	8	3	0	0	0	0	0	0	0	223.040067	0.571428571	0.214285714	222.791019	223	0.208981232	11	8	0.155712841	0.76	0	0	0	810.622253	0	0	0	0	0	0	0	0	0
11	12	5	0	0	0	0	0	0	0	223.061196	1.09090909	0.454545455	222.812124	223	0.187875625	6	1	0.122345804	0.411764706	0	0	86139.1719	72870.6016	159240.422	127901.289	0	0	208198.562	165702.203	237246.766	217840.938	0
15	12	2	0	0	0	0	0	0	0	223.076453	0.8	0.133333333	222.827364	223	0.17263646	10	8	0.166835187	0.642857143	0	0	561.658386	0	0	0	0	0	0	0	0	0	0
12	16	4	0	0	0	0	0	0	0	223.097582	1.33333333	0.333333333	222.848469	223	0.151530853	5	1	0.13346815	0.3	0	0	106766.711	94758.8594	208982.562	187276.016	52218.3789	29004.9609	310525.375	249451.016	348241.594	313351.125	0
13	20	3	0	0	0	0	0	0	0	223.133967	1.53846154	0.230769231	222.884814	223	0.115186081	4	1	0.144590495	0.217391304	0	0	21128.6738	24159.9531	51685.418	49635.4922	11438.335	7494.94482	74667.4766	71031.2031	90286.5859	79569.5078	0
14	24	2	0	0	0	0	0	0	0	223.170353	1.71428571	0.142857143	222.921159	223	0.0788413095	3	1	0.155712841	0.153846154	0	0	0	0	0	0	22234.4629	15272.8594	0	0	0	0	0
9	7	6	1	0	0	0	0	0	0	224.02006	0.777777778	0.666666667	223.769917	224	0.2300827	6	0	0.100101112	0.6	0	4736.19434	3918.46265	3861.85889	10970.6973	10765.6074	0	0	12601.7607	16966.5547	20919.0898	13185.707	0
13	7	3	1	0	0	0	0	0	0	224.035316	0.538461538	0.230769231	223.785156	224	0.214843536	10	7	0.144590495	0.80952381	0	0	0	1821.27844	0	0	0	0	2854.56982	0	0	5434.98779	0
10	11	5	1	0	0	0	0	0	0	224.056445	1.1	0.5	223.806262	224	0.193737929	5	0	0.111223458	0.384615385	0	0	42736.7969	39383.5273	87017.5078	79272.3203	17159.9102	10675.8926	128816.133	100519.344	142196.359	130927.953	0
14	11	2	1	0	0	0	0	0	0	224.071702	0.785714286	0.142857143	223.821501	224	0.178498764	9	7	0.155712841	0.666666667	0	0	449.916321	0	0	0	0	0	0	0	0	0	0
11	15	4	1	0	0	0	0	0	0	224.092831	1.36363636	0.363636364	223.842607	224	0.157393157	4	0	0.122345804	0.25	0	0	26105.4043	23433.7207	54710.6172	45879.207	14205.0098	10247.1621	88118.9062	63145.918	91057.375	90735.8047	0
12	19	3	1	0	0	0	0	0	0	224.129216	1.58333333	0.25	223.878952	224	0.121048385	3	0	0.13346815	0.157894737	0	0	1551.15576	973.217957	1793.95374	0	882.860962	331.471863	3892.76416	4171.91748	5192.00342	3931.25488	0
13	23	2	1	0	0	0	0	0	0	224.165602	1.76923077	0.153846154	223.915296	224	0.0847036135	2	0	0.144590495	0.0909090909	0	0	0	0	0	0	1209.52234	393.895905	0	0	0	0	0
9	6	7	0	0	0	0	0	0	0	225.004076	0.666666667	0.777777778	224.752834	225	0.247165861	7	0	0.100101112	0.636363636	0	0	4154.07422	3685.96899	15664.3965	14927.623	0	0	26067.0176	14793.7256	19835.4766	27412.9258	0
10	10	6	0	0	0	0	0	0	0	225.040461	1	0.6	224.789179	225	0.210821089	6	0	0.111223458	0.428571429	0	0	0	51740.2969	110762.062	98470.5391	0	0	127746.883	104528.305	136253.703	113742.586	0
14	10	3	0	0	0	0	0	0	0	225.055717	0.714285714	0.214285714	224.804418	225	0.195581924	10	7	0.155712841	0.68	0	0	0	0	0	0	1937.65906	0	0	0	0	0	0
11	14	5	0	0	0	0	0	0	0	225.076847	1.27272727	0.454545455	224.825524	225	0.174476318	5	0	0.122345804	0.294117647	0	0	184962.062	156264.062	333944.531	305068.688	0	0	455925.875	358575.281	531210.438	492324.094	0
12	18	4	0	0	0	0	0	0	0	225.113232	1.5	0.333333333	224.861868	225	0.138131546	4	0	0.13346815	0.2	0	173944.516	83055.3672	72541.4453	163012.844	145784.922	54150.7344	32534.6465	215722.656	187621.141	256964.812	240706.797	0
13	22	3	0	0	0	0	0	0	0	225.149617	1.69230769	0.230769231	224.898213	225	0.101786774	3	0	0.144590495	0.130434783	0	0	12538.208	9762.56445	12923.8887	15036.4453	54007.5547	29744.5	14196.0029	12429.3125	12347.9707	10487.3076	0
14	26	2	0	0	0	0	0	0	0	225.186003	1.85714286	0.142857143	224.934558	225	0.0654420023	2	0	0.155712841	0.0769230769	39312.3008	0	29474.543	24198.1367	17155.5332	15177.1006	41628.6211	23456.8203	10384.7949	12717.9355	6238.25977	8012.38477	0
8	5	7	1	0	0	0	0	0	0	225.999325	0.625	0.875	225.746972	226	0.253028165	6	-1	0.0889787664	0.714285714	0	0	0	0	0	0	0	0	1442.09521	2014.26001	1770.73364	1351.91711	0
9	9	6	1	0	0	0	0	0	0	226.03571	1	0.666666667	225.783317	226	0.216683393	5	-1	0.100101112	0.4	0	28156.8105	12062.4697	7308.69287	22376.8828	15194.0059	4382.34375	0	29866.0723	22756.7246	41460.9453	30201.2383	0
13	9	3	1	0	0	0	0	0	0	226.050966	0.692307692	0.230769231	225.798556	226	0.201444228	9	6	0.144590495	0.714285714	0	0	0	0	0	0	0	0	2879.6626	0	3597.18066	0	0
10	13	5	1	0	0	0	0	0	0	226.072095	1.3	0.5	225.819661	226	0.180338621	4	-1	0.111223458	0.230769231	0	8016.08496	39663.8633	29992.8086	72054.4844	62890.7031	14995.46	7356.35059	105073.102	87101.6016	111400.633	110807.43	0
14	13	2	1	0	0	0	0	0	0	226.087352	0.928571429	0.142857143	225.834901	226	0.165099457	8	6	0.155712841	0.583333333	0	0	1396.22717	0	1103.99829	0	0	0	4236.37354	0	0	899.801575	0
11	17	4	1	0	0	0	0	0	0	226.108481	1.54545455	0.363636364	225.856006	226	0.14399385	3	-1	0.122345804	0.125	0	0	0	0	19154.9414	18221.7246	0	0	27257.498	25236.1367	33155.3281	27900.793	0
12	21	3	1	0	0	0	0	0	0	226.144866	1.75	0.25	225.892351	226	0.107649078	2	-1	0.13346815	0.0526315789	0	0	0	0	0	0	0	0	0	2961.04272	0	1866.21899	0
9	8	7	0	0	0	0	0	0	0	227.019726	0.888888889	0.777777778	226.766233	227	0.233766554	6	-1	0.100101112	0.454545455	0	0	5963.05322	5845.69971	17195.8906	11554.2129	1936.80005	0	17719.748	13103.8223	15655.4355	12843.3711	0
13	8	4	0	0	0	0	0	0	0	227.034982	0.615384615	0.307692308	226.781473	227	0.218527389	10	6	0.144590495	0.727272727	0	0	5144.51367	4215.22656	8309.88574	0	0	2298.94604	11678.1436	0	14739.0986	0	0
10	12	6	0	0	0	0	0	0	0	227.056111	1.2	0.6	226.802578	227	0.197421782	5	-1	0.111223458	0.285714286	0	0	0	0	0	0	0	0	0	0	363559.875	0	0
14	12	3	0	0	0	0	0	0	0	227.071367	0.857142857	0.214285714	226.817817	227	0.182182617	9	6	0.155712841	0.6	0	0	0	0	0	0	0	218.367737	0	0	0	0	0
11	16	5	0	0	0	0	0	0	0	227.092497	1.45454545	0.454545455	226.838923	227	0.16107701	4	-1	0.122345804	0.176470588	0	0	164493.266	151078.531	329140.25	289353.406	122980.328	61530.4922	465598.188	378342.281	500354.812	477483.156	0
15	16	2	0	0	0	0	0	0	0	227.107753	1.06666667	0.133333333	226.854162	227	0.145837846	8	6	0.166835187	0.5	0	0	4552.51123	0	7923.18652	4969.23682	0	0	9382.88379	12606.5244	13410.0342	13527.7637	0
12	20	4	0	0	0	0	0	0	0	227.128882	1.66666667	0.333333333	226.875268	227	0.124732239	3	-1	0.13346815	0.1	0	0	29946.4941	31296.543	62124.4414	57800.8594	230627.188	122412.273	63683.7305	58122.4492	70957.3828	75438.1172	0
13	24	3	0	0	0	0	0	0	0	227.165267	1.84615385	0.230769231	226.911613	227	0.0883874669	2	-1	0.144590495	0.0434782609	0	0	0	0	0	6737.6792	13980.2031	0	0	0	0	0	0
8	7	7	1	0	0	0	0	0	0	228.014975	0.875	0.875	227.760371	228	0.239628858	5	-2	0.0889787664	0.428571429	0	0	0	0	1828.90295	0	0	0	0	0	0	0	0
12	7	4	1	0	0	0	0	0	0	228.030231	0.583333333	0.333333333	227.77561	228	0.224389693	9	5	0.13346815	0.777777778	0	6913.76514	0	0	1020.49591	1496.64832	0	0	0	980.060364	2174.92725	0	0
9	11	6	1	0	0	0	0	0	0	228.05136	1.22222222	0.666666667	227.796716	228	0.203284086	4	-2	0.100101112	0.2	0	0	0	0	0	16329.2295	0	0	0	0	0	0	0
13	11	3	1	0	0	0	0	0	0	228.066616	0.846153846	0.230769231	227.811955	228	0.188044921	8	5	0.144590495	0.619047619	0	0	0	0	0	2071.79443	0	0	12073.6289	0	0	7422.1748	0
10	15	5	1	0	0	0	0	0	0	228.087745	1.5	0.5	227.833061	228	0.166939314	3	-2	0.111223458	0.0769230769	0	22736.2871	19807.1055	17896.334	42716.2188	35346.3594	8903.64746	4965.2666	54903.4883	50998.5	73133.1016	61377.7617	0
14	15	2	1	0	0	0	0	0	0	228.103002	1.07142857	0.142857143	227.8483	228	0.151700149	7	5	0.155712841	0.5	0	0	654.863281	1198.63855	1520.66064	1237.46118	552.456787	0	1277.97339	1294.40662	0	933.22406	0
12	23	3	1	0	0	0	0	0	0	228.160516	1.91666667	0.25	227.90575	228	0.0942497708	1	-2	0.13346815	0	32630.3574	0	36341.2812	34703.5625	0	1505.82703	12395.1055	6950.1543	39054.4219	39150.8828	1537.82788	1377.74414	0
12	6	5	0	0	0	0	0	0	0	229.014247	0.5	0.416666667	228.758527	229	0.241472854	10	5	0.13346815	0.789473684	0	0	0	0	2640.55151	2752.58398	0	776.421448	0	0	0	2213.21509	0
9	10	7	0	0	0	0	0	0	0	229.035376	1.11111111	0.777777778	228.779633	229	0.220367247	5	-2	0.100101112	0.272727273	0	0	16217.0098	12969.4326	30195.9414	25039.7441	6804.33301	0	43866.6914	31455.2598	45432.8164	33510.1523	0
13	10	4	0	0	0	0	0	0	0	229.050632	0.769230769	0.307692308	228.794872	229	0.205128082	9	5	0.144590495	0.636363636	0	0	0	13818.6904	23641.4473	22178.8027	605.279297	2603.80786	23619.0332	30302.2148	39354.6797	27418.916	0
10	14	6	0	0	0	0	0	0	0	229.071761	1.4	0.6	228.815978	229	0.184022475	4	-2	0.111223458	0.142857143	0	0	97854.0312	83156.5156	187867.484	171176.219	37084.5273	0	259891.141	198656.828	271667.281	247967.734	0
14	14	3	0	0	0	0	0	0	0	229.087017	1	0.214285714	228.831217	229	0.16878331	8	5	0.155712841	0.52	0	0	13617.4482	11984.0498	24561.707	22004.7676	2537.06299	1344.38794	37001.4062	25182.8008	40292.2812	37404.3945	0
11	18	5	0	0	0	0	0	0	0	229.108147	1.63636364	0.454545455	228.852322	229	0.147677703	3	-2	0.122345804	0.0588235294	0	0	59926.2266	57738.2383	126381.18	104406.719	62278.3789	28454.5977	134935.172	119777.664	139304.594	151548.875	0
15	18	2	0	0	0	0	0	0	0	229.123403	1.2	0.133333333	228.867561	229	0.132438538	7	5	0.166835187	0.428571429	0	0	10226.4512	7831.98535	20938.9609	17727.7324	4722.27197	3653.50586	33709.9492	26064.7227	29040.5469	33908.0664	0
12	22	4	0	0	0	0	0	0	0	229.144532	1.83333333	0.333333333	228.888667	229	0.111332931	2	-2	0.13346815	0	0	0	21214.7324	25299.9609	32788.6172	25426.6953	91796.8359	47255.7266	27376.9629	28112.7148	0	15537.6006	0
13	26	3	0	0	0	0	0	0	0	229.180917	2	0.230769231	228.925012	229	0.0749881597	1	-2	0.144590495	0	56462.7891	0	40744.7227	39322.2266	32934.7109	36107.7852	208994.234	135572.375	59164.7344	49912.5508	15098.5742	15691.8066	0
11	5	5	1	0	0	0	0	0	0	230.009496	0.454545455	0.454545455	229.752665	230	0.247335157	9	4	0.122345804	0.866666667	0	0	0	0	0	0	0	0	0	748.692444	0	0	0
8	9	7	1	0	0	0	0	0	0	230.030625	1.125	0.875	229.77377	230	0.226229551	4	-3	0.0889787664	0.142857143	0	9835.43262	0	0	0	0	0	0	0	0	0	0	0
12	9	4	1	0	0	0	0	0	0	230.045881	0.75	0.333333333	229.78901	230	0.210990386	8	4	0.13346815	0.666666667	0	12962.4736	0	0	0	0	0	0	0	0	0	0	0
9	13	6	1	0	0	0	0	0	0	230.06701	1.44444444	0.666666667	229.810115	230	0.189884779	3	-3	0.100101112	0	0	61953.4844	0	0	0	0	0	0	0	7689.79395	7603.896	0	0
10	17	5	1	0	0	0	0	0	0	230.103395	1.7	0.5	229.84646	230	0.153540007	2	-3	0.111223458	0	19242.1504	0	12551.917	11257.1045	12656.8682	13186.3408	11347.8213	6050.37842	12267.5068	6455.95264	10401.4316	0	0
14	17	2	1	0	0	0	0	0	0	230.118652	1.21428571	0.142857143	229.861699	230	0.138300842	6	4	0.155712841	0.416666667	0	0	871.336365	1714.6571	3498.96631	2274.38184	1003.92316	752.562805	7194.85205	2845.23853	4731.33838	6364.20605	0
8	8	8	0	0	0	0	0	0	0	231.01464	1	1	230.756687	231	0.243312711	5	-3	0.0889787664	0.25	0	5402.17773	0	0	0	0	0	0	0	973.626526	0	0	0
12	8	5	0	0	0	0	0	0	0	231.029897	0.666666667	0.416666667	230.771926	231	0.228073546	9	4	0.13346815	0.684210526	0	0	7822.56885	5403.96484	24517.0664	14752.4961	710.688477	0	29252.791	15938.499	31815.5176	26876.5508	0
9	12	7	0	0	0	0	0	0	0	231.051026	1.33333333	0.777777778	230.793032	231	0.206967939	4	-3	0.100101112	0.0909090909	0	9931.43164	0	12740.6162	0	0	2569.70825	0	42731.7109	0	35508.4453	38344.7695	0
13	12	4	0	0	0	0	0	0	0	231.066282	0.923076923	0.307692308	230.808271	231	0.191728775	8	4	0.144590495	0.545454545	0	0	17219.3711	15032.3701	38715.5312	34710.1953	2557.17676	197.474518	59792.1016	65414.3633	73955.3672	79367.9062	0
10	16	6	0	0	0	0	0	0	0	231.087411	1.6	0.6	230.829377	231	0.170623168	3	-3	0.111223458	0	0	0	63528.6211	54378.1016	130640.93	112337.07	69308.0078	22338.5293	134995.766	110328.695	142823.766	132362.047	0
14	16	3	0	0	0	0	0	0	0	231.102667	1.14285714	0.214285714	230.844616	231	0.155384003	7	4	0.155712841	0.44	0	0	30694.8398	27058.2949	57532.9141	48560.0195	11710.1191	8852.8584	91215.7109	74030.5938	99533.5781	89078.0703	0
11	20	5	0	0	0	0	0	0	0	231.123796	1.81818182	0.454545455	230.865722	231	0.134278396	2	-3	0.122345804	0	0	0	16909.3281	16084.0811	35780.8164	33575.4609	37268.4492	18780.3613	24645.8398	26946.8672	17665.4512	15537.3545	0
15	20	2	0	0	0	0	0	0	0	231.139053	1.33333333	0.133333333	230.880961	231	0.119039231	6	4	0.166835187	0.357142857	0	0	11689.0615	7933.98779	22150.6523	18006.8711	4303.17969	5319.93018	34707.1328	25199.2793	36591.3398	35771.6758	0
11	7	5	1	0	0	0	0	0	0	232.025146	0.636363636	0.454545455	231.766064	232	0.23393585	8	3	0.122345804	0.733333333	0	4775.13379	0	0	11730.8633	0	0	0	18640.7246	13278.3516	0	21383.6602	0
8	11	7	1	0	0	0	0	0	0	232.046275	1.375	0.875	231.78717	232	0.212830243	3	-4	0.0889787664	0	15106.5684	21970.3008	0	0	0	0	0	0	0	0	0	0	0
12	11	4	1	0	0	0	0	0	0	232.061531	0.916666667	0.333333333	231.802409	232	0.197591079	7	3	0.13346815	0.555555556	0	16326.4375	0	0	0	0	0	0	0	0	0	0	0
13	15	3	1	0	0	0	0	0	0	232.097916	1.15384615	0.230769231	231.838754	232	0.161246307	6	3	0.144590495	0.428571429	0	0	13778.124	11146.7188	28772.834	27416.9961	2873.17261	4090.10767	41414.9727	29054.9629	40551.9648	42682.5039	0
14	19	2	1	0	0	0	0	0	0	232.134302	1.35714286	0.142857143	231.875098	232	0.124901535	5	3	0.155712841	0.333333333	0	0	768.50293	0	2361.229	1794.12292	575.674255	0	3233.40186	3968.16113	3892.22168	1971.30908	0
11	6	6	0	0	0	0	0	0	0	233.009161	0.545454545	0.545454545	232.748981	233	0.251019011	9	3	0.122345804	0.75	0	0	0	0	8486.76172	0	0	0	10466.4707	5039.86963	12104.8516	8507.8457	0
15	6	3	0	0	0	0	0	0	0	233.024417	0.4	0.2	232.76422	233	0.235779846	13	10	0.166835187	0.851851852	0	0	0	1111.63196	0	0	0	0	0	0	0	0	0
8	10	8	0	0	0	0	0	0	0	233.03029	1.25	1	232.770087	233	0.229913404	4	-4	0.0889787664	0	0	17058.3535	0	0	0	0	0	0	0	0	0	0	0
12	10	5	0	0	0	0	0	0	0	233.045547	0.833333333	0.416666667	232.785326	233	0.214674239	8	3	0.13346815	0.578947368	0	4763.60742	16550.502	13275.9727	49110.8906	42914.9492	3138.9021	0	77999.2891	59750.3203	87254.0078	82643.1016	0
16	10	2	0	0	0	0	0	0	0	233.060803	0.625	0.125	232.800565	233	0.199435074	12	10	0.177957533	0.733333333	0	0	0	0	0	0	9496.66992	0	0	0	33999.4375	0	0
9	14	7	0	0	0	0	0	0	0	233.066676	1.55555556	0.777777778	232.806431	233	0.193568632	3	-4	0.100101112	0	5669.62061	0	24998.2578	19395.3574	43266.9062	38314.1797	21883.1953	0	58429.1758	54464.9844	65362.2695	49621.3984	0
13	14	4	0	0	0	0	0	0	0	233.081932	1.07692308	0.307692308	232.821671	233	0.178329467	7	3	0.144590495	0.454545455	0	0	47129.332	38486.7188	100820.727	93311.4297	15570.9834	11086.9385	139566.812	126753.219	166787.344	160681.719	0
10	18	6	0	0	0	0	0	0	0	233.103061	1.8	0.6	232.842776	233	0.15722386	2	-4	0.111223458	0	0	0	14540.1162	0	25468.4473	19822.9473	36273.5742	19900.1855	25232.6895	18042.373	16037.1553	17342.1699	0
14	18	3	0	0	0	0	0	0	0	233.118317	1.28571429	0.214285714	232.858015	233	0.141984696	6	3	0.155712841	0.36	0	0	42209.9062	35397.4375	82814.25	77866.8828	16527.8906	8912.05859	136272.562	102360.43	142136.703	144673.219	0
15	22	2	0	0	0	0	0	0	0	233.154703	1.46666667	0.133333333	232.89436	233	0.105639924	5	3	0.166835187	0.285714286	0	0	11339.9971	14493.9062	19680.5684	26640.918	1383.70984	0	24543.3633	20284.416	33849.6914	27249.3281	0
11	9	5	1	0	0	0	0	0	0	234.040796	0.818181818	0.454545455	233.779463	234	0.220536543	7	2	0.122345804	0.6	0	0	0	0	0	0	0	1384.80859	0	0	0	40825.5352	0
12	13	4	1	0	0	0	0	0	0	234.077181	1.08333333	0.333333333	233.815808	234	0.184191771	6	2	0.13346815	0.444444444	0	0	0	0	0	0	0	0	85346.2656	72932.2578	103050.391	86449.9609	0
13	17	3	1	0	0	0	0	0	0	234.113566	1.30769231	0.230769231	233.852153	234	0.147847	5	2	0.144590495	0.333333333	0	0	16227.9844	11710.6055	31886.1855	28192.3594	7865.48877	3734.58667	48838.6602	36038.4922	58293.1836	54346.3945	0
10	4	7	0	0	0	0	0	0	0	234.988426	0.4	0.7	234.726036	235	0.273964475	9	2	0.111223458	0.846153846	0	0	777.209717	461.32962	1146.84888	0	0	0	1458.05908	0	0	0	0
11	8	6	0	0	0	0	0	0	0	235.024811	0.727272727	0.545454545	234.76238	235	0.237619704	8	2	0.122345804	0.625	0	0	14668.7188	12438.2119	34605.0781	28129.7031	3558.12866	3381.02612	51923.582	37336.2148	58067.4336	52850.7109	0
12	12	5	0	0	0	0	0	0	0	235.061196	1	0.416666667	234.798725	235	0.201274932	7	2	0.13346815	0.473684211	0	0	37872.4883	30645.1211	89792.1875	87888.5938	5047.34424	0	144265.75	116192.977	167816.453	154100.266	0
16	12	2	0	0	0	0	0	0	0	235.076453	0.75	0.125	234.813964	235	0.186035767	11	9	0.177957533	0.666666667	0	0	0	0	0	0	0	0	0	690.174377	0	0	0
13	16	4	0	0	0	0	0	0	0	235.097582	1.23076923	0.307692308	234.83507	235	0.16493016	6	2	0.144590495	0.363636364	0	0	91156.0781	81386.9688	191648.25	171331.078	43080.7031	26869.8711	283435.125	238679.234	335020.781	312451.375	0
14	20	3	0	0	0	0	0	0	0	235.133967	1.42857143	0.214285714	234.871415	235	0.128585388	5	2	0.155712841	0.28	0	0	43956.1094	34672.7227	86604.6094	77545.3828	19681.0801	14333.2861	131374.078	109361.758	148780.688	145072.172	0
15	24	2	0	0	0	0	0	0	0	235.170353	1.6	0.133333333	234.907759	235	0.0922406167	4	2	0.166835187	0.214285714	141735.844	0	106138.656	87163.0625	87619.125	75009.1016	56890.25	0	158263.969	132713.969	79697.3359	72005.7891	0
11	11	5	1	0	0	0	0	0	0	236.056445	1	0.454545455	235.792863	236	0.207137236	6	1	0.122345804	0.466666667	0	0	30199.459	22975.3125	62561.9961	54805.2812	11518.6377	0	99812.4453	78848.9688	108415.977	101740.633	0
15	11	2	1	0	0	0	0	0	0	236.071702	0.733333333	0.133333333	235.808102	236	0.191898071	10	8	0.166835187	0.692307692	0	0	0	0	0	1727.62988	0	0	0	1600.80664	0	0	0
12	15	4	1	0	0	0	0	0	0	236.092831	1.25	0.333333333	235.829208	236	0.170792464	5	1	0.13346815	0.333333333	0	0	0	0	89747.5391	81442.0547	0	0	121991.953	96430.7031	141928.781	128910.898	0
13	19	3	1	0	0	0	0	0	0	236.129216	1.46153846	0.230769231	235.865552	236	0.134447692	4	1	0.144590495	0.238095238	0	0	5033.67236	3794.42822	12718.207	9914.4834	2943.03809	1390.87952	19712.8223	14217.873	23393.9902	19098.25	0
10	6	7	0	0	0	0	0	0	0	237.004076	0.6	0.7	236.739435	237	0.260565168	8	1	0.111223458	0.692307692	0	0	2070.78906	2359.16089	3717.51416	2263.76611	800.333618	1164.3595	4439.87939	7956.8252	10009.168	4722.54736	0
14	6	4	0	0	0	0	0	0	0	237.019332	0.428571429	0.285714286	236.754674	237	0.245326003	12	8	0.155712841	0.833333333	0	0	0	0	885.575623	0	0	0	0	0	1854.06885	0	0
11	10	6	0	0	0	0	0	0	0	237.040461	0.909090909	0.545454545	236.77578	237	0.224220396	7	1	0.122345804	0.5	0	0	32525.7051	31599.2637	66953.2891	65658.0625	0	0	104182.68	80382.8281	101508.352	93118.1875	0
15	10	3	0	0	0	0	0	0	0	237.055717	0.666666667	0.2	236.791019	237	0.208981232	11	8	0.166835187	0.703703704	0	0	0	770.753357	0	0	0	635.271851	0	0	0	0	0
12	14	5	0	0	0	0	0	0	0	237.076847	1.16666667	0.416666667	236.812124	237	0.187875625	6	1	0.13346815	0.368421053	0	0	115057.648	102923.094	233881.906	212362.469	47591.25	29782.5898	319703.625	279808.719	380703.25	341461.188	0
13	18	4	0	0	0	0	0	0	0	237.113232	1.38461538	0.307692308	236.848469	237	0.151530853	5	1	0.144590495	0.272727273	5070.11523	0	127360.492	116501.805	256250.797	228655.609	59790.6836	38397.7109	392590.906	332509.781	453895.438	426149.844	0
14	22	3	0	0	0	0	0	0	0	237.149617	1.57142857	0.214285714	236.884814	237	0.115186081	4	1	0.155712841	0.2	0	0	18470.1836	17173.2129	30705.3711	30225.0879	10933.7344	10158.2764	50767.7812	37027.1836	46089.5078	52976.7148	0
15	26	2	0	0	0	0	0	0	0	237.186003	1.73333333	0.133333333	236.921159	237	0.0788413095	3	1	0.166835187	0.142857143	0	0	0	0	0	0	1839.74719	0	0	0	0	0	0
13	5	4	1	0	0	0	0	0	0	238.014581	0.384615385	0.307692308	237.748812	238	0.251188307	11	7	0.144590495	0.9	0	0	0	0	0	0	0	0	738.809326	0	0	0	0
10	9	6	1	0	0	0	0	0	0	238.03571	0.9	0.6	237.769917	238	0.2300827	6	0	0.111223458	0.5	0	0	13069.5264	7771.22461	27259.418	21522.127	1948.7655	1535.00586	40064.7734	28000.1094	44266.1211	37468.2305	0
14	9	3	1	0	0	0	0	0	0	238.050966	0.642857143	0.214285714	237.785156	238	0.214843536	10	7	0.155712841	0.739130435	0	0	0	3449.1377	4180.89746	4228.30957	0	0	0	5221.76221	0	0	0
11	13	5	1	0	0	0	0	0	0	238.072095	1.18181818	0.454545455	237.806262	238	0.193737929	5	0	0.122345804	0.333333333	0	0	61352.875	51903.5352	122651.109	105692.484	25894.1484	13853.834	177310.234	156689.281	217855.703	172988.625	0
12	17	4	1	0	0	0	0	0	0	238.108481	1.41666667	0.333333333	237.842607	238	0.157393157	4	0	0.13346815	0.222222222	0	0	22210.1211	0	46372.3945	41640.6562	0	0	65624.8906	56179.0078	75718.0781	71550.6719	0
13	21	3	1	0	0	0	0	0	0	238.144866	1.61538462	0.230769231	237.878952	238	0.121048385	3	0	0.144590495	0.142857143	0	0	0	401.12381	0	655.521362	248.46904	0	1224.58154	800.952393	1384.45862	0	0
10	8	7	0	0	0	0	0	0	0	239.019726	0.8	0.7	238.752834	239	0.247165861	7	0	0.111223458	0.538461538	0	0	10185.2246	8227.62305	25879.2988	21773.2598	3199.48413	1880.08789	35790.2695	29405.0703	30966.1973	36819.2852	0
14	8	4	0	0	0	0	0	0	0	239.034982	0.571428571	0.285714286	238.768073	239	0.231926696	11	7	0.155712841	0.75	0	0	0	0	0	0	0	0	2756.40527	0	0	0	0
11	12	6	0	0	0	0	0	0	0	239.056111	1.09090909	0.545454545	238.789179	239	0.210821089	6	0	0.122345804	0.375	0	0	135442.484	0	0	209074.719	0	0	296237.125	235651.859	0	325263.906	0
12	16	5	0	0	0	0	0	0	0	239.092497	1.33333333	0.416666667	238.825524	239	0.174476318	5	0	0.13346815	0.263157895	27422.0293	0	257850.703	217831.641	468702.406	406941.969	108558.625	59031.5039	673270.062	544282.25	722120.875	676317.562	0
16	16	2	0	0	0	0	0	0	0	239.107753	1	0.125	238.840763	239	0.159237153	9	7	0.177957533	0.533333333	0	0	0	0	0	0	0	0	2858.43604	0	0	0	0
13	20	4	0	0	0	0	0	0	0	239.128882	1.53846154	0.307692308	238.861868	239	0.138131546	4	0	0.144590495	0.181818182	0	0	0	0	166399.125	0	198040.297	0	239884.516	196551.422	270451.969	238578.5	0
14	24	3	0	0	0	0	0	0	0	239.165267	1.71428571	0.214285714	238.898213	239	0.101786774	3	0	0.155712841	0.12	0	0	4492.65283	4473.42969	4481.98291	4327.38818	12470.8779	6026.22217	4477.22314	7823.10205	1030.94507	2910.39331	0
15	28	2	0	0	0	0	0	0	0	239.201653	1.86666667	0.133333333	238.934558	239	0.0654420023	2	0	0.166835187	0.0714285714	0	0	8578.28613	7596.52734	0	0	0	0	0	0	0	0	0
9	7	7	1	0	0	0	0	0	0	240.014975	0.777777778	0.777777778	239.746972	240	0.253028165	6	-1	0.100101112	0.555555556	0	0	0	1192.52319	0	0	0	0	4685.12354	2920.66284	4948.95947	3468.86279	0
13	7	4	1	0	0	0	0	0	0	240.030231	0.538461538	0.307692308	239.762211	240	0.237789	10	6	0.144590495	0.8	0	0	0	0	0	0	0	0	0	0	0	1484.62805	0
10	11	6	1	0	0	0	0	0	0	240.05136	1.1	0.6	239.783317	240	0.216683393	5	-1	0.111223458	0.333333333	0	211663.156	0	14712.792	50250.0898	44809.2305	0	0	61916.8789	55803.4609	73626.7422	77974.6719	0
11	15	5	1	0	0	0	0	0	0	240.087746	1.36363636	0.454545455	239.819661	240	0.180338621	4	-1	0.122345804	0.2	0	0	45307.8594	37591.7266	85206.9453	78139.1406	20690.7422	11296.959	136483.047	108086.602	153253.438	139348.891	0
15	15	2	1	0	0	0	0	0	0	240.103002	1	0.133333333	239.834901	240	0.165099457	8	6	0.166835187	0.538461538	0	49270.5547	0	0	0	0	0	0	0	0	0	0	0
12	19	4	1	0	0	0	0	0	0	240.124131	1.58333333	0.333333333	239.856006	240	0.14399385	3	-1	0.13346815	0.111111111	0	0	0	0	13449.0908	13585.9922	0	0	20969.334	14831.9434	17859.5781	18381.707	0
13	6	5	0	0	0	0	0	0	0	241.014247	0.461538462	0.384615385	240.745128	241	0.254872161	11	6	0.144590495	0.80952381	0	0	0	0	2081.04004	0	0	717.409241	0	1503.6543	0	0	0
10	10	7	0	0	0	0	0	0	0	241.035376	1	0.7	240.766233	241	0.233766554	6	-1	0.111223458	0.384615385	0	0	0	26351.291	63615.9375	52714.6953	0	2004.43091	78623.1797	59842.3633	92733.6406	76747.8672	0
14	10	4	0	0	0	0	0	0	0	241.050632	0.714285714	0.285714286	240.781473	241	0.218527389	10	6	0.155712841	0.666666667	0	0	0	0	0	0	473.027008	0	0	32150.2363	0	0	0
11	14	6	0	0	0	0	0	0	0	241.071761	1.27272727	0.545454545	240.802578	241	0.197421782	5	-1	0.122345804	0.25	0	0	234980.438	0	430097.688	378216.188	0	0	578649.312	442962.281	0	559611.062	0
12	18	5	0	0	0	0	0	0	0	241.108147	1.5	0.416666667	240.838923	241	0.16107701	4	-1	0.13346815	0.157894737	0	0	162838.578	140507.5	322222.219	282011.812	84594.9766	41019.3906	429884.188	370193.781	499948.938	456174.312	0
16	18	2	0	0	0	0	0	0	0	241.123403	1.125	0.125	240.854162	241	0.145837846	8	6	0.177957533	0.466666667	0	0	2621.36206	0	5564.0459	4037.03271	0	0	8070.92822	4893.09082	8766.00781	8733.52734	0
13	22	4	0	0	0	0	0	0	0	241.144532	1.69230769	0.307692308	240.875268	241	0.124732239	3	-1	0.144590495	0.0909090909	24976.5723	0	33125.2227	26959.6738	38442.4766	31550.0176	293747.625	197708.016	81042.375	78641.5	63583.6406	69907.4844	0
14	26	3	0	0	0	0	0	0	0	241.180917	1.85714286	0.214285714	240.911613	241	0.0883874669	2	-1	0.155712841	0.04	0	0	0	0	0	0	16578.0742	0	0	0	0	0	0
8	5	8	1	0	0	0	0	0	0	241.994239	0.625	1	241.724026	242	0.275973629	6	-2	0.0889787664	0.666666667	0	0	1080.59595	841.858398	2355.49829	2305.90015	465.344482	316.455444	1680.86255	2743.63208	6357.79395	3641.78809	0
9	9	7	1	0	0	0	0	0	0	242.030625	1	0.777777778	241.760371	242	0.239628858	5	-2	0.100101112	0.333333333	0	0	0	0	2223.65601	0	0	0	0	0	0	2261.28174	0
13	9	4	1	0	0	0	0	0	0	242.045881	0.692307692	0.307692308	241.77561	242	0.224389693	9	5	0.144590495	0.7	0	0	1168.13098	0	2960.16382	0	0	0	0	0	1438.1886	0	0
10	13	6	1	0	0	0	0	0	0	242.06701	1.3	0.6	241.796716	242	0.203284086	4	-2	0.111223458	0.166666667	0	0	23435.748	18050.7598	46851.6758	46757.4219	10056.2158	0	73141.0391	48810.8125	74806.7578	69150	0
14	13	3	1	0	0	0	0	0	0	242.082266	0.928571429	0.214285714	241.811955	242	0.188044921	8	5	0.155712841	0.565217391	0	0	0	0	0	0	0	0	1279.36255	0	0	0	0
11	17	5	1	0	0	0	0	0	0	242.103396	1.54545455	0.454545455	241.833061	242	0.166939314	3	-2	0.122345804	0.0666666667	0	32716.5645	16519.9551	13155.2314	35519.1641	31758.9746	0	0	52140.7891	43863.8789	56871.1797	45868.4414	0
15	17	2	1	0	0	0	0	0	0	242.118652	1.13333333	0.133333333	241.8483	242	0.151700149	7	5	0.166835187	0.461538462	0	0	0	488.547943	0	0	0	0	0	0	1231.10352	1453.34985	0
13	25	3	1	0	0	0	0	0	0	242.176166	1.92307692	0.230769231	241.90575	242	0.0942497708	1	-2	0.144590495	0	343877.719	0	299541.375	275105.219	50124.8438	50415.2344	176612.719	56100.457	94327.7188	86627.8516	41502.6875	64996.875	0
9	8	8	0	0	0	0	0	0	0	243.01464	0.888888889	0.888888889	242.743288	243	0.256712018	6	-2	0.100101112	0.4	0	0	1812.30115	1239.93115	4405.67773	3874.86646	0	0	0	0	3450.22168	4835.14355	0
13	8	5	0	0	0	0	0	0	0	243.029897	0.615384615	0.384615385	242.758527	243	0.241472854	10	5	0.144590495	0.714285714	0	0	3613.41992	0	7399.82959	4295.0708	0	2035.83899	8849.92188	8131.9917	5912.25146	7100.94873	0
10	12	7	0	0	0	0	0	0	0	243.051026	1.2	0.7	242.779633	243	0.220367247	5	-2	0.111223458	0.230769231	0	0	47974.957	42191.0078	103481.461	88126.3906	21183.7637	7765.99414	117604.148	100576.898	138791.875	109447.141	0
14	12	4	0	0	0	0	0	0	0	243.066282	0.857142857	0.285714286	242.794872	243	0.205128082	9	5	0.155712841	0.583333333	0	0	0	0	0	0	0	0	0	19830.4961	26412.9219	26693.6387	0
11	16	6	0	0	0	0	0	0	0	243.087411	1.45454545	0.545454545	242.815978	243	0.184022475	4	-2	0.122345804	0.125	0	0	154736.438	128553.289	320223.906	282037.219	77586.9844	39919.2812	446767.031	350065.75	508267.812	451258.25	0
15	16	3	0	0	0	0	0	0	0	243.102667	1.06666667	0.2	242.831217	243	0.16878331	8	5	0.166835187	0.481481481	0	0	12039.3535	8798.81836	24631.5215	20698.7109	2141.21973	0	30873.4258	27701.0176	43218.7422	37438.8672	0
12	20	5	0	0	0	0	0	0	0	243.123796	1.66666667	0.416666667	242.852322	243	0.147677703	3	-2	0.13346815	0.0526315789	10160.3115	0	60307.4414	51606.3398	108206.781	91752.6328	63591.4336	22312.6387	114887.055	94315.9688	110361.453	109018.883	0
16	20	2	0	0	0	0	0	0	0	243.139053	1.25	0.125	242.867561	243	0.132438538	7	5	0.177957533	0.4	0	0	1780.08057	2247.38647	6583.38281	7071.98926	218.593521	499.597931	12841.5176	9650.67578	16286.6631	12163.4072	0
13	24	4	0	0	0	0	0	0	0	243.160182	1.84615385	0.307692308	242.888667	243	0.111332931	2	-2	0.144590495	0	0	0	0	22622.8887	33994.6016	27818.8262	38201.4219	10095.9121	23682.6387	19732.6523	0	0	0
14	28	3	0	0	0	0	0	0	0	243.196567	2	0.214285714	242.925012	243	0.0749881597	1	-2	0.155712841	0	0	0	0	0	0	8175.61084	160113.469	101431.484	13272.9219	11938.2041	0	0	0
8	7	8	1	0	0	0	0	0	0	244.009889	0.875	1	243.737426	244	0.262574322	5	-3	0.0889787664	0.333333333	0	0	0	363.577972	0	0	0	0	0	0	0	0	0
12	7	5	1	0	0	0	0	0	0	244.025146	0.583333333	0.416666667	243.752665	244	0.247335157	9	4	0.13346815	0.764705882	0	0	0	0	0	1162.44629	0	425.024048	0	0	0	0	0
9	11	7	1	0	0	0	0	0	0	244.046275	1.22222222	0.777777778	243.77377	244	0.226229551	4	-3	0.100101112	0.111111111	0	20211.6719	0	0	0	0	0	0	0	0	0	0	0
13	11	4	1	0	0	0	0	0	0	244.061531	0.846153846	0.307692308	243.78901	244	0.210990386	8	4	0.144590495	0.6	0	4739.60254	0	0	0	0	0	0	0	0	0	0	0
14	15	3	1	0	0	0	0	0	0	244.097916	1.07142857	0.214285714	243.825354	244	0.174645614	7	4	0.155712841	0.47826087	0	0	0	0	9731.56055	0	0	0	14331.5322	10990.6621	16814.877	0	0
11	19	5	1	0	0	0	0	0	0	244.119045	1.72727273	0.454545455	243.84646	244	0.153540007	2	-3	0.122345804	0	14425.5332	0	10790.0176	11235.1465	10337.6748	8602.30176	9754.87109	6289.41211	8698.78418	8734.40137	9349.73535	6717.23096	0
15	19	2	1	0	0	0	0	0	0	244.134302	1.26666667	0.133333333	243.861699	244	0.138300842	6	4	0.166835187	0.384615385	0	0	398.903473	0	0	567.067017	323.976379	0	1111.28455	876.547058	1969.3949	0	0
12	23	4	1	0	0	0	0	0	0	244.155431	1.91666667	0.333333333	243.882805	244	0.117195235	1	-3	0.13346815	0	31388.459	0	25966.291	22520.1348	21905.6016	17816.4727	20521.2812	15825.7949	21026.8867	22341.1152	4464.67627	2175.9668	0
12	6	6	0	0	0	0	0	0	0	245.009161	0.5	0.5	244.735582	245	0.264418318	10	4	0.13346815	0.777777778	0	0	967.24292	0	0	2277.9292	406.65564	0	0	1892.43689	0	0	0
9	10	8	0	0	0	0	0	0	0	245.03029	1.11111111	0.888888889	244.756687	245	0.243312711	5	-3	0.100101112	0.2	0	6707.79932	4287.55664	3451.32178	3669.44604	6227.5708	0	0	0	0	0	8402.36035	0
13	10	5	0	0	0	0	0	0	0	245.045547	0.769230769	0.384615385	244.771926	245	0.228073546	9	4	0.144590495	0.619047619	0	19343.6719	5751.80859	0	24914.0762	21522.8965	0	0	30191.707	24287.9844	47029.5508	31694.9121	0
10	14	7	0	0	0	0	0	0	0	245.066676	1.4	0.7	244.793032	245	0.206967939	4	-3	0.111223458	0.0769230769	0	0	0	31884.5176	74518.2031	0	15746.5576	4989.56104	0	72457.3516	115690.602	0	0
14	14	4	0	0	0	0	0	0	0	245.081932	1	0.285714286	244.808271	245	0.191728775	8	4	0.155712841	0.5	0	0	23428.1777	19134.2949	52985.4219	48762.1641	3073.9729	5675.6875	78686.0156	72440.4844	94124.7578	83772.2031	0
11	18	6	0	0	0	0	0	0	0	245.103061	1.63636364	0.545454545	244.829377	245	0.170623168	3	-3	0.122345804	0	14862.5713	0	99336.3281	83422.1484	174084.312	135305.516	61244.1758	14687.7402	154868.75	145452.438	168718.344	142237.234	0
15	18	3	0	0	0	0	0	0	0	245.118317	1.2	0.2	244.844616	245	0.155384003	7	4	0.166835187	0.407407407	0	0	25226.2344	20131.5137	49344.5742	41555.8789	11244.2139	6606.65674	74906.5391	62169.3438	82201.2266	83835.6172	0
12	22	5	0	0	0	0	0	0	0	245.139446	1.83333333	0.416666667	244.865722	245	0.134278396	2	-3	0.13346815	0	0	0	16252.6465	11990.0166	19645.8691	18088.582	61063.1719	34455.9492	11745.2803	15733.6484	7165.97754	7525.0293	0
16	22	2	0	0	0	0	0	0	0	245.154703	1.375	0.125	244.880961	245	0.119039231	6	4	0.177957533	0.333333333	0	0	3409.14233	1727.83716	6156.40381	5878.7002	1721.39539	1998.69397	14751.9033	12735.8643	17357.5	17846.1777	0
13	26	4	0	0	0	0	0	0	0	245.175832	2	0.307692308	244.902066	245	0.0979336242	1	-3	0.144590495	0	21885.8047	0	14903.8262	12499.9971	6475.45215	4992.07861	49977.4492	25235.4121	7513.46289	7721.7959	0	0	0
15	5	3	1	0	0	0	0	0	0	246.019666	0.333333333	0.2	245.744959	246	0.255041457	13	10	0.166835187	0.92	0	0	5441.58691	7929.07178	14181.3213	12445.7168	3312.19824	2451.61279	16609.3672	17050.998	14059.8818	16064.0947	0
16	9	2	1	0	0	0	0	0	0	246.056052	0.5625	0.125	245.781303	246	0.218696685	12	10	0.177957533	0.785714286	0	0	0	0	0	0	2114.58374	0	0	0	0	0	0
9	13	7	1	0	0	0	0	0	0	246.061925	1.44444444	0.777777778	245.78717	246	0.212830243	3	-4	0.100101112	0	0	9071.06738	0	0	0	0	0	0	0	0	0	0	0
14	17	3	1	0	0	0	0	0	0	246.113566	1.21428571	0.214285714	245.838754	246	0.161246307	6	3	0.155712841	0.391304348	0	0	12553.7354	7967.68115	23344.0625	18026.2051	6221.32861	4249.24316	32349.2715	28937.9062	34209.3125	33013	0
12	8	6	0	0	0	0	0	0	0	247.024811	0.666666667	0.5	246.748981	247	0.251019011	9	3	0.13346815	0.666666667	0	0	13465.7471	13858.1924	27184.0234	28855.6914	2392.25342	0	44334.8477	30718.8984	44416.9062	39735.7617	0
9	12	8	0	0	0	0	0	0	0	247.04594	1.33333333	0.888888889	246.770087	247	0.229913404	4	-4	0.100101112	0	0	24064.209	6530.69336	0	0	11480.3076	0	0	0	0	0	0	0
13	12	5	0	0	0	0	0	0	0	247.061196	0.923076923	0.384615385	246.785326	247	0.214674239	8	3	0.144590495	0.523809524	0	13428.2256	17528.043	18091.0762	58646.4102	50717.0508	0	0	115248.898	85350.1641	110605.312	111913.695	0
17	12	2	0	0	0	0	0	0	0	247.076453	0.705882353	0.117647059	246.800565	247	0.199435074	12	10	0.189079879	0.6875	0	6205.2417	0	0	0	0	0	0	25626.1875	16203.5771	0	18363.1777	0
10	16	7	0	0	0	0	0	0	0	247.082326	1.6	0.7	246.806431	247	0.193568632	3	-4	0.111223458	0	24672.7383	0	40808.6328	39491.3281	70009.6875	52786.5977	32069.9941	15281.7012	95868.9688	74105.0312	90392.5547	81516.1172	0
14	16	4	0	0	0	0	0	0	0	247.097582	1.14285714	0.285714286	246.821671	247	0.178329467	7	3	0.155712841	0.416666667	0	0	56817.7812	44961.4336	122965.719	103752.109	21356.2148	12811.3574	177841.953	150146.453	205086.297	181052.984	0
11	20	6	0	0	0	0	0	0	0	247.118711	1.81818182	0.545454545	246.842776	247	0.15722386	2	-4	0.122345804	0	47475.6523	0	44798.6328	40107.9922	47535.9453	43826.5586	57135.4336	34055.8477	40938.8867	40292.8281	45279.5078	32030.7012	0
15	20	3	0	0	0	0	0	0	0	247.133967	1.33333333	0.2	246.858015	247	0.141984696	6	3	0.166835187	0.333333333	0	0	36673.5938	27132.5957	69490.4922	61209.1641	14643.5303	8449.31055	108751.484	91840.5703	128270.164	110359.07	0
16	24	2	0	0	0	0	0	0	0	247.170353	1.5	0.125	246.89436	247	0.105639924	5	3	0.177957533	0.266666667	12785.791	0	9655.66602	9846.99902	7883.70508	7494.15234	5313.27393	2819.36816	14393.6602	11931.918	10074.7207	10552.335	0
11	7	6	1	0	0	0	0	0	0	248.02006	0.636363636	0.545454545	247.743119	248	0.256881315	8	2	0.122345804	0.714285714	0	0	3292.9104	0	8804.62793	0	1592.3501	0	16453.127	0	14707.3232	5812.01807	0
15	7	3	1	0	0	0	0	0	0	248.035316	0.466666667	0.2	247.758358	248	0.24164215	12	9	0.166835187	0.84	0	0	0	0	0	0	0	0	0	0	1806.20654	0	0
12	11	5	1	0	0	0	0	0	0	248.056445	0.916666667	0.416666667	247.779463	248	0.220536543	7	2	0.13346815	0.529411765	0	14135.2607	0	0	0	0	4166.48926	1039.29626	0	0	0	0	0
13	15	4	1	0	0	0	0	0	0	248.092831	1.15384615	0.307692308	247.815808	248	0.184191771	6	2	0.144590495	0.4	0	0	35218.3086	33016.4492	69900.4688	61757.543	11818.4883	8265.55273	100719.719	83559.3672	107935.227	106777.281	0
14	19	3	1	0	0	0	0	0	0	248.129216	1.35714286	0.214285714	247.852153	248	0.147847	5	2	0.155712841	0.304347826	0	0	8158.00293	6386.08447	20394.0352	15575.1504	3883.21167	4222.73438	29324.0508	19769.0469	37336.125	27674.4121	0
11	6	7	0	0	0	0	0	0	0	249.004076	0.545454545	0.636363636	248.726036	249	0.273964475	9	2	0.122345804	0.733333333	0	0	3142.02905	1731.60718	8030.1416	4907.92432	579.882385	0	15300.5967	7333.19727	16082.3291	21285.8281	0
12	10	6	0	0	0	0	0	0	0	249.040461	0.833333333	0.5	248.76238	249	0.237619704	8	2	0.13346815	0.555555556	0	0	34016.2109	27062	87232.5938	67660.7188	9261.66309	0	113250.039	96872.0625	131088.219	113868.359	0
13	14	5	0	0	0	0	0	0	0	249.076847	1.07692308	0.384615385	248.798725	249	0.201274932	7	2	0.144590495	0.428571429	0	0	66442.3516	57165.457	143599.516	121403	21375.0762	10616.54	217230.859	176158.922	266550.125	235047.906	0
10	18	7	0	0	0	0	0	0	0	249.097976	1.8	0.7	248.819831	249	0.180169325	2	-5	0.111223458	0	5886.93408	0	4666.85742	5796.62158	5232.5625	7773.99121	8029.0542	4919.97314	7826.82471	0	0	9253.58984	0
14	18	4	0	0	0	0	0	0	0	249.113232	1.28571429	0.285714286	248.83507	249	0.16493016	6	2	0.155712841	0.333333333	7015.21143	0	103866.758	94537.3203	230811.516	200154.797	33597.1172	18220.1953	341675.219	293431.625	388706.469	357516.156	0
11	22	6	0	0	0	0	0	0	0	249.134361	2	0.545454545	248.856175	249	0.143824553	1	-5	0.122345804	0	6408.89648	0	1915.94165	2263.50171	0	585.698792	7090.91113	8133.06934	0	0	0	0	0
15	22	3	0	0	0	0	0	0	0	249.149617	1.46666667	0.2	248.871415	249	0.128585388	5	2	0.166835187	0.259259259	16268.1123	0	36512.0508	34721.2461	58950.0781	55084.1406	25020.1621	12518.4434	92504.8828	76736.5547	100535.75	91293.0078	0
10	5	7	1	0	0	0	0	0	0	249.999325	0.5	0.7	249.720173	250	0.279826779	8	1	0.111223458	0.818181818	0	0	325.734833	0	0	0	0	0	0	0	0	0	0
11	9	6	1	0	0	0	0	0	0	250.03571	0.818181818	0.545454545	249.756518	250	0.243482008	7	1	0.122345804	0.571428571	0	0	0	0	27108.9922	27803.8047	0	0	42814.7773	33665.1719	41118.5039	47516.1133	0
12	13	5	1	0	0	0	0	0	0	250.072095	1.08333333	0.416666667	249.792863	250	0.207137236	6	1	0.13346815	0.411764706	0	0	47827.0586	34079.25	100650.75	88698.7266	20115.4121	0	153577.031	128775.289	179425.625	165986.406	0
13	17	4	1	0	0	0	0	0	0	250.108481	1.30769231	0.307692308	249.829208	250	0.170792464	5	1	0.144590495	0.3	0	0	31226.8516	28777.0859	64539.3516	61625.8984	14291.0889	8854.60352	97731.9219	74464.9531	110572.094	107000.531	0
10	21	6	1	0	0	0	0	0	0	250.12961	2.1	0.6	249.850313	250	0.149686857	0	-6	0.111223458	0	23135.1309	0	0	0	0	0	6644.24854	6537.01025	0	0	0	0	0
14	21	3	1	0	0	0	0	0	0	250.144866	1.5	0.214285714	249.865552	250	0.134447692	4	1	0.155712841	0.217391304	0	0	0	0	0	1928.40808	0	0	0	2505.82275	0	4735.06006	0
11	8	7	0	0	0	0	0	0	0	251.019726	0.727272727	0.636363636	250.739435	251	0.260565168	8	1	0.122345804	0.6	0	0	14274.9238	10688.7305	29159.8457	24226.168	3510.91553	2501.3938	45452.875	32280.1133	53091.7852	41425.3086	0
15	8	4	0	0	0	0	0	0	0	251.034982	0.533333333	0.266666667	250.754674	251	0.245326003	12	8	0.166835187	0.769230769	0	0	0	0	0	0	0	0	0	0	0	1813.65112	0
12	12	6	0	0	0	0	0	0	0	251.056111	1	0.5	250.77578	251	0.224220396	7	1	0.13346815	0.444444444	0	0	66273.0859	0	127536.328	0	0	16085.4717	175822.344	149043.578	190730.266	185123.281	0
13	16	5	0	0	0	0	0	0	0	251.092497	1.23076923	0.384615385	250.812124	251	0.187875625	6	1	0.144590495	0.333333333	0	0	180803.594	157422.797	358503.25	324401.688	78459.3047	54781.9336	544561.312	421741.438	617559.812	553466.188	0
14	20	4	0	0	0	0	0	0	0	251.128882	1.42857143	0.285714286	250.848469	251	0.151530853	5	1	0.155712841	0.25	0	0	109405.969	95074.7188	220581.453	194861.844	58427.9219	41978.1328	333834.656	267926.062	388503.438	365084.656	0
15	24	3	0	0	0	0	0	0	0	251.165267	1.6	0.2	250.884814	251	0.115186081	4	1	0.166835187	0.185185185	31199.0156	0	31157.375	25966.8945	29842.4414	23283.9668	22139.9512	13369.3027	49324.918	42313.4727	34872.3984	35037.2656	0
10	7	7	1	0	0	0	0	0	0	252.014975	0.7	0.7	251.733573	252	0.266427472	7	0	0.111223458	0.636363636	0	0	0	0	0	0	0	0	0	0	3515.44678	0	0
14	7	4	1	0	0	0	0	0	0	252.030231	0.5	0.285714286	251.748812	252	0.251188307	11	7	0.155712841	0.818181818	0	0	0	0	3791.05176	0	0	0	0	0	0	0	0
11	11	6	1	0	0	0	0	0	0	252.05136	1	0.545454545	251.769917	252	0.2300827	6	0	0.122345804	0.428571429	0	0	28487.8047	20825.0234	56155.1094	49241.3789	11694.0518	5604.49561	80057.9766	64586.5117	87444.2266	89142.5938	0
12	15	5	1	0	0	0	0	0	0	252.087746	1.25	0.416666667	251.806262	252	0.193737929	5	0	0.13346815	0.294117647	5581.14404	0	66279.3125	57720.5195	133220.219	111719.094	28914.1152	16822.7715	186936.531	163236.562	224232.141	202603.344	0
13	19	4	1	0	0	0	0	0	0	252.124131	1.46153846	0.307692308	251.842607	252	0.157393157	4	0	0.144590495	0.2	0	0	15672.5938	14560.3174	33019.7891	29531.2539	8210.00488	5586.10742	52711.3203	38602.3242	63910.0977	55499.4961	0
10	6	8	0	0	0	0	0	0	0	252.99899	0.6	0.8	252.716489	253	0.283510633	8	0	0.111223458	0.666666667	0	0	0	1160.98486	881.102844	1666.7594	0	617.526367	0	3499.71167	2882.16699	1231.30054	0
14	6	5	0	0	0	0	0	0	0	253.014247	0.428571429	0.357142857	252.731729	253	0.268271468	12	7	0.155712841	0.826086957	0	0	0	0	0	0	0	304.106781	0	752.164795	0	0	0
11	10	7	0	0	0	0	0	0	0	253.035376	0.909090909	0.636363636	252.752834	253	0.247165861	7	0	0.122345804	0.466666667	0	0	28868.9883	27143.0312	65184.0703	57865.3867	14051.8496	0	86375.8203	68178.0703	89828.6797	84683.7344	0
12	14	6	0	0	0	0	0	0	0	253.071761	1.16666667	0.5	252.789179	253	0.210821089	6	0	0.13346815	0.333333333	0	0	200613.516	171254.906	382090.281	331416.531	0	61844.7617	518285.812	405762.312	582493.625	527524.438	0
13	18	5	0	0	0	0	0	0	0	253.108147	1.38461538	0.384615385	252.825524	253	0.174476318	5	0	0.144590495	0.238095238	0	0	262293.188	226647.938	543446.625	464827.5	120082.406	90047.3906	806618.375	667247.375	973185.625	841420.875	0
17	18	2	0	0	0	0	0	0	0	253.123403	1.05882353	0.117647059	252.840763	253	0.159237153	9	7	0.189079879	0.5	0	0	0	0	0	0	0	0	0	0	1092.27991	0	0
14	22	4	0	0	0	0	0	0	0	253.144532	1.57142857	0.285714286	252.861868	253	0.138131546	4	0	0.155712841	0.166666667	14410.1963	0	65026.3633	55356.1719	112724.828	100268.094	240261.875	169485.578	170515.156	130134.578	178310.5	165013.641	0
15	26	3	0	0	0	0	0	0	0	253.180917	1.73333333	0.2	252.898213	253	0.101786774	3	0	0.166835187	0.111111111	0	0	2932.93774	3151.20874	0	1661.88062	9243.40332	4884.54443	0	0	0	0	0
10	9	7	1	0	0	0	0	0	0	254.030625	0.9	0.7	253.746972	254	0.253028165	6	-1	0.111223458	0.454545455	0	0	0	3049.63428	7819.3999	6528.04443	0	164.78981	8371.48828	8158.52588	12435.042	10199.9541	0
14	9	4	1	0	0	0	0	0	0	254.045881	0.642857143	0.285714286	253.762211	254	0.237789	10	6	0.155712841	0.727272727	0	0	0	0	0	0	0	277.28125	0	0	0	0	0
11	13	6	1	0	0	0	0	0	0	254.06701	1.18181818	0.545454545	253.783317	254	0.216683393	5	-1	0.122345804	0.285714286	0	0	51368.875	46774.3281	108120.117	90752.8359	24417.7715	12792.0195	151523.031	116497.812	166550.203	149807.094	0
12	17	5	1	0	0	0	0	0	0	254.103396	1.41666667	0.416666667	253.819661	254	0.180338621	4	-1	0.13346815	0.176470588	0	0	46592.5117	43818.6602	97753.3203	89291.875	22394.1602	16863.8242	150460.047	123019.43	168478.125	153259.094	0
13	21	4	1	0	0	0	0	0	0	254.139781	1.61538462	0.307692308	253.856006	254	0.14399385	3	-1	0.144590495	0.1	6213.23682	0	5213.59131	2969.66602	5801.70215	4180.13623	18672.5762	14580.2197	9821.93555	10000.4414	10593.8906	7331.53857	0
10	8	8	0	0	0	0	0	0	0	255.01464	0.8	0.8	254.729889	255	0.270111326	7	-1	0.111223458	0.5	0	0	1312.45422	0	5048.95264	0	0	0	5441.74414	3104.60303	5000.05762	0	0
14	8	5	0	0	0	0	0	0	0	255.029897	0.571428571	0.357142857	254.745128	255	0.254872161	11	6	0.155712841	0.739130435	0	0	1292.61023	0	5768.88037	0	0	0	0	0	0	0	0
11	12	7	0	0	0	0	0	0	0	255.051026	1.09090909	0.636363636	254.766233	255	0.233766554	6	-1	0.122345804	0.333333333	0	0	0	82342.2578	187687.672	150044.766	0	0	211490.188	172008.094	216402.594	209823.188	0
12	16	6	0	0	0	0	0	0	0	255.087411	1.33333333	0.5	254.802578	255	0.197421782	5	-1	0.13346815	0.222222222	0	0	326114.156	288068.625	653954	567549.438	161169.422	107293.031	913999.688	739638.75	1022689.94	926894.875	0
16	16	3	0	0	0	0	0	0	0	255.102667	1	0.1875	254.817817	255	0.182182617	9	6	0.177957533	0.517241379	0	0	0	0	0	0	0	0	0	0	9243.85938	0	0
13	20	5	0	0	0	0	0	0	0	255.123796	1.53846154	0.384615385	254.838923	255	0.16107701	4	-1	0.144590495	0.142857143	0	0	159900.344	150260.203	325104.156	287743.906	139546.344	94033.4766	446406.281	397111.688	544008.438	491919.125	0
17	20	2	0	0	0	0	0	0	0	255.139053	1.17647059	0.117647059	254.854162	255	0.145837846	8	6	0.189079879	0.4375	0	0	0	700.645447	1462.33838	1075.71851	0	0	3329.71899	2797.8584	3607.70166	3679.55688	0
14	24	4	0	0	0	0	0	0	0	255.160182	1.71428571	0.285714286	254.875268	255	0.124732239	3	-1	0.155712841	0.0833333333	0	0	15839.7881	15021.7012	19296.5	14869.4668	35874.7266	35083.1992	16947.8262	13198.2734	16282.7168	13882.0361	0
15	28	3	0	0	0	0	0	0	0	255.196567	1.86666667	0.2	254.911613	255	0.0883874669	2	-1	0.166835187	0.037037037	0	0	28353.7656	30666.8809	23183.6895	19697.6953	46242.6406	41242.707	0	0	0	0	0
13	7	5	1	0	0	0	0	0	0	256.025146	0.538461538	0.384615385	255.739266	256	0.260734465	10	5	0.144590495	0.789473684	0	4679.65332	0	0	0	0	0	0	2013.60608	2867.48193	0	0	0
10	11	7	1	0	0	0	0	0	0	256.046275	1.1	0.7	255.760371	256	0.239628858	5	-2	0.111223458	0.272727273	0	21053.6855	0	0	0	0	0	0	0	0	0	0	0
11	15	6	1	0	0	0	0	0	0	256.08266	1.36363636	0.545454545	255.796716	256	0.203284086	4	-2	0.122345804	0.142857143	0	0	34191.4883	34382.5391	77025.2891	66906.9688	16442.1797	7890.79492	120409.938	97487.8984	135622.031	123288.648	0
12	19	5	1	0	0	0	0	0	0	256.119046	1.58333333	0.416666667	255.833061	256	0.166939314	3	-2	0.13346815	0.0588235294	0	0	0	0	0	0	0	0	44986.0781	0	49078.6992	49816.7422	0
14	27	3	1	0	0	0	0	0	0	256.191816	1.92857143	0.214285714	255.90575	256	0.0942497708	1	-2	0.155712841	0	5065.17383	0	822.437378	2132.19629	0	0	2705.95874	0	797.920959	0	0	0	0
10	10	8	0	0	0	0	0	0	0	257.03029	1	0.8	256.743288	257	0.256712018	6	-2	0.111223458	0.333333333	0	0	4598.95361	4014.32446	11298.6377	12232.916	3672.99561	0	15411.958	15306.5459	12611.9756	14692.1514	0
14	10	5	0	0	0	0	0	0	0	257.045547	0.714285714	0.357142857	256.758527	257	0.241472854	10	5	0.155712841	0.652173913	0	0	9030.1084	9440.06445	23073.0566	17102.084	0	1013.69519	28334.0098	21117.0977	33265.0469	32415.3438	0
11	14	7	0	0	0	0	0	0	0	257.066676	1.27272727	0.636363636	256.779633	257	0.220367247	5	-2	0.122345804	0.2	0	5533.0791	118073.914	0	230822.875	200376.766	0	0	316278.344	245532.359	370701.469	298709.656	0
15	14	4	0	0	0	0	0	0	0	257.081932	0.933333333	0.266666667	256.794872	257	0.205128082	9	5	0.166835187	0.538461538	0	21428.1152	7892.60254	0	21212.8809	17072.7363	0	0	21595.9297	0	19313.0703	0	0
12	18	6	0	0	0	0	0	0	0	257.103061	1.5	0.5	256.815978	257	0.184022475	4	-2	0.13346815	0.111111111	0	0	181157.797	154924.266	404128.938	344722.875	111684.148	54717.3945	562601.625	467231.938	639684.188	568680.812	0
16	18	3	0	0	0	0	0	0	0	257.118317	1.125	0.1875	256.831217	257	0.16878331	8	5	0.177957533	0.448275862	0	0	11701.8301	8694.4707	20546.5469	15255.0088	3967.12378	3145.85229	30784.4219	29704.2578	35094.8086	30068.7988	0
13	22	5	0	0	0	0	0	0	0	257.139446	1.69230769	0.384615385	256.852322	257	0.147677703	3	-2	0.144590495	0.0476190476	0	0	42071.2812	35086.1719	82793.5469	76729.2891	206274.484	132288.422	97523.5625	75660.4531	93891.7656	86930.6562	0
17	22	2	0	0	0	0	0	0	0	257.154703	1.29411765	0.117647059	256.867561	257	0.132438538	7	5	0.189079879	0.375	0	0	1478.74072	1639.61902	4373.82666	3545.43359	1788.56763	0	7884.2793	4139.4502	8079.95117	2011.52429	0
14	26	4	0	0	0	0	0	0	0	257.175832	1.85714286	0.285714286	256.888667	257	0.111332931	2	-2	0.155712841	0	0	0	0	0	15511.0557	15526.6084	14385.8115	0	0	0	0	0	0
15	30	3	0	0	0	0	0	0	0	257.212217	2	0.2	256.925012	257	0.0749881597	1	-2	0.166835187	0	0	0	0	0	0	5613.76318	76621.0234	49798	0	0	0	0	0
13	9	5	1	0	0	0	0	0	0	258.040796	0.692307692	0.384615385	257.752665	258	0.247335157	9	4	0.144590495	0.684210526	0	0	0	0	2544.02295	3565.25854	0	0	0	0	0	10969.4697	0
10	13	7	1	0	0	0	0	0	0	258.061925	1.3	0.7	257.77377	258	0.226229551	4	-3	0.111223458	0.0909090909	0	12623.5352	0	0	0	0	3587.52148	0	0	0	0	0	0
11	17	6	1	0	0	0	0	0	0	258.09831	1.54545455	0.545454545	257.810115	258	0.189884779	3	-3	0.122345804	0	0	0	0	0	18860.8223	11962.5576	0	0	0	0	0	0	0
15	17	3	1	0	0	0	0	0	0	258.113566	1.13333333	0.2	257.825354	258	0.174645614	7	4	0.166835187	0.44	0	0	2088.68164	1960.21741	4638.61768	4375.1416	710.405457	1055.04614	8747.32617	2926.34912	6430.19336	4099.09521	0
9	8	9	0	0	0	0	0	0	0	259.009555	0.888888889	1	258.720343	259	0.279657483	6	-3	0.100101112	0.333333333	0	0	0	0	0	497.114136	0	0	0	0	0	0	0
13	8	6	0	0	0	0	0	0	0	259.024811	0.615384615	0.461538462	258.735582	259	0.264418318	10	4	0.144590495	0.7	0	0	3176.49023	3623.87646	13449.7803	8967.34668	1471.5835	1500.29773	15506.459	12725.8701	11816.7881	17253.0645	0
10	12	8	0	0	0	0	0	0	0	259.04594	1.2	0.8	258.756687	259	0.243312711	5	-3	0.111223458	0.166666667	0	0	12268.9102	9836.85547	25162.7207	22536.3555	4632.91895	0	0	27683.168	35833.5547	30498.6914	0
14	12	5	0	0	0	0	0	0	0	259.061196	0.857142857	0.357142857	258.771926	259	0.228073546	9	4	0.155712841	0.565217391	0	0	11770.4512	7386.25146	27803.627	24723.7207	5842.25244	1181.44214	50166.7695	39470.0352	48124.6992	47754.168	0
11	16	7	0	0	0	0	0	0	0	259.082326	1.45454545	0.636363636	258.793032	259	0.206967939	4	-3	0.122345804	0.0666666667	0	0	70670.7188	53428.5977	143236.562	126674.797	38928.7031	19409.707	204229.406	145776.859	218379.016	193512.375	0
15	16	4	0	0	0	0	0	0	0	259.097582	1.06666667	0.266666667	258.808271	259	0.191728775	8	4	0.166835187	0.461538462	0	0	27249.1934	25698.8711	61587.3242	51643.4102	11501.7861	5631.8125	95734.8125	72759.3359	105983.93	97360.0547	0
12	20	6	0	0	0	0	0	0	0	259.118711	1.66666667	0.5	258.829377	259	0.170623168	3	-3	0.13346815	0	22644.6875	0	69804.0625	59493.875	134492.531	106596.477	72276.9141	33269.2695	143798.953	104176.578	145558.406	141295.781	0
16	20	3	0	0	0	0	0	0	0	259.133967	1.25	0.1875	258.844616	259	0.155384003	7	4	0.177957533	0.379310345	0	0	15284.5967	11073.8887	33188.5391	33909.7891	7915.06543	4978.86328	51907.543	37432.4766	59195.125	56856.5039	0
13	24	5	0	0	0	0	0	0	0	259.155097	1.84615385	0.384615385	258.865722	259	0.134278396	2	-3	0.144590495	0	0	0	9034.61328	0	22438.9121	15210.0674	36814.4961	21356.207	0	0	0	0	0
17	24	2	0	0	0	0	0	0	0	259.170353	1.41176471	0.117647059	258.880961	259	0.119039231	6	4	0.189079879	0.3125	0	0	399.973511	0	949.654785	1177.54883	0	425.393677	1993.88184	1978.08569	3087.2334	2664.9541	0
12	7	6	1	0	0	0	0	0	0	260.02006	0.583333333	0.5	259.729719	260	0.270280622	9	3	0.13346815	0.75	0	0	0	1358.33228	0	1770.59778	0	0	3628.15918	2254.24902	0	0	0
9	11	8	1	0	0	0	0	0	0	260.041189	1.22222222	0.888888889	259.750825	260	0.249175015	4	-4	0.100101112	0	0	6823.32764	0	0	0	0	0	0	0	0	0	0	0
17	11	2	1	0	0	0	0	0	0	260.071702	0.647058824	0.117647059	259.781303	260	0.218696685	12	10	0.189079879	0.733333333	0	0	0	0	3034.9502	0	0	0	4453.12207	0	0	0	0
15	19	3	1	0	0	0	0	0	0	260.129216	1.26666667	0.2	259.838754	260	0.161246307	6	3	0.166835187	0.36	0	0	2908.55029	414.493225	8173.66748	3422.41431	839.995361	1230.43274	11815.0908	9238.09375	13675.6006	9891.33496	0
12	6	7	0	0	0	0	0	0	0	261.004076	0.5	0.583333333	260.712636	261	0.287363783	10	3	0.13346815	0.764705882	0	0	0	1322.96155	0	0	657.442993	0	1835.53552	0	4803.2334	0	0
16	6	4	0	0	0	0	0	0	0	261.019332	0.375	0.25	260.727875	261	0.272124618	14	10	0.177957533	0.857142857	0	0	630.248779	0	0	0	0	589.103271	0	0	0	0	0
13	10	6	0	0	0	0	0	0	0	261.040461	0.769230769	0.461538462	260.748981	261	0.251019011	9	3	0.144590495	0.6	0	0	12264.7422	13814.8506	42792.2109	39584.0625	0	0	63406.3633	58308.3047	75368.5312	68664.4609	0
17	10	3	0	0	0	0	0	0	0	261.055717	0.588235294	0.176470588	260.76422	261	0.235779846	13	10	0.189079879	0.741935484	0	0	0	8186.27148	0	0	0	0	0	13215.6055	0	14012.002	0
10	14	8	0	0	0	0	0	0	0	261.06159	1.4	0.8	260.770087	261	0.229913404	4	-4	0.111223458	0	0	0	10839.2686	0	24419.6953	23977.0098	6443.66895	0	28710.3184	24591.8789	36309.5508	30343.7637	0
14	14	5	0	0	0	0	0	0	0	261.076846	1	0.357142857	260.785326	261	0.214674239	8	3	0.155712841	0.47826087	0	0	35342.9141	32736.8828	91185.6562	80667.3594	0	6011.81641	128397.898	115408.789	170441.562	142229.375	0
18	14	2	0	0	0	0	0	0	0	261.092103	0.777777778	0.111111111	260.800565	261	0.199435074	12	10	0.200202224	0.647058824	0	0	0	0	0	0	1270.93335	0	0	0	5731.37988	0	0
11	18	7	0	0	0	0	0	0	0	261.097976	1.63636364	0.636363636	260.806431	261	0.193568632	3	-4	0.122345804	0	0	0	22414.502	18723.6836	47794.1641	40190.5547	25652.2559	12266.6865	60018.3789	48791.5703	67951.4141	59784.4375	0
15	18	4	0	0	0	0	0	0	0	261.113232	1.2	0.266666667	260.821671	261	0.178329467	7	3	0.166835187	0.384615385	0	0	63602.0859	56639.0156	137187.969	120772.523	29672.2559	19420.9199	201943.406	169536.203	244545.75	197938.812	0
16	22	3	0	0	0	0	0	0	0	261.149617	1.375	0.1875	260.858015	261	0.141984696	6	3	0.177957533	0.310344828	0	0	19819.9746	14792.0713	35020.3984	30098.2637	8112.3335	6527.51904	53326.6445	42732.4414	62669.543	54748.6758	0
13	26	5	0	0	0	0	0	0	0	261.170747	2	0.384615385	260.879121	261	0.120879089	1	-4	0.144590495	0	0	0	0	0	0	0	9915.5791	9219.36133	0	0	0	0	0
12	9	6	1	0	0	0	0	0	0	262.03571	0.75	0.5	261.743119	262	0.256881315	8	2	0.13346815	0.625	0	0	5776.80566	2178.63037	11724.8721	0	0	0	0	23954.0723	27880.25	0	0
16	9	3	1	0	0	0	0	0	0	262.050966	0.5625	0.1875	261.758358	262	0.24164215	12	9	0.177957533	0.777777778	0	0	0	1707.98645	0	0	0	0	0	0	0	0	0
10	17	7	1	0	0	0	0	0	0	262.093225	1.7	0.7	261.800569	262	0.199430936	2	-5	0.111223458	0	4444.95801	0	0	0	0	0	0	0	0	0	0	0	0
14	17	4	1	0	0	0	0	0	0	262.108481	1.21428571	0.285714286	261.815808	262	0.184191771	6	2	0.155712841	0.363636364	0	0	29279.8438	24436.4453	56104.1055	50033.6914	13721.0264	8798.11523	86414.1406	68970.1328	102694.984	81144.6875	0
15	21	3	1	0	0	0	0	0	0	262.144866	1.4	0.2	261.852153	262	0.147847	5	2	0.166835187	0.28	0	0	1240.00012	1429.34326	2560.05127	1279.79749	393.567383	637.470703	4967.79443	4647.64502	5984.1543	3148.64429	0
12	8	7	0	0	0	0	0	0	0	263.019726	0.666666667	0.583333333	262.726036	263	0.273964475	9	2	0.13346815	0.647058824	0	0	11082.4727	10795.792	25308.9922	24357.7324	4313.75879	1788.24536	39043.8867	27336.6934	38938.5898	34704.6016	0
9	12	9	0	0	0	0	0	0	0	263.040855	1.33333333	1	262.747141	263	0.252858868	4	-5	0.100101112	0	0	6284.86426	0	0	0	0	0	0	0	0	0	0	0
13	12	6	0	0	0	0	0	0	0	263.056111	0.923076923	0.461538462	262.76238	263	0.237619704	8	2	0.144590495	0.5	0	0	43931.3281	39178.4844	107923.227	91443.3438	0	8452.53418	153246.5	126267.93	195196.672	175378.359	0
17	12	3	0	0	0	0	0	0	0	263.071367	0.705882353	0.176470588	262.777619	263	0.222380539	12	9	0.189079879	0.677419355	0	0	0	0	0	0	0	0	0	0	0	895.46759	0
14	16	5	0	0	0	0	0	0	0	263.092497	1.14285714	0.357142857	262.798725	263	0.201274932	7	2	0.155712841	0.391304348	0	0	117453.477	98522.0078	242958.422	217706.062	51167.7461	32441.3555	373366.812	288221.594	433224.469	388983.062	0
11	20	7	0	0	0	0	0	0	0	263.113626	1.81818182	0.636363636	262.819831	263	0.180169325	2	-5	0.122345804	0	0	0	0	4136.76611	4199.48145	1338.47656	5104.08154	4134.77783	0	0	5497.79834	0	0
15	20	4	0	0	0	0	0	0	0	263.128882	1.33333333	0.266666667	262.83507	263	0.16493016	6	2	0.166835187	0.307692308	0	0	105963.953	85199.25	211556.844	193600.328	48399.2656	29828.1094	338011.656	282149.125	393801.469	361231.125	0
16	24	3	0	0	0	0	0	0	0	263.165267	1.5	0.1875	262.871415	263	0.128585388	5	2	0.177957533	0.24137931	0	0	4923.8208	4803.41699	13649.1865	13271.1094	5055.18604	2258.67383	23035.5566	16528.8887	23888.8457	23043.1797	0
11	7	7	1	0	0	0	0	0	0	264.014975	0.636363636	0.636363636	263.720173	264	0.279826779	8	1	0.122345804	0.692307692	0	0	0	0	2629.35181	1851.07825	0	0	0	0	3184.49316	0	0
15	7	4	1	0	0	0	0	0	0	264.030231	0.466666667	0.266666667	263.735412	264	0.264587615	12	8	0.166835187	0.833333333	0	0	0	0	0	0	0	0	0	0	3130.83496	0	0
12	11	6	1	0	0	0	0	0	0	264.05136	0.916666667	0.5	263.756518	264	0.243482008	7	1	0.13346815	0.5	0	0	0	0	44052.8164	36965.4805	0	0	69435.7656	0	82232.5234	69576.2656	0
13	15	5	1	0	0	0	0	0	0	264.087746	1.15384615	0.384615385	263.792863	264	0.207137236	6	1	0.144590495	0.368421053	0	0	63229.7969	54857.0664	132940.828	116512.188	28475.4824	16661.8027	208350.828	165748	218871.125	213373.406	0
14	19	4	1	0	0	0	0	0	0	264.124131	1.35714286	0.285714286	263.829208	264	0.170792464	5	1	0.155712841	0.272727273	0	0	22607.1445	19947.8867	49699.5312	44785.5234	12545.3838	8901.52148	77283.4766	59585	87496.2266	81673.0234	0
11	6	8	0	0	0	0	0	0	0	264.99899	0.545454545	0.727272727	264.70309	265	0.29690994	9	1	0.122345804	0.714285714	0	0	0	1854.60132	3502.46875	0	0	0	3017.71167	0	2032.41797	7425.07812	0
12	10	7	0	0	0	0	0	0	0	265.035376	0.833333333	0.583333333	264.739435	265	0.260565168	8	1	0.13346815	0.529411765	0	0	31427.4785	26134.373	64897.7969	54093.793	0	0	94083.4375	71918.7578	95862.7031	99270.6641	0
13	14	6	0	0	0	0	0	0	0	265.071761	1.07692308	0.461538462	264.77578	265	0.224220396	7	1	0.144590495	0.4	0	0	108099.117	87576.5469	224518.453	190949.531	0	0	321563.875	274593.531	385167.625	328681.656	0
14	18	5	0	0	0	0	0	0	0	265.108146	1.28571429	0.357142857	264.812124	265	0.187875625	6	1	0.155712841	0.304347826	0	0	229336.328	191515.469	492524.625	442677.406	110564.227	67027.3594	729828.312	598941.125	871600	765792.688	0
15	22	4	0	0	0	0	0	0	0	265.144532	1.46666667	0.266666667	264.848469	265	0.151530853	5	1	0.166835187	0.230769231	0	0	0	0	144836.125	135164.672	0	0	238101.734	207977.578	284895.281	268665.406	0
16	26	3	0	0	0	0	0	0	0	265.180917	1.625	0.1875	264.884814	265	0.115186081	4	1	0.177957533	0.172413793	0	0	1086.69946	0	1124.69836	0	1027.09204	644.177734	0	0	0	0	0
11	9	7	1	0	0	0	0	0	0	266.030625	0.818181818	0.636363636	265.733573	266	0.266427472	7	0	0.122345804	0.538461538	0	0	4795.71777	3150.90308	12651.9297	11596.6416	1544.86902	0	18953.0996	16416.2715	20891.4766	17220.5586	0
12	13	6	1	0	0	0	0	0	0	266.06701	1.08333333	0.5	265.769917	266	0.2300827	6	0	0.13346815	0.375	0	0	49946.6836	35853.2109	98299.2891	89809.1719	20217.252	0	150573.219	126319.695	159446.844	141091.062	0
13	17	5	1	0	0	0	0	0	0	266.103396	1.30769231	0.384615385	265.806262	266	0.193737929	5	0	0.144590495	0.263157895	0	0	64382.1797	52536.832	139073.406	119177.312	30506.168	17251.6855	201961.156	163867.453	227393.484	211646.469	0
14	21	4	1	0	0	0	0	0	0	266.139781	1.5	0.285714286	265.842607	266	0.157393157	4	0	0.155712841	0.181818182	0	0	10344.7275	6180.07129	20340.9004	15773.6172	3082.33105	3348.66064	27047.5879	23593.7031	32146.6172	31505.4277	0
11	8	8	0	0	0	0	0	0	0	267.01464	0.727272727	0.727272727	266.716489	267	0.283510633	8	0	0.122345804	0.571428571	0	0	4350.82617	0	11408.6855	9930.11133	0	0	16163.0117	18517.4727	18899.877	9479.66602	0
15	8	5	0	0	0	0	0	0	0	267.029897	0.533333333	0.333333333	266.731729	267	0.268271468	12	7	0.166835187	0.76	0	0	0	0	0	0	0	0	3109.14697	0	0	0	0
12	12	7	0	0	0	0	0	0	0	267.051026	1	0.583333333	266.752834	267	0.247165861	7	0	0.13346815	0.411764706	0	0	69407.9766	54449.4336	127140.977	111141.609	33762.5273	18590.582	182664.578	147978.969	183432.016	158991.625	0
13	16	6	0	0	0	0	0	0	0	267.087411	1.23076923	0.461538462	266.789179	267	0.210821089	6	0	0.144590495	0.3	0	0	303606.281	253323.172	637053.375	550486.312	140453.688	92026.4922	912130	709879.938	1059936.38	955219.375	0
14	20	5	0	0	0	0	0	0	0	267.123797	1.42857143	0.357142857	266.825524	267	0.174476318	5	0	0.155712841	0.217391304	0	0	241231.516	210163.984	495732.875	439511.844	114305.531	68932.8125	777916.875	612846.688	899436	820389.312	0
15	24	4	0	0	0	0	0	0	0	267.160182	1.6	0.266666667	266.861868	267	0.138131546	4	0	0.166835187	0.153846154	6496.38574	0	41186.8086	38052.7305	71272.8047	60125.9961	96691.1875	66117.4141	113047.789	93500.8438	115231.281	112409.414	0
16	28	3	0	0	0	0	0	0	0	267.196567	1.75	0.1875	266.898213	267	0.101786774	3	0	0.177957533	0.103448276	4723.35059	0	0	2974.63696	0	0	13143.3711	5325.29834	0	0	0	0	0
10	7	8	1	0	0	0	0	0	0	268.009889	0.7	0.8	267.710627	268	0.289372937	7	-1	0.111223458	0.6	0	0	0	0	0	0	227.996124	0	721.463867	0	0	0	0
14	7	5	1	0	0	0	0	0	0	268.025146	0.5	0.357142857	267.725866	268	0.274133772	11	6	0.155712841	0.80952381	0	0	833.508118	0	0	675.004272	0	0	0	0	0	1381.04834	0
11	11	7	1	0	0	0	0	0	0	268.046275	1	0.636363636	267.746972	268	0.253028165	6	-1	0.122345804	0.384615385	0	0	10333.2734	8656.88184	29884.5254	25404.3359	4307.94775	3320.85132	41585.5391	24202.3887	47760.5781	40694.0195	0
12	15	6	1	0	0	0	0	0	0	268.08266	1.25	0.5	267.783317	268	0.216683393	5	-1	0.13346815	0.25	0	0	72819.6172	60541.793	139604.688	125640.07	33286.9375	20633.1738	217988.078	178455.344	261649.734	214614.703	0
13	19	5	1	0	0	0	0	0	0	268.119046	1.46153846	0.384615385	267.819661	268	0.180338621	4	-1	0.144590495	0.157894737	0	0	40138.7539	33490.6445	83224.7188	72900.6797	18254.2441	12058.2295	123904.664	107583.758	137016.734	129402.461	0
10	6	9	0	0	0	0	0	0	0	268.993905	0.6	0.9	268.693544	269	0.306456097	8	-1	0.111223458	0.636363636	0	0	0	0	0	0	0	0	0	0	1436.81714	1164.92676	0
11	10	8	0	0	0	0	0	0	0	269.03029	0.909090909	0.727272727	268.729889	269	0.270111326	7	-1	0.122345804	0.428571429	0	0	0	0	25693.9043	26660.4512	0	0	29618.5508	24018.9746	22899.1328	29663.0645	0
15	10	5	0	0	0	0	0	0	0	269.045547	0.666666667	0.333333333	268.745128	269	0.254872161	11	6	0.166835187	0.68	0	0	0	0	0	0	0	1864.02063	0	0	0	0	0
12	14	7	0	0	0	0	0	0	0	269.066676	1.16666667	0.583333333	268.766233	269	0.233766554	6	-1	0.13346815	0.294117647	0	0	189662.156	0	362536.031	315198.688	0	50471.5938	491484.062	367249.875	530611	469513.406	0
9	18	9	0	0	0	0	0	0	0	269.087805	2	1	268.787339	269	0.212660947	1	-8	0.100101112	0	146309.797	0	9920.17285	10100.0039	0	0	76604.6406	52028.9805	0	0	0	0	0
13	18	6	0	0	0	0	0	0	0	269.103061	1.38461538	0.461538462	268.802578	269	0.197421782	5	-1	0.144590495	0.2	0	0	401911.812	323803.812	823451.25	729908.688	181808.188	115452.141	1225219.12	1013739.06	1415402.38	1329083	0
17	18	3	0	0	0	0	0	0	0	269.118317	1.05882353	0.176470588	268.817817	269	0.182182617	9	6	0.189079879	0.483870968	0	0	1621.73047	1049.72266	2822.32983	2568.45337	624.569702	414.408691	2535.72632	0	0	4021.16309	0
14	22	5	0	0	0	0	0	0	0	269.139446	1.57142857	0.357142857	268.838923	269	0.16107701	4	-1	0.155712841	0.130434783	0	19979.1875	106158.82	85166.875	208412.172	180883.875	113717.797	67530.4688	294785.062	247334.5	328043.75	306329.438	0
18	22	2	0	0	0	0	0	0	0	269.154703	1.22222222	0.111111111	268.854162	269	0.145837846	8	6	0.200202224	0.411764706	0	0	0	0	0	0	0	0	0	886.104919	0	977.263184	0
15	26	4	0	0	0	0	0	0	0	269.175832	1.73333333	0.266666667	268.875268	269	0.124732239	3	-1	0.166835187	0.0769230769	0	0	0	0	0	4946.87549	0	0	7163.83545	4317.01562	0	3952.11938	0
11	13	7	1	0	0	0	0	0	0	270.061925	1.18181818	0.636363636	269.760371	270	0.239628858	5	-2	0.122345804	0.230769231	0	0	20913.6309	0	40300.2773	31511.1113	0	0	63886.7969	54662.6367	63981.043	59899.3594	0
12	17	6	1	0	0	0	0	0	0	270.09831	1.41666667	0.5	269.796716	270	0.203284086	4	-2	0.13346815	0.125	0	0	47986.832	38739.4883	102321.891	93155.3359	23782.3535	12932.8965	146994.125	124425.016	188560.562	174765.906	0
13	21	5	1	0	0	0	0	0	0	270.134696	1.61538462	0.384615385	269.833061	270	0.166939314	3	-2	0.144590495	0.0526315789	0	0	0	0	15402.998	16228.0107	25974.002	18718.0527	31881.3145	20647.5898	36437.2852	32278.0664	0
14	25	4	1	0	0	0	0	0	0	270.171081	1.78571429	0.285714286	269.869405	270	0.130594543	2	-2	0.155712841	0	10074.7549	0	2643.10889	1499.74146	0	0	5493.68066	2268.8501	0	0	0	0	0
15	29	3	1	0	0	0	0	0	0	270.207466	1.93333333	0.2	269.90575	270	0.0942497708	1	-2	0.166835187	0	10054.5918	0	0	0	0	0	3536.48291	0	0	1093.13757	0	0	0
14	8	6	0	0	0	0	0	0	0	271.024811	0.571428571	0.428571429	270.722182	271	0.277817625	11	5	0.155712841	0.727272727	0	0	1516.17383	3939.41821	3756.05835	6102.2417	1627.11804	1810.89856	3420.4082	5167.11426	0	3660.54834	0
11	12	8	0	0	0	0	0	0	0	271.04594	1.09090909	0.727272727	270.743288	271	0.256712018	6	-2	0.122345804	0.285714286	0	0	31443.7559	20908.9961	60579.3477	52952.832	0	0	89740.8281	68370.8516	85384.0078	79554.5156	0
15	12	5	0	0	0	0	0	0	0	271.061196	0.8	0.333333333	270.758527	271	0.241472854	10	5	0.166835187	0.6	5702.70264	0	0	0	0	0	8230.44043	5286.80273	0	0	30962.8496	0	0
12	16	7	0	0	0	0	0	0	0	271.082326	1.33333333	0.583333333	270.779633	271	0.220367247	5	-2	0.13346815	0.176470588	0	0	211003.609	180545.719	447380	405082.625	101386.453	52806.3398	656761.062	515557.469	715238.375	634603.875	0
16	16	4	0	0	0	0	0	0	0	271.097582	1	0.25	270.794872	271	0.205128082	9	5	0.177957533	0.5	0	0	8376.81445	0	21589.918	19435.6035	0	0	28162.5137	23796.8184	32752.2891	36487.3984	0
13	20	6	0	0	0	0	0	0	0	271.118711	1.53846154	0.461538462	270.815978	271	0.184022475	4	-2	0.144590495	0.1	0	0	208574.828	171317.234	423976.594	350157.5	98693.125	56924.1562	597568.5	487964	697851.812	644625.875	0
17	20	3	0	0	0	0	0	0	0	271.133967	1.17647059	0.176470588	270.831217	271	0.16878331	8	5	0.189079879	0.419354839	0	0	7834.32178	6571.19385	13548.0781	10451.3223	4280.05713	1111.66663	21985.4043	18999.9883	27789.5684	17732.2578	0
14	24	5	0	0	0	0	0	0	0	271.155097	1.71428571	0.357142857	270.852322	271	0.147677703	3	-2	0.155712841	0.0434782609	0	0	20456.332	16311.4629	39249.3711	31468.752	22087.5117	5723.22607	40130.3086	30675.4844	41443.5977	41036.1172	0
18	24	2	0	0	0	0	0	0	0	271.170353	1.33333333	0.111111111	270.867561	271	0.132438538	7	5	0.200202224	0.352941176	0	0	0	0	0	0	0	0	0	0	915.084778	0	0
15	28	4	0	0	0	0	0	0	0	271.191482	1.86666667	0.266666667	270.888667	271	0.111332931	2	-2	0.166835187	0	0	0	0	12023.4775	16722.0801	12494.8652	19100.9355	0	0	0	0	0	0
15	15	4	1	0	0	0	0	0	0	272.092831	1	0.266666667	271.78901	272	0.210990386	8	4	0.166835187	0.5	0	0	0	0	0	0	0	937.4198	0	0	0	0	0
12	19	6	1	0	0	0	0	0	0	272.11396	1.58333333	0.5	271.810115	272	0.189884779	3	-3	0.13346815	0	0	0	0	0	0	0	0	0	0	11935.1787	29038.582	23509.1406	0
0	0	0	0	0	0	0	0	0	0	272.1182	0	0	0	0	0	0	0	0	0	1065609.62	0	822471.062	667550.75	647518.438	560836.062	829930.25	522751.469	463442.188	351645.219	344430.844	313077.562	0
16	19	3	1	0	0	0	0	0	0	272.129216	1.1875	0.1875	271.825354	272	0.174645614	7	4	0.177957533	0.407407407	0	0	0	654.561707	1771.85315	1327.88586	591.111816	274.343353	3835.08398	2703.99243	0	4003.77197	0
14	10	6	0	0	0	0	0	0	0	273.040461	0.714285714	0.428571429	272.735582	273	0.264418318	10	4	0.155712841	0.636363636	0	0	10360.3975	8395.99316	25795.127	23272.8164	4695.97266	2409.19434	45127.0078	29287.2852	47956.7383	35915.1953	0
11	14	8	0	0	0	0	0	0	0	273.06159	1.27272727	0.727272727	272.756687	273	0.243312711	5	-3	0.122345804	0.142857143	0	0	37625.3516	34817.5469	95557.2188	82611.0938	0	0	126508.969	110043.406	125467.547	118833.203	0
15	14	5	0	0	0	0	0	0	0	273.076846	0.933333333	0.333333333	272.771926	273	0.228073546	9	4	0.166835187	0.52	0	0	0	0	36431.2461	25771.5449	0	2538.94482	50017.9141	34922.5938	58322.9883	48945.4961	0
12	18	7	0	0	0	0	0	0	0	273.097976	1.5	0.583333333	272.793032	273	0.206967939	4	-3	0.13346815	0.0588235294	0	0	112202.648	94608.1562	243821.859	206595.047	91468.3359	62386.8164	327499.812	264151.562	382237.312	366001.031	0
16	18	4	0	0	0	0	0	0	0	273.113232	1.125	0.25	272.808271	273	0.191728775	8	4	0.177957533	0.428571429	0	0	30730.9824	24138.5723	61156.4609	55654.6016	12914.7363	5388.18359	96890.25	71147.2969	112531.125	110387.094	0
13	22	6	0	0	0	0	0	0	0	273.134361	1.69230769	0.461538462	272.829377	273	0.170623168	3	-3	0.144590495	0	21112.1602	0	71351.8672	69625.2422	132792.141	112814.648	105742.898	55102.3477	133128.656	101549.953	135837.266	132649.828	0
17	22	3	0	0	0	0	0	0	0	273.149617	1.29411765	0.176470588	272.844616	273	0.155384003	7	4	0.189079879	0.35483871	0	0	8134.7417	6622.021	23950.291	17883.084	5777.95605	3391.77075	31550.4375	36510.375	46636.6172	36804.125	0
14	26	5	0	0	0	0	0	0	0	273.170747	1.85714286	0.357142857	272.865722	273	0.134278396	2	-3	0.155712841	0	0	0	0	0	5505.5166	5095.78271	16254.5781	10465.3428	0	0	0	0	0
15	30	4	0	0	0	0	0	0	0	273.207132	2	0.266666667	272.902066	273	0.0979336242	1	-3	0.166835187	0	8514.26465	0	0	0	0	8370.82812	3303.24487	0	14527.0127	14211.2266	0	0	0
18	13	2	1	0	0	0	0	0	0	274.087352	0.722222222	0.111111111	273.781303	274	0.218696685	12	10	0.200202224	0.6875	0	0	0	0	1249.97791	0	754.777832	0	0	0	0	0	0
15	17	4	1	0	0	0	0	0	0	274.108481	1.13333333	0.266666667	273.802409	274	0.197591079	7	3	0.166835187	0.416666667	0	0	14541.9385	10274.1377	29093.9902	25792.4961	7186.83008	5255.80518	41973.9805	38362.1953	49873.8359	45103.8164	0
12	21	6	1	0	0	0	0	0	0	274.12961	1.75	0.5	273.823515	274	0.176485472	2	-4	0.13346815	0	8422.26367	0	0	2845.85767	0	1599.2699	5815.86426	1401.6106	0	0	0	0	0
16	21	3	1	0	0	0	0	0	0	274.144866	1.3125	0.1875	273.838754	274	0.161246307	6	3	0.177957533	0.333333333	0	0	594.999939	709.664368	795.451355	1273.81018	340.623627	444.730652	1856.87048	1204.53076	1507.13257	1967.31238	0
13	8	7	0	0	0	0	0	0	0	275.019726	0.615384615	0.538461538	274.712636	275	0.287363783	10	3	0.144590495	0.684210526	0	0	3763.90454	4970.96973	14458.2188	9364.08301	3666.99194	1928.37891	17618.5273	12182.4004	21179.8301	19469.209	0
10	12	9	0	0	0	0	0	0	0	275.040855	1.2	0.9	274.733742	275	0.266258176	5	-4	0.111223458	0.0909090909	0	0	0	0	0	0	0	0	4783.31641	0	0	0	0
14	12	6	0	0	0	0	0	0	0	275.056111	0.857142857	0.428571429	274.748981	275	0.251019011	9	3	0.155712841	0.545454545	0	0	19774.6523	0	55151.1406	50093.6133	998.401917	2470.28613	91258.4453	75071.5078	93439.2891	85606.75	0
18	12	3	0	0	0	0	0	0	0	275.071367	0.666666667	0.166666667	274.76422	275	0.235779846	13	10	0.200202224	0.696969697	0	0	0	0	0	0	0	0	0	0	0	23366.1113	0
11	16	8	0	0	0	0	0	0	0	275.07724	1.45454545	0.727272727	274.770087	275	0.229913404	4	-4	0.122345804	0	0	0	24693.2773	22314.3496	59249.0586	51514.8867	16315.2197	7829.60156	75419.4141	59111.3047	79981.8906	70027.5234	0
15	16	5	0	0	0	0	0	0	0	275.092497	1.06666667	0.333333333	274.785326	275	0.214674239	8	3	0.166835187	0.44	0	4847.89258	57869.6758	43665.9102	119474.992	97763.7266	23433.4355	11003.6758	177557.188	141194.984	205380.484	196951.906	0
19	16	2	0	0	0	0	0	0	0	275.107753	0.842105263	0.105263158	274.800565	275	0.199435074	12	10	0.21132457	0.611111111	0	14950.8896	0	400.832367	0	0	0	0	789.012146	811.020569	949.964783	0	0
12	20	7	0	0	0	0	0	0	0	275.113626	1.66666667	0.583333333	274.806431	275	0.193568632	3	-4	0.13346815	0	4774.92383	0	25407.3105	22606.2051	60901.2578	43528.4727	31054.4473	9481.59082	62083.8906	60991.2383	78586.0703	68302.6094	0
16	20	4	0	0	0	0	0	0	0	275.128882	1.25	0.25	274.821671	275	0.178329467	7	3	0.177957533	0.357142857	0	0	53434.9531	46718.4961	113276.141	93386.4531	23882.0742	14326.3418	168948.734	137331.562	192899.781	179667.391	0
13	24	6	0	0	0	0	0	0	0	275.150011	1.84615385	0.461538462	274.842776	275	0.15722386	2	-4	0.144590495	0	4898.35498	0	10395.7256	7725.81885	11403.3955	6620.12451	29036.5586	15858.4316	0	2783.18237	0	1048.39929	0
17	24	3	0	0	0	0	0	0	0	275.165267	1.41176471	0.176470588	274.858015	275	0.141984696	6	3	0.189079879	0.290322581	0	0	9700.39551	11085.3955	19859.3379	18262.873	3050.00562	4766.16406	32933.3359	24551.248	33611.3242	26586.6172	0
12	7	7	1	0	0	0	0	0	0	276.014975	0.583333333	0.583333333	275.706774	276	0.293226087	9	2	0.13346815	0.733333333	0	0	0	931.313171	0	1797.44324	0	0	2234.70825	1709.69348	6129.52197	4164.88184	0
15	19	4	1	0	0	0	0	0	0	276.124131	1.26666667	0.266666667	275.815808	276	0.184191771	6	2	0.166835187	0.333333333	0	0	19618.3008	13366.6309	38874.3672	34117.1953	9019.48145	5534.78857	53851.2188	46312.5625	58185.8086	60307.5195	0
12	6	8	0	0	0	0	0	0	0	276.99899	0.5	0.666666667	276.689691	277	0.310309247	10	2	0.13346815	0.75	0	0	644.478516	0	1383.97266	0	255.818405	0	1770.49744	1710.61914	0	2077.75513	0
13	10	7	0	0	0	0	0	0	0	277.035376	0.769230769	0.538461538	276.726036	277	0.273964475	9	2	0.144590495	0.578947368	0	0	25217.4883	16549.1172	48566.8359	45856.8867	10627.4844	0	74189.0938	62510.1797	86662.9297	75928.4922	0
14	14	6	0	0	0	0	0	0	0	277.071761	1	0.428571429	276.76238	277	0.237619704	8	2	0.155712841	0.454545455	0	0	69764.8359	53862.5859	151733.391	131035.812	27919.8184	19303.1934	221511.625	185114.219	275631.5	247692.781	0
11	18	8	0	0	0	0	0	0	0	277.09289	1.63636364	0.727272727	276.783486	277	0.216514097	3	-5	0.122345804	0	6000.08301	0	0	0	0	0	10260.5879	6075.02148	0	0	0	0	0
15	18	5	0	0	0	0	0	0	0	277.108146	1.2	0.333333333	276.798725	277	0.201274932	7	2	0.166835187	0.36	0	0	148124.234	121356.781	306329.312	269806.812	65777.4141	41978.9219	467572.969	376602.781	545191.312	497839.156	0
12	22	7	0	0	0	0	0	0	0	277.129276	1.83333333	0.583333333	276.819831	277	0.180169325	2	-5	0.13346815	0	4877.87891	0	3708.04175	0	2729.53052	0	8954.77734	6058.76416	4631.02295	0	5162.62109	0	0
16	22	4	0	0	0	0	0	0	0	277.144532	1.375	0.25	276.83507	277	0.16493016	6	2	0.177957533	0.285714286	0	0	94687.4531	85630.1562	223986.656	201472.938	0	0	352948.938	299043.031	432352.344	402542.125	0
12	9	7	1	0	0	0	0	0	0	278.030625	0.75	0.583333333	277.720173	278	0.279826779	8	1	0.13346815	0.6	0	0	0	3500.60913	0	6930.1543	0	0	0	0	9747.86328	14849.084	0
16	9	4	1	0	0	0	0	0	0	278.045881	0.5625	0.25	277.735412	278	0.264587615	12	8	0.177957533	0.769230769	0	0	0	0	0	0	0	0	1382.42456	0	0	0	0
13	13	6	1	0	0	0	0	0	0	278.06701	1	0.461538462	277.756518	278	0.243482008	7	1	0.144590495	0.444444444	0	0	0	0	0	0	0	0	105162.109	87541.9688	121870.352	107762.82	0
14	17	5	1	0	0	0	0	0	0	278.103396	1.21428571	0.357142857	277.792863	278	0.207137236	6	1	0.155712841	0.333333333	0	0	60058.7109	50734.2383	126958.43	109090.055	26959.2617	16842.7109	185238.141	149768.25	224229.297	195109.078	0
15	21	4	1	0	0	0	0	0	0	278.139781	1.4	0.266666667	277.829208	278	0.170792464	5	1	0.166835187	0.25	0	0	13466.1318	9200.22559	29557.0859	26273.0312	5925.43408	5238.76855	38985.0312	29989.4336	49926.3672	40252.9219	0
12	8	8	0	0	0	0	0	0	0	279.01464	0.666666667	0.666666667	278.70309	279	0.29690994	9	1	0.13346815	0.625	0	0	9571.14844	6257.59717	18153.6094	13901.7041	2190.91992	1972.05188	22355.9688	14152.2568	27833.7383	17053.1543	0
16	8	5	0	0	0	0	0	0	0	279.029897	0.5	0.3125	278.718329	279	0.281670775	13	8	0.177957533	0.777777778	0	0	0	0	0	0	0	0	0	0	0	1342.14551	0
13	12	7	0	0	0	0	0	0	0	279.051026	0.923076923	0.538461538	278.739435	279	0.260565168	8	1	0.144590495	0.473684211	0	0	49026.1445	42799.9336	112484.914	95861.7031	19773.5957	0	143607.328	124817.008	179156.672	154408.234	0
14	16	6	0	0	0	0	0	0	0	279.087411	1.14285714	0.428571429	278.77578	279	0.224220396	7	1	0.155712841	0.363636364	0	0	197932.125	165521.297	409248	359959.875	82458.4531	54597.0586	608849.938	481731.5	702243	607455.625	0
11	20	8	0	0	0	0	0	0	0	279.10854	1.81818182	0.727272727	278.796885	279	0.20311479	2	-6	0.122345804	0	0	0	0	834.388489	0	0	1435.57861	0	0	0	2726.22974	3340.70947	0
15	20	5	0	0	0	0	0	0	0	279.123797	1.33333333	0.333333333	278.812124	279	0.187875625	6	1	0.166835187	0.28	0	0	283966.312	226082.75	584832.5	503705.812	125860.711	83920.3516	880133.438	731864.188	1028056.12	956947.312	0
16	24	4	0	0	0	0	0	0	0	279.160182	1.5	0.25	278.848469	279	0.151530853	5	1	0.177957533	0.214285714	44682.707	0	60271.8984	69538.25	87549.4844	86061.6562	36248.9102	33612.8945	128452.656	127190.898	126318.961	127664.43	0
12	11	7	1	0	0	0	0	0	0	280.046275	0.916666667	0.583333333	279.733573	280	0.266427472	7	0	0.13346815	0.466666667	0	0	14097.585	8188.99805	28037.2168	31486.0859	4202.83008	0	42416.1016	26356.5508	48189.1523	49026.9883	0
13	15	6	1	0	0	0	0	0	0	280.08266	1.15384615	0.461538462	279.769917	280	0.2300827	6	0	0.144590495	0.333333333	0	0	73633.1328	61171.4297	150074.172	131424.594	31523.4219	17547.375	220229.609	172685.375	248368.031	208539.094	0
14	19	5	1	0	0	0	0	0	0	280.119046	1.35714286	0.357142857	279.806262	280	0.193737929	5	0	0.155712841	0.238095238	0	0	65071.3086	51901.4883	133524.922	115172.258	29651.9766	20523.6328	204749.031	165742.891	231648.703	213964.984	0
15	23	4	1	0	0	0	0	0	0	280.155431	1.53333333	0.266666667	279.842607	280	0.157393157	4	0	0.166835187	0.166666667	0	0	2226.23535	2633.82373	5516.09668	2792.33789	2250.32251	1137.13318	8164.86865	6442.48291	11462.6221	7670.02637	0
12	10	8	0	0	0	0	0	0	0	281.03029	0.833333333	0.666666667	280.716489	281	0.283510633	8	0	0.13346815	0.5	0	0	19499.1816	14948.0723	39823.8398	34220.9375	9710.6748	0	59896.8359	41407.332	62885.2539	58507.0781	0
16	10	5	0	0	0	0	0	0	0	281.045547	0.625	0.3125	280.731729	281	0.268271468	12	7	0.177957533	0.703703704	0	0	0	0	0	0	0	0	4357.38818	0	0	0	0
13	14	7	0	0	0	0	0	0	0	281.066676	1.07692308	0.538461538	280.752834	281	0.247165861	7	0	0.144590495	0.368421053	0	0	136840.625	116301.875	269766.406	236984.812	0	0	375924.625	278758.312	406882.031	371300.438	0
14	18	6	0	0	0	0	0	0	0	281.103061	1.28571429	0.428571429	280.789179	281	0.210821089	6	0	0.155712841	0.272727273	0	0	462741.656	387334.906	963192.312	849165.188	222325.625	148200.797	1460093	1207499.5	1690656.5	1474829	0
15	22	5	0	0	0	0	0	0	0	281.139446	1.46666667	0.333333333	280.825524	281	0.174476318	5	0	0.166835187	0.2	0	0	205074.828	175122.891	420185.75	368217.531	110622.859	72768.3203	646644.812	563473.438	764066.375	720397.062	0
16	26	4	0	0	0	0	0	0	0	281.175832	1.625	0.25	280.861868	281	0.138131546	4	0	0.177957533	0.142857143	0	0	7863.90039	11544.123	16587.5938	15824.4004	6467.24463	1284.7301	26646.9062	21105.8262	29424.6641	25162.9844	0
11	9	8	1	0	0	0	0	0	0	282.025539	0.818181818	0.727272727	281.710627	282	0.289372937	7	-1	0.122345804	0.5	0	0	0	0	0	0	859.861877	0	3871.18286	0	5921.79199	6467.28076	0
15	9	5	1	0	0	0	0	0	0	282.040796	0.6	0.333333333	281.725866	282	0.274133772	11	6	0.166835187	0.739130435	0	0	1288.46619	0	0	0	0	0	0	0	3877.05249	0	0
12	13	7	1	0	0	0	0	0	0	282.061925	1.08333333	0.583333333	281.746972	282	0.253028165	6	-1	0.13346815	0.333333333	0	0	37577.0508	26693.8164	78609.2812	64053.5352	14631.4512	0	102940.844	90313.9688	117946.992	112044.367	0
13	17	6	1	0	0	0	0	0	0	282.09831	1.30769231	0.461538462	281.783317	282	0.216683393	5	-1	0.144590495	0.222222222	0	0	99094.4766	84583.0625	201348.984	184446.078	46632.0078	30106.2559	305702.125	248261.609	330369.562	296105.812	0
14	21	5	1	0	0	0	0	0	0	282.134696	1.5	0.357142857	281.819661	282	0.180338621	4	-1	0.155712841	0.142857143	0	0	28579.3613	23758.8711	60789.9414	50753.2227	15444.3301	9119.78027	87154.9219	72432.0859	97266.4609	95897.2031	0
11	8	9	0	0	0	0	0	0	0	283.009555	0.727272727	0.818181818	282.693544	283	0.306456097	8	-1	0.122345804	0.538461538	0	0	1545.90552	0	3316.77979	4982.81689	0	0	2533.51025	7095.21826	1974.11023	4632.69482	0
15	8	6	0	0	0	0	0	0	0	283.024811	0.533333333	0.4	282.708783	283	0.291216933	12	6	0.166835187	0.75	0	0	0	0	2747.9978	3138.8208	1036.22327	0	3479.69995	0	0	0	0
12	12	8	0	0	0	0	0	0	0	283.04594	1	0.666666667	282.729889	283	0.270111326	7	-1	0.13346815	0.375	0	0	40175.2031	32961.1055	88023.9531	71583.3594	19798.2773	0	112460.031	82232.6094	135383.281	106738.867	0
13	16	7	0	0	0	0	0	0	0	283.082326	1.23076923	0.538461538	282.766233	283	0.233766554	6	-1	0.144590495	0.263157895	0	0	353430.5	297130.688	725967.625	621116.375	165691.906	101222.148	1021323.19	831192.5	1143839	1034200.75	0
14	20	6	0	0	0	0	0	0	0	283.118711	1.42857143	0.428571429	282.802578	283	0.197421782	5	-1	0.155712841	0.181818182	0	0	432150.062	358521.625	918174.188	782789.75	214112.141	128447.109	1376311.5	1090713.62	1629760.88	1426175	0
18	20	3	0	0	0	0	0	0	0	283.133967	1.11111111	0.166666667	282.817817	283	0.182182617	9	6	0.200202224	0.454545455	0	0	540.198853	0	1403.66907	1447.38843	0	0	2462.44238	0	3420.97021	3278.2417	0
15	24	5	0	0	0	0	0	0	0	283.155097	1.6	0.333333333	282.838923	283	0.16107701	4	-1	0.166835187	0.12	0	0	71525.8984	57995.8867	139463.625	119119.32	46920.7383	23437.5117	201991.203	173515.234	222097.578	219347.625	0
14	7	6	1	0	0	0	0	0	0	284.02006	0.5	0.428571429	283.702921	284	0.297079236	11	5	0.155712841	0.8	0	0	0	0	0	0	0	2111.47559	0	0	0	0	0
11	11	8	1	0	0	0	0	0	0	284.041189	1	0.727272727	283.724026	284	0.275973629	6	-2	0.122345804	0.333333333	0	0	4350.18457	0	0	0	0	0	0	0	0	0	0
12	15	7	1	0	0	0	0	0	0	284.077575	1.25	0.583333333	283.760371	284	0.239628858	5	-2	0.13346815	0.2	0	0	48511.043	41166.6055	103449.031	88001.75	23724.8477	15068.4131	155052.625	117671.781	162012.656	148308.984	0
13	19	6	1	0	0	0	0	0	0	284.11396	1.46153846	0.461538462	283.796716	284	0.203284086	4	-2	0.144590495	0.111111111	0	0	52809.6523	43505.8594	114871.945	100439.984	41575.3203	31484.7676	157963.234	128580.852	191464.766	160619.625	0
15	27	4	1	0	0	0	0	0	0	284.186731	1.8	0.266666667	283.869405	284	0.130594543	2	-2	0.166835187	0	0	0	0	0	0	0	0	262.840302	0	0	0	0	0
11	10	9	0	0	0	0	0	0	0	285.025205	0.909090909	0.818181818	284.706943	285	0.29305679	7	-2	0.122345804	0.384615385	0	0	0	0	4949.60986	3851.49487	0	0	5408.49902	0	0	5088.58057	0
15	10	6	0	0	0	0	0	0	0	285.040461	0.666666667	0.4	284.722182	285	0.277817625	11	5	0.166835187	0.666666667	0	0	6829.1123	8588.99316	13371.0488	15856.4854	3052.23462	2756.06567	22199.0215	21860.668	24679.7734	27085.8672	0
12	14	8	0	0	0	0	0	0	0	285.06159	1.16666667	0.666666667	284.743288	285	0.256712018	6	-2	0.13346815	0.25	0	0	91087.25	73486.2734	200512.75	161689.125	45894.4531	0	262415.438	225630.406	295455.375	256887.25	0
13	18	7	0	0	0	0	0	0	0	285.097976	1.38461538	0.538461538	284.779633	285	0.220367247	5	-2	0.144590495	0.157894737	0	0	355777.875	280804.938	776998.75	641713.688	166929.031	101176.148	1130184.38	873214.25	1327937.88	1145128	0
17	18	4	0	0	0	0	0	0	0	285.113232	1.05882353	0.235294118	284.794872	285	0.205128082	9	5	0.189079879	0.466666667	0	0	11299.375	10893.6133	17789.2676	20486.6133	4391.04395	3402.11548	31094.0566	21251.2227	29891.2969	32183.1953	0
18	22	3	0	0	0	0	0	0	0	285.149617	1.22222222	0.166666667	284.831217	285	0.16878331	8	5	0.200202224	0.393939394	0	0	3690.12256	3730.87695	8234.02637	7029.28906	853.130371	1453.87122	14401.2021	12616.8633	19051.4492	14986.7188	0
15	26	5	0	0	0	0	0	0	0	285.170747	1.73333333	0.333333333	284.852322	285	0.147677703	3	-2	0.166835187	0.04	0	0	11133.7109	10437.1914	24213.2988	21523.7246	3057.89917	0	17205.7773	16403.8867	10357.042	20931.3613	0
16	30	4	0	0	0	0	0	0	0	285.207132	1.875	0.25	284.888667	285	0.111332931	2	-2	0.177957533	0	0	0	0	0	17581.0977	16259.7568	0	0	0	5402.78271	0	0	0
10	9	9	1	0	0	0	0	0	0	286.020454	0.9	0.9	285.701081	286	0.298919094	6	-3	0.111223458	0.333333333	0	0	0	0	0	688.594421	0	0	0	0	0	1050.46936	0
14	9	6	1	0	0	0	0	0	0	286.03571	0.642857143	0.428571429	285.71632	286	0.283679929	10	4	0.155712841	0.7	0	0	1499.13513	0	0	0	0	0	0	0	0	0	0
12	17	7	1	0	0	0	0	0	0	286.093225	1.41666667	0.583333333	285.77377	286	0.226229551	4	-3	0.13346815	0.0666666667	0	0	28424.8379	23286.7891	64338.5586	50710.7617	0	0	91939.8203	78169.8594	111062.875	94064.9531	0
16	17	4	1	0	0	0	0	0	0	286.108481	1.0625	0.25	285.78901	286	0.210990386	8	4	0.177957533	0.461538462	0	0	0	1008.8692	0	1610.84558	0	0	6999.31348	0	5584.4458	0	0
13	21	6	1	0	0	0	0	0	0	286.12961	1.61538462	0.461538462	285.810115	286	0.189884779	3	-3	0.144590495	0	0	0	0	0	23341.332	21569.3906	0	0	35310.4531	30498.9062	40430.1914	39745.3555	0
17	21	3	1	0	0	0	0	0	0	286.144866	1.23529412	0.176470588	285.825354	286	0.174645614	7	4	0.189079879	0.379310345	0	0	0	0	0	0	0	0	0	0	1261.96631	824.339539	0
10	8	10	0	0	0	0	0	0	0	287.004469	0.8	1	286.683998	287	0.316002255	7	-3	0.111223458	0.4	0	0	0	0	0	0	0	0	0	0	0	731.779236	0
14	8	7	0	0	0	0	0	0	0	287.019726	0.571428571	0.5	286.699237	287	0.30076309	11	4	0.155712841	0.714285714	0	0	0	0	0	0	0	0	0	0	4015.54858	0	0
11	12	9	0	0	0	0	0	0	0	287.040855	1.09090909	0.818181818	286.720343	287	0.279657483	6	-3	0.122345804	0.230769231	0	0	4193.74072	4331.48779	7129.61963	7075.4834	0	0	13237.3721	12412.0498	0	7249.3501	0
15	12	6	0	0	0	0	0	0	0	287.056111	0.8	0.4	286.735582	287	0.264418318	10	4	0.166835187	0.583333333	0	0	13162.3066	8056.13184	27561.8828	19491.8926	6480.7002	3553.53394	40970.1562	22942.2324	44912.9961	41819.668	0
12	16	8	0	0	0	0	0	0	0	287.07724	1.33333333	0.666666667	286.756687	287	0.243312711	5	-3	0.13346815	0.125	0	0	106097.164	89221.0391	233889.906	193598.25	47437.4766	0	327489.156	275445.281	362985.594	347807.344	0
16	16	5	0	0	0	0	0	0	0	287.092497	1	0.3125	286.771926	287	0.228073546	9	4	0.177957533	0.481481481	0	0	19650.2363	15709.0156	49398.5703	44886.8047	6312.44873	0	67025.3438	49826.7109	80484.1016	68945.8828	0
13	20	7	0	0	0	0	0	0	0	287.113626	1.53846154	0.538461538	286.793032	287	0.206967939	4	-3	0.144590495	0.0526315789	0	0	146075.594	116270.469	346313.594	273332.719	77688.7031	45754.3594	477770.031	382222.031	551590.188	511990.344	0
17	20	4	0	0	0	0	0	0	0	287.128882	1.17647059	0.235294118	286.808271	287	0.191728775	8	4	0.189079879	0.4	0	0	28693.3203	22450.043	60334.543	51655.8594	14049.7266	7973.15723	88602.6719	77815.4297	104122.453	94291.4062	0
14	24	6	0	0	0	0	0	0	0	287.150011	1.71428571	0.428571429	286.829377	287	0.170623168	3	-3	0.155712841	0	45088.957	0	51037.5977	43215.0859	83764.3984	68878.5312	62914.75	31291.4668	90754.9688	70671.5938	93584.6875	87965.3047	0
18	24	3	0	0	0	0	0	0	0	287.165267	1.33333333	0.166666667	286.844616	287	0.155384003	7	4	0.200202224	0.333333333	0	0	3773.58081	2458.15894	9440.27246	6638.31348	2274.8374	1412.74927	17340.127	12131.1201	16946.5254	19082.791	0
15	28	5	0	0	0	0	0	0	0	287.186397	1.86666667	0.333333333	286.865722	287	0.134278396	2	-3	0.166835187	0	0	0	5851.57764	5632.74268	0	0	17113.6191	10988.7178	0	0	0	735.142883	0
17	7	4	1	0	0	0	0	0	0	288.030231	0.411764706	0.235294118	287.708614	288	0.291386229	14	10	0.189079879	0.857142857	0	0	0	0	0	0	360.553192	0	0	0	0	0	0
19	15	2	1	0	0	0	0	0	0	288.103002	0.789473684	0.105263158	287.781303	288	0.218696685	12	10	0.21132457	0.647058824	0	0	0	776.6828	0	0	0	0	0	0	0	0	0
16	19	4	1	0	0	0	0	0	0	288.124131	1.1875	0.25	287.802409	288	0.197591079	7	3	0.177957533	0.384615385	0	0	8368.00977	5773.95801	20509.4902	15831.2549	2800.8418	2977.1416	31824.5996	19102.2031	24961.1172	26456.7168	0
14	10	7	0	0	0	0	0	0	0	289.035376	0.714285714	0.5	288.712636	289	0.287363783	10	3	0.155712841	0.619047619	0	0	9841.49512	7330.29004	31601.6602	25723.7402	3177.32666	252.153976	42423.1875	26669.5059	33323.1094	36701.4961	0
11	14	9	0	0	0	0	0	0	0	289.056505	1.27272727	0.818181818	288.733742	289	0.266258176	5	-4	0.122345804	0.0769230769	0	0	8557.41211	4565.84229	15463.2803	0	3444.24414	0	19586.584	0	0	20069.5781	0
15	14	6	0	0	0	0	0	0	0	289.071761	0.933333333	0.4	288.748981	289	0.251019011	9	3	0.166835187	0.5	0	0	34823.0078	30043.9629	78533.4766	56649.0586	15879.9795	13053.7021	115524.688	91073.5	137539.547	130271.359	0
19	14	3	0	0	0	0	0	0	0	289.087017	0.736842105	0.157894737	288.76422	289	0.235779846	13	10	0.21132457	0.657142857	0	0	0	0	0	0	0	0	0	0	0	2632.71973	0
12	18	8	0	0	0	0	0	0	0	289.09289	1.5	0.666666667	288.770087	289	0.229913404	4	-4	0.13346815	0	0	0	52115.1914	36583.4922	113673.672	0	0	13749.6455	156975.953	118988.742	169703.828	166741.094	0
16	18	5	0	0	0	0	0	0	0	289.108146	1.125	0.3125	288.785326	289	0.214674239	8	3	0.177957533	0.407407407	0	0	61806.4883	56186.4492	137863.219	119501.453	25723.3164	19075.1074	201415.562	164186.906	240684.094	206605.094	0
13	22	7	0	0	0	0	0	0	0	289.129276	1.69230769	0.538461538	288.806431	289	0.193568632	3	-4	0.144590495	0	0	0	31539.6738	25923.6621	69134.0547	55349.1445	30818.9688	16960.8164	75435.3047	61367.7461	87214.3828	80364.6406	0
17	22	4	0	0	0	0	0	0	0	289.144532	1.29411765	0.235294118	288.821671	289	0.178329467	7	3	0.189079879	0.333333333	0	0	43697.8164	35179.0391	88083.4531	76166.6875	19413.3262	11951.9746	138866.906	107810.094	156387.859	142030.078	0
14	26	6	0	0	0	0	0	0	0	289.165661	1.85714286	0.428571429	288.842776	289	0.15722386	2	-4	0.155712841	0	6055.8374	0	4984.1709	6399.61768	3720.80835	0	19295.4824	9997.2666	0	0	0	0	0
18	26	3	0	0	0	0	0	0	0	289.180917	1.44444444	0.166666667	288.858015	289	0.141984696	6	3	0.200202224	0.272727273	0	0	0	1269.24487	2420.98145	2212.91113	0	688.585083	1318.80103	5080.57227	6166.43408	6734.27637	0
13	9	7	1	0	0	0	0	0	0	290.030625	0.692307692	0.538461538	289.706774	290	0.293226087	9	2	0.144590495	0.647058824	0	0	0	0	6026.12598	7143.82227	0	0	10338.0947	4755.92334	16406.209	11450.2119	0
15	17	5	1	0	0	0	0	0	0	290.103396	1.13333333	0.333333333	289.779463	290	0.220536543	7	2	0.166835187	0.391304348	0	0	39018.6172	31268.457	81315.0078	70090.625	15618.3896	0	124906.453	96889.2656	126061.789	127146.469	0
16	21	4	1	0	0	0	0	0	0	290.139781	1.3125	0.25	289.815808	290	0.184191771	6	2	0.177957533	0.307692308	0	0	7787.81445	9368.96973	20031.6172	15668.2598	5119.5835	3042.4165	30230.4531	22813.9082	35165.5234	28009.4336	0
13	8	8	0	0	0	0	0	0	0	291.01464	0.615384615	0.615384615	290.689691	291	0.310309247	10	2	0.144590495	0.666666667	0	0	0	0	0	0	0	0	0	0	0	18771.8867	0
14	12	7	0	0	0	0	0	0	0	291.051026	0.857142857	0.5	290.726036	291	0.273964475	9	2	0.155712841	0.523809524	0	0	36071.1875	26057.1973	87872.5547	69053.0156	15314.6182	10451.4395	135744.781	79639.7656	146970.953	138196	0
15	16	6	0	0	0	0	0	0	0	291.087411	1.06666667	0.4	290.76238	291	0.237619704	8	2	0.166835187	0.416666667	0	0	110907.172	82007.5469	239912.078	203426.672	48560.6836	29685.5137	352598.5	278734.75	403764.594	353007.5	0
19	16	3	0	0	0	0	0	0	0	291.102667	0.842105263	0.157894737	290.777619	291	0.222380539	12	9	0.21132457	0.6	0	4581.7168	0	0	0	0	0	0	0	0	0	0	0
12	20	8	0	0	0	0	0	0	0	291.10854	1.66666667	0.666666667	290.783486	291	0.216514097	3	-5	0.13346815	0	0	0	9760.1709	8557.24512	17791.3086	13678.2832	11458.6953	8442.73828	0	18397.4023	15477.9443	0	0
16	20	5	0	0	0	0	0	0	0	291.123797	1.25	0.3125	290.798725	291	0.201274932	7	2	0.177957533	0.333333333	0	0	133568.891	111263.352	298413.469	268883.188	62042.8789	35367.7227	456827.906	363204.531	531889.812	511981.844	0
13	24	7	0	0	0	0	0	0	0	291.144926	1.84615385	0.538461538	290.819831	291	0.180169325	2	-5	0.144590495	0	6841.66357	0	3219.71948	0	1900.3186	1571.11609	34803.043	19798.8848	1999.77808	3155.96729	2559.27979	2228.83911	0
17	24	4	0	0	0	0	0	0	0	291.160182	1.41176471	0.235294118	290.83507	291	0.16493016	6	2	0.189079879	0.266666667	0	0	62160.8203	54869.1133	124516.492	111871.352	27255.2051	11035.9092	196111.344	175109.906	224590.781	204498.375	0
12	7	8	1	0	0	0	0	0	0	292.009889	0.583333333	0.666666667	291.683828	292	0.316171551	9	1	0.13346815	0.714285714	0	0	0	0	741.789185	0	0	0	0	0	0	1218.38806	0
13	11	7	1	0	0	0	0	0	0	292.046275	0.846153846	0.538461538	291.720173	292	0.279826779	8	1	0.144590495	0.529411765	0	0	10205.2393	6950.76514	28873.2461	14331.5371	3875.34521	0	32564.0176	18438.7715	34643.5742	37779.2227	0
14	15	6	1	0	0	0	0	0	0	292.08266	1.07142857	0.428571429	291.756518	292	0.243482008	7	1	0.155712841	0.4	0	0	0	44375.0117	111309.945	97923.5469	0	0	170890.297	133101.906	175415.078	174065.156	0
15	19	5	1	0	0	0	0	0	0	292.119046	1.26666667	0.333333333	291.792863	292	0.207137236	6	1	0.166835187	0.304347826	0	0	66347.3047	54519.7031	128215.711	116620.781	30540.8398	16918.2227	207914.922	158767.797	218589.688	207962.234	0
16	23	4	1	0	0	0	0	0	0	292.155431	1.4375	0.25	291.829208	292	0.170792464	5	1	0.177957533	0.230769231	0	0	3428.65527	2989.67285	6311.4458	3347.67456	1895.37268	759.309692	9085.9043	10714.2305	15855.9971	17657.9902	0
12	6	9	0	0	0	0	0	0	0	292.993905	0.5	0.75	292.666745	293	0.333254712	10	1	0.13346815	0.733333333	0	0	0	0	0	0	0	0	0	1244.34875	1146.25098	1236.32153	0
13	10	8	0	0	0	0	0	0	0	293.03029	0.769230769	0.615384615	292.70309	293	0.29690994	9	1	0.144590495	0.555555556	0	0	19806.8789	12075.8389	50553.2969	41063.2969	5745.49756	2614.21094	70044.6328	48943	80382.1016	75145.9141	0
17	10	5	0	0	0	0	0	0	0	293.045547	0.588235294	0.294117647	292.718329	293	0.281670775	13	8	0.189079879	0.724137931	0	21405.127	0	0	0	0	0	0	0	0	0	0	0
14	14	7	0	0	0	0	0	0	0	293.066676	1	0.5	292.739435	293	0.260565168	8	1	0.155712841	0.428571429	0	0	88742.5781	66337.2109	188117.188	169474.984	39121.8125	25704.5332	261657.641	210223.359	324833.094	262039.188	0
15	18	6	0	0	0	0	0	0	0	293.103061	1.2	0.4	292.77578	293	0.224220396	7	1	0.166835187	0.333333333	0	18764.6406	318814.844	272198.812	671208.562	615652.75	143755.484	104736.352	1006791.31	822181.812	1177915.12	1054213.62	0
16	22	5	0	0	0	0	0	0	0	293.139446	1.375	0.3125	292.812124	293	0.187875625	6	1	0.177957533	0.259259259	0	0	169617.234	139522.547	364245.844	328885.438	70010.6719	43080.375	580025.062	478815.188	692638.875	636153.562	0
20	22	2	0	0	0	0	0	0	0	293.154703	1.1	0.1	292.827364	293	0.17263646	10	8	0.222446916	0.473684211	0	5458.58447	0	0	0	0	0	0	0	0	0	0	0
11	5	9	1	0	0	0	0	0	0	293.989154	0.454545455	0.818181818	293.660883	294	0.339117016	9	0	0.122345804	0.818181818	4579.46777	0	0	0	0	0	0	0	0	0	0	0	0
12	9	8	1	0	0	0	0	0	0	294.025539	0.75	0.666666667	293.697228	294	0.302772244	8	0	0.13346815	0.571428571	0	0	1168.7179	0	0	0	3640.97925	3934.96362	3772.41064	3469.34253	0	3777.77051	0
13	13	7	1	0	0	0	0	0	0	294.061925	1	0.538461538	293.733573	294	0.266427472	7	0	0.144590495	0.411764706	0	0	28203.6543	20523.7988	64936.1445	52150.2852	13652.4932	8426.98438	95954.1562	71558.3125	104664.562	97678.8281	0
14	17	6	1	0	0	0	0	0	0	294.09831	1.21428571	0.428571429	293.769917	294	0.2300827	6	0	0.155712841	0.3	0	0	102641.672	85555.0703	211642.594	190873.984	42930.2773	24630.1113	317692.375	250382.266	346352.469	317240.312	0
15	21	5	1	0	0	0	0	0	0	294.134696	1.4	0.333333333	293.806262	294	0.193737929	5	0	0.166835187	0.217391304	0	0	41270.6445	31655.1641	83767.5625	72771.6562	12594.4287	7199.72168	132236.438	102880.555	123545.242	131020.367	0
12	25	7	1	0	0	0	0	0	0	294.155825	2.08333333	0.583333333	293.827368	294	0.172632322	0	-7	0.13346815	0	34742.1406	0	0	0	0	0	0	0	0	0	0	0	0
16	25	4	1	0	0	0	0	0	0	294.171081	1.5625	0.25	293.842607	294	0.157393157	4	0	0.177957533	0.153846154	0	0	421.653717	0	1402.88867	0	255.800735	0	1570.00122	1890.27893	1302.38574	1479.43396	0
12	8	9	0	0	0	0	0	0	0	295.009555	0.666666667	0.75	294.680145	295	0.319855404	9	0	0.13346815	0.6	0	0	0	0	2732.59692	2424.70044	0	719.55426	1946.69983	7157.82227	6931.9082	10866.2881	0
13	12	8	0	0	0	0	0	0	0	295.04594	0.923076923	0.615384615	294.716489	295	0.283510633	8	0	0.144590495	0.444444444	0	0	39435.8477	31310.4277	78618.5859	77318.7344	0	0	127875.414	89265.4375	122219.055	145092.938	0
14	16	7	0	0	0	0	0	0	0	295.082326	1.14285714	0.5	294.752834	295	0.247165861	7	0	0.155712841	0.333333333	0	0	268564	215431.047	565002.688	507551.156	116304.172	70879.4766	824155.062	648357.75	917691.5	807466.188	0
11	20	9	0	0	0	0	0	0	0	295.103455	1.81818182	0.818181818	294.77394	295	0.226060254	2	-7	0.122345804	0	4861.40576	0	0	0	0	0	0	0	0	0	0	0	0
15	20	6	0	0	0	0	0	0	0	295.118711	1.33333333	0.4	294.789179	295	0.210821089	6	0	0.166835187	0.25	0	0	559271.375	468487.375	1168413.12	1042314.5	248329.938	164085.984	1758528.25	1444278.38	2099351.5	1926250.62	0
16	24	5	0	0	0	0	0	0	0	295.155097	1.5	0.3125	294.825524	295	0.174476318	5	0	0.177957533	0.185185185	59112.9219	0	143575	135899.422	237738.359	213999.469	83474.1562	56986.2461	380640.125	317984.812	411173	387998.281	0
13	28	7	0	0	0	0	0	0	0	295.176226	2.15384615	0.538461538	294.846629	295	0.153370711	0	-7	0.144590495	0	0	0	0	0	0	0	0	11351.7041	0	0	0	0	0
17	28	4	0	0	0	0	0	0	0	295.191482	1.64705882	0.235294118	294.861868	295	0.138131546	4	0	0.189079879	0.133333333	9217.24805	0	0	0	0	0	0	0	0	8285.6123	0	0	0
18	32	3	0	0	0	0	0	0	0	295.227867	1.77777778	0.166666667	294.898213	295	0.101786774	3	0	0.200202224	0.0909090909	0	0	3891.04907	3673.63306	0	0	1612.40955	0	0	0	0	0	0
11	7	9	1	0	0	0	0	0	0	296.004804	0.636363636	0.818181818	295.674282	296	0.325717708	8	-1	0.122345804	0.636363636	0	0	0	0	0	0	0	0	786.638	0	0	0	0
15	7	6	1	0	0	0	0	0	0	296.02006	0.466666667	0.4	295.689521	296	0.310478544	12	6	0.166835187	0.818181818	0	0	0	0	0	908.896118	0	0	0	0	0	0	0
12	11	8	1	0	0	0	0	0	0	296.041189	0.916666667	0.666666667	295.710627	296	0.289372937	7	-1	0.13346815	0.428571429	0	0	5880.05518	0	8219.41504	9851.79199	0	1920.08105	17989.0078	14053.7119	16578.3008	15597.2539	0
13	15	7	1	0	0	0	0	0	0	296.077575	1.15384615	0.538461538	295.746972	296	0.253028165	6	-1	0.144590495	0.294117647	0	0	76419.0547	52646.2031	157857.922	133654.812	31488.793	13797.3027	215543.859	172688.031	241096.438	234235.672	0
14	19	6	1	0	0	0	0	0	0	296.11396	1.35714286	0.428571429	295.783317	296	0.216683393	5	-1	0.155712841	0.2	0	0	109476.5	86020.5469	235015.766	208849.641	47765.8242	30479.9395	343755.594	262831.594	386345.281	341978.125	0
15	23	5	1	0	0	0	0	0	0	296.150346	1.53333333	0.333333333	295.819661	296	0.180338621	4	-1	0.166835187	0.130434783	0	0	10874.4385	6524.07959	29450.2773	22139.5371	6928.375	5828.61914	48063.5703	47803.9961	55533.1016	48368.0039	0
12	10	9	0	0	0	0	0	0	0	297.025205	0.833333333	0.75	296.693544	297	0.306456097	8	-1	0.13346815	0.466666667	0	0	0	0	9709.85449	9541.14941	0	0	8969.64062	9738.54688	20195.2734	12369.6104	0
16	10	6	0	0	0	0	0	0	0	297.040461	0.625	0.375	296.708783	297	0.291216933	12	6	0.177957533	0.692307692	0	0	0	3794.16992	6333.69238	6476.30371	0	1587.43176	0	6477.19971	0	10106.1807	0
13	14	8	0	0	0	0	0	0	0	297.06159	1.07692308	0.615384615	296.729889	297	0.270111326	7	-1	0.144590495	0.333333333	0	0	110714.203	85655.3594	234209.359	201380.359	52603.293	0	306433.156	246482.609	332397.344	315110.125	0
14	18	7	0	0	0	0	0	0	0	297.097976	1.28571429	0.5	296.766233	297	0.233766554	6	-1	0.155712841	0.238095238	0	0	576838.375	445624.844	1195618.75	1055847.88	255630.25	166315.688	1726544.38	1388223.88	1976829.38	1811951	0
15	22	6	0	0	0	0	0	0	0	297.134361	1.46666667	0.4	296.802578	297	0.197421782	5	-1	0.166835187	0.166666667	0	0	391314.75	317635.875	821493.938	732031.125	176128.609	110467.234	1245010.25	1017022.19	1450083.62	1352849.12	0
16	26	5	0	0	0	0	0	0	0	297.170747	1.625	0.3125	296.838923	297	0.16107701	4	-1	0.177957533	0.111111111	411939.031	0	347432.062	273861.969	337915.75	274176.125	157305.281	97055.5391	638814.688	498174.406	357063.75	315888.281	0
11	9	9	1	0	0	0	0	0	0	298.020454	0.818181818	0.818181818	297.687682	298	0.312318401	7	-2	0.122345804	0.454545455	0	0	0	0	0	842.237732	0	0	0	0	0	0	0
15	9	6	1	0	0	0	0	0	0	298.03571	0.6	0.4	297.702921	298	0.297079236	11	5	0.166835187	0.727272727	0	0	0	0	0	0	0	0	5448.57715	0	0	2919.28052	0
12	13	8	1	0	0	0	0	0	0	298.056839	1.08333333	0.666666667	297.724026	298	0.275973629	6	-2	0.13346815	0.285714286	0	6191.44971	11468.3223	11350.7549	26586.3086	20274.8496	6569.12744	0	46539.668	31161.1074	40652.1797	47579.8984	0
13	17	7	1	0	0	0	0	0	0	298.093225	1.30769231	0.538461538	297.760371	298	0.239628858	5	-2	0.144590495	0.176470588	0	0	90376.6172	66832.2031	182291.516	159740.047	37701.9922	23191.3203	262671.719	219419.547	316795.562	274230.75	0
14	21	6	1	0	0	0	0	0	0	298.12961	1.5	0.428571429	297.796716	298	0.203284086	4	-2	0.155712841	0.1	6935.44971	0	46038.4883	36887.5039	101266.117	90457.3984	355373.438	252325.703	140103.172	112894.898	160552.953	151959.359	0
15	8	7	0	0	0	0	0	0	0	299.019726	0.533333333	0.466666667	298.685838	299	0.314162397	12	5	0.166835187	0.739130435	0	0	1012.68738	0	2378.05469	0	0	891.363464	0	0	0	0	0
12	12	9	0	0	0	0	0	0	0	299.040855	1	0.75	298.706943	299	0.29305679	7	-2	0.13346815	0.333333333	0	0	15108.3018	8118.2002	36158.1484	31562.0762	0	0	40492.9102	26599.9551	51989.9492	41909.5977	0
16	12	6	0	0	0	0	0	0	0	299.056111	0.75	0.375	298.722182	299	0.277817625	11	5	0.177957533	0.615384615	0	0	0	0	0	7255.04883	4122.02588	3230.41968	0	0	21022.7363	0	0
13	16	8	0	0	0	0	0	0	0	299.07724	1.23076923	0.615384615	298.743288	299	0.256712018	6	-2	0.144590495	0.222222222	0	0	238648.641	184495.453	518955.938	446860.406	106177.625	59869.543	720393.312	572450	811696.5	700616.875	0
14	20	7	0	0	0	0	0	0	0	299.113626	1.42857143	0.5	298.779633	299	0.220367247	5	-2	0.155712841	0.142857143	0	0	445942.375	352523.531	980827.438	834936.938	199530.578	127391.492	1442190.38	1159177.12	1680925.88	1504731	0
18	20	4	0	0	0	0	0	0	0	299.128882	1.11111111	0.222222222	298.794872	299	0.205128082	9	5	0.200202224	0.4375	0	0	4799.81592	5037.50049	13974.6934	16112.7246	1601.42554	1799.51917	29603.3789	19085.5469	40149.2539	26595.3105	0
15	24	6	0	0	0	0	0	0	0	299.150011	1.6	0.4	298.815978	299	0.184022475	4	-2	0.166835187	0.0833333333	0	0	116575.062	89952.3828	242218.531	203251.844	58824.6016	37396.9336	345662.406	285193.594	411588.625	373476.531	0
19	24	3	0	0	0	0	0	0	0	299.165267	1.26315789	0.157894737	298.831217	299	0.16878331	8	5	0.21132457	0.371428571	0	0	0	955.152283	535.071716	2487.48828	611.009888	452.608551	4525.14697	2975.37061	5498.48926	3904.43848	0
16	28	5	0	0	0	0	0	0	0	299.186397	1.75	0.3125	298.852322	299	0.147677703	3	-2	0.177957533	0.037037037	0	0	14386.3105	14650.3057	28979.8359	22019.8066	0	0	9089.7627	0	0	4396.58008	0
15	11	6	1	0	0	0	0	0	0	300.05136	0.733333333	0.4	299.71632	300	0.283679929	10	4	0.166835187	0.636363636	0	0	0	0	2973.49609	0	0	0	0	0	0	0	0
12	15	8	1	0	0	0	0	0	0	300.072489	1.25	0.666666667	299.737426	300	0.262574322	5	-3	0.13346815	0.142857143	0	0	0	0	31132.1016	30050.9219	0	0	0	33048.3906	42941.0664	52459.3633	0
13	19	7	1	0	0	0	0	0	0	300.108875	1.46153846	0.538461538	299.77377	300	0.226229551	4	-3	0.144590495	0.0588235294	0	0	43925.8672	34408.6953	93081.4844	89632.9062	18091.0625	15157.7256	129758.93	106288.219	155292.312	132594.219	0
17	19	4	1	0	0	0	0	0	0	300.124131	1.11764706	0.235294118	299.78901	300	0.210990386	8	4	0.189079879	0.428571429	0	0	1031.03906	0	0	2734.44604	327.937744	296.482666	3834.70093	0	3924.89819	4013.78394	0
16	31	4	1	0	0	0	0	0	0	300.218031	1.9375	0.25	299.882805	300	0.117195235	1	-3	0.177957533	0	4355.22021	0	0	793.856506	0	0	1247.68799	0	0	0	0	0	0
15	10	7	0	0	0	0	0	0	0	301.035376	0.666666667	0.466666667	300.699237	301	0.30076309	11	4	0.166835187	0.652173913	0	0	3905.88696	0	7627.39648	11467.4648	2019.77527	1704.10413	10192.8076	8370.74023	15805.5029	15154.9727	0
12	14	9	0	0	0	0	0	0	0	301.056505	1.16666667	0.75	300.720343	301	0.279657483	6	-3	0.13346815	0.2	0	0	0	18721.4727	65936.3516	45403.0703	8962.63965	9010.96387	86540.2266	72779.5	91730.4297	89291.9766	0
16	14	6	0	0	0	0	0	0	0	301.071761	0.875	0.375	300.735582	301	0.264418318	10	4	0.177957533	0.538461538	9523.5166	0	17053.834	11817.2471	37725.4961	26734.9805	7349.04102	0	41903.418	44394.8711	52635.3242	47014.3867	0
13	18	8	0	0	0	0	0	0	0	301.09289	1.38461538	0.615384615	300.756687	301	0.243312711	5	-3	0.144590495	0.111111111	0	0	207991.375	173226.531	472462.906	404772.781	94860.3281	60871.4883	695869.438	549124.625	794515.875	722297.375	0
17	18	5	0	0	0	0	0	0	0	301.108146	1.05882353	0.294117647	300.771926	301	0.228073546	9	4	0.189079879	0.448275862	0	0	29141.8281	24944.1426	56897.0117	50821.5039	13671.7578	6623.96191	82197.0781	70841.9219	98227.5391	97842.2266	0
14	22	7	0	0	0	0	0	0	0	301.129276	1.57142857	0.5	300.793032	301	0.206967939	4	-3	0.155712841	0.0476190476	0	0	156284.562	125561.516	331264.688	283528.344	91483.8516	49928.0781	466486.906	364431.938	550953.688	468992.531	0
18	22	4	0	0	0	0	0	0	0	301.144532	1.22222222	0.222222222	300.808271	301	0.191728775	8	4	0.200202224	0.375	0	0	28918.3203	22367.8379	61637.2578	48957.5078	13079.1582	8060.09717	82315.3281	65738.9531	100297.266	90386.2891	0
15	26	6	0	0	0	0	0	0	0	301.165661	1.73333333	0.4	300.829377	301	0.170623168	3	-3	0.166835187	0	16449.3984	0	39825.3125	34354.7617	65108.9102	50202.0195	42417.2539	19347.832	61929.7617	50898.918	66530.4297	56299.5078	0
19	26	3	0	0	0	0	0	0	0	301.180917	1.36842105	0.157894737	300.844616	301	0.155384003	7	4	0.21132457	0.314285714	0	0	843.266724	808.161804	1899.93298	0	0	189.183929	2579.12891	0	5621.27979	6000.59814	0
16	30	5	0	0	0	0	0	0	0	301.202046	1.875	0.3125	300.865722	301	0.134278396	2	-3	0.177957533	0	0	0	4959.17676	4334.41943	5397.16064	0	8231.17578	0	0	2342.91895	0	0	0
14	9	7	1	0	0	0	0	0	0	302.030625	0.642857143	0.5	301.693375	302	0.306625394	10	3	0.155712841	0.684210526	0	0	0	0	0	0	0	0	2373.52197	0	0	0	0
16	17	5	1	0	0	0	0	0	0	302.103396	1.0625	0.3125	301.766064	302	0.23393585	8	3	0.177957533	0.44	0	0	0	12265.6289	0	0	0	0	37649.1172	39846.8359	0	44491.2695	0
13	21	7	1	0	0	0	0	0	0	302.124525	1.61538462	0.538461538	301.78717	302	0.212830243	3	-4	0.144590495	0	0	0	0	0	0	0	0	0	0	0	0	19130.5469	0
17	21	4	1	0	0	0	0	0	0	302.139781	1.23529412	0.235294118	301.802409	302	0.197591079	7	3	0.189079879	0.357142857	0	0	0	0	7230.10693	0	0	0	8998.87012	10527.2559	14670.0049	13644.8633	0
14	8	8	0	0	0	0	0	0	0	303.01464	0.571428571	0.571428571	302.676291	303	0.323708554	11	3	0.155712841	0.7	0	0	0	1190.11597	0	3926.55054	486.531982	0	0	2380.02148	0	2568.87939	0
15	12	7	0	0	0	0	0	0	0	303.051026	0.8	0.466666667	302.712636	303	0.287363783	10	3	0.166835187	0.565217391	0	0	20737.7305	10450.5537	37239.3281	33145.3203	8130.91943	6290.67041	63638.293	47815.6719	65539.375	64476.8984	0
19	12	4	0	0	0	0	0	0	0	303.066282	0.631578947	0.210526316	302.727875	303	0.272124618	14	10	0.21132457	0.705882353	0	0	0	0	0	0	0	0	0	3418.99365	0	0	0
12	16	9	0	0	0	0	0	0	0	303.072155	1.33333333	0.75	302.733742	303	0.266258176	5	-4	0.13346815	0.0666666667	0	0	0	24621.75	0	0	0	0	0	0	0	0	0
16	16	6	0	0	0	0	0	0	0	303.087411	1	0.375	302.748981	303	0.251019011	9	3	0.177957533	0.461538462	0	0	50143.1445	48268.832	106311.43	79567.9141	19025.75	12603.0391	156792.672	117288.836	179804.344	171009.031	0
13	20	8	0	0	0	0	0	0	0	303.10854	1.53846154	0.615384615	302.770087	303	0.229913404	4	-4	0.144590495	0	6941.78369	0	78446.6797	62955.3125	180240.688	146752.734	42833.1016	24950.5938	248919.047	200840.688	299006.062	263371.312	0
17	20	5	0	0	0	0	0	0	0	303.123797	1.17647059	0.294117647	302.785326	303	0.214674239	8	3	0.189079879	0.379310345	0	0	68276.3828	56889.3164	146137.141	127083.414	32923.1836	20496.2891	215211.438	182764.562	253457.625	232267.438	0
18	24	4	0	0	0	0	0	0	0	303.160182	1.33333333	0.222222222	302.821671	303	0.178329467	7	3	0.200202224	0.3125	0	0	36502.0039	30245.4531	70027.9766	61512.4219	14303.1426	9480.38867	105366.914	81134.4219	114929.336	114687.938	0
15	28	6	0	0	0	0	0	0	0	303.181311	1.86666667	0.4	302.842776	303	0.15722386	2	-4	0.166835187	0	0	0	0	0	0	0	7616.78027	5792.36865	0	0	0	0	0
19	28	3	0	0	0	0	0	0	0	303.196567	1.47368421	0.157894737	302.858015	303	0.141984696	6	3	0.21132457	0.257142857	0	0	0	0	0	0	0	0	3504.79199	4544.979	0	0	0
13	7	8	1	0	0	0	0	0	0	304.009889	0.538461538	0.615384615	303.670429	304	0.329570858	10	2	0.144590495	0.75	0	0	0	0	0	0	0	0	968.611633	0	0	0	0
14	11	7	1	0	0	0	0	0	0	304.046275	0.785714286	0.5	303.706774	304	0.293226087	9	2	0.155712841	0.578947368	0	0	0	0	0	13366.332	0	0	22238.25	0	19416.9844	18574.998	0
18	11	4	1	0	0	0	0	0	0	304.061531	0.611111111	0.222222222	303.722013	304	0.277986922	13	9	0.200202224	0.733333333	0	0	0	0	0	0	0	0	0	0	4897.58887	0	0
16	19	5	1	0	0	0	0	0	0	304.119046	1.1875	0.3125	303.779463	304	0.220536543	7	2	0.177957533	0.36	0	0	29989.3867	24100.0586	67426.1641	51223.7969	13211.8652	5392.57959	93441.9062	76866.0078	95204.3672	91083.3984	0
17	23	4	1	0	0	0	0	0	0	304.155431	1.35294118	0.235294118	303.815808	304	0.184191771	6	2	0.189079879	0.285714286	0	0	3759.80713	3426.15308	7642.88818	5816.85791	455.844116	1023.737	7357.18262	11423.2861	15039.9619	16877.1016	0
14	10	8	0	0	0	0	0	0	0	305.03029	0.714285714	0.571428571	304.689691	305	0.310309247	10	2	0.155712841	0.6	0	0	10258.5068	8819.46777	27340.4609	26564.5	7001.54785	2805.0896	42868.4844	27772.6953	26635.2129	50130.4453	0
15	14	7	0	0	0	0	0	0	0	305.066676	0.933333333	0.466666667	304.726036	305	0.273964475	9	2	0.166835187	0.47826087	0	0	58000.4336	47714.2617	123788.812	114798.586	20955.5156	14193.2393	189410.328	136050.281	203074.016	188592.203	0
12	18	9	0	0	0	0	0	0	0	305.087805	1.5	0.75	304.747141	305	0.252858868	4	-5	0.13346815	0	0	0	0	0	0	0	0	0	33780.8516	0	0	43334.5273	0
16	18	6	0	0	0	0	0	0	0	305.103061	1.125	0.375	304.76238	305	0.237619704	8	2	0.177957533	0.384615385	0	0	156760.922	129847.867	326559.5	264149.469	66625.8047	47065.3594	505821.781	389516.844	571016.75	510128.156	0
13	22	8	0	0	0	0	0	0	0	305.12419	1.69230769	0.615384615	304.783486	305	0.216514097	3	-5	0.144590495	0	0	0	11974.5918	12109.9287	19189.2578	19768.043	10077.7734	7013.60596	31008.2871	19676.4551	29988.9102	20068.8828	0
17	22	5	0	0	0	0	0	0	0	305.139446	1.29411765	0.294117647	304.798725	305	0.201274932	7	2	0.189079879	0.310344828	0	0	129833.086	109360.148	266572.281	234577.797	60035.0938	37428.0234	404408.156	324659.531	490778.594	452810.906	0
18	26	4	0	0	0	0	0	0	0	305.175832	1.44444444	0.222222222	304.83507	305	0.16493016	6	2	0.200202224	0.25	0	0	24122.3184	23225.3145	47985.1719	43528.4297	8117.24414	5891.39258	82898.8438	63737.4258	99165.2812	74368.3906	0
13	9	8	1	0	0	0	0	0	0	306.025539	0.692307692	0.615384615	305.683828	306	0.316171551	9	1	0.144590495	0.625	0	0	0	653.198669	0	0	0	0	0	4120.69971	6001.77051	0	0
14	13	7	1	0	0	0	0	0	0	306.061925	0.928571429	0.5	305.720173	306	0.279826779	8	1	0.155712841	0.473684211	0	0	23664.3555	0	51925.5391	42155.2188	8672.17773	0	61553.7266	69572.3438	78665.2891	81826.5234	0
15	17	6	1	0	0	0	0	0	0	306.09831	1.13333333	0.4	305.756518	306	0.243482008	7	1	0.166835187	0.363636364	0	4556.08984	75244.4062	62026.0352	150113.297	125509.242	33776.4531	24554.7812	220441.297	166863.203	247338.594	231604.266	0
16	21	5	1	0	0	0	0	0	0	306.134696	1.3125	0.3125	305.792863	306	0.207137236	6	1	0.177957533	0.28	0	0	35019.4375	28975.6895	74277.6406	65875.8984	17134.0156	11598.9561	114518.211	96573.2656	135775.766	112941.438	0
17	25	4	1	0	0	0	0	0	0	306.171081	1.47058824	0.235294118	305.829208	306	0.170792464	5	1	0.189079879	0.214285714	0	0	1285.15039	0	2517.95776	2368.26392	0	666.881897	4822.25342	3337.26685	5220.62695	1819.02368	0
13	8	9	0	0	0	0	0	0	0	307.009555	0.615384615	0.692307692	306.666745	307	0.333254712	10	1	0.144590495	0.647058824	0	0	0	0	0	0	0	0	0	0	10329.3896	0	0
14	12	8	0	0	0	0	0	0	0	307.04594	0.857142857	0.571428571	306.70309	307	0.29690994	9	1	0.155712841	0.5	0	0	43018.5039	31673.082	98846.9609	68466.9219	16566.3945	8927.95215	130701.656	105822.914	143975.047	132739.375	0
18	12	5	0	0	0	0	0	0	0	307.061196	0.666666667	0.277777778	306.718329	307	0.281670775	13	8	0.200202224	0.677419355	0	0	0	0	0	0	0	390.289856	0	0	0	0	0
15	16	7	0	0	0	0	0	0	0	307.082326	1.06666667	0.466666667	306.739435	307	0.260565168	8	1	0.166835187	0.391304348	0	0	161695.375	133056.516	342825.594	300460.906	74675.125	49339.043	517938.375	407909.25	553829.75	529030.625	0
16	20	6	0	0	0	0	0	0	0	307.118711	1.25	0.375	306.77578	307	0.224220396	7	1	0.177957533	0.307692308	0	0	379380.594	317044.25	799212.625	700652.312	182063.812	122857.398	1212252.62	996319.812	1425537.12	1217577.12	0
13	24	8	0	0	0	0	0	0	0	307.13984	1.84615385	0.615384615	306.796885	307	0.20311479	2	-6	0.144590495	0	0	0	0	0	0	0	4365.68359	3637.34277	0	0	0	0	0
17	24	5	0	0	0	0	0	0	0	307.155097	1.41176471	0.294117647	306.812124	307	0.187875625	6	1	0.189079879	0.24137931	0	0	124468.328	104093.898	258796.688	227570.578	54955.3828	35556.6445	398019.094	343977.656	482791.938	441861.688	0
18	28	4	0	0	0	0	0	0	0	307.191482	1.55555556	0.222222222	306.848469	307	0.151530853	5	1	0.200202224	0.1875	0	0	0	0	15299.1533	15040.7754	0	0	22133.3867	15324.5381	26924.6426	28845.4883	0
16	7	6	1	0	0	0	0	0	0	308.02006	0.4375	0.375	307.676122	308	0.323877851	13	7	0.177957533	0.833333333	0	0	0	0	0	0	0	315.392334	0	0	0	0	0
13	11	8	1	0	0	0	0	0	0	308.041189	0.846153846	0.615384615	307.697228	308	0.302772244	8	0	0.144590495	0.5	0	16753.0938	5885.63916	3886.34058	11716.0264	14177.9287	0	2168.48145	11132.5166	7709.81494	15502.9121	11433.1699	0
14	15	7	1	0	0	0	0	0	0	308.077575	1.07142857	0.5	307.733573	308	0.266427472	7	0	0.155712841	0.368421053	0	0	68970.2812	54158.0078	143569.719	133972.547	29436.4258	17618.4766	191923.25	161691.844	231314.109	203175.484	0
11	19	9	1	0	0	0	0	0	0	308.098704	1.72727273	0.818181818	307.754678	308	0.245321865	2	-7	0.122345804	0	24920.9609	0	0	0	0	0	9971.95117	4510.52002	0	0	0	0	0
15	19	6	1	0	0	0	0	0	0	308.11396	1.26666667	0.4	307.769917	308	0.2300827	6	0	0.166835187	0.272727273	0	0	135077.906	109218.898	294594.938	244456.391	63235.9609	38915.3828	412988.406	336749.938	494053.875	415745.469	0
16	23	5	1	0	0	0	0	0	0	308.150346	1.4375	0.3125	307.806262	308	0.193737929	5	0	0.177957533	0.2	0	0	22761.3027	17353.6133	48981.6289	42856.3906	10720.0703	8461.04102	78337.6953	59752.3867	80750.6562	77435.625	0
13	10	9	0	0	0	0	0	0	0	309.025205	0.769230769	0.692307692	308.680145	309	0.319855404	9	0	0.144590495	0.529411765	0	0	0	0	22699.0449	0	0	0	0	0	30768.6523	31184.4941	0
14	14	8	0	0	0	0	0	0	0	309.06159	1	0.571428571	308.716489	309	0.283510633	8	0	0.155712841	0.4	0	0	86560.4766	75221.5859	198922.797	166404.094	38272.3633	27813.2441	258864.078	209838.703	307549.781	277345.031	0
15	18	7	0	0	0	0	0	0	0	309.097976	1.2	0.466666667	308.752834	309	0.247165861	7	0	0.166835187	0.304347826	0	0	489195.219	399365	1092989.12	919783.062	237134.688	163272.641	1576698.5	1247680.12	1768817.62	1670190.62	0
16	22	6	0	0	0	0	0	0	0	309.134361	1.375	0.375	308.789179	309	0.210821089	6	0	0.177957533	0.230769231	0	0	479998.406	407111.781	1017031.38	896671.438	232454.766	163499.984	1583160	1284582.88	1897864.88	1610817.75	0
17	26	5	0	0	0	0	0	0	0	309.170747	1.52941176	0.294117647	308.825524	309	0.174476318	5	0	0.189079879	0.172413793	0	0	0	0	95567.9922	0	0	0	206814.906	182585.062	207054.156	199431.469	0
13	13	8	1	0	0	0	0	0	0	310.056839	1	0.615384615	309.710627	310	0.289372937	7	-1	0.144590495	0.375	0	0	14842.1445	10450.5391	40236.6953	36602.3555	9972.49512	5272.97949	54874.207	41724.2227	59954.4375	59084.9336	0
14	17	7	1	0	0	0	0	0	0	310.093225	1.21428571	0.5	309.746972	310	0.253028165	6	-1	0.155712841	0.263157895	0	7552.89453	142628.375	111398.289	317181.438	269520.094	65415.8125	44338.3164	438350.75	350638.094	487927.281	444842.844	0
15	21	6	1	0	0	0	0	0	0	310.12961	1.4	0.4	309.783317	310	0.216683393	5	-1	0.166835187	0.181818182	0	0	110166.82	85952.4219	221493.781	187783.422	52849.4883	32730.252	331697	251184.719	377743.5	335299.625	0
16	25	5	1	0	0	0	0	0	0	310.165996	1.5625	0.3125	309.819661	310	0.180338621	4	-1	0.177957533	0.12	0	0	6063.47266	6945.85693	11386.8379	8421.7334	4880.47363	3803.58398	18895.6777	11681.083	20592.8281	18563.7637	0
20	25	2	1	0	0	0	0	0	0	310.181252	1.25	0.1	309.834901	310	0.165099457	8	6	0.222446916	0.388888889	0	75352.5859	0	0	0	0	0	0	0	0	0	0	0
16	8	7	0	0	0	0	0	0	0	311.019726	0.5	0.4375	310.672438	311	0.327561704	13	6	0.177957533	0.76	0	0	526.018616	0	1017.27435	0	0	0	1183.7511	1132.12646	2610.08838	2200.17334	0
13	12	9	0	0	0	0	0	0	0	311.040855	0.923076923	0.692307692	310.693544	311	0.306456097	8	-1	0.144590495	0.411764706	0	0	22021.7891	17646.4766	45402.0117	39089.7461	10035.1797	7325.63135	61908	52579.0391	63545.5195	75442.9219	0
17	12	6	0	0	0	0	0	0	0	311.056111	0.705882353	0.352941176	310.708783	311	0.291216933	12	6	0.189079879	0.642857143	0	0	4204.83008	0	0	0	0	0	11563.6914	0	18092.0117	0	0
14	16	8	0	0	0	0	0	0	0	311.07724	1.14285714	0.571428571	310.729889	311	0.270111326	7	-1	0.155712841	0.3	0	0	287898.688	225224.203	627440	507221.156	124889.977	81159.9062	877622	678993.125	960425.188	846944.5	0
15	20	7	0	0	0	0	0	0	0	311.113626	1.33333333	0.466666667	310.766233	311	0.233766554	6	-1	0.166835187	0.217391304	0	0	786931.812	621275.125	1745493.5	1423751.75	369997.75	259926.344	2462945.75	2058026.62	2902957	2655920	0
16	24	6	0	0	0	0	0	0	0	311.150011	1.5	0.375	310.802578	311	0.197421782	5	-1	0.177957533	0.153846154	9387.71094	0	266741.938	217312.797	556266	474779.625	132315.219	85985.2109	851681.688	713119.625	1011754.94	899110.375	0
17	28	5	0	0	0	0	0	0	0	311.186397	1.64705882	0.294117647	310.838923	311	0.16107701	4	-1	0.189079879	0.103448276	4454.81152	0	21431.5488	19879.5684	32921.7422	31857.8613	46880.4766	29950.6699	52670.543	37303.6016	52059.0078	48917.9531	0
18	32	4	0	0	0	0	0	0	0	311.222782	1.77777778	0.222222222	310.875268	311	0.124732239	3	-1	0.200202224	0.0625	0	0	0	2819.25244	0	0	0	0	0	0	0	0	0
13	15	8	1	0	0	0	0	0	0	312.072489	1.15384615	0.615384615	311.724026	312	0.275973629	6	-2	0.144590495	0.25	0	0	41625.7188	33658.9297	94417.7188	85147.8438	18530.2871	12950.7197	133127.578	111419.844	147109.438	129975.812	0
14	19	7	1	0	0	0	0	0	0	312.108875	1.35714286	0.5	311.760371	312	0.239628858	5	-2	0.155712841	0.157894737	0	0	128393.133	99423.5	277398.125	231817.203	60844.875	40107.5859	414719.625	319511.938	461443	414467.25	0
15	23	6	1	0	0	0	0	0	0	312.14526	1.53333333	0.4	311.796716	312	0.203284086	4	-2	0.166835187	0.0909090909	0	0	29065.4844	24016.2539	58923.1328	52594.3242	14473.248	8210.08398	89829.3438	77414.25	104178.117	100390.734	0
12	10	10	0	0	0	0	0	0	0	313.020119	0.833333333	0.833333333	312.670598	313	0.329401562	8	-2	0.13346815	0.428571429	0	0	0	1309.18787	2226.39429	1963.06226	0	0	0	0	2867.9248	0	0
16	10	7	0	0	0	0	0	0	0	313.035376	0.625	0.4375	312.685838	313	0.314162397	12	5	0.177957533	0.68	0	0	0	2727.09399	0	1275.78918	0	1302.20093	5489.86133	4800.16113	0	8051.91553	0
13	14	9	0	0	0	0	0	0	0	313.056505	1.07692308	0.692307692	312.706943	313	0.29305679	7	-2	0.144590495	0.294117647	0	0	58030.0703	43365.9297	128968.227	103031.031	26632.9785	11347.3311	173840.812	142176.438	184137.984	171690.922	0
14	18	8	0	0	0	0	0	0	0	313.09289	1.28571429	0.571428571	312.743288	313	0.256712018	6	-2	0.155712841	0.2	0	0	484838.75	401718.594	1107724.25	942636.438	227749.062	142384.594	1585411.62	1239612.75	1769820.5	1533661.25	0
18	18	5	0	0	0	0	0	0	0	313.108146	1	0.277777778	312.758527	313	0.241472854	10	5	0.200202224	0.483870968	0	0	0	0	0	0	0	0	0	5390.51025	3481.23511	0	0
15	22	7	0	0	0	0	0	0	0	313.129276	1.46666667	0.466666667	312.779633	313	0.220367247	5	-2	0.166835187	0.130434783	0	0	490932.594	394726.188	1069722.62	893974.625	231550.891	154316.016	1570942	1271232	1888023.12	1713026.62	0
19	22	4	0	0	0	0	0	0	0	313.144532	1.15789474	0.210526316	312.794872	313	0.205128082	9	5	0.21132457	0.411764706	0	0	10299.1455	8952.02246	16378.333	14049.7891	2307.4397	1362.64331	20268.5332	13032.2627	28537.6719	33212.5156	0
16	26	6	0	0	0	0	0	0	0	313.165661	1.625	0.375	312.815978	313	0.184022475	4	-2	0.177957533	0.0769230769	26003.5664	0	98776.8125	81798.9297	168316.234	135842.797	44936.8359	22929.9707	232945.344	206916.094	241136.859	223900.016	0
20	26	3	0	0	0	0	0	0	0	313.180917	1.3	0.15	312.831217	313	0.16878331	8	5	0.222446916	0.351351351	0	0	0	0	0	0	298.412018	266.61731	1411.7887	0	1519.46655	770.360168	0
17	30	5	0	0	0	0	0	0	0	313.202046	1.76470588	0.294117647	312.852322	313	0.147677703	3	-2	0.189079879	0.0344827586	0	0	6330.46826	5729.65137	7252.68799	4132.90869	1953.72388	0	0	0	0	0	0
15	9	7	1	0	0	0	0	0	0	314.030625	0.6	0.466666667	313.679975	314	0.320024701	11	4	0.166835187	0.714285714	0	0	0	0	0	0	0	0	0	2873.80566	3385.875	0	0
13	17	8	1	0	0	0	0	0	0	314.088139	1.30769231	0.615384615	313.737426	314	0.262574322	5	-3	0.144590495	0.125	0	0	48103.4414	35668.1875	105071.281	86803.9453	19935.8281	11360.8008	130611.859	123947.953	161819.359	151512.25	0
14	21	7	1	0	0	0	0	0	0	314.124525	1.5	0.5	313.77377	314	0.226229551	4	-3	0.155712841	0.0526315789	0	0	48808.8164	37722.9922	96693.3906	88765.3906	29602.9395	17852.6074	142964.875	116002.484	180564.609	154236.875	0
18	21	4	1	0	0	0	0	0	0	314.139781	1.16666667	0.222222222	313.78901	314	0.210990386	8	4	0.200202224	0.4	0	0	320.748077	0	1539.20251	967.179626	0	0	1929.37549	0	2164.5564	2856.98877	0
12	12	10	0	0	0	0	0	0	0	315.03577	1	0.833333333	314.683998	315	0.316002255	7	-3	0.13346815	0.285714286	0	0	4603.88867	2959.04761	6456.55029	0	1345.89685	0	11139.0879	9836	0	0	0
16	12	7	0	0	0	0	0	0	0	315.051026	0.75	0.4375	314.699237	315	0.30076309	11	4	0.177957533	0.6	0	0	5420.76318	6216.4248	18940.4141	14576.415	3911.0603	1178.43237	18869.6797	18842.1641	16662.082	18521.5742	0
13	16	9	0	0	0	0	0	0	0	315.072155	1.23076923	0.692307692	314.720343	315	0.279657483	6	-3	0.144590495	0.176470588	0	0	96636.2344	71894.6094	215732.797	184805.797	43519.9258	24216.3145	307014.906	247368.062	343914	316924.969	0
17	16	6	0	0	0	0	0	0	0	315.087411	0.941176471	0.352941176	314.735582	315	0.264418318	10	4	0.189079879	0.5	0	0	18886.1914	0	42243.5547	30942.5449	8109.96338	0	47011.2773	41245.5352	55232.1914	55748.4688	0
14	20	8	0	0	0	0	0	0	0	315.10854	1.42857143	0.571428571	314.756687	315	0.243312711	5	-3	0.155712841	0.1	0	0	335748.719	262564.375	768292.562	650252.188	155098.219	99603.3359	1144726.38	845776.125	1319296.62	1144190	0
18	20	5	0	0	0	0	0	0	0	315.123797	1.11111111	0.277777778	314.771926	315	0.228073546	9	4	0.200202224	0.419354839	0	0	39479.668	34972.4062	73547.7578	62723.2344	17056.3555	8195.01758	106609.664	86491.6172	126825.531	122520.219	0
15	24	7	0	0	0	0	0	0	0	315.144926	1.6	0.466666667	314.793032	315	0.206967939	4	-3	0.166835187	0.0434782609	0	0	142498.672	105599.133	303092.188	234479.406	73079.8203	42420.3125	420718.562	329605.594	492761.375	405794.156	0
19	24	4	0	0	0	0	0	0	0	315.160182	1.26315789	0.210526316	314.808271	315	0.191728775	8	4	0.21132457	0.352941176	0	0	23538.0176	20531.2422	46291.7383	42992.6172	8366.43359	8961.98535	71393.2422	55603.4375	82439.1016	76286.1953	0
16	28	6	0	0	0	0	0	0	0	315.181311	1.75	0.375	314.829377	315	0.170623168	3	-3	0.177957533	0	106733.922	0	80667.0391	65568.0781	92609.7734	80135.3984	94103.5781	59023.4023	67007.3594	57252.2773	53383.207	52872.0078	0
17	32	5	0	0	0	0	0	0	0	315.217696	1.88235294	0.294117647	314.865722	315	0.134278396	2	-3	0.189079879	0	0	0	0	0	0	0	5359.47998	0	0	0	0	0	0
11	11	10	1	0	0	0	0	0	0	316.031019	1	0.909090909	315.678135	316	0.321864559	6	-4	0.122345804	0.2	0	0	460.943939	0	0	0	0	0	0	0	0	0	0
19	11	4	1	0	0	0	0	0	0	316.061531	0.578947368	0.210526316	315.708614	316	0.291386229	14	10	0.21132457	0.75	0	0	0	0	0	1494.71021	0	0	0	0	0	0	0
20	15	3	1	0	0	0	0	0	0	316.097916	0.75	0.15	315.744959	316	0.255041457	13	10	0.222446916	0.657142857	0	0	0	0	5046.479	4748.18652	0	0	0	0	0	0	0
17	19	5	1	0	0	0	0	0	0	316.119046	1.11764706	0.294117647	315.766064	316	0.23393585	8	3	0.189079879	0.407407407	0	0	12233.3955	8284.94922	24992.0977	29380.1543	4905.40283	0	40737.6484	38878.9648	46845.5938	36793.0898	0
18	23	4	1	0	0	0	0	0	0	316.155431	1.27777778	0.222222222	315.802409	316	0.197591079	7	3	0.200202224	0.333333333	0	0	789.977722	872.68573	1172.52173	0	0	320.584076	3211.29785	2968.20215	1352.7395	3282.35034	0
15	10	8	0	0	0	0	0	0	0	317.03029	0.666666667	0.533333333	316.676291	317	0.323708554	11	3	0.166835187	0.636363636	0	0	7419.62305	3578.00195	9194.6084	13257.5342	4308.1416	1498.1543	25477.6816	14020.5693	22052.0586	0	0
19	10	5	0	0	0	0	0	0	0	317.045547	0.526315789	0.263157895	316.691531	317	0.30846939	15	10	0.21132457	0.757575758	0	0	0	0	0	0	0	0	1537.14929	0	0	0	0
12	14	10	0	0	0	0	0	0	0	317.05142	1.16666667	0.833333333	316.697397	317	0.302602947	6	-4	0.13346815	0.142857143	0	0	0	3964.32642	0	8126.50977	0	0	8040.19629	15314.668	19088.3867	14683.3105	0
16	14	7	0	0	0	0	0	0	0	317.066676	0.875	0.4375	316.712636	317	0.287363783	10	3	0.177957533	0.52	0	0	23667.082	23424.1016	54984.0625	49922.7734	10505.2168	10210.0078	83746.4609	65123.2734	86373.5	78039.5859	0
13	18	9	0	0	0	0	0	0	0	317.087805	1.38461538	0.692307692	316.733742	317	0.266258176	5	-4	0.144590495	0.0588235294	0	0	65352.5312	53539.4883	160164.375	130685.727	0	14132.3867	211522.469	157947.125	261115.547	234390.891	0
17	18	6	0	0	0	0	0	0	0	317.103061	1.05882353	0.352941176	316.748981	317	0.251019011	9	3	0.189079879	0.428571429	0	0	77753.7891	57737.0898	153039.469	134694.375	32217.6855	19275.209	234099.266	168767.625	248322.062	226246.938	0
21	18	3	0	0	0	0	0	0	0	317.118317	0.857142857	0.142857143	316.76422	317	0.235779846	13	10	0.233569262	0.58974359	0	0	0	0	0	0	186.993195	0	0	0	0	0	0
14	22	8	0	0	0	0	0	0	0	317.12419	1.57142857	0.571428571	316.770087	317	0.229913404	4	-4	0.155712841	0	0	0	108145	84530.0625	221015.062	187952.031	51330.957	26505.0371	309792.188	235161.375	344675	328545.688	0
18	22	5	0	0	0	0	0	0	0	317.139446	1.22222222	0.277777778	316.785326	317	0.214674239	8	3	0.200202224	0.35483871	0	0	89236.2734	71712.2891	187397.125	167299.844	41400.6406	24630.3164	272206.656	226527.547	307827.375	285748.094	0
15	26	7	0	0	0	0	0	0	0	317.160576	1.73333333	0.466666667	316.806431	317	0.193568632	3	-4	0.166835187	0	0	0	25189.7793	20113.3242	41944.3633	31755.8867	30818	11191.7412	32276.291	33844.8125	45895.0039	32991.3711	0
19	26	4	0	0	0	0	0	0	0	317.175832	1.36842105	0.210526316	316.821671	317	0.178329467	7	3	0.21132457	0.294117647	0	0	28430.752	19034.334	49807.4219	44000.4961	11428.8594	9833.03516	80162.2031	65453.4297	91193.625	87028.3672	0
16	30	6	0	0	0	0	0	0	0	317.196961	1.875	0.375	316.842776	317	0.15722386	2	-4	0.177957533	0	0	0	0	2399.9834	0	0	9192.47559	2680.33301	0	0	0	0	0
14	9	8	1	0	0	0	0	0	0	318.025539	0.642857143	0.571428571	317.670429	318	0.329570858	10	2	0.155712841	0.666666667	0	0	1086.31616	1418.41895	1472.65161	0	0	449.092041	4817.08594	0	5640.51416	0	0
18	9	5	1	0	0	0	0	0	0	318.040796	0.5	0.277777778	317.685668	318	0.314331693	14	9	0.200202224	0.793103448	0	0	0	1186.32239	0	6492.3042	0	0	5765.32666	5937.0835	0	10971.1104	0
15	13	7	1	0	0	0	0	0	0	318.061925	0.866666667	0.466666667	317.706774	318	0.293226087	9	2	0.166835187	0.523809524	0	0	0	0	0	23200.5586	0	0	0	0	42105.3516	36179.1719	0
16	17	6	1	0	0	0	0	0	0	318.09831	1.0625	0.375	317.743119	318	0.256881315	8	2	0.177957533	0.416666667	0	0	0	0	0	0	0	0	0	80742.0156	0	0	0
20	17	3	1	0	0	0	0	0	0	318.113566	0.85	0.15	317.758358	318	0.24164215	12	9	0.222446916	0.6	0	0	0	0	0	0	0	0	0	0	884.525635	0	0
17	21	5	1	0	0	0	0	0	0	318.134696	1.23529412	0.294117647	317.779463	318	0.220536543	7	2	0.189079879	0.333333333	0	0	24639.457	19243.4688	52848.2656	40111.8828	15286.6533	9585.81348	70242.3672	61374.6484	85438.8516	76170.9844	0
18	25	4	1	0	0	0	0	0	0	318.171081	1.38888889	0.222222222	317.815808	318	0.184191771	6	2	0.200202224	0.266666667	0	0	974.388428	0	1839.87817	2098.8645	319.187164	329.044678	3593.82422	3029.86523	0	4946.15771	0
14	8	9	0	0	0	0	0	0	0	319.009555	0.571428571	0.642857143	318.653346	319	0.346654019	11	2	0.155712841	0.684210526	0	0	0	1194.40649	1214.94702	0	0	0	0	0	6410.13477	5847.31201	0
18	8	6	0	0	0	0	0	0	0	319.024811	0.444444444	0.333333333	318.668585	319	0.331414854	15	9	0.200202224	0.8	0	0	0	0	0	0	0	167.05191	0	0	0	0	0
15	12	8	0	0	0	0	0	0	0	319.04594	0.8	0.533333333	318.689691	319	0.310309247	10	2	0.166835187	0.545454545	0	0	22788.1328	18535.2793	54346.8711	43544.0938	10965.8271	4003.81055	73624.5	52986.7031	90153.6016	78647.2578	0
16	16	7	0	0	0	0	0	0	0	319.082326	1	0.4375	318.726036	319	0.273964475	9	2	0.177957533	0.44	0	0	82612.8359	66957.2656	172607.156	154157.562	36460.8125	24855.8418	266504.312	211683.625	283956.344	260303.859	0
13	20	9	0	0	0	0	0	0	0	319.103455	1.53846154	0.692307692	318.747141	319	0.252858868	4	-5	0.144590495	0	8135.18652	0	0	0	55293.8516	45241.293	0	0	0	63635.0547	82153.9609	73273.6875	0
17	20	6	0	0	0	0	0	0	0	319.118711	1.17647059	0.352941176	318.76238	319	0.237619704	8	2	0.189079879	0.357142857	0	0	203529.203	161768.078	424857.312	360606.906	88117.8594	62226.4805	608553.312	511620.594	711401.5	653730.438	0
14	24	8	0	0	0	0	0	0	0	319.13984	1.71428571	0.571428571	318.783486	319	0.216514097	3	-5	0.155712841	0	0	0	12079.626	13518.4648	23017.6953	23196.8633	15010.4854	9175.12598	26320.7812	26728.4258	39046.957	23634.8125	0
18	24	5	0	0	0	0	0	0	0	319.155097	1.33333333	0.277777778	318.798725	319	0.201274932	7	2	0.200202224	0.290322581	0	0	127671.742	105281.789	265475.375	224714.781	59772.9648	39680.8203	403997.312	332021.094	480217.688	441536.062	0
15	28	7	0	0	0	0	0	0	0	319.176226	1.86666667	0.466666667	318.819831	319	0.180169325	2	-5	0.166835187	0	0	0	0	0	0	0	4388.42188	2954.13843	0	0	0	0	0
19	28	4	0	0	0	0	0	0	0	319.191482	1.47368421	0.210526316	318.83507	319	0.16493016	6	2	0.21132457	0.235294118	0	0	11695.0205	10947.4258	22701.9531	22786.2363	4570.33984	5081.0542	39068.0742	43049.4023	48721.7578	45928.6406	0
14	11	8	1	0	0	0	0	0	0	320.041189	0.785714286	0.571428571	319.683828	320	0.316171551	9	1	0.155712841	0.555555556	0	0	2256.75146	4146.97168	9655.10645	9358.38086	0	0	12027.2061	4825.30029	6644.17822	17884.9492	0
15	15	7	1	0	0	0	0	0	0	320.077575	1	0.466666667	319.720173	320	0.279826779	8	1	0.166835187	0.428571429	0	0	39891.6875	33459.8203	87413.1641	87150.1641	0	0	124456.758	104953.555	128681.312	124309.617	0
16	19	6	1	0	0	0	0	0	0	320.11396	1.1875	0.375	319.756518	320	0.243482008	7	1	0.177957533	0.333333333	0	0	72444.5547	58657.0586	140250.188	127803.305	31243.1816	20694.5371	200275.953	149273.25	233679.672	210154.406	0
17	23	5	1	0	0	0	0	0	0	320.150346	1.35294118	0.294117647	319.792863	320	0.207137236	6	1	0.189079879	0.259259259	0	0	24537.2812	20735.6719	49244.3086	42481.9141	14884.3633	8104.60742	73732.4453	53182.125	77362.7812	75711.3125	0
18	27	4	1	0	0	0	0	0	0	320.186731	1.5	0.222222222	319.829208	320	0.170792464	5	1	0.200202224	0.2	0	0	0	0	0	0	0	0	0	0	1176.75391	0	0
14	10	9	0	0	0	0	0	0	0	321.025205	0.714285714	0.642857143	320.666745	321	0.333254712	10	1	0.155712841	0.578947368	0	0	5405.4292	2988.78052	12574.6631	17070.2188	0	2654.50464	25817.1191	20447.8203	22731.6992	29714.4492	0
18	10	6	0	0	0	0	0	0	0	321.040461	0.555555556	0.333333333	320.681984	321	0.318015547	14	8	0.200202224	0.733333333	0	0	0	618.815002	0	0	0	0	0	0	0	0	0
15	14	8	0	0	0	0	0	0	0	321.06159	0.933333333	0.533333333	320.70309	321	0.29690994	9	1	0.166835187	0.454545455	0	0	67870.0312	60257.3672	151906.094	129337.953	28275.0742	16310.3799	201898.453	174978.922	219622.391	219766.172	0
16	18	7	0	0	0	0	0	0	0	321.097976	1.125	0.4375	320.739435	321	0.260565168	8	1	0.177957533	0.36	0	4854.83496	277756.156	219805.516	599130.625	524971.312	128824.078	89074.5391	856456.875	680061.375	934666.375	873609	0
17	22	6	0	0	0	0	0	0	0	321.134361	1.29411765	0.352941176	320.77578	321	0.224220396	7	1	0.189079879	0.285714286	0	0	367072.688	305970.75	789128.625	677415.312	177829.906	133087.203	1150888.5	951737.5	1403394.88	1261698.75	0
14	26	8	0	0	0	0	0	0	0	321.15549	1.85714286	0.571428571	320.796885	321	0.20311479	2	-6	0.155712841	0	0	0	0	1302.21094	0	0	2493.18945	1427.35449	0	0	0	0	0
18	26	5	0	0	0	0	0	0	0	321.170747	1.44444444	0.277777778	320.812124	321	0.187875625	6	1	0.200202224	0.225806452	0	0	92135.4219	81696.3828	202056.109	169796.516	44210.2305	33157.1367	306037.812	245417.625	369794.406	328034.219	0
15	30	7	0	0	0	0	0	0	0	321.191876	2	0.466666667	320.83323	321	0.166770018	1	-6	0.166835187	0	0	0	0	0	0	0	0	175.676208	0	0	0	0	0
19	30	4	0	0	0	0	0	0	0	321.207132	1.57894737	0.210526316	320.848469	321	0.151530853	5	1	0.21132457	0.176470588	0	0	0	0	0	0	0	0	1433.1958	0	0	0	0
13	9	9	1	0	0	0	0	0	0	322.020454	0.692307692	0.692307692	321.660883	322	0.339117016	9	0	0.144590495	0.6	0	0	0	0	0	0	0	0	1780.71277	0	2406.36621	2756.23438	0
14	13	8	1	0	0	0	0	0	0	322.056839	0.928571429	0.571428571	321.697228	322	0.302772244	8	0	0.155712841	0.444444444	0	0	15803.9707	14813.5117	37147.1914	32597.3066	9076.61133	8287.58789	60446.6562	43368.8086	54606.8945	58594.6016	0
15	17	7	1	0	0	0	0	0	0	322.093225	1.13333333	0.466666667	321.733573	322	0.266427472	7	0	0.166835187	0.333333333	0	0	120636.953	94454.9062	261303.078	224960.891	57871.3633	29721.0977	374709.781	285515.156	407715.469	372570.625	0
16	21	6	1	0	0	0	0	0	0	322.12961	1.3125	0.375	321.769917	322	0.2300827	6	0	0.177957533	0.25	7466.39453	0	98485.7656	80274.375	192994.406	168795.984	47460.0938	26839.2109	294902.188	236729.047	332560.906	290743.844	0
17	25	5	1	0	0	0	0	0	0	322.165996	1.47058824	0.294117647	321.806262	322	0.193737929	5	0	0.189079879	0.185185185	0	0	10735.2939	11669.8027	26876.2676	22270.9395	4753.16504	4824.45508	38587.2617	29787.0938	49255.4805	39356.9727	0
13	8	10	0	0	0	0	0	0	0	323.00447	0.615384615	0.769230769	322.6438	323	0.356200176	10	0	0.144590495	0.625	0	0	0	0	0	0	0	0	2755.34521	0	3175.76929	3835.43774	0
17	8	7	0	0	0	0	0	0	0	323.019726	0.470588235	0.411764706	322.659039	323	0.340961011	14	7	0.189079879	0.777777778	0	0	0	0	0	0	0	0	0	1184.79016	0	0	0
14	12	9	0	0	0	0	0	0	0	323.040855	0.857142857	0.642857143	322.680145	323	0.319855404	9	0	0.155712841	0.473684211	0	0	28513.3008	18971.8809	64185.0156	49621.8086	0	0	69136.7031	74484.5	78093.4297	91120	0
15	16	8	0	0	0	0	0	0	0	323.07724	1.06666667	0.533333333	322.716489	323	0.283510633	8	0	0.166835187	0.363636364	0	0	205007.562	166099.172	446114.375	388941.625	98483.9922	63963.625	635712.688	521670.906	692211.438	672787.625	0
16	20	7	0	0	0	0	0	0	0	323.113626	1.25	0.4375	322.752834	323	0.247165861	7	0	0.177957533	0.28	0	0	671787.625	569532.188	1477129.5	1277120.88	326136.75	228619.719	2203998.5	1748062.38	2488636.5	2224457.25	0
17	24	6	0	0	0	0	0	0	0	323.150011	1.41176471	0.352941176	322.789179	323	0.210821089	6	0	0.189079879	0.214285714	0	0	352247.875	289899.094	741214	623820.25	169488.5	123156.539	1138579.88	904626.062	1354370.12	1188182.12	0
18	28	5	0	0	0	0	0	0	0	323.186397	1.55555556	0.277777778	322.825524	323	0.174476318	5	0	0.200202224	0.161290323	0	0	54902.5078	48362.0586	93371.7812	82984.7422	30357.8535	23464.4219	131418.047	116048.031	153625.828	141967.828	0
13	11	9	1	0	0	0	0	0	0	324.036104	0.846153846	0.692307692	323.674282	324	0.325717708	8	-1	0.144590495	0.466666667	0	0	0	0	0	0	0	1298.48181	6158.94434	4649.15723	0	0	0
14	15	8	1	0	0	0	0	0	0	324.072489	1.07142857	0.571428571	323.710627	324	0.289372937	7	-1	0.155712841	0.333333333	0	0	53870.7773	43477.457	118933.594	100965.227	22616.9512	19271.6172	171973.328	133070.609	178723.266	175507.766	0
15	19	7	1	0	0	0	0	0	0	324.108875	1.26666667	0.466666667	323.746972	324	0.253028165	6	-1	0.166835187	0.238095238	0	0	202016.25	162927.75	420922.656	368184.062	92362.1016	58145.0859	602637.375	468864.438	702714.625	629202.188	0
16	23	6	1	0	0	0	0	0	0	324.14526	1.4375	0.375	323.783317	324	0.216683393	5	-1	0.177957533	0.166666667	0	0	62495.4023	48433.0234	124926.82	108639.305	30574.1094	19820.9082	183614.125	146077.578	213517.078	187866.219	0
17	27	5	1	0	0	0	0	0	0	324.181646	1.58823529	0.294117647	323.819661	324	0.180338621	4	-1	0.189079879	0.111111111	0	0	1094.72852	0	1952.67334	0	0	0	3488.49438	3329.4375	4622.83691	4723.56494	0
13	10	10	0	0	0	0	0	0	0	325.020119	0.769230769	0.769230769	324.657199	325	0.342800869	9	-1	0.144590495	0.5	0	0	0	0	0	0	0	0	6311.09619	0	7776.41504	9020.42285	0
17	10	7	0	0	0	0	0	0	0	325.035376	0.588235294	0.411764706	324.672438	325	0.327561704	13	6	0.189079879	0.703703704	0	0	0	665.416809	2553.3894	1142.41565	0	0	0	0	0	0	0
14	14	9	0	0	0	0	0	0	0	325.056505	1	0.642857143	324.693544	325	0.306456097	8	-1	0.155712841	0.368421053	0	0	60112.043	48376.9258	132155.406	120694.164	26906.9688	21303.6875	191516.984	152203.453	194605.609	195583.891	0
15	18	8	0	0	0	0	0	0	0	325.09289	1.2	0.533333333	324.729889	325	0.270111326	7	-1	0.166835187	0.272727273	0	0	601319.438	485569.656	1307989.75	1128944.12	285556.156	198046.25	1856379.5	1519093.12	2108211.75	1846959.25	0
16	22	7	0	0	0	0	0	0	0	325.129276	1.375	0.4375	324.766233	325	0.233766554	6	-1	0.177957533	0.2	0	0	778986.188	640038.25	1720131.38	1477953	378222.594	258669.609	2519198.75	2063484.62	2932124.75	2629274.25	0
17	26	6	0	0	0	0	0	0	0	325.165661	1.52941176	0.352941176	324.802578	325	0.197421782	5	-1	0.189079879	0.142857143	0	0	158009.172	132412.484	319867.656	274849.812	80359.5859	50789.9375	477825.938	397535.781	578636.938	524204.562	0
16	9	7	1	0	0	0	0	0	0	326.030625	0.5625	0.4375	325.666576	326	0.333424008	12	5	0.177957533	0.739130435	0	0	0	736.944092	0	0	0	0	0	0	0	2403.75732	0
13	13	9	1	0	0	0	0	0	0	326.051754	1	0.692307692	325.687682	326	0.312318401	7	-2	0.144590495	0.333333333	0	0	0	0	18774.8359	10027.041	3115.57764	2615.22021	17809.9883	0	23518.0996	21436.6426	0
14	17	8	1	0	0	0	0	0	0	326.088139	1.21428571	0.571428571	325.724026	326	0.275973629	6	-2	0.155712841	0.222222222	0	0	101486.211	79555	225425.031	190383.359	45086.207	27546.9414	316321.312	240918.031	346959.844	320621.719	0
15	21	7	1	0	0	0	0	0	0	326.124525	1.4	0.466666667	325.760371	326	0.239628858	5	-2	0.166835187	0.142857143	0	0	130521.367	104327.375	284641	238703.203	57445.5039	38728.1562	414589.656	327697.219	494731.188	409080.188	0
16	25	6	1	0	0	0	0	0	0	326.16091	1.5625	0.375	325.796716	326	0.203284086	4	-2	0.177957533	0.0833333333	0	0	17076.2461	14593.4072	33759.1641	23415.7852	12830.6514	11343.8105	49800.2578	30468.5352	54599.4453	39576.4844	0
12	8	11	0	0	0	0	0	0	0	326.999384	0.666666667	0.916666667	326.634254	327	0.365746334	9	-2	0.13346815	0.538461538	0	0	0	0	0	0	0	0	0	650.919495	0	909.777466	0
16	8	8	0	0	0	0	0	0	0	327.01464	0.5	0.5	326.649493	327	0.350507169	13	5	0.177957533	0.75	0	0	0	0	0	0	0	0	0	0	0	1786.34253	0
13	12	10	0	0	0	0	0	0	0	327.03577	0.923076923	0.769230769	326.670598	327	0.329401562	8	-2	0.144590495	0.375	0	0	6077.26709	2903.32788	14420.9277	8304.83789	0	0	27666.5508	15382.2031	17877.8633	21027.3418	0
17	12	7	0	0	0	0	0	0	0	327.051026	0.705882353	0.411764706	326.685838	327	0.314162397	12	5	0.189079879	0.62962963	0	0	0	0	4612.81934	3065.23901	0	0	0	8795.92871	2722.26196	4895.23145	0
14	16	9	0	0	0	0	0	0	0	327.072155	1.14285714	0.642857143	326.706943	327	0.29305679	7	-2	0.155712841	0.263157895	0	0	168902.203	132964.75	383875.25	323203.469	78528.5547	46742.0352	539383.812	427433.438	584617.438	538718.312	0
15	20	8	0	0	0	0	0	0	0	327.10854	1.33333333	0.533333333	326.743288	327	0.256712018	6	-2	0.166835187	0.181818182	0	0	779369.5	618477.25	1741445	1406394.88	373403.375	240697.688	2492437.5	1918305.38	2883977	2486207.25	0
16	24	7	0	0	0	0	0	0	0	327.144926	1.5	0.4375	326.779633	327	0.220367247	5	-2	0.177957533	0.12	0	0	367771.344	292322.875	807520.875	653639.188	182322.438	115874.797	1197321.5	964148	1452880.62	1223984.75	0
20	24	4	0	0	0	0	0	0	0	327.160182	1.2	0.2	326.794872	327	0.205128082	9	5	0.222446916	0.388888889	0	0	1877.08118	1021.15338	5565.60254	5376.0166	443.488403	548.259949	12856.2803	5928.38232	14805.2383	15887.8359	0
17	28	6	0	0	0	0	0	0	0	327.181311	1.64705882	0.352941176	326.815978	327	0.184022475	4	-2	0.189079879	0.0714285714	0	0	43585.1289	37125.0508	78886.6484	64583.6562	22977.541	12826.4131	103377.156	87734.4609	122661.125	110367.969	0
18	32	5	0	0	0	0	0	0	0	327.217696	1.77777778	0.277777778	326.852322	327	0.147677703	3	-2	0.200202224	0.0322580645	0	0	12142.4814	10576.6143	13457.2021	8133.56885	4306.89648	0	0	0	0	0	0
16	11	7	1	0	0	0	0	0	0	328.046275	0.6875	0.4375	327.679975	328	0.320024701	11	4	0.177957533	0.652173913	0	0	0	0	0	0	0	0	0	0	0	2179.08643	0
13	15	9	1	0	0	0	0	0	0	328.067404	1.15384615	0.692307692	327.701081	328	0.298919094	6	-3	0.144590495	0.2	0	8701.05176	0	0	0	31909.2598	8100.98242	5277.19434	50896.7188	35234.1055	47563.3203	64365.5898	0
14	19	8	1	0	0	0	0	0	0	328.103789	1.35714286	0.571428571	327.737426	328	0.262574322	5	-3	0.155712841	0.111111111	0	0	76165.3125	63166.4375	176193.703	150506.953	34571.6328	20232.1992	257670.359	198542.953	299992.906	259387.922	0
15	23	7	1	0	0	0	0	0	0	328.140175	1.53333333	0.466666667	327.77377	328	0.226229551	4	-3	0.166835187	0.0476190476	0	0	35500.2812	27179.3984	81977.8281	68571.9375	16744.6152	11240.5879	120405.805	95083.1719	131361.172	116554.18	0
12	10	11	0	0	0	0	0	0	0	329.015034	0.833333333	0.916666667	328.647653	329	0.352347026	8	-3	0.13346815	0.384615385	0	0	0	0	0	0	0	0	2233.18604	0	0	0	0
16	10	8	0	0	0	0	0	0	0	329.03029	0.625	0.5	328.662892	329	0.337107862	12	4	0.177957533	0.666666667	0	0	0	0	6195.68311	0	0	0	5795.72559	4957.87256	0	9185.53223	0
13	14	10	0	0	0	0	0	0	0	329.05142	1.07692308	0.769230769	328.683998	329	0.316002255	7	-3	0.144590495	0.25	0	0	19876.1895	0	50046.5195	40750.5547	0	0	67120.4844	51542.6289	69612.6406	72372.8047	0
17	14	7	0	0	0	0	0	0	0	329.066676	0.823529412	0.411764706	328.699237	329	0.30076309	11	4	0.189079879	0.555555556	0	0	6130.75781	0	14873.9287	17289.4375	0	0	17942.5508	0	17012.6992	18872.8379	0
14	18	9	0	0	0	0	0	0	0	329.087805	1.28571429	0.642857143	328.720343	329	0.279657483	6	-3	0.155712841	0.157894737	0	0	234874.859	183137.375	545548	457239.688	108010.672	59738.2695	744438.125	586998.812	836369.938	788393.5	0
18	18	6	0	0	0	0	0	0	0	329.103061	1	0.333333333	328.735582	329	0.264418318	10	4	0.200202224	0.466666667	0	0	19502.6348	15261.5547	37510.1836	32731.6738	7481.65137	0	57559.5156	53500.332	71021.1016	65144.2695	0
15	22	8	0	0	0	0	0	0	0	329.12419	1.46666667	0.533333333	328.756687	329	0.243312711	5	-3	0.166835187	0.0909090909	0	0	405534.75	333735.188	924240.938	757052.562	186455.391	120824.367	1378092.25	1065641.5	1583090.62	1319899.88	0
19	22	5	0	0	0	0	0	0	0	329.139446	1.15789474	0.263157895	328.771926	329	0.228073546	9	4	0.21132457	0.393939394	0	0	37584.8945	31927.7168	83463.0391	70524.7266	15370.627	11642.7568	115448.898	92474.5469	134282.422	129997.742	0
12	26	10	0	0	0	0	0	0	0	329.14532	2.16666667	0.833333333	328.777793	329	0.222207104	0	-10	0.13346815	0	0	0	1572.46594	809.512268	3040.20947	1762.64783	0	0	5932.48096	5563.36914	0	2290.2334	0
16	26	7	0	0	0	0	0	0	0	329.160576	1.625	0.4375	328.793032	329	0.206967939	4	-3	0.177957533	0.04	0	0	92799.6406	77815.9297	184616.594	163491.5	51683.8438	25851.0176	263262.719	214556.422	279322.625	254022.75	0
20	26	4	0	0	0	0	0	0	0	329.175832	1.3	0.2	328.808271	329	0.191728775	8	4	0.222446916	0.333333333	0	0	29289.5977	26621.0469	46631.4336	31359.625	12263.4277	2564.88672	49312.4023	40147.1992	58090.8359	57307.1445	0
17	30	6	0	0	0	0	0	0	0	329.196961	1.76470588	0.352941176	328.829377	329	0.170623168	3	-3	0.189079879	0	18099.8184	0	19421.4492	15580.9521	24767.5371	17728.875	18170.8242	0	8429.51562	10322.7803	0	0	0
18	34	5	0	0	0	0	0	0	0	329.233347	1.88888889	0.277777778	328.865722	329	0.134278396	2	-3	0.200202224	0	0	0	14270.2627	15702.2246	23222.5566	15592.25	14529.4873	5318.36523	20568.248	20606.3906	14077.9277	13185.5684	0
15	9	8	1	0	0	0	0	0	0	330.025539	0.6	0.533333333	329.65703	330	0.342970165	11	3	0.166835187	0.7	0	0	0	0	0	0	0	202.870667	0	0	0	0	0
19	9	5	1	0	0	0	0	0	0	330.040796	0.473684211	0.263157895	329.672269	330	0.327731001	15	10	0.21132457	0.806451613	0	0	0	0	0	0	0	0	0	0	0	1291.82288	0
16	13	7	1	0	0	0	0	0	0	330.061925	0.8125	0.4375	329.693375	330	0.306625394	10	3	0.177957533	0.565217391	0	0	0	0	0	0	0	0	0	0	13194.1318	0	0
20	13	4	1	0	0	0	0	0	0	330.077181	0.65	0.2	329.708614	330	0.291386229	14	10	0.222446916	0.705882353	0	0	3394.66064	0	0	0	0	0	0	0	0	5996.4541	0
17	17	6	1	0	0	0	0	0	0	330.09831	1	0.352941176	329.729719	330	0.270280622	9	3	0.189079879	0.461538462	0	0	0	0	0	0	0	0	0	0	46129.7656	0	0
21	17	3	1	0	0	0	0	0	0	330.113566	0.80952381	0.142857143	329.744959	330	0.255041457	13	10	0.233569262	0.621621622	0	0	1665.50305	1753.39612	0	0	699.87262	641.002502	0	0	0	0	0
14	21	8	1	0	0	0	0	0	0	330.119439	1.5	0.571428571	329.750825	330	0.249175015	4	-4	0.155712841	0	0	0	23721.248	18795.6035	56092.1172	43097.375	11175.3906	7967.79199	83109.9844	69857.6328	98638.3672	101453.023	0
18	21	5	1	0	0	0	0	0	0	330.134696	1.16666667	0.277777778	329.766064	330	0.23393585	8	3	0.200202224	0.379310345	0	0	8990.38281	5668.02881	21240.7754	12654.9961	3997.34326	2498.69946	29266.4922	14437.5029	21166.5039	37136.9102	0
15	25	7	1	0	0	0	0	0	0	330.155825	1.66666667	0.466666667	329.78717	330	0.212830243	3	-4	0.166835187	0	0	0	77533.3281	63983.1406	117880.219	102737.648	0	0	240699.5	220330.172	134977.281	119363.68	0
19	25	4	1	0	0	0	0	0	0	330.171081	1.31578947	0.210526316	329.802409	330	0.197591079	7	3	0.21132457	0.3125	0	0	358.855743	0	0	0	0	0	717.780518	0	2161.8147	1670.32458	0
15	8	9	0	0	0	0	0	0	0	331.009555	0.533333333	0.6	330.639947	331	0.360053326	12	3	0.166835187	0.714285714	0	0	0	0	0	0	176.646072	0	0	1829.51965	2283.55762	0	0
19	8	6	0	0	0	0	0	0	0	331.024811	0.421052632	0.315789474	330.655186	331	0.344814161	16	10	0.21132457	0.8125	0	0	0	369.712982	0	0	0	0	0	0	0	0	0
12	12	11	0	0	0	0	0	0	0	331.030684	1	0.916666667	330.661052	331	0.338947719	7	-4	0.13346815	0.230769231	0	0	0	0	0	0	0	0	0	2635.91431	0	0	0
16	12	8	0	0	0	0	0	0	0	331.04594	0.75	0.5	330.676291	331	0.323708554	11	3	0.177957533	0.583333333	0	0	10686.9873	8220.80273	19099.041	15263.2246	2274.48462	1862.15137	31236.7832	23786.4395	28551.4941	31909.2598	0
13	16	10	0	0	0	0	0	0	0	331.06707	1.23076923	0.769230769	330.697397	331	0.302602947	6	-4	0.144590495	0.125	0	0	28987.584	22048.5039	70704.4609	53586.418	0	6395.51367	85847.5	76309.2656	95950.8047	103358.305	0
17	16	7	0	0	0	0	0	0	0	331.082326	0.941176471	0.411764706	330.712636	331	0.287363783	10	3	0.189079879	0.481481481	0	0	35358.0469	28708.2773	73975.2266	59930.4023	17049.4609	12484.7842	108398.875	96239.5312	128773.031	116722.75	0
14	20	9	0	0	0	0	0	0	0	331.103455	1.42857143	0.642857143	330.733742	331	0.266258176	5	-4	0.155712841	0.0526315789	4522.5874	0	131604.469	106158.648	296451.469	241349.078	60156.2812	32300.8574	439296.406	339117.031	501663	435197.688	0
18	20	6	0	0	0	0	0	0	0	331.118711	1.11111111	0.333333333	330.748981	331	0.251019011	9	3	0.200202224	0.4	0	0	90269.1016	75414.7344	199090.531	160190.375	43041.0234	27786.3008	297401.875	240492.531	323630.812	295752.75	0
15	24	8	0	0	0	0	0	0	0	331.13984	1.6	0.533333333	330.770087	331	0.229913404	4	-4	0.166835187	0	0	0	95797.8906	80231.9844	216487.703	185988.953	54405.2891	27764.2715	300514.188	245284.062	332781.281	302885.719	0
19	24	5	0	0	0	0	0	0	0	331.155097	1.26315789	0.263157895	330.785326	331	0.214674239	8	3	0.21132457	0.333333333	0	34934.8125	76505.8359	60432.4023	156177	140437.188	36976.793	27989.3965	237436.625	204475.719	284014.906	246142.531	0
16	28	7	0	0	0	0	0	0	0	331.176226	1.75	0.4375	330.806431	331	0.193568632	3	-4	0.177957533	0	4935.62402	0	19409.1113	16701.5742	31170.4785	21807.9473	36728.332	21233.2715	21078.9922	12147.4512	11580.8359	11715.6094	0
20	28	4	0	0	0	0	0	0	0	331.191482	1.4	0.2	330.821671	331	0.178329467	7	3	0.222446916	0.277777778	0	0	7565.23096	5937.41553	10472.4775	16422.5859	0	0	28590.7715	26309.5254	29295.3926	37925.8555	0
17	32	6	0	0	0	0	0	0	0	331.212611	1.88235294	0.352941176	330.842776	331	0.15722386	2	-4	0.189079879	0	0	0	0	1270.10681	0	0	6213.74023	3000.79688	0	0	0	0	0
15	11	8	1	0	0	0	0	0	0	332.041189	0.733333333	0.533333333	331.670429	332	0.329570858	10	2	0.166835187	0.6	0	0	0	2473.26904	5109.86133	0	0	787.474548	10393.7988	6487.85254	7041.91504	9831.04102	0
16	15	7	1	0	0	0	0	0	0	332.077575	0.9375	0.4375	331.706774	332	0.293226087	9	2	0.177957533	0.47826087	0	0	0	0	0	33019.8125	0	0	0	0	0	61839.8555	0
17	19	6	1	0	0	0	0	0	0	332.11396	1.11764706	0.352941176	331.743119	332	0.256881315	8	2	0.189079879	0.384615385	0	0	34245.2109	26908.123	68747.5469	60154.3164	17267.9727	11305.5107	99076.7188	78168.8359	114863.203	113902.086	0
14	23	8	1	0	0	0	0	0	0	332.135089	1.64285714	0.571428571	331.764224	332	0.235775708	3	-5	0.155712841	0	0	0	0	0	0	0	0	0	12333.6875	0	0	11293.7041	0
18	23	5	1	0	0	0	0	0	0	332.150346	1.27777778	0.277777778	331.779463	332	0.220536543	7	2	0.200202224	0.310344828	0	0	7466.74219	5601.27881	19279.9297	17146.9023	6695.47266	4410.26953	19854.1445	9703.0791	30651.0254	39046.8281	0
15	27	7	1	0	0	0	0	0	0	332.171475	1.8	0.466666667	331.800569	332	0.199430936	2	-5	0.166835187	0	0	0	0	742.330383	0	0	1306.26636	1314.72363	0	0	0	0	0
19	27	4	1	0	0	0	0	0	0	332.186731	1.42105263	0.210526316	331.815808	332	0.184191771	6	2	0.21132457	0.25	0	0	565.619141	624.345764	1225.79712	1369.43591	200.140823	0	3720.00195	2688.68457	2220.68604	3461.39795	0
15	10	9	0	0	0	0	0	0	0	333.025205	0.666666667	0.6	332.653346	333	0.346654019	11	2	0.166835187	0.619047619	0	0	0	0	0	0	0	0	0	0	20055.2148	0	0
16	14	8	0	0	0	0	0	0	0	333.06159	0.875	0.5	332.689691	333	0.310309247	10	2	0.177957533	0.5	0	0	32886.6406	28723.6758	81226.9297	68334.3516	19910.1074	10931.2227	106126.758	75828.7188	135102.047	124286.711	0
13	18	10	0	0	0	0	0	0	0	333.082719	1.38461538	0.769230769	332.710796	333	0.28920364	5	-5	0.144590495	0	0	0	0	0	0	0	0	0	0	0	49928.6602	0	0
17	18	7	0	0	0	0	0	0	0	333.097976	1.05882353	0.411764706	332.726036	333	0.273964475	9	2	0.189079879	0.407407407	0	0	131806.922	105745.375	276248.344	236524.25	58122.9297	37571.7734	402050.75	320083.875	443971.156	422546.156	0
14	22	9	0	0	0	0	0	0	0	333.119105	1.57142857	0.642857143	332.747141	333	0.252858868	4	-5	0.155712841	0	0	0	50886.3672	44084.0195	99113.875	81575.9609	30779.875	20883.3359	125709.602	83376.9219	134196.609	124070.82	0
18	22	6	0	0	0	0	0	0	0	333.134361	1.22222222	0.333333333	332.76238	333	0.237619704	8	2	0.200202224	0.333333333	0	0	256217.547	219432.219	520065.406	456135.469	119990.641	80330.7422	800154.375	662592.25	919222.5	858447	0
15	26	8	0	0	0	0	0	0	0	333.15549	1.73333333	0.533333333	332.783486	333	0.216514097	3	-5	0.166835187	0	0	0	14922.3379	8913.23438	21288.0469	18422.8613	19607.4746	10576.6201	18033.0371	19148.6758	19506.4746	21185.7402	0
19	26	5	0	0	0	0	0	0	0	333.170747	1.36842105	0.263157895	332.798725	333	0.201274932	7	2	0.21132457	0.272727273	0	0	95859.3047	82609.5859	194699.969	173604.969	41780.832	29772.5859	307217.062	247915.203	358032.969	329731.531	0
16	30	7	0	0	0	0	0	0	0	333.191876	1.875	0.4375	332.819831	333	0.180169325	2	-5	0.177957533	0	0	0	0	0	0	0	2711.33276	1284.04883	0	0	0	0	0
14	9	9	1	0	0	0	0	0	0	334.020454	0.642857143	0.642857143	333.647484	334	0.352516323	10	1	0.155712841	0.647058824	0	0	0	0	0	0	0	0	0	0	2240.89087	0	0
15	13	8	1	0	0	0	0	0	0	334.056839	0.866666667	0.533333333	333.683828	334	0.316171551	9	1	0.166835187	0.5	0	0	9991.08203	8242.6416	20140.123	17561.2598	4477.41064	3715.00952	33975.1484	17603.2734	36583.9023	37834.0742	0
16	17	7	1	0	0	0	0	0	0	334.093225	1.0625	0.4375	333.720173	334	0.279826779	8	1	0.177957533	0.391304348	0	0	54196.0352	44656.3906	117222.641	102115.188	23040.4727	17275.1152	181428.25	149382.578	177353.703	154757.734	0
17	21	6	1	0	0	0	0	0	0	334.12961	1.23529412	0.352941176	333.756518	334	0.243482008	7	1	0.189079879	0.307692308	0	0	58351.9766	50120.9883	124576.516	102426.297	28215.1641	16276.5762	189566.609	149038.062	216129.109	191865.578	0
18	25	5	1	0	0	0	0	0	0	334.165996	1.38888889	0.277777778	333.792863	334	0.207137236	6	1	0.200202224	0.24137931	0	0	12957.1025	12200.291	31771.4277	27941.127	7320.81885	7253.91211	46836.6562	32740.0938	57610.5391	57900.1133	0
19	29	4	1	0	0	0	0	0	0	334.202381	1.52631579	0.210526316	333.829208	334	0.170792464	5	1	0.21132457	0.1875	0	0	1214.75049	1249.25696	4007.02466	3603.69141	0	328.462341	7915.05566	8002.39551	14314.2812	12346.0498	0
14	8	10	0	0	0	0	0	0	0	335.00447	0.571428571	0.714285714	334.630401	335	0.369599483	11	1	0.155712841	0.666666667	0	0	0	0	0	0	0	0	0	0	2465.50562	1051.48792	0
15	12	9	0	0	0	0	0	0	0	335.040855	0.8	0.6	334.666745	335	0.333254712	10	1	0.166835187	0.523809524	0	0	22879.084	17290.3066	49783.8281	38671.5	9825.16211	4546.19336	68440.6875	52448.3555	76526.6484	79569.25	0
16	16	8	0	0	0	0	0	0	0	335.07724	1	0.5	334.70309	335	0.29690994	9	1	0.177957533	0.416666667	0	0	122779.688	97264.2734	262467	238953.812	57913.0938	35041.2891	369125.625	305292.406	417500.125	385336.188	0
17	20	7	0	0	0	0	0	0	0	335.113626	1.17647059	0.411764706	334.739435	335	0.260565168	8	1	0.189079879	0.333333333	0	0	424119.688	348117.812	901952.562	774685.812	192679.75	128323.641	1306675.88	1088971.75	1504314.62	1395380.38	0
18	24	6	0	0	0	0	0	0	0	335.150011	1.33333333	0.333333333	334.77578	335	0.224220396	7	1	0.200202224	0.266666667	0	0	375451.812	306287.562	780532.688	677967.5	173974.047	112354.906	1210888	982951.188	1416027.38	1299246	0
19	28	5	0	0	0	0	0	0	0	335.186397	1.47368421	0.263157895	334.812124	335	0.187875625	6	1	0.21132457	0.212121212	0	0	57492.9766	47848.7305	115785.156	102017.031	26648.6934	19298.9688	188321.781	152473.672	211665.531	203500.281	0
20	32	4	0	0	0	0	0	0	0	335.222782	1.6	0.2	334.848469	335	0.151530853	5	1	0.222446916	0.166666667	0	0	0	0	0	0	0	0	0	0	0	773.283325	0
13	7	10	1	0	0	0	0	0	0	335.999719	0.538461538	0.769230769	335.624538	336	0.375461787	10	0	0.144590495	0.714285714	0	0	0	0	0	0	193.181793	168.479599	0	0	0	0	0
14	11	9	1	0	0	0	0	0	0	336.036104	0.785714286	0.642857143	335.660883	336	0.339117016	9	0	0.155712841	0.529411765	0	0	0	0	0	3669.44971	0	0	0	5312.15625	2237.95239	4955.35742	0
11	15	11	1	0	0	0	0	0	0	336.057233	1.36363636	1	335.681989	336	0.318011409	4	-7	0.122345804	0	0	0	0	0	0	0	0	750.007568	0	0	0	0	0
15	15	8	1	0	0	0	0	0	0	336.072489	1	0.533333333	335.697228	336	0.302772244	8	0	0.166835187	0.4	0	0	41747.6641	33061.9453	87879.2422	73209.5	15686.1465	14236.2891	110581.953	101002.375	122944.688	126834.086	0
16	19	7	1	0	0	0	0	0	0	336.108875	1.1875	0.4375	335.733573	336	0.266427472	7	0	0.177957533	0.304347826	0	0	133299.547	106173.68	289458.969	246651.828	56492.125	36727.7031	413768.844	349037.781	462562.125	416833.625	0
17	23	6	1	0	0	0	0	0	0	336.14526	1.35294118	0.352941176	335.769917	336	0.2300827	6	0	0.189079879	0.230769231	0	0	61162.4258	50150.9023	124681.281	115118.523	27000.4258	16940.6191	183111.625	158801.422	218379.047	198248.547	0
18	27	5	1	0	0	0	0	0	0	336.181646	1.5	0.277777778	335.806262	336	0.193737929	5	0	0.200202224	0.172413793	0	0	3078.04248	1508.65417	3906.31836	3281.5874	1272.13586	1223.62927	6951.51953	11050.04	12405.5449	12976.7324	0
14	10	10	0	0	0	0	0	0	0	337.020119	0.714285714	0.714285714	336.6438	337	0.356200176	10	0	0.155712841	0.555555556	0	0	2090.21143	1037.74841	6355.44385	2760.76147	0	936.728699	11909.7646	11803.8037	8159.82959	12737.2354	0
15	14	9	0	0	0	0	0	0	0	337.056505	0.933333333	0.6	336.680145	337	0.319855404	9	0	0.166835187	0.428571429	0	0	51675.3555	43366.0781	122829.789	115190.422	23676.3105	15845.2051	174842.438	140732.109	181756.547	181411.938	0
16	18	8	0	0	0	0	0	0	0	337.09289	1.125	0.5	336.716489	337	0.283510633	8	0	0.177957533	0.333333333	0	0	438425.312	347852.375	920484.062	798271.438	194602.5	117330.352	1321379.75	1071952.25	1479657.88	1352836.75	0
17	22	7	0	0	0	0	0	0	0	337.129276	1.29411765	0.411764706	336.752834	337	0.247165861	7	0	0.189079879	0.259259259	0	11238.3486	776787.688	638463.438	1630048.38	1410590.38	358434.156	233244.984	2455460.25	1913959	2829343	2409522.75	0
18	26	6	0	0	0	0	0	0	0	337.165661	1.44444444	0.333333333	336.789179	337	0.210821089	6	0	0.200202224	0.2	0	0	279888.469	225356.312	586283.125	500366.062	126178.898	83554.8125	869410.75	725386.188	1058407.75	963599.25	0
19	30	5	0	0	0	0	0	0	0	337.202047	1.57894737	0.263157895	336.825524	337	0.174476318	5	0	0.21132457	0.151515152	0	0	0	0	0	0	0	0	9794.55762	7532.14209	19941.6934	21729.5273	0
14	13	9	1	0	0	0	0	0	0	338.051754	0.928571429	0.642857143	337.674282	338	0.325717708	8	-1	0.155712841	0.411764706	0	0	7247.53809	3101.9248	16482.752	16168.2588	2470.92896	0	28908.1914	14323.5615	21192.7637	25143.3652	0
15	17	8	1	0	0	0	0	0	0	338.088139	1.13333333	0.533333333	337.710627	338	0.289372937	7	-1	0.166835187	0.3	0	0	108035.484	87321.8281	247633.531	202253.047	55249.332	30615.5117	346006.344	276364.969	387477.375	364872.125	0
16	21	7	1	0	0	0	0	0	0	338.124525	1.3125	0.4375	337.746972	338	0.253028165	6	-1	0.177957533	0.217391304	0	0	168208.5	133048.797	354226.094	301697.812	75027.9297	42956.7031	523994.938	408447.969	579144.062	526742.375	0
17	25	6	1	0	0	0	0	0	0	338.16091	1.47058824	0.352941176	337.783317	338	0.216683393	5	-1	0.189079879	0.153846154	0	0	35029.8477	29596.4785	65154.0703	64955.1562	15043.9053	10890.4844	101849.695	80091.2344	104800.398	98310.7188	0
14	12	10	0	0	0	0	0	0	0	339.03577	0.857142857	0.714285714	338.657199	339	0.342800869	9	-1	0.155712841	0.444444444	0	0	8242.58984	7762.12061	25905.7441	19750.7285	2405.57422	2037.87891	25203.1582	30925.7969	28916.9629	22288.5098	0
15	16	9	0	0	0	0	0	0	0	339.072155	1.06666667	0.6	338.693544	339	0.306456097	8	-1	0.166835187	0.333333333	0	0	176318.703	139658.734	381209.25	328707.031	76303.4219	50651.9844	509868.625	414753.656	575463.25	537869.875	0
16	20	8	0	0	0	0	0	0	0	339.10854	1.25	0.5	338.729889	339	0.270111326	7	-1	0.177957533	0.25	0	0	903686.875	729682.438	1988698.75	1666684.62	432742.312	305155.938	2857534	2264725.5	3156601.5	2892303.75	0
17	24	7	0	0	0	0	0	0	0	339.144926	1.41176471	0.411764706	338.766233	339	0.233766554	6	-1	0.189079879	0.185185185	0	0	622942.562	504677.781	1365397.25	1148350.62	299383.344	197648.141	2003614.88	1641737.12	2388481.25	2122790.75	0
18	28	6	0	0	0	0	0	0	0	339.181311	1.55555556	0.333333333	338.802578	339	0.197421782	5	-1	0.200202224	0.133333333	0	0	91720.6328	77354.5312	190395	165053.312	41214.7305	26707.7363	298133.094	245025.812	353540.156	317572.156	0
19	32	5	0	0	0	0	0	0	0	339.217696	1.68421053	0.263157895	338.838923	339	0.16107701	4	-1	0.21132457	0.0909090909	0	0	0	0	2597.27344	0	3998.78711	828.766113	1707.50037	0	0	1827.72058	0
13	11	10	1	0	0	0	0	0	0	340.031019	0.846153846	0.769230769	339.651337	340	0.348663173	8	-2	0.144590495	0.428571429	0	0	0	0	0	0	0	0	0	0	0	964.50769	0
14	15	9	1	0	0	0	0	0	0	340.067404	1.07142857	0.642857143	339.687682	340	0.312318401	7	-2	0.155712841	0.294117647	0	0	36523.4375	26103.3379	70288.6953	61112.707	13153.2598	7298.48584	103602.156	82629.5547	114707.578	102302.812	0
15	19	8	1	0	0	0	0	0	0	340.103789	1.26666667	0.533333333	339.724026	340	0.275973629	6	-2	0.166835187	0.2	0	0	170355.594	129327.242	363417.281	298771.75	74507.0938	50773.043	522865.125	402984.531	560843.688	529212	0
16	23	7	1	0	0	0	0	0	0	340.140175	1.4375	0.4375	339.760371	340	0.239628858	5	-2	0.177957533	0.130434783	0	0	91264.9062	68296.1953	196696.875	162127.938	43107.7578	25457.1895	273525.5	226915.562	341293.281	298584.406	0
17	27	6	1	0	0	0	0	0	0	340.17656	1.58823529	0.352941176	339.796716	340	0.203284086	4	-2	0.189079879	0.0769230769	0	0	2841.9895	4312.35449	6726.08545	5090.25293	3060.15674	2571.22412	15349.4961	10113.8594	23853.2578	16451.0352	0
13	10	11	0	0	0	0	0	0	0	341.015034	0.769230769	0.846153846	340.634254	341	0.365746334	9	-2	0.144590495	0.466666667	0	0	0	0	517.36792	716.205872	0	0	0	0	0	0	0
17	10	8	0	0	0	0	0	0	0	341.03029	0.588235294	0.470588235	340.649493	341	0.350507169	13	5	0.189079879	0.692307692	0	0	0	0	0	1507.59216	0	0	0	1908.5321	0	0	0
14	14	10	0	0	0	0	0	0	0	341.05142	1	0.714285714	340.670598	341	0.329401562	8	-2	0.155712841	0.333333333	0	0	31890.9395	24544.3086	78927.6094	60687.7656	18356.7324	6498.51025	106447.664	87643.6719	128062.508	112156.961	0
15	18	9	0	0	0	0	0	0	0	341.087805	1.2	0.6	340.706943	341	0.29305679	7	-2	0.166835187	0.238095238	0	0	407722.469	338153.438	926366.812	774848.625	192167.781	123064.336	1292016.88	1008527.12	1445672.88	1298594.88	0
16	22	8	0	0	0	0	0	0	0	341.12419	1.375	0.5	340.743288	341	0.256712018	6	-2	0.177957533	0.166666667	0	0	892448.625	680993.625	1965197.25	1594528.88	413980.969	284210.406	2766204.25	2222461.5	3323033.25	2824936.5	0
17	26	7	0	0	0	0	0	0	0	341.160576	1.52941176	0.411764706	340.779633	341	0.220367247	5	-2	0.189079879	0.111111111	0	0	327104.781	268392.531	584345.312	482812.688	164396.125	111435.797	918105	744753.375	959394.375	867757.062	0
21	26	4	0	0	0	0	0	0	0	341.175832	1.23809524	0.19047619	340.794872	341	0.205128082	9	5	0.233569262	0.368421053	0	0	0	0	0	0	0	0	0	0	871.959778	0	0
18	30	6	0	0	0	0	0	0	0	341.196961	1.66666667	0.333333333	340.815978	341	0.184022475	4	-2	0.200202224	0.0666666667	0	0	30789.0312	27450.2031	49400.8359	41700.3086	16310.5	5313.27051	66670.5312	53172.2773	56635.0195	58645.2969	0
19	34	5	0	0	0	0	0	0	0	341.233347	1.78947368	0.263157895	340.852322	341	0.147677703	3	-2	0.21132457	0.0303030303	0	0	5139.6333	0	0	0	1987.96167	0	0	0	0	0	0
16	9	8	1	0	0	0	0	0	0	342.025539	0.5625	0.5	341.643631	342	0.356369473	12	4	0.177957533	0.727272727	0	0	0	490.630676	824.27063	0	194.570496	326.578186	0	0	0	0	0
13	13	10	1	0	0	0	0	0	0	342.046669	1	0.769230769	341.664736	342	0.335263866	7	-3	0.144590495	0.285714286	0	0	0	0	0	0	0	0	8719.9082	0	0	0	0
14	17	9	1	0	0	0	0	0	0	342.083054	1.21428571	0.642857143	341.701081	342	0.298919094	6	-3	0.155712841	0.176470588	0	0	45811.0781	37499.4805	113873.477	96433.4141	23135.5996	12118.3643	151853.109	135769.969	178148.875	155632.312	0
15	21	8	1	0	0	0	0	0	0	342.119439	1.4	0.533333333	341.737426	342	0.262574322	5	-3	0.166835187	0.1	0	0	99855.4141	80917.1719	221453.703	187095.703	48695.0859	29033.3418	330652.5	251136.297	370161.219	330352.688	0
12	25	10	1	0	0	0	0	0	0	342.140569	2.08333333	0.833333333	341.758531	342	0.241468715	0	-10	0.13346815	0	0	0	0	0	0	0	1474.55347	0	0	0	0	0	0
16	25	7	1	0	0	0	0	0	0	342.155825	1.5625	0.4375	341.77377	342	0.226229551	4	-3	0.177957533	0.0434782609	0	0	23380.1426	16081.7734	48556.7969	42504.8672	10827.1533	6060.89941	62110.6523	51679.2695	79873.0781	67226.6719	0
16	8	9	0	0	0	0	0	0	0	343.009555	0.5	0.5625	342.626547	343	0.373452633	13	4	0.177957533	0.739130435	0	0	0	0	0	0	0	0	763.231201	0	1534.08362	0	0
13	12	11	0	0	0	0	0	0	0	343.030684	0.923076923	0.846153846	342.647653	343	0.352347026	8	-3	0.144590495	0.333333333	0	0	0	0	3199.63623	3757.67188	830.766174	0	0	4327.03076	0	3940.29175	0
17	12	8	0	0	0	0	0	0	0	343.04594	0.705882353	0.470588235	342.662892	343	0.337107862	12	4	0.189079879	0.615384615	0	0	2597.14331	4120.90771	6999.82715	8950.90332	0	1986.78613	8661.19824	11820.1875	10653.4365	0	0
14	16	10	0	0	0	0	0	0	0	343.06707	1.14285714	0.714285714	342.683998	343	0.316002255	7	-3	0.155712841	0.222222222	0	0	70880.1641	55700.2109	174643.031	141252.188	31057.207	21730.2891	242419.906	190710.172	250485.469	205935.188	0
18	16	7	0	0	0	0	0	0	0	343.082326	0.888888889	0.388888889	342.699237	343	0.30076309	11	4	0.200202224	0.517241379	0	0	0	4984.62744	0	0	0	0	0	0	0	18613.4082	0
15	20	9	0	0	0	0	0	0	0	343.103455	1.33333333	0.6	342.720343	343	0.279657483	6	-3	0.166835187	0.142857143	0	0	432163.25	335178.281	982250.688	801574.5	194816.125	119847.789	1342743.25	1080960.5	1605758.38	1391258.62	0
19	20	6	0	0	0	0	0	0	0	343.118711	1.05263158	0.315789474	342.735582	343	0.264418318	10	4	0.21132457	0.4375	0	0	21983.0117	20611.4297	52560.7539	37880.3438	10185.7393	7660.08838	89336.875	72827.6875	103407.719	100665.438	0
16	24	8	0	0	0	0	0	0	0	343.13984	1.5	0.5	342.756687	343	0.243312711	5	-3	0.177957533	0.0833333333	0	0	347930.031	288160.938	801347.125	668682.25	162528.109	108499.523	1176753.38	935446.75	1408408.38	1178876.88	0
20	24	5	0	0	0	0	0	0	0	343.155097	1.2	0.25	342.771926	343	0.228073546	9	4	0.222446916	0.371428571	0	0	39727.25	34093.5547	81125.0703	71234.8672	18521.0781	11881.8047	121788.312	97503.8672	135167.312	124679.961	0
17	28	7	0	0	0	0	0	0	0	343.176226	1.64705882	0.411764706	342.793032	343	0.206967939	4	-3	0.189079879	0.037037037	7350.51025	0	50926.5938	42978.6797	102726.859	86498.6641	27185.209	14415.751	142304.406	113978.812	143972.547	133269.672	0
21	28	4	0	0	0	0	0	0	0	343.191482	1.33333333	0.19047619	342.808271	343	0.191728775	8	4	0.233569262	0.315789474	0	0	748.440918	482.431122	1168.46558	1999.68823	255.128601	0	3072.21191	0	0	4660.35449	0
18	32	6	0	0	0	0	0	0	0	343.212611	1.77777778	0.333333333	342.829377	343	0.170623168	3	-3	0.200202224	0	0	0	40709.9453	29653.7812	39983.2969	35855.3555	36978.6406	15358.8281	21170.084	18279.5078	0	14302.3438	0
16	11	8	1	0	0	0	0	0	0	344.041189	0.6875	0.5	343.65703	344	0.342970165	11	3	0.177957533	0.636363636	0	0	695.487305	0	0	0	0	0	0	0	3972.42456	3177.84741	0
21	15	4	1	0	0	0	0	0	0	344.092831	0.714285714	0.19047619	343.708614	344	0.291386229	14	10	0.233569262	0.666666667	0	0	0	3225.61572	0	2617.48145	1542.41443	0	5227.40723	0	0	6676.89355	0
14	19	9	1	0	0	0	0	0	0	344.098704	1.35714286	0.642857143	343.71448	344	0.285519787	5	-4	0.155712841	0.0588235294	0	0	33672.9961	0	0	69011.1953	0	0	0	97484.9609	126559.734	125466.945	0
18	19	6	1	0	0	0	0	0	0	344.11396	1.05555556	0.333333333	343.729719	344	0.270280622	9	3	0.200202224	0.428571429	0	0	0	0	20223.4238	0	0	0	0	0	0	0	0
15	23	8	1	0	0	0	0	0	0	344.135089	1.53333333	0.533333333	343.750825	344	0.249175015	4	-4	0.166835187	0	0	0	22859.1543	20021.2754	50916.1367	41231.5078	13890.1396	7494.24072	74084.5547	58330.8242	94329.7734	82935.7109	0
19	23	5	1	0	0	0	0	0	0	344.150346	1.21052632	0.263157895	343.766064	344	0.23393585	8	3	0.21132457	0.35483871	0	0	3388.25903	3047.8877	8069.35352	7444.77734	1068.15637	979.370667	11635.4316	13975.0479	10267.3955	15560.4883	0
16	10	9	0	0	0	0	0	0	0	345.025205	0.625	0.5625	344.639947	345	0.360053326	12	3	0.177957533	0.652173913	0	0	0	2004.03979	3985.86865	0	0	0	3824.06104	0	0	3376.27979	0
13	14	11	0	0	0	0	0	0	0	345.046334	1.07692308	0.846153846	344.661052	345	0.338947719	7	-4	0.144590495	0.2	0	0	2550.25488	0	5671.98047	4431.66846	0	0	6903.56299	0	8431.39844	0	0
17	14	8	0	0	0	0	0	0	0	345.06159	0.823529412	0.470588235	344.676291	345	0.323708554	11	3	0.189079879	0.538461538	0	0	11099.5527	9883.87988	27531.2051	21407.1289	4485.69482	5210.66211	42558.125	30813.4922	42100.9219	29648.041	0
14	18	10	0	0	0	0	0	0	0	345.082719	1.28571429	0.714285714	344.697397	345	0.302602947	6	-4	0.155712841	0.111111111	0	0	76213.0625	59750.1562	180964.078	148923.531	34277.1172	19385.9023	247934.109	204729.328	264530.125	268121.781	0
18	18	7	0	0	0	0	0	0	0	345.097976	1	0.388888889	344.712636	345	0.287363783	10	3	0.200202224	0.448275862	0	0	48149.293	34703.1484	90409.9453	71100.9141	20599.623	12013.2031	137881.25	102385.883	152904.734	135905.891	0
15	22	9	0	0	0	0	0	0	0	345.119105	1.46666667	0.6	344.733742	345	0.266258176	5	-4	0.166835187	0.0476190476	0	0	182114.203	148520.031	422584.25	353578.125	88376.5625	49229.1875	601181.938	463593.562	723258.938	634644.375	0
19	22	6	0	0	0	0	0	0	0	345.134361	1.15789474	0.315789474	344.748981	345	0.251019011	9	3	0.21132457	0.375	0	0	116696.109	95287.7969	247459.906	212243.422	53275.2344	39796.8633	364441.344	290322.625	419477.625	366991.625	0
16	26	8	0	0	0	0	0	0	0	345.15549	1.625	0.5	344.770087	345	0.229913404	4	-4	0.177957533	0	0	0	76580.0469	56599.3711	152841.094	129791.352	40902.8086	20307.4668	217360.75	166930.812	242620.344	216883.25	0
20	26	5	0	0	0	0	0	0	0	345.170746	1.3	0.25	344.785326	345	0.214674239	8	3	0.222446916	0.314285714	0	0	66723.7812	54855.875	139626.531	117431.281	33268.3516	19173.1953	182349.797	162908.906	230081.922	218462.359	0
17	30	7	0	0	0	0	0	0	0	345.191876	1.76470588	0.411764706	344.806431	345	0.193568632	3	-4	0.189079879	0	0	0	0	0	7317.76318	0	11993.334	0	0	0	0	0	0
21	30	4	0	0	0	0	0	0	0	345.207132	1.42857143	0.19047619	344.821671	345	0.178329467	7	3	0.233569262	0.263157895	0	0	0	0	0	0	0	0	0	0	1760.96545	0	0
16	13	8	1	0	0	0	0	0	0	346.056839	0.8125	0.5	345.670429	346	0.329570858	10	2	0.177957533	0.545454545	0	0	5474.30029	3916.83984	12067.7422	10879.3389	4356.52393	0	9469.63379	9728.62793	15224.5449	16798.2578	0
17	17	7	1	0	0	0	0	0	0	346.093225	1	0.411764706	345.706774	346	0.293226087	9	2	0.189079879	0.44	0	0	0	0	0	0	0	0	0	72665.4844	88906.0703	0	0
18	21	6	1	0	0	0	0	0	0	346.12961	1.16666667	0.333333333	345.743119	346	0.256881315	8	2	0.200202224	0.357142857	0	0	29564.207	20989.3555	61346.5078	51986.582	18739.2617	8106.99072	91492.0391	72979.5469	108118.234	95005.2969	0
15	25	8	1	0	0	0	0	0	0	346.150739	1.66666667	0.533333333	345.764224	346	0.235775708	3	-5	0.166835187	0	0	0	4009.33545	1733.17078	2809.59863	3135.09058	2272.36035	2581.05981	8464.75879	0	11618.3857	10604.9668	0
19	25	5	1	0	0	0	0	0	0	346.165996	1.31578947	0.263157895	345.779463	346	0.220536543	7	2	0.21132457	0.290322581	0	0	5394.97998	4391.49951	12994.5459	11394.2998	2035.08948	192.512543	19590.0938	19089.5371	33796.9141	30572.6543	0
15	8	10	0	0	0	0	0	0	0	347.00447	0.533333333	0.666666667	346.617001	347	0.382998791	12	2	0.166835187	0.7	0	0	0	0	0	0	0	0	0	846.041138	0	0	0
16	12	9	0	0	0	0	0	0	0	347.040855	0.75	0.5625	346.653346	347	0.346654019	11	2	0.177957533	0.565217391	0	0	8099.93018	7080.36475	25246.8242	22972.1523	2048.49268	0	26938.9121	21991.2832	30508.8418	27459.877	0
13	16	11	0	0	0	0	0	0	0	347.061984	1.23076923	0.846153846	346.674452	347	0.325548412	6	-5	0.144590495	0.0666666667	0	0	6059.08984	0	10975.1768	8515.1748	0	0	0	0	0	0	0
17	16	8	0	0	0	0	0	0	0	347.07724	0.941176471	0.470588235	346.689691	347	0.310309247	10	2	0.189079879	0.461538462	0	0	59194.8086	44357.2695	120306.227	103620.273	29182.5449	13662.0225	165783.25	126200.602	178609.438	148358.438	0
14	20	10	0	0	0	0	0	0	0	347.098369	1.42857143	0.714285714	346.710796	347	0.28920364	5	-5	0.155712841	0	0	0	39161.1914	30120.4395	87709.4062	62313.5078	0	9555.36523	117114.992	76792.2969	123935.859	111335.953	0
18	20	7	0	0	0	0	0	0	0	347.113626	1.11111111	0.388888889	346.726036	347	0.273964475	9	2	0.200202224	0.379310345	0	0	194601.75	161341.125	416854.625	359516.344	91023.4297	60935.3164	622753.625	470900.5	677666.375	618810.812	0
15	24	9	0	0	0	0	0	0	0	347.134755	1.6	0.6	346.747141	347	0.252858868	4	-5	0.166835187	0	0	0	0	0	158451.219	0	0	0	161036.406	134548.672	190511.828	163342.125	0
19	24	6	0	0	0	0	0	0	0	347.150011	1.26315789	0.315789474	346.76238	347	0.237619704	8	2	0.21132457	0.3125	0	0	247482.125	208804.312	502196.062	435784.219	107500.789	76592.875	771795.25	619615	904666.938	827503.312	0
16	28	8	0	0	0	0	0	0	0	347.17114	1.75	0.5	346.783486	347	0.216514097	3	-5	0.177957533	0	0	0	9556.81055	5949.67188	8777.04492	0	13177.1396	6930.32471	13181.8096	6378.74316	14635.0391	3963.80469	0
20	28	5	0	0	0	0	0	0	0	347.186397	1.4	0.25	346.798725	347	0.201274932	7	2	0.222446916	0.257142857	0	0	58950.5156	47038.0938	124029.625	101129.461	26411.373	20471.8809	178998.547	155630.875	222828.078	195030.766	0
17	32	7	0	0	0	0	0	0	0	347.207526	1.88235294	0.411764706	346.819831	347	0.180169325	2	-5	0.189079879	0	0	0	0	0	0	0	0	1908.66248	0	0	0	0	0
18	36	6	0	0	0	0	0	0	0	347.243911	2	0.333333333	346.856175	347	0.143824553	1	-5	0.200202224	0	0	0	0	0	0	0	2681.89526	2556.37671	0	0	0	0	0
15	11	9	1	0	0	0	0	0	0	348.036104	0.733333333	0.6	347.647484	348	0.352516323	10	1	0.166835187	0.578947368	0	0	0	1242.86975	0	2453.45361	0	0	3327.59595	0	0	0	0
12	15	11	1	0	0	0	0	0	0	348.057233	1.25	0.916666667	347.668589	348	0.331410716	5	-6	0.13346815	0	0	0	0	0	0	0	0	676.847168	0	0	0	0	0
16	15	8	1	0	0	0	0	0	0	348.072489	0.9375	0.5	347.683828	348	0.316171551	9	1	0.177957533	0.454545455	0	0	20692.0391	14332.6904	47388.2617	37393.9648	10101.2148	4937.51367	63008.5234	47119.4258	67095.0625	61403.3516	0
17	19	7	1	0	0	0	0	0	0	348.108875	1.11764706	0.411764706	347.720173	348	0.279826779	8	1	0.189079879	0.36	0	0	67257.1484	53773.293	145632.203	115254.82	32844.25	18447.5859	209697.672	163742.375	234298.031	210188.047	0
18	23	6	1	0	0	0	0	0	0	348.14526	1.27777778	0.333333333	347.756518	348	0.243482008	7	1	0.200202224	0.285714286	0	0	49244.9102	41703.2227	99853.1875	86614.8047	22573.8984	11837.9434	135634.922	116306.445	168477.391	157226.266	0
19	27	5	1	0	0	0	0	0	0	348.181646	1.42105263	0.263157895	347.792863	348	0.207137236	6	1	0.21132457	0.225806452	0	0	6145.46582	3662.13306	11524.5586	8721.7207	1888.47351	1745.01233	20644.543	16149.3281	26012.1777	27991.2695	0
15	10	10	0	0	0	0	0	0	0	349.020119	0.666666667	0.666666667	348.630401	349	0.369599483	11	1	0.166835187	0.6	0	0	0	0	0	0	0	0	0	4251.52441	0	5162.71826	0
16	14	9	0	0	0	0	0	0	0	349.056505	0.875	0.5625	348.666745	349	0.333254712	10	1	0.177957533	0.47826087	0	0	41150.9375	34121.3594	91456.0938	74160.9531	15063.1377	8527.65332	119250.422	98312.1484	124613.453	130705.203	0
17	18	8	0	0	0	0	0	0	0	349.09289	1.05882353	0.470588235	348.70309	349	0.29690994	9	1	0.189079879	0.384615385	0	0	221144.734	182603.047	477939.656	416441.125	102981.867	65798.2188	687438.688	566086.562	784710.25	660892.75	0
18	22	7	0	0	0	0	0	0	0	349.129276	1.22222222	0.388888889	348.739435	349	0.260565168	8	1	0.200202224	0.310344828	0	0	534636.312	434033.781	1136925.62	969632.188	248419.891	156883	1664371.25	1372888.25	1910816.25	1745997.38	0
15	26	9	0	0	0	0	0	0	0	349.150405	1.73333333	0.6	348.76054	349	0.239459561	3	-6	0.166835187	0	0	0	0	0	0	0	7444.78711	4199.15527	0	0	0	0	0
19	26	6	0	0	0	0	0	0	0	349.165661	1.36842105	0.315789474	348.77578	349	0.224220396	7	1	0.21132457	0.25	0	0	287680.531	238676.562	603868	491572.406	128765.109	89852.25	902256.688	746876.938	1068530.62	946651.062	0
16	30	8	0	0	0	0	0	0	0	349.18679	1.875	0.5	348.796885	349	0.20311479	2	-6	0.177957533	0	0	0	0	0	0	0	2367.10547	571.922791	0	0	0	0	0
20	30	5	0	0	0	0	0	0	0	349.202047	1.5	0.25	348.812124	349	0.187875625	6	1	0.222446916	0.2	0	0	30594.8926	26319.0449	62365.4141	56839.1055	16763.8789	9456.91699	100767.461	89780.3047	119483.562	119265.078	0
15	13	9	1	0	0	0	0	0	0	350.051754	0.866666667	0.6	349.660883	350	0.339117016	9	0	0.166835187	0.473684211	0	0	6921.26318	4508.09766	12735.7227	14404.8057	2168.65869	0	13306.5195	26092.1777	27039.1602	19251.2031	0
19	13	6	1	0	0	0	0	0	0	350.06701	0.684210526	0.315789474	349.676122	350	0.323877851	13	7	0.21132457	0.666666667	0	0	0	0	0	0	0	1009.55011	0	0	0	0	0
16	17	8	1	0	0	0	0	0	0	350.088139	1.0625	0.5	349.697228	350	0.302772244	8	0	0.177957533	0.363636364	0	0	74192.6797	58197.5273	144063	134846.328	32268.4746	19229.752	216055.906	153021.641	224392.75	211283.375	0
17	21	7	1	0	0	0	0	0	0	350.124525	1.23529412	0.411764706	349.733573	350	0.266427472	7	0	0.189079879	0.28	0	0	135873.328	107111.023	273959.656	244073.047	59133.1523	39117.1172	388872.594	310687.094	454079.906	408134.719	0
18	25	6	1	0	0	0	0	0	0	350.16091	1.38888889	0.333333333	349.769917	350	0.2300827	6	0	0.200202224	0.214285714	0	0	41444.9141	33276.5508	85388.8984	75181.8672	17270.1367	12061.918	120240.992	101311.422	145741.781	133690.578	0
19	29	5	1	0	0	0	0	0	0	350.197296	1.52631579	0.263157895	349.806262	350	0.193737929	5	0	0.21132457	0.161290323	0	0	900.100647	0	3563.00562	2754.60547	384.672913	0	3654.11182	6398.62549	8863.28223	5305.04443	0
15	12	10	0	0	0	0	0	0	0	351.03577	0.8	0.666666667	350.6438	351	0.356200176	10	0	0.166835187	0.5	0	0	14621.1416	8265.70117	20957.1465	24544.8809	1017.31152	2468.9856	33192.4531	24618.1152	44324.9883	37154.543	0
16	16	9	0	0	0	0	0	0	0	351.072155	1	0.5625	350.680145	351	0.319855404	9	0	0.177957533	0.391304348	0	0	126228.594	95374.6328	262229.156	234642.422	54370.8203	29978.625	357495.312	300738.438	404543.188	364971.031	0
17	20	8	0	0	0	0	0	0	0	351.10854	1.17647059	0.470588235	350.716489	351	0.283510633	8	0	0.189079879	0.307692308	0	0	697087	540508.312	1499759.75	1276817.25	309720.812	198558.188	2162023.25	1704019.38	2453759	2225049.75	0
18	24	7	0	0	0	0	0	0	0	351.144926	1.33333333	0.388888889	350.752834	351	0.247165861	7	0	0.200202224	0.24137931	0	0	758389.562	623653.938	1557720.5	1382904	342413.125	218466.578	2443225.5	1920113.38	2749425.75	2359090.25	0
19	28	6	0	0	0	0	0	0	0	351.181311	1.47368421	0.315789474	350.789179	351	0.210821089	6	0	0.21132457	0.1875	0	0	153862.812	125311.383	324789.344	280529.906	79263.125	45725.7773	500790.219	419835.219	619320.688	542612.562	0
20	32	5	0	0	0	0	0	0	0	351.217696	1.6	0.25	350.825524	351	0.174476318	5	0	0.222446916	0.142857143	0	0	9269.75781	7766.22705	14936.0381	13829.5947	4285.84766	0	25640.1367	25981.7676	27089.6875	31954.1836	0
24	32	2	0	0	0	0	0	0	0	351.232953	1.33333333	0.0833333333	350.840763	351	0.159237153	9	7	0.266936299	0.347826087	0	0	0	0	0	0	0	174.048828	0	0	0	0	0
15	15	9	1	0	0	0	0	0	0	352.067404	1	0.6	351.674282	352	0.325717708	8	-1	0.166835187	0.368421053	0	0	28807.7227	21650.498	63201.418	52876.1445	14843.8867	3261.44189	93488.4844	87881.4766	111456.078	94766.6328	0
16	19	8	1	0	0	0	0	0	0	352.103789	1.1875	0.5	351.710627	352	0.289372937	7	-1	0.177957533	0.272727273	0	0	162185.875	138231.156	349212.75	287971.625	70385.4766	40467.7148	508826.156	388443.5	539207.812	505181.125	0
17	23	7	1	0	0	0	0	0	0	352.140175	1.35294118	0.411764706	351.746972	352	0.253028165	6	-1	0.189079879	0.2	0	0	116774.719	96963.6172	253801.484	228082.234	50484.4609	32542.1699	393596.938	298415.594	440647.062	415463.562	0
18	27	6	1	0	0	0	0	0	0	352.17656	1.5	0.333333333	351.783317	352	0.216683393	5	-1	0.200202224	0.142857143	0	0	16730.4883	15015.9512	32285.8223	35139.3281	6672.35352	5448.7085	56226.5898	43940.2734	62367.9609	49423.8906	0
15	14	10	0	0	0	0	0	0	0	353.05142	0.933333333	0.666666667	352.657199	353	0.342800869	9	-1	0.166835187	0.4	0	0	36332.8398	26938.4258	85983.125	76457.2656	0	0	93788.3672	92078.8984	115815.359	125268.961	0
16	18	9	0	0	0	0	0	0	0	353.087805	1.125	0.5625	352.693544	353	0.306456097	8	-1	0.177957533	0.304347826	0	0	392850.312	325292.938	875556	764624.125	178219.328	106013.305	1249898	1013536	1404765.88	1280920.38	0
17	22	8	0	0	0	0	0	0	0	353.12419	1.29411765	0.470588235	352.729889	353	0.270111326	7	-1	0.189079879	0.230769231	0	0	1109593.62	889987.125	2348159.5	2057244.75	500451.844	336302.375	3478024.25	2745356.25	3993383.25	3532996	0
18	26	7	0	0	0	0	0	0	0	353.160576	1.44444444	0.388888889	352.766233	353	0.233766554	6	-1	0.200202224	0.172413793	0	0	491595.219	385019.594	1040883.25	873241	216932.797	140542.406	1556331.62	1208067.25	1814114.75	1657382	0
19	30	6	0	0	0	0	0	0	0	353.196961	1.57894737	0.315789474	352.802578	353	0.197421782	5	-1	0.21132457	0.125	0	0	0	0	0	0	0	0	24392.8047	20712.6348	88210.0156	83000.7266	0
20	34	5	0	0	0	0	0	0	0	353.233347	1.7	0.25	352.838923	353	0.16107701	4	-1	0.222446916	0.0857142857	0	0	0	0	0	0	0	880.875977	0	0	0	0	0
14	13	10	1	0	0	0	0	0	0	354.046669	0.928571429	0.714285714	353.651337	354	0.348663173	8	-2	0.155712841	0.375	0	0	0	2168.64258	4769.0293	0	0	0	10436.4814	0	0	8943.03125	0
15	17	9	1	0	0	0	0	0	0	354.083054	1.13333333	0.6	353.687682	354	0.312318401	7	-2	0.166835187	0.263157895	0	0	76067.9375	65933.0781	170295.828	153851.719	33728.5195	21379.2227	243090.156	196498.938	273416.438	262813.719	0
16	21	8	1	0	0	0	0	0	0	354.119439	1.3125	0.5	353.724026	354	0.275973629	6	-2	0.177957533	0.181818182	0	0	182063.453	146951.188	385372.406	324591.844	76768.2266	48958.8555	541759.812	441994.125	620046	572340.938	0
17	25	7	1	0	0	0	0	0	0	354.155825	1.47058824	0.411764706	353.760371	354	0.239628858	5	-2	0.189079879	0.12	0	0	51004.7617	40264.4609	110598.891	97669.5078	24699.9199	15840.1309	173563.828	126106.062	185078.109	182920.406	0
13	8	12	0	0	0	0	0	0	0	354.994299	0.615384615	0.923076923	354.597909	355	0.402091105	10	-2	0.144590495	0.571428571	0	0	0	0	0	0	0	0	0	0	0	1136.78784	0
14	12	11	0	0	0	0	0	0	0	355.030684	0.857142857	0.785714286	354.634254	355	0.365746334	9	-2	0.155712841	0.411764706	0	0	2255.93799	1927.84106	5063.74707	4392.26953	0	0	7001.31494	1672.09119	6077.32959	5311.50781	0
15	16	10	0	0	0	0	0	0	0	355.06707	1.06666667	0.666666667	354.670598	355	0.329401562	8	-2	0.166835187	0.3	0	0	106533.234	82631.3438	256411.562	201049.75	42769.875	25002.1367	349839.344	284319.5	362090.156	374741.281	0
16	20	9	0	0	0	0	0	0	0	355.103455	1.25	0.5625	354.706943	355	0.29305679	7	-2	0.177957533	0.217391304	0	0	735377.438	576688.125	1615047.38	1374661.62	320348.188	198435.172	2274937.25	1804742.5	2479244.25	2320438	0
17	24	8	0	0	0	0	0	0	0	355.13984	1.41176471	0.470588235	354.743288	355	0.256712018	6	-2	0.189079879	0.153846154	0	0	798016.062	640016.562	1693865.12	1488238.5	356822.031	222812.828	2592610.25	2036009.88	2982796.75	2615953	0
21	24	5	0	0	0	0	0	0	0	355.155097	1.14285714	0.238095238	354.758527	355	0.241472854	10	5	0.233569262	0.405405405	0	0	0	0	0	0	0	0	1993.9751	0	0	0	0
14	28	10	0	0	0	0	0	0	0	355.160969	2	0.714285714	354.764394	355	0.235606411	1	-9	0.155712841	0	0	0	0	0	0	0	0	551.432495	0	0	0	0	0
18	28	7	0	0	0	0	0	0	0	355.176226	1.55555556	0.388888889	354.779633	355	0.220367247	5	-2	0.200202224	0.103448276	0	0	148020.219	122281.055	317079.438	272688.656	65742.6016	37540.6172	473779.906	375873.344	544991.75	487778.875	0
15	32	9	0	0	0	0	0	0	0	355.197355	2.13333333	0.6	354.800738	355	0.19926164	0	-9	0.166835187	0	0	0	0	0	0	0	0	0	0	0	0	2298.44971	0
19	32	6	0	0	0	0	0	0	0	355.212611	1.68421053	0.315789474	354.815978	355	0.184022475	4	-2	0.21132457	0.0625	0	4793.65527	4513.74512	7658.46826	13350.0264	8576.71875	3349.9856	0	10473.4746	9826.62695	8618.37988	9397.69434	0
17	11	8	1	0	0	0	0	0	0	356.041189	0.647058824	0.470588235	355.643631	356	0.356369473	12	4	0.189079879	0.666666667	0	0	596.519043	0	0	0	0	0	0	2075.57983	0	0	0
14	15	10	1	0	0	0	0	0	0	356.062319	1.07142857	0.714285714	355.664736	356	0.335263866	7	-3	0.155712841	0.25	0	0	8281.16309	7802.4248	20130.3652	14263.9912	3766.84937	0	24366.9688	28914.8281	27872.3184	27592.8301	0
15	19	9	1	0	0	0	0	0	0	356.098704	1.26666667	0.6	355.701081	356	0.298919094	6	-3	0.166835187	0.157894737	0	0	93495.9141	79549.3359	227462.422	202427.188	40475.418	22324.4297	317099.969	251205.344	331370.938	326679.188	0
16	23	8	1	0	0	0	0	0	0	356.135089	1.4375	0.5	355.737426	356	0.262574322	5	-3	0.177957533	0.0909090909	0	0	84435.0547	71676.2891	184220.734	150367.719	36500.7695	16098.3818	271809.969	212348.391	304059.438	269421.219	0
20	23	5	1	0	0	0	0	0	0	356.150346	1.15	0.25	355.752665	356	0.247335157	9	4	0.222446916	0.393939394	0	0	0	0	0	0	0	0	0	0	0	820.295227	0
17	27	7	1	0	0	0	0	0	0	356.171475	1.58823529	0.411764706	355.77377	356	0.226229551	4	-3	0.189079879	0.04	0	0	16702.668	16216.6162	29861.4395	21538.1113	8425.84668	6432.91113	63015.9297	48994.4844	40185.6328	52135.0625	0
14	14	11	0	0	0	0	0	0	0	357.046334	1	0.785714286	356.647653	357	0.352347026	8	-3	0.155712841	0.294117647	0	0	8096.58203	7631.1626	25090.4805	22315.168	4129.27393	0	52183.4492	28455.6816	41743.5352	30706.9297	0
18	14	8	0	0	0	0	0	0	0	357.06159	0.777777778	0.444444444	356.662892	357	0.337107862	12	4	0.200202224	0.571428571	0	0	0	4510.146	6496.47217	0	0	0	10437.04	0	0	8929.5459	0
15	18	10	0	0	0	0	0	0	0	357.082719	1.2	0.666666667	356.683998	357	0.316002255	7	-3	0.166835187	0.2	0	0	198508.453	146372.797	448655.906	372241.75	82661.3125	43633.3477	636128.625	468665.656	692509.5	651701.562	0
19	18	7	0	0	0	0	0	0	0	357.097976	0.947368421	0.368421053	356.699237	357	0.30076309	11	4	0.21132457	0.483870968	0	0	0	0	0	0	0	0	10959.7363	0	0	13129.8799	0
16	22	9	0	0	0	0	0	0	0	357.119105	1.375	0.5625	356.720343	357	0.279657483	6	-3	0.177957533	0.130434783	0	0	567566.688	453860.5	1264285.5	1075236.62	245866.875	150573.672	1877098.75	1458852.5	2106507.75	1842561.12	0
20	22	6	0	0	0	0	0	0	0	357.134361	1.1	0.3	356.735582	357	0.264418318	10	4	0.222446916	0.411764706	0	0	28214.2656	21750.4141	53229.793	51084.5391	10108.5459	9002.27246	79695.1953	74452.2422	101940.578	105959.156	0
13	26	11	0	0	0	0	0	0	0	357.140234	2	0.846153846	356.741448	357	0.258551876	1	-10	0.144590495	0	0	0	2461.63867	0	0	9072.41699	0	0	0	0	0	0	0
17	26	8	0	0	0	0	0	0	0	357.15549	1.52941176	0.470588235	356.756687	357	0.243312711	5	-3	0.189079879	0.0769230769	0	0	255100.703	208816.672	549155.938	463350.656	117501.461	76488.0859	826029.812	639626.75	949354.312	918361.562	0
21	26	5	0	0	0	0	0	0	0	357.170746	1.23809524	0.238095238	356.771926	357	0.228073546	9	4	0.233569262	0.351351351	0	0	17696.3887	13790.0283	32282.9824	32925.3398	5663.73828	4268.47607	52552.7891	45677.0625	63471.3594	61508.0469	0
18	30	7	0	0	0	0	0	0	0	357.191876	1.66666667	0.388888889	356.793032	357	0.206967939	4	-3	0.200202224	0.0344827586	0	0	27350.1426	27512.3594	60714.0664	49760.0586	14665.5742	6263.62891	64688.9844	49818.8438	80821.5781	75170.0312	0
19	34	6	0	0	0	0	0	0	0	357.228261	1.78947368	0.315789474	356.829377	357	0.170623168	3	-3	0.21132457	0	0	0	11493.3633	6316.40771	8867.75781	6058.61377	8445.25391	0	0	0	0	0	0
16	9	9	1	0	0	0	0	0	0	358.020454	0.5625	0.5625	357.620685	358	0.379314937	12	3	0.177957533	0.714285714	0	0	0	0	0	0	0	0	0	871.046509	0	0	0
20	9	6	1	0	0	0	0	0	0	358.03571	0.45	0.3	357.635924	358	0.364075772	16	10	0.222446916	0.8125	0	0	0	383.166992	0	0	0	0	0	0	0	0	0
17	13	8	1	0	0	0	0	0	0	358.056839	0.764705882	0.470588235	357.65703	358	0.342970165	11	3	0.189079879	0.583333333	0	0	2136.71387	0	0	3985.1521	0	796.030029	0	0	7637.37158	0	0
14	17	10	1	0	0	0	0	0	0	358.077969	1.21428571	0.714285714	357.678135	358	0.321864559	6	-4	0.155712841	0.125	0	0	0	0	34619.5664	0	0	0	0	28631.5137	49167.0273	0	0
22	17	4	1	0	0	0	0	0	0	358.108481	0.772727273	0.181818182	357.708614	358	0.291386229	14	10	0.244691608	0.631578947	0	0	0	0	0	0	0	910.171509	0	0	0	0	0
15	21	9	1	0	0	0	0	0	0	358.114354	1.4	0.6	357.71448	358	0.285519787	5	-4	0.166835187	0.0526315789	0	0	57067.0859	37854.0352	124871.508	107686.125	24598.1289	13088.3691	192430.375	138567.141	197986.703	164019.797	0
19	21	6	1	0	0	0	0	0	0	358.12961	1.10526316	0.315789474	357.729719	358	0.270280622	9	3	0.21132457	0.4	0	0	7172.89648	0	11846.4639	13369.4814	3222.3877	1457.59851	20956.4297	22557.1094	28730.1699	0	0
16	25	8	1	0	0	0	0	0	0	358.150739	1.5625	0.5	357.750825	358	0.249175015	4	-4	0.177957533	0	0	0	19099.5957	13596.665	41856.0195	32347.1035	8081.9834	4559.05518	65759.7188	51396.5156	65503.1328	64914.4883	0
20	25	5	1	0	0	0	0	0	0	358.165996	1.25	0.25	357.766064	358	0.23393585	8	3	0.222446916	0.333333333	0	0	1314.72986	1250.01086	4364.80615	3908.46216	805.75647	536.190674	9510.36621	3494.34253	11512.8271	9637.21094	0
17	29	7	1	0	0	0	0	0	0	358.187125	1.70588235	0.411764706	357.78717	358	0.212830243	3	-4	0.189079879	0	0	0	0	1155.12488	1046.94226	920.603882	2851.75488	2624.0188	0	0	0	0	0
20	8	7	0	0	0	0	0	0	0	359.019726	0.4	0.35	358.618841	359	0.381158933	17	10	0.222446916	0.818181818	0	0	0	0	0	914.796265	0	0	0	0	0	0	0
13	12	12	0	0	0	0	0	0	0	359.025599	0.923076923	0.923076923	358.624708	359	0.375292491	8	-4	0.144590495	0.285714286	0	0	0	0	0	0	0	0	0	0	1024.00366	1168.87036	0
17	12	9	0	0	0	0	0	0	0	359.040855	0.705882353	0.529411765	358.639947	359	0.360053326	12	3	0.189079879	0.6	0	0	0	0	0	0	0	0	9668.51953	0	0	0	0
21	12	6	0	0	0	0	0	0	0	359.056111	0.571428571	0.285714286	358.655186	359	0.344814161	16	10	0.233569262	0.722222222	0	0	0	0	0	0	0	466.403534	0	3941.7168	11403.4023	0	0
14	16	11	0	0	0	0	0	0	0	359.061984	1.14285714	0.785714286	358.661052	359	0.338947719	7	-4	0.155712841	0.176470588	0	0	15933.6816	15987.75	39923.543	35427.8906	5427.57373	4326.77979	53141.5977	55578.6172	56482.2188	59111.4766	0
18	16	8	0	0	0	0	0	0	0	359.07724	0.888888889	0.444444444	358.676291	359	0.323708554	11	3	0.200202224	0.5	0	0	12176.0674	9883.32812	29082.5527	26204.123	0	0	39418.5391	36973.7656	44054.9453	33435.6367	0
15	20	10	0	0	0	0	0	0	0	359.098369	1.33333333	0.666666667	358.697397	359	0.302602947	6	-4	0.166835187	0.1	0	0	155905.734	131393.109	369354.281	317010.062	66059.2656	42017.6719	511832.781	396967.406	563729.812	530209.188	0
19	20	7	0	0	0	0	0	0	0	359.113626	1.05263158	0.368421053	358.712636	359	0.287363783	10	3	0.21132457	0.419354839	0	0	68529.4766	59542.6445	151033.844	129906.18	32116.4297	21211.5977	204145.453	170422.5	220110.641	218242.328	0
16	24	9	0	0	0	0	0	0	0	359.134755	1.5	0.5625	358.733742	359	0.266258176	5	-4	0.177957533	0.0434782609	0	0	188984.781	158196.625	440000.531	379153.094	90738.7969	45095.8945	673917.25	519432.125	730439.812	671447.125	0
20	24	6	0	0	0	0	0	0	0	359.150011	1.2	0.3	358.748981	359	0.251019011	9	3	0.222446916	0.352941176	0	0	115998.203	96482.7266	236253.828	208335.688	53367	34748.5234	348214.906	289794.344	427244.625	376505.312	0
17	28	8	0	0	0	0	0	0	0	359.17114	1.64705882	0.470588235	358.770087	359	0.229913404	4	-4	0.189079879	0	0	0	47533.8633	38157.3047	98404.3516	90009.1797	25051.8887	9132.75684	136515.703	104077.703	154703.906	134589.797	0
21	28	5	0	0	0	0	0	0	0	359.186397	1.33333333	0.238095238	358.785326	359	0.214674239	8	3	0.233569262	0.297297297	0	0	25493.2051	21168.9004	49700.2891	45400.4531	11708.5908	8854.78613	76154.2891	61166.75	99973.5156	90227.9141	0
18	32	7	0	0	0	0	0	0	0	359.207526	1.77777778	0.388888889	358.806431	359	0.193568632	3	-4	0.200202224	0	0	0	0	0	0	0	13993.7695	4940.88965	0	0	0	0	0
19	36	6	0	0	0	0	0	0	0	359.243911	1.89473684	0.315789474	358.842776	359	0.15722386	2	-4	0.21132457	0	0	0	0	0	0	0	1204.22058	0	0	0	0	0	0
16	11	9	1	0	0	0	0	0	0	360.036104	0.6875	0.5625	359.634084	360	0.36591563	11	2	0.177957533	0.619047619	0	0	0	0	0	0	0	0	0	0	0	2198.5647	0
20	11	6	1	0	0	0	0	0	0	360.05136	0.55	0.3	359.649324	360	0.350676465	15	9	0.222446916	0.75	0	0	0	0	0	0	0	0	0	0	1278.67322	0	0
17	15	8	1	0	0	0	0	0	0	360.072489	0.882352941	0.470588235	359.670429	360	0.329570858	10	2	0.189079879	0.5	0	0	4897.22705	5747.62646	12224.9736	0	2475.14355	0	18564.5586	17945.4258	12325.9502	17589.2715	0
14	19	10	1	0	0	0	0	0	0	360.093618	1.35714286	0.714285714	359.691535	360	0.308465251	5	-5	0.155712841	0	0	0	0	0	0	0	0	0	0	40488.5469	0	46422.1758	0
18	19	7	1	0	0	0	0	0	0	360.108875	1.05555556	0.388888889	359.706774	360	0.293226087	9	2	0.200202224	0.407407407	0	0	26031.6719	19109.1367	54487.332	44853.125	10774.9287	6705.14844	66979.9922	50344.332	88235.0234	86263.7969	0
15	23	9	1	0	0	0	0	0	0	360.130004	1.53333333	0.6	359.72788	360	0.27212048	4	-5	0.166835187	0	0	0	0	12312.1475	38770.9062	25351.4863	0	0	58318.4688	46995.2539	68526.5938	58335.5664	0
19	23	6	1	0	0	0	0	0	0	360.14526	1.21052632	0.315789474	359.743119	360	0.256881315	8	2	0.21132457	0.333333333	0	0	22575.873	16350.8193	46353.332	34908.7461	9743.72852	7677.35156	71441	53228.2891	65441.0703	70325.5312	0
16	27	8	1	0	0	0	0	0	0	360.166389	1.6875	0.5	359.764224	360	0.235775708	3	-5	0.177957533	0	0	0	0	0	1482.91833	1404.9364	0	1384.66431	3020.7959	0	0	3056.41675	0
20	27	5	1	0	0	0	0	0	0	360.181646	1.35	0.25	359.779463	360	0.220536543	7	2	0.222446916	0.272727273	0	0	830.915894	1055.11694	1864.02429	2264.60229	343.91745	214.380371	4014.37988	5310.13135	6689.4585	6553.48096	0
16	10	10	0	0	0	0	0	0	0	361.020119	0.625	0.625	360.617001	361	0.382998791	12	2	0.177957533	0.636363636	0	0	0	0	2276.2644	0	527.143433	210.87764	0	0	0	0	0
13	14	12	0	0	0	0	0	0	0	361.041249	1.07692308	0.923076923	360.638107	361	0.361893184	7	-5	0.144590495	0.142857143	0	0	0	0	0	1173.05334	0	388.184753	0	0	0	0	0
17	14	9	0	0	0	0	0	0	0	361.056505	0.823529412	0.529411765	360.653346	361	0.346654019	11	2	0.189079879	0.52	0	0	14862.624	9729.02734	33983.9922	35938.1758	5874.33984	4245.81299	50695.0352	17771.7188	54794.5781	49896.0273	0
14	18	11	0	0	0	0	0	0	0	361.077634	1.28571429	0.785714286	360.674452	361	0.325548412	6	-5	0.155712841	0.0588235294	0	0	9951.51367	8430.70605	32375.7754	28002.7734	5639.41797	2875.84863	26257.5117	32968.6406	34016.2891	48019.1641	0
18	18	8	0	0	0	0	0	0	0	361.09289	1	0.444444444	360.689691	361	0.310309247	10	2	0.200202224	0.428571429	0	0	78568.8438	68398.0859	184307.062	145644.906	37133.5469	21079.2949	253243.703	204255.906	265609.531	249735.938	0
15	22	10	0	0	0	0	0	0	0	361.114019	1.46666667	0.666666667	360.710796	361	0.28920364	5	-5	0.166835187	0	0	0	59175.2148	46467.3086	135620.094	109615.117	27082.4395	14424.8213	175191.812	147375.188	194890.203	167576.781	0
19	22	7	0	0	0	0	0	0	0	361.129276	1.15789474	0.368421053	360.726036	361	0.273964475	9	2	0.21132457	0.35483871	0	0	253812.188	201382.406	521110.656	453049.094	108598.266	71333.8672	748724.562	616677.125	926410.375	817841.625	0
16	26	9	0	0	0	0	0	0	0	361.150405	1.625	0.5625	360.747141	361	0.252858868	4	-5	0.177957533	0	22832.6758	0	57877.2383	48607.2383	88011.2656	79973.9609	29984.0547	16049.6172	119512.812	88664.9922	119186.531	111869.523	0
20	26	6	0	0	0	0	0	0	0	361.165661	1.3	0.3	360.76238	361	0.237619704	8	2	0.222446916	0.294117647	0	0	180794.5	143396.109	376876.625	317321.656	86311.375	53005.0977	543206.812	463833.938	669641.312	598127.688	0
17	30	8	0	0	0	0	0	0	0	361.18679	1.76470588	0.470588235	360.783486	361	0.216514097	3	-5	0.189079879	0	0	0	2007.4541	663.69873	0	2280.2373	6425.71045	823.131836	0	1565.40076	0	1266.80872	0
21	30	5	0	0	0	0	0	0	0	361.202047	1.42857143	0.238095238	360.798725	361	0.201274932	7	2	0.233569262	0.243243243	0	0	19719.6367	16985.5469	40694.5273	29761.1094	8702.8252	8208.39453	53492.6719	46229.8008	83215.0781	58100.0547	0
12	13	12	1	0	0	0	0	0	0	362.036498	1.08333333	1	361.632245	362	0.367755488	6	-6	0.13346815	0	0	0	444.429199	0	0	0	0	0	0	0	0	0	0
16	13	9	1	0	0	0	0	0	0	362.051754	0.8125	0.5625	361.647484	362	0.352516323	10	1	0.177957533	0.523809524	0	0	3264.6582	0	5547.6792	5116.87598	1188.23035	1444.3446	3033.44531	5025.83057	12339.5859	6130.53076	0
17	17	8	1	0	0	0	0	0	0	362.088139	1	0.470588235	361.683828	362	0.316171551	9	1	0.189079879	0.416666667	7063.7583	0	34985.5938	29325.1094	67895.0078	56032.5781	16451.7012	10377.375	90029.0156	69084.9453	103658.055	89787.7188	0
14	21	10	1	0	0	0	0	0	0	362.109269	1.5	0.714285714	361.704934	362	0.295065944	4	-6	0.155712841	0	0	0	0	0	0	0	0	0	0	30204.4375	0	0	0
18	21	7	1	0	0	0	0	0	0	362.124525	1.16666667	0.388888889	361.720173	362	0.279826779	8	1	0.200202224	0.333333333	0	0	71932.3203	50019.3984	145079.672	127984.82	30335.457	19747.7422	200310.031	160581.688	231895.25	202455.016	0
15	25	9	1	0	0	0	0	0	0	362.145654	1.66666667	0.6	361.741279	362	0.258721172	3	-6	0.166835187	0	0	0	5633.88086	4714.32715	11736.7588	0	2505.70142	0	16493.7305	15117.4541	25358.9336	0	0
19	25	6	1	0	0	0	0	0	0	362.16091	1.31578947	0.315789474	361.756518	362	0.243482008	7	1	0.21132457	0.266666667	0	0	29171.8008	21216.6641	61705.5547	57353.1523	13920.1514	10671.4219	86501.1328	73868.2344	111929.617	102518.281	0
20	29	5	1	0	0	0	0	0	0	362.197296	1.45	0.25	361.792863	362	0.207137236	6	1	0.222446916	0.212121212	0	0	0	415.468231	1243.98108	888.960876	286.5802	0	2256.57007	1996.11365	4117.49316	3691.65723	0
16	12	10	0	0	0	0	0	0	0	363.03577	0.75	0.625	362.630401	363	0.369599483	11	1	0.177957533	0.545454545	0	0	2724.27539	4277.68701	10068.2305	12876.1855	0	0	17472.1094	20557.377	25308.623	15294.6914	0
13	16	12	0	0	0	0	0	0	0	363.056899	1.23076923	0.923076923	362.651506	363	0.348493876	6	-6	0.144590495	0	0	0	0	0	0	0	282.693115	0	0	0	0	0	0
17	16	9	0	0	0	0	0	0	0	363.072155	0.941176471	0.529411765	362.666745	363	0.333254712	10	1	0.189079879	0.44	0	0	69640.6094	57524.4805	149335.922	131166.016	26720.7637	11276.4141	188887.047	151844.734	205159.141	199476.359	0
14	20	11	0	0	0	0	0	0	0	363.093284	1.42857143	0.785714286	362.687851	363	0.312149105	5	-6	0.155712841	0	0	0	0	10344.6377	0	0	0	0	0	0	0	0	0
18	20	8	0	0	0	0	0	0	0	363.10854	1.11111111	0.444444444	362.70309	363	0.29690994	9	1	0.200202224	0.357142857	0	0	361854.688	307625.781	765135.188	688924.062	159346.516	103633.867	1142782.38	865099.5	1224120.25	1123377.75	0
15	24	10	0	0	0	0	0	0	0	363.129669	1.6	0.666666667	362.724196	363	0.275804333	4	-6	0.166835187	0	0	0	16500.7852	0	37769.6211	0	9040.71387	4002.05273	42570.4375	0	62888.1992	0	0
19	24	7	0	0	0	0	0	0	0	363.144926	1.26315789	0.368421053	362.739435	363	0.260565168	8	1	0.21132457	0.290322581	0	0	508178.375	416736.719	1078002	913830.812	222786.344	155126.672	1593685.38	1273625.12	1893914.75	1677764.62	0
16	28	9	0	0	0	0	0	0	0	363.166055	1.75	0.5625	362.76054	363	0.239459561	3	-6	0.177957533	0	0	0	0	3988.44482	0	0	5040.79639	0	0	10798.9141	0	0	0
20	28	6	0	0	0	0	0	0	0	363.181311	1.4	0.3	362.77578	363	0.224220396	7	1	0.222446916	0.235294118	0	0	172963.312	143545.953	357254.188	296582.562	77365.5625	55730.7852	553993.375	447191.344	648332.25	584033.5	0
21	32	5	0	0	0	0	0	0	0	363.217696	1.52380952	0.238095238	362.812124	363	0.187875625	6	1	0.233569262	0.189189189	0	0	2863.54614	1687.60437	5593.39502	5624.9917	973.941223	910.472717	12736.1377	12585.9307	18024.1621	16079.4346	0
15	11	10	1	0	0	0	0	0	0	364.031019	0.733333333	0.666666667	363.624538	364	0.375461787	10	0	0.166835187	0.555555556	0	0	0	0	0	874.477966	0	211.088379	1023.83655	0	0	0	0
16	15	9	1	0	0	0	0	0	0	364.067404	0.9375	0.5625	363.660883	364	0.339117016	9	0	0.177957533	0.428571429	0	0	17912.9043	10243.917	34119.0625	35753.4648	7173.51611	2952.05029	56337.2852	53520.9766	60119.6055	48694.7227	0
17	19	8	1	0	0	0	0	0	0	364.103789	1.11764706	0.470588235	363.697228	364	0.302772244	8	0	0.189079879	0.333333333	0	0	96525.5859	77086.8906	207772.828	171772.172	43057.2695	25833.8965	301642.938	219789.203	314503.625	297682.438	0
14	23	10	1	0	0	0	0	0	0	364.124919	1.64285714	0.714285714	363.718333	364	0.281666637	3	-7	0.155712841	0	0	0	0	0	0	0	0	2802.73511	0	0	0	0	0
18	23	7	1	0	0	0	0	0	0	364.140175	1.27777778	0.388888889	363.733573	364	0.266427472	7	0	0.200202224	0.259259259	0	0	104862.164	80630.6172	217050.656	192019.188	47212.5508	27124.5762	305738.406	256832.703	351572.281	317186.25	0
15	27	9	1	0	0	0	0	0	0	364.161304	1.8	0.6	363.754678	364	0.245321865	2	-7	0.166835187	0	0	0	2979.52783	1143.98425	0	6257.79053	1153.07947	1112.04736	0	0	0	0	0
19	27	6	1	0	0	0	0	0	0	364.17656	1.42105263	0.315789474	363.769917	364	0.2300827	6	0	0.21132457	0.2	0	0	20756.1367	21420.3555	45413.9453	38894.0586	10858.2539	5403.37012	64690.625	46162.3086	86418.9219	68224.0391	0
16	14	10	0	0	0	0	0	0	0	365.05142	0.875	0.625	364.6438	365	0.356200176	10	0	0.177957533	0.454545455	0	0	35556.9883	21404.4824	63805.7812	50755.5781	12963.6992	10688.0459	84366.7266	77665.0703	111223.703	114948.984	0
17	18	9	0	0	0	0	0	0	0	365.087805	1.05882353	0.529411765	364.680145	365	0.319855404	9	0	0.189079879	0.36	0	0	262421.469	206523.141	572614.938	480562.906	112717.719	72201.4609	775830.25	635699.438	860251.312	803745	0
18	22	8	0	0	0	0	0	0	0	365.12419	1.22222222	0.444444444	364.716489	365	0.283510633	8	0	0.200202224	0.285714286	0	0	916175.875	728941.25	1975843.38	1670428.88	410855.344	277630.125	2822152.75	2268208.5	3290177.75	2900579.75	0
19	26	7	0	0	0	0	0	0	0	365.160576	1.36842105	0.368421053	364.752834	365	0.247165861	7	0	0.21132457	0.225806452	0	0	570350.5	471089.969	1208023.75	1043956.69	264058.562	180233.734	1845983.25	1489847.75	2112519.5	1950208	0
20	30	6	0	0	0	0	0	0	0	365.196961	1.5	0.3	364.789179	365	0.210821089	6	0	0.222446916	0.176470588	0	0	87229.3906	75078.7812	171308.453	151868.516	37350.4258	27320.9043	270792.875	225163.922	327990.438	304233.125	0
15	13	10	1	0	0	0	0	0	0	366.046669	0.866666667	0.666666667	365.637938	366	0.36206248	9	-1	0.166835187	0.444444444	0	0	0	1760.06458	5841.0166	3474.12231	0	0	6485.33447	7675.10645	3398.27563	0	0
16	17	9	1	0	0	0	0	0	0	366.083054	1.0625	0.5625	365.674282	366	0.325717708	8	-1	0.177957533	0.333333333	0	0	65720.7734	52876.2734	135456.141	122022.945	25824.8223	17793.4883	191675.359	155925.516	216914.062	202712.641	0
17	21	8	1	0	0	0	0	0	0	366.119439	1.23529412	0.470588235	365.710627	366	0.289372937	7	-1	0.189079879	0.25	0	0	181282.578	142710.297	389046.219	343136.562	77448.7266	46598.8984	540988.812	416391.5	596659.688	520874.281	0
18	25	7	1	0	0	0	0	0	0	366.155825	1.38888889	0.388888889	365.746972	366	0.253028165	6	-1	0.200202224	0.185185185	0	0	78816.3906	68446.9219	160546.781	141172.656	34515.0234	23901.998	247373.141	195886.391	263001.406	241283.5	0
19	29	6	1	0	0	0	0	0	0	366.19221	1.52631579	0.315789474	365.783317	366	0.216683393	5	-1	0.21132457	0.133333333	0	0	3644.31079	1514.32715	8969.14648	4192.87988	1610.0188	794.278687	8825.84082	8601.2168	22149.6387	19529.6855	0
15	12	11	0	0	0	0	0	0	0	367.030684	0.8	0.733333333	366.620854	367	0.379145641	10	-1	0.166835187	0.473684211	0	0	1153.72717	2118.90723	6303.37598	5420.48779	0	0	0	0	0	0	0
16	16	10	0	0	0	0	0	0	0	367.06707	1	0.625	366.657199	367	0.342800869	9	-1	0.177957533	0.363636364	0	0	100626.273	78184.5938	229607.047	198058.438	42352.8945	23717.0039	296652.562	253535.938	335776	315783.031	0
17	20	9	0	0	0	0	0	0	0	367.103455	1.17647059	0.529411765	366.693544	367	0.306456097	8	-1	0.189079879	0.28	0	0	722389.312	583825.188	1588147.5	1348485.38	314392.844	197534.172	2221742.25	1750321.62	2459545.5	2276557.25	0
18	24	8	0	0	0	0	0	0	0	367.13984	1.33333333	0.444444444	366.729889	367	0.270111326	7	-1	0.200202224	0.214285714	0	0	1126166.25	888518.062	2404166.25	2079141.12	505086	336001.469	3591657	2855822	4078078	3499908.75	0
19	28	7	0	0	0	0	0	0	0	367.176226	1.47368421	0.368421053	366.766233	367	0.233766554	6	-1	0.21132457	0.161290323	0	0	308138	236699.438	631141.625	545496.5	134478.656	93283.6719	971594.188	791003.812	1141407.25	1055356	0
20	32	6	0	0	0	0	0	0	0	367.212611	1.6	0.3	366.802578	367	0.197421782	5	-1	0.222446916	0.117647059	0	0	18381.2109	16188.998	44477.1484	41477.5391	7348.52979	4897.25439	83826.2422	68172.3047	84359.6094	76869.3281	0
15	15	10	1	0	0	0	0	0	0	368.062319	1	0.666666667	367.651337	368	0.348663173	8	-2	0.166835187	0.333333333	0	0	10427.332	9571.43262	28535.3223	25237.4453	6054.41992	0	40046.3164	32505.0469	49514.5469	45298.7891	0
16	19	9	1	0	0	0	0	0	0	368.098704	1.1875	0.5625	367.687682	368	0.312318401	7	-2	0.177957533	0.238095238	0	0	136715.719	109327.156	300151.406	260181.844	55736.125	35551.9141	432002.938	347354.438	461858.594	442974.094	0
17	23	8	1	0	0	0	0	0	0	368.135089	1.35294118	0.470588235	367.724026	368	0.275973629	6	-2	0.189079879	0.166666667	0	0	149288.438	127503.414	322117.406	284281.125	59107.5	41032.4961	469041.375	348539.594	518500.406	458044.188	0
14	27	10	1	0	0	0	0	0	0	368.156219	1.92857143	0.714285714	367.745132	368	0.254868023	1	-9	0.155712841	0	0	5370.70947	0	0	0	0	0	0	0	0	0	0	0
18	27	7	1	0	0	0	0	0	0	368.171475	1.5	0.388888889	367.760371	368	0.239628858	5	-2	0.200202224	0.111111111	0	0	28847.2559	28882.1504	62587.3945	52947.1562	15348.8896	5737.51221	83777.8828	72536.3906	107657.406	92429.3828	0
18	10	9	0	0	0	0	0	0	0	369.025205	0.555555556	0.5	368.613148	369	0.386851941	14	5	0.200202224	0.703703704	0	0	0	0	0	0	0	260.998932	0	0	0	0	0
15	14	11	0	0	0	0	0	0	0	369.046334	0.933333333	0.733333333	368.634254	369	0.365746334	9	-2	0.166835187	0.368421053	0	0	11556.9375	5597.69482	30261.209	21841.5449	3580.19873	3253.09302	43251.5078	38770.6211	52069.3789	60694.1172	0
16	18	10	0	0	0	0	0	0	0	369.082719	1.125	0.625	368.670598	369	0.329401562	8	-2	0.177957533	0.272727273	0	0	274378.531	220622.875	620261.688	538501.938	116778.883	66073.5156	897159.375	684465.938	971357.25	902018.688	0
17	22	9	0	0	0	0	0	0	0	369.119105	1.29411765	0.529411765	368.706943	369	0.29305679	7	-2	0.189079879	0.2	0	0	971806	758392.875	2113012.75	1787606.88	428853.25	275112.594	3051235.25	2382218.5	3410734.25	3103220.25	0
18	26	8	0	0	0	0	0	0	0	369.15549	1.44444444	0.444444444	368.743288	369	0.256712018	6	-2	0.200202224	0.142857143	0	0	632898.125	500626.938	1357971.75	1159938.38	276656.375	170578.453	2048439.12	1608765.88	2364304	2159709.25	0
22	26	5	0	0	0	0	0	0	0	369.170746	1.18181818	0.227272727	368.758527	369	0.241472854	10	5	0.244691608	0.384615385	0	0	0	0	0	0	0	0	1714.85181	1499.73816	3487.76562	0	0
19	30	7	0	0	0	0	0	0	0	369.191876	1.57894737	0.368421053	368.779633	369	0.220367247	5	-2	0.21132457	0.0967741935	0	0	81118.625	60293.9023	164569.922	143668.812	38543.457	23414.1719	256425.438	202005.016	313149.5	261669.312	0
20	34	6	0	0	0	0	0	0	0	369.228261	1.7	0.3	368.815978	369	0.184022475	4	-2	0.222446916	0.0588235294	0	0	0	0	1919.07373	0	2314.20996	0	0	0	0	0	0
13	9	12	1	0	0	0	0	0	0	370.005198	0.692307692	0.923076923	369.592047	370	0.407953409	9	-3	0.144590495	0.5	6433.31201	0	0	0	0	0	0	0	0	0	0	0	0
15	17	10	1	0	0	0	0	0	0	370.077969	1.13333333	0.666666667	369.664736	370	0.335263866	7	-3	0.166835187	0.222222222	0	0	33446.5156	22626.2617	70466.8516	58890.2539	16892.4434	11864.1748	104503.914	66270.8203	116061.633	91662.0703	0
16	21	9	1	0	0	0	0	0	0	370.114354	1.3125	0.5625	369.701081	370	0.298919094	6	-3	0.177957533	0.142857143	0	0	127366.883	99100.1016	293484.219	243885.859	53741.0781	30010.3223	414018.5	339199.781	480117.375	434944.625	0
17	25	8	1	0	0	0	0	0	0	370.150739	1.47058824	0.470588235	369.737426	370	0.262574322	5	-3	0.189079879	0.0833333333	0	0	55787.1719	44025.0039	120484.906	102683.008	25135.8145	20452.9258	172496.609	141033.484	208674.25	193477.062	0
18	29	7	1	0	0	0	0	0	0	370.187125	1.61111111	0.388888889	369.77377	370	0.226229551	4	-3	0.200202224	0.037037037	0	0	2902.22583	3730.94385	5611.41699	4389.59961	2853.69092	1519.83435	7824.11475	7834.41504	5140.18066	8492.37207	0
19	33	6	1	0	0	0	0	0	0	370.22351	1.73684211	0.315789474	369.810115	370	0.189884779	3	-3	0.21132457	0	0	0	0	0	0	0	226.409821	328.402161	0	0	0	0	0
14	12	12	0	0	0	0	0	0	0	371.025599	0.857142857	0.857142857	370.611308	371	0.388691798	9	-3	0.155712841	0.375	0	0	0	415.028809	0	547.942139	0	0	0	0	0	869.265503	0
15	16	11	0	0	0	0	0	0	0	371.061984	1.06666667	0.733333333	370.647653	371	0.352347026	8	-3	0.166835187	0.263157895	0	0	37158.5664	31932.9023	94570.4609	75341.3047	14554.1367	9876.79883	122992.984	96548.7969	155528.797	110795.109	0
16	20	10	0	0	0	0	0	0	0	371.098369	1.25	0.625	370.683998	371	0.316002255	7	-3	0.177957533	0.181818182	0	0	405814.562	309619.5	888280.375	751045	163710.375	97423.9531	1271347.88	973597.125	1380525.62	1253790	0
17	24	9	0	0	0	0	0	0	0	371.134755	1.41176471	0.529411765	370.720343	371	0.279657483	6	-3	0.189079879	0.12	0	0	594849.062	459438.344	1311143.75	1080806	252341.359	154233.609	1929007	1469914.88	2223082.25	2001641.25	0
21	24	6	0	0	0	0	0	0	0	371.150011	1.14285714	0.285714286	370.735582	371	0.264418318	10	4	0.233569262	0.388888889	0	0	17489.1211	15580.6504	40326.7578	31939.4043	7585.70703	5985.40088	68336.7969	54628.0781	83776.5391	57700.0625	0
14	28	11	0	0	0	0	0	0	0	371.155884	2	0.785714286	370.741448	371	0.258551876	1	-10	0.155712841	0	0	0	0	0	0	0	0	0	0	0	7003.94189	0	0
18	28	8	0	0	0	0	0	0	0	371.17114	1.55555556	0.444444444	370.756687	371	0.243312711	5	-3	0.200202224	0.0714285714	0	0	165951.312	125902.18	358365.844	297928.812	83604.0156	46924.8086	515290.344	427379.344	621693.688	578931.125	0
22	28	5	0	0	0	0	0	0	0	371.186397	1.27272727	0.227272727	370.771926	371	0.228073546	9	4	0.244691608	0.333333333	0	0	5996.87744	5864.35449	20766.6953	16021.4004	2070.99634	1668.66431	24396.2148	18788.0703	42039.0312	29178.2266	0
19	32	7	0	0	0	0	0	0	0	371.207526	1.68421053	0.368421053	370.793032	371	0.206967939	4	-3	0.21132457	0.0322580645	0	0	13069.0039	13512.1172	23405.875	18141.2773	10686.5928	0	22603.748	22913.4941	20443.2344	31866.6992	0
20	36	6	0	0	0	0	0	0	0	371.243911	1.8	0.3	370.829377	371	0.170623168	3	-3	0.222446916	0	0	0	10191.8555	8501.00195	0	0	8987.58398	0	0	0	0	0	0
13	11	12	1	0	0	0	0	0	0	372.020848	0.846153846	0.923076923	371.605446	372	0.394554102	8	-4	0.144590495	0.333333333	0	0	0	0	0	0	0	174.682251	0	0	0	0	0
17	11	9	1	0	0	0	0	0	0	372.036104	0.647058824	0.529411765	371.620685	372	0.379314937	12	3	0.189079879	0.652173913	0	0	0	0	0	0	189.073532	0	916.256897	0	0	0	0
14	15	11	1	0	0	0	0	0	0	372.057233	1.07142857	0.785714286	371.641791	372	0.35820933	7	-4	0.155712841	0.2	0	0	1148.06396	0	0	0	0	544.95459	0	0	0	0	0
18	15	8	1	0	0	0	0	0	0	372.072489	0.833333333	0.444444444	371.65703	372	0.342970165	11	3	0.200202224	0.538461538	0	0	0	0	3435.25928	0	0	0	0	0	0	0	0
15	19	10	1	0	0	0	0	0	0	372.093618	1.26666667	0.666666667	371.678135	372	0.321864559	6	-4	0.166835187	0.111111111	0	0	31718.3262	26337.7617	77525.2422	65630.3984	13657.2852	10958.373	111521.961	103506.367	127111.703	126881.086	0
19	19	7	1	0	0	0	0	0	0	372.108875	1	0.368421053	371.693375	372	0.306625394	10	3	0.21132457	0.448275862	0	0	0	0	0	0	0	0	0	0	0	22613.248	0
16	23	9	1	0	0	0	0	0	0	372.130004	1.4375	0.5625	371.71448	372	0.285519787	5	-4	0.177957533	0.0476190476	0	0	58276.9922	40728.5586	124256.516	107334.484	25863.0059	14072.1045	179653.047	135829.641	220169.078	181210.828	0
20	23	6	1	0	0	0	0	0	0	372.14526	1.15	0.3	371.729719	372	0.270280622	9	3	0.222446916	0.375	0	0	0	3393.9292	9464.89453	6426.70654	1369.1261	1497.35828	6912.45215	12349.5479	15927.6445	16430.1914	0
17	27	8	1	0	0	0	0	0	0	372.166389	1.58823529	0.470588235	371.750825	372	0.249175015	4	-4	0.189079879	0	0	0	7660.67969	5309.33936	22826.5195	17909.4473	5409.65723	3998.42261	19808.3086	16266.8545	46475.75	38541.5703	0
21	27	5	1	0	0	0	0	0	0	372.181646	1.28571429	0.238095238	371.766064	372	0.23393585	8	3	0.233569262	0.314285714	0	0	0	0	0	0	0	0	0	0	0	822.482971	0
19	35	6	1	0	0	0	0	0	0	372.23916	1.84210526	0.315789474	371.823515	372	0.176485472	2	-4	0.21132457	0	0	0	0	0	0	0	389.034302	0	0	0	0	0	0
17	10	10	0	0	0	0	0	0	0	373.020119	0.588235294	0.588235294	372.603602	373	0.396398098	13	3	0.189079879	0.666666667	0	0	0	353.87027	0	748.726074	200.419083	0	1157.57166	0	2276.61182	2513.78125	0
21	10	7	0	0	0	0	0	0	0	373.035376	0.476190476	0.333333333	372.618841	373	0.381158933	17	10	0.233569262	0.771428571	0	0	0	0	0	0	194.365372	0	0	0	0	0	0
14	14	12	0	0	0	0	0	0	0	373.041249	1	0.857142857	372.624708	373	0.375292491	8	-4	0.155712841	0.25	0	0	0	0	2688.55566	2953.56226	453.990356	0	5498.42383	4528.53223	4575.96729	4491.25	0
18	14	9	0	0	0	0	0	0	0	373.056505	0.777777778	0.5	372.639947	373	0.360053326	12	3	0.200202224	0.555555556	0	0	0	2869.85718	6365.87305	5952.93994	1948.41443	0	0	0	0	0	0
15	18	11	0	0	0	0	0	0	0	373.077634	1.2	0.733333333	372.661052	373	0.338947719	7	-4	0.166835187	0.157894737	0	0	51448.9219	36863.0273	126523.094	105802.078	21105.2305	12266.4639	162351.469	136304.906	190794.344	189904.172	0
19	18	8	0	0	0	0	0	0	0	373.09289	0.947368421	0.421052632	372.676291	373	0.323708554	11	3	0.21132457	0.466666667	0	0	18043.8965	19132.584	47234.0195	37807.332	9226.55176	0	68856.5547	61861.9141	66080.9922	70886.5938	0
16	22	10	0	0	0	0	0	0	0	373.114019	1.375	0.625	372.697397	373	0.302602947	6	-4	0.177957533	0.0909090909	0	0	240543.172	196346.016	561442.188	469780.031	101073.375	61950.5547	809070.062	623165.5	939389.125	842386.688	0
20	22	7	0	0	0	0	0	0	0	373.129276	1.1	0.35	372.712636	373	0.287363783	10	3	0.222446916	0.393939394	0	0	80986.6562	63177.1484	164690.891	145837.641	35673.5781	26251.5176	253534.469	192749.781	282573.625	238260.594	0
17	26	9	0	0	0	0	0	0	0	373.150405	1.52941176	0.529411765	372.733742	373	0.266258176	5	-4	0.189079879	0.04	0	0	172169.797	134944.281	372255.75	306014.531	73868.1797	41985.0703	533926.062	431136.094	658891.812	561650.812	0
21	26	6	0	0	0	0	0	0	0	373.165661	1.23809524	0.285714286	372.748981	373	0.251019011	9	3	0.233569262	0.333333333	0	0	67228.8984	55605.9922	142480.453	123083.414	31139.5547	22463.6191	212879.906	178209.422	252977.531	230791.5	0
18	30	8	0	0	0	0	0	0	0	373.18679	1.66666667	0.444444444	372.770087	373	0.229913404	4	-4	0.200202224	0	0	0	32676.7832	22381.6719	59815.9023	48720.6016	14543.6543	2773.04419	67334.5781	53156.9883	71934.4219	60951.8633	0
22	30	5	0	0	0	0	0	0	0	373.202047	1.36363636	0.227272727	372.785326	373	0.214674239	8	3	0.244691608	0.282051282	0	0	5696.85156	4097.0752	11997.8125	13136.6328	0	1457.12085	25921.3633	25057.7012	44500.2891	25648.7148	0
19	34	7	0	0	0	0	0	0	0	373.223176	1.78947368	0.368421053	372.806431	373	0.193568632	3	-4	0.21132457	0	0	0	0	0	0	0	4156.64893	1359.89307	0	0	0	0	0
20	9	7	1	0	0	0	0	0	0	374.030625	0.45	0.35	373.612979	374	0.387021237	16	9	0.222446916	0.806451613	0	0	0	0	0	0	211.445862	0	0	0	0	0	0
17	13	9	1	0	0	0	0	0	0	374.051754	0.764705882	0.529411765	373.634084	374	0.36591563	11	2	0.189079879	0.565217391	0	0	1821.52905	1334.53723	1814.02173	0	0	0	2937.09448	2391.01929	0	5278.93555	0
18	17	8	1	0	0	0	0	0	0	374.088139	0.944444444	0.444444444	373.670429	374	0.329570858	10	2	0.200202224	0.461538462	0	0	8865.08496	0	0	16954.1328	4249.97266	0	18318.3027	16590.1465	20304.4766	14826.4297	0
15	21	10	1	0	0	0	0	0	0	374.109269	1.4	0.666666667	373.691535	374	0.308465251	5	-5	0.166835187	0	0	0	27832.8086	0	52994.0039	48496.2695	0	0	84819.4922	76529.5938	98042.0547	94474.5	0
19	21	7	1	0	0	0	0	0	0	374.124525	1.10526316	0.368421053	373.706774	374	0.293226087	9	2	0.21132457	0.379310345	0	0	21486.6777	24752.4766	51591.8086	44254.8086	10260.2012	3969.59814	82019.2109	54252.3164	84135.1094	76492.375	0
16	25	9	1	0	0	0	0	0	0	374.145654	1.5625	0.5625	373.72788	374	0.27212048	4	-5	0.177957533	0	0	0	12764.6885	8706.2041	30242.5137	24341.6406	5805.00684	3157.54736	51049.2461	50856.8516	60306.3906	56606.2461	0
20	25	6	1	0	0	0	0	0	0	374.16091	1.25	0.3	373.743119	374	0.256881315	8	2	0.222446916	0.3125	0	0	10813.6543	14810.3125	32670.916	27100.5625	5825.30615	3283.59619	39324.7852	32640.543	48103.4688	41783.0273	0
21	29	5	1	0	0	0	0	0	0	374.197296	1.38095238	0.238095238	373.779463	374	0.220536543	7	2	0.233569262	0.257142857	0	0	0	0	0	0	0	0	1060.80701	641.211365	0	0	0
17	12	10	0	0	0	0	0	0	0	375.03577	0.705882353	0.588235294	374.617001	375	0.382998791	12	2	0.189079879	0.583333333	0	0	0	2475.76416	0	6794.11768	0	0	0	4260.25928	0	8410.20703	0
14	16	12	0	0	0	0	0	0	0	375.056899	1.14285714	0.857142857	374.638107	375	0.361893184	7	-5	0.155712841	0.125	0	0	2501.21558	0	3873.70557	2579.98853	904.766602	0	0	8081.46875	7873.07178	9258.16797	0
18	16	9	0	0	0	0	0	0	0	375.072155	0.888888889	0.5	374.653346	375	0.346654019	11	2	0.200202224	0.481481481	0	0	16672.9375	17407.1602	46363.7891	33599.7891	8329.79785	7421.22266	69370.9766	54898.5234	50271.25	62065.8672	0
15	20	11	0	0	0	0	0	0	0	375.093284	1.33333333	0.733333333	374.674452	375	0.325548412	6	-5	0.166835187	0.0526315789	0	0	30473.2051	19624.1191	71210.8203	63075.8359	14912.3018	5332.5835	106824.164	71474.7734	117466.336	107903.523	0
19	20	8	0	0	0	0	0	0	0	375.10854	1.05263158	0.421052632	374.689691	375	0.310309247	10	2	0.21132457	0.4	0	0	137578.234	104790.172	299980.719	261458.094	64025.9609	41819.9375	413952.344	333955.625	446170.562	415220.344	0
16	24	10	0	0	0	0	0	0	0	375.129669	1.5	0.625	374.710796	375	0.28920364	5	-5	0.177957533	0	0	0	76593.5703	55309.9531	166172.281	143015.828	35135.7305	18914.7441	240643.641	172610.125	278222.344	258669.5	0
20	24	7	0	0	0	0	0	0	0	375.144926	1.2	0.35	374.726036	375	0.273964475	9	2	0.222446916	0.333333333	0	0	250942.234	204854.438	515005.188	459609.75	111963.82	71724.9219	754398.312	615593.875	909007.562	797461.438	0
17	28	9	0	0	0	0	0	0	0	375.166055	1.64705882	0.529411765	374.747141	375	0.252858868	4	-5	0.189079879	0	0	0	60341.8281	50296.418	91363.2109	77147.9688	44436.4805	21355.3477	93919.5547	83575.3672	105509.969	99127.5781	0
21	28	6	0	0	0	0	0	0	0	375.181311	1.33333333	0.285714286	374.76238	375	0.237619704	8	2	0.233569262	0.277777778	0	0	85726.2031	70076.4219	187118.672	166996.594	34725.6719	14669.6279	294868.469	228751.656	332154.781	313571.188	0
18	32	8	0	0	0	0	0	0	0	375.20244	1.77777778	0.444444444	374.783486	375	0.216514097	3	-5	0.200202224	0	0	0	0	0	0	1443.4198	5736.25928	3564.15869	0	0	0	0	0
22	32	5	0	0	0	0	0	0	0	375.217696	1.45454545	0.227272727	374.798725	375	0.201274932	7	2	0.244691608	0.230769231	0	0	0	0	1681.60559	2548.47925	0	0	9068.73145	10861.1387	20906.709	19626.0703	0
16	11	10	1	0	0	0	0	0	0	376.031019	0.6875	0.625	375.611139	376	0.388861095	11	1	0.177957533	0.6	0	16494.543	0	0	0	0	0	0	1371.41101	0	0	0	0
17	15	9	1	0	0	0	0	0	0	376.067404	0.882352941	0.529411765	375.647484	376	0.352516323	10	1	0.189079879	0.47826087	0	0	0	3441.17188	11956.9131	15492.0498	2128.54443	2467.99829	18689.4121	14595.7832	0	25229.0566	0
14	19	11	1	0	0	0	0	0	0	376.088533	1.35714286	0.785714286	375.668589	376	0.331410716	5	-6	0.155712841	0	0	0	0	0	0	0	0	0	0	0	0	24430.3535	0
18	19	8	1	0	0	0	0	0	0	376.103789	1.05555556	0.444444444	375.683828	376	0.316171551	9	1	0.200202224	0.384615385	0	0	43209.5	33892.332	85678.6641	80819.9766	18079.5703	11581.1777	120014.32	107067.875	145700.062	118164.062	0
15	23	10	1	0	0	0	0	0	0	376.124919	1.53333333	0.666666667	375.704934	376	0.295065944	4	-6	0.166835187	0	0	0	0	0	22009.6738	0	0	4447.67188	36866.0508	0	52721.8789	46823.3477	0
19	23	7	1	0	0	0	0	0	0	376.140175	1.21052632	0.368421053	375.720173	376	0.279826779	8	1	0.21132457	0.310344828	0	0	53129.4258	44056.6602	114599.328	94479.9297	26564.3223	20381.7734	173713.578	124148.484	192133.016	153988.422	0
16	27	9	1	0	0	0	0	0	0	376.161304	1.6875	0.5625	375.741279	376	0.258721172	3	-6	0.177957533	0	0	0	0	0	7053.91162	0	1876.49133	0	9839.63477	0	11610.2568	10933.3545	0
20	27	6	1	0	0	0	0	0	0	376.17656	1.35	0.3	375.756518	376	0.243482008	7	1	0.222446916	0.25	0	0	18355.0469	18041.5625	37239.2227	35148.5156	7151.24756	7142.6582	53291.4531	44158.6367	60402.9609	57916.4492	0
18	35	7	1	0	0	0	0	0	0	376.234075	1.94444444	0.388888889	375.813968	376	0.186031629	1	-6	0.200202224	0	0	0	880115.125	693878.188	908258.5	764642.312	843011	505064.375	640835	503026.844	510594.156	459651.062	0
17	14	10	0	0	0	0	0	0	0	377.05142	0.823529412	0.588235294	376.630401	377	0.369599483	11	1	0.189079879	0.5	0	0	15366.0322	13399.0107	35597.3945	36994.875	0	0	48190.5039	40682.8047	57956.4141	39083.4883	0
14	18	12	0	0	0	0	0	0	0	377.072549	1.28571429	0.857142857	376.651506	377	0.348493876	6	-6	0.155712841	0	0	0	0	0	0	0	0	1130.17383	0	0	21225.3965	0	0
18	18	9	0	0	0	0	0	0	0	377.087805	1	0.5	376.666745	377	0.333254712	10	1	0.200202224	0.407407407	0	0	0	0	0	0	0	0	354123.594	288850.375	362531.594	347780.062	0
15	22	11	0	0	0	0	0	0	0	377.108934	1.46666667	0.733333333	376.687851	377	0.312149105	5	-6	0.166835187	0	0	0	0	0	0	0	0	0	0	28744.6719	50640.3828	0	0
19	22	8	0	0	0	0	0	0	0	377.12419	1.15789474	0.421052632	376.70309	377	0.29690994	9	1	0.21132457	0.333333333	0	0	465557.562	383428.625	980600.25	850130.188	209067.453	138406.594	1460311.25	1144971.38	1652942.62	1461864.5	0
16	26	10	0	0	0	0	0	0	0	377.14532	1.625	0.625	376.724196	377	0.275804333	4	-6	0.177957533	0	0	0	16951.4961	0	0	0	8845.15625	6081.70947	0	0	0	0	0
20	26	7	0	0	0	0	0	0	0	377.160576	1.3	0.35	376.739435	377	0.260565168	8	1	0.222446916	0.272727273	9063.4248	0	410252.031	331837.844	836457.688	703349.625	190634	129126.18	1288450.88	1010785.62	1497843.25	1361361.5	0
17	30	9	0	0	0	0	0	0	0	377.181705	1.76470588	0.529411765	376.76054	377	0.239459561	3	-6	0.189079879	0	0	0	3611.79077	0	0	0	4797.49463	7738.31348	4474.16064	4342.98145	0	0	0
21	30	6	0	0	0	0	0	0	0	377.196961	1.42857143	0.285714286	376.77578	377	0.224220396	7	1	0.233569262	0.222222222	0	0	70548.5625	62873.0078	147708.75	127274.07	39490.4531	21436.7441	229407.172	195733.703	259238.141	246014.516	0
16	13	10	1	0	0	0	0	0	0	378.046669	0.8125	0.625	377.624538	378	0.375461787	10	0	0.177957533	0.5	0	0	1191.64368	0	0	3519.94751	430.363281	430.209473	0	4089.87744	6875.11963	0	0
13	17	12	1	0	0	0	0	0	0	378.067798	1.30769231	0.923076923	377.645644	378	0.35435618	5	-7	0.144590495	0	0	0	0	1265.90051	0	0	0	0	0	0	0	0	0
17	17	9	1	0	0	0	0	0	0	378.083054	1	0.529411765	377.660883	378	0.339117016	9	0	0.189079879	0.391304348	0	5149.6416	31843.6133	29327.9473	81108.4609	62120.25	15880.8291	11419.4863	96227.8594	81042.4297	114035.062	116940.312	0
18	21	8	1	0	0	0	0	0	0	378.119439	1.16666667	0.444444444	377.697228	378	0.302772244	8	0	0.200202224	0.307692308	0	0	112598.656	86029.7891	232930.062	194911.078	46851.918	32257.877	326587.562	246422.297	359491.344	325177.562	0
19	25	7	1	0	0	0	0	0	0	378.155825	1.31578947	0.368421053	377.733573	378	0.266427472	7	0	0.21132457	0.24137931	0	0	69525.0938	56051.582	139170	119808.664	29587.041	18714.6875	192936.484	157099.562	225641.453	201483.781	0
16	29	9	1	0	0	0	0	0	0	378.176954	1.8125	0.5625	377.754678	378	0.245321865	2	-7	0.177957533	0	0	0	474.924866	571.46582	745.099976	0	0	0	0	0	0	0	0
20	29	6	1	0	0	0	0	0	0	378.19221	1.45	0.3	377.769917	378	0.2300827	6	0	0.222446916	0.1875	0	0	6600.56787	7133.23828	22685.0469	16221.9424	3067.60229	2760.2085	24994.0996	27711.3906	28351.0215	26110.4531	0
16	12	11	0	0	0	0	0	0	0	379.030684	0.75	0.6875	378.607455	379	0.392544948	11	0	0.177957533	0.523809524	0	0	1145.65869	0	2490.80444	0	689.30304	0	6792.44775	8374.67676	1144.65637	5124.39307	0
20	12	8	0	0	0	0	0	0	0	379.04594	0.6	0.4	378.622694	379	0.377305783	15	7	0.222446916	0.6875	0	0	0	0	0	0	0	0	0	0	0	1805.76575	0
17	16	10	0	0	0	0	0	0	0	379.06707	0.941176471	0.588235294	378.6438	379	0.356200176	10	0	0.189079879	0.416666667	0	0	69309.7188	49180.0234	152912.812	127821.18	28359.1191	14437.2783	212226.547	139934.281	230110.75	203341.75	0
21	16	7	0	0	0	0	0	0	0	379.082326	0.761904762	0.333333333	378.659039	379	0.340961011	14	7	0.233569262	0.6	83065.5781	0	55556.2031	46949.5352	36379.5898	34770.8516	34718.1602	28421.2109	0	0	0	0	0
14	20	12	0	0	0	0	0	0	0	379.088199	1.42857143	0.857142857	378.664905	379	0.335094569	5	-7	0.155712841	0	0	60793.4453	0	0	0	0	0	0	0	0	0	0	0
18	20	9	0	0	0	0	0	0	0	379.103455	1.11111111	0.5	378.680145	379	0.319855404	9	0	0.200202224	0.333333333	0	0	456031.281	337855.875	989216.312	832644.125	194533.266	123933.422	1362808.12	1065398.38	1536661.62	1390585.12	0
19	24	8	0	0	0	0	0	0	0	379.13984	1.26315789	0.421052632	378.716489	379	0.283510633	8	0	0.21132457	0.266666667	0	0	892024	729113.375	1885267.75	1629879.25	399833.906	260051.438	2791727	2212454	3103372.25	2824666.25	0
20	28	7	0	0	0	0	0	0	0	379.176226	1.4	0.35	378.752834	379	0.247165861	7	0	0.222446916	0.212121212	0	0	359777.688	286646.375	763505.562	647591.688	163248.609	113220.484	1133076.12	892682	1353168.12	1232015.75	0
17	32	9	0	0	0	0	0	0	0	379.197355	1.88235294	0.529411765	378.77394	379	0.226060254	2	-7	0.189079879	0	0	0	0	0	0	0	400.969788	0	0	0	0	0	0
21	32	6	0	0	0	0	0	0	0	379.212611	1.52380952	0.285714286	378.789179	379	0.210821089	6	0	0.233569262	0.166666667	0	0	32846.6289	24560.8359	65764.6641	50417.7383	16569.8809	12143.1562	94415.5156	74350.6016	113907.422	106832.305	0
15	11	11	1	0	0	0	0	0	0	380.025933	0.733333333	0.733333333	379.601593	380	0.398407252	10	-1	0.166835187	0.529411765	0	0	0	0	0	0	0	0	0	0	0	838.010193	0
16	15	10	1	0	0	0	0	0	0	380.062319	0.9375	0.625	379.637938	380	0.36206248	9	-1	0.177957533	0.4	0	0	6268.61621	8098.64893	19318.502	23472.9141	3143.10352	2316.35205	20644.5762	31863.168	35647.4141	27467.123	0
17	19	9	1	0	0	0	0	0	0	380.098704	1.11764706	0.529411765	379.674282	380	0.325717708	8	-1	0.189079879	0.304347826	0	0	98071.9766	78627.8672	225751.203	176793.547	45068.8125	29232.8047	304352.688	225002.453	323657.781	309048	0
18	23	8	1	0	0	0	0	0	0	380.135089	1.27777778	0.444444444	379.710627	380	0.289372937	7	-1	0.200202224	0.230769231	0	0	149432.516	125241.375	325745.719	280313.531	60089.2812	40827.9727	457465.219	350956.156	502235.844	465814.25	0
19	27	7	1	0	0	0	0	0	0	380.171475	1.42105263	0.368421053	379.746972	380	0.253028165	6	-1	0.21132457	0.172413793	0	0	40936.9141	33224.7227	93895.8359	76395.2969	21441.584	12533.7324	140354.406	99656.5547	158245.344	134002.812	0
20	31	6	1	0	0	0	0	0	0	380.20786	1.55	0.3	379.783317	380	0.216683393	5	-1	0.222446916	0.125	0	0	0	0	1766.52271	0	0	0	1598.38525	1083.47046	2665.15112	0	0
19	10	9	0	0	0	0	0	0	0	381.025205	0.526315789	0.473684211	380.599749	381	0.400251248	15	6	0.21132457	0.724137931	0	0	309.292786	0	0	0	0	0	0	0	0	0	0
16	14	11	0	0	0	0	0	0	0	381.046334	0.875	0.6875	380.620854	381	0.379145641	10	-1	0.177957533	0.428571429	0	0	13905.7617	7890.07422	35053.9102	29262.834	1642.10278	2804.58984	41619.9883	27751.8145	43961.6953	53512.1641	0
17	18	10	0	0	0	0	0	0	0	381.082719	1.05882353	0.588235294	380.657199	381	0.342800869	9	-1	0.189079879	0.333333333	0	0	229292.75	183664.531	514641.938	425440.719	94501.3438	53814.6992	682477.75	556909.75	745651.812	715044.312	0
18	22	9	0	0	0	0	0	0	0	381.119105	1.22222222	0.5	380.693544	381	0.306456097	8	-1	0.200202224	0.259259259	0	0	966539.938	761628.125	2136722.25	1750292.12	428101	282789.25	2980760.25	2283418.25	3361527.5	2970918.5	0
19	26	8	0	0	0	0	0	0	0	381.15549	1.36842105	0.421052632	380.729889	381	0.270111326	7	-1	0.21132457	0.2	0	0	877530.5	705644.625	1874681.5	1544097.25	402905.656	265799.156	2759452.25	2127503.75	3155082.5	2833763.5	0
20	30	7	0	0	0	0	0	0	0	381.191876	1.5	0.35	380.766233	381	0.233766554	6	-1	0.222446916	0.151515152	0	0	169941.312	139635.344	347603.25	294112.719	78496.1172	46425.3281	517677.812	434019.531	668718.25	567075	0
13	5	13	1	0	0	0	0	0	0	381.968812	0.384615385	1	381.542303	382	0.457697488	11	-2	0.144590495	0.818181818	5847.28174	0	0	0	0	0	0	0	0	0	0	0	0
16	17	10	1	0	0	0	0	0	0	382.077969	1.0625	0.625	381.651337	382	0.348663173	8	-2	0.177957533	0.3	0	0	36753.7422	28595.6816	79675.5859	72788.8516	15426.9814	10798.0098	109404.461	88452.6875	110382.477	118781.398	0
17	21	9	1	0	0	0	0	0	0	382.114354	1.23529412	0.529411765	381.687682	382	0.312318401	7	-2	0.189079879	0.217391304	0	0	163221.844	133136.344	353741.75	290408.188	69885.1484	43697.6719	476162.938	367457.469	534990.562	507098.125	0
18	25	8	1	0	0	0	0	0	0	382.150739	1.38888889	0.444444444	381.724026	382	0.275973629	6	-2	0.200202224	0.153846154	0	0	97231.6953	78472.7891	211272.172	178726.188	41778.9062	25551.1348	315586.156	233076.984	370868.844	317642.969	0
15	29	10	1	0	0	0	0	0	0	382.171869	1.93333333	0.666666667	381.745132	382	0.254868023	1	-9	0.166835187	0	0	0	0	0	0	0	0	0	0	753.450562	0	0	0
19	29	7	1	0	0	0	0	0	0	382.187125	1.52631579	0.368421053	381.760371	382	0.239628858	5	-2	0.21132457	0.103448276	0	0	13851.0576	9005.18652	25428.8105	26199.1934	5516.01367	4733.68555	54148.9414	28927.8262	62405.2734	39079.2578	0
15	12	12	0	0	0	0	0	0	0	383.025599	0.8	0.8	382.597909	383	0.402091105	10	-2	0.166835187	0.444444444	0	0	371.668854	0	878.037537	1041.68201	0	0	925.496521	0	0	2355.84668	0
16	16	11	0	0	0	0	0	0	0	383.061984	1	0.6875	382.634254	383	0.365746334	9	-2	0.177957533	0.333333333	0	0	46479.6523	41569.375	118554.609	91728.1016	19906.0508	11834.4766	165593.141	128307.93	154152.938	172783.344	0
17	20	10	0	0	0	0	0	0	0	383.098369	1.17647059	0.588235294	382.670598	383	0.329401562	8	-2	0.189079879	0.25	0	0	503097.938	390892.5	1162302.12	966550.375	225762.797	139105.109	1567451.5	1226816.38	1722532.88	1645782.25	0
18	24	9	0	0	0	0	0	0	0	383.134755	1.33333333	0.5	382.706943	383	0.29305679	7	-2	0.200202224	0.185185185	0	0	1021559.25	783559.438	2249938.75	1850591.5	449833.406	311384.281	3201643	2545507.75	3628901.75	3189526.5	0
19	28	8	0	0	0	0	0	0	0	383.17114	1.47368421	0.421052632	382.743288	383	0.256712018	6	-2	0.21132457	0.133333333	0	0	404400.656	319360.906	859144.188	734712.062	180438.062	119929.117	1309136.25	1028151.56	1534724.62	1347086.38	0
23	28	5	0	0	0	0	0	0	0	383.186397	1.2173913	0.217391304	382.758527	383	0.241472854	10	5	0.255813953	0.365853659	0	0	0	0	0	0	0	0	0	0	983.404419	940.56897	0
20	32	7	0	0	0	0	0	0	0	383.207526	1.6	0.35	382.779633	383	0.220367247	5	-2	0.222446916	0.0909090909	0	0	0	0	0	0	0	0	141246.562	0	161998.281	0	0
17	36	9	0	0	0	0	0	0	0	383.228655	2.11764706	0.529411765	382.800738	383	0.19926164	0	-9	0.189079879	0	0	0	0	0	0	0	0	484.93927	0	0	0	0	0
15	15	11	1	0	0	0	0	0	0	384.057233	1	0.733333333	383.628391	384	0.371608637	8	-3	0.166835187	0.294117647	0	0	3518.55298	0	7538.4834	5226.98291	0	0	13938.4102	0	11308.5127	0	0
19	15	8	1	0	0	0	0	0	0	384.072489	0.789473684	0.421052632	383.643631	384	0.356369473	12	4	0.21132457	0.571428571	0	0	0	0	0	2677.02856	0	0	0	2352.75317	0	0	0
16	19	10	1	0	0	0	0	0	0	384.093618	1.1875	0.625	383.664736	384	0.335263866	7	-3	0.177957533	0.2	0	0	58331.4102	50844.0234	131718.234	118286.938	25241.2598	16662.0938	199102.453	165988.281	205120.844	200047.531	0
20	19	7	1	0	0	0	0	0	0	384.108875	0.95	0.35	383.679975	384	0.320024701	11	4	0.222446916	0.483870968	0	0	0	0	0	0	0	0	0	0	0	3873.45654	0
17	23	9	1	0	0	0	0	0	0	384.130004	1.35294118	0.529411765	383.701081	384	0.298919094	6	-3	0.189079879	0.130434783	0	0	116337.898	104725.625	275866.719	233301.953	55235.543	34863.707	382943.625	311183.125	440905.312	414239.062	0
18	27	8	1	0	0	0	0	0	0	384.166389	1.5	0.444444444	383.737426	384	0.262574322	5	-3	0.200202224	0.0769230769	0	0	35094.5352	25188.4121	77618.1719	62759.5391	18809.6172	11122.082	109983.695	84347.1719	122789.766	122100.438	0
19	31	7	1	0	0	0	0	0	0	384.202775	1.63157895	0.368421053	383.77377	384	0.226229551	4	-3	0.21132457	0.0344827586	0	0	0	0	0	0	0	0	0	4001.30249	3920.33008	3949.30127	0
23	31	4	1	0	0	0	0	0	0	384.218031	1.34782609	0.173913043	383.78901	384	0.210990386	8	4	0.255813953	0.3	0	4681.12646	0	0	0	0	0	0	0	0	0	0	0
18	10	10	0	0	0	0	0	0	0	385.020119	0.555555556	0.555555556	384.590203	385	0.409797405	14	4	0.200202224	0.692307692	0	0	444.624603	0	0	0	0	0	1180.37341	0	0	0	0
15	14	12	0	0	0	0	0	0	0	385.041249	0.933333333	0.8	384.611308	385	0.388691798	9	-3	0.166835187	0.333333333	0	0	1458.2196	865.101807	6256.17578	5238.54883	0	833.093994	5089.75098	5168.06445	6875.87354	10246.875	0
19	14	9	0	0	0	0	0	0	0	385.056505	0.736842105	0.473684211	384.626547	385	0.373452633	13	4	0.21132457	0.586206897	0	0	0	0	0	0	985.35022	0	0	0	0	0	0
16	18	11	0	0	0	0	0	0	0	385.077634	1.125	0.6875	384.647653	385	0.352347026	8	-3	0.177957533	0.238095238	0	0	105853.633	88098.4141	251186.406	222015.391	43332.9805	23868.9414	320817.531	256800.469	356259.125	345757.062	0
17	22	10	0	0	0	0	0	0	0	385.114019	1.29411765	0.588235294	384.683998	385	0.316002255	7	-3	0.189079879	0.166666667	0	0	558102.812	442154.031	1293499.25	1063221.62	242456.781	149295.484	1795542	1354024.62	2009590	1806187.25	0
18	26	9	0	0	0	0	0	0	0	385.150405	1.44444444	0.5	384.720343	385	0.279657483	6	-3	0.200202224	0.111111111	0	0	487913.312	399108.031	1065434.25	886893.375	218048.141	138160.188	1554477.62	1267366.38	1903747.5	1637818.25	0
22	26	6	0	0	0	0	0	0	0	385.165661	1.18181818	0.272727273	384.735582	385	0.264418318	10	4	0.244691608	0.368421053	0	0	14939.4258	11785.1602	32677.1777	27357.8184	5259.82422	3015.38208	42722.3633	49078.5117	64137.7812	53040.8047	0
19	30	8	0	0	0	0	0	0	0	385.18679	1.57894737	0.421052632	384.756687	385	0.243312711	5	-3	0.21132457	0.0666666667	20123.6133	0	103356.773	81035.6562	202025.406	168676.016	69372.0547	34497.9102	306368.688	236161.203	358567.875	317092.938	0
23	30	5	0	0	0	0	0	0	0	385.202047	1.30434783	0.217391304	384.771926	385	0.228073546	9	4	0.255813953	0.317073171	0	0	2551.51196	1151.63379	3786.91724	2332.84326	897.522583	819.707031	8625.16016	4459.99609	9759.08398	3233.23706	0
20	34	7	0	0	0	0	0	0	0	385.223176	1.7	0.35	384.793032	385	0.206967939	4	-3	0.222446916	0.0303030303	0	0	0	0	0	2274.60596	2990.4165	0	0	0	0	4913.7334	0
14	13	12	1	0	0	0	0	0	0	386.036498	0.928571429	0.857142857	385.605446	386	0.394554102	8	-4	0.155712841	0.285714286	0	0	0	930.594177	0	2473.09082	0	368.917664	0	3151.34766	4149.03418	0	0
22	13	6	1	0	0	0	0	0	0	386.06701	0.590909091	0.272727273	385.635924	386	0.364075772	16	10	0.244691608	0.722222222	0	0	0	765.440674	0	0	0	0	0	0	0	0	0
15	17	11	1	0	0	0	0	0	0	386.072883	1.13333333	0.733333333	385.641791	386	0.35820933	7	-4	0.166835187	0.176470588	0	0	0	7099.62891	18518.6855	14553.0176	2857.66235	3084.05713	33150.293	16421.9258	32242.793	22510.7363	0
16	21	10	1	0	0	0	0	0	0	386.109269	1.3125	0.625	385.678135	386	0.321864559	6	-4	0.177957533	0.1	0	0	53972.8281	41423.3242	122368.273	110435.031	21956.3535	17606.2734	180674.391	137300.094	210886.469	186871.844	0
20	21	7	1	0	0	0	0	0	0	386.124525	1.05	0.35	385.693375	386	0.306625394	10	3	0.222446916	0.419354839	0	0	0	2681.17749	0	0	0	0	0	0	0	0	0
17	25	9	1	0	0	0	0	0	0	386.145654	1.47058824	0.529411765	385.71448	386	0.285519787	5	-4	0.189079879	0.0434782609	0	0	46320.7734	35877.9414	105314.438	88043.3047	19826.8496	12596.7207	151579.188	105498.773	170987.391	145157.562	0
21	25	6	1	0	0	0	0	0	0	386.16091	1.19047619	0.285714286	385.729719	386	0.270280622	9	3	0.233569262	0.352941176	0	0	1610.10095	1303.83521	3500.96387	3673.71021	285.919342	500.457367	0	2554.76733	1887.74219	5775.07812	0
18	29	8	1	0	0	0	0	0	0	386.182039	1.61111111	0.444444444	385.750825	386	0.249175015	4	-4	0.200202224	0	0	0	3310.89575	0	5789.21143	6105.25195	2971.90991	0	10864.7227	11908.623	14632.6777	12078.8965	0
14	12	13	0	0	0	0	0	0	0	387.020513	0.857142857	0.928571429	386.588363	387	0.411637263	9	-4	0.155712841	0.333333333	0	0	0	0	0	532.420776	0	0	0	0	0	0	0
18	12	10	0	0	0	0	0	0	0	387.03577	0.666666667	0.555555556	386.603602	387	0.396398098	13	3	0.200202224	0.615384615	0	0	0	1226.65479	1917.07092	1393.07739	0	542.153687	4001.28589	0	5840.22754	4220.51367	0
22	12	7	0	0	0	0	0	0	0	387.051026	0.545454545	0.318181818	386.618841	387	0.381158933	17	10	0.244691608	0.72972973	0	0	0	0	0	0	0	0	6873.68994	0	0	0	0
15	16	12	0	0	0	0	0	0	0	387.056899	1.06666667	0.8	386.624708	387	0.375292491	8	-4	0.166835187	0.222222222	0	0	3766.19775	4924.75732	16677.7969	15902.7568	2455.95972	2381.77734	26534.9375	17034.041	26864.0566	36609.8281	0
19	16	9	0	0	0	0	0	0	0	387.072155	0.842105263	0.473684211	386.639947	387	0.360053326	12	3	0.21132457	0.517241379	0	0	0	0	0	0	0	0	10848.7295	0	13714.6914	0	0
16	20	11	0	0	0	0	0	0	0	387.093284	1.25	0.6875	386.661052	387	0.338947719	7	-4	0.177957533	0.142857143	0	0	124762.734	90306.6719	274372.281	230290.656	48549.4922	26918.1211	375858.562	277662.688	417329.969	353960.219	0
20	20	8	0	0	0	0	0	0	0	387.10854	1	0.4	386.676291	387	0.323708554	11	3	0.222446916	0.4375	0	0	29079.1836	26562.6035	66622.3906	59120.6914	12092	7417.25781	98152.7656	73954.1562	113727.266	86652	0
17	24	10	0	0	0	0	0	0	0	387.129669	1.41176471	0.588235294	386.697397	387	0.302602947	6	-4	0.189079879	0.0833333333	0	0	277752.75	222395.266	635732.188	541026.812	128250.82	82121.6953	951676	753398.812	1092904.12	919992.312	0
21	24	7	0	0	0	0	0	0	0	387.144926	1.14285714	0.333333333	386.712636	387	0.287363783	10	3	0.233569262	0.371428571	0	0	74699.4531	59913.2812	149212.406	126996.594	32398.3828	22739.5684	222183.875	172384.562	254282.578	215194.234	0
18	28	9	0	0	0	0	0	0	0	387.166055	1.55555556	0.5	386.733742	387	0.266258176	5	-4	0.200202224	0.037037037	0	0	116956.406	100427.633	253261.391	218314.266	49766.3359	31756.666	366564.875	285726.5	430584.219	382945	0
22	28	6	0	0	0	0	0	0	0	387.181311	1.27272727	0.272727273	386.748981	387	0.251019011	9	3	0.244691608	0.315789474	0	0	49189.5781	41122.3594	98210.6484	85008.9688	22449.2734	14334.1377	133398.844	112138.852	171590.281	136941.203	0
19	32	8	0	0	0	0	0	0	0	387.20244	1.68421053	0.421052632	386.770087	387	0.229913404	4	-4	0.21132457	0	0	0	15340.1328	13069.0771	31942.8496	24764.0371	10722.1094	1197.39819	25801.0977	15402.1953	22463.5137	25825.1387	0
23	32	5	0	0	0	0	0	0	0	387.217696	1.39130435	0.217391304	386.785326	387	0.214674239	8	3	0.255813953	0.268292683	0	0	354.573914	0	2673.76343	0	395.567383	222.071777	5833.92871	0	3310.48218	6781.2749	0
20	36	7	0	0	0	0	0	0	0	387.238826	1.8	0.35	386.806431	387	0.193568632	3	-4	0.222446916	0	0	0	0	2083.85132	0	0	1765.65796	0	0	0	0	0	0
17	11	10	1	0	0	0	0	0	0	388.031019	0.647058824	0.588235294	387.59774	388	0.402260402	12	2	0.189079879	0.636363636	0	0	0	0	0	661.098999	0	0	0	0	0	0	0
18	15	9	1	0	0	0	0	0	0	388.067404	0.833333333	0.5	387.634084	388	0.36591563	11	2	0.200202224	0.52	0	0	1430.65063	0	0	4143.53125	0	0	0	8595.48535	0	0	0
15	19	11	1	0	0	0	0	0	0	388.088533	1.26666667	0.733333333	387.65519	388	0.344810023	6	-5	0.166835187	0.0588235294	0	0	0	10606.3877	20295.4863	25110.7734	0	0	48752.6016	45331.2734	42789.6172	46523.7539	0
19	19	8	1	0	0	0	0	0	0	388.103789	1	0.421052632	387.670429	388	0.329570858	10	2	0.21132457	0.428571429	0	0	9428.41211	11293.0322	25861.7559	20929.4648	5302.09961	0	0	31735.25	24473.2168	26259.5078	0
23	19	5	1	0	0	0	0	0	0	388.119046	0.826086957	0.217391304	387.685668	388	0.314331693	14	9	0.255813953	0.58974359	12475.4824	0	0	0	0	0	0	0	0	0	0	0	0
16	23	10	1	0	0	0	0	0	0	388.124919	1.4375	0.625	387.691535	388	0.308465251	5	-5	0.177957533	0	0	0	27421.5059	20046.9688	68354.5312	64172.3516	8550.03516	9591.59375	110642.234	92090.1172	135845.312	124014.172	0
20	23	7	1	0	0	0	0	0	0	388.140175	1.15	0.35	387.706774	388	0.293226087	9	2	0.222446916	0.35483871	0	0	19695.1836	15202.71	43354.2422	39257.9375	8808.33789	5767.76904	56389.9531	44381.2852	52194.9688	74212.1406	0
17	27	9	1	0	0	0	0	0	0	388.161304	1.58823529	0.529411765	387.72788	388	0.27212048	4	-5	0.189079879	0	0	0	8985.11621	7639.36035	22098.3496	18811.8691	3228.69409	3925.77612	40461.9492	26282.2109	47185.1836	41141.1289	0
21	27	6	1	0	0	0	0	0	0	388.17656	1.28571429	0.285714286	387.743119	388	0.256881315	8	2	0.233569262	0.294117647	0	0	5529.71289	4761.29346	6565.45508	10717.2793	1773.87476	1142.5802	12668.8994	7898.56055	26541.7246	19113.9473	0
14	14	13	0	0	0	0	0	0	0	389.036163	1	0.928571429	388.601762	389	0.398237955	8	-5	0.155712841	0.2	0	0	0	0	0	0	0	0	2164.61499	0	0	0	0
18	14	10	0	0	0	0	0	0	0	389.05142	0.777777778	0.555555556	388.617001	389	0.382998791	12	2	0.200202224	0.538461538	0	0	0	0	0	9022.17188	0	0	16174.7168	6879.65186	0	22717.5195	0
22	14	7	0	0	0	0	0	0	0	389.066676	0.636363636	0.318181818	388.63224	389	0.367759626	16	9	0.244691608	0.675675676	0	0	0	0	0	0	0	1115.21057	0	0	0	0	0
15	18	12	0	0	0	0	0	0	0	389.072549	1.2	0.8	388.638107	389	0.361893184	7	-5	0.166835187	0.111111111	0	0	8015.82812	4692.09326	16198.1748	19759.6152	1896.3717	961.367676	23729.7324	15883.9336	34227.5703	23067.8555	0
19	18	9	0	0	0	0	0	0	0	389.087805	0.947368421	0.473684211	388.653346	389	0.346654019	11	2	0.21132457	0.448275862	0	0	37240.9961	32153.5566	83558.0547	61306.0391	18150.9121	0	110890.719	98533.9922	107436.484	94858.2422	0
16	22	11	0	0	0	0	0	0	0	389.108934	1.375	0.6875	388.674452	389	0.325548412	6	-5	0.177957533	0.0476190476	0	0	59769.9297	50716.8203	148705.906	126181.102	27477.0391	16027.3467	206631.469	163284.734	211929.547	197710.656	0
20	22	8	0	0	0	0	0	0	0	389.12419	1.1	0.4	388.689691	389	0.310309247	10	2	0.222446916	0.375	0	0	181506.891	145812.094	364017.906	306255	81379.0391	52259.3438	515400.812	407115.062	604732.125	521710.094	0
17	26	10	0	0	0	0	0	0	0	389.14532	1.52941176	0.588235294	388.710796	389	0.28920364	5	-5	0.189079879	0	0	0	75909.625	55214.5586	160513.422	131698.078	31658.0332	17606.293	249296.938	194860.594	273618.844	239817.969	0
21	26	7	0	0	0	0	0	0	0	389.160576	1.23809524	0.333333333	388.726036	389	0.273964475	9	2	0.233569262	0.314285714	0	0	174767.281	142183.062	353417.812	313086.906	78305.2109	58893.5977	534497.062	399894.656	618635.938	520828.531	0
18	30	9	0	0	0	0	0	0	0	389.181705	1.66666667	0.5	388.747141	389	0.252858868	4	-5	0.200202224	0	21808.4531	0	34178.7383	30943.6172	54423.5391	45134.4375	23184.2109	13210.5459	61340.1211	43644.3359	62157.3516	48891.7812	0
22	30	6	0	0	0	0	0	0	0	389.196961	1.36363636	0.272727273	388.76238	389	0.237619704	8	2	0.244691608	0.263157895	0	0	57228.2852	44929.3867	108676.875	92836.125	24803.5879	20462.8262	170291.141	132117.281	199859.922	189588.781	0
19	34	8	0	0	0	0	0	0	0	389.21809	1.78947368	0.421052632	388.783486	389	0.216514097	3	-5	0.21132457	0	3929.47046	0	0	0	0	977.682983	3691.09351	524.50177	0	0	0	0	0
23	34	5	0	0	0	0	0	0	0	389.233347	1.47826087	0.217391304	388.798725	389	0.201274932	7	2	0.255813953	0.219512195	0	0	0	0	0	0	0	0	0	0	1233.54749	0	0
17	13	10	1	0	0	0	0	0	0	390.046669	0.764705882	0.588235294	389.611139	390	0.388861095	11	1	0.189079879	0.545454545	0	0	0	0	0	0	0	0	0	0	0	3594.36963	0
14	17	12	1	0	0	0	0	0	0	390.067798	1.21428571	0.857142857	389.632245	390	0.367755488	6	-6	0.155712841	0	0	0	1688.40222	0	0	0	0	0	0	0	0	6273.28223	0
18	17	9	1	0	0	0	0	0	0	390.083054	0.944444444	0.5	389.647484	390	0.352516323	10	1	0.200202224	0.44	0	0	11459.7139	9987.41406	25972.6289	21262.4707	4659.10645	3723.41602	35526.0234	16839.7949	22379.1523	32317.8203	0
15	21	11	1	0	0	0	0	0	0	390.104183	1.4	0.733333333	389.668589	390	0.331410716	5	-6	0.166835187	0	0	0	0	0	24364.75	20525.6953	0	0	45488.5156	0	62163.7227	54032.5039	0
19	21	8	1	0	0	0	0	0	0	390.119439	1.10526316	0.421052632	389.683828	390	0.316171551	9	1	0.21132457	0.357142857	0	0	46289.082	31516.8223	93741.4219	75726.3125	24728.6426	11128.9648	131849.484	91345.1172	151218.141	140270.75	0
16	25	10	1	0	0	0	0	0	0	390.140569	1.5625	0.625	389.704934	390	0.295065944	4	-6	0.177957533	0	0	0	9284.54004	0	27494.2734	24417.3789	5599.53223	3107.68628	46873.0352	59322.3555	58098.043	51115.3008	0
20	25	7	1	0	0	0	0	0	0	390.155825	1.25	0.35	389.720173	390	0.279826779	8	1	0.222446916	0.290322581	0	0	40070.7188	37083.2422	86695.4922	69742.8281	19054.3379	16053.5322	113162.914	97058.8672	131204.219	109251.625	0
21	29	6	1	0	0	0	0	0	0	390.19221	1.38095238	0.285714286	389.756518	390	0.243482008	7	1	0.233569262	0.235294118	0	0	4044.94482	3888.88477	11773.8994	9647.34961	1260.9834	806.11853	19925.2832	11072.2295	26376.0312	24191.2402	0
17	12	11	0	0	0	0	0	0	0	391.030684	0.705882353	0.647058824	390.594056	391	0.405944255	12	1	0.189079879	0.565217391	0	0	957.602844	0	1675.18262	0	430.875366	0	4162.23828	2578.27344	1068.64111	0	0
21	12	8	0	0	0	0	0	0	0	391.04594	0.571428571	0.380952381	390.609295	391	0.39070509	16	8	0.233569262	0.705882353	0	0	0	0	0	667.595642	0	0	0	0	0	0	0
14	16	13	0	0	0	0	0	0	0	391.051813	1.14285714	0.928571429	390.615161	391	0.384838648	7	-6	0.155712841	0.0666666667	0	0	0	0	0	0	0	0	2478.1189	0	0	0	0
18	16	10	0	0	0	0	0	0	0	391.06707	0.888888889	0.555555556	390.630401	391	0.369599483	11	1	0.200202224	0.461538462	0	0	32468.6113	25832.9512	72705.2422	61872.1992	11850.3613	0	86876.4453	87281.5312	89887.0859	83741.9219	0
15	20	12	0	0	0	0	0	0	0	391.088199	1.33333333	0.8	390.651506	391	0.348493876	6	-6	0.166835187	0	0	0	8921.5752	0	14241.9307	0	0	0	0	0	21852.875	0	0
19	20	9	0	0	0	0	0	0	0	391.103455	1.05263158	0.473684211	390.666745	391	0.333254712	10	1	0.21132457	0.379310345	0	0	201142.828	151415.766	425449.5	353988.5	87362.1953	53119.8281	560201.062	474211.625	606729.5	572590.938	0
16	24	11	0	0	0	0	0	0	0	391.124584	1.5	0.6875	390.687851	391	0.312149105	5	-6	0.177957533	0	0	0	19834.0859	13774.3115	41339.6719	31054.2734	9783.26953	6553.15039	54658.6289	48917.1602	53972.1914	59510.75	0
20	24	8	0	0	0	0	0	0	0	391.13984	1.2	0.4	390.70309	391	0.29690994	9	1	0.222446916	0.3125	0	0	469208.094	386876.531	994754.938	853009.125	222761.141	155305.172	1494867.88	1176160.62	1647272.88	1433338.25	0
17	28	10	0	0	0	0	0	0	0	391.160969	1.64705882	0.588235294	390.724196	391	0.275804333	4	-6	0.189079879	0	0	0	13835.4082	12486.3037	31600.5	25643.5566	11107.3818	0	42824.2695	31322.3223	51283.5664	40777.7109	0
21	28	7	0	0	0	0	0	0	0	391.176226	1.33333333	0.333333333	390.739435	391	0.260565168	8	1	0.233569262	0.257142857	0	0	227105.391	186465.703	483078.938	406647.344	106334.891	72083.5234	738962.062	567631.5	860078.5	711967.812	0
18	32	9	0	0	0	0	0	0	0	391.197355	1.77777778	0.5	390.76054	391	0.239459561	3	-6	0.200202224	0	0	0	0	1383.63013	0	1018.20868	3817.41724	0	0	663.256653	0	0	0
22	32	6	0	0	0	0	0	0	0	391.212611	1.45454545	0.272727273	390.77578	391	0.224220396	7	1	0.244691608	0.210526316	0	0	40904.4258	35685.6445	79040.7188	64856.1445	19104.834	18016.418	104628.328	83882.4844	140355.422	119060.242	0
17	15	10	1	0	0	0	0	0	0	392.062319	0.882352941	0.588235294	391.624538	392	0.375461787	10	0	0.189079879	0.454545455	0	0	3243.14453	0	10880.7666	9155.16406	0	1290.95349	11387.1201	14262.7314	22054.9707	8079.34717	0
14	19	12	1	0	0	0	0	0	0	392.083448	1.35714286	0.857142857	391.645644	392	0.35435618	5	-7	0.155712841	0	0	0	3399.07031	0	5727.59961	6696.78662	0	0	9883.14648	0	0	11769.0078	0
18	19	9	1	0	0	0	0	0	0	392.098704	1.05555556	0.5	391.660883	392	0.339117016	9	0	0.200202224	0.36	0	0	52988.1797	48202.6289	121049.422	104542.266	24587.9492	13064.2686	167541.047	138706.078	177051.984	171387.922	0
15	23	11	1	0	0	0	0	0	0	392.119833	1.53333333	0.733333333	391.681989	392	0.318011409	4	-7	0.166835187	0	0	0	0	0	38800.1445	32088.2422	0	0	51372.6797	0	58751.2266	62289.8633	0
19	23	8	1	0	0	0	0	0	0	392.135089	1.21052632	0.421052632	391.697228	392	0.302772244	8	0	0.21132457	0.285714286	0	0	96320.2891	73182.0469	201809.953	168799.984	42229.2109	29891.9238	266823.156	211291.953	305883.469	253272.844	0
16	27	10	1	0	0	0	0	0	0	392.156219	1.6875	0.625	391.718333	392	0.281666637	3	-7	0.177957533	0	0	0	0	0	26795.6465	0	0	0	0	0	36326.5664	0	0
20	27	7	1	0	0	0	0	0	0	392.171475	1.35	0.35	391.733573	392	0.266427472	7	0	0.222446916	0.225806452	0	0	41889.9688	35436.418	90345.7031	74900.0703	21897.0879	14620.4121	121523.352	103314.562	152347.609	125537.773	0
21	31	6	1	0	0	0	0	0	0	392.20786	1.47619048	0.285714286	391.769917	392	0.2300827	6	0	0.233569262	0.176470588	0	0	464.078552	444.57724	2144.11621	1238.03516	0	198.335953	2791.48218	2671.19458	4761.25098	0	0
17	14	11	0	0	0	0	0	0	0	393.046334	0.823529412	0.647058824	392.607455	393	0.392544948	11	0	0.189079879	0.47826087	0	0	0	0	20411.6953	20177.8184	0	0	24028.0742	12669.334	21628.8633	24958.7871	0
14	18	13	0	0	0	0	0	0	0	393.067463	1.28571429	0.928571429	392.628561	393	0.371439341	6	-7	0.155712841	0	0	0	0	0	2175.68896	0	0	0	0	0	0	0	0
18	18	10	0	0	0	0	0	0	0	393.082719	1	0.555555556	392.6438	393	0.356200176	10	0	0.200202224	0.384615385	0	0	134158.062	109169.203	310412.25	253684.594	56711.793	35871.9922	381699.656	317135.812	442564.781	409684.125	0
19	22	9	0	0	0	0	0	0	0	393.119105	1.15789474	0.473684211	392.680145	393	0.319855404	9	0	0.21132457	0.310344828	0	0	618123.938	493816.281	1328243.62	1128373.25	287847.094	174971.219	1856354.38	1431735.88	2093945	1778919.25	0
20	26	8	0	0	0	0	0	0	0	393.15549	1.3	0.4	392.716489	393	0.283510633	8	0	0.222446916	0.25	0	0	716815.188	586570.938	1582745.38	1331013.12	347028.656	225823.875	2258396	1758927	2606650.5	2283575.25	0
17	30	10	0	0	0	0	0	0	0	393.17662	1.76470588	0.588235294	392.737595	393	0.262405026	3	-7	0.189079879	0	0	0	0	0	0	0	5359.01758	3970.85986	0	0	0	0	0
21	30	7	0	0	0	0	0	0	0	393.191876	1.42857143	0.333333333	392.752834	393	0.247165861	7	0	0.233569262	0.2	0	0	175576.641	144061.766	369742.812	301101.906	78740.1719	51059.1641	549508.438	431768.594	649420.625	568005.312	0
22	34	6	0	0	0	0	0	0	0	393.228261	1.54545455	0.272727273	392.789179	393	0.210821089	6	0	0.244691608	0.157894737	0	0	5943.15283	5138.7002	17131.2871	12225.2754	2079.99365	1813.73572	26778.8867	23888.8926	30512.0254	34602.4688	0
16	13	11	1	0	0	0	0	0	0	394.041583	0.8125	0.6875	393.601593	394	0.398407252	10	-1	0.177957533	0.473684211	0	0	0	435.279694	1528.11572	1292.00037	0	0	2465.99146	1533.34131	0	2477.18018	0
17	17	10	1	0	0	0	0	0	0	394.077969	1	0.588235294	393.637938	394	0.36206248	9	-1	0.189079879	0.363636364	0	0	23448.1934	21876.4551	58439.6992	52682.1875	14009.7051	4752.60254	79418.8594	76301.2734	71101.6953	80288.4766	0
18	21	9	1	0	0	0	0	0	0	394.114354	1.16666667	0.5	393.674282	394	0.325717708	8	-1	0.200202224	0.28	0	0	136229.094	98403.2344	275645.5	219030.109	54443.6602	28061.7715	363386.312	302312.812	410735.938	392706.75	0
19	25	8	1	0	0	0	0	0	0	394.150739	1.31578947	0.421052632	393.710627	394	0.289372937	7	-1	0.21132457	0.214285714	0	0	108064.602	82792.6641	222375.641	177369.172	47349.6523	31903.6523	329974.781	248503.328	382303.438	320829.125	0
20	29	7	1	0	0	0	0	0	0	394.187125	1.45	0.35	393.746972	394	0.253028165	6	-1	0.222446916	0.161290323	0	0	26385.1953	25626.5117	54062.4023	42257.9609	11324.8877	12794.6104	77597.8125	70063.4375	77857.5547	68077.6953	0
16	12	12	0	0	0	0	0	0	0	395.025599	0.75	0.75	394.58451	395	0.415490413	11	-1	0.177957533	0.5	0	0	414.962585	0	0	790.710754	0	0	0	0	2172.69995	1270.73975	0
17	16	11	0	0	0	0	0	0	0	395.061984	0.941176471	0.647058824	394.620854	395	0.379145641	10	-1	0.189079879	0.391304348	0	0	43000.5898	35740.1953	96037.125	79949.4922	15155.5186	10751.1025	118041.562	92391.2812	133913.375	126524.047	0
18	20	10	0	0	0	0	0	0	0	395.098369	1.11111111	0.555555556	394.657199	395	0.342800869	9	-1	0.200202224	0.307692308	0	0	424587.25	334530.094	915118.5	813884.25	176054.562	112556.75	1283204.62	1032436.19	1379694.75	1286143.62	0
19	24	9	0	0	0	0	0	0	0	395.134755	1.26315789	0.473684211	394.693544	395	0.306456097	8	-1	0.21132457	0.24137931	0	0	1028324.38	814050.5	2211996.75	1872572.75	457711.625	303218	3183181	2494541.25	3568201.75	3169418.5	0
20	28	8	0	0	0	0	0	0	0	395.17114	1.4	0.4	394.729889	395	0.270111326	7	-1	0.222446916	0.1875	0	0	584733.375	471956.938	1216616.75	1055154.75	254799.75	174928.656	1885412.62	1426541.38	2156508.5	1895837.5	0
17	32	10	0	0	0	0	0	0	0	395.19227	1.88235294	0.588235294	394.750994	395	0.249005719	2	-8	0.189079879	0	0	0	0	0	0	0	330.957855	0	0	0	0	0	0
21	32	7	0	0	0	0	0	0	0	395.207526	1.52380952	0.333333333	394.766233	395	0.233766554	6	-1	0.233569262	0.142857143	0	0	71882.6172	59579.2656	149354.516	124450.312	30989.7266	18358.2539	222274.625	168791.375	265393	240296.031	0
16	15	11	1	0	0	0	0	0	0	396.057233	0.9375	0.6875	395.614992	396	0.385007945	9	-2	0.177957533	0.368421053	0	5959.37842	2975.40332	2126.88794	7222.12549	2562.49072	926.620056	907.847107	9320.36719	9257.63672	0	12451.5098	0
20	15	8	1	0	0	0	0	0	0	396.072489	0.75	0.4	395.630231	396	0.36976878	13	5	0.222446916	0.6	0	0	0	0	0	0	0	0	0	0	0	3628.96216	0
17	19	10	1	0	0	0	0	0	0	396.093618	1.11764706	0.588235294	395.651337	396	0.348663173	8	-2	0.189079879	0.272727273	0	0	67668.1172	51533.2383	149788.703	133633.891	26620.5195	14786.9043	203550.688	148342.562	185534.859	203855.828	0
18	23	9	1	0	0	0	0	0	0	396.130004	1.27777778	0.5	395.687682	396	0.312318401	7	-2	0.200202224	0.2	0	0	149742.594	120809.289	344561.75	275806.156	67601.8672	38539.957	477460.219	363447.094	525245.812	486807.781	0
19	27	8	1	0	0	0	0	0	0	396.166389	1.42105263	0.421052632	395.724026	396	0.275973629	6	-2	0.21132457	0.142857143	0	0	64718.0273	44147.4336	136580.766	113819.516	27322.4746	16058.377	185218.406	160353.078	218985.062	207027.266	0
20	31	7	1	0	0	0	0	0	0	396.202775	1.55	0.35	395.760371	396	0.239628858	5	-2	0.222446916	0.0967741935	0	0	2441.58105	1785.1366	2883.16309	2716.96436	768.48053	845.068909	9108.18164	0	8894.1543	11573.0918	0
16	14	12	0	0	0	0	0	0	0	397.041249	0.875	0.75	396.597909	397	0.402091105	10	-2	0.177957533	0.4	0	0	1996.24084	2279.5144	8513.21777	0	0	0	8149.62207	8354.4502	13699.5312	19083.9062	0
17	18	11	0	0	0	0	0	0	0	397.077634	1.05882353	0.647058824	396.634254	397	0.365746334	9	-2	0.189079879	0.304347826	0	0	127092.984	93727.8438	284796.656	236675.391	50907.4219	27947.4004	419536.188	285252.094	407449.312	399497.312	0
18	22	10	0	0	0	0	0	0	0	397.114019	1.22222222	0.555555556	396.670598	397	0.329401562	8	-2	0.200202224	0.230769231	0	0	764900.125	588705.812	1696779.88	1385155	326404.375	190215.047	2384737.75	1804662.12	2566362.75	2391395.25	0
19	26	9	0	0	0	0	0	0	0	397.150405	1.36842105	0.473684211	396.706943	397	0.29305679	7	-2	0.21132457	0.172413793	0	0	864507.062	715479.562	1879603.88	1602112.75	384055.719	268588.344	2800827.75	2129996.75	3129969.25	2750989.5	0
20	30	8	0	0	0	0	0	0	0	397.18679	1.5	0.4	396.743288	397	0.256712018	6	-2	0.222446916	0.125	0	0	239860.875	188627.391	506087.75	431109.188	112306.422	73154.4766	770318.812	605369.312	904419.562	784315.562	0
15	13	12	1	0	0	0	0	0	0	398.036498	0.866666667	0.8	397.592047	398	0.407953409	9	-3	0.166835187	0.375	0	0	0	0	0	0	0	0	0	756.383057	0	0	0
19	13	9	1	0	0	0	0	0	0	398.051754	0.684210526	0.473684211	397.607286	398	0.392714244	13	4	0.21132457	0.62962963	0	0	0	0	0	0	0	0	0	1855.3407	0	0	0
16	17	11	1	0	0	0	0	0	0	398.072883	1.0625	0.6875	397.628391	398	0.371608637	8	-3	0.177957533	0.263157895	0	0	10670.0068	6354.26416	24168.8047	23396.1816	4460.48682	1941.61487	36179.5312	29553.582	39437.9961	44641.4609	0
17	21	10	1	0	0	0	0	0	0	398.109269	1.23529412	0.588235294	397.664736	398	0.335263866	7	-3	0.189079879	0.181818182	0	0	96241.7812	67023.6562	213741.406	170914.188	37911.4062	25203.2363	300863.938	228180.891	322764.688	304154.938	0
18	25	9	1	0	0	0	0	0	0	398.145654	1.38888889	0.5	397.701081	398	0.298919094	6	-3	0.200202224	0.12	0	0	89787.7578	69415.1016	215322.016	182018.734	41163.0195	24573.8887	314890.188	243010.719	356292.406	315694.125	0
19	29	8	1	0	0	0	0	0	0	398.182039	1.52631579	0.421052632	397.737426	398	0.262574322	5	-3	0.21132457	0.0714285714	0	0	19063.877	15762.2861	40676.918	32053.8281	7756.00977	9081.40527	59038.9336	42307.5352	58289.6953	67130.9062	0
14	8	14	0	0	0	0	0	0	0	398.984128	0.571428571	1	398.538619	399	0.461381342	11	-3	0.155712841	0.571428571	13014.1475	0	0	0	0	0	682.628784	682.25177	0	0	0	0	0
15	12	13	0	0	0	0	0	0	0	399.020513	0.8	0.866666667	398.574963	399	0.42503657	10	-3	0.166835187	0.411764706	0	0	0	0	0	0	0	0	0	663.532776	0	0	0
19	12	10	0	0	0	0	0	0	0	399.03577	0.631578947	0.526315789	398.590203	399	0.409797405	14	4	0.21132457	0.642857143	0	0	0	0	0	0	368.66452	0	0	0	0	0	0
16	16	12	0	0	0	0	0	0	0	399.056899	1	0.75	398.611308	399	0.388691798	9	-3	0.177957533	0.3	0	0	14656.6182	10791.4707	43726.1484	36304.2188	4997.8877	0	52870.4023	50963.0352	60605.4531	61533.4961	0
17	20	11	0	0	0	0	0	0	0	399.093284	1.17647059	0.647058824	398.647653	399	0.352347026	8	-3	0.189079879	0.217391304	0	0	224572.234	173156.562	511972.344	431552.375	89823.6797	53357.9844	723868.812	528952.875	756187	708882.812	0
18	24	10	0	0	0	0	0	0	0	399.129669	1.33333333	0.555555556	398.683998	399	0.316002255	7	-3	0.200202224	0.153846154	0	0	659140.5	518086.375	1503599.38	1219275.38	290963	183608.406	2102192.25	1647650.62	2365841	2112003.25	0
19	28	9	0	0	0	0	0	0	0	399.166055	1.47368421	0.473684211	398.720343	399	0.279657483	6	-3	0.21132457	0.103448276	0	0	349873.031	280123.844	775284.25	649972.125	153291.672	96244.3828	1130130.75	888861	1330084.25	1140670.25	0
23	28	6	0	0	0	0	0	0	0	399.181311	1.2173913	0.260869565	398.735582	399	0.264418318	10	4	0.255813953	0.35	0	0	8592.27832	6731.20605	17511.6719	11619.958	3442.56396	2967.53247	34675.3711	32280.3672	42613.293	49395.1172	0
20	32	8	0	0	0	0	0	0	0	399.20244	1.6	0.4	398.756687	399	0.243312711	5	-3	0.222446916	0.0625	0	0	54295.3359	48398.668	111204.469	98225.75	31251.209	0	156067.875	121726.648	199718.875	161959.562	0
24	32	5	0	0	0	0	0	0	0	399.217696	1.33333333	0.208333333	398.771926	399	0.228073546	9	4	0.266936299	0.302325581	0	0	0	580.487488	744.915039	0	0	0	0	1541.64905	1245.81665	0	0
17	36	10	0	0	0	0	0	0	0	399.223569	2.11764706	0.588235294	398.777793	399	0.222207104	0	-10	0.189079879	0	9422.18652	0	0	0	0	0	1673.72717	0	0	0	0	0	0
18	11	10	1	0	0	0	0	0	0	400.031019	0.611111111	0.555555556	399.58434	400	0.415659709	13	3	0.200202224	0.666666667	0	0	0	0	872.719299	0	0	0	0	0	0	0	0
15	15	12	1	0	0	0	0	0	0	400.052148	1	0.8	399.605446	400	0.394554102	8	-4	0.166835187	0.25	0	0	0	0	0	1933.98669	438.367889	0	0	0	0	0	0
16	19	11	1	0	0	0	0	0	0	400.088533	1.1875	0.6875	399.641791	400	0.35820933	7	-4	0.177957533	0.157894737	0	0	21050.7891	16878.3848	48913.9883	47656.3477	10253.6338	4133.06299	69866.3125	65835.7969	87268.2891	64060.2969	0
17	23	10	1	0	0	0	0	0	0	400.124919	1.35294118	0.588235294	399.678135	400	0.321864559	6	-4	0.189079879	0.0909090909	0	0	65969.0078	50593.1836	151254.688	132759.016	26599.4043	18281.6797	217287.812	169344.375	229394.016	236545.516	0
21	23	7	1	0	0	0	0	0	0	400.140175	1.0952381	0.333333333	399.693375	400	0.306625394	10	3	0.233569262	0.393939394	0	0	893.510315	0	0	1970.05774	0	0	0	0	0	0	0
18	27	9	1	0	0	0	0	0	0	400.161304	1.5	0.5	399.71448	400	0.285519787	5	-4	0.200202224	0.04	0	0	32694.1094	26304.9316	67321.4531	55108.3477	13512.4561	7488.86719	106131.25	87364.5312	115642.633	115295.602	0
22	27	6	1	0	0	0	0	0	0	400.17656	1.22727273	0.272727273	399.729719	400	0.270280622	9	3	0.244691608	0.333333333	0	0	718.959473	445.542694	0	740.251343	0	0	0	1187.69617	2722.04224	0	0
19	31	8	1	0	0	0	0	0	0	400.197689	1.63157895	0.421052632	399.750825	400	0.249175015	4	-4	0.21132457	0	0	0	810.355591	1174.38562	616.030823	1117.61084	0	0	1928.23438	657.163513	0	2308.23218	0
22	10	8	0	0	0	0	0	0	0	401.03029	0.454545455	0.363636364	400.582496	401	0.417503705	18	10	0.244691608	0.777777778	0	0	0	0	0	0	0	0	0	0	0	968.626465	0
15	14	13	0	0	0	0	0	0	0	401.036163	0.933333333	0.866666667	400.588363	401	0.411637263	9	-4	0.166835187	0.294117647	0	0	0	0	1111.11023	619.559143	0	202.62764	1512.59595	1255.20544	0	0	0
19	14	10	0	0	0	0	0	0	0	401.05142	0.736842105	0.526315789	400.603602	401	0.396398098	13	3	0.21132457	0.571428571	0	0	0	0	0	0	0	0	12516.7471	0	9269.27734	0	0
23	14	7	0	0	0	0	0	0	0	401.066676	0.608695652	0.304347826	400.618841	401	0.381158933	17	10	0.255813953	0.692307692	0	0	0	4372.49072	0	10499.8164	0	1300.09729	0	0	0	0	0
16	18	12	0	0	0	0	0	0	0	401.072549	1.125	0.75	400.624708	401	0.375292491	8	-4	0.177957533	0.2	0	0	29674.3203	23441.3027	65808.75	63214.6641	7981.52295	7972.90576	90445.8828	78813.2812	97049.1641	108675.398	0
17	22	11	0	0	0	0	0	0	0	401.108934	1.29411765	0.647058824	400.661052	401	0.338947719	7	-4	0.189079879	0.130434783	0	0	196190.656	154307.422	452440	411059.125	84959.4297	43468.7109	636160.562	469014.156	691066.188	633982.375	0
21	22	8	0	0	0	0	0	0	0	401.12419	1.04761905	0.380952381	400.676291	401	0.323708554	11	3	0.233569262	0.411764706	0	0	36502.4297	30341.4199	81670.1562	65867.5078	17931.9062	14529.9189	105294.57	96893.3516	125829.188	100609.438	0
18	26	10	0	0	0	0	0	0	0	401.14532	1.44444444	0.555555556	400.697397	401	0.302602947	6	-4	0.200202224	0.0769230769	0	0	273078.812	223349.922	613916.5	521588	118425.578	81865.4453	906641.938	679329.312	997961	922234.062	0
22	26	7	0	0	0	0	0	0	0	401.160576	1.18181818	0.318181818	400.712636	401	0.287363783	10	3	0.244691608	0.351351351	0	0	61133.9062	49739.2148	123723.758	110495.156	29102.291	15801.7725	182140.109	148050.875	216224.453	193925.734	0
19	30	9	0	0	0	0	0	0	0	401.181705	1.57894737	0.473684211	400.733742	401	0.266258176	5	-4	0.21132457	0.0344827586	0	0	80862.7031	63885.7188	169256.375	130402.922	32155.1445	10467.8145	241095.781	181174.016	277977.281	226824.234	0
23	30	6	0	0	0	0	0	0	0	401.196961	1.30434783	0.260869565	400.748981	401	0.251019011	9	3	0.255813953	0.3	0	0	26579.5859	22195.8809	57545.2109	48211.8867	14672.3135	6353.78223	84375.1875	63917.1914	102685.836	88003.5	0
20	34	8	0	0	0	0	0	0	0	401.21809	1.7	0.4	400.770087	401	0.229913404	4	-4	0.222446916	0	0	0	0	0	7832.84912	4820.54492	0	4020.49902	6314.68262	3828.31177	5136.14697	9497.67871	0
15	17	12	1	0	0	0	0	0	0	402.067798	1.13333333	0.8	401.618845	402	0.381154795	7	-5	0.166835187	0.125	0	0	2858.23608	0	1949.06958	4341.89648	0	697.344971	0	7027.7373	7030.87402	0	0
19	17	9	1	0	0	0	0	0	0	402.083054	0.894736842	0.473684211	401.634084	402	0.36591563	11	2	0.21132457	0.481481481	0	0	0	0	8686.72168	8325.59961	0	0	10268.8838	0	0	0	0
16	21	11	1	0	0	0	0	0	0	402.104183	1.3125	0.6875	401.65519	402	0.344810023	6	-5	0.177957533	0.0526315789	0	0	18923.6113	19219.1738	56128.1094	45605.1953	6607.98779	0	71538.4297	65231.2422	93853.6719	95917.3125	0
20	21	8	1	0	0	0	0	0	0	402.119439	1.05	0.4	401.670429	402	0.329570858	10	2	0.222446916	0.4	0	0	12159.6943	0	25150.0371	20215.6152	3245.37744	0	0	19421.0801	36111.1367	38202.125	0
17	25	10	1	0	0	0	0	0	0	402.140569	1.47058824	0.588235294	401.691535	402	0.308465251	5	-5	0.189079879	0	0	0	25301.3438	23403.2754	67844.1953	58678.0391	7896.22852	5089.99023	99710.0547	71203.2656	134207	111070.469	0
21	25	7	1	0	0	0	0	0	0	402.155825	1.19047619	0.333333333	401.706774	402	0.293226087	9	2	0.233569262	0.333333333	0	0	11790.5049	13617.4229	33213.2539	25132.2773	6109.25684	3991.57739	42279.5039	23321.502	39434.207	50393.1367	0
18	29	9	1	0	0	0	0	0	0	402.176954	1.61111111	0.5	401.72788	402	0.27212048	4	-5	0.200202224	0	0	0	3083.30151	2582.32593	0	8553.12109	1836.44092	1397.06763	18934.5391	13052.6006	13437.8359	16261.3311	0
22	29	6	1	0	0	0	0	0	0	402.19221	1.31818182	0.272727273	401.743119	402	0.256881315	8	2	0.244691608	0.277777778	0	0	1188.94763	0	1828.02808	1245.15271	301.537292	0	3986.48242	2157.8147	6746.14648	5115.35645	0
18	12	11	0	0	0	0	0	0	0	403.030684	0.666666667	0.611111111	402.580656	403	0.419343562	13	2	0.200202224	0.6	0	0	0	0	0	0	0	0	1856.80615	0	0	1868.62732	0
15	16	13	0	0	0	0	0	0	0	403.051813	1.06666667	0.866666667	402.601762	403	0.398237955	8	-5	0.166835187	0.176470588	0	0	1152.49841	0	2443.1604	0	0	0	0	0	0	0	0
19	16	10	0	0	0	0	0	0	0	403.06707	0.842105263	0.526315789	402.617001	403	0.382998791	12	2	0.21132457	0.5	0	0	10529.1602	0	16325.7012	14977.0869	0	1750.53784	0	21825.4199	30353.5059	36165	0
16	20	12	0	0	0	0	0	0	0	403.088199	1.25	0.75	402.638107	403	0.361893184	7	-5	0.177957533	0.1	0	0	24741.0469	15170.3262	58434.832	53203.4727	10342.8271	5908.91602	74166.6953	55690.7109	82897.5391	89718.2578	0
20	20	9	0	0	0	0	0	0	0	403.103455	1	0.45	402.653346	403	0.346654019	11	2	0.222446916	0.419354839	0	0	66830.4922	47015.1875	132106.766	98407.9531	24125.7324	0	191153.797	138281.5	191980.203	154132.406	0
17	24	11	0	0	0	0	0	0	0	403.124584	1.41176471	0.647058824	402.674452	403	0.325548412	6	-5	0.189079879	0.0434782609	0	0	88873.3281	68713.2422	208114.734	175911.438	37616.5352	21401.9766	300347.844	234489.297	328671.25	320051.844	0
21	24	8	0	0	0	0	0	0	0	403.13984	1.14285714	0.380952381	402.689691	403	0.310309247	10	2	0.233569262	0.352941176	0	0	163694.859	128080.414	348674.375	296021.75	78547.1328	50441.4102	478283.344	384478.719	567830.562	499824.875	0
18	28	10	0	0	0	0	0	0	0	403.160969	1.55555556	0.555555556	402.710796	403	0.28920364	5	-5	0.200202224	0	0	0	62995.9648	53204.4492	140639.328	119966.93	32615.6836	14867.5146	202560.281	153506.953	230156.828	169641.891	0
22	28	7	0	0	0	0	0	0	0	403.176226	1.27272727	0.318181818	402.726036	403	0.273964475	9	2	0.244691608	0.297297297	0	0	118997.547	101224.758	251978.188	204508.891	57165.2148	36373.2656	368920.875	290049.75	439847.531	380094.125	0
26	28	4	0	0	0	0	0	0	0	403.191482	1.07692308	0.153846154	402.741275	403	0.258725311	13	9	0.289180991	0.458333333	13892.8027	0	0	0	0	0	0	0	0	0	0	0	0
19	32	9	0	0	0	0	0	0	0	403.197355	1.68421053	0.473684211	402.747141	403	0.252858868	4	-5	0.21132457	0	7178.19385	8796.03906	21960.7949	18587.457	33024.9141	28357.791	15734.5361	4756.32324	26488.668	24249.4434	21235.6797	15413.5723	0
23	32	6	0	0	0	0	0	0	0	403.212611	1.39130435	0.260869565	402.76238	403	0.237619704	8	2	0.255813953	0.25	0	0	22082.1055	22571.5938	55161.625	45466.3555	5561.01221	0	82981.6172	76092	92229.2734	86711.75	0
20	36	8	0	0	0	0	0	0	0	403.23374	1.8	0.4	402.783486	403	0.216514097	3	-5	0.222446916	0	0	0	1689.67786	1122.64124	0	0	3459.12207	0	0	0	0	0	0
24	36	5	0	0	0	0	0	0	0	403.248996	1.5	0.208333333	402.798725	403	0.201274932	7	2	0.266936299	0.209302326	0	0	0	0	0	0	1307.28223	869.489014	0	0	0	0	0
21	11	8	1	0	0	0	0	0	0	404.041189	0.523809524	0.380952381	403.590033	404	0.409966702	16	8	0.233569262	0.75	0	0	427.505676	0	0	0	0	0	0	0	0	0	0
14	15	13	1	0	0	0	0	0	0	404.047062	1.07142857	0.928571429	403.5959	404	0.404100259	7	-6	0.155712841	0.0769230769	0	0	0	0	0	1422.0448	0	0	0	0	0	0	0
18	15	10	1	0	0	0	0	0	0	404.062319	0.833333333	0.555555556	403.611139	404	0.388861095	11	1	0.200202224	0.5	0	0	0	0	4678.0459	3074.70581	0	694.546448	4147.15771	0	0	0	0
22	15	7	1	0	0	0	0	0	0	404.077575	0.681818182	0.318181818	403.626378	404	0.37362193	15	8	0.244691608	0.657142857	0	0	0	0	0	0	0	0	0	3291.60205	0	0	0
15	19	12	1	0	0	0	0	0	0	404.083448	1.26666667	0.8	403.632245	404	0.367755488	6	-6	0.166835187	0	0	0	0	3303.64111	0	9298.77148	0	0	0	15584.8613	16982.3887	0	0
19	19	9	1	0	0	0	0	0	0	404.098704	1	0.473684211	403.647484	404	0.352516323	10	1	0.21132457	0.407407407	0	0	19538.5664	14074.1943	44618.1914	37905.3906	5022.93164	8561.04199	51011.1992	41358.0625	64926.8203	71028.0938	0
16	23	11	1	0	0	0	0	0	0	404.119833	1.4375	0.6875	403.668589	404	0.331410716	5	-6	0.177957533	0	0	0	13822.7812	9800.88477	39881.1484	35279.9375	4447.56055	0	64713.0469	46666.4141	78924.0078	75783.9609	0
20	23	8	1	0	0	0	0	0	0	404.135089	1.15	0.4	403.683828	404	0.316171551	9	1	0.222446916	0.333333333	0	0	41239.8438	31152.7871	86845.2891	69429.8438	18335.6953	7175.08252	124300.969	99314.0234	130508.117	123833.672	0
17	27	10	1	0	0	0	0	0	0	404.156219	1.58823529	0.588235294	403.704934	404	0.295065944	4	-6	0.189079879	0	0	0	6882.95605	9869.80371	23668.0195	20397.3887	5193.47363	0	43335.7266	31278.7051	53125.8633	42332.25	0
21	27	7	1	0	0	0	0	0	0	404.171475	1.28571429	0.333333333	403.720173	404	0.279826779	8	1	0.233569262	0.272727273	0	0	26519.8281	20198.5703	54578.3984	43088.1836	10967.6641	12467.2646	87671.7734	63712.5391	82964.1016	78768.3125	0
18	31	9	1	0	0	0	0	0	0	404.192604	1.72222222	0.5	403.741279	404	0.258721172	3	-6	0.200202224	0	0	0	327.494202	350.586365	0	0	0	0	804.31311	0	0	0	0
22	31	6	1	0	0	0	0	0	0	404.20786	1.40909091	0.272727273	403.756518	404	0.243482008	7	1	0.244691608	0.222222222	0	0	0	0	1395.98401	1005.70599	0	0	1727.8407	0	4113.9502	2640.85059	0
14	14	14	0	0	0	0	0	0	0	405.031078	1	1	404.578817	405	0.42118342	8	-6	0.155712841	0.142857143	0	0	0	0	631.410645	0	0	0	896.462708	0	0	0	0
18	14	11	0	0	0	0	0	0	0	405.046334	0.777777778	0.611111111	404.594056	405	0.405944255	12	1	0.200202224	0.52	0	0	2889.552	0	10377.0391	4066.17847	588.610352	1356.14478	0	12400.8994	10947.8994	14253.8936	0
22	14	8	0	0	0	0	0	0	0	405.06159	0.636363636	0.363636364	404.609295	405	0.39070509	16	8	0.244691608	0.666666667	0	0	0	0	0	0	0	0	0	0	0	2849.35596	0
15	18	13	0	0	0	0	0	0	0	405.067463	1.2	0.866666667	404.615161	405	0.384838648	7	-6	0.166835187	0.0588235294	0	0	0	0	3437.43945	0	775.862915	0	5775.74707	0	0	0	0
19	18	10	0	0	0	0	0	0	0	405.082719	0.947368421	0.526315789	404.630401	405	0.369599483	11	1	0.21132457	0.428571429	0	0	67064.4766	47995.3438	129314.961	106421.211	27233.418	19600.9531	162983.312	124630.734	165079.625	163507.781	0
16	22	12	0	0	0	0	0	0	0	405.103849	1.375	0.75	404.651506	405	0.348493876	6	-6	0.177957533	0	0	0	12105.7715	12812.7217	22225.209	14065.1143	7795.58252	4241.1626	35019.043	32799.9805	40689.7031	37506.2539	0
20	22	9	0	0	0	0	0	0	0	405.119105	1.1	0.45	404.666745	405	0.333254712	10	1	0.222446916	0.35483871	0	0	250112.953	204562.047	547953.625	464973.031	119688.023	84352.6484	781860	571860.688	844204.75	765044.812	0
17	26	11	0	0	0	0	0	0	0	405.140234	1.52941176	0.647058824	404.687851	405	0.312149105	5	-6	0.189079879	0	0	0	22801.5703	18850.6504	61735.7852	41396.957	15039.9805	8266.24219	64389.5547	50905.6211	81549.5547	81647.6719	0
21	26	8	0	0	0	0	0	0	0	405.15549	1.23809524	0.380952381	404.70309	405	0.29690994	9	1	0.233569262	0.294117647	0	0	375116.875	295410.219	779043.875	638024.375	172526.062	112551.367	1134346.62	828307.312	1271887.88	1125141.88	0
18	30	10	0	0	0	0	0	0	0	405.17662	1.66666667	0.555555556	404.724196	405	0.275804333	4	-6	0.200202224	0	0	0	12660.6553	10692.0723	27094.7461	0	9983.40137	6009.37891	0	0	38059.4219	0	0
22	30	7	0	0	0	0	0	0	0	405.191876	1.36363636	0.318181818	404.739435	405	0.260565168	8	1	0.244691608	0.243243243	89033.0859	0	138539.625	113484.266	280647.688	250825.234	60306.832	43001.4375	428788.094	324082.969	494206.281	435949.781	0
19	34	9	0	0	0	0	0	0	0	405.213005	1.78947368	0.473684211	404.76054	405	0.239459561	3	-6	0.21132457	0	0	0	639.284668	0	0	0	0	0	0	0	0	0	0
23	34	6	0	0	0	0	0	0	0	405.228261	1.47826087	0.260869565	404.77578	405	0.224220396	7	1	0.255813953	0.2	0	0	11058.8574	9524.49219	25314.9258	23425.041	5209.64697	4172.69531	43189.3711	26705.0742	46317.2031	51335.9453	0
18	17	10	1	0	0	0	0	0	0	406.077969	0.944444444	0.555555556	405.624538	406	0.375461787	10	0	0.200202224	0.416666667	0	0	8271.17773	6865.33203	25952.4961	28986.7031	3673.01807	3384.00806	32889.2031	27290.8105	36220.2188	22508.3027	0
15	21	12	1	0	0	0	0	0	0	406.099098	1.4	0.8	405.645644	406	0.35435618	5	-7	0.166835187	0	0	0	5341.9668	0	0	10814.8818	0	0	25767.3281	16860.2539	26648.7051	23631.3184	0
19	21	9	1	0	0	0	0	0	0	406.114354	1.10526316	0.473684211	405.660883	406	0.339117016	9	0	0.21132457	0.333333333	0	0	69905.6328	51308.1797	150042.766	121581.234	31421	18587.0723	214371.969	137097.328	220235.328	213773.984	0
16	25	11	1	0	0	0	0	0	0	406.135483	1.5625	0.6875	405.681989	406	0.318011409	4	-7	0.177957533	0	0	0	14727.79	0	0	29097.0449	0	0	0	0	68720.2734	0	0
20	25	8	1	0	0	0	0	0	0	406.150739	1.25	0.4	405.697228	406	0.302772244	8	0	0.222446916	0.266666667	0	0	71828.8125	54051.0898	143934.734	123024.477	35128.6289	21440.1035	208256.188	162205.609	241615	242393.953	0
17	29	10	1	0	0	0	0	0	0	406.171869	1.70588235	0.588235294	405.718333	406	0.281666637	3	-7	0.189079879	0	0	0	0	0	0	0	911.761108	1602.58813	0	0	0	19143.6113	0
21	29	7	1	0	0	0	0	0	0	406.187125	1.38095238	0.333333333	405.733573	406	0.266427472	7	0	0.233569262	0.212121212	0	0	22605.0449	16313.2295	48644.9961	40463.4688	8346.73145	7200.94385	65517.6211	50293.9453	71643.3359	64859.6758	0
17	12	12	0	0	0	0	0	0	0	407.025599	0.705882353	0.705882353	406.57111	407	0.42888972	12	0	0.189079879	0.545454545	0	0	0	0	518.868896	634.057129	0	253.114853	0	0	0	0	0
21	12	9	0	0	0	0	0	0	0	407.040855	0.571428571	0.428571429	406.586349	407	0.413650555	16	7	0.233569262	0.696969697	0	0	0	0	0	558.270569	0	0	0	0	933.510437	0	0
14	16	14	0	0	0	0	0	0	0	407.046728	1.14285714	1	406.592216	407	0.407784113	7	-7	0.155712841	0	0	0	0	0	0	0	0	161.960678	0	0	0	1888.43103	0
18	16	11	0	0	0	0	0	0	0	407.061984	0.888888889	0.611111111	406.607455	407	0.392544948	11	0	0.200202224	0.44	0	0	23091.6172	16512.1895	54328.4141	49255.8672	8314.47949	6514.14209	77224.6016	65875.8516	62491.6602	60513.8867	0
15	20	13	0	0	0	0	0	0	0	407.083113	1.33333333	0.866666667	406.628561	407	0.371439341	6	-7	0.166835187	0	0	0	0	0	0	0	0	517.627441	0	0	0	0	0
19	20	10	0	0	0	0	0	0	0	407.098369	1.05263158	0.526315789	406.6438	407	0.356200176	10	0	0.21132457	0.357142857	0	0	224881.516	176994.328	505615.656	426265.969	104764.969	62355.4727	677327.938	560159.438	735987.5	670500.75	0
20	24	9	0	0	0	0	0	0	0	407.134755	1.2	0.45	406.680145	407	0.319855404	9	0	0.222446916	0.290322581	0	0	655768.312	518665.031	1402105.5	1191985.5	310677.625	197105.172	1982481.62	1539505	2249115.25	1915193.88	0
21	28	8	0	0	0	0	0	0	0	407.17114	1.33333333	0.380952381	406.716489	407	0.283510633	8	0	0.233569262	0.235294118	0	0	457886.5	379859.094	991515.062	803622.5	214067.516	141424.281	1427380.62	1124031.12	1677522.5	1466446.12	0
18	32	10	0	0	0	0	0	0	0	407.19227	1.77777778	0.555555556	406.737595	407	0.262405026	3	-7	0.200202224	0	0	0	2631.23413	0	0	0	2532.86841	1651.29138	0	0	0	0	0
22	32	7	0	0	0	0	0	0	0	407.207526	1.45454545	0.318181818	406.752834	407	0.247165861	7	0	0.244691608	0.189189189	0	0	82913.5469	67245.3984	180511.766	136716.125	35530.375	26012.9883	255235.25	201806.266	326375.812	264552.219	0
23	36	6	0	0	0	0	0	0	0	407.243911	1.56521739	0.260869565	406.789179	407	0.210821089	6	0	0.255813953	0.15	0	0	0	0	0	0	377.537659	298.011017	0	3064.89453	3776.28564	5356.78174	0
17	15	11	1	0	0	0	0	0	0	408.057233	0.882352941	0.647058824	407.601593	408	0.398407252	10	-1	0.189079879	0.428571429	0	0	2053.9209	1732.58997	3499.97925	0	780.355652	522.398926	9101.57129	0	6649.47998	6464.32422	0
14	19	13	1	0	0	0	0	0	0	408.078362	1.35714286	0.928571429	407.622698	408	0.377301645	5	-8	0.155712841	0	0	0	2097.90479	0	0	0	0	0	0	5446.03174	0	0	0
18	19	10	1	0	0	0	0	0	0	408.093618	1.05555556	0.555555556	407.637938	408	0.36206248	9	-1	0.200202224	0.333333333	0	0	43708.3789	40711.7773	100888.969	81327.5078	20693.543	14965.8574	141680.359	102954.891	165184.281	115003.695	0
19	23	9	1	0	0	0	0	0	0	408.130004	1.21052632	0.473684211	407.674282	408	0.325717708	8	-1	0.21132457	0.259259259	0	0	120958.727	97420.9844	273581.25	227076.422	55711.0195	34648.8711	368412.594	275795.438	413941.938	356565.25	0
16	27	11	1	0	0	0	0	0	0	408.151133	1.6875	0.6875	407.695388	408	0.304612101	3	-8	0.177957533	0	0	0	0	0	0	34567.6836	0	0	0	0	0	0	0
20	27	8	1	0	0	0	0	0	0	408.166389	1.35	0.4	407.710627	408	0.289372937	7	-1	0.222446916	0.2	0	0	67233.5469	54922.9453	141546.609	124506.539	30724.7305	23334.8262	189991.969	168971.234	232067	216347.984	0
17	31	10	1	0	0	0	0	0	0	408.187519	1.82352941	0.588235294	407.731733	408	0.26826733	2	-8	0.189079879	0	0	0	0	633.449524	0	1531.37976	564.082458	327.505768	0	0	0	0	0
21	31	7	1	0	0	0	0	0	0	408.202775	1.47619048	0.333333333	407.746972	408	0.253028165	6	-1	0.233569262	0.151515152	0	0	6545.2207	7670.87744	20381.3438	16863.6777	3626.72168	2979.97656	27431.7891	25415.2383	31058.252	27431.3203	0
17	14	12	0	0	0	0	0	0	0	409.041249	0.823529412	0.705882353	408.58451	409	0.415490413	11	-1	0.189079879	0.454545455	0	0	0	0	4228.71191	0	1327.84961	0	5363.28662	5920.44482	0	0	0
21	14	9	0	0	0	0	0	0	0	409.056505	0.666666667	0.428571429	408.599749	409	0.400251248	15	6	0.233569262	0.636363636	0	0	0	0	0	0	0	0	0	0	0	3167.47485	0
14	18	14	0	0	0	0	0	0	0	409.062378	1.28571429	1	408.605615	409	0.394384806	6	-8	0.155712841	0	0	0	0	0	0	0	0	0	0	0	0	6722.51416	0
18	18	11	0	0	0	0	0	0	0	409.077634	1	0.611111111	408.620854	409	0.379145641	10	-1	0.200202224	0.36	0	0	97325.6797	71696.2656	226224.953	177196.547	42145.043	23177.1699	282313.156	233111.891	321779.781	286405.25	0
19	22	10	0	0	0	0	0	0	0	409.114019	1.15789474	0.526315789	408.657199	409	0.342800869	9	-1	0.21132457	0.285714286	0	0	607374.062	479812.344	1376359.38	1125194.5	277965.438	171406.594	1846638.75	1389066.12	2055078.62	1771991.25	0
20	26	9	0	0	0	0	0	0	0	409.150405	1.3	0.45	408.693544	409	0.306456097	8	-1	0.222446916	0.225806452	0	0	921551.375	709560.75	2008747	1629334	413960.062	278005.094	2810555	2118688.75	3222736	2713136.25	0
21	30	8	0	0	0	0	0	0	0	409.18679	1.42857143	0.380952381	408.729889	409	0.270111326	7	-1	0.233569262	0.176470588	0	0	310920.156	258628.344	680660.062	560443.375	145846.703	107212.453	995015.312	779505.688	1181139.25	1006934.19	0
18	34	10	0	0	0	0	0	0	0	409.20792	1.88888889	0.555555556	408.750994	409	0.249005719	2	-8	0.200202224	0	0	0	0	0	0	0	0	163.478485	0	0	0	0	0
22	34	7	0	0	0	0	0	0	0	409.223176	1.54545455	0.318181818	408.766233	409	0.233766554	6	-1	0.244691608	0.135135135	0	0	30141.1328	17623.584	60006.7031	50946.0781	16861.7402	11287.459	99554.9844	75266.9609	106208.078	88321.8984	0
16	13	12	1	0	0	0	0	0	0	410.036498	0.8125	0.75	409.578647	410	0.421352716	10	-2	0.177957533	0.444444444	0	0	0	0	0	0	0	0	0	1025.57568	0	0	0
17	17	11	1	0	0	0	0	0	0	410.072883	1	0.647058824	409.614992	410	0.385007945	9	-2	0.189079879	0.333333333	0	0	12049.7852	9042.13281	23784.5918	23046.2461	3654.13086	1811.12439	36919.6016	22525.6621	41583.0234	37055.6875	0
18	21	10	1	0	0	0	0	0	0	410.109269	1.16666667	0.555555556	409.651337	410	0.348663173	8	-2	0.200202224	0.25	0	0	94004.5	74756.5859	220016.688	169007.547	42830.8242	27301.5723	287667.188	207858.094	316565.406	272390.094	0
15	25	12	1	0	0	0	0	0	0	410.130398	1.66666667	0.8	409.672442	410	0.327557566	3	-9	0.166835187	0	0	0	0	0	0	0	0	2026.73425	0	0	0	0	0
19	25	9	1	0	0	0	0	0	0	410.145654	1.31578947	0.473684211	409.687682	410	0.312318401	7	-2	0.21132457	0.185185185	0	0	125942.797	97470.8672	282041.719	226875.766	56449.7617	40051.5234	392496.188	293563.031	424829.656	382317.812	0
20	29	8	1	0	0	0	0	0	0	410.182039	1.45	0.4	409.724026	410	0.275973629	6	-2	0.222446916	0.133333333	0	0	36977.9688	31523.9785	75171.0781	64935.4258	18666.2734	11398.6084	117144.297	89083.3125	127148.266	110495.961	0
21	33	7	1	0	0	0	0	0	0	410.218425	1.57142857	0.333333333	409.760371	410	0.239628858	5	-2	0.233569262	0.0909090909	0	0	353.092987	0	0	0	0	0	0	859.795837	1270.41113	0	0
20	12	10	0	0	0	0	0	0	0	411.03577	0.6	0.5	410.576803	411	0.423196712	15	5	0.222446916	0.666666667	0	0	0	0	0	1125.28137	0	0	0	0	0	0	0
17	16	12	0	0	0	0	0	0	0	411.056899	0.941176471	0.705882353	410.597909	411	0.402091105	10	-2	0.189079879	0.363636364	0	0	15250.2529	11678.3008	48774.7148	45100.7227	0	0	50916.9219	55321.0898	53170.8828	73127.6094	0
18	20	11	0	0	0	0	0	0	0	411.093284	1.11111111	0.611111111	410.634254	411	0.365746334	9	-2	0.200202224	0.28	0	0	260703.938	196270.797	570518.75	471337.281	114525.859	62486.6289	765709	581815.875	857838.375	763853.75	0
19	24	10	0	0	0	0	0	0	0	411.129669	1.26315789	0.526315789	410.670598	411	0.329401562	8	-2	0.21132457	0.214285714	0	0	925242.062	689055.188	1996540.25	1626896.62	407230.156	246415.641	2805245	2046208.12	3061694.5	2740929.25	0
20	28	9	0	0	0	0	0	0	0	411.166055	1.4	0.45	410.706943	411	0.29305679	7	-2	0.222446916	0.161290323	0	0	629846	501945.875	1361408.75	1162089.25	293961.469	191495.016	2046047.25	1584469.38	2260285.75	1990477.25	0
21	32	8	0	0	0	0	0	0	0	411.20244	1.52380952	0.380952381	410.743288	411	0.256712018	6	-2	0.233569262	0.117647059	0	0	114312.508	101288.891	252861.859	205802.125	57757.6289	36913.5586	375073.938	292608.125	468810.562	400776.656	0
22	36	7	0	0	0	0	0	0	0	411.238826	1.63636364	0.318181818	410.779633	411	0.220367247	5	-2	0.244691608	0.0810810811	0	0	0	0	2667.35693	1801.55261	0	0	3923.08643	2924.49048	4747.39844	6393.62354	0
16	15	12	1	0	0	0	0	0	0	412.052148	0.9375	0.75	411.592047	412	0.407953409	9	-3	0.177957533	0.333333333	0	0	0	0	0	0	0	0	0	3211.73853	0	4014.27173	0
20	15	9	1	0	0	0	0	0	0	412.067404	0.75	0.45	411.607286	412	0.392714244	13	4	0.222446916	0.586206897	0	0	1007.52832	0	0	0	0	0	0	0	0	0	0
17	19	11	1	0	0	0	0	0	0	412.088533	1.11764706	0.647058824	411.628391	412	0.371608637	8	-3	0.189079879	0.238095238	0	0	30168.9141	23529.9297	72263.4375	61297.2422	14089.9805	5091.89111	94275.0469	92307.8125	107765.969	97191.0625	0
18	23	10	1	0	0	0	0	0	0	412.124919	1.27777778	0.555555556	411.664736	412	0.335263866	7	-3	0.200202224	0.166666667	0	0	102174.844	78873.0312	231786.344	196052.719	45438.9375	31948.8516	327273.25	250625.516	368664.781	339940.688	0
19	27	9	1	0	0	0	0	0	0	412.161304	1.42105263	0.473684211	411.701081	412	0.298919094	6	-3	0.21132457	0.111111111	0	0	67663.4609	56863.1484	148561.25	127763.578	29702.9531	21186.4766	218358.344	176973.156	248573.109	219502.859	0
16	31	11	1	0	0	0	0	0	0	412.182433	1.9375	0.6875	411.722187	412	0.277813487	1	-10	0.177957533	0	0	0	441.180847	392.036957	0	558.417542	212.786346	0	1000.49579	0	1209.08594	0	0
20	31	8	1	0	0	0	0	0	0	412.197689	1.55	0.4	411.737426	412	0.262574322	5	-3	0.222446916	0.0666666667	0	0	6605.52441	4923.73389	6042.46094	12839.9277	2234.41016	2809.03027	23647.9219	13149.2812	28396.4121	27641.6387	0
16	14	13	0	0	0	0	0	0	0	413.036163	0.875	0.8125	412.574963	413	0.42503657	10	-3	0.177957533	0.368421053	0	0	0	0	0	0	0	0	0	2107.82251	4062.8252	1524.24817	0
20	14	10	0	0	0	0	0	0	0	413.05142	0.7	0.5	412.590203	413	0.409797405	14	4	0.222446916	0.6	0	0	0	0	4940.03662	0	0	0	6190.00342	0	0	6698.56689	0
17	18	12	0	0	0	0	0	0	0	413.072549	1.05882353	0.705882353	412.611308	413	0.388691798	9	-3	0.189079879	0.272727273	0	0	48247.0234	38205.2227	119826.117	96897.3516	22944.543	9588.85645	157717.656	118157.641	169223.922	174946.266	0
18	22	11	0	0	0	0	0	0	0	413.108934	1.22222222	0.611111111	412.647653	413	0.352347026	8	-3	0.200202224	0.2	0	0	382281.094	283023.781	870099.312	708708.688	158606.328	96548.1719	1221304.5	916417.312	1328406.62	1118928.88	0
15	26	13	0	0	0	0	0	0	0	413.130063	1.73333333	0.866666667	412.668759	413	0.331241419	3	-10	0.166835187	0	4021.06592	0	0	0	0	0	0	0	0	0	0	0	0
19	26	10	0	0	0	0	0	0	0	413.14532	1.36842105	0.526315789	412.683998	413	0.316002255	7	-3	0.21132457	0.142857143	0	0	643722.062	505030.469	1421101	1215512.62	288674.031	174888.438	2122487	1573057.12	2312849.75	1963796.75	0
23	26	7	0	0	0	0	0	0	0	413.160576	1.13043478	0.304347826	412.699237	413	0.30076309	11	4	0.255813953	0.384615385	0	0	0	0	0	4280.27051	1611.62561	856.69873	0	0	0	6124.85742	0
20	30	9	0	0	0	0	0	0	0	413.181705	1.5	0.45	412.720343	413	0.279657483	6	-3	0.222446916	0.0967741935	0	0	230939.266	179426.547	507624.094	420448.281	101081.992	65572.1797	739697.375	545776.125	870364.062	717093.188	0
24	30	6	0	0	0	0	0	0	0	413.196961	1.25	0.25	412.735582	413	0.264418318	10	4	0.266936299	0.333333333	0	0	4111.33301	4172.77197	6668.87549	9337.76172	1401.56616	1350.14355	16927.3164	18905.9453	28069.5273	9989.42773	0
16	17	12	1	0	0	0	0	0	0	414.067798	1.0625	0.75	413.605446	414	0.394554102	8	-4	0.177957533	0.222222222	0	0	565.753906	0	7268.78174	5552.24219	1145.19202	881.349182	8964.35742	8950.14941	8588.65723	12438.9199	0
20	17	9	1	0	0	0	0	0	0	414.083054	0.85	0.45	413.620685	414	0.379314937	12	3	0.222446916	0.517241379	0	0	0	0	0	0	458.477905	0	0	0	0	0	0
17	21	11	1	0	0	0	0	0	0	414.104183	1.23529412	0.647058824	413.641791	414	0.35820933	7	-4	0.189079879	0.142857143	0	0	42856.9297	37993.1875	95858.7422	75757.4922	15334.1758	11288.2852	128397.008	115760.914	145599.719	132225.172	0
18	25	10	1	0	0	0	0	0	0	414.140569	1.38888889	0.555555556	413.678135	414	0.321864559	6	-4	0.200202224	0.0833333333	0	0	57578.8242	50025.1055	140171.656	122185.539	24145.4453	18607.582	214789.656	172237.188	236692.797	194637.203	0
22	25	7	1	0	0	0	0	0	0	414.155825	1.13636364	0.318181818	413.693375	414	0.306625394	10	3	0.244691608	0.371428571	0	0	0	0	0	0	0	0	3812.9126	0	0	0	0
19	29	9	1	0	0	0	0	0	0	414.176954	1.52631579	0.473684211	413.71448	414	0.285519787	5	-4	0.21132457	0.037037037	0	0	17886.7266	14285.541	38359.3086	38959.582	10121.4717	8936.08008	63594.7305	38267.7656	86763.8594	69193.2656	0
23	29	6	1	0	0	0	0	0	0	414.19221	1.26086957	0.260869565	413.729719	414	0.270280622	9	3	0.255813953	0.315789474	0	0	0	0	0	0	0	0	0	0	0	965.486938	0
24	33	5	1	0	0	0	0	0	0	414.228596	1.375	0.208333333	413.766064	414	0.23393585	8	3	0.266936299	0.268292683	0	4998.69434	0	0	0	0	0	0	0	0	0	0	0
19	12	11	0	0	0	0	0	0	0	415.030684	0.631578947	0.578947368	414.567257	415	0.43274287	14	3	0.21132457	0.62962963	0	0	391.748199	498.061829	1522.00464	0	0	0	0	0	0	0	0
23	12	8	0	0	0	0	0	0	0	415.04594	0.52173913	0.347826087	414.582496	415	0.417503705	18	10	0.255813953	0.736842105	0	0	665.259277	0	0	1413.87598	429.051544	0	0	0	0	0	0
16	16	13	0	0	0	0	0	0	0	415.051813	1	0.8125	414.588363	415	0.411637263	9	-4	0.177957533	0.263157895	0	0	792.847351	0	3866.80054	0	0	0	7984.60889	4168.3916	0	5217.09473	0
17	20	12	0	0	0	0	0	0	0	415.088199	1.17647059	0.705882353	414.624708	415	0.375292491	8	-4	0.189079879	0.181818182	0	0	73828.1797	51565.8086	185313.672	140670.141	29211.7207	12975.5449	228649.406	165109.734	245715.156	219549.453	0
18	24	11	0	0	0	0	0	0	0	415.124584	1.33333333	0.611111111	414.661052	415	0.338947719	7	-4	0.200202224	0.12	0	0	272317.906	222408.359	648477.75	530210.25	118377.445	74294.8672	902031.812	693155.562	1009095.25	889560.5	0
22	24	8	0	0	0	0	0	0	0	415.13984	1.09090909	0.363636364	414.676291	415	0.323708554	11	3	0.244691608	0.388888889	0	0	36712.0664	32391.9707	82231.8828	67156.4453	21126.2266	13786.7861	117020.938	92274.9297	150432.844	119307.797	0
19	28	10	0	0	0	0	0	0	0	415.160969	1.47368421	0.526315789	414.697397	415	0.302602947	6	-4	0.21132457	0.0714285714	0	0	227466.688	182029.297	511652.781	438727.719	101350.32	64563.8555	780239.625	606712.125	840526.562	730589.25	0
23	28	7	0	0	0	0	0	0	0	415.176226	1.2173913	0.304347826	414.712636	415	0.287363783	10	3	0.255813953	0.333333333	0	0	48306.75	35067.2578	92862.5312	71859.8281	23385.2539	14759.8838	141997.297	115506.594	167446.219	148129.5	0
20	32	9	0	0	0	0	0	0	0	415.197355	1.6	0.45	414.733742	415	0.266258176	5	-4	0.222446916	0.0322580645	0	0	60546.1953	47585.6445	111023.891	87110.6797	30871.3926	16730.6914	146527.859	114512.164	150681.766	139304.938	0
24	32	6	0	0	0	0	0	0	0	415.212611	1.33333333	0.25	414.748981	415	0.251019011	9	3	0.266936299	0.285714286	0	0	12959.4492	10207.0449	27751.6934	19446.4668	4332.48682	4271.88086	41324.4883	33463.0312	55156.2539	52650.1914	0
19	15	10	1	0	0	0	0	0	0	416.062319	0.789473684	0.526315789	415.59774	416	0.402260402	12	2	0.21132457	0.538461538	0	0	0	0	0	2394.31152	0	0	0	0	0	0	0
16	19	12	1	0	0	0	0	0	0	416.083448	1.1875	0.75	415.618845	416	0.381154795	7	-5	0.177957533	0.111111111	0	0	4072.20386	0	5220.38574	10527.0762	2358.23486	0	15895.834	0	0	12589.9092	0
20	19	9	1	0	0	0	0	0	0	416.098704	0.95	0.45	415.634084	416	0.36591563	11	2	0.222446916	0.448275862	0	0	0	2069.21143	0	5832.22607	2236.51074	2089.22852	15598.5771	8129.51221	0	9214.41406	0
17	23	11	1	0	0	0	0	0	0	416.119833	1.35294118	0.647058824	415.65519	416	0.344810023	6	-5	0.189079879	0.0476190476	0	0	29868.2832	25748.4531	81991.1562	64813.9609	12027.0967	6962.3125	106522.68	85597.2812	136139.438	115761.688	0
21	23	8	1	0	0	0	0	0	0	416.135089	1.0952381	0.380952381	415.670429	416	0.329570858	10	2	0.233569262	0.375	0	0	9436.09277	6479.13721	23947.7441	19351.8203	0	0	32106.8262	29659.6191	36310.8594	44564.6133	0
25	23	5	1	0	0	0	0	0	0	416.150346	0.92	0.2	415.685668	416	0.314331693	14	9	0.278058645	0.534883721	0	5620.96338	0	0	0	0	0	0	0	0	0	0	0
18	27	10	1	0	0	0	0	0	0	416.156219	1.5	0.555555556	415.691535	416	0.308465251	5	-5	0.200202224	0	0	0	23015.4453	21333.748	49546.0391	51129.1172	8771.69922	8039.75488	82744.6953	86968.3359	106001.805	105232.188	0
22	27	7	1	0	0	0	0	0	0	416.171475	1.22727273	0.318181818	415.706774	416	0.293226087	9	2	0.244691608	0.314285714	0	0	6444.51514	4274.08594	18417.9863	7957.96191	2204.18018	1542.20276	29260.1152	11256.1523	33532.3359	26132.5625	0
26	27	4	1	0	0	0	0	0	0	416.186731	1.03846154	0.153846154	415.722013	416	0.277986922	13	9	0.289180991	0.47826087	4621.66553	0	0	0	0	0	0	0	0	0	0	0	0
19	31	9	1	0	0	0	0	0	0	416.192604	1.63157895	0.473684211	415.72788	416	0.27212048	4	-5	0.21132457	0	0	0	1073.58154	1154.3988	2781.54663	0	0	0	3593.68896	0	2956.06543	4586.65869	0
15	14	14	0	0	0	0	0	0	0	417.031078	0.933333333	0.933333333	416.565417	417	0.434582727	9	-5	0.166835187	0.25	0	0	0	0	0	0	0	0	0	0	1155.3623	0	0
19	14	11	0	0	0	0	0	0	0	417.046334	0.736842105	0.578947368	416.580656	417	0.419343562	13	2	0.21132457	0.555555556	0	0	0	0	0	0	0	0	0	6292.13135	0	0	0
23	14	8	0	0	0	0	0	0	0	417.06159	0.608695652	0.347826087	416.595896	417	0.404104398	17	9	0.255813953	0.684210526	0	0	0	0	0	0	0	0	9223.71289	0	0	0	0
16	18	13	0	0	0	0	0	0	0	417.067463	1.125	0.8125	416.601762	417	0.398237955	8	-5	0.177957533	0.157894737	0	0	4325.57715	0	14563.2549	5919.08838	1988.3291	0	0	10550.5	19941.25	11819.6045	0
20	18	10	0	0	0	0	0	0	0	417.082719	0.9	0.5	416.617001	417	0.382998791	12	2	0.222446916	0.466666667	0	0	18248.6953	0	0	34163.7383	7190.03711	4057.68848	42284.8906	36332.6758	44590.6875	38154.6172	0
17	22	12	0	0	0	0	0	0	0	417.103849	1.29411765	0.705882353	416.638107	417	0.361893184	7	-5	0.189079879	0.0909090909	0	0	57225.9961	43127.1758	122809.641	108493.148	22786.0645	12588.748	166451.328	140475.078	197175.453	176398.266	0
21	22	9	0	0	0	0	0	0	0	417.119105	1.04761905	0.428571429	416.653346	417	0.346654019	11	2	0.233569262	0.393939394	0	0	80106.2812	64932.0039	169567.469	145897.734	32960.7266	19706.6836	227874.219	175456.047	249770.688	261231.219	0
25	22	6	0	0	0	0	0	0	0	417.134361	0.88	0.24	416.668585	417	0.331414854	15	9	0.278058645	0.545454545	0	10483.2383	0	0	0	0	0	0	0	0	0	0	0
18	26	11	0	0	0	0	0	0	0	417.140234	1.44444444	0.611111111	416.674452	417	0.325548412	6	-5	0.200202224	0.04	0	0	109757.75	82698.5703	245589.984	196071.297	47363.6055	24352.1816	330280.562	283159.938	401453.531	372697.844	0
22	26	8	0	0	0	0	0	0	0	417.15549	1.18181818	0.363636364	416.689691	417	0.310309247	10	2	0.244691608	0.333333333	0	0	146888.922	113884.352	299770.281	258282.094	67144.1562	46980.9609	452245.281	333188.594	508376.469	451076.781	0
19	30	10	0	0	0	0	0	0	0	417.17662	1.57894737	0.526315789	416.710796	417	0.28920364	5	-5	0.21132457	0	0	0	48817.5664	40269.5625	115356.18	87312.6562	22928.6836	9292.14258	142118.844	99044.3828	169096.297	148286.828	0
23	30	7	0	0	0	0	0	0	0	417.191876	1.30434783	0.304347826	416.726036	417	0.273964475	9	2	0.255813953	0.282051282	0	0	79965.2266	67385.7812	166786.469	132621.266	37304.2422	23515.2402	234173.359	197444.797	285885.594	236419.109	0
20	34	9	0	0	0	0	0	0	0	417.213005	1.7	0.45	416.747141	417	0.252858868	4	-5	0.222446916	0	0	0	23476.6855	9779.76172	24474.3535	19032.0684	15595.1797	3444.24023	0	6526.61768	0	8961.91895	0
24	34	6	0	0	0	0	0	0	0	417.228261	1.41666667	0.25	416.76238	417	0.237619704	8	2	0.266936299	0.238095238	0	0	18870.1777	16703.0254	27703.0957	18887.0488	11454.1416	8947.03711	50678.8125	43926.9961	38947.582	48751.332	0
15	17	13	1	0	0	0	0	0	0	418.062712	1.13333333	0.866666667	417.5959	418	0.404100259	7	-6	0.166835187	0.0666666667	0	0	0	0	0	0	0	0	2459.79492	0	0	2669.97583	0
19	17	10	1	0	0	0	0	0	0	418.077969	0.894736842	0.526315789	417.611139	418	0.388861095	11	1	0.21132457	0.461538462	0	0	5067.96289	0	9100.25	3580.15381	0	0	0	4478.59619	0	15611.0078	0
16	21	12	1	0	0	0	0	0	0	418.099098	1.3125	0.75	417.632245	418	0.367755488	6	-6	0.177957533	0	0	0	0	4818.47852	17090.291	9176.03223	2590.76318	0	25271.2344	20067.207	41242.5469	39823.8086	0
20	21	9	1	0	0	0	0	0	0	418.114354	1.05	0.45	417.647484	418	0.352516323	10	1	0.222446916	0.379310345	0	0	27931.0488	15090.7021	58529.1172	44134.6406	8232.97949	4940.61279	80056.1641	55380.7344	82898.7812	84659.0703	0
17	25	11	1	0	0	0	0	0	0	418.135483	1.47058824	0.647058824	417.668589	418	0.331410716	5	-6	0.189079879	0	0	0	19104.3828	16617.4219	44921.8711	35556.1406	4143.74707	6049.17432	83742.3359	70097.8203	109222.75	84796.8438	0
21	25	8	1	0	0	0	0	0	0	418.150739	1.19047619	0.380952381	417.683828	418	0.316171551	9	1	0.233569262	0.3125	0	0	37133.293	30332.9531	64446.6406	64151.9258	16915.8535	7284.71533	105774.508	88427.9297	118269.492	116222.398	0
18	29	10	1	0	0	0	0	0	0	418.171869	1.61111111	0.555555556	417.704934	418	0.295065944	4	-6	0.200202224	0	0	0	7034.42676	6839.48096	13856.9941	18450.8379	1753.28223	716.87561	28304.2441	21123.1621	29544.4375	32781.8398	0
22	29	7	1	0	0	0	0	0	0	418.187125	1.31818182	0.318181818	417.720173	418	0.279826779	8	1	0.244691608	0.257142857	0	0	15116.4863	7233.84326	26640.0312	22337.9512	4514.86133	2430.70801	43328.9414	35369.6562	45177.793	34543.7227	0
23	33	6	1	0	0	0	0	0	0	418.22351	1.43478261	0.260869565	417.756518	418	0.243482008	7	1	0.255813953	0.210526316	4897.91553	0	0	0	0	0	0	0	0	0	0	0	0
22	12	9	0	0	0	0	0	0	0	419.040855	0.545454545	0.409090909	418.57295	419	0.427049862	17	8	0.244691608	0.714285714	0	0	0	384.339325	0	0	0	0	0	0	0	0	0
15	16	14	0	0	0	0	0	0	0	419.046728	1.06666667	0.933333333	418.578817	419	0.42118342	8	-6	0.166835187	0.125	0	0	0	562.593567	0	0	0	224.747589	0	0	2410.52026	0	0
19	16	11	0	0	0	0	0	0	0	419.061984	0.842105263	0.578947368	418.594056	419	0.405944255	12	1	0.21132457	0.481481481	0	0	9793.28516	5896.00439	20688.9434	22314.041	3637.63989	4330.02637	18134.0957	21393.998	42820.0938	28960.6309	0
16	20	13	0	0	0	0	0	0	0	419.083113	1.25	0.8125	418.615161	419	0.384838648	7	-6	0.177957533	0.0526315789	0	0	0	3287.01025	7265.36084	0	0	1616.64038	12452.7617	0	0	15698.8184	0
20	20	10	0	0	0	0	0	0	0	419.098369	1	0.5	418.630401	419	0.369599483	11	1	0.222446916	0.4	0	0	92503.5938	71702.0547	193305.797	165473.484	43128.8633	28823.1582	277949.5	201338.844	289618.562	244663	0
17	24	12	0	0	0	0	0	0	0	419.119499	1.41176471	0.705882353	418.651506	419	0.348493876	6	-6	0.189079879	0	0	0	24656.125	22621.8867	55887.3711	41050.3867	10310.5127	5884.86182	71969.3047	53316.0391	61418.8086	78201.9375	0
21	24	9	0	0	0	0	0	0	0	419.134755	1.14285714	0.428571429	418.666745	419	0.333254712	10	1	0.233569262	0.333333333	0	0	278560.281	226177.188	588780.188	500115.594	125606.961	81342.5703	834136.188	670591.812	926713.438	792153	0
18	28	11	0	0	0	0	0	0	0	419.155884	1.55555556	0.611111111	418.687851	419	0.312149105	5	-6	0.200202224	0	0	0	28782.2812	21243.1309	52167.8867	50558.918	13071.4551	8021.19189	86269.7188	65159.625	93198.7812	87666.5312	0
22	28	8	0	0	0	0	0	0	0	419.17114	1.27272727	0.363636364	418.70309	419	0.29690994	9	1	0.244691608	0.277777778	0	0	270486.562	210938.203	565107	468930.625	118583.344	82186.5469	851292.688	661465.812	1001521.12	832356.625	0
19	32	10	0	0	0	0	0	0	0	419.19227	1.68421053	0.526315789	418.724196	419	0.275804333	4	-6	0.21132457	0	0	0	6810.71777	0	15153.167	8952.14453	9627.07324	6538.39551	16200.3281	11521.835	14008.3125	17161.3125	0
23	32	7	0	0	0	0	0	0	0	419.207526	1.39130435	0.304347826	418.739435	419	0.260565168	8	1	0.255813953	0.230769231	0	0	81240.8906	59681.332	162719.562	135895.734	35622.4844	25435.875	237063.312	190299	287057.875	236428.547	0
20	36	9	0	0	0	0	0	0	0	419.228655	1.8	0.45	418.76054	419	0.239459561	3	-6	0.222446916	0	0	0	0	0	0	0	1045.73511	0	0	0	0	0	0
24	36	6	0	0	0	0	0	0	0	419.243911	1.5	0.25	418.77578	419	0.224220396	7	1	0.266936299	0.19047619	0	0	1480.47083	1244.37354	4615.79443	4024.58716	862.097473	745.57251	5306.41748	6795.99609	12800.6865	14646.7959	0
17	11	12	1	0	0	0	0	0	0	420.020848	0.647058824	0.705882353	419.551849	420	0.448151331	12	0	0.189079879	0.6	0	14077.7285	0	0	0	0	0	0	0	0	0	0	0
18	15	11	1	0	0	0	0	0	0	420.057233	0.833333333	0.611111111	419.588193	420	0.411806559	11	0	0.200202224	0.47826087	0	0	1213.51978	0	2871.19141	0	0	0	3809.79883	0	3614.42773	3401.57446	0
22	15	8	1	0	0	0	0	0	0	420.072489	0.681818182	0.363636364	419.603433	420	0.396567394	15	7	0.244691608	0.647058824	0	0	0	505.87326	0	0	0	0	0	0	0	0	0
15	19	13	1	0	0	0	0	0	0	420.078362	1.26666667	0.866666667	419.609299	420	0.390700952	6	-7	0.166835187	0	0	0	0	0	0	0	0	0	0	0	0	7082.88135	0
19	19	10	1	0	0	0	0	0	0	420.093618	1	0.526315789	419.624538	420	0.375461787	10	0	0.21132457	0.384615385	0	0	24796.7949	16404.918	50408.1992	43531.7422	8508.7168	6300.36523	70725.625	50172.5	74258.6172	62166.2227	0
16	23	12	1	0	0	0	0	0	0	420.114748	1.4375	0.75	419.645644	420	0.35435618	5	-7	0.177957533	0	0	0	8167.37988	7089.37207	20611.0703	19731.3965	0	2298.40918	33193.9414	41766.5312	54613.332	43399.5547	0
20	23	9	1	0	0	0	0	0	0	420.130004	1.15	0.45	419.660883	420	0.339117016	9	0	0.222446916	0.310344828	0	0	64790.0469	48666.4297	140429.234	123689.742	29122.1934	14726.7109	178057.859	136825.594	204891.188	202484.156	0
17	27	11	1	0	0	0	0	0	0	420.151133	1.58823529	0.647058824	419.681989	420	0.318011409	4	-7	0.189079879	0	0	0	13053.7607	0	32676.373	29396.6055	0	2503.47852	43361.5938	51677.4414	62002.3984	48088.4922	0
21	27	8	1	0	0	0	0	0	0	420.166389	1.28571429	0.380952381	419.697228	420	0.302772244	8	0	0.233569262	0.25	0	0	51518.6914	46175.1875	104404.727	86976.2891	21697.0293	12370.707	140932.328	114286.727	170200.266	144452.672	0
18	31	10	1	0	0	0	0	0	0	420.187519	1.72222222	0.555555556	419.718333	420	0.281666637	3	-7	0.200202224	0	0	0	0	0	2153.90479	1925.56238	679.899048	325.036591	3989.32666	0	3108.03613	4401.49902	0
22	31	7	1	0	0	0	0	0	0	420.202775	1.40909091	0.318181818	419.733573	420	0.266427472	7	0	0.244691608	0.2	0	0	6906.30127	7035.13037	19572.125	12561.543	2753.61792	2738.2373	35739.207	23899.0293	42381.8945	28467.9238	0
18	14	12	0	0	0	0	0	0	0	421.041249	0.777777778	0.666666667	420.57111	421	0.42888972	12	0	0.200202224	0.5	0	0	2049.86426	1559.88306	4823.35498	2754.25586	0	675.737	0	0	8212.44922	4180.91797	0
22	14	9	0	0	0	0	0	0	0	421.056505	0.636363636	0.409090909	420.586349	421	0.413650555	16	7	0.244691608	0.657142857	0	0	0	0	0	1562.20862	0	0	0	0	0	0	0
15	18	14	0	0	0	0	0	0	0	421.062378	1.2	0.933333333	420.592216	421	0.407784113	7	-7	0.166835187	0	0	0	0	0	0	0	0	0	0	0	0	3991.5	0
19	18	11	0	0	0	0	0	0	0	421.077634	0.947368421	0.578947368	420.607455	421	0.392544948	11	0	0.21132457	0.407407407	0	0	52947.3164	39760.8789	117524.148	96586.2656	24402.6445	0	156673.516	105908.305	168991.172	154018.547	0
16	22	13	0	0	0	0	0	0	0	421.098763	1.375	0.8125	420.628561	421	0.371439341	6	-7	0.177957533	0	0	0	7660.54053	0	0	0	0	0	19424.7148	0	0	0	0
20	22	10	0	0	0	0	0	0	0	421.114019	1.1	0.5	420.6438	421	0.356200176	10	0	0.222446916	0.333333333	0	0	325402.031	262100.547	713176.438	582477.25	137853.234	88439.5078	947144.938	695374.375	1093940.62	940191.375	0
17	26	12	0	0	0	0	0	0	0	421.135149	1.52941176	0.705882353	420.664905	421	0.335094569	5	-7	0.189079879	0	0	0	18049.5254	0	0	20970.5273	7658.6377	5209.89258	43223.6289	0	45401.8242	56246.5156	0
21	26	9	0	0	0	0	0	0	0	421.150405	1.23809524	0.428571429	420.680145	421	0.319855404	9	0	0.233569262	0.272727273	0	0	556413.562	438850.781	1195439.5	1030746.94	248671.938	162250.234	1788021.38	1359129.25	1979121.62	1786453.88	0
18	30	11	0	0	0	0	0	0	0	421.171534	1.66666667	0.611111111	420.70125	421	0.298749798	4	-7	0.200202224	0	0	0	0	0	0	23015.6934	4348.01172	3268.00903	0	0	0	39372.4453	0
22	30	8	0	0	0	0	0	0	0	421.18679	1.36363636	0.363636364	420.716489	421	0.283510633	8	0	0.244691608	0.222222222	0	0	294659.469	235794.297	596803.562	512840.094	122908.547	93859.3594	898031.812	713227.438	1030138.5	891905.938	0
19	34	10	0	0	0	0	0	0	0	421.20792	1.78947368	0.526315789	420.737595	421	0.262405026	3	-7	0.21132457	0	0	0	830.645325	0	0	0	0	1209.11658	0	0	0	0	0
23	34	7	0	0	0	0	0	0	0	421.223176	1.47826087	0.304347826	420.752834	421	0.247165861	7	0	0.255813953	0.179487179	0	0	40250.9883	34568.1172	86193.2344	81541.9688	21360.7832	15667.2148	134941.844	109640.828	170502.016	152513.812	0
14	17	14	1	0	0	0	0	0	0	422.057627	1.21428571	1	421.586354	422	0.413646417	6	-8	0.155712841	0	0	0	0	0	0	0	0	0	0	0	0	1218.26404	0
18	17	11	1	0	0	0	0	0	0	422.072883	0.944444444	0.611111111	421.601593	422	0.398407252	10	-1	0.200202224	0.391304348	0	0	5129.19971	3908.35205	14926.3223	20451.4805	1827.98938	1625.86938	18077.0156	20587.6602	12453.9727	26743.6602	0
22	17	8	1	0	0	0	0	0	0	422.088139	0.772727273	0.363636364	421.616832	422	0.383168087	14	6	0.244691608	0.588235294	0	0	0	707.169617	0	0	0	0	0	0	0	3789.65039	0
15	21	13	1	0	0	0	0	0	0	422.094012	1.4	0.866666667	421.622698	422	0.377301645	5	-8	0.166835187	0	0	0	0	3760.64893	0	0	0	0	10555.6406	0	12233.8027	0	0
19	21	10	1	0	0	0	0	0	0	422.109269	1.10526316	0.526315789	421.637938	422	0.36206248	9	-1	0.21132457	0.307692308	0	0	65783.0781	50181.6328	140917.094	129431.68	27285.2715	18642.8828	191893.344	169669.531	193817.531	178786.844	0
16	25	12	1	0	0	0	0	0	0	422.130398	1.5625	0.75	421.659043	422	0.340956873	4	-8	0.177957533	0	0	0	19020.7891	0	0	0	0	7408.80859	0	39054.6797	53547.3281	52744.2656	0
20	25	9	1	0	0	0	0	0	0	422.145654	1.25	0.45	421.674282	422	0.325717708	8	-1	0.222446916	0.24137931	0	0	108099.625	79931.9844	224893.047	196500.438	43464.875	24820.9297	312848.062	255825.719	359946.281	337426.844	0
17	29	11	1	0	0	0	0	0	0	422.166783	1.70588235	0.647058824	421.695388	422	0.304612101	3	-8	0.189079879	0	0	0	10696.9805	13085.2432	0	0	3453.86157	0	0	0	0	49241.375	0
21	29	8	1	0	0	0	0	0	0	422.182039	1.38095238	0.380952381	421.710627	422	0.289372937	7	-1	0.233569262	0.1875	0	0	41589.4648	30394.8125	82053.2578	72139.1641	18746.6406	11566.1455	130484.984	93164.1719	149656.078	118709.258	0
17	12	13	0	0	0	0	0	0	0	423.020513	0.705882353	0.764705882	422.548165	423	0.451835184	12	-1	0.189079879	0.523809524	0	0	305.118683	0	0	0	0	0	0	0	0	0	0
21	12	10	0	0	0	0	0	0	0	423.03577	0.571428571	0.476190476	422.563404	423	0.436596019	16	6	0.233569262	0.6875	0	0	0	0	486.768677	0	0	0	0	0	0	0	0
18	16	12	0	0	0	0	0	0	0	423.056899	0.888888889	0.666666667	422.58451	423	0.415490413	11	-1	0.200202224	0.416666667	0	0	13789.5635	5385.59717	34536.5859	30640.0078	4773.32275	3059.01782	32695.2734	28453.8965	44515.9453	50830.1094	0
19	20	11	0	0	0	0	0	0	0	423.093284	1.05263158	0.578947368	422.620854	423	0.379145641	10	-1	0.21132457	0.333333333	0	0	194982.969	140662.562	414849.438	335929.031	76387.2656	47591.3008	550883.5	435587.219	588724.25	576960.438	0
20	24	10	0	0	0	0	0	0	0	423.129669	1.2	0.5	422.657199	423	0.342800869	9	-1	0.222446916	0.266666667	0	0	710642.062	546811.5	1566157.12	1305937.88	311808.5	188444.219	2243737.25	1678572.88	2501337	2167416.25	0
21	28	9	0	0	0	0	0	0	0	423.166055	1.33333333	0.428571429	422.693544	423	0.306456097	8	-1	0.233569262	0.212121212	0	0	653665.688	505541.125	1353355.5	1167355.25	276664.719	163290.734	2048007.62	1558413.38	2359984.75	1986229.88	0
22	32	8	0	0	0	0	0	0	0	423.20244	1.45454545	0.363636364	422.729889	423	0.270111326	7	-1	0.244691608	0.166666667	0	0	171119.828	138728.281	352835.75	297785.188	72360.7344	50222.1445	541573.625	426803.344	640373.625	540156.438	0
23	36	7	0	0	0	0	0	0	0	423.238826	1.56521739	0.304347826	422.766233	423	0.233766554	6	-1	0.255813953	0.128205128	0	0	8397.26465	8466.42578	20235.918	16604.9043	5137.56348	4896.24707	35181.8984	26265.5703	46617.3516	27872.2461	0
17	15	12	1	0	0	0	0	0	0	424.052148	0.882352941	0.705882353	423.578647	424	0.421352716	10	-2	0.189079879	0.4	0	0	0	0	1569.63989	0	0	0	0	0	0	0	0
21	15	9	1	0	0	0	0	0	0	424.067404	0.714285714	0.428571429	423.593886	424	0.406113552	14	5	0.233569262	0.612903226	0	0	0	0	0	0	0	0	0	0	1202.0813	0	0
14	19	14	1	0	0	0	0	0	0	424.073277	1.35714286	1	423.599753	424	0.400247109	5	-9	0.155712841	0	0	0	0	0	0	0	0	0	0	4125.41113	0	0	0
18	19	11	1	0	0	0	0	0	0	424.088533	1.05555556	0.611111111	423.614992	424	0.385007945	9	-2	0.200202224	0.304347826	0	0	31118.2734	19678.2949	59908.6758	56193.3242	10505.8369	8448.75488	66355.3984	59902.7812	95916.0156	94051.0859	0
15	23	13	1	0	0	0	0	0	0	424.109662	1.53333333	0.866666667	423.636098	424	0.363902338	4	-9	0.166835187	0	0	0	0	8849.45605	0	0	0	0	0	12868.3838	0	0	0
19	23	10	1	0	0	0	0	0	0	424.124919	1.21052632	0.526315789	423.651337	424	0.348663173	8	-2	0.21132457	0.230769231	0	0	111541.898	96014.5234	244159.875	216745.344	46184.8594	30474.959	325500.594	271607.188	371880.281	337850.562	0
16	27	12	1	0	0	0	0	0	0	424.146048	1.6875	0.75	423.672442	424	0.327557566	3	-9	0.177957533	0	0	0	18403.6953	0	0	0	0	0	0	42936.7773	0	0	0
20	27	9	1	0	0	0	0	0	0	424.161304	1.35	0.45	423.687682	424	0.312318401	7	-2	0.222446916	0.172413793	0	0	92696.0156	68997.7734	187896.469	164528.328	39605.082	20791.8789	280990.281	232169.766	323340.781	289915.031	0
17	31	11	1	0	0	0	0	0	0	424.182433	1.82352941	0.647058824	423.708787	424	0.291212794	2	-9	0.189079879	0	0	0	2596.66528	3482.43994	0	4892.37891	1062.87158	1112.71289	0	0	0	0	0
21	31	8	1	0	0	0	0	0	0	424.197689	1.47619048	0.380952381	423.724026	424	0.275973629	6	-2	0.233569262	0.125	0	0	19780.1406	17147.4648	35395.8711	34698.9492	5718.94971	3329.771	64683.625	41469.6055	67977.5391	48290.0039	0
17	14	13	0	0	0	0	0	0	0	425.036163	0.823529412	0.764705882	424.561564	425	0.438435877	11	-2	0.189079879	0.428571429	0	0	0	0	0	0	0	0	0	0	0	1918.60425	0
18	18	12	0	0	0	0	0	0	0	425.072549	1	0.666666667	424.597909	425	0.402091105	10	-2	0.200202224	0.333333333	0	0	51460.0586	34969.5469	125444.875	102579.609	21553.6191	14538.249	164351.172	134701.953	166341.109	166914.703	0
19	22	11	0	0	0	0	0	0	0	425.108934	1.15789474	0.578947368	424.634254	425	0.365746334	9	-2	0.21132457	0.259259259	0	0	430890.156	319559.719	932851.188	776976.812	176090.141	105104.539	1273231.88	939225.438	1372998.25	1221720.25	0
20	26	10	0	0	0	0	0	0	0	425.145319	1.3	0.5	424.670598	425	0.329401562	8	-2	0.222446916	0.2	0	0	853848	674233.25	1879612	1534774	364957.062	215374.172	2676973.5	2027418.12	3037269.25	2639114.25	0
21	30	9	0	0	0	0	0	0	0	425.181705	1.42857143	0.428571429	424.706943	425	0.29305679	7	-2	0.233569262	0.151515152	0	0	391844.281	305498.406	820544.812	693142.625	162957.703	120955.922	1296627.12	965982.875	1456439	1237056.75	0
25	30	6	0	0	0	0	0	0	0	425.196961	1.2	0.24	424.722182	425	0.277817625	11	5	0.278058645	0.363636364	0	0	0	0	0	0	0	0	0	0	997.317932	0	0
22	34	8	0	0	0	0	0	0	0	425.21809	1.54545455	0.363636364	424.743288	425	0.256712018	6	-2	0.244691608	0.111111111	0	0	51754.4414	47709.2422	114175.062	99968.875	23798.8926	15325.2002	165734.469	128056.906	214524.344	188047.531	0
20	13	10	1	0	0	0	0	0	0	426.046669	0.65	0.5	425.570941	426	0.429059016	14	4	0.222446916	0.642857143	0	0	0	0	0	572.799683	0	0	0	0	0	0	0
17	17	12	1	0	0	0	0	0	0	426.067798	1	0.705882353	425.592047	426	0.407953409	9	-3	0.189079879	0.3	0	0	3489.48145	0	7215.44189	4514.79199	1645.94177	0	14212.0986	0	4186.70068	4913.81885	0
14	21	14	1	0	0	0	0	0	0	426.088927	1.5	1	425.613152	426	0.386847802	4	-10	0.155712841	0	0	0	0	0	0	5135.02539	0	0	0	0	0	0	0
18	21	11	1	0	0	0	0	0	0	426.104183	1.16666667	0.611111111	425.628391	426	0.371608637	8	-3	0.200202224	0.217391304	0	0	53572.6016	41960.6133	130359.211	106273.555	19779.5605	8758.78711	173778.219	117305.531	190474.969	178069.375	0
19	25	10	1	0	0	0	0	0	0	426.140569	1.31578947	0.526315789	425.664736	426	0.335263866	7	-3	0.21132457	0.153846154	0	0	100364.109	78867.3203	227391.469	193745.188	42558.8008	24081.0703	323729.812	235677.641	349130.375	308416.688	0
16	29	12	1	0	0	0	0	0	0	426.161698	1.8125	0.75	425.685842	426	0.314158259	2	-10	0.177957533	0	0	0	0	6762.48633	0	0	0	0	0	0	0	22527.4434	0
20	29	9	1	0	0	0	0	0	0	426.176954	1.45	0.45	425.701081	426	0.298919094	6	-3	0.222446916	0.103448276	0	0	46243.3984	38309.5781	86869.75	74731.6641	20058.0566	10787.3477	126439.094	114257.078	139602.719	134172.312	0
21	33	8	1	0	0	0	0	0	0	426.213339	1.57142857	0.380952381	425.737426	426	0.262574322	5	-3	0.233569262	0.0625	0	0	876.927612	780.240845	0	1129.07812	1207.00317	0	3901.36523	3534.52637	3293.86548	3989.71362	0
19	41	9	1	0	0	0	0	0	0	426.270854	2.15789474	0.473684211	425.794876	426	0.205123944	-1	-10	0.21132457	0	6356.95996	0	0	0	0	0	0	0	0	0	0	0	0
20	12	11	0	0	0	0	0	0	0	427.030684	0.6	0.55	426.553858	427	0.446142177	15	4	0.222446916	0.655172414	0	0	0	0	0	0	0	0	0	0	0	2786.24951	0
17	16	13	0	0	0	0	0	0	0	427.051813	0.941176471	0.764705882	426.574963	427	0.42503657	10	-3	0.189079879	0.333333333	0	0	0	2530.11353	3756.44775	5093.87109	0	1049.39172	12601.2744	12041.3721	0	10270.9102	0
18	20	12	0	0	0	0	0	0	0	427.088199	1.11111111	0.666666667	426.611308	427	0.388691798	9	-3	0.200202224	0.25	0	0	108798.461	81765.2344	263917.594	221862.984	50991.3203	24714.6641	348066.031	274956.031	372863.531	336816.219	0
19	24	11	0	0	0	0	0	0	0	427.124584	1.26315789	0.578947368	426.647653	427	0.352347026	8	-3	0.21132457	0.185185185	0	0	487003.219	388140.031	1132741.38	916299.438	214063.953	127869.789	1564643.12	1122203.38	1682358.5	1481552.88	0
20	28	10	0	0	0	0	0	0	0	427.16097	1.4	0.5	426.683998	427	0.316002255	7	-3	0.222446916	0.133333333	0	0	521228.875	403358.062	1165873.88	928300.812	231948.781	146145.859	1613212	1218572.25	1911748.25	1628312.88	0
24	28	7	0	0	0	0	0	0	0	427.176226	1.16666667	0.291666667	426.699237	427	0.30076309	11	4	0.266936299	0.365853659	0	0	4702.38672	2820.68066	5123.8877	10088.3242	0	1222.03406	7817.3584	16341.2646	15099.6621	23104.1699	0
21	32	9	0	0	0	0	0	0	0	427.197355	1.52380952	0.428571429	426.720343	427	0.279657483	6	-3	0.233569262	0.0909090909	0	0	124783.352	101918.266	270977.906	217071.969	59875.3711	34302.6406	396067.219	295888.094	474311.594	399809.875	0
25	32	6	0	0	0	0	0	0	0	427.212611	1.28	0.24	426.735582	427	0.264418318	10	4	0.278058645	0.318181818	0	0	1452.96118	0	2595.48584	2714.0061	0	377.334778	6625.49658	4293.16211	7940.05762	5981.77344	0
22	36	8	0	0	0	0	0	0	0	427.23374	1.63636364	0.363636364	426.756687	427	0.243312711	5	-3	0.244691608	0.0555555556	0	0	2543.10376	3598.50537	9405.22168	8076.23242	0	0	14329.7021	9600.49805	17828.1738	0	0
23	11	8	1	0	0	0	0	0	0	428.041189	0.47826087	0.347826087	427.563235	428	0.436765316	18	10	0.255813953	0.777777778	0	0	0	0	0	728.320496	0	0	0	0	0	0	0
16	15	13	1	0	0	0	0	0	0	428.047062	0.9375	0.8125	427.569101	428	0.430898874	9	-4	0.177957533	0.294117647	0	0	0	0	0	0	300.730652	0	802.7901	0	0	0	0
20	15	10	1	0	0	0	0	0	0	428.062319	0.75	0.5	427.58434	428	0.415659709	13	3	0.222446916	0.571428571	0	0	0	0	1222.323	785.762085	0	0	0	0	0	0	0
17	19	12	1	0	0	0	0	0	0	428.083448	1.11764706	0.705882353	427.605446	428	0.394554102	8	-4	0.189079879	0.2	0	0	6255.35254	2672.2417	14870.9805	15624.9561	3986.10034	2340.50269	18510.3398	20134.7324	20706.3184	36926.9609	0
18	23	11	1	0	0	0	0	0	0	428.119833	1.27777778	0.611111111	427.641791	428	0.35820933	7	-4	0.200202224	0.130434783	0	0	58393.6641	49336.6484	130540.727	107774.852	22867.0742	13953.4111	169078.266	154072.828	191572.469	188230.047	0
19	27	10	1	0	0	0	0	0	0	428.156219	1.42105263	0.526315789	427.678135	428	0.321864559	6	-4	0.21132457	0.0769230769	0	0	48142.6445	38740.6953	109231.336	97532.1562	23063.9199	14897.9912	163198.656	108801.594	184304.594	167453.047	0
20	31	9	1	0	0	0	0	0	0	428.192604	1.55	0.45	427.71448	428	0.285519787	5	-4	0.222446916	0.0344827586	0	0	7238.96924	6661.08203	15558.8594	13101.5703	3529.36035	3089.55542	27323.082	26681.875	27255.209	41081.4141	0
23	10	9	0	0	0	0	0	0	0	429.025205	0.434782609	0.391304348	428.546152	429	0.453848477	19	10	0.255813953	0.783783784	0	0	309.368195	0	0	0	0	0	0	0	0	0	0
16	14	14	0	0	0	0	0	0	0	429.031078	0.875	0.875	428.552018	429	0.447982034	10	-4	0.177957533	0.333333333	0	0	0	0	0	532.752075	0	0	0	0	0	0	0
20	14	11	0	0	0	0	0	0	0	429.046334	0.7	0.55	428.567257	429	0.43274287	14	3	0.222446916	0.586206897	0	0	0	0	4409.74023	0	0	0	0	0	4820.28711	0	0
17	18	13	0	0	0	0	0	0	0	429.067463	1.05882353	0.764705882	428.588363	429	0.411637263	9	-4	0.189079879	0.238095238	0	0	6466.61914	5901.33057	28128.7051	13545.9375	5195.05908	0	40372.6289	20053.9473	42344.168	53945.9102	0
21	18	10	0	0	0	0	0	0	0	429.082719	0.857142857	0.476190476	428.603602	429	0.396398098	13	3	0.233569262	0.5	0	5941.66162	0	0	0	0	0	0	0	0	0	0	0
18	22	12	0	0	0	0	0	0	0	429.103849	1.22222222	0.666666667	428.624708	429	0.375292491	8	-4	0.200202224	0.166666667	0	0	132770.188	98775.4688	309828.906	255920.312	56651.9336	32080.5352	431218.688	311642.875	463302.531	410507.875	0
19	26	11	0	0	0	0	0	0	0	429.140234	1.36842105	0.578947368	428.661052	429	0.338947719	7	-4	0.21132457	0.111111111	0	0	303319.156	233156.484	717717.938	551363.562	130867.414	80524.3906	991213.438	746476.625	1103049.75	931357.125	0
23	26	8	0	0	0	0	0	0	0	429.15549	1.13043478	0.347826087	428.676291	429	0.323708554	11	3	0.255813953	0.368421053	0	0	42973.0234	35339.9102	88091.8203	75074.9766	15639.8975	9940.88477	117580.172	107891.844	131212.875	133053.016	0
20	30	10	0	0	0	0	0	0	0	429.17662	1.5	0.5	428.697397	429	0.302602947	6	-4	0.222446916	0.0666666667	0	0	173112.531	126025.258	358922.344	301580.562	72482.7266	44857.4609	520442.312	424387.656	625670.938	552025.688	0
24	30	7	0	0	0	0	0	0	0	429.191876	1.25	0.291666667	428.712636	429	0.287363783	10	3	0.266936299	0.317073171	0	0	37383.9141	28369.0195	66519.4219	58677.9648	13941.4697	12207.8223	103724.188	91085.2109	119150.562	114959.617	0
21	34	9	0	0	0	0	0	0	0	429.213005	1.61904762	0.428571429	428.733742	429	0.266258176	5	-4	0.233569262	0.0303030303	0	0	29774.252	19851.9512	59678.4961	39927.4492	16052.5977	5161.39258	56788.6953	57624.25	72057.0625	59332.1289	0
25	34	6	0	0	0	0	0	0	0	429.228261	1.36	0.24	428.748981	429	0.251019011	9	3	0.278058645	0.272727273	0	0	0	0	0	0	0	0	14532.7783	0	20336.0156	15945.7529	0
23	13	8	1	0	0	0	0	0	0	430.056839	0.565217391	0.347826087	429.576634	430	0.423366009	17	9	0.255813953	0.722222222	0	0	0	0	549.789795	0	0	0	0	0	0	0	0
16	17	13	1	0	0	0	0	0	0	430.062712	1.0625	0.8125	429.5825	430	0.417499567	8	-5	0.177957533	0.176470588	0	0	0	0	0	0	0	0	0	0	0	2368.95068	0
20	17	10	1	0	0	0	0	0	0	430.077968	0.85	0.5	429.59774	430	0.402260402	12	2	0.222446916	0.5	0	0	0	0	0	0	0	0	5354.2793	3778.27759	0	0	0
17	21	12	1	0	0	0	0	0	0	430.099098	1.23529412	0.705882353	429.618845	430	0.381154795	7	-5	0.189079879	0.1	0	0	8555.75488	0	31196.4238	28241.4688	3563.09399	2652.34351	48268.5547	22616.0879	57439.5703	51720.6758	0
21	21	9	1	0	0	0	0	0	0	430.114354	1	0.428571429	429.634084	430	0.36591563	11	2	0.233569262	0.419354839	0	0	6440.97705	0	10415.5205	8782.51855	2471.84521	0	13969.4619	12406.8916	0	21230.2656	0
18	25	11	1	0	0	0	0	0	0	430.135483	1.38888889	0.611111111	429.65519	430	0.344810023	6	-5	0.200202224	0.0434782609	0	0	33771.7773	28557.5508	95111.4141	72109.1094	11524.2646	10160.2207	118228.078	101439.609	149611.875	142714.031	0
22	25	8	1	0	0	0	0	0	0	430.150739	1.13636364	0.363636364	429.670429	430	0.329570858	10	2	0.244691608	0.352941176	0	0	5150.98633	2682.95508	9942.18945	11453.3398	1771.76648	1809.67603	19849.2344	11246.5537	22688.9648	25836.9219	0
26	25	5	1	0	0	0	0	0	0	430.165996	0.961538462	0.192307692	429.685668	430	0.314331693	14	9	0.289180991	0.511111111	4827.58643	0	0	0	0	0	0	0	0	0	0	0	0
19	29	10	1	0	0	0	0	0	0	430.171869	1.52631579	0.526315789	429.691535	430	0.308465251	5	-5	0.21132457	0	0	0	15407.0381	12818.5283	32843.2734	29078.627	6643.65381	5068.89014	46502.0547	48072.9023	72157.3047	61035.5781	0
23	29	7	1	0	0	0	0	0	0	430.187125	1.26086957	0.304347826	429.706774	430	0.293226087	9	2	0.255813953	0.297297297	0	0	1539.49707	654.76001	1932.02869	3506.97974	190.814453	172.044998	8060.50391	7555.30859	12161.2168	8738.53906	0
20	33	9	1	0	0	0	0	0	0	430.208254	1.65	0.45	429.72788	430	0.27212048	4	-5	0.222446916	0	0	0	0	0	0	0	273.908569	174.173615	0	0	907.479919	0	0
19	12	12	0	0	0	0	0	0	0	431.025599	0.631578947	0.631578947	430.544312	431	0.455688334	14	2	0.21132457	0.615384615	0	0	0	0	0	0	0	0	914.690002	0	1084.43018	1580.93958	0
20	16	11	0	0	0	0	0	0	0	431.061984	0.8	0.55	430.580656	431	0.419343562	13	2	0.222446916	0.517241379	0	0	0	0	6565.24707	0	0	0	16601.2852	0	0	5769.59375	0
24	16	8	0	0	0	0	0	0	0	431.07724	0.666666667	0.333333333	430.595896	431	0.404104398	17	9	0.266936299	0.65	0	0	0	0	0	0	0	0	0	16490.7207	0	0	0
17	20	13	0	0	0	0	0	0	0	431.083113	1.17647059	0.764705882	430.601762	431	0.398237955	8	-5	0.189079879	0.142857143	0	0	14936.9404	9745.21973	34144.8555	25934.543	2804.03662	2060.53418	53472.6211	43341.3789	58237.1875	53082.2695	0
21	20	10	0	0	0	0	0	0	0	431.098369	0.952380952	0.476190476	430.617001	431	0.382998791	12	2	0.233569262	0.4375	0	0	29679.3496	22698.8438	55399.0977	52465.0586	0	7875.95654	69784.25	55822.332	78770.5469	57622.4883	0
18	24	12	0	0	0	0	0	0	0	431.119499	1.33333333	0.666666667	430.638107	431	0.361893184	7	-5	0.200202224	0.0833333333	0	0	83784.2812	62923.082	192468.672	151990.141	32530.2891	20103.3086	295110.125	232263.625	286207.688	276308.125	0
22	24	9	0	0	0	0	0	0	0	431.134755	1.09090909	0.409090909	430.653346	431	0.346654019	11	2	0.244691608	0.371428571	0	0	92143.6406	62382.0469	195912.016	150525.312	32348.2031	0	255796.969	191168.594	278648.031	250060.328	0
26	24	6	0	0	0	0	0	0	0	431.150011	0.923076923	0.230769231	430.668585	431	0.331414854	15	9	0.289180991	0.52173913	0	54491.7852	0	0	0	0	0	0	0	0	0	0	0
19	28	11	0	0	0	0	0	0	0	431.155884	1.47368421	0.578947368	430.674452	431	0.325548412	6	-5	0.21132457	0.037037037	0	0	100587.93	83704.8516	232462.688	198117.328	48040.8906	28301.4297	322886.719	244430.047	351970.188	337096.656	0
23	28	8	0	0	0	0	0	0	0	431.17114	1.2173913	0.347826087	430.689691	431	0.310309247	10	2	0.255813953	0.315789474	0	0	112847.859	91403.7891	233937.391	184683.203	53502.1484	34310.8359	357276.188	268728.031	383827.719	322612.031	0
20	32	10	0	0	0	0	0	0	0	431.19227	1.6	0.5	430.710796	431	0.28920364	5	-5	0.222446916	0	0	0	30254.3379	29817.9668	75475.5	66157.5312	14999.3037	12241.3291	88908.2812	77233.9766	97770.7891	87183.2109	0
24	32	7	0	0	0	0	0	0	0	431.207526	1.33333333	0.291666667	430.726036	431	0.273964475	9	2	0.266936299	0.268292683	0	0	51306.8242	42333.2812	102623.477	78163.0156	26166.209	19647.6582	145634.391	117968.289	170887.656	163660.438	0
21	36	9	0	0	0	0	0	0	0	431.228655	1.71428571	0.428571429	430.747141	431	0.252858868	4	-5	0.233569262	0	0	0	48555.9258	34422.9023	50383.7891	42910.8711	35996.2695	18820.0977	35445.2734	37558.4688	18924.5391	10792.002	0
25	36	6	0	0	0	0	0	0	0	431.243911	1.44	0.24	430.76238	431	0.237619704	8	2	0.278058645	0.227272727	0	0	0	1141.98047	3304.80249	2812.08008	300.356873	486.992859	7884.30127	9309.5791	10781.082	10760.2432	0
22	40	8	0	0	0	0	0	0	0	431.26504	1.81818182	0.363636364	430.783486	431	0.216514097	3	-5	0.244691608	0	0	0	0	0	0	0	0	570.593445	0	0	0	0	0
15	15	14	1	0	0	0	0	0	0	432.041977	1	0.933333333	431.559555	432	0.440445031	8	-6	0.166835187	0.142857143	0	0	0	0	0	524.962036	0	0	0	0	0	0	0
23	15	8	1	0	0	0	0	0	0	432.072489	0.652173913	0.347826087	431.590033	432	0.409966702	16	8	0.255813953	0.666666667	0	0	0	0	0	0	0	0	766.799927	0	0	0	0
16	19	13	1	0	0	0	0	0	0	432.078362	1.1875	0.8125	431.5959	432	0.404100259	7	-6	0.177957533	0.0588235294	0	0	0	1516.31555	0	0	0	0	0	3617.9856	0	5649.03467	0
20	19	10	1	0	0	0	0	0	0	432.093619	0.95	0.5	431.611139	432	0.388861095	11	1	0.222446916	0.428571429	0	0	6610.75684	4246.24219	16700.1309	18763.8906	2725.05273	0	22945.0059	19927.4727	17069.3516	21874.4863	0
17	23	12	1	0	0	0	0	0	0	432.114748	1.35294118	0.705882353	431.632245	432	0.367755488	6	-6	0.189079879	0	0	0	8785.11523	8833.57617	36307.9805	33460.6836	4160.44531	2346.11133	52562.5898	52678.5	56651.8047	50040.2812	0
21	23	9	1	0	0	0	0	0	0	432.130004	1.0952381	0.428571429	431.647484	432	0.352516323	10	1	0.233569262	0.35483871	0	0	26011.5723	19251.8926	43049.375	46303.5469	11400.5967	11149.0342	74954.875	50698.543	86388	70882.6328	0
18	27	11	1	0	0	0	0	0	0	432.151133	1.5	0.611111111	431.668589	432	0.331410716	5	-6	0.200202224	0	0	0	16441.4863	9982.86035	39767.8672	42406.6992	3797.23706	3540.08911	74114.2109	59250.043	95835.2266	90848.0781	0
22	27	8	1	0	0	0	0	0	0	432.166389	1.22727273	0.363636364	431.683828	432	0.316171551	9	1	0.244691608	0.294117647	0	0	22644.9434	19415.1641	50590.0938	36036.1016	10991.126	7067.02295	72314.1406	60178.6289	84297.8672	76192.2344	0
19	31	10	1	0	0	0	0	0	0	432.187519	1.63157895	0.526315789	431.704934	432	0.295065944	4	-6	0.21132457	0	0	0	2263.26929	0	0	4395.84229	0	895.212097	7943.91113	0	14048.5928	13007.1055	0
23	31	7	1	0	0	0	0	0	0	432.202775	1.34782609	0.304347826	431.720173	432	0.279826779	8	1	0.255813953	0.243243243	0	0	1499.7998	1682.7594	6964.72754	2953.48853	540.331421	298.558868	9517.4502	0	14559.4658	12508.2617	0
19	14	12	0	0	0	0	0	0	0	433.041249	0.736842105	0.631578947	432.557711	433	0.442289027	13	1	0.21132457	0.538461538	0	0	1119.34021	0	0	1247.00293	0	302.891052	5364.71436	5390.11816	0	5292.16113	0
23	14	9	0	0	0	0	0	0	0	433.056505	0.608695652	0.391304348	432.57295	433	0.427049862	17	8	0.255813953	0.675675676	0	0	0	0	1622.55652	0	0	0	0	0	0	0	0
16	18	14	0	0	0	0	0	0	0	433.062378	1.125	0.875	432.578817	433	0.42118342	8	-6	0.177957533	0.111111111	0	0	0	0	0	0	0	432.552612	0	0	3375.40039	0	0
20	18	11	0	0	0	0	0	0	0	433.077634	0.9	0.55	432.594056	433	0.405944255	12	1	0.222446916	0.448275862	0	0	22986.2578	14154.5176	49983.3867	39266	11099.2754	5398.71826	57739.6445	54057.7695	50551.75	56027.125	0
17	22	13	0	0	0	0	0	0	0	433.098763	1.29411765	0.764705882	432.615161	433	0.384838648	7	-6	0.189079879	0.0476190476	0	0	6841.1748	5723.31787	24224.9707	9112.17188	2010.95544	1014.16797	38987.793	17176.9199	20509.9609	25596.2324	0
21	22	10	0	0	0	0	0	0	0	433.114019	1.04761905	0.476190476	432.630401	433	0.369599483	11	1	0.233569262	0.375	0	0	136008.469	103269.945	272966.125	225315.734	57866.8008	32575.1562	366683.656	268005.844	386438.656	362695.406	0
18	26	12	0	0	0	0	0	0	0	433.135149	1.44444444	0.666666667	432.651506	433	0.348493876	6	-6	0.200202224	0	0	0	29748.2773	24566.4844	71147.7266	60851.2266	15163.7529	5356.96436	115352.156	79192.1328	102621.68	97091.0938	0
22	26	9	0	0	0	0	0	0	0	433.150405	1.18181818	0.409090909	432.666745	433	0.333254712	10	1	0.244691608	0.314285714	0	0	252008.672	200539.062	527881.875	463944.719	119483.422	67057.0078	763690.062	581240.562	867958.625	709399.625	0
19	30	11	0	0	0	0	0	0	0	433.171534	1.57894737	0.578947368	432.687851	433	0.312149105	5	-6	0.21132457	0	0	0	27543.3711	23076.4414	53166.6328	42843.4102	15527.1855	8799.85645	67602.8438	49375.7812	76700.7266	77458.8125	0
23	30	8	0	0	0	0	0	0	0	433.18679	1.30434783	0.347826087	432.70309	433	0.29690994	9	1	0.255813953	0.263157895	0	0	175575.188	142616.484	368653.469	326435.25	81073.4375	55301.6602	567039	433106.656	656609.062	577925.938	0
20	34	10	0	0	0	0	0	0	0	433.20792	1.7	0.5	432.724196	433	0.275804333	4	-6	0.222446916	0	0	0	0	2931.74463	3671.0376	3312.32544	0	0	3542.38037	0	0	2251.44482	0
24	34	7	0	0	0	0	0	0	0	433.223176	1.41666667	0.291666667	432.739435	433	0.260565168	8	1	0.266936299	0.219512195	0	0	48516.3047	37900.8203	87998.3594	83977.9141	21219.3457	11352.6621	151839.5	118127.398	163704.422	132187.5	0
21	38	9	0	0	0	0	0	0	0	433.244305	1.80952381	0.428571429	432.76054	433	0.239459561	3	-6	0.233569262	0	0	0	0	0	0	0	1318.50098	0	0	0	0	0	0
15	17	14	1	0	0	0	0	0	0	434.057627	1.13333333	0.933333333	433.572954	434	0.427045724	7	-7	0.166835187	0	0	0	0	0	954.508911	623.720825	0	0	0	0	1457.12585	0	0
19	17	11	1	0	0	0	0	0	0	434.072883	0.894736842	0.578947368	433.588193	434	0.411806559	11	0	0.21132457	0.44	0	0	1758.39441	2525.52466	0	0	0	818.739624	11752.0117	0	9554.87793	7222.58496	0
23	17	8	1	0	0	0	0	0	0	434.088139	0.739130435	0.347826087	433.603433	434	0.396567394	15	7	0.255813953	0.611111111	0	0	0	0	0	0	0	0	2065.57349	0	0	0	0
16	21	13	1	0	0	0	0	0	0	434.094012	1.3125	0.8125	433.609299	434	0.390700952	6	-7	0.177957533	0	0	0	0	0	0	0	551.211731	0	0	5226.93066	10973.8682	9314.6123	0
20	21	10	1	0	0	0	0	0	0	434.109269	1.05	0.5	433.624538	434	0.375461787	10	0	0.222446916	0.357142857	0	0	36105.4219	29813.6875	80315.6328	60802.7539	18458.7676	10531.2021	93403.375	62658.5703	117894.188	96794.1094	0
17	25	12	1	0	0	0	0	0	0	434.130398	1.47058824	0.705882353	433.645644	434	0.35435618	5	-7	0.189079879	0	0	0	12523.9072	0	34415.9414	24575.3652	0	3356.24341	54162.0898	44481.8633	77242.7891	63820.2852	0
21	25	9	1	0	0	0	0	0	0	434.145654	1.19047619	0.428571429	433.660883	434	0.339117016	9	0	0.233569262	0.290322581	0	0	57831.5977	47016.5938	129942.055	106126.805	23938.9922	16255.8213	171497.797	141992.719	204777.688	174473.125	0
18	29	11	1	0	0	0	0	0	0	434.166783	1.61111111	0.611111111	433.681989	434	0.318011409	4	-7	0.200202224	0	0	0	10417.3594	9667.23242	24481.166	24230.752	0	1871.59851	47573.918	0	55115.6055	46861.1602	0
22	29	8	1	0	0	0	0	0	0	434.182039	1.31818182	0.363636364	433.697228	434	0.302772244	8	0	0.244691608	0.235294118	0	0	34722.6211	27129.6758	62646.3555	51685.4141	13633.5908	7830.15674	93051.7266	72701.5938	110878.008	92009.7812	0
19	33	10	1	0	0	0	0	0	0	434.203169	1.73684211	0.526315789	433.718333	434	0.281666637	3	-7	0.21132457	0	0	0	0	0	0	0	198.301468	177.164932	0	0	0	0	0
23	33	7	1	0	0	0	0	0	0	434.218425	1.43478261	0.304347826	433.733573	434	0.266427472	7	0	0.255813953	0.189189189	0	0	480.669342	473.309235	2441.17505	1692.80371	0	269.577545	3580.40356	4224.5293	2898.12134	6106.4292	0
15	16	15	0	0	0	0	0	0	0	435.041643	1.06666667	1	434.555871	435	0.444128884	8	-7	0.166835187	0.0666666667	0	0	0	0	0	0	0	0	0	0	1795.14209	0	0
19	16	12	0	0	0	0	0	0	0	435.056899	0.842105263	0.631578947	434.57111	435	0.42888972	12	0	0.21132457	0.461538462	9861.57715	0	4397.94531	4602.60596	16286.5293	13744.6553	0	0	17130.125	10153.7969	18523.5898	0	0
16	20	14	0	0	0	0	0	0	0	435.078028	1.25	0.875	434.592216	435	0.407784113	7	-7	0.177957533	0	0	0	0	1361.65552	0	0	0	0	0	0	6820.60986	6937.79443	0
20	20	11	0	0	0	0	0	0	0	435.093284	1	0.55	434.607455	435	0.392544948	11	0	0.222446916	0.379310345	0	0	96359.4922	74774.5625	201349.766	181909.984	45233.6055	19682.6445	264199.438	194760.938	282163.469	263987.156	0
17	24	13	0	0	0	0	0	0	0	435.114413	1.41176471	0.764705882	434.628561	435	0.371439341	6	-7	0.189079879	0	0	0	9364.5918	5923.49805	0	20886.8613	0	0	27210.4629	0	32231.9531	0	0
21	24	10	0	0	0	0	0	0	0	435.129669	1.14285714	0.476190476	434.6438	435	0.356200176	10	0	0.233569262	0.3125	0	0	366290.25	281113	807390.75	659585.75	164784.047	108046.453	1116470.88	862734.75	1213439.25	1052132.75	0
18	28	12	0	0	0	0	0	0	0	435.150799	1.55555556	0.666666667	434.664905	435	0.335094569	5	-7	0.200202224	0	0	0	0	15121.8916	40519.9766	29053.7441	7963.07275	0	45106.9648	29611.2617	0	46560.3086	0
22	28	9	0	0	0	0	0	0	0	435.166055	1.27272727	0.409090909	434.680145	435	0.319855404	9	0	0.244691608	0.257142857	0	0	427015.562	347291.156	899881.562	780395.188	191518.656	126743.609	1365593.25	1024097.5	1554374.88	1343930.88	0
19	32	11	0	0	0	0	0	0	0	435.187184	1.68421053	0.578947368	434.70125	435	0.298749798	4	-7	0.21132457	0	0	0	5987.94189	8143.62549	0	7251.29785	4495.50049	1375.73962	0	0	0	19571.5723	0
23	32	8	0	0	0	0	0	0	0	435.20244	1.39130435	0.347826087	434.716489	435	0.283510633	8	0	0.255813953	0.210526316	0	0	169537.375	133390.078	345986.406	289904.188	74102.5156	52541.8125	541890.812	384681.375	630363.188	577080.625	0
20	36	10	0	0	0	0	0	0	0	435.223569	1.8	0.5	434.737595	435	0.262405026	3	-7	0.222446916	0	0	0	0	0	0	0	211.0047	0	0	0	0	0	0
24	36	7	0	0	0	0	0	0	0	435.238826	1.5	0.291666667	434.752834	435	0.247165861	7	0	0.266936299	0.170731707	0	0	22567.8379	19628.2207	45655.6055	40557.4844	9797.9248	8142.69287	75274.9453	42689.1562	86449.25	80368.1172	0
21	11	10	1	0	0	0	0	0	0	436.031019	0.523809524	0.476190476	435.544142	436	0.455857631	16	6	0.233569262	0.733333333	0	0	0	0	0	0	0	0	814.953247	0	0	0	0
18	15	12	1	0	0	0	0	0	0	436.052148	0.833333333	0.666666667	435.565248	436	0.434752024	11	-1	0.200202224	0.454545455	0	0	0	0	0	0	0	163.916565	934.416199	0	0	0	0
15	19	14	1	0	0	0	0	0	0	436.073277	1.26666667	0.933333333	435.586354	436	0.413646417	6	-8	0.166835187	0	0	0	0	683.121643	2375.71606	0	0	0	0	0	0	0	0
19	19	11	1	0	0	0	0	0	0	436.088533	1	0.578947368	435.601593	436	0.398407252	10	-1	0.21132457	0.36	0	0	18270.5996	14323.4961	40971.5586	28163.207	6344.65674	4776.9917	52800.7266	38756.6289	52974	49733.2773	0
16	23	13	1	0	0	0	0	0	0	436.109662	1.4375	0.8125	435.622698	436	0.377301645	5	-8	0.177957533	0	0	0	0	1997.88342	10836.4395	10360.6748	0	0	0	20467.6133	30248.918	0	0
20	23	10	1	0	0	0	0	0	0	436.124919	1.15	0.5	435.637938	436	0.36206248	9	-1	0.222446916	0.285714286	0	0	75930.6328	57316.9102	171046.312	126583.18	34303.5625	22405.4043	241599.125	154325.016	252825.172	199972.359	0
17	27	12	1	0	0	0	0	0	0	436.146048	1.58823529	0.705882353	435.659043	436	0.340956873	4	-8	0.189079879	0	0	0	14259.0898	0	0	0	0	6160.37207	0	0	72453.7422	52146.9766	0
21	27	9	1	0	0	0	0	0	0	436.161304	1.28571429	0.428571429	435.674282	436	0.325717708	8	-1	0.233569262	0.225806452	0	0	78503.2734	61414.6523	159831.594	147793.578	33498.8008	22344.1445	241645.078	184944.734	248894.484	244961.953	0
18	31	11	1	0	0	0	0	0	0	436.182433	1.72222222	0.611111111	435.695388	436	0.304612101	3	-8	0.200202224	0	0	0	4442.94824	0	0	0	0	1279.29724	0	0	0	0	0
22	31	8	1	0	0	0	0	0	0	436.197689	1.40909091	0.363636364	435.710627	436	0.289372937	7	-1	0.244691608	0.176470588	0	0	24639.9375	21314.166	43742.5039	34412.7227	9952.90234	9688.54297	78923.6641	56961.3984	79241.0859	73488.8438	0
22	14	10	0	0	0	0	0	0	0	437.05142	0.636363636	0.454545455	436.563404	437	0.436596019	16	6	0.244691608	0.647058824	0	0	0	0	0	0	0	284.536224	0	0	0	1609.48865	0
15	18	15	0	0	0	0	0	0	0	437.057293	1.2	1	436.56927	437	0.430729577	7	-8	0.166835187	0	0	0	0	375.383423	0	0	393.798462	0	1004.44403	0	0	0	0
19	18	12	0	0	0	0	0	0	0	437.072549	0.947368421	0.631578947	436.58451	437	0.415490413	11	-1	0.21132457	0.384615385	0	0	33183.75	30783.0371	90472.0312	82262.0312	14117.6133	0	103448.266	89552.9141	127149.242	123909.109	0
20	22	11	0	0	0	0	0	0	0	437.108934	1.1	0.55	436.620854	437	0.379145641	10	-1	0.222446916	0.310344828	0	0	280796.094	225631.328	603531.938	535784.375	122596.172	67651.9531	858558.062	623128	939675.562	819025.562	0
21	26	10	0	0	0	0	0	0	0	437.145319	1.23809524	0.476190476	436.657199	437	0.342800869	9	-1	0.233569262	0.25	0	0	668029.188	544285.625	1477933.88	1245304.12	280786.969	181292.484	2128956.25	1587901.5	2325173.75	1943553.62	0
22	30	9	0	0	0	0	0	0	0	437.181705	1.36363636	0.409090909	436.693544	437	0.306456097	8	-1	0.244691608	0.2	0	0	422245.25	340658.875	893860	750157.062	190317.641	113867.094	1334726	1028052.94	1564286	1308105.38	0
19	34	11	0	0	0	0	0	0	0	437.202834	1.78947368	0.578947368	436.71465	437	0.28535049	3	-8	0.21132457	0	0	0	0	0	0	0	0	230.454514	0	0	0	0	0
23	34	8	0	0	0	0	0	0	0	437.21809	1.47826087	0.347826087	436.729889	437	0.270111326	7	-1	0.255813953	0.157894737	0	0	90090.125	75493.0938	186167.094	149090.656	37258.6367	24370.9824	284849.688	220328.531	334998.625	295109.594	0
24	38	7	0	0	0	0	0	0	0	437.254476	1.58333333	0.291666667	436.766233	437	0.233766554	6	-1	0.266936299	0.12195122	0	0	379.481323	935.842468	0	0	737.995605	0	5903.86865	5159.36865	8340.51855	7202.00781	0
21	13	10	1	0	0	0	0	0	0	438.046669	0.619047619	0.476190476	437.557542	438	0.442458323	15	5	0.233569262	0.666666667	0	0	0	0	0	719.077393	0	0	0	715.147278	0	0	0
18	17	12	1	0	0	0	0	0	0	438.067798	0.944444444	0.666666667	437.578647	438	0.421352716	10	-2	0.200202224	0.363636364	0	0	0	0	6420.45605	5383.76123	546.464233	0	4940.16455	5747.90039	0	4538.96582	0
22	17	9	1	0	0	0	0	0	0	438.083054	0.772727273	0.409090909	437.593886	438	0.406113552	14	5	0.244691608	0.575757576	0	0	0	944.267944	0	0	0	0	0	0	0	0	0
15	21	14	1	0	0	0	0	0	0	438.088927	1.4	0.933333333	437.599753	438	0.400247109	5	-9	0.166835187	0	0	0	0	0	0	0	0	462.939392	0	0	0	0	0
19	21	11	1	0	0	0	0	0	0	438.104183	1.10526316	0.578947368	437.614992	438	0.385007945	9	-2	0.21132457	0.28	0	0	55378.6758	39202.5352	112890.969	93758.4297	19701.75	14267.249	147708.469	109871.367	156952.562	173367.312	0
20	25	10	1	0	0	0	0	0	0	438.140569	1.25	0.5	437.651337	438	0.348663173	8	-2	0.222446916	0.214285714	0	0	108876.148	83163.8672	229044.391	193202.734	44367.3125	29167.6797	323942.062	255280.422	342046.875	302054.906	0
21	29	9	1	0	0	0	0	0	0	438.176954	1.38095238	0.428571429	437.687682	438	0.312318401	7	-2	0.233569262	0.161290323	0	0	56796.3398	46629.9727	128392.766	109607.805	26509.4141	15199.7891	176565.984	138198.531	209194.859	173492.672	0
18	33	11	1	0	0	0	0	0	0	438.198083	1.83333333	0.611111111	437.708787	438	0.291212794	2	-9	0.200202224	0	0	0	718.864319	0	0	1090.33447	0	0	0	0	0	1349.81323	0
22	33	8	1	0	0	0	0	0	0	438.213339	1.5	0.363636364	437.724026	438	0.275973629	6	-2	0.244691608	0.117647059	0	0	3662.32593	2660.15918	8544.71484	8124.32861	1689.57959	743.720398	13999.6895	10379.7617	13091.3105	23079.084	0
18	16	13	0	0	0	0	0	0	0	439.051813	0.888888889	0.722222222	438.561564	439	0.438435877	11	-2	0.200202224	0.391304348	0	0	1737.68884	0	3228.15576	6915.19434	898.716003	0	11974.498	0	7728.03711	14813.6094	0
22	16	10	0	0	0	0	0	0	0	439.06707	0.727272727	0.454545455	438.576803	439	0.423196712	15	5	0.244691608	0.588235294	0	0	1178.4989	0	0	0	0	0	0	0	0	1690.60669	0
19	20	12	0	0	0	0	0	0	0	439.088199	1.05263158	0.631578947	438.597909	439	0.402091105	10	-2	0.21132457	0.307692308	0	0	112696.219	78094.5781	249625.203	207809.578	47030.1016	27870.3984	337281.969	239768.906	348627.781	341806.969	0
20	24	11	0	0	0	0	0	0	0	439.124584	1.2	0.55	438.634254	439	0.365746334	9	-2	0.222446916	0.24137931	0	0	524342.75	395391.344	1191600.25	992328.938	219027.891	129732.562	1666597.38	1259095	1777690.88	1569079.88	0
21	28	10	0	0	0	0	0	0	0	439.16097	1.33333333	0.476190476	438.670598	439	0.329401562	8	-2	0.233569262	0.1875	0	0	679918.562	538671.5	1464871.38	1255557.38	296061.938	181946.469	2142052.5	1652487.88	2448066.25	2157191	0
22	32	9	0	0	0	0	0	0	0	439.197355	1.45454545	0.409090909	438.706943	439	0.29305679	7	-2	0.244691608	0.142857143	0	0	224296.906	171390.312	476003.312	390074.375	104852.383	60812.5547	698026	553100.875	830976.125	717921.875	0
23	36	8	0	0	0	0	0	0	0	439.23374	1.56521739	0.347826087	438.743288	439	0.256712018	6	-2	0.255813953	0.105263158	0	0	28502.3574	26763.8711	57050.4922	40297.1562	11119.1729	8495.70117	82056.4766	61101.418	98264.7188	83158.8906	0
17	15	13	1	0	0	0	0	0	0	440.047062	0.882352941	0.764705882	439.555702	440	0.444298181	10	-3	0.189079879	0.368421053	0	0	0	0	541.940552	0	0	0	0	0	0	0	0
21	15	10	1	0	0	0	0	0	0	440.062319	0.714285714	0.476190476	439.570941	440	0.429059016	14	4	0.233569262	0.6	0	0	395.887238	0	0	0	0	0	0	0	0	0	0
18	19	12	1	0	0	0	0	0	0	440.083448	1.05555556	0.666666667	439.592047	440	0.407953409	9	-3	0.200202224	0.272727273	0	0	13200.874	7264.44727	21178.4473	16623.2168	3522.73267	1715.69751	26102.2383	24853.8027	19736.9648	44217.6914	0
15	23	14	1	0	0	0	0	0	0	440.104577	1.53333333	0.933333333	439.613152	440	0.386847802	4	-10	0.166835187	0	0	0	0	0	0	0	0	0	0	0	0	13269.7891	0
19	23	11	1	0	0	0	0	0	0	440.119833	1.21052632	0.578947368	439.628391	440	0.371608637	8	-3	0.21132457	0.2	0	0	69269.9609	59300.8438	165005.156	132156.016	29630.1738	16365.5449	228787.203	160263.969	256664.625	215266.844	0
16	27	13	1	0	0	0	0	0	0	440.140962	1.6875	0.8125	439.649497	440	0.350503031	3	-10	0.177957533	0	0	0	0	0	0	0	0	3250.23975	0	0	0	0	0
20	27	10	1	0	0	0	0	0	0	440.156219	1.35	0.5	439.664736	440	0.335263866	7	-3	0.222446916	0.142857143	0	0	83185.6016	64236.1406	186953.234	153086.391	34370.1602	17762.4434	270416.781	209211.297	297962.75	263761.438	0
21	31	9	1	0	0	0	0	0	0	440.192604	1.47619048	0.428571429	439.701081	440	0.298919094	6	-3	0.233569262	0.0967741935	0	0	23871.877	16928.1914	47045.8125	50695.4062	10979.5996	5973.89404	79446.4609	59454.6602	87515.6484	68493.7188	0
21	14	11	0	0	0	0	0	0	0	441.046334	0.666666667	0.523809524	440.553858	441	0.446142177	15	4	0.233569262	0.612903226	0	0	0	702.9422	0	0	0	0	0	4018.96509	0	0	0
18	18	13	0	0	0	0	0	0	0	441.067463	1	0.722222222	440.574963	441	0.42503657	10	-3	0.200202224	0.304347826	0	0	15410.5801	6616.23486	45367.043	34872.6562	0	0	54651.0898	35881.5742	69917.9844	44278.082	0
19	22	12	0	0	0	0	0	0	0	441.103849	1.15789474	0.631578947	440.611308	441	0.388691798	9	-3	0.21132457	0.230769231	0	0	200544.938	155448.906	465894.5	394009.031	82889.7188	41598.2461	628266.438	495798.688	680506.75	606441.125	0
20	26	11	0	0	0	0	0	0	0	441.140234	1.3	0.55	440.647653	441	0.352347026	8	-3	0.222446916	0.172413793	0	0	537759.25	412263.594	1203020.38	986687.938	222091.906	136882.812	1749390	1289746.38	1888624.5	1607717.38	0
21	30	10	0	0	0	0	0	0	0	441.17662	1.42857143	0.476190476	440.683998	441	0.316002255	7	-3	0.233569262	0.125	0	0	374617.219	284986.656	800801.25	661875	157196.094	92696.8281	1199420.38	928551.312	1321114.12	1150101	0
25	30	7	0	0	0	0	0	0	0	441.191876	1.2	0.28	440.699237	441	0.30076309	11	4	0.278058645	0.348837209	0	0	0	4047.427	0	0	0	1535.44312	10494.7344	13396.4668	0	8122.28564	0
22	34	9	0	0	0	0	0	0	0	441.213005	1.54545455	0.409090909	440.720343	441	0.279657483	6	-3	0.244691608	0.0857142857	0	0	69044.3906	54520.2344	144798.531	114224.352	30569.4551	16820.6172	203436.844	167003.312	237724.984	220825.312	0
26	34	6	0	0	0	0	0	0	0	441.228261	1.30769231	0.230769231	440.735582	441	0.264418318	10	4	0.289180991	0.304347826	0	0	382.462372	0	0	0	0	0	0	0	1830.21863	1568.45935	0
20	42	10	0	0	0	0	0	0	0	441.270519	2.1	0.5	440.777793	441	0.222207104	0	-10	0.222446916	0	75896.7031	0	0	0	0	0	0	0	0	0	0	0	0
24	13	8	1	0	0	0	0	0	0	442.056839	0.541666667	0.333333333	441.563235	442	0.436765316	18	10	0.266936299	0.736842105	0	0	0	0	0	751.045105	0	0	0	0	0	0	0
17	17	13	1	0	0	0	0	0	0	442.062712	1	0.764705882	441.569101	442	0.430898874	9	-4	0.189079879	0.263157895	0	0	0	0	0	0	0	0	2723.36792	2109.72754	3751.84912	0	0
[truncated: 3,612 more rows]
