# Supplementary material for: Improvement of Electrospray Ionization Response Linearity and Quantification in Dissolved Organic Matter Using Synthetic Deuterated Internal Standards
Source: Anal Chem. 2025 Aug 22;97(34):18562–72. doi: 10.1021/acs.analchem.5c02463 (PMC12409698; doi:10.1021/acs.analchem.5c02463)
Supplement: Supplementary file 2 [file ac5c02463_si_002.zip › Final code for SI Aug15/TRM concentration series/csv_assign_v9_TRMseries_Run_this_code_for_figures.m]

%%%%%%%%%%%%%%%%%%%%%%%%%%%%%%%%
%
% csv assign version 9
%
% Originally written by Jeffrey Hawkes
%
% Feel free to distribute, but please acknowledge the programmers and curators!
%
%%%%%%%%%%%%%%%%%%%%%%%%%%%%%%%%
%% 1. define and load files
% 
clear all
%
data_type=2;    % 1=csv, 2=mzXML, 3=xlsx, 4=txt

HostFolder=pwd;
myFolder=strcat(HostFolder,'\mzXML_TRM');
cd(HostFolder)

[~,sampnames] = xlsread('samplenames_TRM.xlsx');
[metadata,sampcode_titles] = xlsread('samples_metadata_TRM.xlsx'); 

%% 2. define allowed formula space
% 
ESI_mode=-1;  %1 for pos, -1 for neg
min_mass=150;
max_mass=850;

%elements: min,max,exact mass,valence
elements(1,:)=[4,50,12,4]; %C
elements(2,:)=[4,100,1.007825,1]; %H
elements(3,:)=[2,40,15.9949146,2]; %O
elements(4,:)=[0,1,14.003074,3]; %N
elements(5,:)=[0,0,31.972071,4]; %S
elements(6,:)=[0,0,30.973762,5]; %P
elements(7,:)=[0,0,79.916521,6]; %Se
elements(8,:)=[0,0,22.989770,1]; %Na
elements(9,:)=[0,0,34.96885269,7]; %Cl
elements(10,:)=[0,1,13.00335,4]; %C13
%
% If you add more than 10 elements, you must update the e_array and el_matrix definitions in element_matrix.m!
% filters to remove bad formulas are found in element_matrix.m

element_matrix
%% 3. curate files, de-noise and calibrate
% 

blanks=metadata(:,3)==0; % define which samples are blanks. blanks=[] if none, blanks=[x y z] if several

setlist=1:size(metadata,1);
sampleset=setlist(blanks==0);
blankset=setlist(blanks);
cal_order=[sampleset blankset];
%

cal_peak=[];
cal_peak=369.11911; %remove if you do not need a linear internal cal. This must be present in all samples.
cal_peak_in_blank=0; % 1 if the cal is in the blank, 0 if not. Be careful, blank should be well calibrated somehow if 0.
use_pooled_cal_offset=1; % for blanks, pooled cal peak offset will be used.
linear_cal_ppm=10;  % how far off can the cal_peak be in ppm?
fine_cal_ppm=5;     % ppm range to check for DOM calibration peaks
assign_ppm=3;     % assignment ppm tolerance

noise_slope=0.0008;   % these three factors define the noise window in Kendrick mass defect space
noise_int1=0.25;
noise_int2=0.4;

calibration
%%
calchoice=2;        % do you want to run the polynomial internal calibration? 
% 1 if yes for each sample individually (DOM samples), the pooled
% polynomial will be used for blanks (blue cal line)
% 2 if yes for all samples pooled together (less sample specific, red cal
% line)
% 3 if no (samples with non-typical DOM, calibrated externally)    

c=calsmp_combine(:,2)>0;
cal_combine= polyfit(calsmp_combine(c,1),calsmp_combine(c,3),5);
x1=linspace(150,800);
y1=polyval(cal_combine,x1);
y2=polyval(poly_avg,x1);
Fig1=figure();
Fig1.Color=([1 1 1]);
Fig1.Units='centimeters';
Fig1.Position=([5 5 25 10]);
%
 subplot(1,2,1)
hold on
scatter(calsmp_combine(c,1),calsmp_combine(c,3),5,log10(calsmp_combine(c,2)),'filled')
plot(x1,y1,'r','LineWidth',1)
plot(x1,y2,'b','LineWidth',1)
for linx=1:size(cal_poly_foravg,1)
    ynow=polyval(cal_poly_foravg(linx,:),x1);
    lh=plot(x1,ynow,'Color',[0.5 0.5 0.5],'LineWidth',0.5);
    lh.Color = [lh.Color 0.75];
end
axis([min_mass max_mass -fine_cal_ppm fine_cal_ppm])
xlabel('m/z');ylabel('mass error in crude cal data')
caltit={'calibration options - blue line for blanks';'calibration options - red line for blanks';'calibration options - no calibration chosen'};
    title(caltit(calchoice))
%
subplot(1,2,2)
hold on
for n=1:nosamps
    if ismember(n,sampleset)
        for rep=1:noreps
            xs=calsmp{n,rep}(:,4);
            calys=polyval(cal_polynomial{n,rep},xs);
            calvals=xs+calys.*xs/1e6;
            caloffset=(calvals-refmass)./refmass*1e6;
            clog=calsmp{n,rep}(:,2)>0;
        scatter(calsmp{n,rep}(clog,1),caloffset(clog),10,'filled')
        end
    end
end
axis([min_mass max_mass -assign_ppm assign_ppm])
xlabel('m/z');ylabel('mass error in final cal data')
title('final ppm offset - samples')
%% 4. formula assignment and data clean
C13_toggle=0;   % 1 if you want 13C formulas in the final data, 0 if you don't (they will still be assignment, but then filtered out - 0 is default)
min_reps=1;     % minimum number of data files to find a peak. 1 to include all data    
blank_scale=5; % peak intensity ratio to average blank to be counted

formula_assignment
%% 5. calibration and assignment assessment
samp_check=4;
rep_check=1;
peak_assessment
%% 6. distance matrix and principal coordinates
badsmp=metadata(:,1)==0%|metadata(:,2)==1;      % in badsmp, you define which samples should not be included in the heatmap/PCoA etc. typically blanks
%badsmp=[1 2 3];        % manual definition of badsmp
goodsmp=1:nosamps;
goodsmp(badsmp)=[];
%
run_statistics
%
save('matlab_allvars')
output_vars={'raw_data','formula','assignment_errors','elements_used','avg_intensities','Y','eigvals','sampcodes','goodsmp','nosamps','noreps','dist_matrix_cut','metadata','blanks','cor_peak','cor_peak_sig','table_averages','NOSC','sample_intensities','sampnames'};
save('output_vars_TRM',output_vars{:}) 
clear all
%%
load('output_vars_TRM')
%
form_head={'C','H','O','N','S','P','Se','Na','Cl','13C','m/z','H/C','O/C','KM','NKM','KMD','DBE','DBE-O','13Cratio','AImod'};

for smp=1:nosamps
    headx{1,smp}=strcat(sampcodes{smp});
end
    heads=[form_head headx];
    assign_dat=[elements_used formula avg_intensities];
    csvwrite_with_headers('assigned_data_TRM.csv',assign_dat,heads)
%%
    rowd5=find(sum(formula(:,2:end),2)==0);
for pk=1:size(formula,1)
    nohits(pk,1)=sum(avg_intensities(pk,:)>0);
    hitsx=avg_intensities(pk,:)>0;
    mdl = fitlm(metadata(hitsx,1),avg_intensities(pk,hitsx)./avg_intensities(rowd5,hitsx));
    if nohits(pk,1)==10

        rsq(pk,1)=mdl.Rsquared.Ordinary;
    else
        rsq(pk,1)=-1;
    end
end
    %%
    FigSI2= figure();
FigSI2.Color=([1 1 1]);
FigSI2.Units='centimeters';
FigSI2.Position=([5 5 30 10]);
sz=mean(avg_intensities(:,metadata(:,1)==50),2);
b=sz>0;
    rowmax=find(sz==max(sz));
    x=metadata(:,1);
    y1=avg_intensities(rowmax,:);
    y2=avg_intensities(rowmax,:)./avg_intensities(rowd5,:);
    mdl1 = fitlm(x,y1);
    mdl2 = fitlm(x,y2);

    xmod=[0 max(x)];
    ymod1=xmod*mdl1.Coefficients{2,1}+mdl1.Coefficients{1,1};
    ymod2=xmod*mdl2.Coefficients{2,1}+mdl2.Coefficients{1,1};
   
    subplot(1,3,1)
    scatter(x,y1,50,'k','filled')
    line(xmod,ymod1,'color','k')
    %text(5,max(y1)*0.8,num2str(round(mdl1.Rsquared.Adjusted,3)));
    axis([0 inf 0 inf])
    xlabel('Coastal DOM concentration (ppm)');
    ylabel('Raw intensity m/z 367.1398 (counts)')
    %legend({'raw intensity','fit'},'location','northwest')
    
    subplot(1,3,2)
    scatter(x,y2,50,'k','filled')
    line(xmod,ymod2,'color','k')
    %text(5,max(y2)*0.8,num2str(round(mdl2.Rsquared.Adjusted,3)));
    axis([0 inf 0 inf])
    xlabel('Coastal DOM concentration (ppm)');
    ylabel('Normalized Response m/z 367.1398/272.1188')
    %legend({'d5-CRAM-1 normalized','fit'},'location','northwest')
%
subplot(1,3,3)    


scatter(log10(sz(b,1)),rsq(b,1),20,formula(b,1),'filled')
hcb=colorbar();
hcb.Title.String = "m/z";
    axis([3 inf 0 1.1])
    grid on
    ylabel('r^2'); xlabel('log Peak intensity at 50 ppm coastal DOM')
sum(b==1&rsq>0)
%%
FigTOC= figure();
FigTOC.Color=([1 1 1]);
FigTOC.Units='centimeters';
FigTOC.Position=([5 5 20 10]);
sz=mean(avg_intensities(:,metadata(:,1)==50),2);
b=sz>0;
    rowmax=find(sz==max(sz));
    x=metadata(:,1);
    y1=avg_intensities(rowmax,:);
    y2=avg_intensities(rowmax,:)./avg_intensities(rowd5,:);
    mdl1 = fitlm(x,y1);
    mdl2 = fitlm(x,y2);

    xmod=[0 max(x)];
    ymod1=xmod*mdl1.Coefficients{2,1}+mdl1.Coefficients{1,1};
    ymod2=xmod*mdl2.Coefficients{2,1}+mdl2.Coefficients{1,1};
   
    subplot(1,2,1)
    scatter(x,y1,50,'k','filled')
    line(xmod,ymod1,'color','k')
    %text(5,max(y1)*0.8,num2str(round(mdl1.Rsquared.Adjusted,3)));
    axis([0 inf 0 inf])
    xlabel('Coastal DOM concentration (ppm)');
    ylabel('Raw intensity')
    %legend({'raw intensity','fit'},'location','northwest')
    
    subplot(1,2,2)
    scatter(x,y2,50,'k','filled')
    line(xmod,ymod2,'color','k')
    %text(5,max(y2)*0.8,num2str(round(mdl2.Rsquared.Adjusted,3)));
    axis([0 inf 0 inf])
    xlabel('Coastal DOM concentration (ppm)');
%
