# Supplementary material for: Improvement of Electrospray Ionization Response Linearity and Quantification in Dissolved Organic Matter Using Synthetic Deuterated Internal Standards
Source: Anal Chem. 2025 Aug 22;97(34):18562–72. doi: 10.1021/acs.analchem.5c02463 (PMC12409698; doi:10.1021/acs.analchem.5c02463)
Supplement: Supplementary file 2 [file ac5c02463_si_002.zip › Final code for SI Aug15/TRM concentration series/run_statistics.m]

clear nopeaks TAC OC HC MW
smpx=0;
for smp=goodsmp
    smpx=smpx+1;
    nopeaks(smpx,1)=sum(avg_intensities(:,smp)>0);
    tot_int=sample_intensities{smp}(smp_confident(:,smp),:);
    TAC(smpx,1)=sum(tot_int(:))/2;
    if sum(avg_intensities(:,smp))>0
        OC(smpx,1)=sum(avg_intensities(:,smp).*formula(:,3))/sum(avg_intensities(:,smp));
        HC(smpx,1)=sum(avg_intensities(:,smp).*formula(:,2))/sum(avg_intensities(:,smp));
        MW(smpx,1)=sum(avg_intensities(:,smp).*formula(:,1))/sum(avg_intensities(:,smp));
    end
end

table_averages=[nopeaks TAC OC HC MW];
%
dist_matrix=zeros(nosamps,nosamps);
%goodsmp=TAC>1e6;       % other example way to define goodsmp
%
for dist_x=1:nosamps
    for dist_y=1:nosamps
        set1=avg_intensities(:,dist_x);
        set2=avg_intensities(:,dist_y);
        T1=set1/sum(set1);
        T2=set2/sum(set2);
        T3=abs(T1-T2);
        T4=T1+T2;
        diss=sum(T3(:))/sum(T4(:))*100;
        dist_matrix(dist_x,dist_y)=diss;
    end
end
clear T1 T2 T3 T4 diss
%
dist_avg=mean(dist_matrix,1);
mean_samp_no=find(dist_avg==min(dist_avg));
dist_matrix_cut=dist_matrix(goodsmp,goodsmp);
BCD_U=triu(dist_matrix_cut);
b=find(BCD_U~=0);
median(BCD_U(b))
quantile(BCD_U(b),0.75)
quantile(BCD_U(b),0.25)
max(BCD_U(b))

[Y,eigvals] = cmdscale(dist_matrix_cut);
%
cors(:,1)=Y(:,1);
cors(:,2)=Y(:,2);
for corchoice=1:2
        for i=1:length(formula)
            [r,p]=corr(avg_intensities(i,goodsmp)',cors(:,corchoice));
            cor_peak(i,corchoice)=r;
            plistpeak(i,corchoice)=p;
            if p<0.01
                cor_peak_sig(i,corchoice)=r;
            else
                cor_peak_sig(i,corchoice)=0;
            end
        end
    cor_peak(isnan(cor_peak))=0;
end
