# Supplementary material for: Improvement of Electrospray Ionization Response Linearity and Quantification in Dissolved Organic Matter Using Synthetic Deuterated Internal Standards
Source: Anal Chem. 2025 Aug 22;97(34):18562–72. doi: 10.1021/acs.analchem.5c02463 (PMC12409698; doi:10.1021/acs.analchem.5c02463)
Supplement: Supplementary file 2 [file ac5c02463_si_002.zip › Final code for SI Aug15/TRM concentration series/samples_metadata_TRM.xlsx]

## Sheet: Sheet1
Code	amt	rep	blank
T0-D5-1-10-qb.mzXML	0	1	1
T0-D5-1-10_b-qb.mzXML	0	2	1
T10-D5-1-10-qb.mzXML	10	1	1
T10-D5-1-10_b-qb.mzXML	10	2	1
T25-D5-1-10-qb.mzXML	25	1	1
T25-D5-1-10_b-qb.mzXML	25	2	1
T5-D5-1-10-qb.mzXML	5	1	1
T5-D5-1-10_b-qb.mzXML	5	2	1
T50-D5-1-10-qb.mzXML	50	1	1
T50-D5-1-10_b-qb.mzXML	50	2	1
T75-D5-1-10-qb.mzXML	75	1	1
T75-D5-1-10_b-qb.mzXML	75	2	1
blankc-qb	0	1	0
